# Supplementary material for: Integrated transcriptomic and metabolomic profiling reveals the flower color formation mechanism of alfalfa different purple flowers
Source: Front Plant Sci. 2026 Mar 23;17:1786493. doi: 10.3389/fpls.2026.1786493 (PMC13050952; doi:10.3389/fpls.2026.1786493)
Supplement: Supplementary File 1 — The contents of 64 anthocyanins in BH, ZH1, ZH2, ZH3, and ZH4 [file Table1.xlsx]

## Sheet: Sheet1
anthocyanins Detection Results(ug/g)
Index	Compounds		Class	Formula	BH-1	BH-2	BH-3	ZH1-1	ZH1-2	ZH1-3	ZH2-1	ZH2-2	ZH2-3	ZH3-1	ZH3-2	ZH3-3	ZH4-1	ZH4-2	ZH4-3	MWJDA23013b_R1	MWJDA23013b_R2	MWJDA23013b_R3	cpd_ID	CAS	kegg_map
Anthocyanidin_04	Cyanidin-3,5-O-diglucoside		Cyanidin	C27H31O16+	1.04314	0.872547	1.12004	17.6145	18.0895	16.9003	40.6335	43.9865	42.0585	24.8469	27.0546	26.8457	39.9187	43.2848	42.9784	27.6988	29.0102	28.6846	C08639	20905-74-2	ko00942
Anthocyanidin_123	Cyanidin-3-gentiobioside		Cyanidin	C27H31O16+	0	0	0	0.0224474	0	0.00976355	0	0	0	0	0	0	0	0	0	0	0	0	-	-	-
Anthocyanidin_07	Cyanidin-3-O-5-O-(6-O-coumaroyl)-diglucoside		Cyanidin	C36H37O18+	0	0	0	0.00505001	0.00109426	0	0	0	0	0	0	0	0	0	0	0	0	0	C16350	-	ko00942
Anthocyanidin_400	Cyanidin-3-O-glucoside-5-O-galactoside		Cyanidin	C27H31O16+	0	0	0	0.0365907	0.0518946	0.0310052	0.0989538	0.152486	0.0395486	0	0	0	0	0	0	0	0	0	-	-	-
Anthocyanidin_181	Cyanidin-3-O-(caffeoyl)sophoroside-5-O-(malonyl)glucoside		Cyanidin	C45H49O27+	0.000364875	0	0.000294216	0	0	0	0.0067111	0.00596341	0	0	0	0	0	0	0	0	0	0	-	-	-
Anthocyanidin_155	Cyaandin-3-O-(malonyl)glucoside-5-sophoroside		Cyanidin	C36H43O24+	0.00270314	0	0.000910562	0.00276908	0.00125875	0	0.00698776	0	0.00400815	0	0	0	0	0	0	0	0	0	-	-	-
Anthocyanidin_116	Cyanidin-3-xylosyl-galactoside		Cyanidin	C26H29O15+	0	0	0	0.00327912	0	0.00597985	0.00451222	0.00601854	0	0	0	0	0	0	0	0	0	0	-	-	-
Anthocyanidin_110	Cyanidin-3-O-rhamnoside		Cyanidin	C21H21O10+	0.00531761	0.00218957	0	0.00712586	0.0050149	0	0	0	0	0.00371477	0.00101785	0	0	0	0	0	0	0	-	-	-
Anthocyanidin_15	Cyanidin-3-O-sophoroside		Cyanidin	C27H31O16+	0	0	0	0	0	0	0.0604315	0.0394875	0.0048559	0	0	0	0.0167319	0.0348956	0	0	0	0	C16306	38820-68-7	ko00942
Anthocyanidin_11	Cyanidin-3-O-glucoside		Cyanidin	C21H21O11+	0	0	0	0	0	0	1.09614	1.38555	1.02895	0.437123	0.986575	0.718952	0.972073	0.894825	0.814588	0	0	0	C08604	47705-70-4	ko00942,ko01110
Anthocyanidin_122	Cyanidin-3-O-(6''-O-coumaryl)galactoside		Cyanidin	C30H27O13+	0.0458196	0.0480513	0.0469584	0.0241121	0.0254467	0.0289649	0	0	0	0	0	0	0.0118878	0.0136876	0.00945387	0.0265052	0.0317238	0.025176	-	-	-
Anthocyanidin_05	Cyanidin-3-O-(6-O-malonyl-beta-D-glucoside)		Cyanidin	C24H23O14+	0	0	0	0.118088	0.136749	0.184114	0	0	0	0.0586424	0.0705968	0.0418235	0.073976	0.0900448	0.0781215	0.13118	0.127	0.117206	C12643	171828-62-9	ko00942
Anthocyanidin_401	Cyanidin-3,5-O-Digalactoside		Cyanidin	C27H31O16+	0.00416624	0.00781155	0.00399476	0.025813	0.0307649	0.0211483	0.0606712	0.0876184	0.0568128	0.0315305	0.0368476	0.0290117	0.0419541	0.0478534	0.0501117	0.0346494	0.0345994	0.0327938	-	-	-
Anthocyanidin_407	Cyanidin-3-O-(malonyl)(glucoside)galactoside		Cyanidin	C30H33O19+	0	0	0	0.0932352	0.120098	0.0899187	0.143526	0.173574	0.129918	0.0247284	0.0300426	0.0198877	0.0117006	0.0163349	0.00918767	0.0940986	0.118349	0.10683	-	-	-
Anthocyanidin_394	Cyanidin-3-O-(acetyl)galactoside		Cyanidin	C23H23O12+	0.467538	0.491224	0.412578	0.283666	0.315597	0.279185	0.539173	0.502875	0.628574	0.0341441	0.0300493	0.0415643	0.0583187	0.0617596	0.0514957	0.32739	0.39575	0.441426	-	-	-
Anthocyanidin_140	Cyanidin-3-O-rutinoside-glucoside		Cyanidin	C33H41O20+	0.0972158	0.0945986	0.0910548	0.0741357	0.0691724	0.0720068	0.0853695	0.0794873	0.0814823	0.0325714	0.0391367	0.0299469	0.0153204	0.0160956	0.0174552	0.0663782	0.0620504	0.062279	-	-	-
Anthocyanidin_128	Cyanidin-3-sinapoyl-rhamnoside		Cyanidin	C32H31O14+	0.24961	0.0259474	0.0207891	0.168571	0.172855	0.180113	0.223444	0.234157	0.240044	0.126532	0.129049	0.137258	0.180882	0.186421	0.191137	0.222068	0.221648	0.248186	-	-	-
Anthocyanidin_230	Delphinidin-3-O-(coumaroyl)glucoside-5-O-galactoside		Delphinidin	C36H37O19+	0.0126371	0.0108955	0.0118403	0.00879186	0.00791544	0.00918745	0.00853841	0.00698875	0.00712289	0.0424294	0.0399155	0.045429	0.0219355	0.0254892	0.0199875	0.022087	0.0184785	0.0188438	-	-	-
Anthocyanidin_19	Delphinidin-3,5-O-diglucoside		Delphinidin	C27H31O17+	7.99364	8.96542	10.0079	1207.6	1242.89	1258.1122480474	1666.98	1705.48	1697.08	2680.44	2709.74	2721.2	2950.64	2919.17	3015.42	2190.3	2242.92	2276.1	C16312	17670-06-3	ko00942,ko01110
Anthocyanidin_229	Delphinidin-3-O-rhamnoside-5-O-Diglucoside		Delphinidin	C33H41O21+	0	0	0	0.00906091	0.00919288	0.00899745	0.00925859	0.0102249	0.00978561	0.00925986	0.00934865	0.0110049	0.00703514	0.00740586	0.00794896	0.0100913	0.00950616	0.0102716	-	-	-
Anthocyanidin_216	Delphinidin-3-O-(6''-O-caffeoyl)glucoside		Delphinidin	C30H27O15+	0	0	0	0.408792	0.420089	0.400092	0.620658	0.668416	0.638549	0.888235	0.908485	0.865147	1.33456	1.35049	1.29976	1.02379	1.0996	1.00404	-	-	-
Anthocyanidin_24	Delphinidin-3-O-5-O-(6-O-coumaroyl)-diglucoside		Delphinidin	C36H37O19+	0	0	0	0	0	0	0	0	0	0	0	0	0.0177302	0	0.00958625	0	0	0	C16351	-	ko00942
Anthocyanidin_21	Delphinidin-3-O-(6-O-malonyl-beta-D-glucoside)		Delphinidin	C24H23O15+	0	0	0	0	0	0	0	0	0	0.325954	0	0.289756	0	0	0	0	0	0	C16301	-	ko00942
Anthocyanidin_27	Delphinidin-3-O-glucoside		Delphinidin	C21H21O12+	0.150493	0.161085	0.158456	23.972	24.8544	24.3875	25.3904	26.0075	26.8186	41.4594	42.5415	43.8544	62.6466	63.445	66.8545	37.1848	39.1374	39.0162	C12138	50986-17-9	ko00942,ko01110
Anthocyanidin_211	Delphinidin-3-O-(6''-O-acetyl)galactoside		Delphinidin	C23H23O13+	0	0	0	0.0215762	0.0278949	0.0221894	0.0315087	0.0368749	0.0400894	0.0714983	0.083489	0.0881249	0.10625	0.168549	0.138845	0.0639126	0.0772348	0.0715804	-	-	-
Anthocyanidin_227	Delphinidin-glucoside-feruloyl-xyloside		Delphinidin	C33H41O21+	0.0153323	0.0171565	0.0129892	0.00893578	0.00954109	0.00810015	0	0	0	0.0476129	0.0528452	0.0397485	0.0194981	0.0210545	0.0158752	0.0253744	0.0264726	0.0229192	-	-	-
Anthocyanidin_22	Delphinidin-3-O-(6-O-malonyl)-glucoside-3'-glucoside		Delphinidin	C30H33O20+	0.068839	0.0751849	0.0705482	0.0391804	0.0451842	0.0415658	0.0451917	0.0515489	0.0470086	0.0891175	0.0971219	0.0915287	0.0468564	0.0605046	0.0482156	0.07584	0.121249	0.0899968	C16304	-	ko00942
Anthocyanidin_399	Delphinidin-3-O-glucoside-5-O-galactoside		Delphinidin	C27H31O17+	0.0282548	0.0260549	0.0301875	0	0	0	0	0	0	0	0	0	0	0	0	0	0	0	-	-	-
Anthocyanidin_45	Malvidin-3-O-(6''-acetylglucoside)-5-glucoside		Malvidin	C31H37O18+	0	0	0	0	0	0	0	0	0	0.0179377	0.0192086	0.0170113	0	0	0	0.0171896	0.0162491	0.0176282	-	-	-
Anthocyanidin_243	Malvidin-3-O-xyloside		Malvidin	C22H23O11+	0.043031	0.0521859	0.0462055	0.0264448	0.0301549	0.0289466	0.0354171	0.0367815	0.0340052	0.0270159	0.0304552	0.0361846	0	0	0	0.0352474	0.0440054	0.0371946	-	-	-
Anthocyanidin_52	Malvidin-3-O-rutinoside		Malvidin	C29H35O16+	0	0	0	0.0367808	0.0401865	0.0379125	0.0800034	0.0843486	0.0812059	0.0965589	0.12009	0.10549	0.121176	0.158456	0.134868	0.0811856	0.0837316	0.081453	-	-	-
Anthocyanidin_398	Malvidin-3-O-glucoside-5-O-galactoside		Malvidin	C29H35O17+	0	0	0	0.116375	0.123575	0.145509	0	0	0	0.157736	0.170552	0.186512	0	0	0	0	0	0	-	-	-
Anthocyanidin_51	Malvidin-3-O-glucoside		Malvidin	C23H25O12+	0.235471	0.285457	0.25184	7.13017	7.51546	8.05417	8.82927	9.01561	9.31219	15.721	16.1566	17.5215	25.9778	26.1651	28.5415	13.5831	14.1047	14.4042	C12140	18470-06-9	ko00942
Anthocyanidin_245	Malvidin-3-O-(6''-O-acetyl)glucoside		Malvidin	C25H27O13+	0	0	0	0	0	0	0.0150102	0.184894	0.161287	0	0	0	0	0	0	0	0	0	-	-	-
Anthocyanidin_246	Malvidin-3-O-(6''-O-acetyl)galactoside		Malvidin	C25H27O13+	0	0	0	0	0	0	0	0	0	0	0	0	0.0181918	0.0195486	0.018546	0	0	0	-	-	-
Anthocyanidin_247	Malvidin-3-O-(6''-O-malonyl)galactoside		Malvidin	C26H27O15+	0	0	0	0	0	0	0	0	0	0.0189254	0.021849	0.015488	0	0	0	0	0	0	-	-	-
Anthocyanidin_54	Malvidin-3-O-sophoroside		Malvidin	C29H35O17+	0.0192852	0.0215549	0.0239154	0.337636	0.315162	0.351549	0.385658	0.415675	0.4857481.02	0.62162	0.661856	0.691745	0.729255	0.805649	0.764852	0.554922	0.629398	0.562094	-	-	-
Anthocyanidin_44	Malvidin-3,5-O-diglucoside		Malvidin	C29H35O17+	6.03438	8.81349	13.1895	264.511	270.023	259.487	459.885	485.618	471.19	837.151	900.897	858.949	1149.13	1199	1162.65	635.342	689.264	682.25	C08718	-	-
Anthocyanidin_252	Malvidin-3-O-(6''-O-caffeoyl)glucoside		Malvidin	C32H31O15+	0	0	0	0.0746252	0.0781462	0.0717457	0	0	0	0	0	0	0	0	0	0	0	0	-	-	-
Anthocyanidin_244	Malvidin-3-O-rhamnoside		Malvidin	C23H25O11+	0.0267854	0.0281549	0.0215285	0	0	0	0	0	0	0.0271721	0.0255649	0.0284652	0.0226528	0.0240565	0.0210586	0	0	0	-	-	-
Anthocyanidin_249	Malvidin-3-O-(6''-O-coumaroyl)rhamnoside		Malvidin	C32H31O13+	0.0166511	0.0159488	0.0168549	0.0158626	0.0169465	0.0141585	0	0	0	0.0171491	0.0178152	0.0159488	0.0166597	0.0110555	0.0125486	0.0165184	0.0169276	0.0153384	-	-	-
Anthocyanidin_72	Pelargonidin-3-O-sophoroside		Pelargonidin	C27H31O15+	0	0	0	0.0137035	0.0148126	0.0131523	0.0657543	0.0681496	0.0614898	0	0	0	0	0	0	0	0	0	C16305	34365-81-6	ko00942
Anthocyanidin_61	Pelargonidin-3-O-(6-O-malonyl-beta-D-glucoside)		Pelargonidin	C24H23O13+	0.0134923	0.0119455	0.0148916	0	0	0	0	0	0	0	0	0	0	0	0	0	0	0	C12642	165070-68-8	ko00942
Anthocyanidin_59	Pelargonidin-3,5-O-diglucoside		Pelargonidin	C27H31O15+	0.725648	0.784022	0.674519	15.6191	16.7896	15.1855	41.9931	43.5418	44.0219	6.56837	6.78515	7.5519	11.1518	13.8542	11.8549	16.4149	17.4774	17.6502	C08725	-	ko00942
Anthocyanidin_68	Pelargonidin-3-O-glucoside		Pelargonidin	C21H21O10+	0.0749799	0.0812487	0.0794851	0.423005	0.471865	0.405649	0.823985	0.896456	0.854854	0.140309	0.185054	0.164851	0.246583	0.30549	0.264109	0.430894	0.443896	0.457768	C12137	47684-27-5	ko00942,ko01100,ko01110
Anthocyanidin_277	Pelargonidin-3-O-(6''-O-xylosyl)galactoside		Pelargonidin	C26H29O14+	0	0	0	0.0217955	0.0254895	0.0245145	0.0864394	0.0915488	0.0810565	0.00683198	0.00591545	0.00715642	0.0219073	0.0285112	0.0248792	0.038002	0.032665	0.0404344	-	-	-
Anthocyanidin_78	Peonidin-3,5-O-diglucoside		Peonidin	C28H33O16+	0.160979	0.171857	0.185456	2.43013	2.54851	2.84511	6.52982	6.64851	6.84518	3.5329	3.80856	3.49105	6.43285	6.4712	6.79852	4.27262	4.4943	4.67192	-	47851-83-2	-
Anthocyanidin_75	Peonidin		Peonidin	C16H13O6+	0.0437488	0.0515649	0.0640155	0.0718416	0.0851375	0.0885675	0.102725	0.124899	0.140564	0.147545	0.165349	0.179854	0.108887	0.137966	0.0954892	0.12865	0.133355	0.146418	C08726	-	-
Anthocyanidin_79	Peonidin-3-O-(6-O-malonyl-beta-D-glucoside)		Peonidin	C25H25O14+	0.0750976	0.0791535	0.0694566	0.0256307	0.0281597	0.26559	0.0175478	0.0192565	0.0169453	0.0332708	0.0310555	0.381525	0.0569946	0.0618655	0.0516845	0.052007	0.059237	0.0473412	-	-	-
Anthocyanidin_86	Peonidin-3-O-glucoside		Peonidin	C22H23O11+	0.0206014	0.0228548	0.0192846	0.114382	0.130549	0.105687	0.246568	0.281549	0.0221587	0.090138	0.0861865	0.110549	0.187935	0.205218	0.179485	0.166469	0.171628	0.170029	C12141	68795-37-9	ko00942
Anthocyanidin_409	Peonidin-3-O-(acetyl)(malonyl)galactoside		Peonidin	C27H27O15+	0.00301906	0.00281565	0.00312488	0.0033841	0.00368452	0.00315542	0.0031655	0.00325159	0.00300649	0.00331046	0.00321549	0.00351855	0.00303269	0.00355155	0.00315749	0.00356208	0.0037133	0.00357658	-	-	-
Anthocyanidin_324	Peonidin-3-O-araboside-glucoside		Peonidin	C27H31O15+	0	0	0	0.00826775	0.00648975	0.00796523	0.0125228	0.0129854	0.0118725	0.00924967	0.00845615	0.00961545	0.0150872	0.0184322	0.0138452	0.0168134	0.0157286	0.0129308	-	-	-
Anthocyanidin_98	Petunidin-3-O-glucoside		Petunidin	C22H23O12+	0.167937	0.184213	0.199549	8.67781	9.01566	8.15489	10.6525	11.0549	10.0549	19.773	21.1549	19.0549	29.8367	31.1549	32.8517	17.4404	18.2483	18.3009	C12139	6988-81-4	ko00942
Anthocyanidin_101	Petunidin-3-O-sophoroside		Petunidin	C28H33O17+	0.0147437	0.0164845	0.0110565	0	0	0	0	0	0	0	0	0	0	0	0	0	0	0	-	-	-
Anthocyanidin_364	Petunidin-3-O-galactoside-5-O-arabinoside		Petunidin	C27H31O16+	0	0	0	0	0	0	0.00117985	0.000984618	0.00131565	0.0043322	0.00483169	0.00391565	0.00955373	0.00905453	0	0.00218622	0.00225198	0.00232964	-	-	-
Anthocyanidin_97	Petunidin-3-O-galactoside		Petunidin	C22H23O12+	0.166065	0.191355	0.284857	8.86252	9.51249	8.1549	10.797	11.9157	10.2549	20.2174	21.0568	24.1864	31.4675	33.1285	35.4865	17.0949	18.8046	18.8123	-	-	-
Anthocyanidin_377	Petunidin-3-O-Sophorotriose		Petunidin	C34H43O22+	0.0132578	0.0152387	0.0119855	0.00157776	0.00110565	0.00183896	0.000213991	0.000105225	0.000284569	0.00560874	0.00615865	0.00515353	0.00367151	0.00410216	0.00315487	0.00877244	0.00911254	0.0103287	-	-	-
Anthocyanidin_365	Petunidin-3-O-glucoside-5-O-arabinoside		Petunidin	C27H31O16+	0	0	0	0.141466	0.115349	0.154155	0.204487	0.254157	0.197455	0.485638	0.528749	0.512054	0.631118	0.654868	0.615585	0.374072	0.376676	0.394702	-	-	-
Anthocyanidin_99	Petunidin-3-O-rutinoside		Petunidin	C28H33O16+	0	0	0	0.00631902	0.00705648	0.00675186	0.0280405	0.0332949	0.0248659	0.00936488	0.00853489	0.00984514	0.0317817	0.0368452	0.0339846	0.0295522	0.0271144	0.0301964	-	39824-84-5	-
Anthocyanidin_107	Procyanidin B3		Procyanidin	C30H26O12	0	0	0	0	0	0	0	0	0	0	0	0	0	0	0	0	0	0	-	23567-23-9	-
Anthocyanidin_109	Procyanidin B4		Procyanidin	C30H26O12	0.0460332	0.0416559	0.0502516	0.100208	0.0948532	0.110565	0.0337062	0.0381564	0.0365488	0.0383774	0.0325876	0.0345612	0.0174393	0.0192349	0.0205242	0.0542836	0.0569582	0.0609658	-	29106-51-2	-
Anthocyanidin_106	Procyanidin B2		Procyanidin	C30H26O12	0.0547095	0.0584563	0.0510567	0.151062	0.158649	0.168849	0.0346043	0.0364857	0.0384535	0.0661229	0.0695215	0.0624756	0.0319373	0.0384514	0.0298785	0.090547	0.0941088	0.107303	C17639	29106-49-8	-
Anthocyanidin_39	Naringenin		flavonoid	C15H12O5	0.959151	1.05786	1.10561	0.653315	0.685415	0.621579	1.20425	1.28647	1.19896	0.867919	0.92549	0.81649	0.685176	0.728985	0.648651	0.981514	1.01749	1.04421	C00509	480-41-2	ko00941,ko00943,ko01100,ko01110
Anthocyanidin_41	Quercetin-3-O-glucoside		flavonoid	C21H20O12	43.6548	43.9252	44.8522	34.463	33.6549	34.9785	52.5047	54.1569	55.1856	42.3228	41.6846	42.8216	46.1641	47.9842	48.249	33.6708	29.7408	36.7718	C05623	21637-25-2	ko00944,ko01100,ko01110
