# Supplementary material for: Integrated transcriptomic and metabolomic profiling reveals the flower color formation mechanism of alfalfa different purple flowers
Source: Front Plant Sci. 2026 Mar 23;17:1786493. doi: 10.3389/fpls.2026.1786493 (PMC13050952; doi:10.3389/fpls.2026.1786493)
Supplement: Supplementary File 2 — The contents of 68 carotenoids in BH, ZH1, ZH2, ZH3, and ZH4 [file Table2.xlsx]

## Sheet: Sheet1
Carotenoids Detection Results(ug/g)
Index	Compounds	Class	Formula	BH-1	BH-2	BH-3	ZH1-1	ZH1-2	ZH1-3	ZH2-1	ZH2-2	ZH2-3	ZH3-1	ZH3-2	ZH3-3	ZH4-1	ZH4-2	ZH4-3	MWJDA23013a_R1	MWJDA23013a_R2	MWJDA23013a_R3	cpd_ID	CAS	kegg_map
Carotenoid_01	α-carotene	carotenes	C40H56	0.258517	0.27019	0.263845	0.305783	0.341565	0.310252	0.296718	0.291655	0.0320565	0.359702	0.351513	0.362842	0.413664	0.421568	0.401865	0.345794	0.331444	0.261254	C05433	7488-99-5	ko00906,ko01100,ko01110
Carotenoid_03	γ-carotene	carotenes	C40H56	0	0	0	0	0	0	0	0	0	0.110456	0.108651	0.11549	0.0791252	0.0745169	0.0812057	0	0	0	C05435	472-93-5	ko00906,ko01100,ko01110
Carotenoid_06	(E/Z)-phytoene	carotenes	C40H64	1.44807	1.5103	1.41066	0	0	0	0	0	0	0.968103	1.04252	0.972152	0.976857	0.991252	1.05202	1.25554	1.1131	1.00438	C05421	13920-14-4	ko00906,ko01100,ko01110
Carotenoid_02	lycopene	carotenes	C40H56	0	0	0	0	0	0	0	0	0	0	0	0	0	0	0	0	0	0	C05432	502-65-8	ko00906,ko01100,ko01110,ko01240
Carotenoid_05	phytofluene	carotenes	C40H62	0	0	0	0	0	0	0	0	0	0	0	0	0	0	0	0	0	0	C05414	27664-65-9	ko00906,ko01100,ko01110
Carotenoid_07	ε-carotene	carotenes	C40H56	0	0	0	0	0	0	0	0	0	0	0	0	0	0	0	0	0	0	C16276	472-89-9	ko00906,ko01100,ko01110
Carotenoid_04	β-carotene	carotenes	C40H56	8.76368	8.0565	8.92487	5.0721	5.35166	5.12549	4.41101	4.51329	4.48612	6.09223	6.12055	6.08749	8.07351	8.07351	8.07351	9.79058	9.6588	10.1798	C02094	7235-40-7	ko00906,ko01100,ko01110,ko01240
Carotenoid_38	violaxanthin-myristate-oleate	xanthophylls	C72H114O6	0	0	0	0	0	0	0	0	0	0	0	0	0	0	0	0	0	0	--	-	-
Carotenoid_63	capsanthin	xanthophylls	C40H56O3	0	0	0	0	0	0	0	0	0	0	0	0	0	0	0	0	0	0	C08584	465-42-9	ko00906,ko01110
Carotenoid_44	zeaxanthin-laurate-myristate	xanthophylls	C66H105O4	0.00826391	0.00914565	0.00795618	0	0	0	0	0	0	0.00842886	0.00882155	0.00812235	0.0143267	0.0150055	0.0146845	0	0	0	--	-	-
Carotenoid_54	β-cryptoxanthin oleate	xanthophylls	C58H88O2	0.0198589	0.0254897	0.0164896	0	0	0	0	0	0	0	0	0	0.0123087	0.0121568	0.0195897	0	0	0	--	-	-
Carotenoid_64	α-cryptoxanthin	xanthophylls	C40H56O	0	0	0	0	0	0	0	0	0	0.0658692	0.0690516	0.0638452	0.0865548	0.0855695	0.0894561	0	0	0	C15981	24480-38-4	ko00906
Carotenoid_21	lutein oleate	xanthophylls	C58H88O3	0	0	0	0.0276148	0.0212206	0.0302458	0	0	0	0	0	0	0.0446649	0.041589	0.0481256	0	0	0	--	-	-
Carotenoid_24	rubixanthin laurate	xanthophylls	C52H78O2	0	0	0	0	0	0	0	0	0	0.0230185	0.0254516	0.0230019	0.0492146	0.0448516	0.0513289	0	0	0	--	-	-
Carotenoid_51	β-cryptoxanthin laurate	xanthophylls	C52H78O2	0	0	0	0.00830835	0.00892156	0.00781219	0	0	0	0.0215093	0.0205159	0.0220857	0	0	0	0	0	0	--	-	-
Carotenoid_61	astaxanthin	xanthophylls	C40H52O4	0	0	0	0	0	0	0	0	0	0	0	0	0	0	0	0	0	0	C08580	472-61-7	ko00906,ko01110
Carotenoid_08	antheraxanthin dipalmitate	xanthophylls	C72H115O5	0	0	0	0	0	0	0	0	0	0	0	0	0	0	0	0	0	0	--	-	-
Carotenoid_14	5,6epoxy-luttein dilaurate	xanthophylls	C64H100O5	0	0	0	0	0	0	0	0	0	0	0	0	0.0415116	0.0405486	0.0421865	0	0	0	--	-	-
Carotenoid_37	violaxanthin dipalmitate	xanthophylls	C72H116O6	0	0	0	0	0	0	0	0	0	0	0	0	0	0	0	0	0	0	--	-	-
Carotenoid_40	zeaxanthin myristoleate	xanthophylls	C54H80O3	0	0	0	0	0	0	0	0	0	0	0	0	0	0	0	0	0	0	--	-	-
Carotenoid_43	zeaxanthin dilaurate	xanthophylls	C64H100O4	0	0	0	0.00462664	0.00410257	0.00524896	0	0	0	0	0	0	0	0	0	0	0	0	--	-	-
Carotenoid_49	zeaxanthin-palmitate-stearate	xanthophylls	C74H120O4	0	0	0	0	0	0	0	0	0	0	0	0	0	0	0	0	0	0	--	-	-
Carotenoid_30	violaxanthin palmitate	xanthophylls	C56H86O5	0	0	0	0	0	0	0	0	0	0.469408	0.471053	0.468715	0.762132	0.785123	0.754816	0.32766	0.400956	0.271024	--	-	-
Carotenoid_10	lutein laurate	xanthophylls	C52H78O3	0	0	0	0	0	0	0	0	0	0	0	0	0	0	0	0	0	0	--	-	-
Carotenoid_13	lutein stearate	xanthophylls	C58H90O3	0	0	0	0	0	0	0	0	0	0	0	0	0	0	0	0	0	0	--	-	-
Carotenoid_18	lutein dipalmitate	xanthophylls	C72H116O4	0	0	0	0	0	0	0	0	0	0	0	0	0	0	0	0	0	0	--	-	-
Carotenoid_19	lutein distearate	xanthophylls	C76H124O4	0	0	0	0	0	0	0	0	0	0	0	0	0	0	0	0	0	0	--	-	-
Carotenoid_20	lutein dioleate	xanthophylls	C76H120O4	0	0	0	0	0	0	0	0	0	0	0	0	0	0	0	0	0	0	--	-	-
Carotenoid_23	rubixanthin caprate	xanthophylls	C50H74O2	0	0	0	0	0	0	0	0	0	0	0	0	0	0	0	0	0	0	--	-	-
Carotenoid_25	rubixanthin myristate	xanthophylls	C54H82O2	0	0	0	0	0	0	0	0	0	0	0	0	0	0	0	0	0	0	--	-	-
Carotenoid_31	violaxanthin palmitoleate	xanthophylls	C56H84O5	0	0	0	0	0	0	0	0	0	0	0	0	0	0	0	0	0	0	--	-	-
Carotenoid_34	violaxanthin-myristate-laurate	xanthophylls	C66H104O6	0	0	0	0	0	0	0	0	0	0	0	0	0	0	0	0	0	0	--	-	-
Carotenoid_42	zeaxanthin-caprate-laurate	xanthophylls	C60H121O4	0	0	0	0	0	0	0	0	0	0	0	0	0	0	0	0	0	0	--	-	-
Carotenoid_22	neochrome palmitate	xanthophylls	C56H86O5	0.191996	0.189126	0.251975	0.126041	0.120256	0.108155	0.178992	0.185352	0.172565	0	0	0	0	0	0	0.159371	0.171645	0.183644	--	-	-
Carotenoid_53	β-cryptoxanthin palmitate	xanthophylls	C56H86O2	0.0807041	0.0964895	0.0761896	0.027794	0.0286186	0.0225456	0	0	0	0.0892592	0.0915457	0.0862556	0.163964	0.171897	0.164879	0.0621522	0.0767774	0.062721	--	-	-
Carotenoid_65	capsorubin	xanthophylls	C40H56O4	0	0	0	0	0	0	0	0	0	0	0	0	0	0	0	0	0	0	C08585	470-38-2	ko00906,ko01110
Carotenoid_11	lutein myristate	xanthophylls	C54H82O3	0.264057	0.281565	0.267545	0.112237	0.124864	0.108451	0.175414	0.181535	0.169845	0.229154	0.230584	0.232549	1.01269	1.05286	1.00846	0.36497	0.383858	0.381384	--	-	-
Carotenoid_16	5,6epoxy-lutein-caprate-palmitate	xanthophylls	C66H104O5	0.191503	0.182854	0.218549	0.187462	0.190549	0.188535	0.115298	0.0118452	0.120535	0.124904	0.124159	0.128456	0.111344	0.108187	0.110535	0.14431	0.121088	0.10216	--	-	-
Carotenoid_17	lutein dimyristate	xanthophylls	C68H108O4	0.200378	0.251899	0.180255	0.0799728	0.0821547	0.0721862	0.152937	0.159356	0.149629	0.16983	0.179849	0.162058	1.00632	1.00216	1.00963	0.373876	0.41274	0.35528	--	-	-
Carotenoid_27	violaxanthin dibutyrate	xanthophylls	C48H68O6	0.0299259	0.032549	0.264898	0.0358422	0.038649	0.0332157	0.0263426	0.0274862	0.0259456	0.0295939	0.0299153	0.0284519	0.0359801	0.0349287	0.0398454	0.0442724	0.0421078	0.0459	--	-	-
Carotenoid_29	violaxanthin myristate	xanthophylls	C54H82O5	0.28319	0.293419	0.287457	0.38535	0.40266	0.380113	0.293148	0.354122	0.289152	0.629087	0.634852	0.621531	1.06111	1.06875	1.05981	0.543602	0.499216	0.535942	--	-	-
Carotenoid_55	antheraxanthin	xanthophylls	C40H56O3	3.94012	4.15988	3.84652	2.62405	2.68154	2.59423	3.42939	3.46815	3.51238	4.14661	4.15628	4.23852	2.78767	2.76161	2.85216	3.03272	3.43932	3.22308	C08579	640-03-9	ko00906,ko01100,ko01110
Carotenoid_56	zeaxanthin	xanthophylls	C40H56O2	5.21299	5.51798	5.18749	4.23564	4.15679	4.50549	6.41597	6.47652	6.39515	5.4444	5.52202	5.42055	3.10335	3.12056	3.08416	3.7901	4.14262	4.14576	C06098	144-68-3	ko00906,ko00999,ko01100,ko01110
Carotenoid_57	violaxanthin	xanthophylls	C40H56O4	10.9188	11.3516	9.84532	4.99839	5.26859	4.78457	4.14081	4.15222	4.20123	6.37282	6.39482	6.42086	9.03757	9.03155	9.04151	10.8556	10.0988	10.6233	C08614	126-29-4	ko00906,ko01100,ko01110
Carotenoid_58	neoxanthin	xanthophylls	C40H56O4	8.34483	8.48645	8.14565	4.95059	4.99186	5.15319	4.53726	4.76215	4.49821	5.5327	5.61022	5.51053	7.36869	7.41586	7.31549	8.82336	9.01256	8.92184	C13431	14660-91-4	ko00906,ko01100,ko01110
Carotenoid_59	lutein	xanthophylls	C40H56O2	92.8918	95.1897	89.4876	57.0095	56.4896	57.8416	52.9574	53.9485	55.0147	61.6454	62.4455	63.4565	77.0052	75.9946	78.1569	88.8876	94.4974	91.3964	C08601	127-40-2	ko00906,ko01100,ko01110
Carotenoid_60	β-cryptoxanthin	xanthophylls	C40H56O	0.967103	0.924896	1.05342	0.715677	0.698985	0.781532	0.808013	0.821549	0.846514	1.17446	1.18052	1.16982	0.941508	0.952156	0.939456	1.23874	1.27695	1.32791	C08591	472-70-8	ko00906,ko01110
Carotenoid_62	8'-apo-beta-carotenal	xanthophylls	C30H40O	0.0142313	0.0121565	0.0175855	0.0106794	0.0151316	0.00981575	0.0113529	0.0116189	0.0121549	0.0130087	0.0128465	0.013519	0.0124395	0.0121055	0.0118655	0.0158969	0.0162157	0.0142875	C19728	1107-26-2	-
Carotenoid_66	canthaxanthin	xanthophylls	C40H52O2	0.000620112	0.000589153	0.000601575	0.000421788	0.000390517	0.000405123	0.000217821	0.000253486	0.000208549	0.000368578	0.000351549	0.000320546	0.000851486	0.000810532	0.000861856	0.000620628	0.000531676	0.000621286	C08583	514-78-3	ko00906,ko01110
Carotenoid_67	echinenone	xanthophylls	C40H54O	0.00510109	0.00584632	0.00471569	0.00403225	0.00425185	0.00386455	0.00271076	0.00278615	0.00202549	0.00479761	0.0046153	0.00491513	0.00397014	0.00371565	0.00432619	0.00476744	0.0054139	0.004499	C08592	432-68-8	ko00906,ko01110
Carotenoid_09	lutein caprate	xanthophylls	C50H74O3	0.0140342	0.0149832	0.145154	0	0	0	0	0	0	0.00848744	0.00910546	0.00881564	0.0403626	0.0410235	0.0381539	0.0148526	0.0155052	0.0120326	--	-	-
Carotenoid_12	lutein palmitate	xanthophylls	C56H86O3	0.402488	0.459875	0.413286	0.230043	0.251896	0.210009	0	0	0	0.262838	0.267146	0.271524	0.761606	0.751565	0.779156	0.379652	0.349536	0.357888	--	-	-
Carotenoid_28	violaxanthin laurate	xanthophylls	C52H80O6	0.0572825	0.0515649	0.0615487	0.0394723	0.0389647	0.0421568	0.0391851	0.0458163	0.0364854	0.0907465	0.0928457	0.0901206	0.133134	0.129516	0.134153	0.0850762	0.0769838	0.0736658	--	-	-
Carotenoid_32	violaxanthin dilaurate	xanthophylls	C64H101O6	0.627762	0.674359	0.612549	0.520386	0.555185	0.498154	0.450894	0.441551	0.482153	0.536744	0.538156	0.550565	1.08022	1.08155	1.09156	0.572378	0.59772	0.585178	--	-	-
Carotenoid_33	violaxanthin-myristate-caprate	xanthophylls	C64H100O6	0.878854	0.853186	0.905487	0.851881	0.804575	0.882155	0.447823	0.452855	0.441562	0.860197	0.881532	0.851531	1.30229	1.3159	1.35851	1.15819	0.963024	1.06943	--	-	-
Carotenoid_36	violaxanthin-myristate-palmitate	xanthophylls	C70H112O6	0.16704	0.176487	0.148975	0.193718	0.210857	0.189232	0.0746292	0.0739816	0.0761549	0.127758	0.122086	0.138749	0.20937	0.199919	0.214865	0.135066	0.151354	0.152487	--	-	-
Carotenoid_39	violaxanthin dioleate	xanthophylls	C76H120O6	0.135767	0.153249	0.11566	0.11666	0.0999152	0.154885	0.186937	0.192052	0.180235	0.21927	0.228456	0.210865	0.130586	0.132567	0.131022	0.158771	0.143777	0.124182	--	-	-
Carotenoid_41	zeaxanthin palmitate	xanthophylls	C56H86O3	0.223748	0.254898	0.20549	0.234158	0.284632	0.215416	0.151448	0.148514	0.154517	0.221649	0.218486	0.228456	0.22422	0.230525	0.228452	0.212434	0.189019	0.197309	--	-	-
Carotenoid_45	zeaxanthin dimyristate	xanthophylls	C68H108O4	0.0698827	0.0755649	0.062949	0.0586426	0.0531865	0.061549	0.050122	0.0551232	0.0512129	0.0540505	0.060219	0.0515349	0.0979487	0.0951898	0.0991565	0.0546792	0.049727	0.0499134	--	-	-
Carotenoid_46	zeaxanthin-laurate-palmitate	xanthophylls	C68H108O4	0.0108037	0.0169419	0.00984519	0.014763	0.0183458	0.0111255	0.0108259	0.0101055	0.0110454	0.0136012	0.0137419	0.0140567	0.0169818	0.0175286	0.0166285	0.00944336	0.0106228	0.0120686	--	-	-
Carotenoid_47	zeaxanthin-myristate-palmitate	xanthophylls	C70H112O4	0.0177083	0.0192486	0.0128469	0.0236585	0.0285116	0.0210565	0.0135851	0.0129453	0.0138415	0.0169313	0.0175457	0.0162565	0.0220134	0.0226455	0.0218565	0.0172537	0.0147455	0.0165807	--	-	-
Carotenoid_48	zeaxanthin dipalmitate	xanthophylls	C72H116O4	0.160273	0.178964	0.155847	0.2008	0.192056	0.186482	0.222862	0.218152	0.240516	0.404057	0.401024	0.415865	1.35565	1.36285	1.37845	0.426206	0.462824	0.511884	C08609	144-67-2	-
Carotenoid_50	zeaxanthin-oleate-palmitate	xanthophylls	C74H118O4	0.0148708	0.0164287	0.011549	0.0182347	0.0210565	0.177851	0.0109556	0.011249	0.0151546	0.0164426	0.015633	0.0170562	0.0160175	0.0121868	0.0184652	0.0161311	0.0187038	0.0196463	--	-	-
Carotenoid_52	β-cryptoxanthin myristate	xanthophylls	C54H82O2	0.0350128	0.0394519	0.0348154	0.0453902	0.0481535	0.0421569	0.0232177	0.0225486	0.0254879	0.0556846	0.0515487	0.0584896	0.0682599	0.0714562	0.0695122	0.0305948	0.038937	0.042024	--	-	-
Carotenoid_35	violaxanthin dimyristate	xanthophylls	C68H108O6	0.0942081	0.0915859	0.108316	0.158554	0.151238	0.16102	0	0	0	0.11157	0.116849	0.121857	0.179087	0.175485	0.182053	0.133337	0.144133	0.114382	--	-	-
Carotenoid_26	rubixanthin palmitate	xanthophylls	C56H86O2	0.111316	0.154349	0.125875	0.0575457	0.0592186	0.060549	0	0	0	0	0	0	0.161169	0.164581	0.159625	0.116379	0.114418	0.0862954	--	-	-
Carotenoid_15	lutein dilaurate	xanthophylls	C64H101O4	0.237638	0.248615	0.210568	0.109737	0.0918652	0.118435	0.119642	0.121565	0.13549	0.152535	0.158545	0.149652	0.676986	0.669187	0.684515	0.273576	0.265002	0.275092	--	-	-
Carotenoid_68	β-citraurin	xanthophylls	C30H40O2	0	0	0	0	0	0	0	0	0	0	0	0	0	0	0	0	0	0	C20894	650-69-1	ko00999,ko01100,ko01110
