# Supplementary material for: Integrated transcriptomic and metabolomic profiling reveals the flower color formation mechanism of alfalfa different purple flowers
Source: Front Plant Sci. 2026 Mar 23;17:1786493. doi: 10.3389/fpls.2026.1786493 (PMC13050952; doi:10.3389/fpls.2026.1786493)
Supplement: Supplementary File 3 — Genes assembled and mapped to the reference genome [file Table3.xlsx]

## Sheet: Supplementary File S3 Genes ass
id	BH1_fpkm	BH2_fpkm	BH3_fpkm	ZH1-1_fpkm	ZH1-2_fpkm	ZH1-3_fpkm	ZH2-1_fpkm	ZH2-2_fpkm	ZH2-3_fpkm	ZH3-1_fpkm	ZH3-2_fpkm	ZH3-3_fpkm	ZH4-1_fpkm	ZH4-2_fpkm	ZH4-3_fpkm	Symbol	Description	KEGG_A_class	KEGG_B_class	Pathway	K_ID	GO Component	GO Function	GO Process	TF_family
MS.gene000000	0	0	0	0	0	0	0	0	0	0	0	0	0	0	0	--	Retrotransposable element Tf2 [Cajanus cajan]	-	-	-	-	-	-	-	--
MS.gene000001	0	0	0	0	0	0	0	0.069	0	0	0	0	0	0	0	--	Ulp1 protease family, carboxy-terminal domain protein [Medicago truncatula]	-	-	-	-	-	GO:0070011//peptidase activity, acting on L-amino acid peptides	-	--
MS.gene000002	0.582	0	1.286	0	0.218	2.243	2.018	0	0.758	1.641	0.912	0	1.226	0.67	0.536	--	protein TPX2 [Cicer arietinum]	-	-	-	-	-	-	-	--
MS.gene000003	0	0.271	0	0	0	0	0	0	0	0	0	0	0	0	0	PP2B11	F-box protein PP2-B11 [Medicago truncatula]	-	-	-	-	-	-	-	--
MS.gene000004	0	0	0	0	0	0	0	0	0	0	0	0	0	0	0	--	hypothetical protein MtrunA17_Chr7g0266911 [Medicago truncatula]	-	-	-	-	-	-	-	--
MS.gene000005	0	0	0	0	0	0	0	0	0	0	0	0	0	0	0	--	hypothetical protein MtrunA17_Chr7g0266911 [Medicago truncatula]	-	-	-	-	-	-	-	--
MS.gene000006	0	0	0	0	0	0	0	0	0	0	0	0.104	0	0	0	PP2B10	F-box protein pp2-b1 [Trifolium pratense]	-	-	-	-	-	GO:0005488//binding	-	--
MS.gene000007	0.341	0	0	0.113	0.304	0.683	0.381	0.149	0.114	0.17	0.628	0.347	0	0.952	0.764	ML4	protein MEI2-like 4 [Medicago truncatula]	-	-	-	-	-	GO:0097159//organic cyclic compound binding	-	--
MS.gene000008	0.14	0.688	0	0.031	0.45	0.204	1.116	0	0.268	0.215	0.19	0.112	0.4	0.691	0.217	--	ubiquitin homeostasis protein lub1-like isoform X4 [Medicago truncatula]	Genetic Information Processing	Folding, sorting and degradation	ko04141//Protein processing in endoplasmic reticulum	K14018	GO:0005911//cell-cell junction;GO:0044444//cytoplasmic part	-	-	--
MS.gene000009	0	0	0	0	0	0	0	0	0	0	0	0	0	0	0	AGL80	agamous-like MADS-box protein AGL80 [Medicago truncatula]	-	-	-	-	GO:0043076//megasporocyte nucleus	GO:0001071//nucleic acid binding transcription factor activity;GO:0003676//nucleic acid binding;GO:0005515//protein binding	GO:0009605//response to external stimulus;GO:0010468//regulation of gene expression;GO:0019932//second-messenger-mediated signaling;GO:0034645//cellular macromolecule biosynthetic process	MADS
MS.gene00001	0	0	0	0	0	0	0	0	0	0	0	0	0	0	0	RLT1	homeobox-DDT domain protein RLT1 isoform X2 [Medicago truncatula]	-	-	-	-	GO:0043231//intracellular membrane-bounded organelle	GO:0001071//nucleic acid binding transcription factor activity;GO:0003677//DNA binding	GO:0003006//developmental process involved in reproduction;GO:0009606//tropism;GO:0010468//regulation of gene expression;GO:0034645//cellular macromolecule biosynthetic process	--
MS.gene000010	0	0	0	0	0	0	0	0	0	0	0	0	0	0	0	AGL80	agamous-like MADS-box protein AGL80 [Medicago truncatula]	-	-	-	-	GO:0043076//megasporocyte nucleus	GO:0005515//protein binding	GO:0009605//response to external stimulus;GO:0010468//regulation of gene expression;GO:0019932//second-messenger-mediated signaling;GO:0034645//cellular macromolecule biosynthetic process	MADS
MS.gene000011	0	0	0	0	0	0	0	0	0	0	0	0	0	0	0	AGL80	agamous-like MADS-box protein AGL80 [Medicago truncatula]	-	-	-	-	GO:0043231//intracellular membrane-bounded organelle	GO:0005515//protein binding	GO:0010468//regulation of gene expression;GO:0034645//cellular macromolecule biosynthetic process	MADS
MS.gene000012	0	0	0	0	0	0	0	0	0	0	0	0	0	0	0	--	unknown [Medicago truncatula]	-	-	-	-	-	-	-	--
MS.gene000013	0	0	0	0	0	0	0	0	0	0	0	0.268	0	0	0	--	lissencephaly-1 homolog [Striga asiatica]	-	-	-	-	-	-	-	--
MS.gene000014	1.277	1.183	0.741	1.036	2.482	0.73	0	0.139	1.167	1.637	0.329	0	0.464	0.203	3.38	BRR2C	DExH-box ATP-dependent RNA helicase DExH14 isoform X1 [Medicago truncatula]	-	-	-	-	GO:0032991//macromolecular complex;GO:0043231//intracellular membrane-bounded organelle;GO:0044423//virion part	GO:0032550//purine ribonucleoside binding;GO:0042623//ATPase activity, coupled	GO:0009606//tropism	--
MS.gene000015	0	0.682	0.821	0.042	1.357	2.266	1.49	0.366	1.321	1.605	0.593	0.535	0	0.871	0.795	CYP75B2	flavonoid 3'-monooxygenase [Medicago truncatula]	Metabolism;Metabolism;Metabolism;Metabolism	Global and overview maps;Global and overview maps;Biosynthesis of other secondary metabolites;Biosynthesis of other secondary metabolites	ko01100//Metabolic pathways;ko01110//Biosynthesis of secondary metabolites;ko00941//Flavonoid biosynthesis;ko00944//Flavone and flavonol biosynthesis	K05280;K05280;K05280;K05280	-	-	-	--
MS.gene000016	0	0	0	0	0	0	0	0	0.165	0	0	0	0	0	0	CYP75B2	flavonoid 3'-monooxygenase [Medicago truncatula]	Metabolism;Metabolism;Metabolism;Metabolism	Global and overview maps;Global and overview maps;Biosynthesis of other secondary metabolites;Biosynthesis of other secondary metabolites	ko01100//Metabolic pathways;ko01110//Biosynthesis of secondary metabolites;ko00941//Flavonoid biosynthesis;ko00944//Flavone and flavonol biosynthesis	K05280;K05280;K05280;K05280	GO:0031090//organelle membrane;GO:0031224//intrinsic component of membrane;GO:0043231//intracellular membrane-bounded organelle	GO:0016709//oxidoreductase activity, acting on paired donors, with incorporation or reduction of molecular oxygen, NAD(P)H as one donor, and incorporation of one atom of oxygen;GO:0046906//tetrapyrrole binding;GO:0046914//transition metal ion binding	GO:0009411//response to UV;GO:0009725//response to hormone;GO:0009813//flavonoid biosynthetic process;GO:0034285//response to disaccharide;GO:0044710//single-organism metabolic process	--
MS.gene000017	0	0	0	0	0	0	0	0	0	0	0	0	0	0	0	--	DUF4283 domain protein [Medicago truncatula]	-	-	-	-	-	GO:0097159//organic cyclic compound binding	-	--
MS.gene000018	0	0	0	0	0	0	0	0	0	0	0	0	0	0	0	--	ribonuclease H, partial [Trifolium pratense]	-	-	-	-	-	-	-	--
MS.gene000019	0	0	0	0	0	0	0	0	0	0	0	0	0	0	0	--	RNA recognition motif [Medicago truncatula]	-	-	-	-	-	-	-	--
MS.gene00002	0.044	0.624	3.311	3.06	0.49	0.586	2.388	0	1.278	1.884	0	1.595	0.206	0.779	0.594	--	homeobox-DDT domain protein RLT1 isoform X1 [Medicago truncatula]	-	-	-	-	GO:0043231//intracellular membrane-bounded organelle	GO:0001071//nucleic acid binding transcription factor activity;GO:0003677//DNA binding	GO:0003006//developmental process involved in reproduction;GO:0009606//tropism;GO:0010468//regulation of gene expression;GO:0034645//cellular macromolecule biosynthetic process	--
MS.gene000020	0	1.374	7.342	1.078	47.408	0.906	1.087	3.318	2.3	0.399	0	0.912	0	0.709	0.916	CYP75B2	flavonoid 3'-monooxygenase [Medicago truncatula]	Metabolism;Metabolism;Metabolism;Metabolism	Global and overview maps;Global and overview maps;Biosynthesis of other secondary metabolites;Biosynthesis of other secondary metabolites	ko01100//Metabolic pathways;ko01110//Biosynthesis of secondary metabolites;ko00941//Flavonoid biosynthesis;ko00944//Flavone and flavonol biosynthesis	K05280;K05280;K05280;K05280	-	-	-	--
MS.gene000021	0	0.518	0	0.232	1.175	0.207	0	0.183	0.971	3.134	0.375	0.192	1.425	0	0	CYP75B2	flavonoid 3'-monooxygenase [Medicago truncatula]	Metabolism;Metabolism;Metabolism;Metabolism	Global and overview maps;Global and overview maps;Biosynthesis of other secondary metabolites;Biosynthesis of other secondary metabolites	ko01100//Metabolic pathways;ko01110//Biosynthesis of secondary metabolites;ko00941//Flavonoid biosynthesis;ko00944//Flavone and flavonol biosynthesis	K05280;K05280;K05280;K05280	GO:0031090//organelle membrane;GO:0031224//intrinsic component of membrane;GO:0043231//intracellular membrane-bounded organelle	GO:0016709//oxidoreductase activity, acting on paired donors, with incorporation or reduction of molecular oxygen, NAD(P)H as one donor, and incorporation of one atom of oxygen;GO:0046906//tetrapyrrole binding;GO:0046914//transition metal ion binding	GO:0009411//response to UV;GO:0009725//response to hormone;GO:0009813//flavonoid biosynthetic process;GO:0034285//response to disaccharide;GO:0044710//single-organism metabolic process	--
MS.gene000022	0.421	0.631	0	0.697	0.362	0.661	0	0	0	0.07	0	0.493	0.104	0.247	0	CYP75B2	flavonoid 3'-monooxygenase [Medicago truncatula]	Metabolism;Metabolism;Metabolism;Metabolism	Global and overview maps;Global and overview maps;Biosynthesis of other secondary metabolites;Biosynthesis of other secondary metabolites	ko01100//Metabolic pathways;ko01110//Biosynthesis of secondary metabolites;ko00941//Flavonoid biosynthesis;ko00944//Flavone and flavonol biosynthesis	K05280;K05280;K05280;K05280	-	-	-	--
MS.gene000023	1.175	1.334	0.44	1.729	1.195	2.25	0.16	0	0.131	0.379	0.266	0.482	0.494	0.585	0.912	CYP75B2	flavonoid 3'-monooxygenase [Medicago truncatula]	Metabolism;Metabolism;Metabolism;Metabolism	Global and overview maps;Global and overview maps;Biosynthesis of other secondary metabolites;Biosynthesis of other secondary metabolites	ko01100//Metabolic pathways;ko01110//Biosynthesis of secondary metabolites;ko00941//Flavonoid biosynthesis;ko00944//Flavone and flavonol biosynthesis	K05280;K05280;K05280;K05280	-	-	-	--
MS.gene000024	0.145	0	0.155	0	0	0	0	0	0	0	0	0	0	0	0.18	CYP75B2	flavonoid 3'-monooxygenase [Medicago truncatula]	Metabolism;Metabolism;Metabolism;Metabolism	Global and overview maps;Global and overview maps;Biosynthesis of other secondary metabolites;Biosynthesis of other secondary metabolites	ko01100//Metabolic pathways;ko01110//Biosynthesis of secondary metabolites;ko00941//Flavonoid biosynthesis;ko00944//Flavone and flavonol biosynthesis	K05280;K05280;K05280;K05280	GO:0031090//organelle membrane;GO:0031224//intrinsic component of membrane;GO:0043231//intracellular membrane-bounded organelle	GO:0016709//oxidoreductase activity, acting on paired donors, with incorporation or reduction of molecular oxygen, NAD(P)H as one donor, and incorporation of one atom of oxygen;GO:0046906//tetrapyrrole binding;GO:0046914//transition metal ion binding	GO:0009411//response to UV;GO:0009725//response to hormone;GO:0009813//flavonoid biosynthetic process;GO:0034285//response to disaccharide;GO:0044710//single-organism metabolic process	--
MS.gene000025	0	0.117	0.074	0	0.266	0	0	0	0.038	0.075	0	0	0	0	0	CYP75B2	flavonoid 3'-monooxygenase [Medicago truncatula]	Metabolism;Metabolism;Metabolism;Metabolism	Global and overview maps;Global and overview maps;Biosynthesis of other secondary metabolites;Biosynthesis of other secondary metabolites	ko01100//Metabolic pathways;ko01110//Biosynthesis of secondary metabolites;ko00941//Flavonoid biosynthesis;ko00944//Flavone and flavonol biosynthesis	K05280;K05280;K05280;K05280	-	-	-	--
MS.gene000026	0	0	0	0	0	0	0	0	0	0	0	0	0	0	0	--	RNA recognition motif [Medicago truncatula]	-	-	-	-	-	-	-	--
MS.gene000027	4.893	8.391	14.554	1.688	10.064	4.435	3.298	1.443	4.815	13.729	4.896	8.84	16.694	13.57	23.692	At1g29670	GDSL esterase/lipase At1g29670 [Medicago truncatula]	-	-	-	-	GO:0005576//extracellular region;GO:0030312//external encapsulating structure;GO:0031976//plastid thylakoid	GO:0016788//hydrolase activity, acting on ester bonds	GO:0006631//fatty acid metabolic process;GO:0006970//response to osmotic stress;GO:0007275//multicellular organism development;GO:0009414//response to water deprivation;GO:0009746//response to hexose;GO:0009814//defense response, incompatible interaction;GO:0042044//fluid transport	--
MS.gene000028	0	0	0	0	0.217	0	0.23	1.506	0.997	0	2.071	0	0	1.495	0.396	At4g18975	pentatricopeptide repeat-containing protein At4g18975, chloroplastic isoform X1 [Medicago truncatula]	-	-	-	-	GO:0009536//plastid	-	-	--
MS.gene000029	0	0	0	0	0.24	0	0	0	0	0.244	0.246	0	0	0	0	--	non-specific lipid-transfer protein, partial [Trifolium pratense]	-	-	-	-	-	-	-	--
MS.gene00003	0	0	4.856	1.552	0.776	1.939	3.621	5.361	1.085	3.283	0.968	9.072	1.685	0	3.347	NAC073	NAC domain-containing protein 10 [Medicago truncatula]	-	-	-	-	GO:0043231//intracellular membrane-bounded organelle	GO:0000975//regulatory region DNA binding;GO:0001071//nucleic acid binding transcription factor activity	GO:0003006//developmental process involved in reproduction;GO:0006355//regulation of transcription, DNA-templated;GO:0009834//plant-type secondary cell wall biogenesis;GO:0018205//peptidyl-lysine modification;GO:0042743//hydrogen peroxide metabolic process;GO:0044707//single-multicellular organism process;GO:0045491//xylan metabolic process	NAC
MS.gene000030	0	0	0	0	0	0	0	0	0	0	0	0	0	0	0	--	hypothetical protein MtrunA17_Chr4g0049811 [Medicago truncatula]	-	-	-	-	-	-	-	--
MS.gene000031	6.281	6.764	3.653	2.171	4.241	3.503	6.748	2.072	4.059	6.056	2.883	9.775	2.633	3.962	5.225	BGLU42	beta-glucosidase 42 [Medicago truncatula]	Metabolism;Metabolism;Metabolism;Metabolism;Metabolism	Global and overview maps;Global and overview maps;Biosynthesis of other secondary metabolites;Carbohydrate metabolism;Metabolism of other amino acids	ko01100//Metabolic pathways;ko01110//Biosynthesis of secondary metabolites;ko00940//Phenylpropanoid biosynthesis;ko00500//Starch and sucrose metabolism;ko00460//Cyanoamino acid metabolism	K01188;K01188;K01188;K01188;K01188	GO:0009536//plastid	GO:0015926//glucosidase activity	GO:0009723//response to ethylene;GO:0010039//response to iron ion;GO:0030243//cellulose metabolic process;GO:0034614//cellular response to reactive oxygen species	--
MS.gene000032	0	0	0.057	0.074	0	0	0	0.396	0	0.562	0	0.469	0.142	0.603	0	BGLU42	beta-glucosidase 42 [Medicago truncatula]	Metabolism;Metabolism;Metabolism;Metabolism;Metabolism	Global and overview maps;Global and overview maps;Biosynthesis of other secondary metabolites;Carbohydrate metabolism;Metabolism of other amino acids	ko01100//Metabolic pathways;ko01110//Biosynthesis of secondary metabolites;ko00940//Phenylpropanoid biosynthesis;ko00500//Starch and sucrose metabolism;ko00460//Cyanoamino acid metabolism	K01188;K01188;K01188;K01188;K01188	GO:0005576//extracellular region;GO:0009536//plastid	GO:0015926//glucosidase activity	GO:0009723//response to ethylene;GO:0010039//response to iron ion;GO:0030243//cellulose metabolic process;GO:0034614//cellular response to reactive oxygen species	--
MS.gene000033	0	0	0	0	0	0	0	0	0	0	0	0	0	0	0	STY13	serine/threonine-protein kinase STY13 [Medicago truncatula]	-	-	-	-	GO:0016020//membrane;GO:0043231//intracellular membrane-bounded organelle	GO:0004702//receptor signaling protein serine/threonine kinase activity;GO:0032550//purine ribonucleoside binding	GO:0006486//protein glycosylation;GO:0006498//N-terminal protein lipidation;GO:0010015//root morphogenesis;GO:0032147//activation of protein kinase activity;GO:0044248//cellular catabolic process	--
MS.gene000034	0	0	0.043	0	0	0.021	0	0.064	0	0.022	0	0.022	0	0.076	0.1	RPPL1	LRR and NB-ARC domain disease resistance protein [Medicago truncatula]	-	-	-	-	-	-	-	--
MS.gene000035	0	0	0	0	0	0	0	0.088	0	0	0	0	0	0	0	--	galactose oxidase [Medicago truncatula]	-	-	-	-	-	-	-	--
MS.gene000036	0	0	0	0	0	0	0	0	2.016	0	0	0.103	0	0	0	--	F-box/kelch-repeat protein At3g06240 isoform X1 [Medicago truncatula]	-	-	-	-	-	-	-	--
MS.gene000037	0	0	0	0	0	0	0	0	0	0	0	0	0	0	0	--	FAR1 DNA-binding domain protein [Medicago truncatula]	-	-	-	-	-	-	-	--
MS.gene000038	0.82	0.756	1.678	0.549	0.57	1.495	0.138	2.809	0.973	1.598	1.489	2.073	2.15	1.922	0.807	--	F-box/kelch-repeat protein At3g06240 isoform X1 [Medicago truncatula]	-	-	-	-	-	-	-	--
MS.gene000039	4.723	2.983	2.718	3.548	2.097	1.443	0.827	4.993	2.475	2.978	2.148	0	1.502	1.063	0	NAA10	N-terminal acetyltransferase A complex catalytic subunit NAA10 [Medicago truncatula]	-	-	-	-	-	GO:0016407//acetyltransferase activity	GO:0003006//developmental process involved in reproduction;GO:0010467//gene expression;GO:0019538//protein metabolic process;GO:0044237//cellular metabolic process	--
MS.gene00004	0	0.302	0	0	0.32	0	0.08	0	0.423	0	0.297	0	0	0	0	PBL7	serine/threonine-protein kinase-like protein ACR4 [Medicago truncatula]	-	-	-	-	GO:0031224//intrinsic component of membrane	GO:0004672//protein kinase activity;GO:0032550//purine ribonucleoside binding	GO:0006464//cellular protein modification process;GO:0009692//ethylene metabolic process;GO:0009888//tissue development;GO:0010646//regulation of cell communication;GO:0016310//phosphorylation;GO:0022610//biological adhesion	--
MS.gene000040	1.392	2.248	3.91	1.416	2.077	1.685	2.532	3.41	2.549	2.643	3.193	0.828	2.745	3.162	2.988	--	Retrovirus-related Pol polyprotein from transposon RE1 [Vitis vinifera]	-	-	-	-	-	-	-	--
MS.gene000041	3.256	2.211	0.614	0	1.332	0.338	2.343	1.225	3.397	3.003	3.496	2.875	0.934	0.922	0	At3g52030	F-box/WD-40 repeat-containing protein At3g52030 [Medicago truncatula]	-	-	-	-	GO:0044424//intracellular part	-	-	--
MS.gene000042	0.86	0.925	0.071	0.443	0.077	0.884	1.602	0.419	0.533	0.091	1.164	0.795	0.304	0.206	0.092	SCPL40	serine carboxypeptidase-like 40 [Medicago truncatula]	-	-	-	-	-	GO:0004180//carboxypeptidase activity	GO:0019538//protein metabolic process	--
MS.gene000043	2.056	3.691	0.219	0.271	0.146	0.21	0	0.217	0	0.221	2.006	0.451	1.934	0.257	0.51	BLOS2	biogenesis of lysosome-related organelles complex-1 protein [Medicago truncatula]	-	-	-	-	GO:0031082//BLOC complex;GO:0043231//intracellular membrane-bounded organelle	-	GO:0009409//response to cold	--
MS.gene000044	0	0	0	0	0	0	0	0	0	0	0	0	0	0	0	--	replication factor-A carboxy-terminal domain protein [Medicago truncatula]	-	-	-	-	-	-	-	--
MS.gene000045	14.309	13.644	15.204	1.736	0.813	9.802	1.871	0	8.479	0	11.6	0	1.471	7.196	0	--	UPF0496 protein 4 [Medicago truncatula]	-	-	-	-	-	-	-	--
MS.gene000046	0	0.332	0	0	0	0	0	0	0	0	0	0	0	0	0	--	DUF4283 domain protein [Medicago truncatula]	-	-	-	-	-	GO:0097159//organic cyclic compound binding	-	--
MS.gene000047	7.959	6.213	12.739	8.754	4.501	2.995	2.169	13.073	3.346	9.351	8.276	10.703	7.729	14.661	5.019	--	UPF0496 protein 4 [Medicago truncatula]	-	-	-	-	-	-	-	--
MS.gene000048	0	0	0	0.062	0	0.05	0	0	0	0.159	0	0	0	0	0.061	RPPL1	LRR and NB-ARC domain disease resistance protein [Medicago truncatula]	-	-	-	-	-	-	-	--
MS.gene000049	0	0	0	0.091	0	0.147	0.746	0.153	0	0	0	0.893	0	0.309	3.733	--	protein IWS1 homolog isoform X2 [Medicago truncatula]	-	-	-	-	-	-	-	--
MS.gene00005	1.567	1.176	0.279	0.763	0.443	0.123	0.721	0.386	0.549	0.419	0.722	0.399	0	0.708	0.627	PTF2	plant-specific TFIIB-related protein PTF2 [Medicago truncatula]	-	-	-	-	GO:0043231//intracellular membrane-bounded organelle	GO:0001091//RNA polymerase II basal transcription factor binding;GO:0019899//enzyme binding;GO:0043566//structure-specific DNA binding;GO:0046914//transition metal ion binding	GO:0003006//developmental process involved in reproduction;GO:0010374//stomatal complex development;GO:0010468//regulation of gene expression;GO:0032774//RNA biosynthetic process	--
MS.gene000050	0	0	0	0	0	0	0	0	0	0	0	0	0	0	0	RPPL1	NBS-LRR resistance protein [Trifolium pratense]	-	-	-	-	-	-	-	--
MS.gene000051	0	0	0	0	0	0	0	0	0	0.025	0	0	0	0	0	RPPL1	NBS-LRR resistance protein [Trifolium pratense]	-	-	-	-	-	-	-	--
MS.gene000052	0	0	0	0	0	0	0	0	0	0	0	0	0	0	0	At2g04865	protein MAIN-LIKE 2 [Cajanus cajan]	-	-	-	-	-	-	-	--
MS.gene000053	0	0	0	0	0	0	0	0	0	0	0	0	0	0	0	--	copia protein (gag-int-pol protein), partial [Trifolium pratense]	-	-	-	-	-	-	-	--
MS.gene000054	0	0	12.794	0	12.33	11.525	9.449	25.913	1.244	0.727	27.745	0	1.065	6.249	22.976	RAB28	late embryogenesis abundant protein D-34 [Medicago truncatula]	-	-	-	-	GO:0044444//cytoplasmic part	-	GO:0044699//single-organism process	--
MS.gene000055	33.056	30.929	15.698	26.544	32.091	61.35	12.233	17.215	22.274	21.522	18.413	27.915	22.998	18.814	33.788	PPH	pheophytinase, chloroplastic [Medicago truncatula]	-	-	-	-	GO:0009532//plastid stroma	GO:0005488//binding;GO:0052689//carboxylic ester hydrolase activity	GO:0006787//porphyrin-containing compound catabolic process	--
MS.gene000056	0	0	0.299	0.444	0.096	0	0	0.148	0.182	0.318	0	0	0.214	0	0.349	BZIP24	Basic leucine zipper 24, partial [Mucuna pruriens]	-	-	-	-	GO:0043231//intracellular membrane-bounded organelle	GO:0005488//binding	GO:0006972//hyperosmotic response;GO:0007165//signal transduction;GO:0042221//response to chemical	bZIP
MS.gene000057	0	0	0.509	0.401	0.248	0.146	0.183	0	0.277	0.319	0.5	0	0	0.498	0	At3g47200	UPF0481 protein At3g47200 [Medicago truncatula]	-	-	-	-	-	-	-	--
MS.gene000058	0	0	0	0	0	0.04	0	0	0	0	0	0	0	0	0	--	chitinase 2 [Medicago truncatula]	-	-	-	-	-	GO:0016787//hydrolase activity	GO:0044238//primary metabolic process	--
MS.gene000059	0	0	0	0	0	0.04	0	0	0	0	0	0	0	0	0	--	chitinase 2 [Medicago truncatula]	-	-	-	-	-	GO:0016787//hydrolase activity	GO:0044238//primary metabolic process	--
MS.gene00006	0	0	0	0	0	0	0	0	0	0	0	0	0	0	0	MEE23	berberine bridge enzyme-like 24 isoform X1 [Medicago truncatula]	-	-	-	-	GO:0005911//cell-cell junction;GO:0030312//external encapsulating structure	GO:0000166//nucleotide binding;GO:0016616//oxidoreductase activity, acting on the CH-OH group of donors, NAD or NADP as acceptor	GO:0044710//single-organism metabolic process	--
MS.gene000060	0	0	0	0	0	0	0	0	0	0	0	0	0	0	0	--	chitinase 2 [Medicago truncatula]	-	-	-	-	-	GO:0016787//hydrolase activity	GO:0044238//primary metabolic process	--
MS.gene000061	0	0	0	0	0	0	0	0	0	0	0	0	0	0	0	--	chitinase 2 [Medicago truncatula]	-	-	-	-	-	GO:0016787//hydrolase activity	GO:0044238//primary metabolic process	--
MS.gene000062	0	0	0	0	0	0	0	0	0	0	0	0	0	0	0	--	chitinase 2 [Medicago truncatula]	-	-	-	-	-	GO:0016787//hydrolase activity	GO:0044238//primary metabolic process	--
MS.gene000063	0	0	0	0	0	0	0	0	0	0	0	0	0	0	0	--	chitinase 2 [Medicago truncatula]	-	-	-	-	-	-	-	--
MS.gene000064	0	0	0	0	0	0.04	0	0	0	0	0	0	0	0	0	--	chitinase 2 [Medicago truncatula]	-	-	-	-	-	GO:0016787//hydrolase activity	GO:0044238//primary metabolic process	--
MS.gene000065	0	0	0	0	0	0	0	0	0	0	0	0	0	0	0	--	Ulp1 protease family, carboxy-terminal domain protein [Medicago truncatula]	-	-	-	-	-	GO:0070011//peptidase activity, acting on L-amino acid peptides	GO:0019538//protein metabolic process	--
MS.gene000066	0	0	0	0	0	0	0	0	0	0	0	0	0	0	0	MED18	mediator of RNA polymerase II transcription subunit 18 [Medicago truncatula]	-	-	-	-	-	-	GO:0006355//regulation of transcription, DNA-templated;GO:0048437//floral organ development;GO:0050793//regulation of developmental process	--
MS.gene000067	0.618	1.585	0	0.111	0.841	0.45	0	0.093	0.483	0.048	0.766	0.097	0	0.055	0	--	chitinase 2 [Medicago truncatula]	-	-	-	-	-	-	-	--
MS.gene000068	0	0	0	0	0	0	0	0	0	0.048	0	0.097	0	0.055	0	--	chitinase 2 [Medicago truncatula]	-	-	-	-	-	-	-	--
MS.gene000069	0.087	0	0	0	0	0	0	0	0	0	0	0	0	0.219	0	--	chitinase 2 [Medicago truncatula]	-	-	-	-	-	GO:0016787//hydrolase activity	GO:0008152//metabolic process	--
MS.gene00007	1.37	1.522	4.711	0.326	0.603	1.24	0	3.515	0	0.481	0	0	1.71	2.423	0.563	MEE23	berberine bridge enzyme-like 8 [Medicago truncatula]	-	-	-	-	-	GO:0000166//nucleotide binding;GO:0016616//oxidoreductase activity, acting on the CH-OH group of donors, NAD or NADP as acceptor;GO:0046993//oxidoreductase activity, acting on X-H and Y-H to form an X-Y bond, with oxygen as acceptor	GO:0044710//single-organism metabolic process	--
MS.gene000070	12.637	10.816	9.148	7.568	6.622	4.802	6.678	9.061	6.864	10.652	6.624	9.187	7.69	9.217	5.394	MED18	mediator of RNA polymerase II transcription subunit 18 [Medicago truncatula]	-	-	-	-	GO:0043234//protein complex	GO:0008233//peptidase activity	GO:0006355//regulation of transcription, DNA-templated;GO:0048437//floral organ development;GO:0048506//regulation of timing of meristematic phase transition;GO:0080134//regulation of response to stress	--
MS.gene000071	0.208	0.277	0	0	0	0	0	0	0	0	0	0	0	0.174	0	--	ankyrin-2 [Medicago truncatula]	-	-	-	-	-	-	-	--
MS.gene000072	0	0	0.309	0	0	0	0	0	0	0	0	0	0	0	0	FGT1	RING/FYVE/PHD zinc finger protein [Medicago truncatula]	-	-	-	-	-	GO:0046914//transition metal ion binding	-	--
MS.gene000073	0	0	0	0	0	0	0	0	0	0	0	0	0	0	0	--	-	-	-	-	-	-	-	-	--
MS.gene000074	1.001	1.238	1.829	2.58	2.069	1.873	3.011	1.37	2.704	1.916	1.026	2.255	3.656	3.444	3.438	--	ankyrin repeat-containing protein ITN1 [Medicago truncatula]	-	-	-	-	-	-	-	--
MS.gene000075	0.119	0.277	0.085	0.845	0.42	0.445	1.905	0.922	0.737	0.634	0.817	2.084	1.787	1.981	1.279	--	ankyrin repeat plant-like protein [Medicago truncatula]	-	-	-	-	-	-	-	--
MS.gene000076	0	0	0	0	0	0	0	0	0	0	0	0	0	0	0	--	ribonuclease H [Trifolium pratense]	-	-	-	-	-	-	-	--
MS.gene000077	0	0	0	0.196	0	0	0	0.166	0	0	0	0	0	0.392	0	OST1A	dolichyl-diphosphooligosaccharide--protein glycosyltransferase subunit 1A [Medicago truncatula]	Metabolism;Genetic Information Processing;Metabolism;Metabolism	Global and overview maps;Folding, sorting and degradation;Glycan biosynthesis and metabolism;Glycan biosynthesis and metabolism	ko01100//Metabolic pathways;ko04141//Protein processing in endoplasmic reticulum;ko00510//N-Glycan biosynthesis;ko00513//Various types of N-glycan biosynthesis	K12666;K12666;K12666;K12666	GO:0005618//cell wall;GO:0009536//plastid;GO:0031090//organelle membrane;GO:0031224//intrinsic component of membrane	GO:0004576//oligosaccharyl transferase activity	GO:0000097//sulfur amino acid biosynthetic process;GO:0006498//N-terminal protein lipidation;GO:0008380//RNA splicing;GO:0030243//cellulose metabolic process	--
MS.gene000078	2.201	2.455	1.625	2.99	2.178	2.058	5.128	3.427	3.437	2.615	3.53	4.873	5.384	6.86	3.938	--	ankyrin repeat plant-like protein [Medicago truncatula]	-	-	-	-	-	-	-	--
MS.gene000079	0.297	0.296	0.158	0	0.196	0.076	0.18	0.863	0.081	0.325	0.483	0.244	0.592	0.467	0.507	--	ankyrin repeat plant-like protein [Medicago truncatula]	-	-	-	-	-	-	-	--
MS.gene00008	8.926	11.384	2.641	31.377	3.079	4.971	8.374	14.004	8.641	5.518	18.776	5.768	3.275	25.962	4.834	At4g20840	berberine bridge enzyme-like 21 [Medicago truncatula]	-	-	-	-	GO:0005576//extracellular region;GO:0009536//plastid;GO:0016020//membrane	GO:0000166//nucleotide binding;GO:0016616//oxidoreductase activity, acting on the CH-OH group of donors, NAD or NADP as acceptor;GO:0046993//oxidoreductase activity, acting on X-H and Y-H to form an X-Y bond, with oxygen as acceptor	GO:0044710//single-organism metabolic process	--
MS.gene000080	0	0	0	0	0	0	0	0	0	0	0	0	0	0	0	--	DUF4283 domain protein [Medicago truncatula]	-	-	-	-	-	-	-	--
MS.gene000081	0.833	0.461	2.518	0	0.245	0.236	3.504	3.276	0.354	4.38	3.009	3.294	0.982	3.878	0.057	--	ankyrin repeat plant-like protein [Medicago truncatula]	-	-	-	-	-	-	-	--
MS.gene000082	0	0	0	0	0	0	0	0	0	0	0	0	0	0	0	--	Ty3/gypsy retrotransposon protein [Trifolium pratense]	-	-	-	-	-	-	-	--
MS.gene000083	0	0	0	0	0	0	0	0	0	0	0	0	0	0	0	Tf2-11	Ty3/gypsy retrotransposon protein [Trifolium pratense]	-	-	-	-	-	-	-	--
MS.gene000084	0	0	0	0	0	0	0	0	0	0	0	0	0	0	0	AGL80	gamma-irradiation and mitomycin C induced protein [Medicago truncatula]	-	-	-	-	GO:0043231//intracellular membrane-bounded organelle	GO:0005515//protein binding	GO:0010468//regulation of gene expression;GO:0034645//cellular macromolecule biosynthetic process	MADS
MS.gene000085	0	0	0	0	0	0	0	0	0	0	0	0	0	0	0	AGL80	PREDICTED: agamous-like MADS-box protein AGL80 [Nicotiana tabacum]	-	-	-	-	GO:0043231//intracellular membrane-bounded organelle	GO:0005515//protein binding	GO:0010468//regulation of gene expression;GO:0034645//cellular macromolecule biosynthetic process	MADS
MS.gene000086	0	0	0	0	0	0	0	0	0	0	0	0	0	0	0	AGL80	agamous-like MADS-box protein AGL80 [Medicago truncatula]	-	-	-	-	GO:0043231//intracellular membrane-bounded organelle	GO:0005515//protein binding	GO:0010468//regulation of gene expression;GO:0034645//cellular macromolecule biosynthetic process	MADS
MS.gene000087	0	0.156	0	0	0	0	0	0	0	0	0	0	0	0	0	--	hypothetical protein MtrunA17_Chr7g0230571 [Medicago truncatula]	-	-	-	-	-	-	-	--
MS.gene000088	0	0	0.044	0	0	0.085	0	0	0.045	0	0	0.045	0.164	0.155	0	ND2	NADH-Ubiquinone/plastoquinone complex I protein [Prunus dulcis]	Metabolism;Metabolism	Global and overview maps;Energy metabolism	ko01100//Metabolic pathways;ko00190//Oxidative phosphorylation	K03879;K03879	GO:0009536//plastid;GO:0019866//organelle inner membrane;GO:0031224//intrinsic component of membrane;GO:0044455//mitochondrial membrane part	GO:0050136//NADH dehydrogenase (quinone) activity	GO:0022904//respiratory electron transport chain	--
MS.gene000089	0	0	0	0.978	0	0.713	0.871	0.407	0	0.304	1.606	0.164	0	0	0	--	disease resistance protein RPM [Spatholobus suberectus]	-	-	-	-	-	-	-	--
MS.gene00009	0	0	0	0	0	0	0	0	0	0	0	0	0	0	0	--	WEB family protein At4g27595, chloroplastic-like [Vigna unguiculata]	-	-	-	-	-	GO:0043169//cation binding	-	--
MS.gene000090	0	0.173	4.128	2.629	4.848	2.15	4.884	3.421	4.972	3.315	4.747	3.624	6.901	5.297	5.565	--	disease resistance protein RPM [Spatholobus suberectus]	-	-	-	-	-	-	-	--
MS.gene000091	0	0	0	70.459	74.846	97.015	145.089	22.31	29.015	36.719	60.245	0.49	6.294	0.155	0	ABC1K7	protein ACTIVITY OF BC1 COMPLEX KINASE 7, chloroplastic [Medicago truncatula]	-	-	-	-	-	GO:0016740//transferase activity	GO:0006796//phosphate-containing compound metabolic process	--
MS.gene000092	9.296	7.638	9.293	0	4.02	2.537	4.33	7.959	5.011	4.544	2.201	6.574	8.514	0	4.192	rplM	50S ribosomal protein l13-like [Trifolium pratense]	Genetic Information Processing	Translation	ko03010//Ribosome	K02871	GO:0009536//plastid;GO:0030529//intracellular ribonucleoprotein complex	-	GO:0009059//macromolecule biosynthetic process;GO:0010467//gene expression;GO:0044238//primary metabolic process;GO:0044249//cellular biosynthetic process;GO:0044260//cellular macromolecule metabolic process	--
MS.gene000093	0	0	0	0	0.081	0.026	0	0	0.028	0.027	0.165	0	0	0	0.095	NUDT2	nudix hydrolase 2 [Medicago truncatula]	-	-	-	-	-	GO:0003824//catalytic activity	-	--
MS.gene000094	0	0	0	0	0	0	0	0	0	0.205	0	0	0	0	0	--	Eukaryotic translation initiation factor 3 subunit C like [Actinidia chinensis var. chinensis] [Actinidia chinensis]	-	-	-	-	-	-	-	--
MS.gene000095	0.253	0.101	4.227	4.491	1.584	1.689	5.104	2.476	1.419	2.72	1.154	3.529	2.397	1.213	1.801	ADA2A	transcriptional adapter ADA2a isoform X1 [Medicago truncatula]	-	-	-	-	GO:0043231//intracellular membrane-bounded organelle	GO:0046914//transition metal ion binding	GO:0003006//developmental process involved in reproduction;GO:0006355//regulation of transcription, DNA-templated;GO:0006402//mRNA catabolic process;GO:0006464//cellular protein modification process;GO:0006950//response to stress;GO:0007049//cell cycle;GO:0042221//response to chemical;GO:0048518//positive regulation of biological process	ARR-B
MS.gene000096	0	0	0	3.72	2.886	2.158	1.975	0	0	2.146	4.621	1.646	0	0	0	dnaJ	curved DNA-binding protein [Trifolium pratense]	-	-	-	-	-	-	-	--
MS.gene000097	0	0.121	0	0	0	0	0	0.262	0	0	0	0	0	0	0.103	At2g04570	GDSL esterase/lipase At2g04570 [Medicago truncatula]	-	-	-	-	-	GO:0016788//hydrolase activity, acting on ester bonds	GO:0006629//lipid metabolic process	--
MS.gene000098	0	0	0	5.023	5.199	3.567	3.524	0.707	2.561	6.837	2.456	2.414	0.85	0.095	0.082	SPCC1442.07c	ubiquitin and WLM domain-containing protein [Trifolium pratense]	-	-	-	-	-	-	-	--
MS.gene000099	0	0	0.191	0	0	0	0	0	0	0	0.685	2.687	0	0	0	--	DUF1664 domain-containing protein [Cephalotus follicularis]	-	-	-	-	-	-	-	--
MS.gene00010	0	0	0.106	0	0	0.102	0	0	0.327	0	0.324	0	0.132	0	0.124	--	Retrovirus-related Pol polyprotein from transposon opus [Cajanus cajan]	-	-	-	-	-	-	-	--
MS.gene000100	1.476	1.751	2.713	0.565	1.649	0.669	0.592	1.168	0.986	2.47	1.067	0.719	1.741	0.616	2.035	--	WRC protein [Medicago truncatula]	-	-	-	-	-	-	-	--
MS.gene000101	0	0	0	0	0	0	0	0	0	0	0	0	0	0	0	--	hypothetical protein MTR_1g054165 [Medicago truncatula]	-	-	-	-	-	-	-	--
MS.gene000102	0	0	0	0	0	0	0	0	0	0	0	0	0	0	0	--	DUF4283 domain protein [Medicago truncatula]	-	-	-	-	-	-	-	--
MS.gene000103	0	0	0	0	0	0	0	0	0	0	0	0	0	0	0	--	Retrovirus-related Pol polyprotein from transposon opus [Cajanus cajan]	-	-	-	-	-	-	-	--
MS.gene000104	0.39	0.194	0.208	0	0	0	0	0	0	0	0	0	0	0	0	--	hypothetical protein MTR_1g054150 [Medicago truncatula]	-	-	-	-	-	-	-	--
MS.gene000105	0.257	0.383	0.042	0.118	0.049	0.681	0.048	0.383	0.116	0.298	0.177	0.137	0.053	0.33	0.237	LECRKS5	probable L-type lectin-domain containing receptor kinase S.5 [Medicago truncatula]	-	-	-	-	-	GO:0004672//protein kinase activity;GO:0036094//small molecule binding;GO:0097159//organic cyclic compound binding;GO:1901363//heterocyclic compound binding	GO:0006468//protein phosphorylation	--
MS.gene000106	0	0	0	0	0	0	0	0	0	0	0	0	0	0	0	LECRKS5	probable L-type lectin-domain containing receptor kinase S.5 [Medicago truncatula]	-	-	-	-	-	GO:0004672//protein kinase activity;GO:0036094//small molecule binding;GO:0097159//organic cyclic compound binding;GO:1901363//heterocyclic compound binding	GO:0006464//cellular protein modification process;GO:0016310//phosphorylation	--
MS.gene000107	1.311	1.174	0.837	0.828	1.548	0.968	1.1	1.204	1.816	1.544	2.995	1.137	1.091	0.715	0.956	--	DnaJ heat shock amino-terminal domain protein [Medicago truncatula]	-	-	-	-	-	-	-	--
MS.gene000108	22.027	26.442	76.293	22.542	33.345	28.604	32.319	7.996	54.421	26.288	23.933	30.846	28.425	36.544	35.888	AC97	actin [Medicago truncatula]	-	-	-	-	GO:0005911//cell-cell junction;GO:0016020//membrane;GO:0030312//external encapsulating structure;GO:0043232//intracellular non-membrane-bounded organelle;GO:0044444//cytoplasmic part	GO:0032550//purine ribonucleoside binding	GO:0006996//organelle organization;GO:0048588//developmental cell growth	--
MS.gene000109	4.253	3.089	1.245	0.34	1.436	0.68	0.737	0.587	2.111	1.058	1.7	0	0.869	3.246	1.782	Os02g0685600	probable protein phosphatase 2C 25 [Medicago truncatula]	-	-	-	-	-	GO:0004721//phosphoprotein phosphatase activity;GO:0043169//cation binding	GO:0006464//cellular protein modification process	--
MS.gene00011	0.089	0.532	0	0.223	0.094	0	0.107	0	0	0.096	0	0.097	1.062	0	0	--	ribonuclease H, partial [Trifolium pratense]	-	-	-	-	-	-	-	--
MS.gene000110	13.628	15.331	9.899	10.515	25.453	23.038	16.582	20.172	11.997	4.725	7.775	7.218	9.111	17.688	9.214	PAP13	probable plastid-lipid-associated protein 13, chloroplastic [Medicago truncatula]	-	-	-	-	GO:0009532//plastid stroma;GO:0031976//plastid thylakoid;GO:0044434//chloroplast part	-	GO:0006090//pyruvate metabolic process;GO:0009668//plastid membrane organization	--
MS.gene000111	0	0	0	0	0	0	0	0	0	0	0	0	0	0	0	VQ25	VQ motif-containing protein 25 [Medicago truncatula]	-	-	-	-	GO:0043231//intracellular membrane-bounded organelle	-	-	--
MS.gene000112	2.281	4.156	14.506	2.563	5.29	1.013	12.464	5.185	6.552	6.449	3.476	11.297	8.57	19.522	6.032	FAD2	delta(12)-fatty-acid desaturase FAD2 [Medicago truncatula]	Metabolism;Metabolism;Metabolism	Global and overview maps;Global and overview maps;Lipid metabolism	ko01100//Metabolic pathways;ko01212//Fatty acid metabolism;ko01040//Biosynthesis of unsaturated fatty acids	K10256;K10256;K10256	GO:0031090//organelle membrane;GO:0031224//intrinsic component of membrane;GO:0043231//intracellular membrane-bounded organelle	GO:0016705//oxidoreductase activity, acting on paired donors, with incorporation or reduction of molecular oxygen	GO:0006633//fatty acid biosynthetic process	--
MS.gene000113	1.933	2.076	0.635	0.57	1.417	1.137	0.268	1.685	1.301	0.32	0	0.551	0	0.744	0.369	GMPM1	11 kDa late embryogenesis abundant protein [Medicago truncatula]	-	-	-	-	GO:0044444//cytoplasmic part	-	GO:0003006//developmental process involved in reproduction;GO:0006950//response to stress;GO:0009791//post-embryonic development	--
MS.gene000114	7.823	10.169	0	0	10.126	0	0	1.533	6.791	8.875	0	26.41	0	18.732	0	Os02g0194200	zinc finger CCCH domain-containing protein 44 [Medicago truncatula]	-	-	-	-	-	GO:0003676//nucleic acid binding;GO:0043169//cation binding	-	C3H
MS.gene000115	0.402	0.551	0.362	0.796	0.562	0.337	0.178	0.185	0.333	0.166	0.958	3.324	0	1.709	0.773	PIE1	protein PHOTOPERIOD-INDEPENDENT EARLY FLOWERING 1 isoform X2 [Medicago truncatula]	-	-	-	-	GO:0030312//external encapsulating structure;GO:0090544//BAF-type complex	GO:0017111//nucleoside-triphosphatase activity;GO:0032550//purine ribonucleoside binding	GO:0000904//cell morphogenesis involved in differentiation;GO:0007015//actin filament organization;GO:0007049//cell cycle;GO:0007389//pattern specification process;GO:0009617//response to bacterium;GO:0009909//regulation of flower development;GO:0010053//root epidermal cell differentiation;GO:0016568//chromatin modification;GO:0022610//biological adhesion;GO:0045229//external encapsulating struct…	--
MS.gene000116	5.599	5.52	2.892	1.257	1.086	1.674	0.944	1.063	1.727	0.282	0.166	2.345	2.365	2.573	0.949	--	Mucin-19 [Gossypium australe]	-	-	-	-	-	-	-	--
MS.gene000117	3.726	4.956	3.48	2.145	2.799	2.875	0	0.324	2.718	2.25	0.915	9.545	0.286	7.85	2.673	EML1	protein EMSY-LIKE 1 [Medicago truncatula]	-	-	-	-	-	-	-	--
MS.gene000118	0	0	0.46	0	0	0	0	0	0	0	0	0	0	0	0	--	DUF761 domain protein [Medicago truncatula]	-	-	-	-	-	-	-	--
MS.gene000119	0	0	0	0	0	0	0	0	0	0	0	0	0	0	0	--	F-box/LRR-repeat protein At4g14103 [Medicago truncatula]	-	-	-	-	-	-	-	--
MS.gene00012	0.064	0.257	0.069	0	0.545	0.263	0	0.272	0	0.444	0	0	0	0	0.2	At4g20840	FAD-binding berberine family protein [Medicago truncatula]	-	-	-	-	GO:0005576//extracellular region;GO:0009536//plastid;GO:0016020//membrane	GO:0000166//nucleotide binding;GO:0016616//oxidoreductase activity, acting on the CH-OH group of donors, NAD or NADP as acceptor;GO:0046993//oxidoreductase activity, acting on X-H and Y-H to form an X-Y bond, with oxygen as acceptor	GO:0044710//single-organism metabolic process	--
MS.gene000120	0	0	0.1	0	0	0	0	0	0.276	0	0	0	0.142	0	0	At5g22670	F-box/FBD/LRR-repeat protein At3g14710 [Medicago truncatula]	-	-	-	-	-	-	-	--
MS.gene000121	0	0	0	0	0	0	0	0	0	0	0	0	0	0	0	At3g06035	uncharacterized GPI-anchored protein At3g06035 [Medicago truncatula]	-	-	-	-	GO:0031225//anchored component of membrane	-	GO:0006568//tryptophan metabolic process;GO:0006721//terpenoid metabolic process;GO:0006873//cellular ion homeostasis;GO:0006970//response to osmotic stress;GO:0009683//indoleacetic acid metabolic process;GO:0009746//response to hexose;GO:0030001//metal ion transport;GO:0042044//fluid transport;GO:0048509//regulation of meristem development	--
MS.gene000122	0	0	0.029	0.068	0	0	0	0	0	0	0	0	0	0	0	LPP3	lipid phosphate phosphatase 2 [Medicago truncatula]	Metabolism;Metabolism;Metabolism	Global and overview maps;Lipid metabolism;Lipid metabolism	ko01110//Biosynthesis of secondary metabolites;ko00564//Glycerophospholipid metabolism;ko00561//Glycerolipid metabolism	K18693;K18693;K18693	GO:0016021//integral component of membrane;GO:0042170//plastid membrane	GO:0016628//oxidoreductase activity, acting on the CH-CH group of donors, NAD or NADP as acceptor;GO:0016791//phosphatase activity	GO:0006796//phosphate-containing compound metabolic process;GO:0009755//hormone-mediated signaling pathway;GO:0033554//cellular response to stress;GO:0044710//single-organism metabolic process	--
MS.gene000123	0	0	0	0	0	0	0	0	0	0	0	0	0	0	0	--	Ribonuclease H [Medicago truncatula]	-	-	-	-	-	-	-	--
MS.gene000124	0	0.526	0	0.189	0.319	0.077	0	0	0	0	0	0	0	0.453	0	FAF3	protein FANTASTIC FOUR 3 [Medicago truncatula]	-	-	-	-	-	-	-	--
MS.gene000125	0	0	0	0	0	0	0	0	0	0	0	0	0	0	0	SCL14	scarecrow-like protein 14 [Medicago truncatula]	-	-	-	-	-	-	GO:0006342//chromatin silencing;GO:0034968//histone lysine methylation;GO:0044767//single-organism developmental process;GO:1903047//mitotic cell cycle process	GRAS
MS.gene000126	10.025	5.286	1.64	0.79	2.45	6.486	2.113	0.039	2.521	0.837	11.698	0	4.577	0	3.282	KAPP	protein phosphatase 2C 70 [Medicago truncatula]	-	-	-	-	GO:0016020//membrane	GO:0004721//phosphoprotein phosphatase activity;GO:0016772//transferase activity, transferring phosphorus-containing groups;GO:0019900//kinase binding;GO:0043169//cation binding	GO:0006464//cellular protein modification process;GO:0006796//phosphate-containing compound metabolic process;GO:0007049//cell cycle;GO:0009617//response to bacterium;GO:0009933//meristem structural organization;GO:0010467//gene expression;GO:0050794//regulation of cellular process	FHA
MS.gene000127	0	0.394	0.14	0	0	0	0	0	0	0	0	0	0	0.165	0	--	RmlC-like cupins superfamily protein [Medicago truncatula]	-	-	-	-	GO:0009536//plastid	-	GO:0005982//starch metabolic process;GO:0005984//disaccharide metabolic process;GO:0006090//pyruvate metabolic process;GO:0046474//glycerophospholipid biosynthetic process	--
MS.gene000128	1.344	0.828	0.744	1.608	0.476	0.869	0.728	1.373	0.112	1.935	2.626	2.466	0.916	0	1.494	CHR12	probable ATP-dependent DNA helicase CHR12 [Medicago truncatula]	-	-	-	-	-	GO:0005515//protein binding;GO:0016787//hydrolase activity;GO:0032550//purine ribonucleoside binding	GO:0006950//response to stress;GO:0007165//signal transduction;GO:0009791//post-embryonic development;GO:0016070//RNA metabolic process;GO:0040029//regulation of gene expression, epigenetic;GO:0044702//single organism reproductive process;GO:0048608//reproductive structure development;GO:0071310//cellular response to organic substance	--
MS.gene000129	0	0	0	0.072	0	0	0	0	0	0	0	0	0	0	0	HIDH	2-hydroxyisoflavanone dehydratase [Medicago truncatula]	Metabolism;Metabolism;Metabolism	Global and overview maps;Global and overview maps;Biosynthesis of other secondary metabolites	ko01100//Metabolic pathways;ko01110//Biosynthesis of secondary metabolites;ko00943//Isoflavonoid biosynthesis	K13258;K13258;K13258	-	GO:0016788//hydrolase activity, acting on ester bonds;GO:0016836//hydro-lyase activity	GO:0009699//phenylpropanoid biosynthetic process;GO:0009812//flavonoid metabolic process	--
MS.gene00013	0	0	0.25	0	0.184	0	0.032	0	0	0	0	0	0.052	0.049	0	WAKL8	wall-associated receptor kinase-like 8 [Medicago truncatula]	-	-	-	-	-	GO:0001871//pattern binding;GO:0004672//protein kinase activity;GO:0032550//purine ribonucleoside binding	GO:0006464//cellular protein modification process;GO:0016310//phosphorylation	--
MS.gene000130	0.039	0	0	0	0	0	0	0	0	0	0	0	0	0	0	HIDM	2-hydroxyisoflavanone dehydratase [Medicago truncatula]	-	-	-	-	-	GO:0016788//hydrolase activity, acting on ester bonds;GO:0016836//hydro-lyase activity	GO:0009699//phenylpropanoid biosynthetic process	--
MS.gene000131	0	0.026	0	0.281	0	0	0	0	0.173	0.028	0	0	0	0	0.164	HIDM	2-hydroxyisoflavanone dehydratase [Medicago truncatula]	-	-	-	-	-	GO:0016788//hydrolase activity, acting on ester bonds;GO:0016836//hydro-lyase activity	GO:0009699//phenylpropanoid biosynthetic process	--
MS.gene000132	0.975	0.913	3.991	5.028	3.979	6.49	4.921	3.185	0.309	5.178	8.32	10.299	4.493	2.586	7.628	ARIA	ARM REPEAT PROTEIN INTERACTING WITH ABF2 [Medicago truncatula]	-	-	-	-	GO:0016020//membrane;GO:0032993//protein-DNA complex;GO:0043231//intracellular membrane-bounded organelle	GO:0005488//binding	GO:0001101//response to acid chemical;GO:0006261//DNA-dependent DNA replication;GO:0006402//mRNA catabolic process;GO:0006970//response to osmotic stress;GO:0008283//cell proliferation;GO:0010029//regulation of seed germination;GO:0032446//protein modification by small protein conjugation	--
MS.gene000133	1.694	0.933	2.76	2.933	0.937	3.153	1.215	2.761	1.939	5.313	2.127	5.228	3.979	0	2.079	MAKR1	probable membrane-associated kinase regulator 1 [Medicago truncatula]	-	-	-	-	GO:0043231//intracellular membrane-bounded organelle	GO:0004857//enzyme inhibitor activity;GO:0016772//transferase activity, transferring phosphorus-containing groups	GO:0042325//regulation of phosphorylation;GO:0043401//steroid hormone mediated signaling pathway;GO:0044238//primary metabolic process	--
MS.gene000134	0	0	0	0	0	0	0	0	0	0	0	0	0	0	0	SYT3	calcium-dependent lipid-binding (CaLB domain) family protein [Medicago truncatula]	-	-	-	-	GO:0031224//intrinsic component of membrane	GO:0043169//cation binding	GO:0006694//steroid biosynthetic process;GO:0016104//triterpenoid biosynthetic process	--
MS.gene000135	0	1.139	7.574	15.42	10.257	12.239	7.928	5.293	4.173	8.735	2.575	9.218	3.84	2.129	7.029	CLC-D	chloride channel protein CLC-d isoform X1 [Medicago truncatula]	-	-	-	-	GO:0031984//organelle subcompartment;GO:0034702//ion channel complex	GO:0005254//chloride channel activity;GO:0017076//purine nucleotide binding	GO:0000904//cell morphogenesis involved in differentiation;GO:0006821//chloride transport;GO:0006873//cellular ion homeostasis;GO:0007015//actin filament organization;GO:0010035//response to inorganic substance;GO:0010053//root epidermal cell differentiation;GO:0022610//biological adhesion;GO:0034765//regulation of ion transmembrane transport;GO:0045229//external encapsulating structure organizat…	--
MS.gene000136	0	0	0	0	0	0	0	0	0	0	0	0	0	0	0	--	uncharacterized protein LOC11437327 [Medicago truncatula]	-	-	-	-	-	-	-	--
MS.gene000137	0	0.084	0.179	0.378	0.089	0.171	0	0.089	0	0	0	0	0.111	0	0	--	IBR domain protein [Medicago truncatula]	-	-	-	-	-	GO:0043169//cation binding	-	--
MS.gene000138	1.15	1.004	0.46	0.18	0.609	0.587	0.173	0	0.315	0.309	0.312	0.158	0.191	0.513	0.357	UCC1	mavicyanin [Medicago truncatula]	-	-	-	-	GO:0031224//intrinsic component of membrane	GO:0046914//transition metal ion binding	GO:0044085//cellular component biogenesis;GO:0045491//xylan metabolic process	--
MS.gene000139	37.771	35.776	89.909	71.424	31.99	39.999	26.745	15.952	10.591	47.057	57.934	47.106	27.348	58.343	109.696	STP13	sugar transport protein 13 isoform X1 [Medicago truncatula]	-	-	-	-	GO:0005911//cell-cell junction;GO:0031224//intrinsic component of membrane;GO:0044424//intracellular part	GO:0005356//hydrogen:glucose symporter activity;GO:0016628//oxidoreductase activity, acting on the CH-CH group of donors, NAD or NADP as acceptor	GO:0001101//response to acid chemical;GO:0006812//cation transport;GO:0006865//amino acid transport;GO:0006970//response to osmotic stress;GO:0008645//hexose transport;GO:0044710//single-organism metabolic process;GO:0044763//single-organism cellular process	--
MS.gene00014	0	0	0.415	0	0	0	0	0	0	0.065	0	0.181	0.374	0.058	0	RBP45	NADH dehydrogenase of ubiquinone complex I, assembly factor 7-like [Spatholobus suberectus]	-	-	-	-	GO:0043231//intracellular membrane-bounded organelle	GO:0003676//nucleic acid binding;GO:0003824//catalytic activity	GO:0000302//response to reactive oxygen species;GO:0008152//metabolic process;GO:0009725//response to hormone	--
MS.gene000140	7.08	7.629	4.147	8.974	8.088	7.103	5.291	6.5	7.788	7.246	9.519	4.124	7.817	16.027	6.05	KMS1	vacuole membrane protein KMS1 isoform X1 [Medicago truncatula]	-	-	-	-	-	-	-	--
MS.gene000141	0.005	39.313	65.877	0.022	21.565	9.229	0	48.04	20.737	42.236	0	26.283	21.297	13.587	0.026	psaD	photosystem I reaction center subunit II, chloroplastic [Medicago truncatula]	Metabolism;Metabolism	Global and overview maps;Energy metabolism	ko01100//Metabolic pathways;ko00195//Photosynthesis	K02692;K02692	GO:0009521//photosystem;GO:0009526//plastid envelope;GO:0044434//chloroplast part;GO:0055035//plastid thylakoid membrane	-	GO:0000097//sulfur amino acid biosynthetic process;GO:0006091//generation of precursor metabolites and energy;GO:0006873//cellular ion homeostasis;GO:0006996//organelle organization;GO:0016072//rRNA metabolic process;GO:0030001//metal ion transport;GO:0031399//regulation of protein modification process;GO:0043623//cellular protein complex assembly	--
MS.gene000142	0.312	0.083	0	0.147	0.041	0.04	0	0.124	0	0.546	0.423	0	0	0.147	0.145	ACL5	thermospermine synthase ACAULIS5 [Medicago truncatula]	-	-	-	-	GO:0044424//intracellular part	GO:0016741//transferase activity, transferring one-carbon groups;GO:0016765//transferase activity, transferring alkyl or aryl (other than methyl) groups	GO:0005976//polysaccharide metabolic process;GO:0006595//polyamine metabolic process;GO:0009639//response to red or far red light;GO:0009826//unidimensional cell growth;GO:0009933//meristem structural organization;GO:0010053//root epidermal cell differentiation;GO:0010089//xylem development;GO:0032535//regulation of cellular component size;GO:0043479//pigment accumulation in tissues in response t…	--
MS.gene000143	0.037	0.037	0	0	0	0.037	0	0	0	0	0	0.04	0	0.046	0	LECRK1	S-locus lectin kinase family protein [Medicago truncatula]	-	-	-	-	-	GO:0004672//protein kinase activity;GO:0032550//purine ribonucleoside binding	GO:0006464//cellular protein modification process;GO:0006796//phosphate-containing compound metabolic process;GO:0008037//cell recognition	--
MS.gene000144	2.665	1.286	1.132	0.229	0	0.779	0.29	0.621	0	0.759	2.926	1.304	0.617	1.592	1.521	HSP70-8	LOW QUALITY PROTEIN: heat shock 70 kDa protein 8 [Medicago truncatula]	-	-	-	-	GO:0005576//extracellular region;GO:0030312//external encapsulating structure;GO:0031090//organelle membrane;GO:0043231//intracellular membrane-bounded organelle;GO:0044444//cytoplasmic part	GO:0016628//oxidoreductase activity, acting on the CH-CH group of donors, NAD or NADP as acceptor;GO:0032550//purine ribonucleoside binding;GO:0044389//ubiquitin-like protein ligase binding	GO:0000302//response to reactive oxygen species;GO:0009408//response to heat;GO:0009642//response to light intensity;GO:0010038//response to metal ion;GO:0032446//protein modification by small protein conjugation;GO:0044710//single-organism metabolic process;GO:0051707//response to other organism	--
MS.gene000145	0	0	0	0	0	0	0	0	0	0	0	0	0	0	0	--	RNA-directed RNA polymerase [Actinidia chinensis var. chinensis] [Actinidia chinensis]	-	-	-	-	-	-	-	--
MS.gene000146	0	0	0	0	0	0	0	0	0	0	0	0	0	0	0	--	GRF zinc finger protein [Medicago truncatula]	-	-	-	-	-	-	-	--
MS.gene000147	0	0	0	0	0	0	0	0	0	0	0	0	0	0.04	0	--	sucrose-phosphate synthase-like protein, partial [Trifolium pratense]	-	-	-	-	-	-	-	--
MS.gene000148	0.862	5.569	2.045	3.737	0	1.976	2.301	0	0	1.802	5.56	1.318	0	0	6.549	--	kinase protein [Spatholobus suberectus]	-	-	-	-	GO:0009536//plastid	GO:0016772//transferase activity, transferring phosphorus-containing groups;GO:0032550//purine ribonucleoside binding	GO:0006464//cellular protein modification process;GO:0006796//phosphate-containing compound metabolic process	--
MS.gene000149	6.791	6.531	0	0	3.726	0.229	1.897	0	3.08	0.663	0	1.594	0	0	0	surE	5'-nucleotidase surE-like protein [Trifolium pratense]	Metabolism;Metabolism;Metabolism;Metabolism;Metabolism	Global and overview maps;Global and overview maps;Nucleotide metabolism;Nucleotide metabolism;Metabolism of cofactors and vitamins	ko01100//Metabolic pathways;ko01110//Biosynthesis of secondary metabolites;ko00230//Purine metabolism;ko00240//Pyrimidine metabolism;ko00760//Nicotinate and nicotinamide metabolism	K03787;K03787;K03787;K03787;K03787	GO:0044444//cytoplasmic part	GO:0008252//nucleotidase activity	GO:0006796//phosphate-containing compound metabolic process	--
MS.gene00015	0.414	0.602	0.999	0.487	0.493	0.774	0.354	0.13	0.546	0.633	0.53	0.884	0.668	0.733	0.366	Os06g0675700	alpha-glucosidase-like [Medicago truncatula]	Metabolism;Metabolism;Metabolism;Metabolism	Global and overview maps;Global and overview maps;Carbohydrate metabolism;Carbohydrate metabolism	ko01100//Metabolic pathways;ko01110//Biosynthesis of secondary metabolites;ko00500//Starch and sucrose metabolism;ko00052//Galactose metabolism	K01187;K01187;K01187;K01187	GO:0005576//extracellular region;GO:0005618//cell wall;GO:0043231//intracellular membrane-bounded organelle;GO:0044444//cytoplasmic part	GO:0005488//binding;GO:0090599//alpha-glucosidase activity	GO:0000097//sulfur amino acid biosynthetic process;GO:0008380//RNA splicing	--
MS.gene000150	1.75	0.513	0.64	2.124	0.89	0.3	1.142	1.088	1.394	0.081	1.781	0.188	0.493	0.107	0.479	surE	5'-nucleotidase surE-like protein [Trifolium pratense]	Metabolism;Metabolism;Metabolism;Metabolism;Metabolism	Global and overview maps;Global and overview maps;Nucleotide metabolism;Nucleotide metabolism;Metabolism of cofactors and vitamins	ko01100//Metabolic pathways;ko01110//Biosynthesis of secondary metabolites;ko00230//Purine metabolism;ko00240//Pyrimidine metabolism;ko00760//Nicotinate and nicotinamide metabolism	K03787;K03787;K03787;K03787;K03787	GO:0044444//cytoplasmic part	GO:0008252//nucleotidase activity	GO:0006796//phosphate-containing compound metabolic process	--
MS.gene000151	0.278	0.648	0	0.122	0.116	0	0	0.271	0.281	0.657	0.153	3.253	0.257	1.009	0.62	--	structural constituent of ribosome protein [Medicago truncatula]	Genetic Information Processing	Translation	ko03010//Ribosome	K02881	GO:0030529//intracellular ribonucleoprotein complex	-	GO:0010467//gene expression	--
MS.gene000152	0.888	1.865	1.724	1.654	1.005	0.641	0.408	1.038	0.922	0.969	0.73	1.884	0.995	1.656	0.93	FDC1	ferredoxin chloroplastic-like [Trifolium pratense]	Metabolism	Energy metabolism	ko00195//Photosynthesis	K02639	GO:0009536//plastid	GO:0043169//cation binding;GO:0051536//iron-sulfur cluster binding	GO:0006090//pyruvate metabolic process;GO:0006091//generation of precursor metabolites and energy;GO:0006355//regulation of transcription, DNA-templated;GO:0006779//porphyrin-containing compound biosynthetic process;GO:0016072//rRNA metabolic process	--
MS.gene000153	52.364	51.068	50.355	67.138	60.065	54.47	51.561	56.043	54.556	61.749	76.361	66.394	65.169	58.338	63.552	OASA1	cysteine synthase [Medicago sativa]	Metabolism;Metabolism;Metabolism;Metabolism;Metabolism;Metabolism	Global and overview maps;Global and overview maps;Global and overview maps;Global and overview maps;Amino acid metabolism;Energy metabolism	ko01100//Metabolic pathways;ko01110//Biosynthesis of secondary metabolites;ko01200//Carbon metabolism;ko01230//Biosynthesis of amino acids;ko00270//Cysteine and methionine metabolism;ko00920//Sulfur metabolism	K01738;K01738;K01738;K01738;K01738;K01738	GO:0005576//extracellular region;GO:0009532//plastid stroma;GO:0031090//organelle membrane;GO:0042579//microbody	GO:0005488//binding;GO:0016765//transferase activity, transferring alkyl or aryl (other than methyl) groups;GO:0016836//hydro-lyase activity	GO:0000097//sulfur amino acid biosynthetic process;GO:0000904//cell morphogenesis involved in differentiation;GO:0006006//glucose metabolic process;GO:0006090//pyruvate metabolic process;GO:0006563//L-serine metabolic process;GO:0006970//response to osmotic stress;GO:0006996//organelle organization;GO:0009566//fertilization;GO:0009683//indoleacetic acid metabolic process;GO:0009699//phenylpropano…	--
MS.gene000154	0	0.138	0	0	0	0.181	0	0	0	0	0	0	0	0	0	PCMP-E45	pentatricopeptide repeat-containing protein At1g63330-like isoform X2 [Glycine soja]	-	-	-	-	-	-	-	--
MS.gene000155	18.201	14.332	1.395	23.869	9.088	3.807	7.856	8.287	14.899	9.239	11.536	8.998	5.449	13.082	4.865	--	lactoylglutathione lyase [Medicago truncatula]	-	-	-	-	GO:0043231//intracellular membrane-bounded organelle	GO:0003824//catalytic activity	GO:0009725//response to hormone;GO:0046474//glycerophospholipid biosynthetic process	--
MS.gene000156	0	0	0	0	1.203	0.85	0	0	0.785	0	0.821	0	0	0	0	--	lactoylglutathione lyase/glyoxalase I family protein [Medicago truncatula]	-	-	-	-	GO:0043231//intracellular membrane-bounded organelle	GO:0003824//catalytic activity	GO:0009725//response to hormone;GO:0046474//glycerophospholipid biosynthetic process	--
MS.gene000157	0	0	0	0	0	0.075	0	0	0	0	0	0	0	0	0	RE1	Retrovirus-related Pol polyprotein from transposon TNT 1-94 [Cajanus cajan]	-	-	-	-	-	-	-	--
MS.gene000158	7.865	5.909	4.972	1.602	2.065	5.514	3.601	2.911	0.766	2.866	5.566	0.876	2.481	3.287	2.941	--	protein OBERON 1 [Medicago truncatula]	-	-	-	-	-	-	-	--
MS.gene000159	0.738	0	0	0	0	0	0	0	0	0	0	0	0	0	0	--	nodulin 22 [Phaseolus vulgaris]	-	-	-	-	GO:0031090//organelle membrane	-	-	--
MS.gene00016	0	0	0	0	0	0	0	0	0	0	0	0	0	0	0	Os06g0675700	alpha-glucosidase-like [Medicago truncatula]	Metabolism;Metabolism;Metabolism;Metabolism	Global and overview maps;Global and overview maps;Carbohydrate metabolism;Carbohydrate metabolism	ko01100//Metabolic pathways;ko01110//Biosynthesis of secondary metabolites;ko00500//Starch and sucrose metabolism;ko00052//Galactose metabolism	K01187;K01187;K01187;K01187	GO:0005576//extracellular region;GO:0005618//cell wall;GO:0043231//intracellular membrane-bounded organelle;GO:0044444//cytoplasmic part	GO:0005488//binding;GO:0090599//alpha-glucosidase activity	GO:0000097//sulfur amino acid biosynthetic process;GO:0008380//RNA splicing	--
MS.gene000160	4.211	3.471	3.525	2.349	0	0	0	1.024	0	0.733	1.28	2.726	0.735	2.352	1.483	GSTL3	glutathione S-transferase L3-like [Cicer arietinum]	Metabolism;Metabolism	Global and overview maps;Metabolism of other amino acids	ko01100//Metabolic pathways;ko00480//Glutathione metabolism	K00799;K00799	GO:0009532//plastid stroma;GO:0031224//intrinsic component of membrane	GO:0016765//transferase activity, transferring alkyl or aryl (other than methyl) groups	GO:0000097//sulfur amino acid biosynthetic process;GO:0006464//cellular protein modification process;GO:0009404//toxin metabolic process;GO:0010038//response to metal ion;GO:0014070//response to organic cyclic compound;GO:0019758//glycosinolate biosynthetic process;GO:0042743//hydrogen peroxide metabolic process	--
MS.gene000161	12.386	9.224	10.863	8.738	3.672	7.019	0.266	2.994	2.167	0.8	5.351	3.561	3.145	7.332	4.51	GSTL3	glutathione S-transferase L3 [Medicago truncatula]	Metabolism;Metabolism	Global and overview maps;Metabolism of other amino acids	ko01100//Metabolic pathways;ko00480//Glutathione metabolism	K00799;K00799	GO:0009532//plastid stroma;GO:0031224//intrinsic component of membrane	GO:0016765//transferase activity, transferring alkyl or aryl (other than methyl) groups	GO:0000097//sulfur amino acid biosynthetic process;GO:0006464//cellular protein modification process;GO:0009404//toxin metabolic process;GO:0010038//response to metal ion;GO:0014070//response to organic cyclic compound;GO:0019758//glycosinolate biosynthetic process;GO:0042743//hydrogen peroxide metabolic process	--
MS.gene000162	240.764	219.047	162.367	364.836	428.183	216.447	0.305	215.601	141.613	73.7	124.243	36.346	66.571	179.843	63.738	GSTL3	glutathione S-transferase L3 [Medicago truncatula]	Metabolism;Metabolism	Global and overview maps;Metabolism of other amino acids	ko01100//Metabolic pathways;ko00480//Glutathione metabolism	K00799;K00799	GO:0009532//plastid stroma;GO:0031224//intrinsic component of membrane	GO:0016765//transferase activity, transferring alkyl or aryl (other than methyl) groups	GO:0000097//sulfur amino acid biosynthetic process;GO:0006464//cellular protein modification process;GO:0009404//toxin metabolic process;GO:0010038//response to metal ion;GO:0014070//response to organic cyclic compound;GO:0019758//glycosinolate biosynthetic process;GO:0042743//hydrogen peroxide metabolic process	--
MS.gene000163	1.8	0.745	0	0	0	0	0	0	0.074	0	0	0	0	0	0	PP2C38	probable protein phosphatase 2C 38 [Medicago truncatula]	-	-	-	-	-	GO:0004721//phosphoprotein phosphatase activity;GO:0043169//cation binding	GO:0006464//cellular protein modification process	--
MS.gene000164	0.236	0.118	0	0	0.05	0	0.284	0.277	0	0	0	0.086	0.188	0.059	0.059	--	uncharacterized serine-rich protein C215.13 [Medicago truncatula]	-	-	-	-	-	-	-	--
MS.gene000165	0	0	0	0	0	0.151	0	0	0	0	0	0	0	0	0	--	RNA recognition motif [Medicago truncatula]	-	-	-	-	-	-	-	--
MS.gene000166	0	0.121	0.435	0	0	0	0	0	0	0	0	0	0	0	0	--	E3 ubiquitin-protein ligase SGR9, amyloplastic [Medicago truncatula]	-	-	-	-	-	-	-	--
MS.gene000167	0.187	0	0	0	0	0	0	0	0.076	0.262	0.154	0	0	0	0	PCMP-E49	pentatricopeptide repeat-containing protein At2g37310 [Medicago truncatula]	-	-	-	-	GO:0009536//plastid	-	GO:0006396//RNA processing	--
MS.gene000168	6.885	7.279	30.516	12.105	19.509	7.32	19.318	4.777	5.361	39.637	25.651	24.638	16.424	8.704	7.817	PRMS	pathogenesis-related protein 1 [Medicago truncatula]	-	-	-	-	-	-	-	--
MS.gene000169	0	0	0	0	0	0	0	0	0	0	0	0	0	0	0	--	valine-tRNA ligase [Trema orientale]	-	-	-	-	GO:0005737//cytoplasm	-	GO:0009987//cellular process;GO:0016043//cellular component organization	--
MS.gene00017	0	0	0	0	0	0	0	0	0	0	0	0	0	0	0	--	replication protein A 70 kDa DNA-binding subunit B [Medicago truncatula]	-	-	-	-	-	-	-	--
MS.gene000170	0	0.252	0.219	0	0.372	0	0	0	0.192	0.378	0.19	0	0	0.22	0.218	--	flagellin N-methylase, partial [Medicago truncatula]	-	-	-	-	-	-	-	--
MS.gene000171	8.684	8.435	43.019	13.816	16.586	10.25	25.119	12.712	17.81	25.448	11.884	35.176	31.265	16.472	14.186	CAND7	protein GPR107 [Medicago truncatula]	-	-	-	-	GO:0009536//plastid;GO:0031224//intrinsic component of membrane;GO:0031984//organelle subcompartment	-	-	--
MS.gene000172	0	0	0	0	0	0	0	0	0	0	0	0	0	0	0	--	lysine--tRNA ligase, cytoplasmic [Glycine max]	Genetic Information Processing	Translation	ko00970//Aminoacyl-tRNA biosynthesis	K04567	GO:0005911//cell-cell junction;GO:0044444//cytoplasmic part	GO:0004812//aminoacyl-tRNA ligase activity;GO:0032550//purine ribonucleoside binding	GO:0000338//protein deneddylation;GO:0006418//tRNA aminoacylation for protein translation;GO:0009117//nucleotide metabolic process;GO:0009639//response to red or far red light	--
MS.gene000173	0.085	0	0.091	0	0	0	0	0	0	0	0	0	0	0	0	REX4	RNA exonuclease 4 [Medicago truncatula]	-	-	-	-	GO:0043231//intracellular membrane-bounded organelle	GO:0004518//nuclease activity;GO:0043169//cation binding	GO:0090304//nucleic acid metabolic process	--
MS.gene000174	0.136	0.487	0.492	0	0	0	0	0.077	0.148	0.282	0.499	0.143	0.438	1.029	0.899	CNX2	GTP 3',8-cyclase, mitochondrial [Medicago truncatula]	-	-	-	-	GO:0009536//plastid;GO:0043234//protein complex;GO:0044429//mitochondrial part	GO:0016830//carbon-carbon lyase activity;GO:0032550//purine ribonucleoside binding;GO:0043169//cation binding;GO:0051536//iron-sulfur cluster binding	GO:0009108//coenzyme biosynthetic process	--
MS.gene000175	0	0.11	0	0	0.117	0	0	0	0	0	0	0	0	0	0	VQ18	VQ motif-containing protein 17 [Medicago truncatula]	-	-	-	-	GO:0043231//intracellular membrane-bounded organelle	-	-	--
MS.gene000176	1.499	0.701	3.751	3.352	0.68	0.874	0	2.368	1.362	0.577	1.507	0.703	0.426	1.338	0.398	--	formate--tetrahydrofolate ligase [Spatholobus suberectus]	-	-	-	-	GO:0043231//intracellular membrane-bounded organelle	-	GO:0000160//phosphorelay signal transduction system;GO:0002252//immune effector process;GO:0009404//toxin metabolic process;GO:0009692//ethylene metabolic process;GO:0009755//hormone-mediated signaling pathway;GO:0010243//response to organonitrogen compound;GO:0014070//response to organic cyclic compound;GO:0045333//cellular respiration	--
MS.gene000177	6.702	4.547	1.862	8.457	4.821	3.409	0	3.797	0.163	6.535	0.418	2.575	1.953	3.939	7.954	RZF1	E3 ubiquitin-protein ligase RNF13 [Medicago truncatula]	-	-	-	-	-	GO:0003824//catalytic activity;GO:0043169//cation binding	-	--
MS.gene000178	1.18	0.5	0.493	0.263	0.16	1.124	0.502	1.967	0.37	0.594	0.402	0.727	0.678	1.323	0.384	At4g30250	AAA-ATPase At4g25835 [Medicago truncatula]	-	-	-	-	GO:0043231//intracellular membrane-bounded organelle	GO:0016787//hydrolase activity;GO:0032550//purine ribonucleoside binding	GO:0009404//toxin metabolic process;GO:0014070//response to organic cyclic compound	--
MS.gene000179	0	0	0.691	3.678	4.095	3.153	0.908	0.116	0.944	0.696	0.468	1.064	0.286	0.818	1.472	--	Small heat shock protein HSP [Trema orientale]	-	-	-	-	GO:0043231//intracellular membrane-bounded organelle	-	GO:0006950//response to stress	--
MS.gene00018	0	0	0	0	0	0	0	0	0	0	0	0	0	0	0	--	replication protein A 70 kDa DNA-binding subunit B [Medicago truncatula]	-	-	-	-	-	-	-	--
MS.gene000180	0	0	0	0	0	0	0	0	0	0	0	0	0	0	0	--	PPR containing plant-like protein [Medicago truncatula]	-	-	-	-	-	-	-	--
MS.gene000181	0	0	0	0	0	0	0	0	0	0	0	0	0	0	0	MFSD12	major facilitator superfamily domain-containing protein 12 [Medicago truncatula]	-	-	-	-	-	-	-	--
MS.gene000182	1.172	0.056	0.547	0	0.181	0.697	0	0.555	0.374	0	0.371	1.872	0.907	1.283	0	--	nuA4 complex subunit EAF3 homolog [Glycine soja]	-	-	-	-	-	-	GO:0045491//xylan metabolic process	--
MS.gene000183	0	0	0	0	0	0	0	0	0	0	0	0	0	0	0	RPN2	dolichyl-diphosphooligosaccharide--protein glycosyltransferase subunit 2 [Medicago truncatula]	Metabolism;Genetic Information Processing;Metabolism;Metabolism	Global and overview maps;Folding, sorting and degradation;Glycan biosynthesis and metabolism;Glycan biosynthesis and metabolism	ko01100//Metabolic pathways;ko04141//Protein processing in endoplasmic reticulum;ko00510//N-Glycan biosynthesis;ko00513//Various types of N-glycan biosynthesis	K12667;K12667;K12667;K12667	GO:0043231//intracellular membrane-bounded organelle;GO:0044425//membrane part	GO:0003824//catalytic activity	GO:0034645//cellular macromolecule biosynthetic process;GO:0044723//single-organism carbohydrate metabolic process;GO:0044763//single-organism cellular process	--
MS.gene000184	0.645	0.43	0.162	0.364	0.136	0.226	0.737	0.225	0.194	0.689	0.555	0.75	0.588	0.492	0.271	--	serine-rich adhesin for platelets-like protein [Trifolium pratense]	-	-	-	-	-	-	-	--
MS.gene000185	0.061	0	0	0	0.13	0.15	0.074	0	0	0	0.033	0	0.081	0	0.214	UFC	UPSTREAM OF FLC protein [Spatholobus suberectus]	-	-	-	-	-	-	-	--
MS.gene000186	0	0	0	0	0.026	0	0	0	0.026	0	0	0	0	0	0	At1g17710	inorganic pyrophosphatase 2 [Medicago truncatula]	Metabolism;Metabolism	Global and overview maps;Metabolism of cofactors and vitamins	ko01100//Metabolic pathways;ko00750//Vitamin B6 metabolism	K13248;K13248	-	-	-	--
MS.gene000187	0	0	0	0	0	0	0	0	0	0	0	0.111	0.067	0	0	--	Vacuolar protein sorting-associated protein 62 [Spatholobus suberectus]	-	-	-	-	-	-	-	--
MS.gene000188	0	0	0	0	0	0	0	0	0	0	0	0	0	0	0	--	PPR containing plant-like protein [Medicago truncatula]	-	-	-	-	-	-	-	--
MS.gene000189	0.704	2.124	0.425	0.546	1.207	0	0	0.74	0.593	0.495	0.323	0	0.846	0	0.23	--	DUF946 family protein [Medicago truncatula]	-	-	-	-	GO:0009536//plastid	-	-	--
MS.gene00019	0.294	0.391	0.4	0.614	0.571	0.4	0.354	0.311	0.108	0.475	0.319	0.322	0.65	0	0.182	RBP45	polyadenylate-binding protein RBP47B [Medicago truncatula]	-	-	-	-	GO:0043231//intracellular membrane-bounded organelle	GO:0070717//poly-purine tract binding	-	--
MS.gene000190	0	0	0	0	0	0.093	0	0	0	0.448	0	0.915	0	1.018	0	--	DUF946 family protein [Medicago truncatula]	-	-	-	-	GO:0009536//plastid	-	-	--
MS.gene000191	0.118	0.207	0.078	0.065	0.097	0.41	0.751	0.275	0.307	0.392	0.363	0.438	0.607	0.421	0.526	--	DUF946 family protein [Medicago truncatula]	-	-	-	-	GO:0009536//plastid	-	-	--
MS.gene000192	4.378	3.796	0	1.164	0.946	1.749	2.428	0.439	8.507	3.464	1.12	2.501	4.785	1.233	2.353	--	DUF946 family protein [Medicago truncatula]	-	-	-	-	GO:0009536//plastid	-	-	--
MS.gene000193	0	0	0	0	0.056	0.054	0	0	0.058	0	0	0	0	0	0	--	DUF946 family protein [Medicago truncatula]	-	-	-	-	-	-	-	--
MS.gene000194	0.204	0.153	0.233	0.259	0.271	0	0.274	0.846	0.061	0.362	0.478	0.468	1.842	0.956	1.717	ASI1	protein ANTI-SILENCING 1 [Medicago truncatula]	-	-	-	-	-	GO:0005488//binding	-	--
MS.gene000195	0.217	0	0.232	0	0	0	0.262	1.15	0.951	0	0.236	0.715	0	0	0.81	--	hypothetical protein MtrunA17_Chr2g0309221 [Medicago truncatula]	-	-	-	-	-	-	-	--
MS.gene000196	6.625	7.969	5.46	4.501	2.555	2.052	4.169	3.239	3.955	4.01	4.328	2.897	3.97	8.364	5.98	HEXO2	beta-hexosaminidase 2 [Medicago truncatula]	Metabolism;Metabolism;Metabolism;Metabolism;Metabolism;Metabolism;Metabolism	Global and overview maps;Carbohydrate metabolism;Glycan biosynthesis and metabolism;Glycan biosynthesis and metabolism;Glycan biosynthesis and metabolism;Glycan biosynthesis and metabolism;Glycan biosynthesis and metabolism	ko01100//Metabolic pathways;ko00520//Amino sugar and nucleotide sugar metabolism;ko00513//Various types of N-glycan biosynthesis;ko00511//Other glycan degradation;ko00531//Glycosaminoglycan degradation;ko00603//Glycosphingolipid biosynthesis - globo and isoglobo series;ko00604//Glycosphingolipid biosynthesis - ganglio series	K12373;K12373;K12373;K12373;K12373;K12373;K12373	GO:0016020//membrane;GO:0044464//cell part	GO:0008194//UDP-glycosyltransferase activity;GO:0015929//hexosaminidase activity	GO:0044238//primary metabolic process	--
MS.gene000197	4.476	6.1	5.58	1.024	1.434	0.657	1.727	1.596	2.583	2.082	2.217	2.302	0.951	7.182	1.49	HEXO2	beta-hexosaminidase 2 [Medicago truncatula]	Metabolism;Metabolism;Metabolism;Metabolism;Metabolism;Metabolism;Metabolism	Global and overview maps;Carbohydrate metabolism;Glycan biosynthesis and metabolism;Glycan biosynthesis and metabolism;Glycan biosynthesis and metabolism;Glycan biosynthesis and metabolism;Glycan biosynthesis and metabolism	ko01100//Metabolic pathways;ko00520//Amino sugar and nucleotide sugar metabolism;ko00513//Various types of N-glycan biosynthesis;ko00511//Other glycan degradation;ko00531//Glycosaminoglycan degradation;ko00603//Glycosphingolipid biosynthesis - globo and isoglobo series;ko00604//Glycosphingolipid biosynthesis - ganglio series	K12373;K12373;K12373;K12373;K12373;K12373;K12373	GO:0016020//membrane	GO:0008194//UDP-glycosyltransferase activity;GO:0015929//hexosaminidase activity	GO:0044238//primary metabolic process	--
MS.gene000198	0	0	0	0	0	0	0	0	0	0	0	0.901	0	0	0	--	PREDICTED: mitochondrial Rho GTPase 1-like [Lupinus angustifolius]	-	-	-	-	GO:0016020//membrane;GO:0043231//intracellular membrane-bounded organelle;GO:0044444//cytoplasmic part	-	GO:0000904//cell morphogenesis involved in differentiation;GO:0006310//DNA recombination;GO:0006605//protein targeting;GO:0006928//movement of cell or subcellular component;GO:0006997//nucleus organization;GO:0009409//response to cold;GO:0009639//response to red or far red light;GO:0009756//carbohydrate mediated signaling;GO:0009793//embryo development ending in seed dormancy;GO:0010467//gene exp…	--
MS.gene000199	0	0	0	0	0	0	0	0	0	0	0	0	0	0	0	--	B3 DNA-binding domain protein [Medicago truncatula]	-	-	-	-	-	-	-	--
MS.gene00020	0.497	0	0.265	0	0	0	0	0	0	0	0	0	0	0	0	nsa2	ribosome biogenesis protein NSA2 homolog, partial [Ziziphus jujuba]	-	-	-	-	GO:0030529//intracellular ribonucleoprotein complex;GO:0043231//intracellular membrane-bounded organelle	-	GO:0000377//RNA splicing, via transesterification reactions with bulged adenosine as nucleophile;GO:0022613//ribonucleoprotein complex biogenesis	--
MS.gene000200	0	0	0	0	0	0	0	0	0	0	0	0	0	0	0	--	H/ACA ribonucleoprotein complex non-core subunit NAF1 [Medicago truncatula]	-	-	-	-	-	-	-	--
MS.gene000201	0	0	0	0	0	0	0	0	0	0.248	0	0	0	0	0	LTP8	non-specific lipid-transfer protein 8 [Medicago truncatula]	-	-	-	-	GO:0005576//extracellular region	GO:0005488//binding	GO:0001101//response to acid chemical;GO:0006950//response to stress;GO:0009628//response to abiotic stimulus;GO:0044765//single-organism transport	--
MS.gene000202	1.048	1.639	6.686	3.899	3.387	4.384	7.967	5.232	22.473	18.025	8.141	7.14	8.098	5.967	4.92	--	carboxyl-terminal peptidase [Medicago truncatula]	-	-	-	-	-	-	GO:0000097//sulfur amino acid biosynthetic process;GO:0003006//developmental process involved in reproduction;GO:0006342//chromatin silencing;GO:0009411//response to UV;GO:0009799//specification of symmetry;GO:0009812//flavonoid metabolic process;GO:0009933//meristem structural organization;GO:0009943//adaxial/abaxial axis specification;GO:0034285//response to disaccharide;GO:0035194//posttranscr…	--
MS.gene000203	0	0	0	0	0	0	0	0	0	0	0	0	0	0	0	--	metacaspase type ii [Trifolium pratense]	-	-	-	-	-	-	-	--
MS.gene000204	0	0	0	0	0	0	0	0	0	0	0	0	0	0	0	--	cinnamyl-alcohol dehydrogenase-like protein [Medicago truncatula]	-	-	-	-	-	-	-	--
MS.gene000205	0.116	0	0	0	0	0	0	0	0	0	0	0	0	0	0.224	--	pentatricopeptide repeat-containing protein At1g62930, chloroplastic isoform X3 [Arachis ipaensis]	-	-	-	-	-	-	-	--
MS.gene000206	37.214	16.783	44.718	10.588	25.358	4.38	7.265	5.71	9.049	7.229	31.928	7.22	12.395	36.99	13.055	--	extensin-2 [Selaginella moellendorffii]	-	-	-	-	-	-	-	--
MS.gene000207	0	0	0	0	0	0	0	0	0	0	0	0	0	0	0	At3g52120	SURP and G-patch domain-containing protein 1-like protein isoform X2 [Medicago truncatula]	-	-	-	-	GO:0005622//intracellular	-	GO:0006396//RNA processing	--
MS.gene000208	11.549	3.059	4.072	2.245	2.027	2.187	0.486	0.721	1.522	2.162	2.755	0.428	2.073	0.996	1.302	--	extensin-2 [Selaginella moellendorffii]	-	-	-	-	-	-	-	--
MS.gene000209	1.274	0.337	1.139	0.743	1.53	0.972	0.427	0.181	0	1.571	1.51	0.687	0.422	0.809	0.293	--	extensin-2 [Selaginella moellendorffii]	-	-	-	-	-	-	-	--
MS.gene00021	0	0	0	0	0	0	0	0	0	0	0	0	0	0	0	--	BTB/POZ domain-containing protein isoform C [Glycine soja]	-	-	-	-	-	-	-	--
MS.gene000210	0	0	0	0	0	0	0	0	0	0	0	0	0	0	0	--	DUF4283 domain protein [Medicago truncatula]	-	-	-	-	-	GO:0097159//organic cyclic compound binding	-	--
MS.gene000211	9.636	0	11.524	24.55	16.53	2.039	4.657	0	2.667	8.694	0.11	0	14.497	0	0	--	extensin-2 [Selaginella moellendorffii]	-	-	-	-	-	-	-	--
MS.gene000212	0	0	0	0	0	0	0	0	0	0	0	0	0	0	0	--	tyrosine-protein kinase ABL1-like [Medicago truncatula]	-	-	-	-	-	-	-	--
MS.gene000213	0	0	0	0	0	0	0	0	0	0	0	0	0	0	0	KEG	E3 ubiquitin-protein ligase KEG [Medicago truncatula]	-	-	-	-	GO:0005768//endosome;GO:0031984//organelle subcompartment	GO:0004672//protein kinase activity;GO:0005515//protein binding;GO:0019787//ubiquitin-like protein transferase activity;GO:0032550//purine ribonucleoside binding;GO:0046914//transition metal ion binding	GO:0006402//mRNA catabolic process;GO:0006796//phosphate-containing compound metabolic process;GO:0006950//response to stress;GO:0007034//vacuolar transport;GO:0009787//regulation of abscisic acid-activated signaling pathway;GO:0032446//protein modification by small protein conjugation;GO:0040007//growth;GO:0046903//secretion	--
MS.gene000214	0	0	0	0	0	0	0	0	0	0	0	0	0	0	0	--	polyadenylate-binding protein 7 [Medicago truncatula]	Genetic Information Processing;Genetic Information Processing;Genetic Information Processing	Translation;Folding, sorting and degradation;Translation	ko03013//Nucleocytoplasmic transport;ko03018//RNA degradation;ko03015//mRNA surveillance pathway	K13126;K13126;K13126	GO:0043231//intracellular membrane-bounded organelle	GO:0003676//nucleic acid binding	GO:0010608//posttranscriptional regulation of gene expression	--
MS.gene000215	10.856	10.567	3.382	0	0	0	0	0	0	3.114	4.632	0	3.035	0	0	--	extensin-2 isoform X2 [Vigna radiata var. radiata] [Vigna radiata]	-	-	-	-	-	-	-	--
MS.gene000216	0	0	0	0	0	0	0	0	0	0	0	0	0	0.562	0	SKIP15	SKP1-interacting partner 15 [Medicago truncatula]	-	-	-	-	GO:0043231//intracellular membrane-bounded organelle	GO:0005488//binding	GO:0019941//modification-dependent protein catabolic process;GO:0044765//single-organism transport;GO:0048588//developmental cell growth	--
MS.gene000217	0	0	0	0	0	0	0	0	0	0	0	0	0	0	0	CYP707A3	abscisic acid 8'-hydroxylase 3 [Medicago truncatula]	-	-	-	-	-	GO:0016709//oxidoreductase activity, acting on paired donors, with incorporation or reduction of molecular oxygen, NAD(P)H as one donor, and incorporation of one atom of oxygen;GO:0046906//tetrapyrrole binding;GO:0046914//transition metal ion binding	GO:0006950//response to stress;GO:0009416//response to light stimulus;GO:0042221//response to chemical;GO:0044710//single-organism metabolic process	--
MS.gene000218	0.915	1.559	0	4.844	1.461	0.56	0.106	0.392	0.858	0.634	0.562	0	0.78	0.936	1.512	VIP1	transcription factor VIP1 [Medicago truncatula]	Environmental Information Processing	Signal transduction	ko04016//MAPK signaling pathway - plant	K20557	GO:0043231//intracellular membrane-bounded organelle;GO:0044444//cytoplasmic part	GO:0001071//nucleic acid binding transcription factor activity;GO:0003677//DNA binding;GO:0019901//protein kinase binding	GO:0006355//regulation of transcription, DNA-templated;GO:0006913//nucleocytoplasmic transport;GO:0007165//signal transduction;GO:0009267//cellular response to starvation;GO:0009292//genetic transfer;GO:0015698//inorganic anion transport;GO:0042221//response to chemical;GO:0045595//regulation of cell differentiation	bZIP
MS.gene000219	0	0	0	0.591	0.792	0.509	0.3	2.594	0.136	0	1.488	0.615	0.331	0.937	0	VTL1	vacuolar iron transporter homolog 1 [Medicago truncatula]	-	-	-	-	GO:0031090//organelle membrane;GO:0031224//intrinsic component of membrane	-	GO:0010038//response to metal ion;GO:0044765//single-organism transport;GO:0055076//transition metal ion homeostasis	--
MS.gene00022	0	0	0	0	0	0	0	0	0	0	0	0	0	0	0	--	werner syndrome-like exonuclease-like protein [Trifolium pratense]	-	-	-	-	-	-	-	--
MS.gene000220	0	0	0	0	0	0	0	0	0	0	0	0	0	0	0	--	uncharacterized protein LOC112417351 [Medicago truncatula]	-	-	-	-	-	-	-	--
MS.gene000221	0	0	0	0	0.2	0	0	0	0.047	0	0	0	0	0	0	LUS1	lupeol synthase [Medicago truncatula]	Metabolism;Metabolism	Global and overview maps;Metabolism of terpenoids and polyketides	ko01110//Biosynthesis of secondary metabolites;ko00909//Sesquiterpenoid and triterpenoid biosynthesis	K20659;K20659	-	GO:0031559//oxidosqualene cyclase activity	GO:0016104//triterpenoid biosynthetic process	--
MS.gene000222	0	0	0	0	0	0	0	0	0	0	0	0	0	0	0	CYP71D11	cytochrome P450 71D11 [Medicago truncatula]	-	-	-	-	-	GO:0004497//monooxygenase activity;GO:0016705//oxidoreductase activity, acting on paired donors, with incorporation or reduction of molecular oxygen;GO:0046906//tetrapyrrole binding;GO:0046914//transition metal ion binding	GO:0044710//single-organism metabolic process	--
MS.gene000223	0	0	0	0	0	0	0	0	0	0	0	0	0	0	0	--	transmembrane protein 97-like [Trifolium pratense]	-	-	-	-	-	-	-	--
MS.gene000224	0	0	0	0	0	0	0	0	0	0	0	0	0	0	0	--	RING/FYVE/PHD zinc finger protein [Medicago truncatula]	-	-	-	-	-	GO:0016746//transferase activity, transferring acyl groups;GO:0046872//metal ion binding	-	--
MS.gene000225	8.369	7.793	5.265	4.139	2.074	3.44	21.899	9.332	3.201	22.147	17.858	41.31	16.669	7.079	9.15	COMT	caffeic acid 3-O-methyltransferase [Medicago truncatula]	-	-	-	-	-	GO:0005515//protein binding;GO:0008171//O-methyltransferase activity	GO:0009698//phenylpropanoid metabolic process;GO:0044711//single-organism biosynthetic process;GO:1901362//organic cyclic compound biosynthetic process	--
MS.gene000226	3.529	2.579	2.622	2.664	1.95	0.934	3.261	0.565	2.944	5.128	2.218	1.786	3.16	1.318	1.978	RBSK	ribokinase-like protein [Trifolium pratense]	Metabolism;Metabolism	Global and overview maps;Carbohydrate metabolism	ko01100//Metabolic pathways;ko00030//Pentose phosphate pathway	K00852;K00852	GO:0009532//plastid stroma	GO:0016772//transferase activity, transferring phosphorus-containing groups	GO:0016310//phosphorylation;GO:0019321//pentose metabolic process	--
MS.gene000227	6.339	6.484	7.216	10.204	23.897	5.986	21.005	18.469	24.725	27.688	15.109	0	21.956	29.032	12.896	MPK19	mitogen-activated protein kinase homologue [Medicago sativa]	-	-	-	-	-	GO:0004702//receptor signaling protein serine/threonine kinase activity;GO:0032550//purine ribonucleoside binding	GO:0006464//cellular protein modification process;GO:0006796//phosphate-containing compound metabolic process;GO:0042546//cell wall biogenesis;GO:0048509//regulation of meristem development;GO:0071555//cell wall organization	--
MS.gene000228	0	0.077	0	0.192	0.569	0	0	0.162	0	0	0	0.395	0.126	0	0	--	BnaC05g13140D [Brassica napus]	-	-	-	-	-	-	-	--
MS.gene000229	0	0	0	0	0	0	0	0	0	0	0	0	0	0	0	--	transmembrane protein, putative [Medicago truncatula]	-	-	-	-	-	-	-	--
MS.gene00023	1.71	3.169	5.738	2.247	2.071	2.906	7.722	5.329	2.443	4.807	2.499	6.439	6.408	6.739	4.655	Os06g0675700	alpha-glucosidase-like [Medicago truncatula]	Metabolism;Metabolism;Metabolism;Metabolism	Global and overview maps;Global and overview maps;Carbohydrate metabolism;Carbohydrate metabolism	ko01100//Metabolic pathways;ko01110//Biosynthesis of secondary metabolites;ko00500//Starch and sucrose metabolism;ko00052//Galactose metabolism	K01187;K01187;K01187;K01187	GO:0005576//extracellular region;GO:0005618//cell wall;GO:0043231//intracellular membrane-bounded organelle;GO:0044444//cytoplasmic part	GO:0005488//binding;GO:0090599//alpha-glucosidase activity	GO:0000097//sulfur amino acid biosynthetic process;GO:0008380//RNA splicing	--
MS.gene000230	0	0	0	0	0.681	0.089	0.05	0	0	0.381	0.357	0.914	0.049	0.366	0	SRG1	protein SRG1 [Medicago truncatula]	-	-	-	-	GO:0044424//intracellular part	GO:0016679//oxidoreductase activity, acting on diphenols and related substances as donors;GO:0016706//oxidoreductase activity, acting on paired donors, with incorporation or reduction of molecular oxygen, 2-oxoglutarate as one donor, and incorporation of one atom each of oxygen into both donors;GO:0043169//cation binding	GO:0003006//developmental process involved in reproduction;GO:0007568//aging;GO:0009685//gibberellin metabolic process;GO:0009813//flavonoid biosynthetic process;GO:0009827//plant-type cell wall modification;GO:0010476//gibberellin mediated signaling pathway;GO:0044707//single-multicellular organism process;GO:0044711//single-organism biosynthetic process	--
MS.gene000231	0	0	0.264	0	0	0	0	0	0	0	0	0	0	0	0	SRG1	protein SRG1 [Medicago truncatula]	-	-	-	-	-	GO:0016679//oxidoreductase activity, acting on diphenols and related substances as donors;GO:0016706//oxidoreductase activity, acting on paired donors, with incorporation or reduction of molecular oxygen, 2-oxoglutarate as one donor, and incorporation of one atom each of oxygen into both donors;GO:0043169//cation binding	GO:0001101//response to acid chemical;GO:0003006//developmental process involved in reproduction;GO:0007568//aging;GO:0009827//plant-type cell wall modification;GO:0044707//single-multicellular organism process;GO:0051553//flavone biosynthetic process	--
MS.gene000232	0	0	0	0	0	0	0	0	0	0	0	0	0	0	0	--	hypothetical protein MtrunA17_Chr3g0085601 [Medicago truncatula]	-	-	-	-	-	-	-	--
MS.gene000233	3.821	3.105	1.037	0.686	5.89	3.081	0.604	3.389	2.21	2.613	6.069	9.543	2.222	5.869	1.283	SRG1	LOW QUALITY PROTEIN: protein SRG1 [Medicago truncatula]	-	-	-	-	-	GO:0016679//oxidoreductase activity, acting on diphenols and related substances as donors;GO:0016706//oxidoreductase activity, acting on paired donors, with incorporation or reduction of molecular oxygen, 2-oxoglutarate as one donor, and incorporation of one atom each of oxygen into both donors;GO:0043169//cation binding	GO:0001101//response to acid chemical;GO:0003006//developmental process involved in reproduction;GO:0007568//aging;GO:0009827//plant-type cell wall modification;GO:0044707//single-multicellular organism process;GO:0051553//flavone biosynthetic process	--
MS.gene000234	0	0.258	0	0.818	9.051	0	2.154	0.119	6.199	3.105	1.629	1.818	0.658	3.227	0.852	NDX1	protein NEOXANTHIN-DEFICIENT 1 isoform X2 [Medicago truncatula]	-	-	-	-	GO:0043231//intracellular membrane-bounded organelle	-	GO:0006779//porphyrin-containing compound biosynthetic process	--
MS.gene000235	0	0	6.35	4.368	1.588	2.902	7.828	6.571	3.323	3.631	3.558	3.853	0.867	2.726	5.671	Os03g0733400	zinc finger BED domain-containing protein RICESLEEPER 2 [Medicago truncatula]	-	-	-	-	-	-	-	--
MS.gene000236	0	0	0.153	2.727	4.236	1.165	0	0	1.105	1.048	0.942	0	0.387	0.509	0.527	--	21 kDa seed protein [Medicago truncatula]	-	-	-	-	-	-	-	--
MS.gene000237	0	0.255	1.823	4.488	4.691	3.432	0.312	0	1.613	3.09	0	9.676	2.98	3.273	0.78	--	21 kDa seed protein [Medicago truncatula]	-	-	-	-	-	-	-	--
MS.gene000238	1.154	0.636	1.767	5.587	5.484	7.194	4.854	39.319	12.556	24.267	23.644	1.443	16.792	16.498	5.538	RASI	alpha-amylase/subtilisin inhibitor [Medicago truncatula]	-	-	-	-	-	-	-	--
MS.gene000239	0	0	0	0	0	0	0	0	0	0	0	0	0	0	0	--	carboxyl-terminal peptidase [Medicago truncatula]	-	-	-	-	GO:0043231//intracellular membrane-bounded organelle	-	GO:0009755//hormone-mediated signaling pathway;GO:0045491//xylan metabolic process	--
MS.gene00024	0	0	0	0	0	0	0	0	0	0	0	0	0	0	0	pol	Transposon Ty3-I Gag-Pol polyprotein [Cajanus cajan]	-	-	-	-	-	-	-	--
MS.gene000240	0	0	0.183	0.13	0	0.094	0	0	0.332	0.752	0.388	0.122	0.135	0.837	0	BASS1	probable sodium/metabolite cotransporter BASS1, chloroplastic [Medicago truncatula]	-	-	-	-	GO:0009526//plastid envelope;GO:0031224//intrinsic component of membrane	GO:0005343//organic acid:sodium symporter activity	GO:0006814//sodium ion transport;GO:0006820//anion transport;GO:0006869//lipid transport;GO:0044763//single-organism cellular process	--
MS.gene000241	8.347	2.257	13.572	7.561	4.288	7.309	2.466	11.784	3.708	4.6	9.108	9.291	3.912	8.536	5.791	DHBK	3,4-dihydroxy-2-butanone kinase [Trifolium pratense]	-	-	-	-	GO:0044424//intracellular part	GO:0016301//kinase activity;GO:0032550//purine ribonucleoside binding	GO:0006796//phosphate-containing compound metabolic process;GO:0009247//glycolipid biosynthetic process;GO:0009267//cellular response to starvation;GO:0009414//response to water deprivation;GO:0009608//response to symbiont;GO:0019400//alditol metabolic process	--
MS.gene000242	3.509	2.479	2.497	2.016	1.238	0.149	2.638	4.482	4.317	1.888	1.427	2.563	4.268	2.928	1.452	ZHD1	zinc-finger homeodomain protein 5 [Medicago truncatula]	-	-	-	-	-	GO:0005515//protein binding	GO:0050896//response to stimulus	zf-HD
MS.gene000243	2.976	5.863	0	0.193	2.021	0.977	0.792	0.521	0	2.285	3.031	4	3.325	2.203	3.157	BPC2	protein basic pentacysteine1-like, partial [Trifolium pratense]	-	-	-	-	GO:0030529//intracellular ribonucleoprotein complex;GO:0043231//intracellular membrane-bounded organelle	GO:0001071//nucleic acid binding transcription factor activity;GO:0003677//DNA binding;GO:0052736//beta-glucanase activity	GO:0009725//response to hormone;GO:0010468//regulation of gene expression;GO:0044036//cell wall macromolecule metabolic process	BBR_BPC
MS.gene000244	0.287	5.568	0	0.89	0.901	4.497	1.598	0.147	4.904	0	0.289	1.119	0.254	0	0	--	-	-	-	-	-	-	-	-	--
MS.gene000245	0	0	0	0	0	0.247	0	0.569	0	0.292	0	0	0	0.364	0	IDD14	zinc finger protein SHOOT GRAVITROPISM 5-like [Cicer arietinum]	-	-	-	-	GO:0043231//intracellular membrane-bounded organelle	GO:0000975//regulatory region DNA binding;GO:0001071//nucleic acid binding transcription factor activity;GO:0046914//transition metal ion binding;GO:0046983//protein dimerization activity	GO:0005982//starch metabolic process;GO:0009581//detection of external stimulus;GO:0009630//gravitropism;GO:0010468//regulation of gene expression;GO:0034645//cellular macromolecule biosynthetic process;GO:0050879//multicellular organismal movement	--
MS.gene000246	0	0	0	0	0	0	0	0	0	0	0	0	0	0	0	--	CCR4-NOT transcription complex subunit 1 isoform X3 [Medicago truncatula]	Genetic Information Processing	Folding, sorting and degradation	ko03018//RNA degradation	K12604	-	-	-	--
MS.gene000247	0	0	0	0	0	0	0	0	0	0	0	0	0	0	0	--	CCR4-NOT transcription complex subunit 1 isoform X3 [Medicago truncatula]	Genetic Information Processing	Folding, sorting and degradation	ko03018//RNA degradation	K12604	GO:0044444//cytoplasmic part	-	GO:0000904//cell morphogenesis involved in differentiation;GO:0007015//actin filament organization;GO:0007017//microtubule-based process;GO:0022610//biological adhesion;GO:1902410//mitotic cytokinetic process	--
MS.gene000248	0	0	0	0	0	0	0	0	0	0	0	0	0	0	0	--	CCR4-NOT transcription complex subunit 1 isoform X3 [Medicago truncatula]	Genetic Information Processing	Folding, sorting and degradation	ko03018//RNA degradation	K12604	-	-	-	--
MS.gene000249	0	0	0	0	0.195	0	0	0.322	0.086	0.042	0.071	0	0	0	0	Cnot1	CCR4-NOT transcription complex subunit 1 isoform X1 [Medicago truncatula]	Genetic Information Processing	Folding, sorting and degradation	ko03018//RNA degradation	K12604	GO:0044444//cytoplasmic part	-	GO:0000904//cell morphogenesis involved in differentiation;GO:0007015//actin filament organization;GO:0007017//microtubule-based process;GO:0022610//biological adhesion;GO:1902410//mitotic cytokinetic process	--
MS.gene00025	0.294	0.391	0.4	0.614	0.571	0.4	0.354	0.311	0.108	0.475	0.319	0.322	0.65	0	0.182	RBP45	polyadenylate-binding protein RBP47B [Medicago truncatula]	-	-	-	-	GO:0043231//intracellular membrane-bounded organelle	GO:0070717//poly-purine tract binding	-	--
MS.gene000250	0	0	0	0	0	0	0	0	0	0	0	0	0	0	0	--	hypothetical protein MTR_8g005860 [Medicago truncatula]	-	-	-	-	-	-	-	--
MS.gene000251	0	0	0	0	0	0	0	0	0	0.272	0	0	0	0	0	At2g17670	pentatricopeptide repeat-containing protein At2g17670 [Medicago truncatula]	-	-	-	-	-	-	GO:0006605//protein targeting	--
MS.gene000252	0	0	0	0	0	0	0	0	0	0	0	0	0	0	0	--	nuclear pore complex protein NUP62 [Medicago truncatula]	-	-	-	-	-	-	-	--
MS.gene000253	0	0	0	0	0	0	0	0	0	0	0	0	0	0	0	--	hypothetical protein MtrunA17_Chr2g0312241 [Medicago truncatula]	-	-	-	-	-	-	-	--
MS.gene000254	0	0	0	0	0	0	0	0	0	0	0	0	0	0	0	--	Ulp1 protease family, carboxy-terminal domain protein [Medicago truncatula]	-	-	-	-	-	-	-	--
MS.gene000255	0	0.073	0	0	0	0	0	0	0	0	0	0	0	0	0	--	PIF1-like helicase [Medicago truncatula]	-	-	-	-	-	-	-	--
MS.gene000256	0	0	0	0	0	0	0	0	0	0	0	0	0	0	0	--	hypothetical protein MtrDRAFT_AC150800g44v2 [Medicago truncatula]	-	-	-	-	-	-	-	--
MS.gene000257	3.627	1.487	1.145	7.111	0	0	0.359	0	1.713	0.987	0	0	0	1.239	0.389	--	zinc ion-binding protein [Medicago truncatula]	-	-	-	-	-	-	-	--
MS.gene000258	0.074	0	0.079	0.185	0.078	0	0.178	0	0	0.08	0	0	0	0	0	4MMP	metalloendoproteinase 4-MMP [Medicago truncatula]	-	-	-	-	GO:0031224//intrinsic component of membrane	GO:0004175//endopeptidase activity;GO:0046914//transition metal ion binding	GO:0019538//protein metabolic process	--
MS.gene000259	20.689	17.674	16.312	10.793	8.597	7.453	17.178	20.718	13.744	10.904	18.437	12.26	15.05	15.051	8.246	SPL8	squamosa promoter-binding-like protein 8 [Medicago truncatula]	-	-	-	-	GO:0043231//intracellular membrane-bounded organelle	GO:0043169//cation binding	GO:0009555//pollen development;GO:0010468//regulation of gene expression;GO:0034645//cellular macromolecule biosynthetic process;GO:0048236//plant-type spore development;GO:0090567//reproductive shoot system development	SBP
MS.gene00026	0	0	0	0	0	0	0	0	0	0	0	0	0	0	0	ABHD1	embryogenesis-associated protein emb8-like, partial [Trifolium pratense]	-	-	-	-	-	GO:0003824//catalytic activity	-	--
MS.gene000260	0.087	0.455	0	0	0	0	0	0.32	0	0	0	0.092	0.141	0	0	Os10g0478200	malate dehydrogenase, cytoplasmic [Medicago truncatula]	Metabolism;Metabolism;Metabolism;Metabolism;Metabolism;Metabolism;Metabolism;Metabolism	Global and overview maps;Global and overview maps;Global and overview maps;Amino acid metabolism;Carbohydrate metabolism;Carbohydrate metabolism;Energy metabolism;Carbohydrate metabolism	ko01100//Metabolic pathways;ko01110//Biosynthesis of secondary metabolites;ko01200//Carbon metabolism;ko00270//Cysteine and methionine metabolism;ko00620//Pyruvate metabolism;ko00630//Glyoxylate and dicarboxylate metabolism;ko00710//Carbon fixation in photosynthetic organisms;ko00020//Citrate cycle (TCA cycle)	K00025;K00025;K00025;K00025;K00025;K00025;K00025;K00025	GO:0044424//intracellular part	GO:0016615//malate dehydrogenase activity	GO:0005975//carbohydrate metabolic process;GO:0006101//citrate metabolic process;GO:0043648//dicarboxylic acid metabolic process	--
MS.gene000261	6.931	5.532	6.692	12.785	0.844	1.457	0	6.452	0.103	5.025	6.718	6.449	5.179	0	0	At3g60510	enoyl-CoA hydratase/isomerase [Medicago truncatula]	Metabolism;Metabolism;Metabolism;Metabolism;Metabolism	Global and overview maps;Global and overview maps;Metabolism of other amino acids;Amino acid metabolism;Carbohydrate metabolism	ko01100//Metabolic pathways;ko01200//Carbon metabolism;ko00410//beta-Alanine metabolism;ko00280//Valine, leucine and isoleucine degradation;ko00640//Propanoate metabolism	K05605;K05605;K05605;K05605;K05605	GO:0043231//intracellular membrane-bounded organelle	GO:0016787//hydrolase activity;GO:0016836//hydro-lyase activity	GO:0000338//protein deneddylation;GO:0006221//pyrimidine nucleotide biosynthetic process;GO:0009639//response to red or far red light;GO:0016571//histone methylation;GO:0048580//regulation of post-embryonic development	--
MS.gene000262	0	0	0	0	0	0	0	0	0	0	0	0	0	0	0	--	WAT1-related protein At4g30420 [Medicago truncatula]	-	-	-	-	GO:0031224//intrinsic component of membrane	GO:0005215//transporter activity	GO:0044763//single-organism cellular process	--
MS.gene000263	0	0	0	0	0	0	0	0	0	0	0	0	0	0	0	At4g30420	WAT1-related protein At4g30420 [Medicago truncatula]	-	-	-	-	GO:0031224//intrinsic component of membrane	GO:0005215//transporter activity	GO:0044763//single-organism cellular process	--
MS.gene000264	0	0	1.012	0.892	1.004	0.242	0	0	0.519	0.255	0	1.818	0	0.297	0.883	HIPP39	heavy metal-associated isoprenylated plant protein 39 [Medicago truncatula]	-	-	-	-	-	GO:0043169//cation binding	-	--
MS.gene000265	0	0	0	0	0	0	0	0	0	0	0	0	0	0	0	--	B3 DNA-binding domain protein [Medicago truncatula]	-	-	-	-	-	-	-	--
MS.gene000266	0	0	0	0	0	0	0	0	0	0	0	0	0	0	0	--	B3 DNA-binding domain protein [Medicago truncatula]	-	-	-	-	-	-	-	--
MS.gene000267	0	0	0	0	0	0	0	0	0	0	0	0	0	0	0	--	B3 DNA-binding domain protein [Medicago truncatula]	-	-	-	-	-	-	-	--
MS.gene000268	0	0	0	0	0	0	0	0	0	0	0	0	0	0	0	--	hypothetical protein E2542_SST26962 [Spatholobus suberectus]	-	-	-	-	-	-	-	ABI3VP1
MS.gene000269	0	0	0	0	0	0	0	0	0	0	0	0	0	0	0	--	ATP-dependent DNA helicase PIF1 [Trifolium pratense]	-	-	-	-	-	-	-	--
MS.gene00027	0.98	0.75	1.345	1.395	3.933	0.775	1.614	0.825	0.56	1.678	0.421	2.036	0.341	2.78	2.802	Os06g0675700	alpha-glucosidase-like [Medicago truncatula]	Metabolism;Metabolism;Metabolism;Metabolism	Global and overview maps;Global and overview maps;Carbohydrate metabolism;Carbohydrate metabolism	ko01100//Metabolic pathways;ko01110//Biosynthesis of secondary metabolites;ko00500//Starch and sucrose metabolism;ko00052//Galactose metabolism	K01187;K01187;K01187;K01187	GO:0005576//extracellular region;GO:0005618//cell wall;GO:0043231//intracellular membrane-bounded organelle;GO:0044444//cytoplasmic part	GO:0005488//binding;GO:0090599//alpha-glucosidase activity	GO:0000097//sulfur amino acid biosynthetic process;GO:0008380//RNA splicing	--
MS.gene000270	0	0	0	0	0	0	0	0	0	0	0	0	0	0	0	--	replication factor-A carboxy-terminal domain protein, partial [Trifolium pratense]	-	-	-	-	-	-	-	--
MS.gene000271	0	0	0	0	0	0	0	0	0	0	0	0	0	0	0	--	replication factor-A carboxy-terminal domain protein [Trifolium pratense]	-	-	-	-	-	-	-	--
MS.gene000272	0	0	0	0	0	0	0	0	0	0	0	0	0	0	0	--	replication factor-A carboxy-terminal domain protein [Trifolium pratense]	-	-	-	-	-	-	-	--
MS.gene000273	0	0	0	0	0	0	0	0	0	0	0	0	0	0	0	--	replication factor-A carboxy-terminal domain protein [Trifolium pratense]	-	-	-	-	-	-	-	--
MS.gene000274	0	0	0	0	0	0	0	0	0	0	0	0	0	0	0	--	replication factor-A carboxy-terminal domain protein [Trifolium pratense]	-	-	-	-	-	-	-	--
MS.gene000275	0	0	0	0	0	0	0	0	0	0	0	0	0	0	0	--	replication factor A protein, partial [Trifolium pratense]	-	-	-	-	-	-	-	--
MS.gene000276	0	0	0	0	0	0	0	0	0	0	0	0	0	0	0	--	replication factor-A carboxy-terminal domain protein [Trifolium pratense]	-	-	-	-	-	-	-	--
MS.gene000277	0	0	0	0	0	0	0	0	0	0	0	0	0	0	0	--	replication factor-A carboxy-terminal domain protein [Trifolium pratense]	-	-	-	-	-	-	-	--
MS.gene000278	0	0	0	0	0	0	0	0	0	0	0	0	0	0	0	--	replication factor-A carboxy-terminal domain protein [Trifolium pratense]	-	-	-	-	-	-	-	--
MS.gene000279	0	0	0	0	0	0	0	0	0	0	0	0	0	0	0	--	Ribonuclease H [Medicago truncatula]	-	-	-	-	-	-	-	--
MS.gene00028	0	0	0	0	0	0	0	0	0	0	0	0	0	0	0	At4g20840	berberine bridge enzyme-like 8 isoform X2 [Medicago truncatula]	-	-	-	-	-	GO:0000166//nucleotide binding;GO:0016616//oxidoreductase activity, acting on the CH-OH group of donors, NAD or NADP as acceptor;GO:0046993//oxidoreductase activity, acting on X-H and Y-H to form an X-Y bond, with oxygen as acceptor	GO:0044710//single-organism metabolic process	--
MS.gene000280	0	0	0	0	0	0	0	0	0	0	0	0	0	0	0	At1g29880	glycine--tRNA ligase, mitochondrial 1 [Medicago truncatula]	Genetic Information Processing	Translation	ko00970//Aminoacyl-tRNA biosynthesis	K01880	-	-	-	--
MS.gene000281	0	0	0	0	0	0	0	0	0	0	0	0	0	0	0	--	hypothetical protein L195_g046597, partial [Trifolium pratense]	-	-	-	-	-	-	-	--
MS.gene000282	0	0	0	0	0	0	0	0	0	0	0	0	0	0	0	--	Ulp1 protease family, carboxy-terminal domain protein [Medicago truncatula]	-	-	-	-	-	GO:0008233//peptidase activity	-	--
MS.gene000283	0	0	0	0	0	0	0	1.251	0	0	0	0.707	0	0	0.208	--	polynucleotidyl transferase [Striga asiatica]	-	-	-	-	-	-	-	--
MS.gene000284	0	0	0	0	0	0	0	0	0	0	0	0	0	0	0	--	replication factor-A carboxy-terminal domain protein [Trifolium pratense]	-	-	-	-	-	-	-	--
MS.gene000285	0	0	0	0	0	0	0	0	0	0	0	0	0	0	0	--	holliday junction resolvase-like protein [Trifolium pratense]	-	-	-	-	-	-	-	--
MS.gene000286	0	0	0	0	0	0	0	0	0	0	0	0	0	0	0	--	Retrovirus-related Pol polyprotein from transposon TNT 1-94 [Cajanus cajan]	-	-	-	-	-	-	-	--
MS.gene000287	0	0	0	0	0	0	0	0	0	0	0	0	0	0	0	--	Retrovirus-related Pol polyprotein from transposon opus [Cajanus cajan]	-	-	-	-	-	-	-	--
MS.gene000288	0	0	0	0	0	0	0	0	0	0	0	0	0	0	0	--	DUF4283 domain protein [Medicago truncatula]	-	-	-	-	-	-	-	--
MS.gene000289	0	0	0.237	0.168	0	0	0	0.376	0	0.124	0	0.309	0.152	0.385	0	FES1	cytochrome b-c1 complex subunit Rieske-4, mitochondrial [Medicago truncatula]	Metabolism;Metabolism	Global and overview maps;Energy metabolism	ko01100//Metabolic pathways;ko00190//Oxidative phosphorylation	K00411;K00411	GO:0019866//organelle inner membrane;GO:0031224//intrinsic component of membrane;GO:0044455//mitochondrial membrane part	GO:0015078//hydrogen ion transmembrane transporter activity;GO:0016301//kinase activity;GO:0016491//oxidoreductase activity;GO:0032550//purine ribonucleoside binding;GO:0043169//cation binding;GO:0051536//iron-sulfur cluster binding	GO:0006796//phosphate-containing compound metabolic process;GO:0007186//G-protein coupled receptor signaling pathway;GO:0015992//proton transport;GO:0044710//single-organism metabolic process	--
MS.gene00029	0	0	0	0	0	0	0	0	0	0	0	0	0	0	0	RH10	DEAD-box ATP-dependent RNA helicase 10 [Cajanus cajan]	-	-	-	-	GO:0042995//cell projection;GO:0043231//intracellular membrane-bounded organelle	GO:0003676//nucleic acid binding;GO:0032550//purine ribonucleoside binding;GO:0042623//ATPase activity, coupled	GO:0006221//pyrimidine nucleotide biosynthetic process;GO:0006886//intracellular protein transport;GO:0016072//rRNA metabolic process;GO:0048229//gametophyte development	--
MS.gene000290	0	0	0	0	0	0	0	0	0	0	0	0	0	0	0	--	DUF4283 domain protein [Medicago truncatula]	-	-	-	-	-	-	-	--
MS.gene000291	1.222	0.413	0	1.79	0.648	0.429	0.309	1.078	0.915	0.882	1.327	4.11	0.609	4.586	3.35	HIPP39	late blight resistance protein r1b-19 [Trifolium pratense]	-	-	-	-	-	GO:0043169//cation binding	-	--
MS.gene000292	0	0	0	0	0	0	0	0	0	0	0	0	0	0	0	CAS	exportin-2 [Medicago truncatula]	-	-	-	-	GO:0005911//cell-cell junction;GO:0009536//plastid;GO:0046930//pore complex	GO:0017016//Ras GTPase binding;GO:0022892//substrate-specific transporter activity	GO:0001101//response to acid chemical;GO:0006006//glucose metabolic process;GO:0006950//response to stress;GO:0006996//organelle organization;GO:0009694//jasmonic acid metabolic process;GO:0015031//protein transport;GO:0051603//proteolysis involved in cellular protein catabolic process;GO:0051707//response to other organism	--
MS.gene000293	2.15	0.98	0	0.723	0	0	0	0	0	0	0	0	0	0.521	0	Dhrsx	dehydrogenase/reductase SDR family member on chromosome X isoform X1 [Medicago truncatula]	-	-	-	-	-	GO:0003824//catalytic activity	GO:0044710//single-organism metabolic process	--
MS.gene000294	0	0	0	0	0	0	0	0	0	0	0	0	0	0	0	--	hypothetical protein MtrunA17_Chr7g0230471 [Medicago truncatula]	-	-	-	-	-	-	-	--
MS.gene000295	0	0	0	0	0	0	0	0	0	0	0	0	0	0	0	PIGM	GPI mannosyltransferase 1 [Medicago truncatula]	Metabolism;Metabolism	Global and overview maps;Glycan biosynthesis and metabolism	ko01100//Metabolic pathways;ko00563//Glycosylphosphatidylinositol (GPI)-anchor biosynthesis	K05284;K05284	GO:0031224//intrinsic component of membrane;GO:0043231//intracellular membrane-bounded organelle	GO:0000030//mannosyltransferase activity	GO:0003006//developmental process involved in reproduction;GO:0006497//protein lipidation;GO:0030243//cellulose metabolic process;GO:0042546//cell wall biogenesis;GO:0044763//single-organism cellular process;GO:0070085//glycosylation	--
MS.gene000296	0	0	0	0	0	0	3.238	0	0.615	0	0	0.088	0	0	0	PIGM	LOW QUALITY PROTEIN: GPI mannosyltransferase 1 [Medicago truncatula]	Metabolism;Metabolism	Global and overview maps;Glycan biosynthesis and metabolism	ko01100//Metabolic pathways;ko00563//Glycosylphosphatidylinositol (GPI)-anchor biosynthesis	K05284;K05284	GO:0031224//intrinsic component of membrane;GO:0043231//intracellular membrane-bounded organelle	GO:0000030//mannosyltransferase activity	GO:0003006//developmental process involved in reproduction;GO:0006497//protein lipidation;GO:0030243//cellulose metabolic process;GO:0042546//cell wall biogenesis;GO:0044763//single-organism cellular process;GO:0070085//glycosylation	--
MS.gene000297	0	0.505	0	0	0	0	0	0	0	0	0	0	0	0	0	HIPP39	heavy metal-associated isoprenylated plant protein 39 [Medicago truncatula]	-	-	-	-	-	GO:0043169//cation binding	GO:0006812//cation transport	--
MS.gene000298	8.961	6.001	0	11.434	3.456	11.799	2.169	3.843	16.594	4.623	4.912	6.503	1.929	6.671	1.722	SGR5	zinc finger protein SHOOT GRAVITROPISM 5-like [Cicer arietinum]	-	-	-	-	-	-	-	--
MS.gene000299	6.928	5.19	10.875	7.865	0.002	8.037	0	12.766	6.55	8.397	2.453	11.743	8.459	8.011	8.569	BPC2	protein basic pentacysteine1-like, partial [Trifolium pratense]	-	-	-	-	GO:0030529//intracellular ribonucleoprotein complex;GO:0043231//intracellular membrane-bounded organelle	GO:0001071//nucleic acid binding transcription factor activity;GO:0003677//DNA binding;GO:0052736//beta-glucanase activity	GO:0009725//response to hormone;GO:0010468//regulation of gene expression;GO:0044036//cell wall macromolecule metabolic process	BBR_BPC
MS.gene00030	0	0	0.146	0.117	0.042	0.097	0	0	0	0	0	0	0.248	0	0	At4g20840	FAD-binding berberine family protein [Medicago truncatula]	-	-	-	-	-	GO:0000166//nucleotide binding;GO:0016616//oxidoreductase activity, acting on the CH-OH group of donors, NAD or NADP as acceptor;GO:0046993//oxidoreductase activity, acting on X-H and Y-H to form an X-Y bond, with oxygen as acceptor	GO:0044710//single-organism metabolic process	--
MS.gene000300	0	0	0	1.507	0.424	7.153	8.917	0.424	8.545	3.45	3.042	0	0.798	0.502	4.725	HVA22E	HVA22-like protein e [Medicago truncatula]	-	-	-	-	GO:0009536//plastid;GO:0031224//intrinsic component of membrane	-	GO:0006972//hyperosmotic response;GO:0009414//response to water deprivation;GO:0010506//regulation of autophagy;GO:0048229//gametophyte development;GO:0090567//reproductive shoot system development	--
MS.gene000301	0	0	0	0.022	0	0.013	0	0	0	0	0.146	0	0.093	0.284	0	dclre1b	5' exonuclease Apollo [Medicago truncatula]	-	-	-	-	-	GO:0003824//catalytic activity	-	--
MS.gene000302	0	0.084	0.067	0.092	0.057	0.299	0.032	0	0.059	0.183	0.077	0.313	0.143	0.134	0.099	At4g03230	G-type lectin S-receptor-like serine/threonine-protein kinase At4g03230 [Medicago truncatula]	-	-	-	-	-	GO:0016772//transferase activity, transferring phosphorus-containing groups	-	--
MS.gene000303	0	0	0	0.032	0	0	0.031	0	0	0	0	0.028	0.137	0.159	0	At4g03230	G-type lectin S-receptor-like serine/threonine-protein kinase At4g03230 [Medicago truncatula]	-	-	-	-	-	GO:0004672//protein kinase activity;GO:0005488//binding	GO:0006796//phosphate-containing compound metabolic process	--
MS.gene000304	51.529	42.01	13.488	10.486	4.933	17.174	2.846	12.013	4.421	26.749	7.896	7.941	5.117	9.909	6.765	PBP1	calcium-binding protein PBP1 [Medicago truncatula]	-	-	-	-	GO:0005911//cell-cell junction;GO:0016020//membrane;GO:0043231//intracellular membrane-bounded organelle;GO:0044444//cytoplasmic part	GO:0046914//transition metal ion binding	GO:0001101//response to acid chemical;GO:0006972//hyperosmotic response;GO:0009605//response to external stimulus;GO:0009692//ethylene metabolic process;GO:0009755//hormone-mediated signaling pathway;GO:0010243//response to organonitrogen compound;GO:0014070//response to organic cyclic compound;GO:0044267//cellular protein metabolic process;GO:0050790//regulation of catalytic activity	--
MS.gene000305	0	0	0	0	0	0	0	0	0	0	0	0	0	0	0	--	copia protein (gag-int-pol protein), partial [Trifolium pratense]	-	-	-	-	-	-	-	--
MS.gene000306	0	0	0	0	0	0	0	0	0	0	0	0	0	0	0	--	Ty3/gypsy retrotransposon protein [Trifolium pratense]	-	-	-	-	-	-	-	--
MS.gene000307	0	0	0	0	0	0	0	0.181	0	0	0	0	0	0	0	--	Gag [Vitis vinifera]	-	-	-	-	-	-	-	--
MS.gene000308	0	0	0	0	0	0	0	0	0	0	0	0	0	0	0	--	zinc finger protein 830 [Medicago truncatula]	-	-	-	-	-	-	GO:0044710//single-organism metabolic process	--
MS.gene000309	0	0	0	0	0	0	0	0	0	0	0	0.055	0	0	0	At4g03220	RNI-like/FBD-like domains [Theobroma cacao]	-	-	-	-	-	-	-	--
MS.gene00031	0	0	0	0	0	0	0	0	0	0	0	0	0	0	0	--	DEAD-box ATP-dependent RNA helicase 10-like protein [Trifolium pratense]	-	-	-	-	-	-	-	--
MS.gene000310	0	0	0	0	0	0	0	0	0	0	0	0	0	0	0	GH3.6	indole-3-acetic acid-amido synthetase GH3.6 [Medicago truncatula]	Environmental Information Processing	Signal transduction	ko04075//Plant hormone signal transduction	K14487	GO:0009536//plastid	GO:0016881//acid-amino acid ligase activity	GO:0000902//cell morphogenesis;GO:0009700//indole phytoalexin biosynthetic process;GO:0009755//hormone-mediated signaling pathway;GO:0014070//response to organic cyclic compound;GO:0048878//chemical homeostasis;GO:0051173//positive regulation of nitrogen compound metabolic process	--
MS.gene000311	0	0	0	0	0	0	0	0.123	0	0	0	0	0	0	0	CDR1	eukaryotic aspartyl protease family protein [Medicago truncatula]	-	-	-	-	GO:0005576//extracellular region	GO:0004175//endopeptidase activity	GO:0009617//response to bacterium;GO:0010565//regulation of cellular ketone metabolic process;GO:0019538//protein metabolic process;GO:0042743//hydrogen peroxide metabolic process	--
MS.gene000312	0	0	0.099	0	0	0	0	0	0	0	0	0.072	0	0	0	--	protein diaphanous homolog 1-like [Vigna unguiculata]	-	-	-	-	-	-	-	--
MS.gene000313	0	0	0	0	0	0	0	0	0	0	0	0	0	0	0	--	isoleucine N-monooxygenase 2-like [Vigna radiata var. radiata] [Vigna radiata]	-	-	-	-	-	-	-	--
MS.gene000314	0	0	0.766	2.4	0.846	2.684	0	0.506	2.616	0.772	0.259	0.262	0	0.299	0	--	Actin cytoskeleton-regulatory complex protein [Actinidia chinensis var. chinensis] [Actinidia chinensis]	-	-	-	-	-	-	-	--
MS.gene000315	0	0	0.162	0.191	0	0	0	0	0.166	0	0	0	0	0.19	0	DREB2A	dehydration-responsive element-binding protein 2A [Medicago truncatula]	-	-	-	-	GO:0043231//intracellular membrane-bounded organelle	GO:0001071//nucleic acid binding transcription factor activity;GO:0003676//nucleic acid binding	GO:0001101//response to acid chemical;GO:0006355//regulation of transcription, DNA-templated;GO:0006970//response to osmotic stress;GO:0009408//response to heat;GO:0009755//hormone-mediated signaling pathway	AP2-EREBP
MS.gene000316	0	0	0	0	0	0	0	0	0	0	0	0	0	0	0	--	hypothetical protein MTR_0098s0100 [Medicago truncatula]	-	-	-	-	-	-	-	--
MS.gene000317	0	0	0	0	0	0	0	0	0	0	0	0	0	0	0	--	transposon Tf2-1 polyprotein, partial [Trifolium pratense]	-	-	-	-	GO:0043231//intracellular membrane-bounded organelle	-	-	--
MS.gene000318	0	0	0	0	0	0	0	0	0	0	0	0	0	0	0	--	hypothetical protein MTR_7g105490 [Medicago truncatula]	-	-	-	-	-	-	-	--
MS.gene000319	0	0	0	0	0	0	0	0	0	0	0	0	0	0	0	--	hypothetical protein MTR_6g463930 [Medicago truncatula]	-	-	-	-	-	-	-	--
MS.gene00032	0	0	0.146	0.117	0.042	0.097	0	0	0	0	0	0	0.248	0	0	At4g20840	FAD-binding berberine family protein [Medicago truncatula]	-	-	-	-	-	GO:0000166//nucleotide binding;GO:0016616//oxidoreductase activity, acting on the CH-OH group of donors, NAD or NADP as acceptor;GO:0046993//oxidoreductase activity, acting on X-H and Y-H to form an X-Y bond, with oxygen as acceptor	GO:0044710//single-organism metabolic process	--
MS.gene000320	15.868	19.706	23.568	27.185	23.202	20.33	51.651	43.427	20.212	49.858	24.714	33.537	10.523	18.464	28.18	BMY1	RecName: Full=Beta-amylase; AltName: Full=1,4-alpha-D-glucan maltohydrolase [Medicago sativa]	Metabolism;Metabolism;Metabolism	Global and overview maps;Global and overview maps;Carbohydrate metabolism	ko01100//Metabolic pathways;ko01110//Biosynthesis of secondary metabolites;ko00500//Starch and sucrose metabolism	K01177;K01177;K01177	GO:0009536//plastid	GO:0005515//protein binding;GO:0016160//amylase activity	GO:0005982//starch metabolic process;GO:0051707//response to other organism	--
MS.gene000321	0	0	0	0	0	0	0	0	0	0	0	0	0	0	0	--	-	-	-	-	-	-	-	-	--
MS.gene000322	8.936	9.003	8.119	5.856	3.432	6.931	3.541	8.043	3.238	12.751	3.367	10.032	3.719	2.705	4.758	FH5	formin-like protein 3 [Medicago truncatula]	-	-	-	-	GO:0031224//intrinsic component of membrane;GO:0044464//cell part	-	GO:0007015//actin filament organization	--
MS.gene000323	0	0	0	0	0	0	0	0.435	0	0	0.223	0.225	0.161	0	0.255	--	DNA binding-like protein [Hibiscus syriacus]	-	-	-	-	-	-	-	--
MS.gene000324	4.534	10.146	7.179	2.949	3.053	3.041	5.164	3.177	6.037	3.41	2.927	3.984	1.79	7.009	1.686	TFIIA-S	transcription initiation factor IIA subunit 2 [Medicago truncatula]	Genetic Information Processing	Transcription	ko03022//Basal transcription factors	K03123	GO:0016591//DNA-directed RNA polymerase II, holoenzyme	GO:0008135//translation factor activity, RNA binding	GO:0006352//DNA-templated transcription, initiation;GO:0006412//translation;GO:0008380//RNA splicing;GO:0010468//regulation of gene expression	--
MS.gene000325	1.87	1.523	1.453	3.163	2.239	5.876	2.136	3.898	1.529	2.135	3.526	1.76	0.881	2.181	1.719	PGPS1	CDP-diacylglycerol--glycerol-3-phosphate 3-phosphatidyltransferase 1, chloroplastic isoform X2 [Medicago truncatula]	Metabolism;Metabolism	Global and overview maps;Lipid metabolism	ko01100//Metabolic pathways;ko00564//Glycerophospholipid metabolism	K00995;K00995	GO:0019866//organelle inner membrane;GO:0031224//intrinsic component of membrane;GO:0042170//plastid membrane	GO:0017169//CDP-alcohol phosphatidyltransferase activity;GO:0046914//transition metal ion binding	GO:0006089//lactate metabolic process;GO:0046471//phosphatidylglycerol metabolic process;GO:0046474//glycerophospholipid biosynthetic process	--
MS.gene000326	1.494	0.58	2.808	1.674	3.144	0.32	1.954	0.9	3.194	2.329	0.382	1.65	4.531	0.528	4.435	--	Humj1 family protein [Populus alba]	-	-	-	-	-	-	-	--
MS.gene000327	0	0	0	0	0	0	0	0	0	0	0	0	0	0	0	--	DUF223 domain protein [Medicago truncatula]	-	-	-	-	-	-	-	--
MS.gene000328	32.847	22.729	28.19	68.193	118.076	81.298	6.883	25.932	43.633	29.475	78.762	28.979	27.483	4.561	12.152	GILP	GSH-induced LITAF domain protein [Medicago truncatula]	-	-	-	-	-	-	GO:0006605//protein targeting;GO:0009642//response to light intensity;GO:0009755//hormone-mediated signaling pathway;GO:0010363//regulation of plant-type hypersensitive response	--
MS.gene000329	0.089	0.148	0.032	0.075	0.284	0.516	0.609	1.039	0.326	0.448	0.452	0.261	0.198	0.41	0.333	LRR1	leucine-rich repeat protein 1 [Medicago truncatula]	-	-	-	-	-	GO:0016628//oxidoreductase activity, acting on the CH-CH group of donors, NAD or NADP as acceptor	GO:0006090//pyruvate metabolic process;GO:0006796//phosphate-containing compound metabolic process;GO:0006970//response to osmotic stress;GO:0006996//organelle organization;GO:0009814//defense response, incompatible interaction;GO:0010038//response to metal ion;GO:0033554//cellular response to stress;GO:0042044//fluid transport;GO:0042743//hydrogen peroxide metabolic process;GO:0050794//regulatio…	--
MS.gene00033	0	0	0	0	0	0	0	0	0	0	0	0	0	0	0	RH10	DEAD-box ATP-dependent RNA helicase 10-like protein [Trifolium pratense]	-	-	-	-	-	GO:0003676//nucleic acid binding;GO:0017111//nucleoside-triphosphatase activity;GO:0036094//small molecule binding	GO:0006221//pyrimidine nucleotide biosynthetic process	--
MS.gene000330	1.98	3.842	2.793	1.994	9.049	5.887	7.698	9.617	12.884	3.418	3.186	2.823	3.375	6.099	8.31	At2g33490	hydroxyproline-rich glycoprotein family protein [Medicago truncatula]	-	-	-	-	GO:0016020//membrane;GO:0044424//intracellular part	-	-	--
MS.gene000331	44.141	47.925	42.021	66.019	51.22	51.68	51.718	54.664	47.846	37.482	43.951	34.695	44.065	39.446	36.383	Os08g0536000	pyruvate dehydrogenase E1 component subunit beta, mitochondrial [Medicago truncatula]	Metabolism;Metabolism;Metabolism;Metabolism;Metabolism;Metabolism	Global and overview maps;Global and overview maps;Global and overview maps;Carbohydrate metabolism;Carbohydrate metabolism;Carbohydrate metabolism	ko01100//Metabolic pathways;ko01110//Biosynthesis of secondary metabolites;ko01200//Carbon metabolism;ko00010//Glycolysis / Gluconeogenesis;ko00620//Pyruvate metabolism;ko00020//Citrate cycle (TCA cycle)	K00162;K00162;K00162;K00162;K00162;K00162	GO:0005576//extracellular region;GO:0031090//organelle membrane;GO:0043232//intracellular non-membrane-bounded organelle;GO:0044429//mitochondrial part	GO:0000166//nucleotide binding;GO:0004738//pyruvate dehydrogenase activity;GO:0016616//oxidoreductase activity, acting on the CH-OH group of donors, NAD or NADP as acceptor;GO:0048037//cofactor binding	GO:0006085//acetyl-CoA biosynthetic process;GO:0006090//pyruvate metabolic process;GO:0006739//NADP metabolic process;GO:0009617//response to bacterium;GO:0009746//response to hexose;GO:0010038//response to metal ion;GO:0019932//second-messenger-mediated signaling;GO:0034285//response to disaccharide;GO:0045333//cellular respiration	--
MS.gene000332	2.105	2.1	0	0	0	0	0.422	0.371	0	0	0	1.153	0.931	0	0.871	--	Acetyl-coenzyme A synthetase [Actinidia chinensis var. chinensis] [Actinidia chinensis]	-	-	-	-	GO:0043231//intracellular membrane-bounded organelle	-	-	--
MS.gene000333	49.945	35.766	58.794	31.432	11.553	19.146	27.395	50.635	17.651	25.541	34.028	28.485	45.861	23.918	38.051	NAC083	NAC domain-containing protein 83 [Medicago truncatula]	-	-	-	-	GO:0043231//intracellular membrane-bounded organelle	GO:0001071//nucleic acid binding transcription factor activity;GO:0005488//binding	GO:0001101//response to acid chemical;GO:0006355//regulation of transcription, DNA-templated;GO:0006605//protein targeting;GO:0006970//response to osmotic stress;GO:0009725//response to hormone;GO:0009891//positive regulation of biosynthetic process;GO:0010087//phloem or xylem histogenesis;GO:0010260//organ senescence;GO:0043067//regulation of programmed cell death	NAC
MS.gene000334	0	0	0	0	0	0	0	0	0	0	0	0	0	0	0	N3	bidirectional sugar transporter n3-like protein [Trifolium pratense]	-	-	-	-	GO:0016021//integral component of membrane;GO:0043231//intracellular membrane-bounded organelle	GO:0015154//disaccharide transmembrane transporter activity	GO:0006970//response to osmotic stress;GO:0009737//response to abscisic acid;GO:0009751//response to salicylic acid;GO:0010260//organ senescence;GO:0015766//disaccharide transport	--
MS.gene000335	0	0	0	0	0	0	0	0	0	0	0	0	0	0	0	N3	bidirectional sugar transporter N3 [Medicago truncatula]	-	-	-	-	GO:0016021//integral component of membrane;GO:0043231//intracellular membrane-bounded organelle	GO:0015154//disaccharide transmembrane transporter activity	GO:0006970//response to osmotic stress;GO:0009737//response to abscisic acid;GO:0009751//response to salicylic acid;GO:0010260//organ senescence;GO:0015766//disaccharide transport	--
MS.gene000336	0.079	0	0	0	0	0	0	0	0	0	0	0	0	0	0	SAUR71	auxin-responsive protein SAUR72 [Medicago truncatula]	Environmental Information Processing	Signal transduction	ko04075//Plant hormone signal transduction	K14488	-	-	-	--
MS.gene000337	0	0	0	0	0	0	0	0	0	0	0	0	0	0	0	oma1	Mitochondrial metalloendopeptidase OMA1 [Spatholobus suberectus]	-	-	-	-	-	-	-	--
MS.gene000338	0.048	0.144	0	0	0	0	0	0	0	0	0	0.105	0	0.18	0	OMA1	mitochondrial metalloendopeptidase OMA1-like isoform X2 [Syzygium oleosum]	-	-	-	-	-	-	-	--
MS.gene000339	0.457	0.673	0	0.07	0	0.057	0.272	0	0	0	0	0.183	0	0.14	0.484	--	PPR repeat protein [Medicago truncatula]	-	-	-	-	-	-	-	--
MS.gene00034	0.093	0.031	0	0	0.143	0	0	0	0	0	0	0	0	0	0.078	At1g30700	berberine bridge enzyme-like 8 [Medicago truncatula]	-	-	-	-	GO:0009536//plastid	GO:0000166//nucleotide binding;GO:0016616//oxidoreductase activity, acting on the CH-OH group of donors, NAD or NADP as acceptor;GO:0046993//oxidoreductase activity, acting on X-H and Y-H to form an X-Y bond, with oxygen as acceptor	GO:0009404//toxin metabolic process;GO:0014070//response to organic cyclic compound;GO:0046942//carboxylic acid transport	--
MS.gene000340	0	0	0	0	0	0	0	0	0	0	0	0	0	1.142	0	SPPL2	signal peptide peptidase-like 2 [Medicago truncatula]	-	-	-	-	GO:0031090//organelle membrane;GO:0031224//intrinsic component of membrane;GO:0043231//intracellular membrane-bounded organelle	GO:0016787//hydrolase activity	GO:0019538//protein metabolic process	--
MS.gene000341	0	0	0	0	0	0	0	0	0	0	0	0	0	0	0	--	transmembrane protein, putative [Medicago truncatula]	-	-	-	-	-	-	-	--
MS.gene000342	0.474	0.295	0.721	5.287	2.167	3.73	10.515	0	1.914	4.259	3.097	7.25	2.445	2.599	2.969	RABA5E	ras-related protein RABA5e [Medicago truncatula]	Cellular Processes	Transport and catabolism	ko04144//Endocytosis	K07904	-	-	-	--
MS.gene000343	0.197	0.009	0	0	0	0	0	0.042	0	0	0.104	0	0	0.063	0	HSK	homoserine kinase [Medicago truncatula]	Metabolism;Metabolism;Metabolism;Metabolism	Global and overview maps;Global and overview maps;Global and overview maps;Amino acid metabolism	ko01100//Metabolic pathways;ko01110//Biosynthesis of secondary metabolites;ko01230//Biosynthesis of amino acids;ko00260//Glycine, serine and threonine metabolism	K00872;K00872;K00872;K00872	GO:0009532//plastid stroma	GO:0016773//phosphotransferase activity, alcohol group as acceptor;GO:0032550//purine ribonucleoside binding	GO:0000097//sulfur amino acid biosynthetic process;GO:0006566//threonine metabolic process;GO:0006796//phosphate-containing compound metabolic process;GO:0006950//response to stress;GO:0008380//RNA splicing;GO:0051707//response to other organism	--
MS.gene000344	0	0	0	0	0	0	0	0	0	0	0	0	0	0	0	FTRV	ferredoxin-thioredoxin reductase, variable chain [Medicago truncatula]	-	-	-	-	GO:0009536//plastid	GO:0016730//oxidoreductase activity, acting on iron-sulfur proteins as donors;GO:0016783//sulfurtransferase activity;GO:0051536//iron-sulfur cluster binding	GO:0006091//generation of precursor metabolites and energy;GO:0006355//regulation of transcription, DNA-templated;GO:0009887//organ morphogenesis;GO:0044710//single-organism metabolic process;GO:0048869//cellular developmental process	--
MS.gene000345	0.038	0.057	0.072	0	0.118	0.069	0	0	0.032	0	0.024	0.055	0.094	0	0	--	Pentatricopeptide repeat-containing protein, mitochondrial, partial [Mucuna pruriens]	-	-	-	-	-	-	-	--
MS.gene000346	0	0	0	0	0	0	0	1.106	0	0	0.36	0	0	0	0	--	-	-	-	-	-	-	-	-	--
MS.gene000347	0	0	0	0.221	0	0	0	0.786	1.429	0.183	0.705	0.198	0	0.439	0.377	--	RRP15-like protein [Cicer arietinum]	-	-	-	-	GO:0043232//intracellular non-membrane-bounded organelle	-	-	--
MS.gene000348	0	0	0	0	0.017	0.408	0	0	0.942	0.3	0	1.702	0.11	1.889	0	Dml	phosphoenolpyruvate carboxylase-like protein [Medicago truncatula]	-	-	-	-	GO:0009536//plastid;GO:0031224//intrinsic component of membrane	GO:0016740//transferase activity;GO:0016829//lyase activity	GO:0051234//establishment of localization	--
MS.gene000349	0	0	0	0	2.185	0	0	7.205	0	0	0.444	0	0	0	0	--	PPR superfamily protein [Medicago truncatula]	-	-	-	-	-	-	-	--
MS.gene00035	0	0	0	0	0	0	0	0	0	0	0	0	0	0	0	PATL4	patellin-4 [Medicago truncatula]	-	-	-	-	GO:0031224//intrinsic component of membrane;GO:0043231//intracellular membrane-bounded organelle;GO:0044444//cytoplasmic part	GO:0005488//binding	GO:0006694//steroid biosynthetic process;GO:0009664//plant-type cell wall organization;GO:0010383//cell wall polysaccharide metabolic process;GO:0044763//single-organism cellular process;GO:0051234//establishment of localization	--
MS.gene000350	0	0	0	0	0	0	0	0	0	0	0	0	0	0	0	At1g07650	receptor-like kinase [Medicago truncatula]	-	-	-	-	-	GO:0004672//protein kinase activity;GO:0016491//oxidoreductase activity;GO:0032550//purine ribonucleoside binding	GO:0006468//protein phosphorylation	--
MS.gene000351	0	0	0.071	0	0	0	0	0	0	0	0	0	0	0	0	--	Sporozoite surface protein 2 [Cajanus cajan]	-	-	-	-	-	-	-	--
MS.gene000352	0	0	0	0	0	0	0	0	0	0	0	0	0	0	0	--	Sporozoite surface protein 2 [Cajanus cajan]	-	-	-	-	-	-	-	--
MS.gene000353	0	0	0	0	0	0	0	0	0	0	0	0	0	0	0	RPPL1	CC-NBS-LRR resistance protein [Trifolium pratense]	-	-	-	-	-	GO:0032550//purine ribonucleoside binding	GO:0006796//phosphate-containing compound metabolic process	--
MS.gene000354	0	0	0	0	0	0	0	0	0	0	0	0	0	0	0	RPL4	60S ribosomal protein L4-like [Helianthus annuus]	Genetic Information Processing	Translation	ko03010//Ribosome	K02930	GO:0030529//intracellular ribonucleoprotein complex	GO:0005198//structural molecule activity	GO:0010467//gene expression	--
MS.gene000355	0.66	1.239	0.787	0.536	0.329	0.52	0.72	0.698	0.722	0.793	1.6	1.573	0.499	1.06	0.509	LSH3	protein LIGHT-DEPENDENT SHORT HYPOCOTYLS 4 [Medicago truncatula]	-	-	-	-	GO:0043231//intracellular membrane-bounded organelle	-	GO:0009799//specification of symmetry;GO:0009933//meristem structural organization;GO:0009943//adaxial/abaxial axis specification;GO:0010074//maintenance of meristem identity;GO:0010160//formation of organ boundary;GO:0010468//regulation of gene expression;GO:0048437//floral organ development;GO:0048509//regulation of meristem development;GO:0048833//specification of floral organ number	--
MS.gene000356	0.743	0.84	2.49	0.283	0.626	0	0.42	1.216	0.169	0.355	0.528	0.237	0	0.629	0.441	PUB3	U-box domain-containing protein 3 isoform X1 [Medicago truncatula]	-	-	-	-	-	GO:0003824//catalytic activity	-	--
MS.gene000357	0	0	1.389	1.22	0.282	0	0	0	0	0	0	0	0.786	0	1.211	RHON1	rho-N domain-containing protein 1, chloroplastic [Medicago truncatula]	-	-	-	-	-	-	-	--
MS.gene000358	4.068	2.536	3.392	1.313	0.86	0	0.312	1.008	0.209	0.372	2.669	1.545	0.224	4.774	0.806	--	mitochondrial inner membrane protease subunit 1-like [Pyrus ussuriensis x Pyrus communis]	-	-	-	-	-	GO:0070011//peptidase activity, acting on L-amino acid peptides	-	--
MS.gene000359	0	0	0	0	0	0	0	0	0	0	0	0	0	0	0	--	serine-type peptidase [Phaseolus vulgaris]	-	-	-	-	-	GO:0070011//peptidase activity, acting on L-amino acid peptides	-	--
MS.gene00036	0	0	0	0	0	0	0.422	0	0	0	0	0.029	0	0	0	--	patellin-4 [Cicer arietinum]	-	-	-	-	GO:0031224//intrinsic component of membrane;GO:0043231//intracellular membrane-bounded organelle;GO:0044444//cytoplasmic part	GO:0005488//binding	GO:0006694//steroid biosynthetic process;GO:0009664//plant-type cell wall organization;GO:0010383//cell wall polysaccharide metabolic process;GO:0044763//single-organism cellular process;GO:0051234//establishment of localization	--
MS.gene000360	0	0	18.478	0	0.098	0	0	0.098	0	0	0	0	2.119	0	0.107	RPL21A	60S ribosomal protein L21-1 [Medicago truncatula]	Genetic Information Processing	Translation	ko03010//Ribosome	K02889	GO:0009536//plastid;GO:0015934//large ribosomal subunit	-	GO:0010467//gene expression	--
MS.gene000361	0	0	0	0	0	0	0	0	0	0	0	0	0	0	0	SMC1	structural maintenance of chromosomes protein 1 [Medicago truncatula]	-	-	-	-	GO:0043231//intracellular membrane-bounded organelle;GO:0043232//intracellular non-membrane-bounded organelle;GO:0043234//protein complex	GO:0032550//purine ribonucleoside binding;GO:0046983//protein dimerization activity	GO:0000280//nuclear division;GO:0006259//DNA metabolic process;GO:0007062//sister chromatid cohesion;GO:0033554//cellular response to stress	--
MS.gene000362	0	0	0	0	0	0.598	0	0	0	0	0	0	0	0	0	SMC1	structural maintenance of chromosomes protein [Medicago truncatula]	-	-	-	-	GO:0043231//intracellular membrane-bounded organelle;GO:0043232//intracellular non-membrane-bounded organelle;GO:0043234//protein complex	GO:0032550//purine ribonucleoside binding;GO:0046983//protein dimerization activity	GO:0000280//nuclear division;GO:0006259//DNA metabolic process;GO:0007062//sister chromatid cohesion;GO:0033554//cellular response to stress	--
MS.gene000363	0	0	0	0	0	0	0.06	0	0	0	0	0	0	0	0	--	Albumin-2 protein [Spatholobus suberectus]	-	-	-	-	GO:0005737//cytoplasm	GO:0046872//metal ion binding;GO:0046906//tetrapyrrole binding	-	--
MS.gene000364	0.597	0.595	0.432	0.125	0.274	0.152	0.359	0.265	0.381	0.161	0.378	0.384	0.264	0.192	0.247	--	leucine-rich repeat-containing protein [Vigna unguiculata]	-	-	-	-	-	-	-	--
MS.gene000365	0.17	0.542	0	0.215	0.151	0.096	0.155	0.125	0.186	0.29	0.601	1.043	0.215	1.522	0.766	chtf18	chromosome transmission fidelity protein 18 homolog [Medicago truncatula]	-	-	-	-	-	GO:0016462//pyrophosphatase activity;GO:0036094//small molecule binding;GO:0097159//organic cyclic compound binding;GO:1901363//heterocyclic compound binding	GO:0044260//cellular macromolecule metabolic process;GO:0090304//nucleic acid metabolic process	--
MS.gene000366	0	0	0	0	0	0	0	0	0	0	0	0	0	0	0.1	--	glutathione S-transferase t2-like protein [Trifolium pratense]	-	-	-	-	-	-	-	--
MS.gene000367	1.223	1.584	0.749	0	0	0.471	0	0.454	0	1.987	0	0	1.691	0.144	0	RZFP34	E3 ubiquitin-protein ligase RZFP34 [Medicago truncatula]	Genetic Information Processing	Folding, sorting and degradation	ko04120//Ubiquitin mediated proteolysis	K10144	-	GO:0046872//metal ion binding	-	--
MS.gene000368	0	0	0	0	0	0	0	0	0	0	0	0	0	0	0	--	-	-	-	-	-	-	-	-	--
MS.gene000369	0	0	0	0	0	0	0	0	0	0	0	0	0	0	0	--	repetitive proline-rich cell wall protein 2 [Medicago truncatula]	-	-	-	-	-	-	-	--
MS.gene00037	1.143	0.273	0.198	0.199	0.458	0.053	1.079	0.176	0	0.573	0.784	0.547	0.968	0.673	0.536	At1g30680	twinkle homolog protein, chloroplastic/mitochondrial [Medicago truncatula]	-	-	-	-	-	GO:0003678//DNA helicase activity;GO:0032550//purine ribonucleoside binding;GO:0043566//structure-specific DNA binding	GO:0006259//DNA metabolic process;GO:0032392//DNA geometric change	--
MS.gene000370	0.126	0.133	0	0	0	0	0	0.047	0	0.216	0.096	0.049	0.118	0.618	0	At3g47570	LRR receptor-like kinase [Medicago truncatula]	-	-	-	-	-	GO:0016301//kinase activity	GO:0008152//metabolic process	--
MS.gene000371	0	0	0	0	0	0	0	0	0	0	0	0	0	0	0	--	RNA recognition motif [Medicago truncatula]	-	-	-	-	-	-	-	--
MS.gene000372	30.935	30.416	19.904	3.139	2.213	0	6.205	8.019	0	11.44	0	0	2.945	2.849	5.986	RZPF34	E3 ubiquitin-protein ligase RZFP34 [Medicago truncatula]	Genetic Information Processing	Folding, sorting and degradation	ko04120//Ubiquitin mediated proteolysis	K10144	-	GO:0046914//transition metal ion binding	-	--
MS.gene000373	0.138	0.046	0.061	0	0	0.188	0.055	1.872	0	0	0.848	0	0.977	0.691	0	JAR4	jasmonic acid-amido synthetase JAR1 [Medicago truncatula]	Environmental Information Processing	Signal transduction	ko04075//Plant hormone signal transduction	K14506	GO:0043231//intracellular membrane-bounded organelle	GO:0005515//protein binding;GO:0016779//nucleotidyltransferase activity;GO:0016881//acid-amino acid ligase activity;GO:0032550//purine ribonucleoside binding	GO:0000302//response to reactive oxygen species;GO:0001101//response to acid chemical;GO:0002218//activation of innate immune response;GO:0007602//phototransduction;GO:0009411//response to UV;GO:0009611//response to wounding;GO:0009636//response to toxic substance;GO:0009639//response to red or far red light;GO:0009733//response to auxin;GO:0009814//defense response, incompatible interaction;GO:0…	--
MS.gene000374	10.293	10.998	4.49	2.623	3.257	5.674	2.298	6.652	5.937	11.32	6.886	7.065	9.412	7.512	10.949	VAMP725	synaptobrevin-like protein [Medicago truncatula]	-	-	-	-	GO:0005911//cell-cell junction;GO:0009536//plastid;GO:0012505//endomembrane system;GO:0031090//organelle membrane;GO:0031224//intrinsic component of membrane	GO:0005488//binding	GO:0000919//cell plate assembly;GO:0006405//RNA export from nucleus;GO:0006464//cellular protein modification process;GO:0006612//protein targeting to membrane;GO:0006996//organelle organization;GO:0009725//response to hormone;GO:0016192//vesicle-mediated transport;GO:0019827//stem cell population maintenance;GO:0048449//floral organ formation;GO:0048580//regulation of post-embryonic development	--
MS.gene000375	0	1.315	1.263	0	0	0	0	0	0	0	0	0	1.03	0	0	At2g33170	probable leucine-rich repeat receptor-like protein kinase At2g33170 [Medicago truncatula]	-	-	-	-	GO:0016020//membrane	GO:0004674//protein serine/threonine kinase activity;GO:0004871//signal transducer activity;GO:0016491//oxidoreductase activity;GO:0032550//purine ribonucleoside binding	GO:0006468//protein phosphorylation;GO:0007167//enzyme linked receptor protein signaling pathway;GO:0009617//response to bacterium;GO:0009886//post-embryonic morphogenesis;GO:0044710//single-organism metabolic process;GO:0048437//floral organ development	--
MS.gene000376	0	0	0	0	0	0	0	0	0	0	0	0	0	0	0	--	LCR [Medicago truncatula]	-	-	-	-	-	-	-	--
MS.gene000377	0	0	0	0	0	0	0	0	0	0	0	0	0	0	0.181	AGL29	agamous-like MADS-box protein AGL29 [Medicago truncatula]	-	-	-	-	GO:0043076//megasporocyte nucleus	GO:0005515//protein binding	GO:0003006//developmental process involved in reproduction;GO:0009561//megagametogenesis;GO:0010468//regulation of gene expression;GO:0034645//cellular macromolecule biosynthetic process;GO:0044763//single-organism cellular process;GO:0050794//regulation of cellular process;GO:0050896//response to stimulus	MADS
MS.gene000378	0	0	0	0	0	0	0	0	0	0	0	0	0	0	0	--	T-complex protein [Medicago truncatula]	-	-	-	-	GO:0005911//cell-cell junction	-	-	--
MS.gene000379	0	0	0	0	0	0	0	0	0	0	0	0	0	0	0	--	agamous-like MADS-box protein AGL29 [Medicago truncatula]	-	-	-	-	GO:0043231//intracellular membrane-bounded organelle	GO:0005515//protein binding	GO:0010468//regulation of gene expression;GO:0034645//cellular macromolecule biosynthetic process	--
MS.gene00038	0.194	0.184	0.739	0.388	1.195	0.418	0	0.931	0.349	0	0.481	0.076	0.488	0.771	0.666	--	coiled-coil domain-containing protein 158 isoform X2 [Medicago truncatula]	-	-	-	-	-	-	-	--
MS.gene000380	0	0	0	0	0	0	1.087	0	0	0.365	0	0.124	0	0	0	COAE	dephospho-CoA kinase isoform X5 [Medicago truncatula]	Metabolism;Metabolism	Global and overview maps;Metabolism of cofactors and vitamins	ko01100//Metabolic pathways;ko00770//Pantothenate and CoA biosynthesis	K00859;K00859	GO:0009536//plastid;GO:0042579//microbody	GO:0016772//transferase activity, transferring phosphorus-containing groups;GO:0032550//purine ribonucleoside binding	GO:0006796//phosphate-containing compound metabolic process;GO:0006812//cation transport;GO:0009108//coenzyme biosynthetic process	--
MS.gene000381	0	0	0	0	0	0	0	0	0	0	0	0	0	0	0	NAC031	NAC domain-containing protein 30 [Spatholobus suberectus]	-	-	-	-	-	-	-	NAC
MS.gene000382	0	0	0	0	0	0	0	0	0	0	0	0	0	0	0	--	hypothetical protein MTR_8g056180 [Medicago truncatula]	-	-	-	-	-	-	-	--
MS.gene000383	0.255	0	0	0	0	0	0	0	0	0	0	0	0	0	0	--	-	-	-	-	-	-	-	-	--
MS.gene000384	0	0	0	0	0	0	0	0	0	0	0.122	0	0	0	0	--	Ulp1 protease family, carboxy-terminal domain protein [Medicago truncatula]	-	-	-	-	-	GO:0070011//peptidase activity, acting on L-amino acid peptides	-	--
MS.gene000385	0	0	0	0	0	0	0	0	0	0	0	0	0	0	0	--	ubiquitin-like-specific protease ESD4 [Medicago truncatula]	-	-	-	-	-	-	-	--
MS.gene000386	0	0	0	0	0	0	0	0	0	0	0	0	0	0	0	At2g26850	F-box plant-like protein [Medicago truncatula]	-	-	-	-	-	-	-	--
MS.gene000387	0	0	0	0	0	0	0	0	0	0	0	0	0	0	0	--	sentrin-specific protease 2 [Vigna unguiculata]	-	-	-	-	-	-	-	--
MS.gene000388	0	0	0	0	0	0	0	0	0	0	0	0	0	0	0	--	Ulp1 protease family, carboxy-terminal domain protein [Medicago truncatula]	-	-	-	-	-	GO:0070011//peptidase activity, acting on L-amino acid peptides	-	--
MS.gene000389	0.225	0	0.4	0	0.11	0	0	0	0	0	0.569	0	0.199	0	0	--	F26K24.5 protein [Theobroma cacao]	-	-	-	-	-	-	-	--
MS.gene00039	0	0	0	0	0	0	0	0	0	0	0	0	0	0	0	CPR1	F-box protein CPR1 [Medicago truncatula]	-	-	-	-	-	-	-	--
MS.gene000390	2.388	1.756	0.591	0.62	0.409	0.289	4.326	0.222	7.742	1.508	4.413	0.601	1.654	1.868	4.075	PATL5	patellin-3 [Medicago truncatula]	-	-	-	-	GO:0031224//intrinsic component of membrane;GO:0044464//cell part	-	GO:0051234//establishment of localization	--
MS.gene000391	0	0	0	0	0	0	0	0	0	0	0	0	0	0	0	PDF2.2	defensin-like protein 1 [Medicago truncatula]	-	-	-	-	GO:0005618//cell wall;GO:0005911//cell-cell junction;GO:0016020//membrane	GO:0004857//enzyme inhibitor activity	GO:0000097//sulfur amino acid biosynthetic process;GO:0005976//polysaccharide metabolic process;GO:0006950//response to stress;GO:0009826//unidimensional cell growth;GO:0032535//regulation of cellular component size;GO:0043479//pigment accumulation in tissues in response to UV light;GO:0045229//external encapsulating structure organization;GO:0048509//regulation of meristem development;GO:0048588…	--
MS.gene000392	2.034	4.804	0	61.483	1.455	17.744	15.509	0	29.328	13.913	9.523	6.126	18.498	13.661	5.376	MYB4	myb-related protein 308 [Medicago truncatula]	-	-	-	-	GO:0043231//intracellular membrane-bounded organelle	GO:0001071//nucleic acid binding transcription factor activity;GO:0003676//nucleic acid binding	GO:0001101//response to acid chemical;GO:0006355//regulation of transcription, DNA-templated;GO:0006575//cellular modified amino acid metabolic process;GO:0006595//polyamine metabolic process;GO:0006950//response to stress;GO:0009411//response to UV;GO:0009699//phenylpropanoid biosynthetic process;GO:0015833//peptide transport;GO:0031327//negative regulation of cellular biosynthetic process	ARR-B
MS.gene000393	2.107	1.813	2.554	2.32	0.694	0.796	0.548	0.607	2.038	1.727	0.958	0.387	1.892	3.918	1.537	--	E3 ubiquitin-protein ligase CHFR isoform X2 [Medicago truncatula]	-	-	-	-	-	GO:0046872//metal ion binding	GO:0000280//nuclear division;GO:0000723//telomere maintenance;GO:0007059//chromosome segregation;GO:0010212//response to ionizing radiation;GO:0022402//cell cycle process;GO:0032844//regulation of homeostatic process;GO:0033043//regulation of organelle organization	--
MS.gene000394	1.501	4.16	0	9.021	4.044	5.105	7.761	0	5.265	2.942	5.44	4.897	6.602	10.025	3.593	CPK24	calcium-dependent protein kinase SK5 [Medicago truncatula]	Organismal Systems	Environmental adaptation	ko04626//Plant-pathogen interaction	K13412	-	-	-	--
MS.gene000395	0	0	0	0	0	0	0	0	0	0	0	0	0	0	0	bet5	trafficking protein particle complex subunit 1 [Medicago truncatula]	-	-	-	-	-	-	-	--
MS.gene000396	4.175	0	0	1.795	0	3.731	2.265	0	5.511	0.607	0.383	0	3.121	2.958	1.99	VQ31	VQ motif-containing protein 31 [Medicago truncatula]	-	-	-	-	-	-	-	--
MS.gene000397	0	0	0	0	0	0	0	0	0	0	0	0	0	0	0	FRS3	protein FAR1-related sequence 5-like [Trifolium pratense]	-	-	-	-	-	-	-	--
MS.gene000398	0	0	0	0.071	0	0.09	0	0	0	0.58	0.097	0	0.466	0.259	0.536	--	tyrosyl-DNA phosphodiesterase [Trifolium pratense]	-	-	-	-	GO:0043231//intracellular membrane-bounded organelle	GO:0016817//hydrolase activity, acting on acid anhydrides;GO:0042578//phosphoric ester hydrolase activity;GO:0046914//transition metal ion binding	GO:0006259//DNA metabolic process	FHA
MS.gene000399	0	0	0	0	0	0	0	0.209	0	0	0	0	0	0	0	CRS2B	chloroplastic group IIB intron splicing facilitator CRS2-B, chloroplastic [Medicago truncatula]	-	-	-	-	GO:0009532//plastid stroma;GO:0032991//macromolecular complex	GO:0052689//carboxylic ester hydrolase activity	GO:0006396//RNA processing;GO:0006779//porphyrin-containing compound biosynthetic process;GO:0009451//RNA modification;GO:0009887//organ morphogenesis;GO:0048869//cellular developmental process	--
MS.gene00040	0	0	0	0	0	0	0	0	0	0	0	0	0	0	0	CPR1	F-box protein CPR1 [Medicago truncatula]	-	-	-	-	-	-	-	--
MS.gene000400	5.146	4.289	1.144	4.253	0.491	0.494	2.119	0.935	1.771	1.313	3.645	0.144	5.601	7.704	4.38	RBOHC	respiratory burst oxidase homolog protein C [Medicago truncatula]	Organismal Systems;Environmental Information Processing	Environmental adaptation;Signal transduction	ko04626//Plant-pathogen interaction;ko04016//MAPK signaling pathway - plant	K13447;K13447	GO:0016021//integral component of membrane;GO:0043231//intracellular membrane-bounded organelle	GO:0046872//metal ion binding;GO:0050664//oxidoreductase activity, acting on NAD(P)H, oxygen as acceptor	GO:0006820//anion transport;GO:0006952//defense response;GO:0007165//signal transduction;GO:0009620//response to fungus;GO:0010015//root morphogenesis;GO:0032412//regulation of ion transmembrane transporter activity;GO:0033554//cellular response to stress;GO:0042743//hydrogen peroxide metabolic process;GO:0043067//regulation of programmed cell death;GO:0045333//cellular respiration;GO:0046683//re…	--
MS.gene000401	0	0.074	0.029	0	0	0	0	0	0	0	0	0	0	0	0	--	NDX1 homeobox protein [Trifolium pratense]	-	-	-	-	-	-	-	--
MS.gene000402	0	0	0	0	0	0	0	0	1.038	0	0.147	0	0	0	0	--	cysteine desulfurase mitochondrial-like [Trifolium pratense]	-	-	-	-	-	-	-	--
MS.gene000403	0	0	0	0	0	0	0	0	1.228	0	0	0	0	0	0	--	ribonuclease H [Trifolium pratense]	-	-	-	-	-	-	-	--
MS.gene000404	0.178	0.032	0	0.637	0.034	0.228	0	0	0.13	0.123	0.116	0	0.492	0.269	0.099	gatA	glutamyl-tRNA(Gln) amidotransferase subunit A-like protein [Medicago truncatula]	-	-	-	-	GO:0044464//cell part	GO:0016879//ligase activity, forming carbon-nitrogen bonds	GO:0006486//protein glycosylation;GO:0006625//protein targeting to peroxisome;GO:0009062//fatty acid catabolic process;GO:0030001//metal ion transport;GO:0048193//Golgi vesicle transport	--
MS.gene000405	0	3.189	0	5.517	0	0	2.959	0	0	0	2.518	0	6.923	5.984	0	CNX1	calnexin homolog [Medicago truncatula]	Genetic Information Processing;Cellular Processes	Folding, sorting and degradation;Transport and catabolism	ko04141//Protein processing in endoplasmic reticulum;ko04145//Phagosome	K08054;K08054	GO:0005618//cell wall;GO:0005911//cell-cell junction;GO:0009536//plastid;GO:0031090//organelle membrane;GO:0031224//intrinsic component of membrane	GO:0005515//protein binding;GO:0046872//metal ion binding	GO:0000302//response to reactive oxygen species;GO:0009642//response to light intensity;GO:0009814//defense response, incompatible interaction;GO:0033554//cellular response to stress;GO:0044267//cellular protein metabolic process	--
MS.gene000406	0	0	0	0	0	0	0	0.104	0	0	0	0	0	0	0	CNX1	calnexin homolog [Medicago truncatula]	Genetic Information Processing;Cellular Processes	Folding, sorting and degradation;Transport and catabolism	ko04141//Protein processing in endoplasmic reticulum;ko04145//Phagosome	K08054;K08054	GO:0005618//cell wall;GO:0005911//cell-cell junction;GO:0009536//plastid;GO:0031090//organelle membrane;GO:0031224//intrinsic component of membrane	GO:0005515//protein binding;GO:0046872//metal ion binding	GO:0000302//response to reactive oxygen species;GO:0009642//response to light intensity;GO:0009814//defense response, incompatible interaction;GO:0033554//cellular response to stress;GO:0044267//cellular protein metabolic process	--
MS.gene000407	0	0	0	0	0	0	0	0	0	0	0	0.172	0	0	0	CNX1	calnexin homolog [Medicago truncatula]	Genetic Information Processing;Cellular Processes	Folding, sorting and degradation;Transport and catabolism	ko04141//Protein processing in endoplasmic reticulum;ko04145//Phagosome	K08054;K08054	GO:0005618//cell wall;GO:0005911//cell-cell junction;GO:0009536//plastid;GO:0031090//organelle membrane;GO:0031224//intrinsic component of membrane	GO:0005515//protein binding;GO:0046872//metal ion binding	GO:0000302//response to reactive oxygen species;GO:0009642//response to light intensity;GO:0009814//defense response, incompatible interaction;GO:0033554//cellular response to stress;GO:0044267//cellular protein metabolic process	--
MS.gene000408	8.3	0	0	0.003	1.659	10.772	0	0	5.011	1.095	0	0	1.13	0.081	2.038	CNX1	calnexin homolog [Medicago truncatula]	Genetic Information Processing;Cellular Processes	Folding, sorting and degradation;Transport and catabolism	ko04141//Protein processing in endoplasmic reticulum;ko04145//Phagosome	K08054;K08054	GO:0005618//cell wall;GO:0005911//cell-cell junction;GO:0009536//plastid;GO:0031090//organelle membrane;GO:0031224//intrinsic component of membrane	GO:0005515//protein binding;GO:0046872//metal ion binding	GO:0000302//response to reactive oxygen species;GO:0009642//response to light intensity;GO:0009814//defense response, incompatible interaction;GO:0033554//cellular response to stress;GO:0044267//cellular protein metabolic process	--
MS.gene000409	0	0	0.817	20.993	2.462	0	0	3.416	0	0.168	13.424	0	0	0.192	0	--	Pentatricopeptide repeat-containing protein, partial [Mucuna pruriens]	-	-	-	-	-	-	GO:0000302//response to reactive oxygen species;GO:0009642//response to light intensity;GO:0044267//cellular protein metabolic process	--
MS.gene00041	0.075	0	0.288	0	0	0.013	0.08	0	0	0	0.145	0	0.136	0	0.114	HSP70	probable mediator of RNA polymerase II transcription subunit 37c [Medicago truncatula]	Genetic Information Processing;Genetic Information Processing;Cellular Processes	Folding, sorting and degradation;Transcription;Transport and catabolism	ko04141//Protein processing in endoplasmic reticulum;ko03040//Spliceosome;ko04144//Endocytosis	K03283;K03283;K03283	GO:0005576//extracellular region;GO:0030312//external encapsulating structure;GO:0031090//organelle membrane;GO:0043231//intracellular membrane-bounded organelle;GO:0044444//cytoplasmic part	GO:0016628//oxidoreductase activity, acting on the CH-CH group of donors, NAD or NADP as acceptor;GO:0032550//purine ribonucleoside binding;GO:0044389//ubiquitin-like protein ligase binding	GO:0010468//regulation of gene expression;GO:0032446//protein modification by small protein conjugation;GO:0033554//cellular response to stress;GO:0034645//cellular macromolecule biosynthetic process;GO:0044710//single-organism metabolic process	--
MS.gene000410	1.021	0.803	1.45	0.096	0.202	0.17	0	0	0.25	0	1.489	0	0.739	0.58	0.115	PCMP-E8	pentatricopeptide repeat-containing protein At5g61800 [Medicago truncatula]	-	-	-	-	GO:0043231//intracellular membrane-bounded organelle	-	-	--
MS.gene000411	1.648	0.942	0	1.241	0	0	0.625	0	0.704	0	1.627	0	2.114	0.003	0	APC2	calcium-binding mitochondrial carrier protein SCaMC-2-B [Medicago truncatula]	-	-	-	-	GO:0031224//intrinsic component of membrane	-	GO:0044763//single-organism cellular process;GO:0051234//establishment of localization	--
MS.gene000412	0	0	0	0	0	0.043	0	0	0	0	0	0	0	0	0	SDR1	short-chain dehydrogenase-reductase [Medicago truncatula]	Metabolism;Metabolism;Metabolism	Global and overview maps;Metabolism of cofactors and vitamins;Lipid metabolism	ko01100//Metabolic pathways;ko00790//Folate biosynthesis;ko00590//Arachidonic acid metabolism	K00079;K00079;K00079	-	GO:0016616//oxidoreductase activity, acting on the CH-OH group of donors, NAD or NADP as acceptor	GO:0044710//single-organism metabolic process	--
MS.gene000413	106.957	142.454	111.079	39.87	240.114	52.162	37.135	355.097	145.734	105.102	93.47	203.211	56.895	51.918	86.396	SDHAF2	succinate dehydrogenase assembly factor 2, mitochondrial [Medicago truncatula]	-	-	-	-	-	-	-	--
MS.gene000414	4.573	3.611	0	0	0	0	0	0	0.677	0	0	0	0	0	0	At4g14100	transferring glycosyl group transferase [Trifolium pratense]	-	-	-	-	GO:0009536//plastid	GO:0016740//transferase activity	-	--
MS.gene000415	0	0	0	0	0	0	0	0	0	0	0	0	0	0	0	At4g14100	transferring glycosyl group transferase [Trifolium pratense]	-	-	-	-	GO:0009536//plastid	GO:0016740//transferase activity	-	--
MS.gene000416	0	0	0	0	0	0	0	0	0	0	0	0	0	0	0	--	calcium-transporting ATPase 12, plasma membrane-type-like [Durio zibethinus]	-	-	-	-	GO:0016020//membrane	GO:0019829//cation-transporting ATPase activity;GO:0043167//ion binding	GO:0003006//developmental process involved in reproduction;GO:0006816//calcium ion transport;GO:0009555//pollen development;GO:0032989//cellular component morphogenesis;GO:0044702//single organism reproductive process;GO:0044703//multi-organism reproductive process;GO:0045229//external encapsulating structure organization	--
MS.gene000417	2.87	8.511	0	0	0.915	0.323	0	0	0	0	5.17	0	2.001	0	0	At4g14100	transferring glycosyl group transferase [Trifolium pratense]	-	-	-	-	GO:0009536//plastid	GO:0016740//transferase activity	-	--
MS.gene000418	0.404	0.48	1.347	0.98	0.486	0.828	0.901	0.806	0.788	0.264	0	2.873	1.379	1.13	1.03	tal	Transaldolase [Cajanus cajan]	Metabolism;Metabolism;Metabolism;Metabolism;Metabolism	Global and overview maps;Global and overview maps;Global and overview maps;Global and overview maps;Carbohydrate metabolism	ko01100//Metabolic pathways;ko01110//Biosynthesis of secondary metabolites;ko01200//Carbon metabolism;ko01230//Biosynthesis of amino acids;ko00030//Pentose phosphate pathway	K00616;K00616;K00616;K00616;K00616	GO:0009532//plastid stroma	GO:0016744//transferase activity, transferring aldehyde or ketonic groups	GO:0006090//pyruvate metabolic process;GO:0006739//NADP metabolic process;GO:0009699//phenylpropanoid biosynthetic process;GO:0019632//shikimate metabolic process;GO:0045333//cellular respiration	--
MS.gene000419	2.135	2.271	0	0	0	0	0	0	0	0	0	0	0.168	0	0	IRX10L	probable beta-1,4-xylosyltransferase IRX10L isoform X1 [Medicago truncatula]	-	-	-	-	GO:0031224//intrinsic component of membrane;GO:0031984//organelle subcompartment;GO:0043231//intracellular membrane-bounded organelle	GO:0015020//glucuronosyltransferase activity;GO:0016763//transferase activity, transferring pentosyl groups	GO:0009832//plant-type cell wall biogenesis;GO:0010413//glucuronoxylan metabolic process;GO:0045229//external encapsulating structure organization	--
MS.gene00042	0.101	0.244	0	0.307	0	0	0	0	0	0	0	0	0	0	0	CPR1	F-box protein CPR1 [Medicago truncatula]	-	-	-	-	-	-	-	--
MS.gene000420	0	0	0	0	0	0	0	3.751	0	0	0	0	0	0	0	IRX10L	probable beta-1,4-xylosyltransferase IRX10L [Medicago truncatula]	-	-	-	-	GO:0031224//intrinsic component of membrane;GO:0031984//organelle subcompartment;GO:0043231//intracellular membrane-bounded organelle	GO:0015020//glucuronosyltransferase activity;GO:0016763//transferase activity, transferring pentosyl groups	GO:0009832//plant-type cell wall biogenesis;GO:0010413//glucuronoxylan metabolic process;GO:0045229//external encapsulating structure organization	--
MS.gene000421	100.546	117.23	0	23.492	0.354	0	0.101	0	0	2.961	22.776	0	14.278	0.21	0	sec14	polyphosphoinositide-binding protein [Medicago truncatula]	-	-	-	-	GO:0043231//intracellular membrane-bounded organelle	-	GO:0000097//sulfur amino acid biosynthetic process;GO:0051234//establishment of localization	--
MS.gene000422	0.766	1.274	0	0	0.271	0.608	0.512	0	0	0.092	0.277	0.093	0	0	0.74	--	replication factor-A carboxy-terminal domain protein [Medicago truncatula]	-	-	-	-	-	-	-	--
MS.gene000423	1.561	7.588	0	40.534	0	2.827	23.386	0	8.895	5.682	20.149	0	41.029	36.632	0	sec14	phosphatidylinositol transfer protein 3 [Medicago truncatula]	-	-	-	-	GO:0043231//intracellular membrane-bounded organelle	-	GO:0000097//sulfur amino acid biosynthetic process;GO:0051234//establishment of localization	--
MS.gene000424	3.713	2.542	0	8.305	0	0	4.486	0	3.024	0.687	3.944	0	6.097	6.838	0	BON1	protein BONZAI 1 [Medicago truncatula]	-	-	-	-	GO:0005911//cell-cell junction;GO:0016020//membrane;GO:0043231//intracellular membrane-bounded organelle	GO:0005543//phospholipid binding	GO:0007165//signal transduction;GO:0008219//cell death;GO:0008361//regulation of cell size;GO:0009415//response to water;GO:0009696//salicylic acid metabolic process;GO:0009814//defense response, incompatible interaction;GO:0010185//regulation of cellular defense response;GO:0033554//cellular response to stress;GO:0042592//homeostatic process	--
MS.gene000425	0	0	0	0	0	0	0	0	0	0	0	0	0	0	0	--	replication factor-A carboxy-terminal domain protein [Medicago truncatula]	-	-	-	-	-	-	-	--
MS.gene000426	1.284	0.747	0	0	0	0	0	0	0	0	0.058	0	0	0	0	--	transducin/WD40 repeat protein [Medicago truncatula]	-	-	-	-	GO:0044424//intracellular part	-	GO:0009117//nucleotide metabolic process	--
MS.gene000427	0	0	0	1.156	0.315	0.102	3.312	0.5	2.165	0	0.801	0	3.578	2.199	0.039	ML4	protein MEI2-like 1 isoform X2 [Medicago truncatula]	-	-	-	-	-	GO:0097159//organic cyclic compound binding	-	--
MS.gene000428	0.235	0.155	0	0	0	0	0.087	0	0	0	0	0	0.096	0	0	ASR3	trihelix transcription factor ASR3 [Medicago truncatula]	-	-	-	-	GO:0043231//intracellular membrane-bounded organelle	GO:0001071//nucleic acid binding transcription factor activity;GO:0005488//binding	GO:0010468//regulation of gene expression	Trihelix
MS.gene000429	0	0	0	0.642	0	0	0	0	0	0.087	3.514	0	2.026	0.107	0	CHLM	magnesium protoporphyrin IX methyltransferase, chloroplastic [Medicago truncatula]	Metabolism;Metabolism;Metabolism	Global and overview maps;Global and overview maps;Metabolism of cofactors and vitamins	ko01100//Metabolic pathways;ko01110//Biosynthesis of secondary metabolites;ko00860//Porphyrin metabolism	K03428;K03428;K03428	-	-	-	--
MS.gene00043	0	0.304	0.146	0.081	0	0	0	0.056	0	0.193	0.274	0	0.225	0.297	0	At3g06240	F-box protein CPR1 [Medicago truncatula]	-	-	-	-	-	-	-	--
MS.gene000430	3.014	2.397	0	0.858	1.169	0.385	2.699	0	1.973	1.111	4.863	0	6.015	3.12	0.448	Srp68	signal recognition particle subunit SRP68 [Medicago truncatula]	Genetic Information Processing	Folding, sorting and degradation	ko03060//Protein export	K03107	-	-	-	--
MS.gene000431	1.495	2.417	0	0.895	0.339	0.456	2.301	0	1.654	0.509	1.96	0	3.284	4.559	0.747	AGD1	ADP-ribosylation factor GTPase-activating protein AGD10 [Medicago truncatula]	Cellular Processes	Transport and catabolism	ko04144//Endocytosis	K12489	GO:0005794//Golgi apparatus	GO:0005543//phospholipid binding;GO:0046914//transition metal ion binding	GO:0003002//regionalization;GO:0003006//developmental process involved in reproduction;GO:0006810//transport;GO:0008152//metabolic process;GO:0009887//organ morphogenesis;GO:0010087//phloem or xylem histogenesis;GO:0033043//regulation of organelle organization;GO:0040007//growth;GO:0048468//cell development;GO:0090558//plant epidermis development	--
MS.gene000432	0	3.189	0	5.517	0	0	2.959	0	0	0	2.518	0	6.923	5.984	0	CNX1	calnexin homolog [Medicago truncatula]	Genetic Information Processing;Cellular Processes	Folding, sorting and degradation;Transport and catabolism	ko04141//Protein processing in endoplasmic reticulum;ko04145//Phagosome	K08054;K08054	GO:0005618//cell wall;GO:0005911//cell-cell junction;GO:0009536//plastid;GO:0031090//organelle membrane;GO:0031224//intrinsic component of membrane	GO:0005515//protein binding;GO:0046872//metal ion binding	GO:0000302//response to reactive oxygen species;GO:0009642//response to light intensity;GO:0009814//defense response, incompatible interaction;GO:0033554//cellular response to stress;GO:0044267//cellular protein metabolic process	--
MS.gene000433	0	0	0	0	0	0	0	0	0	0	0	0	0	0	0	At2g26850	F-box plant-like protein [Medicago truncatula]	-	-	-	-	-	-	-	--
MS.gene000434	0	0	0	0	0.027	0	0	0.027	0	0	0.085	0.028	0	0.098	0	ZIP5	zinc transporter 8 [Medicago truncatula]	-	-	-	-	GO:0031224//intrinsic component of membrane	GO:0016628//oxidoreductase activity, acting on the CH-CH group of donors, NAD or NADP as acceptor;GO:0046915//transition metal ion transmembrane transporter activity	GO:0006829//zinc II ion transport;GO:0009267//cellular response to starvation;GO:0010038//response to metal ion;GO:0042044//fluid transport;GO:0044710//single-organism metabolic process	--
MS.gene000435	1.128	1.125	1.605	0	0.398	0	0	2.385	0.822	1.618	0	0.412	0.998	0.471	0.467	--	transmembrane protein [Gossypium australe]	-	-	-	-	GO:0031224//intrinsic component of membrane	-	-	--
MS.gene000436	16.185	16.65	20.81	29.58	17.212	14.225	12.174	19.069	23.151	25.202	21.924	11.772	16.24	32.638	15.351	At1g05350	ubiquitin-like modifier-activating enzyme 5 [Medicago truncatula]	-	-	-	-	-	GO:0016614//oxidoreductase activity, acting on CH-OH group of donors;GO:0032550//purine ribonucleoside binding;GO:0043169//cation binding	GO:0043412//macromolecule modification;GO:0044238//primary metabolic process;GO:0044260//cellular macromolecule metabolic process;GO:0044710//single-organism metabolic process	--
MS.gene000437	0	0	0	0	0	0	0	0	0	0	0	0	0	0	0	FAR1	protein FAR1-RELATED SEQUENCE 5-like [Medicago truncatula]	-	-	-	-	-	-	-	FAR1
MS.gene000438	0	0	0	0	0	0	0	0	0	0	0	0	0	0	0	LBD23	LOB domain-containing protein 24-like [Trifolium pratense]	-	-	-	-	-	GO:0003676//nucleic acid binding	GO:0009887//organ morphogenesis	LOB
MS.gene000439	0	0	0	0	0	0	0	0	0	0	0	0	0	0	0	--	zinc finger protein 1 [Medicago truncatula]	-	-	-	-	-	GO:0000975//regulatory region DNA binding;GO:0046872//metal ion binding	GO:0010468//regulation of gene expression	--
MS.gene00044	0	0	0	0	0	0	0	0	0	0	0	0	0	0	0	CPR1	F-box protein interaction domain protein [Medicago truncatula]	-	-	-	-	-	-	-	--
MS.gene000440	0	0	0	0	0	0	0	0	0	0	0	0	0	0	0	--	Ty3/gypsy retrotransposon protein, partial [Trifolium pratense]	-	-	-	-	GO:0043231//intracellular membrane-bounded organelle	-	-	--
MS.gene000441	0	0	0	0	0	0	0	0	0	0	0	0	0	0	0	--	RNA recognition motif [Medicago truncatula]	-	-	-	-	-	-	-	--
MS.gene000442	0	0	0	0	0	0	0	0	0	0	0	0	0	0	0	--	U3 small nucleolar ribonucleoprotein protein MPP10-like [Glycine max]	-	-	-	-	-	-	-	--
MS.gene000443	3.139	3.13	0	0	0	0	0	1.531	0.528	0.779	1.309	0.529	0.641	0.907	1.199	--	PREDICTED: LOC9318222 [Prunus dulcis]	-	-	-	-	-	-	-	--
MS.gene000444	0	0	0	0	0	0	0	0	0	0	0	0	0	0	0	--	DUF4283 domain protein [Medicago truncatula]	-	-	-	-	-	-	-	--
MS.gene000445	0.346	0	1.109	0.868	0	0.823	0	0.366	0.379	0.373	0	0	0.46	0	0	--	Ras guanine nucleotide exchange factor S like [Actinidia chinensis var. chinensis] [Actinidia chinensis]	-	-	-	-	GO:0044455//mitochondrial membrane part	-	-	--
MS.gene000446	1.129	2.228	5.197	2.061	1.731	0.198	6.587	4.003	5.95	1.159	1.567	1.574	4.905	2.698	1.201	TGA1	squamosa promoter-binding-like protein 13A [Medicago truncatula]	-	-	-	-	-	-	-	SBP
MS.gene000447	0	0	0	0	0	0	0	0	0	0	0	0	0	0	0	--	poly(ADP-ribose) polymerase domain protein [Trifolium pratense]	-	-	-	-	-	-	-	--
MS.gene000448	0	0	0	0	0	0	0	0	0	0	0	0	0	0	0	IPT5	adenylate isopentenyltransferase 5, chloroplastic [Medicago truncatula]	Metabolism;Metabolism;Metabolism	Global and overview maps;Global and overview maps;Metabolism of terpenoids and polyketides	ko01100//Metabolic pathways;ko01110//Biosynthesis of secondary metabolites;ko00908//Zeatin biosynthesis	K10760;K10760;K10760	GO:0005737//cytoplasm;GO:0043231//intracellular membrane-bounded organelle	GO:0016765//transferase activity, transferring alkyl or aryl (other than methyl) groups	GO:0006399//tRNA metabolic process	--
MS.gene000449	0.088	0.518	0.077	0.685	0.741	0.933	1.365	1.454	1.553	1.912	1.037	0.578	1.152	2.083	1.315	N	TMV resistance protein N [Medicago truncatula]	-	-	-	-	-	GO:0032550//purine ribonucleoside binding	GO:0050794//regulation of cellular process	--
MS.gene00045	1.38	1.143	0.375	0.08	0.27	0.351	0.271	0.392	0.18	0.413	0.387	0.256	0.23	0.753	0.735	At1g30680	primase homolog protein isoform X2 [Medicago truncatula]	-	-	-	-	-	GO:0003678//DNA helicase activity	GO:0032392//DNA geometric change;GO:0044260//cellular macromolecule metabolic process;GO:0090304//nucleic acid metabolic process	--
MS.gene000450	0	0	0	0	0	0	0	0	0	0	0	0	0	0	0	FKBP62	FKBP-type peptidyl-prolyl cis-trans isomerase [Medicago truncatula]	-	-	-	-	-	-	-	--
MS.gene000451	0.403	0.502	0.615	0.871	0.535	0.186	0.363	0.751	0.178	0.516	0.564	1.049	0.532	0.235	0.101	At2g17570	rubber cis-polyprenyltransferase HRT2 [Medicago truncatula]	Metabolism;Metabolism	Global and overview maps;Metabolism of terpenoids and polyketides	ko01110//Biosynthesis of secondary metabolites;ko00900//Terpenoid backbone biosynthesis	K11778;K11778	-	GO:0004659//prenyltransferase activity	-	--
MS.gene000452	0	0	0	0	0	0	0	0	0	0	0	0	0	0	0	--	-	-	-	-	-	-	-	-	--
MS.gene000453	0	0	0	0	0	0	0	0	0	0	0	0	0	0	0	--	DUF4283 domain protein [Medicago truncatula]	-	-	-	-	-	-	-	--
MS.gene000454	2.185	2.037	0.322	0.375	0.317	0	1.079	0	0.327	0	0.162	0.667	2.381	0	0	COAD	phosphopantetheine adenylyltransferase [Medicago truncatula]	Metabolism;Metabolism	Global and overview maps;Metabolism of cofactors and vitamins	ko01100//Metabolic pathways;ko00770//Pantothenate and CoA biosynthesis	K02201;K02201	GO:0043231//intracellular membrane-bounded organelle;GO:0044444//cytoplasmic part	GO:0032550//purine ribonucleoside binding;GO:0070566//adenylyltransferase activity	GO:0000097//sulfur amino acid biosynthetic process;GO:0006810//transport;GO:0006970//response to osmotic stress;GO:0009108//coenzyme biosynthetic process;GO:0009118//regulation of nucleoside metabolic process;GO:0051235//maintenance of location	--
MS.gene000455	0	0	0	0	0	0	0	0	0	0	0	0	0	0	0	SYP112	syntaxin-112 isoform X1 [Prunus avium]	Genetic Information Processing	Folding, sorting and degradation	ko04130//SNARE interactions in vesicular transport	K08486	-	-	-	--
MS.gene000456	0	0	0	0	0	0	0.22	0	0	0	0	0	0	0	0	DSK2B	ubiquitin domain-containing protein DSK2a [Medicago truncatula]	Genetic Information Processing	Folding, sorting and degradation	ko04141//Protein processing in endoplasmic reticulum	K04523	-	-	-	--
MS.gene000457	0	0	0	0	0	0	0	0	0	0	0	0	0	0	0	DSK2B	ubiquitin domain-containing protein DSK2a [Medicago truncatula]	Genetic Information Processing	Folding, sorting and degradation	ko04141//Protein processing in endoplasmic reticulum	K04523	-	-	-	--
MS.gene000458	53.396	47.736	42.332	41.942	26.621	18.105	31.159	9.741	19.347	16.773	33.042	15.323	10.34	28.143	19.241	DSK2B	ubiquitin domain-containing protein DSK2b [Medicago truncatula]	Genetic Information Processing	Folding, sorting and degradation	ko04141//Protein processing in endoplasmic reticulum	K04523	-	-	-	--
MS.gene000459	0	0	0	0	0	0.362	0	0	0	0	0.289	0	0	0	0	--	Retrovirus-related Pol polyprotein from transposon opus [Cajanus cajan]	-	-	-	-	-	-	-	--
MS.gene00046	0	0	0	0	0.064	0	0	0	0	0	0	0	0	0	0	AAP8	amino acid permease 8 isoform X1 [Medicago truncatula]	-	-	-	-	GO:0031224//intrinsic component of membrane	GO:0005310//dicarboxylic acid transmembrane transporter activity;GO:0008324//cation transmembrane transporter activity;GO:0015179//L-amino acid transmembrane transporter activity	GO:0006812//cation transport;GO:0051707//response to other organism;GO:0089711//L-glutamate transmembrane transport	--
MS.gene000460	0.171	0.427	0	0	0	0	0.103	0.091	0	0	0	0	0	0	0	--	Copia protein, partial [Cajanus cajan]	-	-	-	-	-	-	-	--
MS.gene000461	0	0	0	0	0	0.303	0	0.121	0	0	0	0.505	0	0	0	CYP79D4	isoleucine N-monooxygenase 2 [Medicago truncatula]	Metabolism;Metabolism;Metabolism;Metabolism;Metabolism	Global and overview maps;Global and overview maps;Metabolism of other amino acids;Global and overview maps;Biosynthesis of other secondary metabolites	ko01100//Metabolic pathways;ko01110//Biosynthesis of secondary metabolites;ko00460//Cyanoamino acid metabolism;ko01210//2-Oxocarboxylic acid metabolism;ko00966//Glucosinolate biosynthesis	K12153;K12153;K12153;K12153;K12153	GO:0016020//membrane;GO:0043231//intracellular membrane-bounded organelle	GO:0004497//monooxygenase activity;GO:0016705//oxidoreductase activity, acting on paired donors, with incorporation or reduction of molecular oxygen;GO:0046872//metal ion binding;GO:0046906//tetrapyrrole binding	GO:0016138//glycoside biosynthetic process	--
MS.gene000462	0	0	0.671	0.195	0	0	0	0	0.402	0	0.151	0.583	0.376	0.136	0	CYCB2-2	G2/mitotic-specific cyclin-2 [Medicago truncatula]	-	-	-	-	GO:0043231//intracellular membrane-bounded organelle	GO:0019887//protein kinase regulator activity;GO:0019900//kinase binding	GO:0000280//nuclear division;GO:0051726//regulation of cell cycle	--
MS.gene000463	3.821	3.853	3.357	13.666	6.488	13.017	19.689	15.597	13.674	12.106	17.78	8.454	7.222	9.346	9.689	PSAT1	phosphoserine aminotransferase 2, chloroplastic [Medicago truncatula]	Metabolism;Metabolism;Metabolism;Metabolism;Metabolism;Metabolism;Metabolism	Global and overview maps;Global and overview maps;Global and overview maps;Global and overview maps;Amino acid metabolism;Amino acid metabolism;Metabolism of cofactors and vitamins	ko01100//Metabolic pathways;ko01110//Biosynthesis of secondary metabolites;ko01200//Carbon metabolism;ko01230//Biosynthesis of amino acids;ko00270//Cysteine and methionine metabolism;ko00260//Glycine, serine and threonine metabolism;ko00750//Vitamin B6 metabolism	K00831;K00831;K00831;K00831;K00831;K00831;K00831	-	GO:0008483//transaminase activity;GO:0043168//anion binding	GO:0006563//L-serine metabolic process	--
MS.gene000464	0	0	0	0	0.058	0	0	0.097	0	0	0.08	0	0.219	0	0	ESP1	Separase protein [Spatholobus suberectus]	-	-	-	-	GO:0044424//intracellular part	-	GO:0006259//DNA metabolic process;GO:0006950//response to stress;GO:0007059//chromosome segregation;GO:0007126//meiotic nuclear division;GO:0009653//anatomical structure morphogenesis;GO:0009790//embryo development;GO:0009888//tissue development;GO:0010467//gene expression;GO:0010564//regulation of cell cycle process;GO:0016070//RNA metabolic process;GO:0019219//regulation of nucleobase-containin…	--
MS.gene000465	0	0	0	0.197	0	0	0	0	0	0	0	0	0	0	0	ESP1	Separase [Vitis vinifera]	-	-	-	-	GO:0015630//microtubule cytoskeleton;GO:0043231//intracellular membrane-bounded organelle	GO:0005488//binding;GO:0016787//hydrolase activity	GO:0000723//telomere maintenance;GO:0000902//cell morphogenesis;GO:0001101//response to acid chemical;GO:0006260//DNA replication;GO:0006310//DNA recombination;GO:0006342//chromatin silencing;GO:0006974//cellular response to DNA damage stimulus;GO:0007063//regulation of sister chromatid cohesion;GO:0007126//meiotic nuclear division;GO:0009314//response to radiation;GO:0009617//response to bacteri…	--
MS.gene000466	0.084	0	0.65	0	0.235	1.292	3.394	7.738	0.451	4.837	0	0	4.621	0.737	2.158	DSC2	TIR-NBS-LRR resistance protein, partial [Trifolium pratense]	-	-	-	-	-	GO:0032550//purine ribonucleoside binding	GO:0050794//regulation of cellular process	--
MS.gene000467	0.331	0.898	0.817	0.166	0.935	1.284	1.221	1.307	1.975	2.423	0.359	0	1.172	1.105	0.986	Os03g0268000	serine/threonine-protein phosphatase PP1 isozyme 1 [Medicago truncatula]	Genetic Information Processing	Translation	ko03015//mRNA surveillance pathway	K06269	GO:0044464//cell part	GO:0004721//phosphoprotein phosphatase activity;GO:0043169//cation binding	GO:0006464//cellular protein modification process;GO:0006796//phosphate-containing compound metabolic process;GO:0010467//gene expression	--
MS.gene000468	0	0	0.001	0	1.871	0	0	0	0	1.729	0	0	5.361	0	0	--	PREDICTED: PAHAL_I03313 [Prunus dulcis]	-	-	-	-	GO:0031224//intrinsic component of membrane	-	GO:0006464//cellular protein modification process;GO:0051234//establishment of localization	--
MS.gene000469	3.579	3.604	3.966	3.206	2.454	2.225	2.009	2.739	2.237	2.017	3.216	3.137	1.9	2.773	2.454	--	late embryogenesis abundant hydroxyproline-rich glycoprotein [Trifolium pratense]	-	-	-	-	GO:0005911//cell-cell junction;GO:0031225//anchored component of membrane;GO:0043231//intracellular membrane-bounded organelle	-	-	--
MS.gene00047	5.194	4.495	0.872	1.667	1.737	1.443	1.483	4.098	2.757	2.7	2.367	1.882	3.633	4.066	3.049	rplL	ribosomal L12 ATP-dependent clp protease adaptor protein [Trifolium pratense]	Genetic Information Processing	Translation	ko03010//Ribosome	K02935	GO:0043231//intracellular membrane-bounded organelle;GO:0044391//ribosomal subunit	GO:0005198//structural molecule activity;GO:0016787//hydrolase activity	GO:0010467//gene expression;GO:0019538//protein metabolic process;GO:0032774//RNA biosynthetic process	--
MS.gene000470	18.702	14.607	19.213	7.981	3.516	4.897	5.591	13.134	2.045	5.37	10.574	10.538	11.672	2.7	8.953	--	cyclin-dependent protein kinase inhibitor SMR11 [Cajanus cajan]	-	-	-	-	-	-	-	--
MS.gene000471	0	0	0	0	0	0	0	0	0	0	0	0	0	0	0	brd9	Bromodomain [Medicago truncatula]	-	-	-	-	-	-	-	--
MS.gene000472	0	0	0.107	0.264	2.027	0.399	1.161	0.533	0.442	0.615	0.673	0.411	1.716	0.302	1.07	--	bromodomain protein, partial [Trifolium pratense]	-	-	-	-	-	-	-	--
MS.gene000473	0	1.659	0.951	1.594	0.077	0.103	0	0	0.549	1.307	0	0	0	0	0.688	At3g08610	NADH dehydrogenase [ubiquinone] 1 alpha subcomplex subunit 1 [Medicago truncatula]	Metabolism;Metabolism	Global and overview maps;Energy metabolism	ko01100//Metabolic pathways;ko00190//Oxidative phosphorylation	K03945;K03945	GO:0031224//intrinsic component of membrane;GO:0044455//mitochondrial membrane part	-	GO:0019941//modification-dependent protein catabolic process;GO:0035966//response to topologically incorrect protein;GO:0043094//cellular metabolic compound salvage;GO:0043248//proteasome assembly;GO:0044710//single-organism metabolic process	--
MS.gene000474	0	0	0	0	0	0	0	0	0	0	0	0	0	0	0	At2g38610	KH domain-containing protein At2g38610 [Medicago truncatula]	-	-	-	-	GO:0043231//intracellular membrane-bounded organelle;GO:0044444//cytoplasmic part	GO:0003676//nucleic acid binding	-	--
MS.gene000475	28.076	18.165	23.899	16.267	15.136	23.14	17.579	23.198	21.674	25.93	21.052	16.894	26.057	29.52	29.778	APS1	acid phosphatase 1 isoform X2 [Medicago truncatula]	-	-	-	-	-	GO:0016787//hydrolase activity	GO:0006796//phosphate-containing compound metabolic process;GO:0016129//phytosteroid biosynthetic process	--
MS.gene000476	0	0	0	0	0	0	0	0	0	0	0	0	0	0	0	TRX9	thioredoxin H-type [Medicago truncatula]	-	-	-	-	-	-	-	--
MS.gene000477	0	0	0	0	0	0	0	0	0	0	0	0	0	0	0	ROQ1	TMV resistance protein N [Medicago truncatula]	-	-	-	-	-	GO:0032550//purine ribonucleoside binding	GO:0050794//regulation of cellular process	--
MS.gene000478	3.413	5.003	0	0.633	0.931	3.395	4.802	6.074	1.456	3.119	1.385	7.385	1.224	0	0	RUN1	NBS-LRR protein [Cicer arietinum]	-	-	-	-	-	GO:0032550//purine ribonucleoside binding	GO:0050794//regulation of cellular process	--
MS.gene000479	30.324	29.376	7.549	7.501	6.472	13.252	42.662	20.526	15.553	13.363	22.841	12.36	31.507	15.657	13.582	EBP1	ERBB-3 BINDING PROTEIN 1 [Medicago truncatula]	-	-	-	-	GO:0016020//membrane;GO:0043231//intracellular membrane-bounded organelle;GO:0043232//intracellular non-membrane-bounded organelle;GO:0044444//cytoplasmic part	GO:0003676//nucleic acid binding;GO:0008237//metallopeptidase activity;GO:0008238//exopeptidase activity	GO:0000338//protein deneddylation;GO:0006163//purine nucleotide metabolic process;GO:0006221//pyrimidine nucleotide biosynthetic process;GO:0006886//intracellular protein transport;GO:0009451//RNA modification;GO:0009639//response to red or far red light;GO:0009725//response to hormone;GO:0010260//organ senescence;GO:0044248//cellular catabolic process	--
MS.gene00048	0	0	0.336	0.17	0.471	0.422	0.539	0.322	0.552	0.357	0.383	0.335	0	0.062	0.251	At1g64890	probable folate-biopterin transporter 7 [Glycine max]	-	-	-	-	GO:0009536//plastid;GO:0031224//intrinsic component of membrane	-	GO:0001101//response to acid chemical;GO:0006950//response to stress;GO:0048511//rhythmic process;GO:0051234//establishment of localization	--
MS.gene000480	8.388	8.662	0	0	1.571	0.172	0.414	3.603	0.576	1.465	0	0	15.425	0	1.929	BRIX1-2	ribosome biogenesis protein BRX1 homolog 2 [Medicago truncatula]	-	-	-	-	-	-	-	--
MS.gene000481	0.249	0.111	0.851	0.643	0.266	0.001	1.146	0.263	0.194	0.573	1.152	0.866	0.975	0	0	TRS120	trafficking protein particle complex II-specific subunit 120 homolog [Medicago truncatula]	-	-	-	-	GO:0005768//endosome	-	GO:0022607//cellular component assembly;GO:0051234//establishment of localization;GO:1902410//mitotic cytokinetic process	--
MS.gene000482	2.259	2.1	1.769	0	0.314	0.482	1.979	2.171	0	0.749	0.214	0.172	2.397	0.668	0.405	IPO11	importin-11 isoform X1 [Medicago truncatula]	-	-	-	-	GO:0043231//intracellular membrane-bounded organelle	GO:0017016//Ras GTPase binding	-	--
MS.gene000483	2.564	2.511	1.854	11.689	10.988	18.314	7.383	5.376	16.308	4.93	15.263	3.039	3.482	4.574	4.467	ERDJ3A	dnaJ protein ERDJ3A isoform X1 [Medicago truncatula]	-	-	-	-	GO:0005911//cell-cell junction	GO:0003824//catalytic activity;GO:0005515//protein binding;GO:0043169//cation binding	GO:0000302//response to reactive oxygen species;GO:0000904//cell morphogenesis involved in differentiation;GO:0009408//response to heat;GO:0009642//response to light intensity;GO:0009687//abscisic acid metabolic process;GO:0044267//cellular protein metabolic process	--
MS.gene000484	12.669	14.556	12.8	3.544	3.202	2.867	8.449	5.482	2.867	14.237	11.569	9.246	13.961	15.629	11.186	PDC2	LOW QUALITY PROTEIN: pyruvate decarboxylase 2 [Medicago truncatula]	Metabolism;Metabolism;Metabolism	Global and overview maps;Global and overview maps;Carbohydrate metabolism	ko01100//Metabolic pathways;ko01110//Biosynthesis of secondary metabolites;ko00010//Glycolysis / Gluconeogenesis	K01568;K01568;K01568	GO:0009536//plastid	GO:0016831//carboxy-lyase activity;GO:0019842//vitamin binding;GO:0046872//metal ion binding	GO:0006006//glucose metabolic process;GO:0006950//response to stress;GO:0006996//organelle organization;GO:0051603//proteolysis involved in cellular protein catabolic process	--
MS.gene000485	0	0	0	0	0	0	0	0	0	0	0	0	0.265	0	0	PDC2	pyruvate decarboxylase 2 [Medicago truncatula]	Metabolism;Metabolism;Metabolism	Global and overview maps;Global and overview maps;Carbohydrate metabolism	ko01100//Metabolic pathways;ko01110//Biosynthesis of secondary metabolites;ko00010//Glycolysis / Gluconeogenesis	K01568;K01568;K01568	GO:0009536//plastid	GO:0016831//carboxy-lyase activity;GO:0019842//vitamin binding;GO:0046872//metal ion binding	GO:0006006//glucose metabolic process;GO:0006950//response to stress;GO:0006996//organelle organization;GO:0051603//proteolysis involved in cellular protein catabolic process	--
MS.gene000486	0.472	0	5.417	0	0.525	0	0.811	1.991	3.421	0.749	1.007	1.471	1.463	0.589	1.377	PGIP1	polygalacturonase inhibitor [Medicago truncatula]	-	-	-	-	GO:0005618//cell wall;GO:0005911//cell-cell junction;GO:0043231//intracellular membrane-bounded organelle;GO:0044444//cytoplasmic part	GO:0004857//enzyme inhibitor activity	GO:0006605//protein targeting;GO:0006952//defense response;GO:0008152//metabolic process;GO:0009620//response to fungus;GO:0009755//hormone-mediated signaling pathway;GO:0009863//salicylic acid mediated signaling pathway;GO:0035556//intracellular signal transduction;GO:0043067//regulation of programmed cell death;GO:0046942//carboxylic acid transport	--
MS.gene000487	0	0	0	0	0	0	0	0	0	0	0	0	0	0	0	--	F-box/RNI/FBD-like domain protein [Medicago truncatula]	-	-	-	-	-	-	-	--
MS.gene000488	0	0	0	0	0	0	0	0	0	0	0	0	0	0	0	--	hypothetical protein MTR_2g043810 [Medicago truncatula]	-	-	-	-	-	-	-	--
MS.gene000489	0	0	0	0	0	0	0	0	0	0	0	0	0	0	0	--	Acyl transferase/acyl hydrolase/lysophospholipase [Vigna unguiculata]	-	-	-	-	-	-	-	--
MS.gene00049	5.194	4.495	0.872	1.667	1.737	1.443	1.483	4.098	2.757	2.7	2.367	1.882	3.633	4.066	3.049	rplL	ribosomal L12 ATP-dependent clp protease adaptor protein [Trifolium pratense]	Genetic Information Processing	Translation	ko03010//Ribosome	K02935	GO:0043231//intracellular membrane-bounded organelle;GO:0044391//ribosomal subunit	GO:0005198//structural molecule activity;GO:0016787//hydrolase activity	GO:0010467//gene expression;GO:0019538//protein metabolic process;GO:0032774//RNA biosynthetic process	--
MS.gene000490	0	0	0	0	0	0	0	0	0	0	0	0	0	0	0	--	helicase-like protein [Trifolium pratense]	-	-	-	-	-	-	-	--
MS.gene000491	0	0	0.095	0	0	0	0	0	0	0	0	0	0	0	0	--	-	-	-	-	-	-	-	-	--
MS.gene000492	0	0	0.46	0	0	0	0	0	0	0	0	0	0	0	0	--	F-box/RNI/FBD-like domain protein [Medicago truncatula]	-	-	-	-	-	-	-	--
MS.gene000493	1.29	1.198	0.599	0.698	0.931	1.5	0.582	0.366	1.283	2.071	0.933	0.994	0.874	1.739	2.529	At5g40530	ribosomal RNA-processing protein 8 [Medicago truncatula]	-	-	-	-	-	GO:0003824//catalytic activity	GO:0044260//cellular macromolecule metabolic process;GO:0090304//nucleic acid metabolic process	--
MS.gene000494	0	0	0	0	0	0	0	0	0.014	0	0	0.058	0	0	0	CYP96A15	alkane hydroxylase MAH1 [Medicago truncatula]	-	-	-	-	-	GO:0016491//oxidoreductase activity;GO:0046906//tetrapyrrole binding;GO:0046914//transition metal ion binding	GO:0044710//single-organism metabolic process	--
MS.gene000495	0	0	0	0	0	0	0	0	0	0	0	0	0	0	0	--	proton-dependent oligopeptide transport family protein [Medicago truncatula]	-	-	-	-	-	-	GO:0051234//establishment of localization	--
MS.gene000496	0	0	0	0	0	0	0	0	0	0	0	0	0	0	0	--	LOW QUALITY PROTEIN: uncharacterized protein LOC25497180 [Medicago truncatula]	-	-	-	-	-	-	-	--
MS.gene000497	0	0	0	0	0	0	0	0	0	0	0	0	0	0	0	--	hypothetical protein MTR_6g463930 [Medicago truncatula]	-	-	-	-	-	-	-	--
MS.gene000498	0.461	1.527	0.132	0	0	0	0.424	0.232	1.11	0.237	1.008	2.379	1.044	3.842	1.028	CYP96A15	alkane hydroxylase MAH1 [Medicago truncatula]	-	-	-	-	-	GO:0016491//oxidoreductase activity;GO:0046906//tetrapyrrole binding;GO:0046914//transition metal ion binding	GO:0044710//single-organism metabolic process	--
MS.gene000499	0.343	0.466	7.719	1.654	2.501	14.911	12.872	3.968	3.366	5.876	2.709	3.845	10.108	2.146	3.648	AIM32	altered inheritance of mitochondria protein 32 [Medicago truncatula]	-	-	-	-	GO:0044444//cytoplasmic part	-	GO:0000041//transition metal ion transport;GO:0001101//response to acid chemical;GO:0009267//cellular response to starvation;GO:0009409//response to cold;GO:0015698//inorganic anion transport	--
MS.gene00050	0	0	0.336	0.17	0.471	0.422	0.539	0.322	0.552	0.357	0.383	0.335	0	0.062	0.251	At1g64890	probable folate-biopterin transporter 7 [Glycine max]	-	-	-	-	GO:0009536//plastid;GO:0031224//intrinsic component of membrane	-	GO:0001101//response to acid chemical;GO:0006950//response to stress;GO:0048511//rhythmic process;GO:0051234//establishment of localization	--
MS.gene000500	0	0	0	0	0	0	0	0	0	0	0	0	0	0	0	--	gag-pol polyprotein [Phaseolus vulgaris]	-	-	-	-	-	-	-	--
MS.gene000501	0	0	0	0	0	0	0	0	0	0	0	0	0	0	0	--	SUN domain-containing protein 2-like [Hevea brasiliensis]	-	-	-	-	-	-	-	--
MS.gene000502	0	0	0	0.498	0.121	0.324	0	1.597	1.002	0.818	0	0.409	2.954	2.324	1.073	HIDM	2-hydroxyisoflavanone dehydratase [Medicago truncatula]	-	-	-	-	-	GO:0016788//hydrolase activity, acting on ester bonds;GO:0016836//hydro-lyase activity	GO:0009699//phenylpropanoid biosynthetic process	--
MS.gene000503	0	0	0	0	0	0	0	0	0	0	0	0	0	0	0	--	U3 small nucleolar RNA-associated protein 25-like [Coffea eugenioides]	-	-	-	-	-	-	-	--
MS.gene000504	0	0	0	0	0	0	0	0	0	0	0	0	0	0	0	--	shikimate O-hydroxycinnamoyltransferase [Medicago truncatula]	-	-	-	-	-	GO:0016747//transferase activity, transferring acyl groups other than amino-acyl groups	GO:0009755//hormone-mediated signaling pathway	--
MS.gene000505	0	0	0	0	0	0	0	0	0	0	0	0	0	0	0	--	shikimate O-hydroxycinnamoyltransferase [Medicago truncatula]	-	-	-	-	-	GO:0016747//transferase activity, transferring acyl groups other than amino-acyl groups	GO:0009755//hormone-mediated signaling pathway	--
MS.gene000506	0	0	0	0	0	0	0	0	0	0	0	0	0	0	0	AtMg00310	cysteine desulfurase mitochondrial-like, partial [Trifolium pratense]	-	-	-	-	-	-	-	--
MS.gene000507	2.526	2.494	0.616	0.037	1.361	1.074	2.031	1.426	4.68	2.7	1.345	1.241	1.984	0.744	0.942	--	shikimate O-hydroxycinnamoyltransferase [Medicago truncatula]	-	-	-	-	-	GO:0016747//transferase activity, transferring acyl groups other than amino-acyl groups	GO:0009755//hormone-mediated signaling pathway	--
MS.gene000508	0	0	0	0	0	0.465	0	0	0	0	0	0	0.404	0	0	SKL2	inactive shikimate kinase-like protein [Medicago truncatula]	-	-	-	-	-	-	-	--
MS.gene000509	4.078	4.2	0	0	0	0.748	2.813	0	1.322	1.092	1.364	3.653	3.787	3.281	1.615	JASON	protein JASON isoform X2 [Medicago truncatula]	-	-	-	-	-	-	-	--
MS.gene00051	7.928	6.209	3.969	3.942	3.749	1.523	0.253	4.329	3.07	2.754	1.335	1.046	5.867	1.36	4.529	TRB1	telomere repeat-binding factor 1 [Medicago truncatula]	-	-	-	-	GO:0005694//chromosome;GO:0032991//macromolecular complex;GO:0043231//intracellular membrane-bounded organelle;GO:0044446//intracellular organelle part	GO:0001071//nucleic acid binding transcription factor activity;GO:0003690//double-stranded DNA binding;GO:0003697//single-stranded DNA binding;GO:0046983//protein dimerization activity	GO:0001101//response to acid chemical;GO:0006970//response to osmotic stress;GO:0009725//response to hormone;GO:0010038//response to metal ion;GO:0010467//gene expression;GO:0034645//cellular macromolecule biosynthetic process;GO:0034728//nucleosome organization;GO:0045491//xylan metabolic process;GO:0065007//biological regulation;GO:1902410//mitotic cytokinetic process	ARR-B
MS.gene000510	214.776	201.993	85.701	45.105	39.095	34.512	145.35	157.943	52.186	108.119	21.668	9.042	144.177	159.87	19.048	GSTF9	glutathione S-transferase F9 [Medicago truncatula]	Metabolism;Metabolism	Global and overview maps;Metabolism of other amino acids	ko01100//Metabolic pathways;ko00480//Glutathione metabolism	K00799;K00799	GO:0005576//extracellular region;GO:0005911//cell-cell junction;GO:0009532//plastid stroma;GO:0016020//membrane;GO:0030312//external encapsulating structure	GO:0004601//peroxidase activity;GO:0016765//transferase activity, transferring alkyl or aryl (other than methyl) groups;GO:0043168//anion binding;GO:0046914//transition metal ion binding	GO:0005982//starch metabolic process;GO:0006006//glucose metabolic process;GO:0006090//pyruvate metabolic process;GO:0006544//glycine metabolic process;GO:0006568//tryptophan metabolic process;GO:0006633//fatty acid biosynthetic process;GO:0006739//NADP metabolic process;GO:0006873//cellular ion homeostasis;GO:0006970//response to osmotic stress;GO:0009404//toxin metabolic process;GO:0009414//res…	--
MS.gene000511	0	0	0	0	0	0	0	0	0	0	0	0	0	0	0	--	Retrovirus-related Pol polyprotein from transposon opus [Gossypium australe]	-	-	-	-	-	-	-	--
MS.gene000512	0	0	0	0	0	0	0	0	0	0	0	0	0.178	0	0	--	retrotransposon-related protein, partial [Trifolium pratense]	-	-	-	-	-	-	-	--
MS.gene000513	0	0	0	0	0	0	0	0	0	0	0	0	0	0	0	--	Sporozoite surface protein 2 [Cajanus cajan]	-	-	-	-	-	-	-	--
MS.gene000514	59.255	52.639	0	39.441	24.931	27.669	6.782	31.691	5.711	5.847	30.207	0.731	24.703	17.201	28.233	ARF2B	auxin response factor 2B [Medicago truncatula]	-	-	-	-	GO:0043231//intracellular membrane-bounded organelle	GO:0001071//nucleic acid binding transcription factor activity;GO:0003677//DNA binding;GO:0005515//protein binding	GO:0001101//response to acid chemical;GO:0006355//regulation of transcription, DNA-templated;GO:0008283//cell proliferation;GO:0009755//hormone-mediated signaling pathway;GO:0009900//dehiscence;GO:0009909//regulation of flower development;GO:0010260//organ senescence;GO:0042743//hydrogen peroxide metabolic process	ARF
MS.gene000515	21.403	24.283	0.05	68.11	8.043	24.206	18.733	17.983	16.603	6.918	47.012	0.048	33.522	32.903	14.762	CD4B	chaperone protein ClpC, chloroplastic [Medicago truncatula]	-	-	-	-	GO:0009528//plastid inner membrane;GO:0009532//plastid stroma;GO:0030312//external encapsulating structure;GO:0043234//protein complex;GO:0044434//chloroplast part	GO:0032550//purine ribonucleoside binding;GO:0042623//ATPase activity, coupled;GO:0046983//protein dimerization activity	GO:0006351//transcription, DNA-templated;GO:0006605//protein targeting;GO:0009658//chloroplast organization;GO:0009668//plastid membrane organization;GO:0009725//response to hormone;GO:0042743//hydrogen peroxide metabolic process;GO:0044257//cellular protein catabolic process;GO:0044743//intracellular protein transmembrane import;GO:0051259//protein oligomerization;GO:0090056//regulation of chlor…	--
MS.gene000516	0	0	0	0.76	0	0.066	0	0	0.287	0.076	0.198	0.074	0.137	0.678	0.255	PHS1	dual specificity phosphatase family protein [Medicago truncatula]	-	-	-	-	-	-	-	--
MS.gene000517	0.169	0.056	0	0	0	0	0	0	0.124	0.122	0	0	0.142	0.141	0	SCPL45	serine carboxypeptidase-like 45 [Medicago truncatula]	-	-	-	-	GO:0005618//cell wall;GO:0005911//cell-cell junction	GO:0004180//carboxypeptidase activity	GO:0019538//protein metabolic process	--
MS.gene000518	6.596	3.684	0	0.943	0.597	0.801	0	0	0.206	0.825	2.364	0	2.744	1.254	0	ACL1	acyl carrier protein 4, chloroplastic [Medicago truncatula]	-	-	-	-	GO:0009526//plastid envelope;GO:0009532//plastid stroma	GO:0003824//catalytic activity;GO:0044620//ACP phosphopantetheine attachment site binding	GO:0002252//immune effector process;GO:0006090//pyruvate metabolic process;GO:0006631//fatty acid metabolic process;GO:0006996//organelle organization;GO:0007275//multicellular organism development;GO:0009639//response to red or far red light;GO:0009642//response to light intensity;GO:0009725//response to hormone;GO:0009814//defense response, incompatible interaction;GO:0016072//rRNA metabolic pr…	--
MS.gene000519	0	0	0	0	0	0	0	0	0	0	0	0	0	0	0	MPT3	mitochondrial phosphate carrier protein 3, mitochondrial [Medicago truncatula]	-	-	-	-	GO:0009536//plastid;GO:0019866//organelle inner membrane;GO:0030312//external encapsulating structure;GO:0031224//intrinsic component of membrane	-	GO:0006006//glucose metabolic process;GO:0006739//NADP metabolic process;GO:0006970//response to osmotic stress;GO:0051234//establishment of localization	--
MS.gene00052	0.229	0.075	0	0	0	0.229	0	0	0	0	0	0	0	0	0	--	telomere repeat-binding factor 1 isoform X2 [Abrus precatorius]	-	-	-	-	GO:0032991//macromolecular complex;GO:0043231//intracellular membrane-bounded organelle;GO:0043232//intracellular non-membrane-bounded organelle	GO:0003690//double-stranded DNA binding;GO:0046983//protein dimerization activity	GO:0001101//response to acid chemical;GO:0006970//response to osmotic stress;GO:0009725//response to hormone;GO:0010038//response to metal ion;GO:0010467//gene expression;GO:0034645//cellular macromolecule biosynthetic process;GO:0044763//single-organism cellular process;GO:0045491//xylan metabolic process;GO:0051276//chromosome organization;GO:0065007//biological regulation	--
MS.gene000520	1.226	1.28	0.32	0	0.337	0.28	0	0.854	0	0.149	0.287	0.427	0.418	0.541	0.608	pcnB	tRNA nucleotidyltransferase/poly(A) polymerase [Medicago truncatula]	-	-	-	-	GO:0005911//cell-cell junction;GO:0043231//intracellular membrane-bounded organelle	GO:0003676//nucleic acid binding;GO:0070566//adenylyltransferase activity	GO:0010467//gene expression	--
MS.gene000521	0.978	1.813	1.663	0.485	0	1.647	1.008	1.786	0.212	0	0.421	0	0	0	0.16	ACO3	aconitate hydratase 1-like isoform X2 [Hevea brasiliensis]	Metabolism;Metabolism;Metabolism;Metabolism;Metabolism;Metabolism;Metabolism	Global and overview maps;Global and overview maps;Global and overview maps;Global and overview maps;Carbohydrate metabolism;Global and overview maps;Carbohydrate metabolism	ko01100//Metabolic pathways;ko01110//Biosynthesis of secondary metabolites;ko01200//Carbon metabolism;ko01230//Biosynthesis of amino acids;ko00630//Glyoxylate and dicarboxylate metabolism;ko01210//2-Oxocarboxylic acid metabolism;ko00020//Citrate cycle (TCA cycle)	K01681;K01681;K01681;K01681;K01681;K01681;K01681	GO:0005576//extracellular region;GO:0005911//cell-cell junction;GO:0009532//plastid stroma;GO:0030312//external encapsulating structure;GO:0031090//organelle membrane	GO:0003729//mRNA binding;GO:0016836//hydro-lyase activity;GO:0032550//purine ribonucleoside binding;GO:0046914//transition metal ion binding;GO:0051536//iron-sulfur cluster binding	GO:0000160//phosphorelay signal transduction system;GO:0000302//response to reactive oxygen species;GO:0006006//glucose metabolic process;GO:0006090//pyruvate metabolic process;GO:0006101//citrate metabolic process;GO:0006486//protein glycosylation;GO:0006970//response to osmotic stress;GO:0006996//organelle organization;GO:0009725//response to hormone;GO:0010038//response to metal ion;GO:0019941…	--
MS.gene000522	1.158	1.186	0	5.2	0	0	0.153	0	2.115	0	0.895	0	1.151	2.822	0	BHLH137	transcription factor bHLH137 [Medicago truncatula]	-	-	-	-	GO:0043231//intracellular membrane-bounded organelle	GO:0001071//nucleic acid binding transcription factor activity;GO:0003676//nucleic acid binding;GO:0005515//protein binding	GO:0001101//response to acid chemical;GO:0010468//regulation of gene expression;GO:0034645//cellular macromolecule biosynthetic process	bHLH
MS.gene000523	0	0	0	0.392	0.404	0.108	0.647	0.221	0.148	0	0	0	0.898	0.366	0.181	SIA2	sialyltransferase-like protein 2 [Medicago truncatula]	-	-	-	-	GO:0031984//organelle subcompartment;GO:0043231//intracellular membrane-bounded organelle	GO:0016757//transferase activity, transferring glycosyl groups	GO:0000904//cell morphogenesis involved in differentiation;GO:0043412//macromolecule modification;GO:0044707//single-multicellular organism process	--
MS.gene000524	1.478	2.002	0	1.651	0.871	0.77	1.712	0.449	0.379	1.455	1.613	2.523	0.24	0.28	0.39	--	protein bicaudal C homolog 1 [Medicago truncatula]	-	-	-	-	-	-	-	--
MS.gene000525	2.522	3.262	2.817	2.347	2.136	2.039	3.305	3.676	3.901	0.872	2.776	1.571	3.478	3.95	2.45	BPC4	protein BASIC PENTACYSTEINE4 [Medicago truncatula]	-	-	-	-	GO:0043231//intracellular membrane-bounded organelle;GO:0043232//intracellular non-membrane-bounded organelle	GO:0001071//nucleic acid binding transcription factor activity;GO:0003676//nucleic acid binding;GO:0046983//protein dimerization activity	GO:0009725//response to hormone;GO:0010468//regulation of gene expression;GO:0034645//cellular macromolecule biosynthetic process	BBR_BPC
MS.gene000526	0	0	0.2	0	0.17	0.387	1.94	0.144	1.406	0.606	1.182	0.366	2.565	5.644	0.987	At1g54610	probable serine/threonine-protein kinase At1g54610 [Medicago truncatula]	-	-	-	-	GO:0016020//membrane	GO:0004674//protein serine/threonine kinase activity;GO:0032550//purine ribonucleoside binding	GO:0006468//protein phosphorylation	--
MS.gene000527	1.793	3.958	0	0.828	2.521	1.156	3.256	1.059	2.997	0.514	4.471	3.533	3.819	3.08	7.274	--	gelsolin-related protein of 125 kDa [Spatholobus suberectus]	-	-	-	-	-	-	-	--
MS.gene000528	0	0	0	1.476	0.357	0.314	0.469	0	0	0.732	0.28	0.373	0.729	0	0	NAC083	NAC domain-containing protein NAC95 [Medicago falcata]	-	-	-	-	GO:0043231//intracellular membrane-bounded organelle	GO:0001071//nucleic acid binding transcription factor activity;GO:0005488//binding	GO:0001101//response to acid chemical;GO:0006355//regulation of transcription, DNA-templated;GO:0006605//protein targeting;GO:0006970//response to osmotic stress;GO:0009725//response to hormone;GO:0009891//positive regulation of biosynthetic process;GO:0010087//phloem or xylem histogenesis;GO:0010260//organ senescence;GO:0043067//regulation of programmed cell death	NAC
MS.gene000529	31.621	31.225	0.218	38.712	43.416	7.328	24.188	7.836	19.344	12.512	29.949	34.995	72.326	0.211	14.214	SWEET13	bidirectional sugar transporter SWEET13 [Medicago truncatula]	-	-	-	-	GO:0016021//integral component of membrane;GO:0043231//intracellular membrane-bounded organelle	GO:0051119//sugar transmembrane transporter activity	GO:0008643//carbohydrate transport	--
MS.gene00053	0	0	0	0	0	0	0	0	0	0	0	0	0	0	0	--	-	-	-	-	-	-	-	-	--
MS.gene000530	0	0	0	0.066	0.084	0	0	0	0	0	0	0	0	0	0	--	transmembrane protein, putative [Medicago truncatula]	-	-	-	-	-	-	-	--
MS.gene000531	0	0	0	0	0	0	0	0	0	0	0	0	0	0	0	MUB3	membrane-anchored ubiquitin-fold protein 3 [Medicago truncatula]	-	-	-	-	-	-	-	--
MS.gene000532	2.795	3.317	1.912	7.039	5.379	7.698	5.407	5.002	8.271	1.475	7.922	2.555	6.427	7.468	4.049	MORC7	protein MICRORCHIDIA 7 [Medicago truncatula]	-	-	-	-	-	-	GO:0006796//phosphate-containing compound metabolic process	--
MS.gene000533	0	0.852	0.365	0.643	0	0.523	0	0.542	0	0	0.371	0	0	0	0	--	auxin-responsive protein SAUR32 [Medicago truncatula]	Environmental Information Processing	Signal transduction	ko04075//Plant hormone signal transduction	K14488	-	-	-	--
MS.gene000534	0.167	0.166	0	0.626	0.088	1.189	0	0	0	0	0	0	0	0.625	0	--	SAUR-like auxin-responsive family protein [Medicago truncatula]	Environmental Information Processing	Signal transduction	ko04075//Plant hormone signal transduction	K14488	-	-	-	--
MS.gene000535	0	0	0	0	0	0.267	0	0.126	0.195	0	0.452	0	0	0	0	HHT1	omega-hydroxypalmitate O-feruloyl transferase [Medicago truncatula]	Metabolism	Lipid metabolism	ko00073//Cutin, suberine and wax biosynthesis	K15400	-	GO:0016747//transferase activity, transferring acyl groups other than amino-acyl groups	-	--
MS.gene000536	0	0	0.122	0	0.125	0.125	0.38	0.139	0	0.189	0.268	0.748	0.638	0	0.087	RMI1	recQ-mediated genome instability protein 1 isoform X2 [Medicago truncatula]	-	-	-	-	-	-	GO:0000280//nuclear division;GO:0000725//recombinational repair;GO:1903046//meiotic cell cycle process	--
MS.gene000537	0	0	0	0	0	0	0	0	0.307	0	0.163	0	0	0	0	HSD1	11-beta-hydroxysteroid dehydrogenase-like 3 [Medicago truncatula]	-	-	-	-	-	GO:0033764//steroid dehydrogenase activity, acting on the CH-OH group of donors, NAD or NADP as acceptor	GO:0001101//response to acid chemical;GO:0006629//lipid metabolic process;GO:0009725//response to hormone	--
MS.gene000538	0	0	0	0	0.627	0.182	0	0	0	0	0	0	0.813	0.308	0.199	HSD1	hydroxysteroid 11-beta-dehydrogenase 1-like protein [Trifolium pratense]	-	-	-	-	-	GO:0033764//steroid dehydrogenase activity, acting on the CH-OH group of donors, NAD or NADP as acceptor	GO:0001101//response to acid chemical;GO:0006629//lipid metabolic process;GO:0009725//response to hormone	--
MS.gene000539	0	0	0	0.64	0	2.297	0.36	0	0	0	0.262	0	0.132	0.281	0	HSD1	11-beta-hydroxysteroid dehydrogenase 1B [Medicago truncatula]	-	-	-	-	-	GO:0033764//steroid dehydrogenase activity, acting on the CH-OH group of donors, NAD or NADP as acceptor	GO:0001101//response to acid chemical;GO:0006629//lipid metabolic process;GO:0009725//response to hormone	--
MS.gene00054	0	0	0	0	0	0	0	0	0	0	0	0	0	0	0	KAO2	ent-kaurenoic acid oxidase 2 [Medicago truncatula]	Metabolism;Metabolism;Metabolism	Global and overview maps;Global and overview maps;Metabolism of terpenoids and polyketides	ko01100//Metabolic pathways;ko01110//Biosynthesis of secondary metabolites;ko00904//Diterpenoid biosynthesis	K04123;K04123;K04123	GO:0031090//organelle membrane;GO:0031224//intrinsic component of membrane;GO:0043231//intracellular membrane-bounded organelle	GO:0016709//oxidoreductase activity, acting on paired donors, with incorporation or reduction of molecular oxygen, NAD(P)H as one donor, and incorporation of one atom of oxygen;GO:0046906//tetrapyrrole binding;GO:0046914//transition metal ion binding	GO:0009685//gibberellin metabolic process	--
MS.gene000540	2.135	2.892	3.012	1.016	1.211	2.101	2.477	2.581	3.421	1.97	1.489	2.257	1.619	2.005	1.61	EFL4	protein ELF4-LIKE 4 [Medicago truncatula]	-	-	-	-	GO:0043231//intracellular membrane-bounded organelle	-	GO:0009416//response to light stimulus	--
MS.gene000541	1.111	1.426	1.431	1.954	1.782	3.187	1.507	1.924	2.035	1.46	1.415	2.788	0.591	2.03	3.497	sen1	uncharacterized ATP-dependent helicase C29A10.10c isoform X1 [Medicago truncatula]	-	-	-	-	GO:0005911//cell-cell junction;GO:0043231//intracellular membrane-bounded organelle	GO:0003824//catalytic activity	GO:0090304//nucleic acid metabolic process	--
MS.gene000542	0	0	0	0	0	0	0.653	1.75	0.103	0.935	0.85	0	1.764	0	0	--	animal MPPE1-like protein [Medicago truncatula]	-	-	-	-	-	-	-	--
MS.gene000543	0	0	0	0	0	0	0	0.187	0	0	0	0	0	0	0	--	transcription initiation factor TFIID subunit 12b [Medicago truncatula]	-	-	-	-	GO:0043231//intracellular membrane-bounded organelle	-	GO:0006351//transcription, DNA-templated;GO:0009755//hormone-mediated signaling pathway	--
MS.gene000544	8.577	8.167	10.561	1.427	5.142	1.733	3.228	4.7	1.666	6.415	2.842	5.666	2.05	3.304	1.158	--	transcription initiation factor TFIID subunit 12b [Medicago truncatula]	-	-	-	-	GO:0005634//nucleus	GO:0005488//binding	GO:0006351//transcription, DNA-templated;GO:0009755//hormone-mediated signaling pathway	--
MS.gene000545	4.083	4.838	1.991	2.439	1.066	3.333	1.055	0.944	1.062	2.793	2.122	7.876	0.868	3.015	1.815	TAF12B	transcription initiation factor TFIID subunit 12b [Medicago truncatula]	Genetic Information Processing	Transcription	ko03022//Basal transcription factors	K03126	GO:0044451//nucleoplasm part	GO:0008135//translation factor activity, RNA binding;GO:0046983//protein dimerization activity	GO:0006351//transcription, DNA-templated;GO:0006412//translation;GO:0008380//RNA splicing;GO:0009755//hormone-mediated signaling pathway;GO:0070297//regulation of phosphorelay signal transduction system	--
MS.gene000546	0.149	0.148	0	0	0	0	0.358	0	0	0	0	0	0	0	0	C1	myb-related protein 305 [Medicago truncatula]	-	-	-	-	GO:0043231//intracellular membrane-bounded organelle	GO:0001071//nucleic acid binding transcription factor activity;GO:0003676//nucleic acid binding;GO:0032550//purine ribonucleoside binding	GO:0006631//fatty acid metabolic process;GO:0006950//response to stress;GO:0009699//phenylpropanoid biosynthetic process;GO:0009812//flavonoid metabolic process;GO:0010468//regulation of gene expression;GO:0034645//cellular macromolecule biosynthetic process	ARR-B
MS.gene000547	0.446	0.338	1.24	0.347	0.502	1.036	2.492	1.728	0.721	1.967	1.828	1.929	2.091	1.376	0.949	AIL1	AP2-like ethylene-responsive transcription factor AIL1 [Medicago truncatula]	-	-	-	-	GO:0043231//intracellular membrane-bounded organelle	GO:0001071//nucleic acid binding transcription factor activity	GO:0000160//phosphorelay signal transduction system;GO:0009685//gibberellin metabolic process;GO:0010468//regulation of gene expression;GO:0034645//cellular macromolecule biosynthetic process	AP2-EREBP
MS.gene000548	0	0	0.882	0	3.638	0	1.465	0.966	0.095	0.14	0.283	0	1.847	0	0	--	Ulp1 protease family, carboxy-terminal domain protein [Medicago truncatula]	-	-	-	-	-	-	-	--
MS.gene000549	0	0	0	0	0	0	0	0	0	0	0	0	0	0	0	--	glyceraldehyde-3-phosphate dehydrogenase, testis-specific [Medicago truncatula]	-	-	-	-	-	-	-	--
MS.gene00055	0	0	0	0	0	0	0	0	0	0	0	0	0	0	0	KAO2	ent-kaurenoic acid oxidase 2 [Medicago truncatula]	Metabolism;Metabolism;Metabolism	Global and overview maps;Global and overview maps;Metabolism of terpenoids and polyketides	ko01100//Metabolic pathways;ko01110//Biosynthesis of secondary metabolites;ko00904//Diterpenoid biosynthesis	K04123;K04123;K04123	GO:0031090//organelle membrane;GO:0031224//intrinsic component of membrane;GO:0043231//intracellular membrane-bounded organelle	GO:0016709//oxidoreductase activity, acting on paired donors, with incorporation or reduction of molecular oxygen, NAD(P)H as one donor, and incorporation of one atom of oxygen;GO:0046906//tetrapyrrole binding;GO:0046914//transition metal ion binding	GO:0009685//gibberellin metabolic process	--
MS.gene000550	0	0	2.174	0	0	0	0.487	1.019	0.148	1.162	0	0	0	0	0	FAR1	protein FAR-RED IMPAIRED RESPONSE 1-like [Medicago truncatula]	-	-	-	-	GO:0043231//intracellular membrane-bounded organelle	-	GO:0009639//response to red or far red light;GO:0009719//response to endogenous stimulus;GO:0010468//regulation of gene expression;GO:0044238//primary metabolic process;GO:0044260//cellular macromolecule metabolic process;GO:0044699//single-organism process;GO:0050794//regulation of cellular process	FAR1
MS.gene000551	2.963	7.259	20.523	0.234	1.582	1.336	5.627	4.475	4.468	12.987	3.349	6.618	6.487	20.953	3.833	GLP1	germin-like protein subfamily 3 member 1 [Medicago truncatula]	-	-	-	-	GO:0005576//extracellular region;GO:0005618//cell wall;GO:0043231//intracellular membrane-bounded organelle	GO:0016616//oxidoreductase activity, acting on the CH-OH group of donors, NAD or NADP as acceptor;GO:0016623//oxidoreductase activity, acting on the aldehyde or oxo group of donors, oxygen as acceptor;GO:0046914//transition metal ion binding;GO:0048037//cofactor binding	GO:0006091//generation of precursor metabolites and energy;GO:0006873//cellular ion homeostasis;GO:0009620//response to fungus;GO:0009725//response to hormone;GO:0009886//post-embryonic morphogenesis;GO:0019852//L-ascorbic acid metabolic process;GO:0030001//metal ion transport;GO:0042350//GDP-L-fucose biosynthetic process;GO:0042353//fucose biosynthetic process;GO:0042742//defense response to bac…	--
MS.gene000552	0	0	0	0	0	0	0	0	0	0	0	0	0	0	0	ABP19B	auxin-binding protein ABP19b [Medicago truncatula]	-	-	-	-	GO:0044424//intracellular part	GO:0016616//oxidoreductase activity, acting on the CH-OH group of donors, NAD or NADP as acceptor;GO:0016623//oxidoreductase activity, acting on the aldehyde or oxo group of donors, oxygen as acceptor;GO:0046914//transition metal ion binding	GO:0006873//cellular ion homeostasis;GO:0009886//post-embryonic morphogenesis;GO:0019852//L-ascorbic acid metabolic process;GO:0030001//metal ion transport;GO:0042353//fucose biosynthetic process;GO:0050896//response to stimulus	--
MS.gene000553	3.508	1.59	30.242	3.113	57.524	62.485	134.158	157.713	122.257	37.472	21.177	81.301	19.416	21.179	31.422	ABP19A	germin-like protein subfamily 3 member 1 [Medicago truncatula]	-	-	-	-	GO:0005576//extracellular region;GO:0005618//cell wall;GO:0044424//intracellular part	GO:0016616//oxidoreductase activity, acting on the CH-OH group of donors, NAD or NADP as acceptor;GO:0016623//oxidoreductase activity, acting on the aldehyde or oxo group of donors, oxygen as acceptor;GO:0046914//transition metal ion binding	GO:0006873//cellular ion homeostasis;GO:0009886//post-embryonic morphogenesis;GO:0019852//L-ascorbic acid metabolic process;GO:0030001//metal ion transport;GO:0042353//fucose biosynthetic process;GO:0044249//cellular biosynthetic process;GO:0070887//cellular response to chemical stimulus	--
MS.gene000554	0	0	11.399	0	3.167	39.271	3.165	5.261	0.685	3.389	0.105	1.414	4.999	12.863	0	ABP19A	germin-like protein subfamily 3 member 1 [Medicago truncatula]	-	-	-	-	GO:0005576//extracellular region;GO:0005618//cell wall;GO:0043231//intracellular membrane-bounded organelle	GO:0016616//oxidoreductase activity, acting on the CH-OH group of donors, NAD or NADP as acceptor;GO:0016623//oxidoreductase activity, acting on the aldehyde or oxo group of donors, oxygen as acceptor;GO:0046914//transition metal ion binding	GO:0006091//generation of precursor metabolites and energy;GO:0006873//cellular ion homeostasis;GO:0006950//response to stress;GO:0009617//response to bacterium;GO:0009725//response to hormone;GO:0009886//post-embryonic morphogenesis;GO:0019852//L-ascorbic acid metabolic process;GO:0030001//metal ion transport;GO:0042353//fucose biosynthetic process;GO:0044249//cellular biosynthetic process;GO:00…	--
MS.gene000555	0.135	0.269	29.818	0	0	0	0	14.838	0	10.02	0	0.148	0	0	0	SAMT	salicylate carboxymethyltransferase [Medicago truncatula]	-	-	-	-	-	GO:0016740//transferase activity	GO:0008152//metabolic process	--
MS.gene000556	0	0	0	0	0	0	0	0	0	0	0	0	0	0	0	SAMT	salicylate carboxymethyltransferase [Medicago truncatula]	-	-	-	-	-	GO:0008168//methyltransferase activity	GO:0008152//metabolic process	--
MS.gene000557	0	0	0	0	0	0	0	0	0	0	0	0	0	0	0	--	B3 domain-containing transcription factor VRN1 [Glycine soja]	-	-	-	-	-	-	-	--
MS.gene000558	0	0	0	0	0	0	0	0	0	0	0	0	0	0	0	--	Pol polyprotein, partial [Cajanus cajan]	-	-	-	-	-	-	-	--
MS.gene000559	8.266	11.011	9.492	13.914	13.415	23.883	10.489	8.058	10.464	47.192	15.474	13.521	6.394	15.922	5.298	GER5	germin-like protein 8-14 [Medicago truncatula]	-	-	-	-	GO:0005576//extracellular region;GO:0005618//cell wall;GO:0043231//intracellular membrane-bounded organelle	GO:0016616//oxidoreductase activity, acting on the CH-OH group of donors, NAD or NADP as acceptor;GO:0016623//oxidoreductase activity, acting on the aldehyde or oxo group of donors, oxygen as acceptor;GO:0046914//transition metal ion binding	GO:0006091//generation of precursor metabolites and energy;GO:0006873//cellular ion homeostasis;GO:0006950//response to stress;GO:0009617//response to bacterium;GO:0009725//response to hormone;GO:0009886//post-embryonic morphogenesis;GO:0019852//L-ascorbic acid metabolic process;GO:0030001//metal ion transport;GO:0042353//fucose biosynthetic process	--
MS.gene00056	0	0	0	0	0.428	0	0	1.432	0	0.449	0.443	0.983	0.828	1.297	0.549	KAO1	ent-kaurenoic acid oxidase 2 [Medicago truncatula]	Metabolism;Metabolism;Metabolism	Global and overview maps;Global and overview maps;Metabolism of terpenoids and polyketides	ko01100//Metabolic pathways;ko01110//Biosynthesis of secondary metabolites;ko00904//Diterpenoid biosynthesis	K04123;K04123;K04123	GO:0031090//organelle membrane;GO:0031224//intrinsic component of membrane;GO:0043231//intracellular membrane-bounded organelle	GO:0016709//oxidoreductase activity, acting on paired donors, with incorporation or reduction of molecular oxygen, NAD(P)H as one donor, and incorporation of one atom of oxygen;GO:0046906//tetrapyrrole binding;GO:0046914//transition metal ion binding	GO:0009685//gibberellin metabolic process	--
MS.gene000560	0	0.245	0	0	0	0	0	0	0	0	0	0	0	0	0	ABP19B	germin-like protein [Medicago truncatula]	-	-	-	-	GO:0044424//intracellular part	GO:0016616//oxidoreductase activity, acting on the CH-OH group of donors, NAD or NADP as acceptor;GO:0016623//oxidoreductase activity, acting on the aldehyde or oxo group of donors, oxygen as acceptor;GO:0046914//transition metal ion binding	GO:0006873//cellular ion homeostasis;GO:0009620//response to fungus;GO:0009886//post-embryonic morphogenesis;GO:0019852//L-ascorbic acid metabolic process;GO:0030001//metal ion transport;GO:0042353//fucose biosynthetic process;GO:0042742//defense response to bacterium	--
MS.gene000561	0.124	0	0.264	0	0	0	0.149	0	0	0.133	0	0	0	0	0	ABP19B	germin-like protein [Medicago truncatula]	-	-	-	-	-	GO:0046914//transition metal ion binding	GO:0009620//response to fungus;GO:0042742//defense response to bacterium;GO:0044763//single-organism cellular process;GO:0065007//biological regulation	--
MS.gene000562	0.247	0.246	0	0	0.262	0	0.297	1.275	0	0.465	0	1.722	0.523	0	0.554	ABP19B	germin-like protein [Medicago truncatula]	-	-	-	-	GO:0005576//extracellular region;GO:0005618//cell wall;GO:0043231//intracellular membrane-bounded organelle	GO:0016623//oxidoreductase activity, acting on the aldehyde or oxo group of donors, oxygen as acceptor;GO:0046914//transition metal ion binding	GO:0006091//generation of precursor metabolites and energy;GO:0006873//cellular ion homeostasis;GO:0009620//response to fungus;GO:0009725//response to hormone;GO:0009886//post-embryonic morphogenesis;GO:0030001//metal ion transport;GO:0042742//defense response to bacterium	--
MS.gene000563	0	0.035	0	0	0.111	0	0.047	0.074	0.124	0	0.038	0.038	0.116	0.087	0.26	--	DUF594 family protein [Medicago truncatula]	-	-	-	-	-	-	-	--
MS.gene000564	0	0	0	0	0	0	0	0	0	0	0	0	0	0	0	--	probable disease resistance protein RF9 [Medicago truncatula]	-	-	-	-	-	-	-	--
MS.gene000565	0.023	0	0.096	0.057	0	0	0	0.048	0.025	0	0.073	0	0.12	0	0	RPM1	probable disease resistance protein RF9 [Medicago truncatula]	-	-	-	-	-	-	-	--
MS.gene000566	0	0	3.233	0.237	0.2	0.193	0.911	0.2	0	1.019	0	1.452	2.512	1.185	1.175	MIA40	mitochondrial intermembrane space import and assembly protein 40 homolog [Medicago truncatula]	-	-	-	-	GO:0042579//microbody	-	GO:0006605//protein targeting	--
MS.gene000567	0	0	0	0	0	0	0	0	0	0	0	0	0	0	0	--	DUF4283 domain protein [Medicago truncatula]	-	-	-	-	-	-	-	--
MS.gene000568	0	0	0	0	0	0	0	0	0	0	0	0	0	0	0	--	E3 ubiquitin-protein ligase RHA2A [Medicago truncatula]	-	-	-	-	-	GO:0005488//binding;GO:0019787//ubiquitin-like protein transferase activity	GO:0006970//response to osmotic stress;GO:0009787//regulation of abscisic acid-activated signaling pathway;GO:0032446//protein modification by small protein conjugation	--
MS.gene000569	0.159	0.089	0	0.059	0.033	0.048	0	0.05	0.052	0.003	0.051	0	0.063	0	0	NSP1	RecName: Full=Protein NODULATION SIGNALING PATHWAY 1 [Medicago truncatula]	-	-	-	-	GO:0043231//intracellular membrane-bounded organelle	GO:0001071//nucleic acid binding transcription factor activity	GO:0010223//secondary shoot formation;GO:0010468//regulation of gene expression;GO:0034645//cellular macromolecule biosynthetic process;GO:0044403//symbiosis, encompassing mutualism through parasitism;GO:0065008//regulation of biological quality	GRAS
MS.gene00057	1.18	0.885	0.484	2.872	0.878	0.344	0.378	0.954	1.419	1.995	0	0.524	0.714	0	1.598	rplL	50S ribosomal protein l7 l12-like [Trifolium pratense]	Genetic Information Processing	Translation	ko03010//Ribosome	K02935	GO:0043231//intracellular membrane-bounded organelle;GO:0044391//ribosomal subunit	GO:0005198//structural molecule activity	GO:0010467//gene expression;GO:0019538//protein metabolic process;GO:0032774//RNA biosynthetic process	--
MS.gene000570	8.956	10.544	0	0	7.487	0	0	1.471	0	4.073	0.31	0	2.844	2.506	0.417	SPL2	E3 ubiquitin-protein ligase SPL2 [Medicago truncatula]	-	-	-	-	GO:0009526//plastid envelope	GO:0003824//catalytic activity;GO:0046914//transition metal ion binding	GO:0006996//organelle organization;GO:0032446//protein modification by small protein conjugation	--
MS.gene000571	0	0	0	0	0	0	0	0	0	0	0	0	0	0	0	At1g11300	G-type lectin S-receptor-like serine/threonine-protein kinase At1g11330 [Medicago truncatula]	-	-	-	-	-	GO:0016301//kinase activity	GO:0009987//cellular process	--
MS.gene000572	0	0	0	1.693	0.7	1.032	2.47	0	3.368	0	0.262	0	2.772	0	0	SFH9	Sec14p-like phosphatidylinositol transfer family protein [Medicago truncatula]	-	-	-	-	GO:0005622//intracellular;GO:0016020//membrane	-	GO:0051234//establishment of localization	--
MS.gene000573	0	0	0	0	0	0	0	0	0	0	0	0	0	0	0	--	Tetratricopeptide repeat protein 33 [Glycine soja]	-	-	-	-	-	-	-	--
MS.gene000574	0	0	0	0	0	0	0	0	0	0	0	0	0	0	0	FKBP70	peptidyl-prolyl cis-trans isomerase FKBP62-like [Cicer arietinum]	-	-	-	-	GO:0005737//cytoplasm	GO:0016859//cis-trans isomerase activity;GO:1901981//phosphatidylinositol phosphate binding	GO:0006950//response to stress;GO:0009628//response to abiotic stimulus;GO:0044267//cellular protein metabolic process	--
MS.gene000575	0	0	0	0	0	0	0	0	0	0	0	0	0	0	0	--	hypothetical protein MtrunA17_Chr3g0085601 [Medicago truncatula]	-	-	-	-	-	-	-	--
MS.gene000576	0	0	0	0	0	0	0	0	0	0	0	0	0	0	0	At1g11300	G-type lectin S-receptor-like Serine/Threonine-kinase [Medicago truncatula]	-	-	-	-	-	GO:0005488//binding;GO:0016772//transferase activity, transferring phosphorus-containing groups	GO:0009987//cellular process	--
MS.gene000577	0	0	0	0	0	0	0	0	0	0	0	0	0	0	0	At1g11300	G-type lectin S-receptor-like Serine/Threonine-kinase [Medicago truncatula]	-	-	-	-	-	GO:0005488//binding;GO:0016772//transferase activity, transferring phosphorus-containing groups	GO:0009987//cellular process	--
MS.gene000578	0.234	0.117	0.125	0	0.124	0	0	0.124	0	1.762	0	0.384	0	0.146	0.29	LPR1	multicopper oxidase LPR2 [Medicago truncatula]	-	-	-	-	GO:0030312//external encapsulating structure;GO:0043231//intracellular membrane-bounded organelle;GO:0044444//cytoplasmic part	GO:0016634//oxidoreductase activity, acting on the CH-CH group of donors, oxygen as acceptor;GO:0046914//transition metal ion binding	GO:0009267//cellular response to starvation;GO:0044707//single-multicellular organism process;GO:0044710//single-organism metabolic process	--
MS.gene000579	0	0	0	0	0	0	0	0	0	0	0.018	0	0	0	0	ROQ1	disease resistance protein (TIR-NBS-LRR class) [Trifolium pratense]	-	-	-	-	-	GO:0032550//purine ribonucleoside binding	GO:0050794//regulation of cellular process	--
MS.gene00058	0	0	0	0	0	0	0	0	0	0	0	0	0	0	0	ANNAT8	annexin D8 [Medicago truncatula]	-	-	-	-	GO:0016020//membrane;GO:0043231//intracellular membrane-bounded organelle;GO:0044444//cytoplasmic part	GO:0005543//phospholipid binding;GO:0046872//metal ion binding	GO:0006950//response to stress;GO:0044710//single-organism metabolic process;GO:0044763//single-organism cellular process;GO:0070838//divalent metal ion transport	--
MS.gene000580	0.549	0.427	0	0	0	0	0	0	0	0	0.639	0	0	0	0	--	HAT family dimerization domain containing protein, partial [Trifolium pratense]	-	-	-	-	-	-	-	--
MS.gene000581	0	0	0	0	0	0	0	0	0	0	0	0	0	0	0	At1g11300	G-type lectin S-receptor-like serine/threonine-protein kinase At1g11300 [Medicago truncatula]	-	-	-	-	-	GO:0016301//kinase activity	GO:0009987//cellular process	--
MS.gene000582	0.346	0.038	0	0.241	0.081	0	0.508	0	0	0.083	0	0.168	0.051	0.096	0.143	--	Transposon Ty3-I Gag-Pol polyprotein [Cajanus cajan]	-	-	-	-	-	-	-	--
MS.gene000583	0	0	0	0	0	0	0	0	0	0	0	0	0	0	0	ZFP1	E3 ubiquitin-protein ligase MBR1 [Medicago truncatula]	-	-	-	-	-	GO:0046914//transition metal ion binding	-	--
MS.gene000584	0	0	0.327	0	0	0	0	0.347	0	0	0	0	0	0.48	0	VIII-A	structural maintenance of chromosomes flexible hinge domain-containing protein GMI1 [Cicer arietinum]	-	-	-	-	-	GO:0043169//cation binding	-	--
MS.gene000585	0	0	0	0	0	0	0	0	0	0	0	0	0	0	0	--	retrotransposon protein, partial [Trifolium pratense]	-	-	-	-	-	-	-	--
MS.gene000586	2.772	2.355	3.993	6.211	1.976	3.738	1.647	3.343	6.633	5.41	2.815	4.927	3.703	5.632	4.528	NUP1	nuclear pore complex protein NUP1 [Medicago truncatula]	-	-	-	-	-	-	-	--
MS.gene000587	0	0	0	0	0	0	0	0	0	0	0	0	0	0	0	--	hypothetical protein MtrunA17_Chr7g0228981 [Medicago truncatula]	-	-	-	-	-	-	-	--
MS.gene000588	0	0	0	0	0	0	0	0	0	0	0	0	0	0	0	--	hypothetical protein MTR_7g026993 [Medicago truncatula]	-	-	-	-	-	-	-	--
MS.gene000589	0	0	0	0	0	0	0	0	0	0	0	0	0	0	0	--	ATP synthase alpha/beta family, beta-barrel domain protein [Medicago truncatula]	Metabolism;Metabolism;Metabolism	Global and overview maps;Energy metabolism;Energy metabolism	ko01100//Metabolic pathways;ko00190//Oxidative phosphorylation;ko00195//Photosynthesis	K02111;K02111;K02111	-	GO:0097159//organic cyclic compound binding	-	--
MS.gene00059	0	0	0	0	0.391	0.516	0.286	0	0	0.122	0	0	0	0	0.135	IRC24	short-chain dehydrogenase/reductase family protein [Medicago truncatula]	-	-	-	-	-	GO:0003824//catalytic activity	GO:0005982//starch metabolic process;GO:0044710//single-organism metabolic process	--
MS.gene000590	0	0	0	0	0	0	0	0	0	0	0	0	0	0	0	--	ATP-dependent DNA helicase PIF1, partial [Trifolium pratense]	-	-	-	-	-	-	-	--
MS.gene000591	0	0	0	0	0	0	0	0	0	0	0	0	0	0	0	--	F-box/FBD/LRR-repeat protein At4g00160 [Medicago truncatula]	-	-	-	-	-	-	-	--
MS.gene000592	0	0	0	0	0	0	0	0	0	0	0	0	0	0	0	--	F-box/FBD/LRR-repeat protein At4g00160 [Medicago truncatula]	-	-	-	-	-	-	-	--
MS.gene000593	0	0	0	0	0.011	0	0	0	0	0	0	0	0	0	0.025	ABCB11	ABC transporter B family member 11 [Medicago truncatula]	Environmental Information Processing	Membrane transport	ko02010//ABC transporters	K05658	GO:0031224//intrinsic component of membrane	GO:0015114//phosphate ion transmembrane transporter activity;GO:0032550//purine ribonucleoside binding;GO:0042626//ATPase activity, coupled to transmembrane movement of substances	GO:0006817//phosphate ion transport;GO:0015893//drug transport;GO:0044763//single-organism cellular process	--
MS.gene000594	0	0	0	0	0	0	0	0	0	0	0	0	0	0	0	GgbAS1	beta-amyrin synthase [Medicago truncatula]	Metabolism;Metabolism	Global and overview maps;Metabolism of terpenoids and polyketides	ko01110//Biosynthesis of secondary metabolites;ko00909//Sesquiterpenoid and triterpenoid biosynthesis	K15813;K15813	-	GO:0031559//oxidosqualene cyclase activity	GO:0016104//triterpenoid biosynthetic process	--
MS.gene000595	0	0	0	0	0	0	0	0	0	0	0	0	0	0	0	--	DUF4283 domain protein [Medicago truncatula]	-	-	-	-	-	-	-	--
MS.gene000596	0	0	0	0	0	0	0	0	0	0	0	0	0	0	0	--	receptor-like kinase [Medicago truncatula]	-	-	-	-	-	-	-	--
MS.gene000597	0	0	0	0	0	0	0	0	0	0	0	0	0	0	0	--	receptor-like kinase [Medicago truncatula]	-	-	-	-	-	-	-	--
MS.gene000598	0	0	0	0	0	0	0	0	0	0	0	0	0	0	0	--	receptor-like kinase [Medicago truncatula]	-	-	-	-	-	-	-	--
MS.gene000599	0	0	0	0	0	0	0	0	0	0	0	0	0	0	0	--	PPR containing plant-like protein [Medicago truncatula]	-	-	-	-	-	-	-	--
MS.gene00060	0	0	0	0	0	0	0	0	0	0	0	0	0	0	0	top2	DNA topoisomerase [Medicago truncatula]	-	-	-	-	-	-	-	--
MS.gene000600	0	0	0	0	0	0	0	0	0	0	0	0	0	0	0	--	copia protein (gag-int-pol protein), partial [Trifolium pratense]	-	-	-	-	-	-	-	--
MS.gene000601	0	0	0	0	0	0	0	0.027	0	0	0	0	0	0	0	CYP71D55	Premnaspirodiene oxygenase, partial [Mucuna pruriens]	-	-	-	-	-	GO:0004497//monooxygenase activity;GO:0016705//oxidoreductase activity, acting on paired donors, with incorporation or reduction of molecular oxygen;GO:0046906//tetrapyrrole binding;GO:0046914//transition metal ion binding	GO:0044710//single-organism metabolic process	--
MS.gene000602	0.044	0.188	0	0	0.085	0	0	0	0	0	0	0	0	0	0	--	kinesin-related protein 12 [Medicago truncatula]	-	-	-	-	-	-	-	--
MS.gene000603	0.195	0	0	0.244	0	0	0.469	0	0	0	0.634	0	0	0.244	0	--	kinesin-related protein 12 [Medicago truncatula]	-	-	-	-	-	-	-	--
MS.gene000604	3.113	3.549	3.27	0.455	0.995	0.8	5.526	2.189	0.734	6.871	3.592	2.094	3.822	4.777	6.812	--	mitochondrial glycoprotein family protein [Trifolium pratense]	-	-	-	-	GO:0044429//mitochondrial part	-	-	--
MS.gene000605	0	0	0	0	0.206	0	0	0.246	0.637	0	0.519	0.064	0	0.146	0	ZFP3	zinc finger protein 1 [Medicago truncatula]	-	-	-	-	-	GO:0005488//binding	-	--
MS.gene000606	3.272	5.806	9.099	4.308	9.366	4.033	4.797	12.566	10.741	2.795	8.928	7.012	9.859	8.48	5.707	GOS11	Golgi SNAP receptor complex member 1-1 isoform X3 [Medicago truncatula]	Genetic Information Processing	Folding, sorting and degradation	ko04130//SNARE interactions in vesicular transport	K08495	GO:0005794//Golgi apparatus;GO:0031224//intrinsic component of membrane	GO:0005515//protein binding	GO:0006625//protein targeting to peroxisome;GO:0030001//metal ion transport;GO:0048193//Golgi vesicle transport;GO:0061024//membrane organization	--
MS.gene000607	0.663	0.386	0.275	0	0.228	1.16	0.698	1.455	0	0.43	1.026	0.373	0.749	0.646	0.202	NIP6-1	aquaporin NIP6-1 [Medicago truncatula]	-	-	-	-	-	-	-	--
MS.gene000608	0	0	0	0	0.569	0	0	0	1.622	0.416	0	0	0.166	0	0	FDM1	factor of DNA methylation 1 [Medicago truncatula]	-	-	-	-	-	-	-	--
MS.gene000609	8.678	9.41	9.7	6.567	7.35	7.789	13.966	12.11	8.695	12.054	11.223	10.994	12.939	11.887	15.782	CAF1-7	probable CCR4-associated factor 1 homolog 7 [Medicago truncatula]	Genetic Information Processing	Folding, sorting and degradation	ko03018//RNA degradation	K12581	GO:0043231//intracellular membrane-bounded organelle	GO:0000175//3'-5'-exoribonuclease activity;GO:0003676//nucleic acid binding;GO:0043169//cation binding	GO:0006498//N-terminal protein lipidation;GO:0009648//photoperiodism;GO:0010468//regulation of gene expression;GO:0090501//RNA phosphodiester bond hydrolysis	--
MS.gene00061	0.628	1.588	0.789	2.405	2.361	2.45	2.837	0.27	4.053	0.523	0.805	1.677	0.761	0.861	0.385	WRKY14	probable WRKY transcription factor 14 [Medicago truncatula]	-	-	-	-	GO:0043231//intracellular membrane-bounded organelle	-	GO:0003006//developmental process involved in reproduction;GO:0006811//ion transport;GO:0044763//single-organism cellular process;GO:0045491//xylan metabolic process;GO:0048229//gametophyte development;GO:0050896//response to stimulus	WRKY
MS.gene000610	0	0	7.129	4.786	2.041	1.755	0	3.673	4.862	10.683	3.568	8.075	4.266	4.193	3.307	RPS12	40S ribosomal protein S12 [Medicago truncatula]	Genetic Information Processing	Translation	ko03010//Ribosome	K02951	GO:0015935//small ribosomal subunit;GO:0043231//intracellular membrane-bounded organelle	GO:0005198//structural molecule activity	GO:0006970//response to osmotic stress;GO:0010038//response to metal ion;GO:0010467//gene expression	--
MS.gene000611	0	0	0	0	0	0	0	0	0.091	0	0	0	0	0.104	0	At2g29880	la protein 1-like isoform X1 [Glycine soja]	-	-	-	-	-	-	-	--
MS.gene000612	0	0	0	0	0.068	0	0.154	0.068	0	0.069	0	0	0	0	0	--	F-box/FBD/LRR-repeat protein At1g16930 [Medicago truncatula]	-	-	-	-	-	-	-	--
MS.gene000613	0.058	0.478	0.342	0.054	0.123	0.232	0.05	0.206	0.615	1.129	1.157	1.455	0.621	0.387	0.185	MSH6	sister chromatid cohesion PDS5-like protein [Medicago truncatula]	-	-	-	-	GO:0009536//plastid	-	GO:0003006//developmental process involved in reproduction;GO:0006310//DNA recombination;GO:0006342//chromatin silencing;GO:0007059//chromosome segregation;GO:0009606//tropism	--
MS.gene000614	0.701	0.504	0.933	0	0.766	0.635	14.585	1.459	8.56	3.144	2.391	0.828	0	2.848	13.414	--	GPI-anchored adhesin-like protein precursor [Actinidia chinensis var. chinensis] [Actinidia chinensis]	-	-	-	-	-	GO:0046914//transition metal ion binding	-	--
MS.gene000615	0.472	0.408	1.058	0.062	0.181	0.1	0	0.218	0.134	0.873	0.266	0.357	0.131	0	0.863	PCMP-A3	pentatricopeptide repeat-containing protein At1g71460, chloroplastic [Medicago truncatula]	-	-	-	-	GO:0009536//plastid	-	GO:0010051//xylem and phloem pattern formation;GO:0016070//RNA metabolic process;GO:0048827//phyllome development	--
MS.gene000616	85.442	94.217	0	104.695	99.277	93.537	137.743	102.333	136.187	57.395	35.53	0	50.458	45.053	48.215	CCR2	cinnamoyl-CoA reductase 2 isoform X1 [Medicago truncatula]	Metabolism;Metabolism;Metabolism	Global and overview maps;Global and overview maps;Biosynthesis of other secondary metabolites	ko01100//Metabolic pathways;ko01110//Biosynthesis of secondary metabolites;ko00940//Phenylpropanoid biosynthesis	K09753;K09753;K09753	-	-	-	--
MS.gene000617	38.257	36.392	62.799	9.199	21.278	13.33	0	91.797	11.643	50.348	87.092	71.818	92.728	48.087	64.138	CIPK25	CBL-interacting serine/threonine-protein kinase 5 [Medicago truncatula]	-	-	-	-	GO:0016020//membrane;GO:0044444//cytoplasmic part	GO:0004672//protein kinase activity;GO:0032550//purine ribonucleoside binding	GO:0006464//cellular protein modification process;GO:0006796//phosphate-containing compound metabolic process;GO:0009620//response to fungus;GO:0009787//regulation of abscisic acid-activated signaling pathway	--
MS.gene000618	0	0	0	0	0	0	0	0	0	0	0	0	0	0	0	--	-	-	-	-	-	-	-	-	--
MS.gene000619	0	0	0	0	0	0	0	5.273	0	27.209	2.334	1.151	6.449	2.173	0	VHA-D	V-type proton ATPase subunit D [Medicago truncatula]	Metabolism;Metabolism;Cellular Processes	Global and overview maps;Energy metabolism;Transport and catabolism	ko01100//Metabolic pathways;ko00190//Oxidative phosphorylation;ko04145//Phagosome	K02149;K02149;K02149	GO:0005773//vacuole;GO:0031090//organelle membrane	GO:0003824//catalytic activity;GO:0015405//P-P-bond-hydrolysis-driven transmembrane transporter activity	GO:0006006//glucose metabolic process;GO:0006605//protein targeting;GO:0006818//hydrogen transport;GO:0006970//response to osmotic stress;GO:0006996//organelle organization;GO:0044763//single-organism cellular process;GO:0070838//divalent metal ion transport	--
MS.gene00062	0	0	0	0	0	0	0	0	0	0	0	0	0	0	0	--	hypothetical protein MTR_6g463930 [Medicago truncatula]	-	-	-	-	-	-	-	--
MS.gene000620	0	0	0	0	14.769	0	0	0	0	60.842	7.89	0	4.849	0	0	WRKY40	WRKY transcription factor 56 [Medicago sativa]	-	-	-	-	GO:0000942//condensed nuclear chromosome outer kinetochore;GO:0005819//spindle	GO:0001071//nucleic acid binding transcription factor activity;GO:0003677//DNA binding;GO:0005515//protein binding	GO:0000160//phosphorelay signal transduction system;GO:0006605//protein targeting;GO:0009617//response to bacterium;GO:0009620//response to fungus;GO:0009642//response to light intensity;GO:0009694//jasmonic acid metabolic process;GO:0009696//salicylic acid metabolic process;GO:0009755//hormone-mediated signaling pathway;GO:0009863//salicylic acid mediated signaling pathway;GO:0010243//response t…	WRKY
MS.gene000621	0.976	1.067	3.335	0	1.948	0.287	0	0	1.687	0.599	3.189	1.562	1.191	1.265	1.747	tag	DNA-3-methyladenine glycosylase 1 [Spatholobus suberectus]	Genetic Information Processing	Replication and repair	ko03410//Base excision repair	K01246	-	GO:0043733//DNA-3-methylbase glycosylase activity	GO:0006281//DNA repair;GO:0006305//DNA alkylation	--
MS.gene000622	0	0	2.731	0	0.996	3.533	0	0	1.986	3.143	0.936	1.598	0.707	0.765	0.971	PNSB1	photosynthetic NDH subunit of subcomplex B 1, chloroplastic [Medicago truncatula]	-	-	-	-	GO:0031976//plastid thylakoid;GO:0043234//protein complex;GO:0044434//chloroplast part	GO:0016740//transferase activity	GO:0009767//photosynthetic electron transport chain;GO:0016109//tetraterpenoid biosynthetic process;GO:0043623//cellular protein complex assembly	--
MS.gene000623	0	0	0	0	0	0	0	0	0	0	0	0	0	0	0	PLMT	phosphatidyl-N-methylethanolamine N-methyltransferase [Medicago truncatula]	Metabolism;Metabolism;Metabolism	Global and overview maps;Global and overview maps;Lipid metabolism	ko01100//Metabolic pathways;ko01110//Biosynthesis of secondary metabolites;ko00564//Glycerophospholipid metabolism	K00550;K00550;K00550	GO:0009536//plastid;GO:0031224//intrinsic component of membrane	GO:0008170//N-methyltransferase activity	GO:0006644//phospholipid metabolic process	--
MS.gene000624	0.051	0	0	0	0	0	0	0	0	0	0	0.028	0	0	0	At1g15890	CC-NBS-LRR resistance protein, partial [Trifolium pratense]	-	-	-	-	-	-	-	--
MS.gene000625	3.436	4.209	1.57	1.344	0.976	0.919	3.009	2.802	1.683	3.42	2.573	2.772	3.389	2.616	3.294	EBP2	probable rRNA-processing protein EBP2 homolog [Medicago truncatula]	-	-	-	-	GO:0043231//intracellular membrane-bounded organelle;GO:0043232//intracellular non-membrane-bounded organelle	GO:0016628//oxidoreductase activity, acting on the CH-CH group of donors, NAD or NADP as acceptor	GO:0006605//protein targeting;GO:0009451//RNA modification;GO:0022613//ribonucleoprotein complex biogenesis;GO:0044710//single-organism metabolic process	--
MS.gene000626	0	0	0	0	0	0	0	0	0	0.042	0	0.075	0	0	0	IBI1	aspartate-tRNA ligase [Medicago truncatula]	Genetic Information Processing	Translation	ko00970//Aminoacyl-tRNA biosynthesis	K22503	GO:0044424//intracellular part	GO:0004812//aminoacyl-tRNA ligase activity;GO:0032550//purine ribonucleoside binding	GO:0006418//tRNA aminoacylation for protein translation	--
MS.gene000627	0	0	0	0	0	0	0	0	0	0	0	0	0	0	0	At4g10955	GDSL esterase/lipase At4g10955 isoform X1 [Medicago truncatula]	-	-	-	-	-	-	GO:0044238//primary metabolic process	--
MS.gene000628	0	0	0	0	0	0	0	0	0	0	0	0	0	0	0	--	Ankyrin repeat-containing protein At3g12360 family [Cajanus cajan]	-	-	-	-	-	-	-	--
MS.gene000629	0	0	0	0	0	0	0	0	0	0	0	0	0	0	0	--	DUF4283 domain protein [Medicago truncatula]	-	-	-	-	-	-	-	--
MS.gene00063	0	0	0.81	4.608	2.064	0	1.886	2.045	0	3.964	0.461	9.447	3.338	1.175	1.773	CDC2A	cell division control protein 2 homolog 1 [Medicago truncatula]	-	-	-	-	GO:0016020//membrane;GO:0043231//intracellular membrane-bounded organelle;GO:0055028//cortical microtubule	GO:0004674//protein serine/threonine kinase activity;GO:0032550//purine ribonucleoside binding	GO:0000079//regulation of cyclin-dependent protein serine/threonine kinase activity;GO:0003006//developmental process involved in reproduction;GO:0007126//meiotic nuclear division;GO:0009267//cellular response to starvation;GO:0009409//response to cold;GO:0010374//stomatal complex development;GO:0010646//regulation of cell communication;GO:0042127//regulation of cell proliferation;GO:0044786//cel…	--
MS.gene000630	0	0	0.112	0	0	0	0	0	0	0	0	0	0	0	0	IBI1	aspartate-tRNA ligase [Medicago truncatula]	Genetic Information Processing	Translation	ko00970//Aminoacyl-tRNA biosynthesis	K22503	GO:0044424//intracellular part	GO:0004812//aminoacyl-tRNA ligase activity;GO:0032550//purine ribonucleoside binding	GO:0006418//tRNA aminoacylation for protein translation	--
MS.gene000631	0.153	0.534	0	0	0	0	0	0.162	0.251	0.082	0.433	0	0	0	0.095	At4g10955	GDSL esterase/lipase At4g10955 isoform X1 [Medicago truncatula]	-	-	-	-	GO:0043231//intracellular membrane-bounded organelle	-	GO:0044238//primary metabolic process	--
MS.gene000632	0.073	0.291	0.217	0.091	0.194	0.436	0.351	0.154	0.084	0.471	0.079	0.379	0.097	0.466	0.09	KIN14J	platelet binding protein GspB-like [Trifolium pratense]	-	-	-	-	GO:0005875//microtubule associated complex	GO:0003774//motor activity;GO:0015631//tubulin binding;GO:0032550//purine ribonucleoside binding	GO:0000904//cell morphogenesis involved in differentiation;GO:0003006//developmental process involved in reproduction;GO:0007015//actin filament organization;GO:0007017//microtubule-based process;GO:0010053//root epidermal cell differentiation;GO:0018205//peptidyl-lysine modification;GO:0022610//biological adhesion;GO:0042743//hydrogen peroxide metabolic process;GO:0045229//external encapsulating…	--
MS.gene000633	0	0	0	0	0	0	0	0	0	0	0	0	0	0	0	--	ankyrin repeat-containing protein [Trifolium pratense]	-	-	-	-	-	-	-	--
MS.gene000634	0	0	0	0	0	0	0	0	0	0	0	0	0	0	0	--	DUF4283 domain protein [Medicago truncatula]	-	-	-	-	-	-	-	--
MS.gene000635	0	0	0	0	0	0	0	0	0	0.042	0	0	0	0	0	IBI1	aspartate-tRNA ligase [Medicago truncatula]	Genetic Information Processing	Translation	ko00970//Aminoacyl-tRNA biosynthesis	K22503	GO:0044424//intracellular part	GO:0004812//aminoacyl-tRNA ligase activity;GO:0032550//purine ribonucleoside binding	GO:0006418//tRNA aminoacylation for protein translation	--
MS.gene000636	0	0	0	0	0	0	0	0	0	0	0	0	0	0	0	At4g10955	GDSL esterase/lipase At4g10955 isoform X1 [Medicago truncatula]	-	-	-	-	-	-	GO:0044238//primary metabolic process	--
MS.gene000637	0	0	0	0	0	0	0	0	0	0	0	0	0	0	0	IBI1	aspartate-tRNA ligase [Medicago truncatula]	Genetic Information Processing	Translation	ko00970//Aminoacyl-tRNA biosynthesis	K22503	GO:0044424//intracellular part	GO:0004812//aminoacyl-tRNA ligase activity;GO:0032550//purine ribonucleoside binding	GO:0006418//tRNA aminoacylation for protein translation	--
MS.gene000638	0	0	0.379	0	0	0	0	0	0	0	0	0.322	0.39	0	0	At4g10955	GDSL esterase/lipase At4g10955 isoform X1 [Medicago truncatula]	-	-	-	-	GO:0043231//intracellular membrane-bounded organelle	-	GO:0044238//primary metabolic process	--
MS.gene000639	0	0	0	0	0	0	0	0	0	0	0	0	0	0	0	--	ankyrin repeat-containing protein [Trifolium pratense]	-	-	-	-	-	-	-	--
MS.gene00064	1.347	2.003	0	0.479	0.735	0.753	1.478	1.063	1.628	2.104	0.589	6.069	1.262	2.973	2.202	--	YTH domain family protein, partial [Trifolium pratense]	-	-	-	-	GO:0043231//intracellular membrane-bounded organelle	-	-	--
MS.gene000640	0	0	0	0	0	0	0	0	0	0	0	0	0	0	0	--	DUF4283 domain protein [Medicago truncatula]	-	-	-	-	-	-	-	--
MS.gene000641	0	0	0	0	0	0	0	0	0	0.052	0	0	0	0	0	RGA4	CC-NBS-LRR resistance protein [Trifolium pratense]	-	-	-	-	-	GO:0032550//purine ribonucleoside binding	-	--
MS.gene000642	0	0	0.033	0	0.032	0	0.147	0.259	0	0	0	0.034	0	0	0.038	--	Ankyrin repeat domain-containing protein 50 [Spatholobus suberectus]	-	-	-	-	-	-	-	--
MS.gene000643	0	0	0	0	0	0	0	0.028	0	0	0	0	0	0	0	RPPL1	disease resistance protein RGA2-like [Glycine soja]	-	-	-	-	-	-	-	--
MS.gene000644	0	0	0	0	0	0	0	0	0	0	0	0	0	0	0	--	Ankyrin repeat domain-containing protein 50 [Spatholobus suberectus]	-	-	-	-	-	-	-	--
MS.gene000645	0	0	0	0	0	0	0.146	0	0.027	0	0	0	0.065	0.122	0	At5g43730	CC-NBS-LRR resistance protein [Trifolium pratense]	-	-	-	-	-	-	-	--
MS.gene000646	0	0	0	0	0	0	0	0	0	0	0	0	0	0	0	--	Ankyrin repeat-containing protein At3g12360 family [Cajanus cajan]	-	-	-	-	-	-	-	--
MS.gene000647	0	0	0	0	0	0	0	2.314	0	0	0	0	0	0	0	At1g01500	erythronate-4-phosphate dehydrogenase family protein [Medicago truncatula]	-	-	-	-	GO:0016020//membrane	-	-	--
MS.gene000648	4.721	3.8	2.879	0	2.088	0	0	0	2.961	0	0.143	0.896	0.13	0	0.438	DDB_G0269284	NF-kappa-B-activating protein [Trifolium pratense]	-	-	-	-	-	-	-	--
MS.gene000649	4.721	3.8	2.879	0	2.088	0	0	0	2.961	0	0.143	0.896	0.13	0	0.438	DDB_G0269284	NF-kappa-B-activating protein [Trifolium pratense]	-	-	-	-	-	-	-	--
MS.gene00065	0	0	0	0	0	0	0	0	0	0	0	0	0	0	0	MUR4	UDP-arabinose 4-epimerase 1 [Medicago truncatula]	Metabolism;Metabolism	Global and overview maps;Carbohydrate metabolism	ko01100//Metabolic pathways;ko00520//Amino sugar and nucleotide sugar metabolism	K12448;K12448	GO:0000139//Golgi membrane;GO:0031224//intrinsic component of membrane	GO:0016857//racemase and epimerase activity, acting on carbohydrates and derivatives;GO:0048037//cofactor binding	GO:0006952//defense response;GO:0009226//nucleotide-sugar biosynthetic process;GO:0009755//hormone-mediated signaling pathway;GO:0019318//hexose metabolic process;GO:0019322//pentose biosynthetic process;GO:0042546//cell wall biogenesis;GO:0045226//extracellular polysaccharide biosynthetic process	--
MS.gene000650	13.321	11.459	7.774	15.089	12.368	19.063	13.86	7.972	24.749	21.121	20.917	18.952	11.472	9.908	12.795	RVE5	protein REVEILLE 5 [Medicago truncatula]	-	-	-	-	-	GO:0005488//binding	-	ARR-B
MS.gene000651	0	0	0	0	0	0	0	0	0	0	0	0	0	0	0	--	DNA polymerase delta subunit 4 [Medicago truncatula]	Genetic Information Processing;Genetic Information Processing;Genetic Information Processing;Genetic Information Processing;Genetic Information Processing	Replication and repair;Replication and repair;Replication and repair;Replication and repair;Replication and repair	ko03440//Homologous recombination;ko03420//Nucleotide excision repair;ko03030//DNA replication;ko03410//Base excision repair;ko03430//Mismatch repair	K03505;K03505;K03505;K03505;K03505	-	-	GO:0006259//DNA metabolic process	--
MS.gene000652	0	0	0	0	0	0	0	0	0	0	0	0	0	0	0	CRK26	cysteine-rich RLK (receptor-like kinase) protein [Medicago truncatula]	-	-	-	-	-	GO:0004672//protein kinase activity	GO:0006796//phosphate-containing compound metabolic process	--
MS.gene000653	0	0	0	0.301	0	0	0	0	0	0.151	0	0	0.115	0	0	CRK26	cysteine-rich receptor-kinase-like protein [Medicago truncatula]	-	-	-	-	-	GO:0004672//protein kinase activity;GO:0032550//purine ribonucleoside binding	GO:0006468//protein phosphorylation	--
MS.gene000654	0.712	0.693	2.453	0.147	0.977	0.192	1.159	0.38	0	1.138	0.198	0.344	0.366	1.772	0.334	CRK26	cysteine-rich receptor-kinase-like protein [Medicago truncatula]	-	-	-	-	-	GO:0004672//protein kinase activity;GO:0032550//purine ribonucleoside binding	GO:0006468//protein phosphorylation	--
MS.gene000655	0	0	0	0	0	0	0	0	0	0	0	0	0	0	0	--	Zinc knuckle containing protein [Brassica oleracea]	-	-	-	-	-	-	-	--
MS.gene000656	0.441	0.267	0	0.482	0.212	0	0.053	0	0	0.054	0.708	0.612	0.744	1.713	0.88	CRK29	cysteine-rich receptor-like protein kinase 29 isoform X1 [Medicago truncatula]	-	-	-	-	-	GO:0004672//protein kinase activity	GO:0006468//protein phosphorylation	--
MS.gene000657	0	0	0	0	0	0	0	0	0	0	0	0	0	0	0.224	--	pentatricopeptide repeat-containing protein At4g18975, chloroplastic isoform X3 [Medicago truncatula]	-	-	-	-	-	-	-	--
MS.gene000658	0	0	0	0.128	0	0	0	0	0.056	0	0.166	0	1.013	0.191	0	CRK10	cysteine-rich receptor-like protein kinase 29 isoform X1 [Medicago truncatula]	-	-	-	-	-	GO:0004672//protein kinase activity	GO:0006468//protein phosphorylation	--
MS.gene000659	0.08	0.04	0.085	0.301	0	0	0.144	0	0.232	0	0	0.131	0.108	0.3	0.15	CRK29	cysteine-rich receptor-like protein kinase 29 isoform X1 [Medicago truncatula]	-	-	-	-	-	GO:0004672//protein kinase activity	GO:0006468//protein phosphorylation	--
MS.gene00066	2.194	1.955	13.541	0.139	1.105	1.759	0.616	8.515	0.541	1.338	0.974	8.159	3.849	0	0.209	At1g30630	coatomer subunit epsilon-2 [Medicago truncatula]	-	-	-	-	-	-	-	--
MS.gene000660	0	0	0.041	0	0	0	0	0	0.042	0	0.041	0	0.101	0	0	CRK29	cysteine-rich receptor-like protein kinase 10 [Medicago truncatula]	-	-	-	-	-	GO:0004672//protein kinase activity	GO:0006464//cellular protein modification process;GO:0016310//phosphorylation	--
MS.gene000661	0	0	0	0	0	0	0	0.006	0	0	0	0	0	0	0	--	Zinc knuckle containing protein [Brassica oleracea]	-	-	-	-	-	-	-	--
MS.gene000662	0.225	0	0.04	0.112	0.596	0.111	0.248	0.04	0	1.535	0	0	0.025	0	1.253	CRK26	cysteine-rich receptor-like protein kinase 26 [Medicago truncatula]	-	-	-	-	-	GO:0004672//protein kinase activity	GO:0006468//protein phosphorylation	--
MS.gene000663	0	0.253	0.425	0	0.089	0	0	0.022	0.137	0.812	0.204	0.16	0	0.198	0.105	CRK8	cysteine-rich receptor-like protein kinase 10-like protein [Trifolium pratense]	-	-	-	-	-	GO:0004672//protein kinase activity	GO:0006468//protein phosphorylation	--
MS.gene000664	1.861	1.25	1.273	1.26	0.166	0	0.597	0.543	0.076	0.939	0.561	0.429	2.758	0.789	0.405	CRK25	cysteine-rich receptor-like protein kinase 10 [Medicago truncatula]	-	-	-	-	-	GO:0004674//protein serine/threonine kinase activity;GO:0036094//small molecule binding;GO:0097159//organic cyclic compound binding;GO:1901363//heterocyclic compound binding	GO:0000041//transition metal ion transport;GO:0001101//response to acid chemical;GO:0006468//protein phosphorylation;GO:0009267//cellular response to starvation;GO:0015698//inorganic anion transport;GO:0045491//xylan metabolic process	--
MS.gene000665	0	0	0	0	0.502	0	0	0.251	0	0	0	0	0	0	0.588	--	acyl-coenzyme A thioesterase 13-like protein [Trifolium pratense]	-	-	-	-	GO:0042579//microbody	GO:0016289//CoA hydrolase activity	-	--
MS.gene000666	0	0	0	0	0	0	0	0	0	0	0	0	0	0	0	--	unknown [Medicago truncatula]	-	-	-	-	-	-	-	--
MS.gene000667	0.153	0.42	1.908	0.055	0.068	0.081	0.487	2.073	0	1.01	0.595	0	1.014	0.468	1.016	CRK25	cysteine-rich receptor-like protein kinase 25 [Prosopis alba]	-	-	-	-	-	GO:0004672//protein kinase activity	GO:0016310//phosphorylation	--
MS.gene000668	0	0	0.485	0	0.144	0	0	0.668	0	0.47	0.096	0	0	0	0.516	SEC23	protein transport protein SEC23 [Medicago truncatula]	Genetic Information Processing	Folding, sorting and degradation	ko04141//Protein processing in endoplasmic reticulum	K14006	GO:0030120//vesicle coat	GO:0046914//transition metal ion binding	GO:0015031//protein transport;GO:0016482//cytoplasmic transport	--
MS.gene000669	0	0	0	0	0	0	0	0	0	0	0	0	0	0	0	--	Gag [Vitis vinifera]	-	-	-	-	-	-	-	--
MS.gene00067	0	0	0	0	0	0	0	0	0	0	0	0	0	0	0	HSP70	heat shock cognate 70 kDa protein [Medicago truncatula]	Genetic Information Processing;Genetic Information Processing;Cellular Processes	Folding, sorting and degradation;Transcription;Transport and catabolism	ko04141//Protein processing in endoplasmic reticulum;ko03040//Spliceosome;ko04144//Endocytosis	K03283;K03283;K03283	GO:0005576//extracellular region;GO:0030312//external encapsulating structure;GO:0031090//organelle membrane;GO:0043231//intracellular membrane-bounded organelle;GO:0044444//cytoplasmic part	GO:0016628//oxidoreductase activity, acting on the CH-CH group of donors, NAD or NADP as acceptor;GO:0032550//purine ribonucleoside binding;GO:0044389//ubiquitin-like protein ligase binding	GO:0010468//regulation of gene expression;GO:0032446//protein modification by small protein conjugation;GO:0033554//cellular response to stress;GO:0034645//cellular macromolecule biosynthetic process;GO:0044710//single-organism metabolic process	--
MS.gene000670	0	0	0	0	0	0	0	0	0	0	0	0	0	0	0	--	zinc finger CCCH domain-containing protein 4-like [Spinacia oleracea]	-	-	-	-	-	-	-	--
MS.gene000671	0	0	0.181	0.514	0.248	0	0	0.317	0.474	0.037	0	0	0	0	0.249	CRK7	cysteine-rich receptor-kinase-like protein [Medicago truncatula]	-	-	-	-	-	GO:0004672//protein kinase activity	GO:0006796//phosphate-containing compound metabolic process	--
MS.gene000672	0.16	0.148	0.155	0.106	0	0.031	0	0.417	0.099	0.411	0.227	0.033	0.05	0.074	0.12	CRK19	cysteine-rich receptor-kinase-like protein [Medicago truncatula]	-	-	-	-	-	GO:0016772//transferase activity, transferring phosphorus-containing groups	-	--
MS.gene000673	0.194	0.092	0	0.468	0	0	0.047	0.429	0	2.377	0.094	0.165	0.492	0	0	CRK25	cysteine-rich receptor-kinase-like protein [Medicago truncatula]	-	-	-	-	-	GO:0004672//protein kinase activity	GO:0006796//phosphate-containing compound metabolic process	--
MS.gene000674	0	0	0	3.035	0	0	0	0	0	0	0	0	0	0	0	NUG2	nuclear/nucleolar GTPase 2 [Medicago truncatula]	Genetic Information Processing	Translation	ko03008//Ribosome biogenesis in eukaryotes	K14537	GO:0043232//intracellular non-membrane-bounded organelle	GO:0017111//nucleoside-triphosphatase activity;GO:0032550//purine ribonucleoside binding	GO:0022613//ribonucleoprotein complex biogenesis	--
MS.gene000675	0.545	0.401	0	0.368	0.384	0	0	0.359	0.652	0.308	0.56	0	0.411	0.375	0.218	CRK25	cysteine-rich receptor-kinase-like protein [Medicago truncatula]	-	-	-	-	-	GO:0004672//protein kinase activity	GO:0016310//phosphorylation	--
MS.gene000676	4.534	0	7.179	2.949	3.053	3.041	5.164	3.177	6.037	3.41	2.927	0	1.79	0	1.686	TFIIA-S	transcription initiation factor IIA subunit 2 [Medicago truncatula]	Genetic Information Processing	Transcription	ko03022//Basal transcription factors	K03123	GO:0016591//DNA-directed RNA polymerase II, holoenzyme	GO:0008135//translation factor activity, RNA binding	GO:0006352//DNA-templated transcription, initiation;GO:0006412//translation;GO:0008380//RNA splicing;GO:0010468//regulation of gene expression	--
MS.gene000677	0	0	0	0	0	6.691	3.531	2.201	3.079	0	0	0	0	3.328	1.756	PGPS1	CDP-diacylglycerol--glycerol-3-phosphate 3-phosphatidyltransferase 1, chloroplastic isoform X2 [Medicago truncatula]	Metabolism;Metabolism	Global and overview maps;Lipid metabolism	ko01100//Metabolic pathways;ko00564//Glycerophospholipid metabolism	K00995;K00995	GO:0019866//organelle inner membrane;GO:0031224//intrinsic component of membrane;GO:0042170//plastid membrane	GO:0017169//CDP-alcohol phosphatidyltransferase activity;GO:0046914//transition metal ion binding	GO:0006089//lactate metabolic process;GO:0046471//phosphatidylglycerol metabolic process;GO:0046474//glycerophospholipid biosynthetic process	--
MS.gene000678	0	0	0	0	0	0.407	1.816	2.975	2.357	0	0	0	0	0.18	0	--	Humj1 family protein [Populus alba]	-	-	-	-	-	-	-	--
MS.gene000679	0.089	0.148	0.032	0.075	0.284	0.516	0.609	1.039	0.326	0.448	0.452	0.261	0.198	0.41	0.333	LRR1	leucine-rich repeat protein 1 [Medicago truncatula]	-	-	-	-	-	GO:0016628//oxidoreductase activity, acting on the CH-CH group of donors, NAD or NADP as acceptor	GO:0006090//pyruvate metabolic process;GO:0006796//phosphate-containing compound metabolic process;GO:0006970//response to osmotic stress;GO:0006996//organelle organization;GO:0009814//defense response, incompatible interaction;GO:0010038//response to metal ion;GO:0033554//cellular response to stress;GO:0042044//fluid transport;GO:0042743//hydrogen peroxide metabolic process;GO:0050794//regulatio…	--
MS.gene00068	0	0	0	0	0	0	0	0	0	0	0	0	0	0	0	--	mediator of RNA polymerase II transcription subunit 25-like [Vigna unguiculata]	-	-	-	-	-	-	-	--
MS.gene000680	0	0	0.113	0	0	0.168	0.244	0.107	0.231	0	0	0	0.115	0.248	0.244	At2g33490	hydroxyproline-rich glycoprotein family protein [Medicago truncatula]	-	-	-	-	GO:0016020//membrane;GO:0044424//intracellular part	-	-	--
MS.gene000681	4.102	5.286	3.056	1.192	22.676	11.349	25.829	8.475	30.475	5.052	3.653	3.921	4.415	7.955	7.243	Os08g0536000	pyruvate dehydrogenase E1 component subunit beta, mitochondrial [Medicago truncatula]	Metabolism;Metabolism;Metabolism;Metabolism;Metabolism;Metabolism	Global and overview maps;Global and overview maps;Global and overview maps;Carbohydrate metabolism;Carbohydrate metabolism;Carbohydrate metabolism	ko01100//Metabolic pathways;ko01110//Biosynthesis of secondary metabolites;ko01200//Carbon metabolism;ko00010//Glycolysis / Gluconeogenesis;ko00620//Pyruvate metabolism;ko00020//Citrate cycle (TCA cycle)	K00162;K00162;K00162;K00162;K00162;K00162	GO:0005576//extracellular region;GO:0031090//organelle membrane;GO:0043232//intracellular non-membrane-bounded organelle;GO:0044429//mitochondrial part	GO:0000166//nucleotide binding;GO:0004738//pyruvate dehydrogenase activity;GO:0016616//oxidoreductase activity, acting on the CH-OH group of donors, NAD or NADP as acceptor;GO:0048037//cofactor binding	GO:0006085//acetyl-CoA biosynthetic process;GO:0006090//pyruvate metabolic process;GO:0006739//NADP metabolic process;GO:0009617//response to bacterium;GO:0009746//response to hexose;GO:0010038//response to metal ion;GO:0019932//second-messenger-mediated signaling;GO:0034285//response to disaccharide;GO:0045333//cellular respiration	--
MS.gene000682	0	0	0.603	0	0	0.705	0	0.349	0	0	0	0	0	0	0.871	--	Acetyl-coenzyme A synthetase [Actinidia chinensis var. chinensis] [Actinidia chinensis]	-	-	-	-	GO:0043231//intracellular membrane-bounded organelle	-	-	--
MS.gene000683	0	0	0	2.67	0.345	0	0	0.04	9.296	1.893	0.978	6.149	4.491	0	0	--	Zinc knuckle containing protein [Brassica oleracea]	-	-	-	-	-	-	-	--
MS.gene000684	0	0	0	0	0	3.184	0	0	0	0	0	0	0	0	0	NAC083	NAC domain-containing protein 83 [Medicago truncatula]	-	-	-	-	GO:0043231//intracellular membrane-bounded organelle	GO:0001071//nucleic acid binding transcription factor activity;GO:0005488//binding	GO:0001101//response to acid chemical;GO:0006355//regulation of transcription, DNA-templated;GO:0006605//protein targeting;GO:0006970//response to osmotic stress;GO:0009725//response to hormone;GO:0009891//positive regulation of biosynthetic process;GO:0010087//phloem or xylem histogenesis;GO:0010260//organ senescence;GO:0043067//regulation of programmed cell death	NAC
MS.gene000685	0	0	0	0	0	0	0	0	0	0	0	0	0	0	0	--	Retrovirus-related Pol polyprotein from transposon opus [Cajanus cajan]	-	-	-	-	-	-	-	--
MS.gene000686	0	0	0	0	0	0	0	0	0	0	0	0	0	0	0	N3	bidirectional sugar transporter n3-like protein [Trifolium pratense]	-	-	-	-	GO:0016021//integral component of membrane;GO:0043231//intracellular membrane-bounded organelle	GO:0015154//disaccharide transmembrane transporter activity	GO:0006970//response to osmotic stress;GO:0009737//response to abscisic acid;GO:0009751//response to salicylic acid;GO:0010260//organ senescence;GO:0015766//disaccharide transport	--
MS.gene000687	0	0	0	0	0	0	0	0	0	0	0	0	0	0	0	--	gag-pol polyprotein, partial [Trifolium pratense]	-	-	-	-	-	-	-	--
MS.gene000688	0	0	0	0	0	0	0	0	0	0	0	0	0	0	0	N3	bidirectional sugar transporter N3 [Medicago truncatula]	-	-	-	-	GO:0016021//integral component of membrane;GO:0043231//intracellular membrane-bounded organelle	GO:0015154//disaccharide transmembrane transporter activity	GO:0006970//response to osmotic stress;GO:0009737//response to abscisic acid;GO:0009751//response to salicylic acid;GO:0010260//organ senescence;GO:0015766//disaccharide transport	--
MS.gene000689	0	0	0	0	0	0	0	0	0	0	0	0	0	0.592	0	SAUR71	auxin-responsive protein SAUR72 [Medicago truncatula]	Environmental Information Processing	Signal transduction	ko04075//Plant hormone signal transduction	K14488	-	-	-	--
MS.gene00069	0	0	0	0	0	0	0	0	0	0	0	0	0	0	0	--	hypothetical protein MTR_6g463930 [Medicago truncatula]	-	-	-	-	-	-	-	--
MS.gene000690	0	0	0	0	0	0	0	0	0	0	0	0	0	0	0	--	mitochondrial metalloendopeptidase OMA1-like isoform X2 [Syzygium oleosum]	-	-	-	-	-	-	-	--
MS.gene000691	0.036	0	0	0	0	0	0	0	0	0	0	0	0	0	0	At4g21880	PPR repeat protein [Medicago truncatula]	-	-	-	-	-	-	-	--
MS.gene000692	0.588	1.499	0.654	0.259	0.465	2.87	0.232	1.531	7.914	0	0.33	0	0.108	1.882	2.316	SPPL2	signal peptide peptidase-like 2 [Medicago truncatula]	-	-	-	-	GO:0031090//organelle membrane;GO:0031224//intrinsic component of membrane;GO:0043231//intracellular membrane-bounded organelle	GO:0016787//hydrolase activity	GO:0019538//protein metabolic process	--
MS.gene000693	0	0	0	0	0	0	0	0	0	0	0	0	0	0	0	--	transmembrane protein, putative [Medicago truncatula]	-	-	-	-	-	-	-	--
MS.gene000694	11.547	13.54	23.343	3.535	6.335	6.327	5.005	14.412	13.84	6.303	11.865	7.582	18.075	20.381	9.522	RABA5E	ras-related protein RABA5e [Medicago truncatula]	Cellular Processes	Transport and catabolism	ko04144//Endocytosis	K07904	-	-	-	--
MS.gene000695	0	0.152	0	0.303	0	0	0	0.128	0	0	0.111	0	0	0	0.111	HSK	homoserine kinase [Medicago truncatula]	Metabolism;Metabolism;Metabolism;Metabolism	Global and overview maps;Global and overview maps;Global and overview maps;Amino acid metabolism	ko01100//Metabolic pathways;ko01110//Biosynthesis of secondary metabolites;ko01230//Biosynthesis of amino acids;ko00260//Glycine, serine and threonine metabolism	K00872;K00872;K00872;K00872	GO:0009532//plastid stroma	GO:0016773//phosphotransferase activity, alcohol group as acceptor;GO:0032550//purine ribonucleoside binding	GO:0000097//sulfur amino acid biosynthetic process;GO:0006566//threonine metabolic process;GO:0006796//phosphate-containing compound metabolic process;GO:0006950//response to stress;GO:0008380//RNA splicing;GO:0051707//response to other organism	--
MS.gene000696	0	0	0	0	0	0	0	0	0	0	0	0	0	0	0	FTRV	ferredoxin-thioredoxin reductase, variable chain [Medicago truncatula]	-	-	-	-	GO:0009536//plastid	GO:0016730//oxidoreductase activity, acting on iron-sulfur proteins as donors;GO:0016783//sulfurtransferase activity;GO:0051536//iron-sulfur cluster binding	GO:0006091//generation of precursor metabolites and energy;GO:0006355//regulation of transcription, DNA-templated;GO:0009887//organ morphogenesis;GO:0044710//single-organism metabolic process;GO:0048869//cellular developmental process	--
MS.gene000697	0.038	0.057	0.072	0	0.118	0.069	0.123	0.116	0.032	0	0.024	0.055	0.094	0	0	--	Pentatricopeptide repeat-containing protein, mitochondrial, partial [Mucuna pruriens]	-	-	-	-	-	-	-	--
MS.gene000698	0	0	0	0	0	0	0	1.173	0	0	0.488	0	0	0	0	--	-	-	-	-	-	-	-	-	--
MS.gene000699	0	0	0	0	0.293	0.183	0.897	0.077	0	0	0	0	0	0	0	--	RRP15-like protein [Cicer arietinum]	-	-	-	-	GO:0043232//intracellular non-membrane-bounded organelle	-	-	--
MS.gene00070	0	0	0	0	0	0	0	0	0	0	0	0	0	0	0	--	hypothetical protein MTR_7g105490 [Medicago truncatula]	-	-	-	-	-	-	-	--
MS.gene000700	0.222	0	0.09	0	0	0	0	0.106	0.576	0	0.379	0	0	0	0	Dml	phosphoenolpyruvate carboxylase-like protein [Medicago truncatula]	-	-	-	-	GO:0009536//plastid;GO:0031224//intrinsic component of membrane	GO:0008375//acetylglucosaminyltransferase activity;GO:0016829//lyase activity	GO:0051234//establishment of localization	--
MS.gene000701	0	0	0	0	0	0	0	0	0	0	0	0	0	0	0	--	PPR superfamily protein [Medicago truncatula]	-	-	-	-	-	-	-	--
MS.gene000702	0	0	0	0	0	0	0	0	0	0	0	0	0	0	0	AGL80	MADS-box transcription factor family protein [Medicago truncatula]	-	-	-	-	GO:0043076//megasporocyte nucleus	GO:0005515//protein binding	GO:0009605//response to external stimulus;GO:0010468//regulation of gene expression;GO:0019932//second-messenger-mediated signaling;GO:0034645//cellular macromolecule biosynthetic process	MADS
MS.gene000703	0	0	0	0	0	0	0	0	0	0	0	0	0	0	0	--	Callose synthase 10, partial [Mucuna pruriens]	-	-	-	-	-	-	-	--
MS.gene000704	0	0	0	0	0	0	0	0	0	0	0	0	0	0	0	--	myosin heavy chain-like protein [Medicago truncatula]	-	-	-	-	GO:0009536//plastid	-	-	--
MS.gene000705	0	0	0	0	0	0	0	0	0	0	0	0	0	0	0	--	DUF4283 domain protein [Medicago truncatula]	-	-	-	-	-	-	-	--
MS.gene000706	0	0	0.14	0	0	0	0	0	0	0	0	0	0	0	0	--	helix loop helix DNA-binding domain protein [Medicago truncatula]	-	-	-	-	-	-	-	--
MS.gene000707	101.038	106.364	64.972	44.676	64.706	61.29	40.614	66.663	42.359	28.612	47.291	23.826	76.463	101.731	42.997	HSP70	heat shock 70 kDa protein [Medicago truncatula]	Genetic Information Processing;Genetic Information Processing;Cellular Processes	Folding, sorting and degradation;Transcription;Transport and catabolism	ko04141//Protein processing in endoplasmic reticulum;ko03040//Spliceosome;ko04144//Endocytosis	K03283;K03283;K03283	GO:0005576//extracellular region;GO:0009536//plastid;GO:0030312//external encapsulating structure;GO:0031090//organelle membrane	GO:0016628//oxidoreductase activity, acting on the CH-CH group of donors, NAD or NADP as acceptor;GO:0032550//purine ribonucleoside binding;GO:0044389//ubiquitin-like protein ligase binding	GO:0000302//response to reactive oxygen species;GO:0009408//response to heat;GO:0009642//response to light intensity;GO:0010468//regulation of gene expression;GO:0032446//protein modification by small protein conjugation;GO:0033554//cellular response to stress;GO:0034645//cellular macromolecule biosynthetic process;GO:0044710//single-organism metabolic process;GO:0051707//response to other organi…	--
MS.gene000708	0	0	0	0	0	0	0	0	0	0	0	0	0	0	0	AGL80	agamous-like MADS-box protein AGL80 [Medicago truncatula]	-	-	-	-	GO:0043076//megasporocyte nucleus	GO:0005515//protein binding	GO:0009605//response to external stimulus;GO:0010468//regulation of gene expression;GO:0019932//second-messenger-mediated signaling;GO:0034645//cellular macromolecule biosynthetic process	MADS
MS.gene000709	0	0	0	0	0	0	0	0	0	0	0	0	0	0	0	AGL80	agamous-like MADS-box protein AGL80 [Medicago truncatula]	-	-	-	-	GO:0043231//intracellular membrane-bounded organelle	GO:0005515//protein binding	GO:0010468//regulation of gene expression;GO:0034645//cellular macromolecule biosynthetic process	MADS
MS.gene00071	0	0	0	0.058	0	0	0	0	0	0	0	0	0	0	0	HSP70	probable mediator of RNA polymerase II transcription subunit 37c [Medicago truncatula]	Genetic Information Processing;Genetic Information Processing;Cellular Processes	Folding, sorting and degradation;Transcription;Transport and catabolism	ko04141//Protein processing in endoplasmic reticulum;ko03040//Spliceosome;ko04144//Endocytosis	K03283;K03283;K03283	GO:0005576//extracellular region;GO:0030312//external encapsulating structure;GO:0031090//organelle membrane;GO:0043231//intracellular membrane-bounded organelle;GO:0044444//cytoplasmic part	GO:0032550//purine ribonucleoside binding;GO:0044389//ubiquitin-like protein ligase binding	GO:0000302//response to reactive oxygen species;GO:0009642//response to light intensity;GO:0010038//response to metal ion;GO:0032446//protein modification by small protein conjugation;GO:0033554//cellular response to stress;GO:0051707//response to other organism	--
MS.gene000710	3.007	4.624	4.109	4.8	5.224	3.838	3.681	4.3	4.711	2.314	3.374	0.861	1.453	5.841	6.406	HINT3	adenylylsulfatase HINT3 isoform X1 [Medicago truncatula]	-	-	-	-	GO:0042579//microbody	GO:0016819//hydrolase activity, acting on acid anhydrides, in sulfonyl-containing anhydrides	GO:0006163//purine nucleotide metabolic process	--
MS.gene000711	0	0	0.017	0.124	0	0.034	0.119	0.105	0	0	0.178	0	0	0.331	0.369	PCMP-E69	pentatricopeptide repeat-containing protein At1g74600, chloroplastic [Medicago truncatula]	-	-	-	-	-	-	-	--
MS.gene000712	2.013	1.817	6.228	6.073	2.849	9.053	11.983	14.863	24.743	7.868	11.378	2.364	8.504	25.37	17.327	PUB9	U-box domain-containing protein 9 [Medicago truncatula]	-	-	-	-	-	-	-	--
MS.gene000713	0.805	0.678	2.371	0.572	0.267	0.985	3.017	1.39	1.548	0.924	0.813	0.85	0.96	2.56	2.074	MOD1	enoyl-[acyl-carrier-protein] reductase [NADH], chloroplastic [Medicago truncatula]	Metabolism;Metabolism;Metabolism;Metabolism;Metabolism	Global and overview maps;Global and overview maps;Global and overview maps;Lipid metabolism;Metabolism of cofactors and vitamins	ko01100//Metabolic pathways;ko01110//Biosynthesis of secondary metabolites;ko01212//Fatty acid metabolism;ko00061//Fatty acid biosynthesis;ko00780//Biotin metabolism	K00208;K00208;K00208;K00208;K00208	GO:0009526//plastid envelope;GO:0009532//plastid stroma;GO:0043234//protein complex	GO:0016628//oxidoreductase activity, acting on the CH-CH group of donors, NAD or NADP as acceptor;GO:0046914//transition metal ion binding	GO:0006631//fatty acid metabolic process;GO:0006637//acyl-CoA metabolic process;GO:0006970//response to osmotic stress;GO:0006996//organelle organization;GO:0016129//phytosteroid biosynthetic process;GO:0070838//divalent metal ion transport	--
MS.gene000714	4.075	4.415	2.569	1.041	1.763	1.117	3.756	4.773	3.349	3.118	2.307	2.975	5.146	3.01	3.798	CBF5	H/ACA ribonucleoprotein complex subunit 4 [Medicago truncatula]	Genetic Information Processing	Translation	ko03008//Ribosome biogenesis in eukaryotes	K11131	GO:0005911//cell-cell junction;GO:0032991//macromolecular complex;GO:0043231//intracellular membrane-bounded organelle;GO:0043232//intracellular non-membrane-bounded organelle;GO:0044423//virion part;GO:0044444//cytoplasmic part	GO:0003676//nucleic acid binding;GO:0004812//aminoacyl-tRNA ligase activity;GO:0016866//intramolecular transferase activity;GO:0032550//purine ribonucleoside binding	GO:0001522//pseudouridine synthesis;GO:0006163//purine nucleotide metabolic process;GO:0006418//tRNA aminoacylation for protein translation;GO:0016072//rRNA metabolic process;GO:0022613//ribonucleoprotein complex biogenesis	--
MS.gene000715	0.261	0.464	0.104	0	0	0.074	0	0.208	0.089	0.169	0.081	0	0.085	0	0.201	PCMP-E42	pentatricopeptide repeat-containing protein At1g50270 [Medicago truncatula]	-	-	-	-	-	-	GO:0007059//chromosome segregation;GO:0009653//anatomical structure morphogenesis;GO:0033043//regulation of organelle organization;GO:0070192//chromosome organization involved in meiotic cell cycle	--
MS.gene000716	0	0	0	0	0	0	0	0	0	0	0	0	0	0	0	--	DUF4283 domain protein [Medicago truncatula]	-	-	-	-	-	GO:0005488//binding	-	--
MS.gene000717	0	0	0	0	0	0	0	0	0	0	0	0	0	0	0	--	prostatic spermine-binding protein [Medicago truncatula]	-	-	-	-	-	-	-	--
MS.gene000718	0	0	0	0	0	0	0	0	0	0	0	0	0	0	0	MYB1	transcription factor WER [Medicago truncatula]	-	-	-	-	-	GO:0005488//binding	-	ARR-B
MS.gene000719	0	0	0	0	0	0	0	0	0	0	0	0	0	0	0	--	DUF572 family protein [Medicago truncatula]	-	-	-	-	-	-	-	--
MS.gene00072	0	0	0.095	0	0	0.091	0	0	0.097	0	0	0.049	0.059	0	0.166	HSP70	probable mediator of RNA polymerase II transcription subunit 37c [Medicago truncatula]	Genetic Information Processing;Genetic Information Processing;Cellular Processes	Folding, sorting and degradation;Transcription;Transport and catabolism	ko04141//Protein processing in endoplasmic reticulum;ko03040//Spliceosome;ko04144//Endocytosis	K03283;K03283;K03283	GO:0005576//extracellular region;GO:0030312//external encapsulating structure;GO:0031090//organelle membrane;GO:0043231//intracellular membrane-bounded organelle;GO:0044444//cytoplasmic part	GO:0016491//oxidoreductase activity;GO:0032550//purine ribonucleoside binding;GO:0044389//ubiquitin-like protein ligase binding	GO:0000302//response to reactive oxygen species;GO:0009642//response to light intensity;GO:0010038//response to metal ion;GO:0010467//gene expression;GO:0032446//protein modification by small protein conjugation;GO:0033554//cellular response to stress;GO:0034645//cellular macromolecule biosynthetic process;GO:0051707//response to other organism	--
MS.gene000720	0	0	0	0	0	0	0	0	0	0	0	0	0	0	0	--	PIF1-like helicase [Medicago truncatula]	-	-	-	-	-	GO:0003824//catalytic activity;GO:0005488//binding	GO:0044260//cellular macromolecule metabolic process;GO:0090304//nucleic acid metabolic process	--
MS.gene000721	0	0	0	0.72	0	0	0.967	1.182	0.503	0	0	0.378	0	0	0	MYB113	MYB transcription factor LAP4 [Medicago truncatula]	-	-	-	-	-	GO:0005488//binding	GO:0001101//response to acid chemical;GO:0009718//anthocyanin-containing compound biosynthetic process;GO:0010467//gene expression;GO:0019222//regulation of metabolic process	ARR-B
MS.gene000722	0.761	0.152	0	0	0	0	0	0	0.166	0	0	0	0.202	0	0	--	hypothetical protein MtrunA17_Chr4g0027621 [Medicago truncatula]	-	-	-	-	-	-	-	--
MS.gene000723	0	0	0	0	0	0	0	0	0	0	0	0	0	0	0	SBT3.10	subtilisin-like protease SBT3.9 isoform X1 [Medicago truncatula]	-	-	-	-	-	-	-	--
MS.gene000724	18.045	19.613	28.172	39.51	9.018	20.45	16.499	31.67	17.757	25.217	22.554	26.142	17.604	7.333	16.473	CML23	calcium-binding protein CML24 [Medicago truncatula]	Organismal Systems	Environmental adaptation	ko04626//Plant-pathogen interaction	K13448	GO:0016020//membrane;GO:0043231//intracellular membrane-bounded organelle	GO:0046872//metal ion binding	GO:0048580//regulation of post-embryonic development;GO:0051171//regulation of nitrogen compound metabolic process	--
MS.gene000725	0	0.184	0	0	0.658	0	0	1.513	1.077	3.62	0.452	6.788	0.459	0	0	At1g66430	probable fructokinase-6, chloroplastic [Medicago truncatula]	Metabolism;Metabolism;Metabolism;Metabolism;Metabolism	Global and overview maps;Global and overview maps;Carbohydrate metabolism;Carbohydrate metabolism;Carbohydrate metabolism	ko01100//Metabolic pathways;ko01110//Biosynthesis of secondary metabolites;ko00500//Starch and sucrose metabolism;ko00520//Amino sugar and nucleotide sugar metabolism;ko00051//Fructose and mannose metabolism	K00847;K00847;K00847;K00847;K00847	GO:0009532//plastid stroma	GO:0004396//hexokinase activity	GO:0000097//sulfur amino acid biosynthetic process;GO:0016310//phosphorylation;GO:0019321//pentose metabolic process	--
MS.gene000726	0	0	0	0	1.223	0	0	1.123	2.539	0.523	0	2.497	0.144	0	0	Nict1	polcalcin Nic t 1 [Medicago truncatula]	Organismal Systems	Environmental adaptation	ko04626//Plant-pathogen interaction	K13448	GO:0044464//cell part	GO:0046872//metal ion binding	-	--
MS.gene000727	0	0	0	0	0	0	0	0	0	0	0	0	0	0	0	--	double-stranded RNA-binding motif protein [Medicago truncatula]	-	-	-	-	-	GO:0016891//endoribonuclease activity, producing 5'-phosphomonoesters	GO:0016072//rRNA metabolic process;GO:0090501//RNA phosphodiester bond hydrolysis	--
MS.gene000728	1.558	0.624	2.081	0.833	2.063	0.179	2.172	0.588	1.057	1.786	2.021	7.811	1.907	3.105	0.709	--	double-stranded RNA-binding motif protein [Medicago truncatula]	-	-	-	-	-	-	GO:0006396//RNA processing;GO:0010033//response to organic substance;GO:0034660//ncRNA metabolic process;GO:0035194//posttranscriptional gene silencing by RNA;GO:0090501//RNA phosphodiester bond hydrolysis	--
MS.gene000729	0	0	0	0	0	0	0	0	0	0	0	0	0	0	0	BHLH83	transcription factor bHLH83 [Cicer arietinum]	-	-	-	-	GO:0043231//intracellular membrane-bounded organelle	GO:0001071//nucleic acid binding transcription factor activity;GO:0003676//nucleic acid binding;GO:0004842//ubiquitin-protein transferase activity	GO:0000904//cell morphogenesis involved in differentiation;GO:0003006//developmental process involved in reproduction;GO:0010468//regulation of gene expression;GO:0032446//protein modification by small protein conjugation	bHLH
MS.gene00073	0	0	0	0	0	0	0	0	0	0	0	0	0	0	0	SNL2	paired amphipathic helix protein [Medicago truncatula]	-	-	-	-	GO:0043231//intracellular membrane-bounded organelle	GO:0005488//binding	GO:0006355//regulation of transcription, DNA-templated;GO:0044707//single-multicellular organism process;GO:0044763//single-organism cellular process	--
MS.gene000730	0.166	0	0	0.203	0.111	0.071	0.126	0.295	0.102	0	0	0.459	0.219	0.131	0.263	--	U-box domain-containing protein 3 [Medicago truncatula]	-	-	-	-	-	-	-	--
MS.gene000731	0.876	0	0	0	0	0.101	0.711	0.104	0.148	0.147	0	0.709	0.152	0.123	0.147	NIP4-1	probable aquaporin NIP-type [Medicago truncatula]	-	-	-	-	-	-	-	--
MS.gene000732	15.825	12.373	10.686	22.161	6.598	26.905	13.72	26.739	15.106	14.165	5.804	9.681	11.666	26.979	13.356	At1g66480	plastid movement impaired 2 protein [Trifolium pratense]	-	-	-	-	-	-	-	--
MS.gene000733	0.361	0.191	1.835	0.344	0	0.359	0.375	0	0.237	0.338	0	0.171	0	1.169	0	--	stress response protein NST1 [Medicago truncatula]	-	-	-	-	-	-	-	--
MS.gene000734	1.985	2.051	2.343	0.91	1.678	1.313	0.63	1.163	1.604	1.499	1.474	2.783	1.713	1.779	0.658	--	F-box protein At4g00755-like [Glycine soja]	-	-	-	-	-	-	-	--
MS.gene000735	1.033	0	0.797	0	0.938	0.446	0.812	0.029	1.619	0.258	0	0	0	2.693	0.98	At4g00755	F-box protein at4g00755-like protein [Trifolium pratense]	-	-	-	-	-	-	-	--
MS.gene000736	1.299	0	0	0	0.109	0	0	0	0	0	0	0	0	0	0	SLK2	probable transcriptional regulator SLK2 isoform X6 [Abrus precatorius]	-	-	-	-	-	-	-	--
MS.gene000737	0	0	0	0	0	0	0	0	0	0	0	0	0	0	0	SBT3.3	subtilisin-like protease SBT3.3 isoform X3 [Medicago truncatula]	-	-	-	-	-	GO:0016787//hydrolase activity	-	--
MS.gene000738	18.045	19.613	28.172	39.51	9.018	20.45	16.499	31.67	17.757	25.217	22.554	26.142	17.604	7.333	16.473	CML23	calcium-binding protein CML24 [Medicago truncatula]	Organismal Systems	Environmental adaptation	ko04626//Plant-pathogen interaction	K13448	GO:0016020//membrane;GO:0043231//intracellular membrane-bounded organelle	GO:0046872//metal ion binding	GO:0048580//regulation of post-embryonic development;GO:0051171//regulation of nitrogen compound metabolic process	--
MS.gene000739	0.912	1.798	0.977	0	1.665	1.364	2.872	2.829	2.722	1.969	1.132	2.618	3.484	3.324	2.508	TTM2	uridine-cytidine kinase C isoform X1 [Medicago truncatula]	Metabolism;Metabolism	Global and overview maps;Nucleotide metabolism	ko01100//Metabolic pathways;ko00240//Pyrimidine metabolism	K00876;K00876	GO:0044444//cytoplasmic part	GO:0019206//nucleoside kinase activity;GO:0032550//purine ribonucleoside binding;GO:0046872//metal ion binding	GO:0001101//response to acid chemical;GO:0003006//developmental process involved in reproduction;GO:0006222//UMP biosynthetic process;GO:0006241//CTP biosynthetic process;GO:0006464//cellular protein modification process;GO:0048580//regulation of post-embryonic development;GO:0051704//multi-organism process	--
MS.gene00074	0.283	0.424	0	0.415	0	0.241	0.341	0	0.362	0.559	0.154	0.725	0.063	0	0.117	HSP70	probable mediator of RNA polymerase II transcription subunit 37c [Medicago truncatula]	Genetic Information Processing;Genetic Information Processing;Cellular Processes	Folding, sorting and degradation;Transcription;Transport and catabolism	ko04141//Protein processing in endoplasmic reticulum;ko03040//Spliceosome;ko04144//Endocytosis	K03283;K03283;K03283	-	GO:0032550//purine ribonucleoside binding	-	--
MS.gene000740	0	0	0	0	0	0	0	0	0	0	0	0	0	0	0	AAE6	probable acyl-activating enzyme 5, peroxisomal [Medicago truncatula]	-	-	-	-	GO:0009536//plastid;GO:0042579//microbody	GO:0016405//CoA-ligase activity	GO:0008152//metabolic process	--
MS.gene000741	0.428	0.197	0.116	0	0	0	0	0.797	0	0.609	0	0.063	0.486	0	0.208	glnA	type-1 glutamine synthetase 1 isoform X2 [Medicago truncatula]	-	-	-	-	GO:0044444//cytoplasmic part	GO:0015631//tubulin binding;GO:0016211//ammonia ligase activity	GO:0001101//response to acid chemical;GO:0006541//glutamine metabolic process;GO:0006568//tryptophan metabolic process;GO:0009683//indoleacetic acid metabolic process;GO:0009791//post-embryonic development;GO:0010243//response to organonitrogen compound;GO:0048856//anatomical structure development	--
MS.gene000742	0	0.177	0	0	0	0	0	0	0.049	0.478	0.193	0	0.118	0	0	--	retropepsin-like protein [Phaseolus vulgaris]	-	-	-	-	-	-	-	--
MS.gene000743	0	0.196	0	0	0	0	0	0	0	0	0	0	0	0	0.16	HSR201	benzyl alcohol O-benzoyltransferase [Medicago truncatula]	-	-	-	-	-	GO:0016747//transferase activity, transferring acyl groups other than amino-acyl groups	-	--
MS.gene000744	5.848	7.405	1.791	0	0	0	0.938	9.35	0	1.59	1.735	3.155	0.817	4.88	3.005	--	transmembrane ascorbate ferrireductase [Spatholobus suberectus]	-	-	-	-	-	-	-	--
MS.gene000745	0	0	0	0	0	0	0	0	0	0	0	0	0	0	0	RCD1	inactive poly (ADP-ribose) polymerase RCD1 [Trifolium pratense]	-	-	-	-	GO:0005634//nucleus	GO:0005488//binding	GO:0000160//phosphorelay signal transduction system;GO:0000302//response to reactive oxygen species;GO:0003006//developmental process involved in reproduction;GO:0006090//pyruvate metabolic process;GO:0006464//cellular protein modification process;GO:0006605//protein targeting;GO:0006970//response to osmotic stress;GO:0006996//organelle organization;GO:0009620//response to fungus;GO:0009755//horm…	--
MS.gene000746	0	0	0	0	0	0	0	0	0	0	0	0	0	0	0	SRO1	inactive poly (ADP-ribose) polymerase RCD1 [Trifolium pratense]	-	-	-	-	-	-	-	--
MS.gene000747	0	0	0	0	0	0	0	0	0	0	0	0	0	0	0	RCD1	inactive poly [ADP-ribose] polymerase RCD1-like [Cicer arietinum]	-	-	-	-	GO:0043231//intracellular membrane-bounded organelle	GO:0005488//binding	GO:0000160//phosphorelay signal transduction system;GO:0000302//response to reactive oxygen species;GO:0003006//developmental process involved in reproduction;GO:0006605//protein targeting;GO:0006970//response to osmotic stress;GO:0009755//hormone-mediated signaling pathway;GO:0009863//salicylic acid mediated signaling pathway;GO:0010035//response to inorganic substance;GO:0010101//post-embryonic…	--
MS.gene000748	0	0	0	0	0	0	0	0	0	0	0	0	0	0	0	--	Isoamyl acetate-hydrolyzing esterase 1 -like protein [Capsicum annuum]	-	-	-	-	-	-	-	--
MS.gene000749	0	0	0	0	0	0	0	0	0	0	0	0	0	0	0	SRO1	inactive poly (ADP-ribose) polymerase RCD1 [Trifolium pratense]	-	-	-	-	-	-	-	--
MS.gene00075	0	0	0	0	0	0	0	0	0	0	0	0	0	0	0	HSP70	probable mediator of RNA polymerase II transcription subunit 37c [Medicago truncatula]	Genetic Information Processing;Genetic Information Processing;Cellular Processes	Folding, sorting and degradation;Transcription;Transport and catabolism	ko04141//Protein processing in endoplasmic reticulum;ko03040//Spliceosome;ko04144//Endocytosis	K03283;K03283;K03283	GO:0016020//membrane;GO:0043231//intracellular membrane-bounded organelle;GO:0044444//cytoplasmic part;GO:0071944//cell periphery	GO:0016491//oxidoreductase activity;GO:0032550//purine ribonucleoside binding	GO:0006950//response to stress;GO:0010467//gene expression;GO:0034645//cellular macromolecule biosynthetic process;GO:0044267//cellular protein metabolic process	--
MS.gene000750	0	0	0	0	0	0	0	0	0	0.019	0	0	0	0	0	SRO1	Inactive poly [ADP-ribose] polymerase RCD1 [Glycine soja]	-	-	-	-	GO:0043231//intracellular membrane-bounded organelle	GO:0005488//binding	GO:0000160//phosphorelay signal transduction system;GO:0000302//response to reactive oxygen species;GO:0003006//developmental process involved in reproduction;GO:0006605//protein targeting;GO:0006970//response to osmotic stress;GO:0009755//hormone-mediated signaling pathway;GO:0009863//salicylic acid mediated signaling pathway;GO:0010035//response to inorganic substance;GO:0010101//post-embryonic…	--
MS.gene000751	0	0	0	0	0	0	0	0	0	0	0	0	0	0	0	SRO1	Inactive poly [ADP-ribose] polymerase RCD1 [Glycine soja]	-	-	-	-	GO:0043231//intracellular membrane-bounded organelle	GO:0005488//binding	GO:0000160//phosphorelay signal transduction system;GO:0000302//response to reactive oxygen species;GO:0003006//developmental process involved in reproduction;GO:0006605//protein targeting;GO:0006970//response to osmotic stress;GO:0009755//hormone-mediated signaling pathway;GO:0009863//salicylic acid mediated signaling pathway;GO:0010035//response to inorganic substance;GO:0010101//post-embryonic…	--
MS.gene000752	0	0	0	0	0	0	0	0	0	0.228	0	0	0	0	0	SRO1	inactive poly (ADP-ribose) polymerase RCD1 [Trifolium pratense]	-	-	-	-	-	-	-	--
MS.gene000753	0	0	0	0	0	0	0	0	0	0	0	0	0	0	0	SRO1	inactive poly (ADP-ribose) polymerase RCD1 [Trifolium pratense]	-	-	-	-	-	-	-	--
MS.gene000754	0	0	0	0	0	0	0	0	0	0	0	0	0	0	0	SRO1	inactive poly (ADP-ribose) polymerase RCD1 [Trifolium pratense]	-	-	-	-	-	-	-	--
MS.gene000755	0	0	0	0	0	0	0	0	0	0	0	0	0	0	0	SRO1	inactive poly (ADP-ribose) polymerase RCD1 [Trifolium pratense]	-	-	-	-	-	-	-	--
MS.gene000756	2.74	2.496	3.699	4.961	6.364	3.272	3.275	23	4.008	9.169	0.985	10.855	2.647	1.308	6.308	HSFB2A	heat stress transcription factor B-2b [Medicago truncatula]	-	-	-	-	GO:0043231//intracellular membrane-bounded organelle	-	GO:0006355//regulation of transcription, DNA-templated;GO:0006950//response to stress;GO:0009628//response to abiotic stimulus;GO:0010243//response to organonitrogen compound;GO:1901700//response to oxygen-containing compound	HSF
MS.gene000757	0	0	0	0	0	0	0	0.032	0	0	0	0	0	0	0	JMJ25	transcription factor jumonji (jmjC) domain protein [Medicago truncatula]	-	-	-	-	-	-	-	--
MS.gene000758	0	0	0	0	0	0	0	0	0	0	0	0	0	0	0	--	ethylene-responsive transcription factor erf118-like protein, partial [Trifolium pratense]	-	-	-	-	-	-	-	--
MS.gene000759	0.58	0.892	0	0.572	0	0	0.366	0	0.166	0	0	0.333	0.404	0	0.143	CET1	CEN-like protein 1 isoform X1 [Medicago truncatula]	-	-	-	-	GO:0016020//membrane;GO:0043231//intracellular membrane-bounded organelle	-	GO:0006605//protein targeting;GO:0009648//photoperiodism;GO:0009909//regulation of flower development;GO:0034285//response to disaccharide;GO:0048523//negative regulation of cellular process;GO:0048869//cellular developmental process;GO:2001141//regulation of RNA biosynthetic process	--
MS.gene00076	0.09	0	0	0	0.376	0	0	0	0	0.659	0.061	0.026	0	0.173	0.356	HSP70-18	probable mediator of RNA polymerase II transcription subunit 37c [Medicago truncatula]	Genetic Information Processing;Genetic Information Processing;Cellular Processes	Folding, sorting and degradation;Transcription;Transport and catabolism	ko04141//Protein processing in endoplasmic reticulum;ko03040//Spliceosome;ko04144//Endocytosis	K03283;K03283;K03283	GO:0005576//extracellular region;GO:0030312//external encapsulating structure;GO:0031090//organelle membrane;GO:0043231//intracellular membrane-bounded organelle;GO:0044444//cytoplasmic part	GO:0016628//oxidoreductase activity, acting on the CH-CH group of donors, NAD or NADP as acceptor;GO:0032550//purine ribonucleoside binding;GO:0044389//ubiquitin-like protein ligase binding	GO:0010468//regulation of gene expression;GO:0032446//protein modification by small protein conjugation;GO:0033554//cellular response to stress;GO:0034645//cellular macromolecule biosynthetic process;GO:0044710//single-organism metabolic process	--
MS.gene000760	1.919	1.708	5.656	1.815	2.305	2.12	2.488	2.92	1.814	3.813	0.766	0.504	2.138	4.427	1.303	XBAT33	E3 ubiquitin-protein ligase XBAT33 [Medicago truncatula]	-	-	-	-	-	GO:0019787//ubiquitin-like protein transferase activity;GO:0046914//transition metal ion binding	GO:0007275//multicellular organism development;GO:0009693//ethylene biosynthetic process;GO:0016567//protein ubiquitination;GO:0044281//small molecule metabolic process;GO:0065007//biological regulation	--
MS.gene000761	0.23	0.384	1.227	0.137	0.241	0.43	0.406	1.105	0.601	0.408	0.883	0.48	0.698	1.078	0.702	RPD1	protein ROOT PRIMORDIUM DEFECTIVE 1 [Medicago truncatula]	-	-	-	-	-	GO:0003824//catalytic activity	GO:0008283//cell proliferation;GO:0010101//post-embryonic root morphogenesis	--
MS.gene000762	0	0	0	0	0	0	0	0	0	0	0	0	0	0	0	SUMO2	small ubiquitin-related modifier 1-like isoform X1 [Cicer arietinum]	Genetic Information Processing	Translation	ko03013//Nucleocytoplasmic transport	K12160	GO:0043231//intracellular membrane-bounded organelle;GO:0044444//cytoplasmic part	GO:0005488//binding;GO:0016818//hydrolase activity, acting on acid anhydrides, in phosphorus-containing anhydrides	GO:0000097//sulfur amino acid biosynthetic process;GO:0006006//glucose metabolic process;GO:0006996//organelle organization;GO:0008380//RNA splicing;GO:0009408//response to heat;GO:0018205//peptidyl-lysine modification;GO:0044092//negative regulation of molecular function;GO:0051603//proteolysis involved in cellular protein catabolic process	--
MS.gene000763	0.089	0	0.614	0.25	1.023	0	0.093	2.028	0.142	1.785	4.085	0.801	0.645	0.561	0.091	At3g50280	uncharacterized acetyltransferase At3g50280 [Medicago truncatula]	-	-	-	-	-	GO:0016746//transferase activity, transferring acyl groups	-	--
MS.gene000764	0.03	0	0	0	0	0	0	0	0	0	0	0	0	0	0	At3g50280	uncharacterized acetyltransferase At3g50280 [Medicago truncatula]	-	-	-	-	-	GO:0016746//transferase activity, transferring acyl groups	-	--
MS.gene000765	0	0	0	0	0	0	0	0	0	0	0	0	0	0	0	ABCB1	PREDICTED: ABC transporter B family member 1-like [Cucumis melo]	Environmental Information Processing	Membrane transport	ko02010//ABC transporters	K05658	-	-	-	--
MS.gene000766	0.721	1.559	1.26	0.496	0.795	0.646	0	0.132	0.563	0.434	1.534	1.022	0.516	0.883	0.696	ZEP	zeaxanthin epoxidase, chloroplastic isoform X3 [Medicago truncatula]	Metabolism;Metabolism;Metabolism	Global and overview maps;Global and overview maps;Metabolism of terpenoids and polyketides	ko01100//Metabolic pathways;ko01110//Biosynthesis of secondary metabolites;ko00906//Carotenoid biosynthesis	K09838;K09838;K09838	GO:0009526//plastid envelope;GO:0016020//membrane;GO:0044434//chloroplast part	GO:0016709//oxidoreductase activity, acting on paired donors, with incorporation or reduction of molecular oxygen, NAD(P)H as one donor, and incorporation of one atom of oxygen	GO:0006950//response to stress;GO:0009639//response to red or far red light;GO:0009687//abscisic acid metabolic process;GO:0009756//carbohydrate mediated signaling;GO:0016117//carotenoid biosynthetic process;GO:0032958//inositol phosphate biosynthetic process	--
MS.gene000767	4.907	5.802	6.112	3.986	3.552	3.591	6.997	1.213	3.751	3.72	2.122	5.129	4.232	3.278	3.796	EML4	protein EMSY-LIKE 3 [Medicago truncatula]	-	-	-	-	-	-	GO:0045491//xylan metabolic process	--
MS.gene000768	0.138	0.276	0.221	0.433	2.633	0.775	0.748	1.153	0.151	0.372	0.559	2.951	1.375	0.865	0.6	SKIP23	F-box family protein [Trifolium pratense]	-	-	-	-	-	-	-	--
MS.gene000769	13.01	16.264	8.747	2.739	4.804	2.887	6.675	4.4	3.393	6.515	7.333	11.353	15.65	10.941	13.387	--	protein LTV1 homolog [Medicago truncatula]	-	-	-	-	-	-	-	--
MS.gene00077	0	0	0	0	0.558	0.045	0	0	0	0.052	0.457	0.107	0.204	1.164	0.646	HSP70	probable mediator of RNA polymerase II transcription subunit 37c [Medicago truncatula]	Genetic Information Processing;Genetic Information Processing;Cellular Processes	Folding, sorting and degradation;Transcription;Transport and catabolism	ko04141//Protein processing in endoplasmic reticulum;ko03040//Spliceosome;ko04144//Endocytosis	K03283;K03283;K03283	GO:0016020//membrane;GO:0043231//intracellular membrane-bounded organelle;GO:0044444//cytoplasmic part;GO:0071944//cell periphery	GO:0016491//oxidoreductase activity;GO:0032550//purine ribonucleoside binding	GO:0006950//response to stress;GO:0010467//gene expression;GO:0034645//cellular macromolecule biosynthetic process;GO:0044267//cellular protein metabolic process	--
MS.gene000770	7.587	5.675	3.543	2.973	1.506	1.209	3.136	1.837	3.072	3.317	3.085	2.494	4.018	1.78	0.883	At2g30000	PHD finger-like domain-containing protein 5B [Glycine soja]	Genetic Information Processing	Transcription	ko03040//Spliceosome	K12834	GO:0005681//spliceosomal complex	-	GO:0000377//RNA splicing, via transesterification reactions with bulged adenosine as nucleophile	--
MS.gene000771	0	0	0	0	0	0	0	0	0	0	0	0	0	0	0	SKIP11	F-box/kelch-repeat protein SKIP11 [Medicago truncatula]	-	-	-	-	GO:0043231//intracellular membrane-bounded organelle	-	GO:0031668//cellular response to extracellular stimulus;GO:0033554//cellular response to stress;GO:0044237//cellular metabolic process;GO:0044238//primary metabolic process;GO:0071704//organic substance metabolic process	--
MS.gene000772	0	0	0	0	0	0	0	0	0	0	0	0	0	0	0	--	tobamovirus multiplication protein 2A [Medicago truncatula]	-	-	-	-	GO:0005774//vacuolar membrane;GO:0005911//cell-cell junction;GO:0031224//intrinsic component of membrane	GO:0005515//protein binding	GO:0019079//viral genome replication	--
MS.gene000773	0	0	0	0	0	0	0	0	0	0	0	0	0	0	0	--	zinc finger homeodomain protein, partial [Trifolium pratense]	-	-	-	-	-	-	-	--
MS.gene000774	0	0	0	0	0	0	0	0	0	0	0	0	0	0	0	--	gag-protease polyprotein [Trifolium pratense]	-	-	-	-	-	-	-	--
MS.gene000775	0	0	0	0	0	0	0	0	0	0	0	0	0	0	0	--	sarcoplasmic reticulum histidine-rich calcium-binding protein-like [Vigna unguiculata]	-	-	-	-	-	-	-	--
MS.gene000776	0.056	0.167	0	0	0	0	0	0	0	0	0	0	0	0	0.139	--	Sporozoite surface protein 2 [Cajanus cajan]	-	-	-	-	-	-	-	--
MS.gene000777	0	0	0	0	0	0	0	0	0	0	0	0	0	0	0	EIF4G	eukaryotic translation initiation factor 4G-like protein [Medicago truncatula]	Genetic Information Processing	Translation	ko03013//Nucleocytoplasmic transport	K03260	-	GO:0003723//RNA binding	GO:0006412//translation;GO:0009605//response to external stimulus;GO:0044763//single-organism cellular process	--
MS.gene000778	0	0	0.001	0	0	0	0	0	0	0	0	0	0	0	0	--	Retrotransposable element Tf2 [Cajanus cajan]	-	-	-	-	-	-	-	--
MS.gene000779	0	0	0	0	0	0	0	0	0	0	0	0	0	0	0	--	Retrotransposable element Tf2 [Cajanus cajan]	-	-	-	-	-	-	-	--
MS.gene00078	0.51	0.5	0	0.151	0.542	0.118	0	0.136	0	0.527	0.501	0.075	0.105	0.518	0.965	HSP70	probable mediator of RNA polymerase II transcription subunit 37c [Medicago truncatula]	Genetic Information Processing;Genetic Information Processing;Cellular Processes	Folding, sorting and degradation;Transcription;Transport and catabolism	ko04141//Protein processing in endoplasmic reticulum;ko03040//Spliceosome;ko04144//Endocytosis	K03283;K03283;K03283	GO:0005576//extracellular region;GO:0030312//external encapsulating structure;GO:0031090//organelle membrane;GO:0043231//intracellular membrane-bounded organelle;GO:0044444//cytoplasmic part	GO:0016628//oxidoreductase activity, acting on the CH-CH group of donors, NAD or NADP as acceptor;GO:0032550//purine ribonucleoside binding;GO:0044389//ubiquitin-like protein ligase binding	GO:0010468//regulation of gene expression;GO:0032446//protein modification by small protein conjugation;GO:0033554//cellular response to stress;GO:0034645//cellular macromolecule biosynthetic process;GO:0044710//single-organism metabolic process	--
MS.gene000780	0	0	0	0	0	0	0	0	0	0	0	0	0	0	0	ARR14	two-component response regulator ARR14 [Medicago truncatula]	-	-	-	-	-	GO:0005515//protein binding	GO:0007165//signal transduction;GO:0080090//regulation of primary metabolic process;GO:2000026//regulation of multicellular organismal development	--
MS.gene000781	0	0.096	0	0	0	0	0	0	0	0	0.367	0	0	0	0	GIP	Retrovirus-related Pol polyprotein from transposon TNT 1-94 [Vitis vinifera]	-	-	-	-	-	-	-	--
MS.gene000782	0	0	0	0	0	0	0	0	0	0	0	0	0	0	0	--	Retrovirus-related Pol polyprotein from transposon TNT 1-94 [Cajanus cajan]	-	-	-	-	-	-	-	--
MS.gene000783	0.401	0.133	0	0	0	0	0	0.282	0	0.719	0.29	0	0	0.334	0	CSLG3	cellulose synthase-like protein [Medicago truncatula]	-	-	-	-	GO:0031224//intrinsic component of membrane	GO:0016759//cellulose synthase activity	GO:0030243//cellulose metabolic process	--
MS.gene000784	0	0	0	0	0	0	0	0	0	0	0	0	0	0	0	--	la-related protein 1-like [Chenopodium quinoa]	-	-	-	-	-	-	-	--
MS.gene000785	0	0.126	0	0	0	0	0	0	0	0	0	0	0	0	0	--	Gag [Vitis vinifera]	-	-	-	-	-	-	-	--
MS.gene000786	0	0	0	0	0	0	0	0	0	0	0	0	0	0	0	--	receptor-like kinase [Medicago truncatula]	-	-	-	-	-	-	-	--
MS.gene000787	0	0.186	0	0	0.198	0	0	0	0	0	0	0	0	0	0.232	HIPP31	heavy metal-associated isoprenylated plant protein 26-like [Trifolium pratense]	-	-	-	-	GO:0043231//intracellular membrane-bounded organelle	GO:0043169//cation binding	GO:0000041//transition metal ion transport	--
MS.gene000788	0	0.41	0	0.084	0	0	0.154	0	0	0.071	0	0.084	0.196	0.17	0.258	RE1	Retrovirus-related Pol polyprotein from transposon TNT 1-94 [Cajanus cajan]	-	-	-	-	-	-	-	--
MS.gene000789	0	0	0	0	0.073	0	0.083	0	0.134	0.037	0.187	0	0.183	0	0.086	--	myosin-7 isoform X1 [Medicago truncatula]	-	-	-	-	-	-	-	--
MS.gene00079	1.479	1.923	1.349	1.35	1.075	1.116	1.439	1.007	0.824	2.002	1.76	1.304	1.802	1.871	0.547	RPI4	probable ribose-5-phosphate isomerase 4, chloroplastic [Medicago truncatula]	Metabolism;Metabolism;Metabolism;Metabolism;Metabolism;Metabolism	Global and overview maps;Global and overview maps;Global and overview maps;Global and overview maps;Energy metabolism;Carbohydrate metabolism	ko01100//Metabolic pathways;ko01110//Biosynthesis of secondary metabolites;ko01200//Carbon metabolism;ko01230//Biosynthesis of amino acids;ko00710//Carbon fixation in photosynthetic organisms;ko00030//Pentose phosphate pathway	K01807;K01807;K01807;K01807;K01807;K01807	GO:0009536//plastid	GO:0003824//catalytic activity	GO:0006739//NADP metabolic process;GO:0009451//RNA modification;GO:0019682//glyceraldehyde-3-phosphate metabolic process	--
MS.gene000790	6.176	8.696	7.75	4.149	4.077	2.777	7.397	6.258	4.853	6.707	7.191	4.626	6.029	14.654	6.771	RPL6	50S ribosomal protein L6, chloroplastic [Medicago truncatula]	Genetic Information Processing	Translation	ko03010//Ribosome	K02933	GO:0009526//plastid envelope;GO:0009532//plastid stroma;GO:0044391//ribosomal subunit	GO:0003723//RNA binding;GO:0005198//structural molecule activity	GO:0003006//developmental process involved in reproduction;GO:0006090//pyruvate metabolic process;GO:0006739//NADP metabolic process;GO:0006996//organelle organization;GO:0009725//response to hormone;GO:0010467//gene expression;GO:0016072//rRNA metabolic process;GO:0032774//RNA biosynthetic process;GO:0043623//cellular protein complex assembly	--
MS.gene000791	0	0	0	0	0	0	0	0	0	0	0	0	0	0	0	ABCC10	ABC transporter C family member 10 [Spatholobus suberectus]	Environmental Information Processing	Membrane transport	ko02010//ABC transporters	K05666	GO:0031090//organelle membrane;GO:0031224//intrinsic component of membrane;GO:0043231//intracellular membrane-bounded organelle	GO:0016628//oxidoreductase activity, acting on the CH-CH group of donors, NAD or NADP as acceptor;GO:0032550//purine ribonucleoside binding;GO:0042626//ATPase activity, coupled to transmembrane movement of substances	GO:0015893//drug transport;GO:0044710//single-organism metabolic process;GO:0044763//single-organism cellular process	--
MS.gene000792	0	0	0	0	0	0	0	0	0	0	0	0	0	0	0	ABCC10	ABC transporter C family member 10 isoform X2 [Medicago truncatula]	Environmental Information Processing	Membrane transport	ko02010//ABC transporters	K05666	GO:0031090//organelle membrane;GO:0031224//intrinsic component of membrane;GO:0043231//intracellular membrane-bounded organelle	GO:0016628//oxidoreductase activity, acting on the CH-CH group of donors, NAD or NADP as acceptor;GO:0032550//purine ribonucleoside binding;GO:0042626//ATPase activity, coupled to transmembrane movement of substances	GO:0015893//drug transport;GO:0044710//single-organism metabolic process;GO:0044763//single-organism cellular process	--
MS.gene000793	0	0	0	0	0	0	0	0	0	0	0	0	0	0	0	ABCC10	ABC transporter C family member 10 isoform X1 [Medicago truncatula]	Environmental Information Processing	Membrane transport	ko02010//ABC transporters	K05666	GO:0031224//intrinsic component of membrane	GO:0015405//P-P-bond-hydrolysis-driven transmembrane transporter activity;GO:0016628//oxidoreductase activity, acting on the CH-CH group of donors, NAD or NADP as acceptor;GO:0017111//nucleoside-triphosphatase activity;GO:0032550//purine ribonucleoside binding	GO:0044710//single-organism metabolic process;GO:0044763//single-organism cellular process;GO:0051234//establishment of localization	--
MS.gene000794	0	0	0	0	0	0	0	0	0	0	0	0	0	0	0	EIF4G	eukaryotic translation initiation factor 4G-like protein [Medicago truncatula]	Genetic Information Processing	Translation	ko03013//Nucleocytoplasmic transport	K03260	-	GO:0003723//RNA binding	GO:0006412//translation;GO:0009605//response to external stimulus;GO:0044763//single-organism cellular process	--
MS.gene000795	1.567	2.142	10.258	9.437	13.552	23.002	8.028	20.378	7.516	22.901	11.412	24.777	27.407	4.138	25.716	SDH	sorbitol dehydrogenase [Medicago truncatula]	Metabolism;Metabolism;Metabolism	Global and overview maps;Carbohydrate metabolism;Carbohydrate metabolism	ko01100//Metabolic pathways;ko00040//Pentose and glucuronate interconversions;ko00051//Fructose and mannose metabolism	K00008;K00008;K00008	GO:0005911//cell-cell junction;GO:0031090//organelle membrane;GO:0043231//intracellular membrane-bounded organelle;GO:0044444//cytoplasmic part	GO:0003824//catalytic activity;GO:0046914//transition metal ion binding	GO:0044710//single-organism metabolic process	--
MS.gene000796	0	0	0	0	0	0	0	0	0	0	0	0	0	0	0	--	hypothetical protein MTR_1g044605 [Medicago truncatula]	-	-	-	-	-	-	-	--
MS.gene000797	4.024	3.423	1.091	0	0.274	1.023	2.472	2.828	2.117	1.371	0.52	3.828	2.185	1.626	0.431	ZDP	polynucleotide phosphatase/kinase [Medicago truncatula]	-	-	-	-	-	GO:0016740//transferase activity;GO:0016787//hydrolase activity;GO:0046914//transition metal ion binding	GO:0006796//phosphate-containing compound metabolic process;GO:0034645//cellular macromolecule biosynthetic process;GO:0090304//nucleic acid metabolic process	--
MS.gene000798	0	0	0	0	0	0	0	0	0	0	0	0	0	0	0	--	hypothetical protein MTR_8g056180 [Medicago truncatula]	-	-	-	-	-	-	-	--
MS.gene000799	0	0	0	0	0	0	0	0	0	0	0	0	0	0	0	--	Stromal processing peptidase, chloroplastic, partial [Glycine soja]	-	-	-	-	-	-	-	--
MS.gene00080	0.058	0	0	0	0.088	0.109	0	0.376	0.121	0.22	0	0.665	0.094	0.818	0.69	HSP70	probable mediator of RNA polymerase II transcription subunit 37c [Medicago truncatula]	Genetic Information Processing;Genetic Information Processing;Cellular Processes	Folding, sorting and degradation;Transcription;Transport and catabolism	ko04141//Protein processing in endoplasmic reticulum;ko03040//Spliceosome;ko04144//Endocytosis	K03283;K03283;K03283	GO:0005576//extracellular region;GO:0030312//external encapsulating structure;GO:0031090//organelle membrane;GO:0043231//intracellular membrane-bounded organelle;GO:0044444//cytoplasmic part	GO:0016628//oxidoreductase activity, acting on the CH-CH group of donors, NAD or NADP as acceptor;GO:0032550//purine ribonucleoside binding;GO:0044389//ubiquitin-like protein ligase binding	GO:0010468//regulation of gene expression;GO:0032446//protein modification by small protein conjugation;GO:0033554//cellular response to stress;GO:0034645//cellular macromolecule biosynthetic process;GO:0044710//single-organism metabolic process	--
MS.gene000800	0	0	0	0	0	0	0	0	0	0	0	0	0	0	0	--	hypothetical protein MtrunA17_Chr1g0189141 [Medicago truncatula]	-	-	-	-	-	-	-	--
MS.gene000801	0	0	0	0	0	0	0	0	0	0	0	0	0	0	0	--	hypothetical protein MTR_1g033920 [Medicago truncatula]	-	-	-	-	-	-	-	--
MS.gene000802	0	0	0	0	0	0	0	0	0	0	1.034	0	0	0	0	--	uncharacterized protein LOC112419022 isoform X1 [Medicago truncatula]	-	-	-	-	-	-	-	--
MS.gene000803	0.043	0.044	0	0.038	0.031	0	0.079	0.036	0.058	0.059	0.029	0.056	0.08	0.061	0.113	At4g27190	disease resistance protein (CC-NBS-LRR class) family protein [Medicago truncatula]	-	-	-	-	-	GO:0032550//purine ribonucleoside binding	-	--
MS.gene000804	0.017	0.017	0.037	0	0.019	0.035	0	0.018	0.168	0.038	0.037	0.019	0.047	0	0.064	At4g27190	NBS-LRR type disease resistance protein [Medicago truncatula]	-	-	-	-	-	GO:0032550//purine ribonucleoside binding	-	--
MS.gene000805	0	0	0	0.118	0.033	0	0	0	0.069	0	0	0.034	0	0	0	--	NBS-LRR type disease resistance protein [Medicago truncatula]	-	-	-	-	-	-	-	--
MS.gene000806	0	0	0	0	0	0	0	0	0	0	0	0	0	0	0	--	pentatricopeptide repeat-containing protein At1g66345, mitochondrial [Medicago truncatula]	-	-	-	-	-	-	-	--
MS.gene000807	0.237	0	0	0	0	0	0	0	0	0	0	0	0	0	0	--	pentatricopeptide repeat-containing protein mitochondrial-like, partial [Trifolium pratense]	-	-	-	-	-	-	-	--
MS.gene000808	0	0	0	0	0	0	0	0	0	0	0	0	0	0	0	--	pentatricopeptide repeat-containing protein At1g66345, mitochondrial [Medicago truncatula]	-	-	-	-	-	-	-	--
MS.gene000809	0.23	0.237	0.211	0	0.107	0	0.093	0.108	0.098	0.235	0.104	0.061	0.325	0.081	0.099	At4g27190	NBS-LRR type disease resistance protein [Medicago truncatula]	-	-	-	-	-	-	-	--
MS.gene00081	0	0	0.26	0.306	0.172	0.249	0	0.086	0.134	0	0.176	0.267	1.293	0	0.302	SLC25A44	substrate carrier family protein [Medicago truncatula]	-	-	-	-	GO:0031224//intrinsic component of membrane;GO:0043231//intracellular membrane-bounded organelle	GO:0032550//purine ribonucleoside binding	GO:0035556//intracellular signal transduction;GO:0044765//single-organism transport	--
MS.gene000810	0.27	0.172	0.182	0.169	0.5	0	0.162	0.499	0	0.086	0.585	0.665	0.179	0.422	0.167	--	ATP-dependent DNA helicase PIF1, partial [Trifolium pratense]	-	-	-	-	-	-	-	--
MS.gene000811	0	0	0	0	0	0	0	0	0	0	0	0	0	0	0	--	E3 ubiquitin-protein ligase PUB24 [Medicago truncatula]	-	-	-	-	-	-	GO:0002252//immune effector process;GO:0006498//N-terminal protein lipidation;GO:0006605//protein targeting;GO:0009617//response to bacterium;GO:0009620//response to fungus;GO:0009692//ethylene metabolic process;GO:0009696//salicylic acid metabolic process;GO:0009755//hormone-mediated signaling pathway;GO:0009814//defense response, incompatible interaction;GO:0009863//salicylic acid mediated sign…	--
MS.gene000812	0.161	0.272	0	0.06	0.051	0.195	0.842	0.102	0.105	0.195	0.111	0.899	0.19	0.187	0.321	At1g66345	pentatricopeptide repeat-containing protein At1g66345, mitochondrial [Medicago truncatula]	-	-	-	-	-	-	-	--
MS.gene000813	0	0	0	0	0	0	0	0	0	0	0	0	0	0	0	--	F-box/kelch-repeat protein At3g06240 [Medicago truncatula]	-	-	-	-	-	-	-	--
MS.gene000814	0	0	0	0	0	0.113	0	0	0	0	0	0	0	0	0	--	Replication factor A [Vigna unguiculata]	-	-	-	-	-	-	-	--
MS.gene000815	0	0	0	0	0.48	0	0	0	0	0	0	0	0	0	0	VPS54	vacuolar sorting-associated protein 54-like [Trifolium pratense]	-	-	-	-	-	-	-	--
MS.gene000816	0.43	0	0.233	0	0.713	0	0	0.564	1.833	0	1.507	0.668	0	0	1.32	VPS54	vacuolar protein sorting-associated protein 54, chloroplastic [Medicago truncatula]	-	-	-	-	-	-	-	--
MS.gene000817	4.234	4.365	1.28	1.047	3.214	1.219	4.113	1.043	1.668	2.081	1.907	2.691	3.811	2.58	1.32	LECRKS4	L-type lectin-domain receptor kinase S.4 [Medicago truncatula]	-	-	-	-	GO:0031224//intrinsic component of membrane	GO:0004674//protein serine/threonine kinase activity;GO:0032550//purine ribonucleoside binding	GO:0006464//cellular protein modification process;GO:0006796//phosphate-containing compound metabolic process;GO:0007049//cell cycle	--
MS.gene000818	2.118	2.322	0.198	1.707	2.137	1.631	2.313	1.319	0.729	3.287	3.013	4.712	4.347	2.836	2.942	LECRK41	L-type lectin-domain containing receptor kinase IV.1 [Medicago truncatula]	-	-	-	-	-	GO:0004713//protein tyrosine kinase activity;GO:0032550//purine ribonucleoside binding	GO:0006468//protein phosphorylation;GO:0007167//enzyme linked receptor protein signaling pathway	--
MS.gene000819	1.025	0.707	0	0	0	0.289	0.948	0.097	0.045	0	0	0	0.154	0.153	0	LECRK41	L-type lectin-domain containing receptor kinase IV.1 [Medicago truncatula]	-	-	-	-	-	GO:0004713//protein tyrosine kinase activity;GO:0032550//purine ribonucleoside binding	GO:0006468//protein phosphorylation;GO:0007167//enzyme linked receptor protein signaling pathway	--
MS.gene00082	19.507	19.048	19.953	6.126	6.222	5.804	6.925	4.012	5.386	12.39	13.341	15.739	10.81	6.213	4.827	RH40	DEAD-box ATP-dependent RNA helicase 46 [Medicago truncatula]	Genetic Information Processing	Transcription	ko03040//Spliceosome	K12823	GO:0043231//intracellular membrane-bounded organelle	GO:0003676//nucleic acid binding;GO:0003724//RNA helicase activity;GO:0032550//purine ribonucleoside binding;GO:0042623//ATPase activity, coupled	GO:0000956//nuclear-transcribed mRNA catabolic process;GO:0006625//protein targeting to peroxisome;GO:0009062//fatty acid catabolic process;GO:0016072//rRNA metabolic process;GO:0022613//ribonucleoprotein complex biogenesis;GO:0071555//cell wall organization	--
MS.gene000820	1.706	2.176	0.553	0.06	0.582	0.358	0.276	0.11	0.247	0.105	0.266	0.189	0.528	0.187	0.97	LECRK41	L-type lectin-domain containing receptor kinase IV.1 [Medicago truncatula]	-	-	-	-	-	GO:0004713//protein tyrosine kinase activity;GO:0032550//purine ribonucleoside binding	GO:0006468//protein phosphorylation;GO:0007167//enzyme linked receptor protein signaling pathway	--
MS.gene000821	0.136	0.221	0.282	0.088	0.044	0.107	0	0.085	0.148	0.065	0.044	0	0.036	0.017	0.253	LECRK41	L-type lectin-domain containing receptor kinase IV.1 isoform X1 [Medicago truncatula]	-	-	-	-	-	GO:0004672//protein kinase activity;GO:0032550//purine ribonucleoside binding	GO:0006468//protein phosphorylation;GO:0007167//enzyme linked receptor protein signaling pathway	--
MS.gene000822	0	0	0	0	0	0	0	0	0	0	0	0	0	0	0	LECRK41	L-type lectin-domain containing receptor kinase IV.1 [Medicago truncatula]	-	-	-	-	-	GO:0004672//protein kinase activity;GO:0005488//binding	GO:0006464//cellular protein modification process;GO:0016310//phosphorylation	--
MS.gene000823	0	0.375	0	0	0	0.138	0	0.185	0	0	0	0	0	0	0.117	LECRK41	L-type lectin-domain containing receptor kinase IV.1 isoform X1 [Medicago truncatula]	-	-	-	-	-	GO:0004672//protein kinase activity;GO:0032550//purine ribonucleoside binding	GO:0006468//protein phosphorylation	--
MS.gene000824	0	0	0	0	0	0	0	0	0	0	0	0	0	0	0	--	retrovirus-related Pol polyprotein from transposon TNT 1-94, partial [Trifolium pratense]	-	-	-	-	-	-	-	--
MS.gene000825	0	0	0	0	0	0	0	0	0	0	0	0	0	0.068	0	LECRK41	L-type lectin-domain containing receptor kinase IV.1 isoform X1 [Medicago truncatula]	-	-	-	-	-	GO:0004672//protein kinase activity;GO:0005488//binding	GO:0006468//protein phosphorylation;GO:0007165//signal transduction	--
MS.gene000826	0.126	0.277	0.085	0.149	0.084	0.222	0	0	0	0.088	0	0	0	0.294	0.249	LECRK41	L-type lectin-domain containing receptor kinase IV.1 [Medicago truncatula]	-	-	-	-	-	GO:0004713//protein tyrosine kinase activity;GO:0032550//purine ribonucleoside binding	GO:0006468//protein phosphorylation;GO:0007167//enzyme linked receptor protein signaling pathway	--
MS.gene000827	0	0	0	0	0	0	0	0	0	0	0	0	0	0	0	--	-	-	-	-	-	-	-	-	--
MS.gene000828	0	0	0	0	0	0	0	0.468	0	0	0	0	0	0	0	TIP5-1	probable aquaporin TIP5-1 [Medicago truncatula]	-	-	-	-	-	-	-	--
MS.gene000829	0	0	0	0	0	0	0	0	0	0	0	0	0	0.051	0	LECRK41	L-type lectin-domain containing receptor kinase IV.1 [Medicago truncatula]	-	-	-	-	-	GO:0004672//protein kinase activity;GO:0032550//purine ribonucleoside binding	GO:0006468//protein phosphorylation	--
MS.gene00083	0	0	0	0	0.854	0	0	0	0	1.74	0	2.994	0	0	1.645	ECT2	YTH domain-containing protein ECT4-like [Cicer arietinum]	-	-	-	-	-	-	GO:0000097//sulfur amino acid biosynthetic process;GO:0008380//RNA splicing	--
MS.gene000830	0.118	0	0	0.057	0	0	0	0	0	0	0.043	0	0	0	0	LECRK41	L-type lectin-domain containing receptor kinase IV.1 [Medicago truncatula]	-	-	-	-	-	GO:0004672//protein kinase activity;GO:0032550//purine ribonucleoside binding	GO:0006468//protein phosphorylation;GO:0007167//enzyme linked receptor protein signaling pathway	--
MS.gene000831	0	0	0.759	0	0	0.363	0.214	0	0	0	0	0	0	0	5.738	--	zinc finger, C3HC4 type (RING finger) protein [Medicago truncatula]	-	-	-	-	-	-	-	--
MS.gene000832	0.05	0.08	0.254	0.199	0.238	0.121	0	0.252	0.467	0.384	0.524	0.043	0.105	0.234	0.103	LECRK41	L-type lectin-domain containing receptor kinase IV.1 [Medicago truncatula]	-	-	-	-	-	GO:0004672//protein kinase activity;GO:0005488//binding	GO:0006468//protein phosphorylation	--
MS.gene000833	0.802	1.761	0.447	0.763	0.297	2.47	5.299	1.309	0.265	1.389	1.085	3.089	4.528	4.092	2.204	--	TPR protein [Trifolium pratense]	-	-	-	-	-	-	-	--
MS.gene000834	0	0	0.057	0	0	0	0	0	0	0	0	0	0	0	0	Os11g0706600	thaumatin-like protein [Medicago truncatula]	-	-	-	-	GO:0043231//intracellular membrane-bounded organelle	-	GO:0043207//response to external biotic stimulus	--
MS.gene000835	0	0	0	0	0	0	0	0	0	0	0	0	0	0	0	At3g11180	Oxoglutarate/iron-dependent dioxygenase [Corchorus olitorius]	-	-	-	-	-	GO:0016705//oxidoreductase activity, acting on paired donors, with incorporation or reduction of molecular oxygen;GO:0043169//cation binding;GO:0051213//dioxygenase activity	GO:0044710//single-organism metabolic process	--
MS.gene000836	0	0	0	0	0	0	0	0.125	0	0	0	0	0	0	0	SRG1	protein SRG1 isoform X1 [Medicago truncatula]	-	-	-	-	-	GO:0016705//oxidoreductase activity, acting on paired donors, with incorporation or reduction of molecular oxygen;GO:0043169//cation binding	GO:0044710//single-organism metabolic process	--
MS.gene000837	0	0	0	0	0	0	0.73	0	0	0	0	0	0	0	0	2ODD11	protein SRG1 [Medicago truncatula]	-	-	-	-	-	GO:0016705//oxidoreductase activity, acting on paired donors, with incorporation or reduction of molecular oxygen;GO:0043169//cation binding	GO:0044710//single-organism metabolic process	--
MS.gene000838	2.017	1.844	0.084	0.525	2.737	1.714	4.584	3.161	2.577	3.929	1.782	0.161	8.521	2.23	2.762	DIOX2	probable 2-oxoglutarate/Fe(II)-dependent dioxygenase [Medicago truncatula]	-	-	-	-	-	GO:0016705//oxidoreductase activity, acting on paired donors, with incorporation or reduction of molecular oxygen;GO:0043169//cation binding	GO:0044710//single-organism metabolic process	--
MS.gene000839	0	0	0	0	0	0	0	0	0	0	0	0	0	0	0	SRG1	protein SRG1 isoform X1 [Medicago truncatula]	-	-	-	-	-	GO:0016705//oxidoreductase activity, acting on paired donors, with incorporation or reduction of molecular oxygen;GO:0043169//cation binding	GO:0001101//response to acid chemical;GO:0003006//developmental process involved in reproduction;GO:0007568//aging;GO:0009827//plant-type cell wall modification;GO:0044707//single-multicellular organism process;GO:0044710//single-organism metabolic process	--
MS.gene00084	0	0	0	0	0	0	0	0.162	0.056	0.165	0.498	0.391	0	0.073	0	BOR1	boron transporter 2-like protein [Trifolium pratense]	-	-	-	-	GO:0043231//intracellular membrane-bounded organelle;GO:0043673//sexine;GO:0044459//plasma membrane part	GO:0015103//inorganic anion transmembrane transporter activity;GO:0015562//efflux transmembrane transporter activity	GO:0000041//transition metal ion transport;GO:0001101//response to acid chemical;GO:0009267//cellular response to starvation;GO:0015698//inorganic anion transport	--
MS.gene000840	0	0	0	0.103	0	0	0	0	0	0	0	0	0	0	0	ARF4	auxin response factor 2 [Medicago truncatula]	-	-	-	-	GO:0043231//intracellular membrane-bounded organelle	GO:0003677//DNA binding	GO:0001101//response to acid chemical;GO:0006355//regulation of transcription, DNA-templated;GO:0008283//cell proliferation;GO:0009725//response to hormone;GO:0009900//dehiscence;GO:0009909//regulation of flower development;GO:0010260//organ senescence;GO:0042743//hydrogen peroxide metabolic process	ARF
MS.gene000841	0.717	0.118	0	0	0.376	0	0.187	0	0.353	0.269	0.194	0.168	0.142	0.517	0	ctps	CTP synthase [Medicago truncatula]	Metabolism;Metabolism	Global and overview maps;Nucleotide metabolism	ko01100//Metabolic pathways;ko00240//Pyrimidine metabolism	K01937;K01937	GO:0044444//cytoplasmic part	GO:0016879//ligase activity, forming carbon-nitrogen bonds;GO:0032550//purine ribonucleoside binding	GO:0000469//cleavage involved in rRNA processing;GO:0003006//developmental process involved in reproduction;GO:0006241//CTP biosynthetic process;GO:0009064//glutamine family amino acid metabolic process;GO:0010038//response to metal ion	--
MS.gene000842	7.078	8.45	6.239	5.88	8.175	9.043	8.856	8.342	7.322	14.34	9.396	12.207	11.881	13.654	7.888	HUA1	zinc finger CCCH domain-containing protein 37 [Medicago truncatula]	-	-	-	-	GO:0005634//nucleus	GO:0003676//nucleic acid binding	GO:0007275//multicellular organism development;GO:0010467//gene expression;GO:0016070//RNA metabolic process	C3H
MS.gene000843	12.557	10.345	3.355	1.382	1.207	2.563	3.41	5.672	1.963	3.927	2.148	3.814	3.538	1.743	0	--	zinc finger CCCH domain-containing protein 37 [Medicago truncatula]	-	-	-	-	-	-	-	--
MS.gene000844	0	0	0	0	0.049	0	0	0	0	0	0	0	0	0	0	RPPL1	NB-ARC domain disease resistance protein [Medicago truncatula]	-	-	-	-	-	-	-	--
MS.gene000845	0	0	0	0	0	0	0	0	0	0	0	0	0	0	0	RPS3A	40S ribosomal protein S3-1-like [Cicer arietinum]	Genetic Information Processing	Translation	ko03010//Ribosome	K02985	-	-	-	--
MS.gene000846	0.076	0.037	0.106	0.083	0.217	0.102	0.04	0.376	0.036	0.036	0.036	0	0.132	0.083	0	RPPL1	LRR and NB-ARC domain disease resistance protein [Medicago truncatula]	-	-	-	-	-	-	-	--
MS.gene000847	0.05	0.03	0	0.062	0.366	0.053	0.061	0	0	0	0	0.225	0	0	0.062	AGC1-7	serine/threonine-protein kinase RHS3 [Medicago truncatula]	-	-	-	-	-	-	-	--
MS.gene000848	6.833	6.382	11.222	4.346	8.336	10.176	10.267	8.388	9.507	18.478	9.918	12.848	11.119	10.365	15.07	guaA	tag, partial [Mucuna pruriens]	Genetic Information Processing	Replication and repair	ko03410//Base excision repair	K01246	-	GO:0043733//DNA-3-methylbase glycosylase activity	GO:0006281//DNA repair;GO:0006305//DNA alkylation;GO:0006468//protein phosphorylation;GO:0009416//response to light stimulus;GO:0043269//regulation of ion transport	--
MS.gene000849	0	0	0	0	0	0	0	0	0	0	0	0	0	0	0	--	B3 DNA-binding domain protein [Medicago truncatula]	-	-	-	-	-	-	-	--
MS.gene00085	0	0	0	0	0.29	0	0	0	0	0.295	0.624	0	0	0	0	--	Detected protein of confused Function [Hibiscus syriacus]	-	-	-	-	-	-	-	--
MS.gene000850	0	0	0	0	0	0	0	0	0	0	0	0	0	0	0	--	B3 DNA-binding domain protein [Medicago truncatula]	-	-	-	-	-	-	-	--
MS.gene000851	0	0	0	0	0	0	0	1.251	0	0	0	0.707	0	0	0.208	--	polynucleotidyl transferase [Striga asiatica]	-	-	-	-	-	-	-	--
MS.gene000852	0	0	0	0	0.262	0.018	0.202	0	0.019	0	0	0	0.023	0.059	0.311	POL2A	DNA polymerase epsilon catalytic subunit A [Medicago truncatula]	Genetic Information Processing;Genetic Information Processing;Genetic Information Processing	Replication and repair;Replication and repair;Replication and repair	ko03420//Nucleotide excision repair;ko03030//DNA replication;ko03410//Base excision repair	K02324;K02324;K02324	GO:0000109//nucleotide-excision repair complex	GO:0003676//nucleic acid binding;GO:0034061//DNA polymerase activity;GO:0046914//transition metal ion binding	GO:0006259//DNA metabolic process	--
MS.gene000853	0	0	0.586	0.196	0.285	0	0.709	0.02	0	0	0	0	0.201	0	0.37	POL2A	DNA polymerase epsilon catalytic subunit A [Medicago truncatula]	Genetic Information Processing;Genetic Information Processing;Genetic Information Processing	Replication and repair;Replication and repair;Replication and repair	ko03420//Nucleotide excision repair;ko03030//DNA replication;ko03410//Base excision repair	K02324;K02324;K02324	GO:0000109//nucleotide-excision repair complex	GO:0003676//nucleic acid binding;GO:0034061//DNA polymerase activity;GO:0046914//transition metal ion binding	GO:0006259//DNA metabolic process	--
MS.gene000854	0	0	0	0	0	0	0	0	0	0	0	0	0	0	0	--	Retrovirus-related Pol polyprotein from transposon opus [Cajanus cajan]	-	-	-	-	-	-	-	--
MS.gene000855	0	0	0	2.346	1.527	0.612	2.212	0	2.606	0	0	0	0	0	0	slr0328	low molecular weight protein-tyrosine-phosphatase slr0328 [Trifolium pratense]	-	-	-	-	GO:0009532//plastid stroma	GO:0004721//phosphoprotein phosphatase activity	GO:0006470//protein dephosphorylation	--
MS.gene000856	0	0	0	0.255	0	0	0	0	0	0.217	0	0	0	0	0	BHLH137	transcription factor bHLH137 [Medicago truncatula]	-	-	-	-	GO:0043231//intracellular membrane-bounded organelle	GO:0001071//nucleic acid binding transcription factor activity;GO:0003676//nucleic acid binding;GO:0005515//protein binding	GO:0001101//response to acid chemical;GO:0010468//regulation of gene expression;GO:0034645//cellular macromolecule biosynthetic process	--
MS.gene000857	0	0	0	0	0	0	0	0	0	0	0	0	0	0	0	--	polynucleotidyl transferase, partial [Trifolium pratense]	-	-	-	-	-	-	-	--
MS.gene000858	0	0	0	0	0	0	0	0	0	0	0	0	0	0	0	LAZ5	TMV resistance protein N [Medicago truncatula]	-	-	-	-	-	GO:0032550//purine ribonucleoside binding	GO:0050794//regulation of cellular process	--
MS.gene000859	0	0	0	0	0	0	0	0	0	0	0.166	0	0	0	0.006	PVA12	vesicle-associated protein 1-2 [Medicago truncatula]	-	-	-	-	GO:0009705//plant-type vacuole membrane;GO:0031224//intrinsic component of membrane	GO:0005488//binding	GO:0006468//protein phosphorylation;GO:0006498//N-terminal protein lipidation;GO:0006605//protein targeting;GO:0006996//organelle organization;GO:0007165//signal transduction;GO:0009072//aromatic amino acid family metabolic process;GO:0016032//viral process;GO:0032412//regulation of ion transmembrane transporter activity;GO:1902410//mitotic cytokinetic process	--
MS.gene00086	0	0	0	0.232	0.622	0.981	0	0	1.574	0.595	0	0.445	0	0.198	0	At1g48100	polygalacturonase At1g48100 isoform X1 [Medicago truncatula]	-	-	-	-	GO:0030312//external encapsulating structure	GO:0004553//hydrolase activity, hydrolyzing O-glycosyl compounds	GO:0006139//nucleobase-containing compound metabolic process;GO:0045229//external encapsulating structure organization	--
MS.gene000860	17.532	17.395	5.247	0.939	1.034	2.158	1.243	0.625	2.783	4.905	1.786	0.265	0	3.508	0	--	low-temperature-induced 65 kDa protein [Medicago truncatula]	-	-	-	-	-	-	-	--
MS.gene000861	0	0	0	0	0	0	0	0	0	0	0	0	0	0	0	HDA9	histone deacetylase 9 isoform X2 [Medicago truncatula]	-	-	-	-	GO:0043231//intracellular membrane-bounded organelle	GO:0017136//NAD-dependent histone deacetylase activity	GO:0010468//regulation of gene expression;GO:0016575//histone deacetylation;GO:0034645//cellular macromolecule biosynthetic process	--
MS.gene000862	1.059	1.545	1.276	0.113	0.191	0.275	0.332	1.045	0.491	0.773	0.689	1.476	0.119	1.14	0.557	HDA9	histone deacetylase 9 isoform X2 [Medicago truncatula]	-	-	-	-	GO:0043231//intracellular membrane-bounded organelle	GO:0017136//NAD-dependent histone deacetylase activity	GO:0006355//regulation of transcription, DNA-templated;GO:0016575//histone deacetylation;GO:0051704//multi-organism process	--
MS.gene000863	0.36	0.36	0.473	0.904	0.382	0	0	0.381	0	0	0	0	0	0	0	HDA9	histone deacetylase 9 isoform X2 [Medicago truncatula]	-	-	-	-	GO:0043231//intracellular membrane-bounded organelle	GO:0017136//NAD-dependent histone deacetylase activity	GO:0010468//regulation of gene expression;GO:0016575//histone deacetylation;GO:0034645//cellular macromolecule biosynthetic process	--
MS.gene000864	0	0	0	0	0	0	0	0	0	0	0	0	0	0	0	HDA9	histone deacetylase 9 isoform X2 [Medicago truncatula]	-	-	-	-	GO:0043231//intracellular membrane-bounded organelle	GO:0017136//NAD-dependent histone deacetylase activity	GO:0010468//regulation of gene expression;GO:0016575//histone deacetylation;GO:0034645//cellular macromolecule biosynthetic process	--
MS.gene000865	0	0	0	0	0	0	0	0	0	0	0	0	0	4.051	0.69	HDA9	histone deacetylase 9 isoform X1 [Medicago truncatula]	-	-	-	-	GO:0043231//intracellular membrane-bounded organelle	GO:0017136//NAD-dependent histone deacetylase activity	GO:0006355//regulation of transcription, DNA-templated;GO:0016575//histone deacetylation;GO:0051704//multi-organism process	--
MS.gene000866	0	0	0	0	0	0	0	0	0	0	0	0	0	0	0	--	histone H3.v1 [Medicago truncatula]	-	-	-	-	-	-	-	--
MS.gene000867	6.164	5.139	4.841	2.135	2.484	4.433	3.271	2.573	3.253	4.327	5.698	5.279	2.978	4.311	5.141	IPT2	tRNA dimethylallyltransferase 2 [Medicago truncatula]	Metabolism;Metabolism;Metabolism	Global and overview maps;Global and overview maps;Metabolism of terpenoids and polyketides	ko01100//Metabolic pathways;ko01110//Biosynthesis of secondary metabolites;ko00908//Zeatin biosynthesis	K00791;K00791;K00791	GO:0043231//intracellular membrane-bounded organelle;GO:0044444//cytoplasmic part	GO:0016765//transferase activity, transferring alkyl or aryl (other than methyl) groups;GO:0032550//purine ribonucleoside binding	GO:0006399//tRNA metabolic process;GO:0009690//cytokinin metabolic process;GO:0022402//cell cycle process	--
MS.gene000868	0	0	0	0	0	0	0	0	0	0	0	0	0	0	0	--	replication factor-A carboxy-terminal domain protein [Trifolium pratense]	-	-	-	-	-	-	-	--
MS.gene000869	0	0.114	1.312	0.811	0.348	1.912	0	0	0	0.271	0.497	0	0	0	0.257	UVR8	E3 ubiquitin-protein ligase HERC2-like protein [Medicago truncatula]	-	-	-	-	GO:0016020//membrane	GO:0017016//Ras GTPase binding	-	--
MS.gene00087	0	0	0	0	0	0	0	0	0	0	0	0	0	0	0	--	BnaA01g05910D [Brassica napus]	-	-	-	-	-	-	-	--
MS.gene000870	0	0	0	0	0	0	0	0	0	0	0	0	0	0	0	--	LYR motif-containing protein 4 [Medicago truncatula]	-	-	-	-	-	-	-	--
MS.gene000871	0	0	0	0	0	0	0	0	0	0	0	0	0	0	0	GATA9	GATA transcription factor 12 [Medicago truncatula]	-	-	-	-	-	-	-	--
MS.gene000872	0	0	0	0	0	0	0	0	0	0	0	0	0	0	0	GATA12	GATA transcription factor 12 [Medicago truncatula]	-	-	-	-	GO:0043231//intracellular membrane-bounded organelle	GO:0001071//nucleic acid binding transcription factor activity;GO:0003677//DNA binding;GO:0046914//transition metal ion binding	GO:0006355//regulation of transcription, DNA-templated;GO:0009314//response to radiation;GO:0048511//rhythmic process	C2C2-GATA
MS.gene000873	0	0	0	0	0	0	0	0	0.05	0	0	0	0	0	0	SBT4.3	subtilisin-like protease SBT4.3 isoform X1 [Medicago truncatula]	-	-	-	-	-	-	-	--
MS.gene000874	0	0	0	0	0	0	0	0	0	0	0	0	0	0	0	EO	2-methylene-furan-3-one reductase [Medicago truncatula]	-	-	-	-	GO:0009526//plastid envelope	GO:0016628//oxidoreductase activity, acting on the CH-CH group of donors, NAD or NADP as acceptor	GO:0006520//cellular amino acid metabolic process;GO:0006633//fatty acid biosynthetic process;GO:0006732//coenzyme metabolic process;GO:0006778//porphyrin-containing compound metabolic process;GO:0006790//sulfur compound metabolic process;GO:0006796//phosphate-containing compound metabolic process;GO:0008299//isoprenoid biosynthetic process;GO:0034641//cellular nitrogen compound metabolic process…	--
MS.gene000875	3.236	4.087	3.338	1.217	0.799	1.43	1.816	2.052	0.826	1.045	0.351	2.009	1.431	1.62	1.339	RPL29A	60S ribosomal protein l29-1 [Trifolium pratense]	Genetic Information Processing	Translation	ko03010//Ribosome	K02905	GO:0015934//large ribosomal subunit	GO:0005198//structural molecule activity	GO:0009451//RNA modification;GO:0010467//gene expression;GO:0022613//ribonucleoprotein complex biogenesis;GO:0043094//cellular metabolic compound salvage	--
MS.gene000876	0.424	0.741	0	0.133	0	0	0	0	0	0.343	0	0	0	0	0	RPL29A	60S ribosomal protein L29-1 [Medicago truncatula]	Genetic Information Processing	Translation	ko03010//Ribosome	K02905	GO:0015934//large ribosomal subunit	GO:0005198//structural molecule activity	GO:0009451//RNA modification;GO:0010467//gene expression;GO:0022613//ribonucleoprotein complex biogenesis;GO:0043094//cellular metabolic compound salvage	--
MS.gene000877	2.022	2.171	3.697	0.649	1.258	0.199	1.493	2.149	1.74	4.62	0.751	2.312	2.72	0.548	0.679	SAR1A	GTP-binding protein SAR1A [Medicago truncatula]	Genetic Information Processing	Folding, sorting and degradation	ko04141//Protein processing in endoplasmic reticulum	K07953	GO:0043231//intracellular membrane-bounded organelle;GO:0044425//membrane part;GO:0044444//cytoplasmic part	GO:0032550//purine ribonucleoside binding	GO:0006006//glucose metabolic process;GO:0006090//pyruvate metabolic process;GO:0006605//protein targeting;GO:0006970//response to osmotic stress;GO:0006996//organelle organization;GO:0010038//response to metal ion;GO:0016192//vesicle-mediated transport;GO:0016482//cytoplasmic transport;GO:0019941//modification-dependent protein catabolic process;GO:0032989//cellular component morphogenesis;GO:00…	--
MS.gene000878	0	0	0	1.378	0.243	0	0.219	0.194	0.123	0.395	0.412	0.275	0	0.112	0.655	LPD2	PREDICTED: dihydrolipoyl dehydrogenase 2, chloroplastic-like isoform X2 [Lupinus angustifolius]	Metabolism;Metabolism;Metabolism;Metabolism;Metabolism;Metabolism;Metabolism;Metabolism;Metabolism;Metabolism;Metabolism;Metabolism	Global and overview maps;Global and overview maps;Global and overview maps;Carbohydrate metabolism;Carbohydrate metabolism;Amino acid metabolism;Carbohydrate metabolism;Amino acid metabolism;Amino acid metabolism;Carbohydrate metabolism;Amino acid metabolism;Carbohydrate metabolism	ko01100//Metabolic pathways;ko01110//Biosynthesis of secondary metabolites;ko01200//Carbon metabolism;ko00010//Glycolysis / Gluconeogenesis;ko00620//Pyruvate metabolism;ko00260//Glycine, serine and threonine metabolism;ko00630//Glyoxylate and dicarboxylate metabolism;ko00380//Tryptophan metabolism;ko00280//Valine, leucine and isoleucine degradation;ko00020//Citrate cycle (TCA cycle);ko00310//Lysi…	K00382;K00382;K00382;K00382;K00382;K00382;K00382;K00382;K00382;K00382;K00382;K00382	GO:0009526//plastid envelope;GO:0009532//plastid stroma;GO:0043232//intracellular non-membrane-bounded organelle	GO:0000166//nucleotide binding;GO:0016668//oxidoreductase activity, acting on a sulfur group of donors, NAD(P) as acceptor;GO:0016723//oxidoreductase activity, oxidizing metal ions, NAD or NADP as acceptor;GO:0046914//transition metal ion binding	GO:0006085//acetyl-CoA biosynthetic process;GO:0019725//cellular homeostasis;GO:0042743//hydrogen peroxide metabolic process;GO:0044710//single-organism metabolic process;GO:0061687//detoxification of inorganic compound	--
MS.gene000879	1.294	0.215	2.422	0	0	0.22	0.451	0.456	0.33	0.232	0.468	0.87	0.469	0	0.535	RPL29A	60S ribosomal protein l29-1 [Trifolium pratense]	Genetic Information Processing	Translation	ko03010//Ribosome	K02905	GO:0015934//large ribosomal subunit	GO:0005198//structural molecule activity	GO:0009451//RNA modification;GO:0010467//gene expression;GO:0022613//ribonucleoprotein complex biogenesis;GO:0043094//cellular metabolic compound salvage	--
MS.gene00088	0	0	0	0	0	0	0	0	0	0	0	0	0	0	0	--	BnaA01g05910D [Brassica napus]	-	-	-	-	-	-	-	--
MS.gene000880	0	0	0	0	0	0	0	0	0	0	0	0	0	0	0	--	Transposon TX1 uncharacterized [Cajanus cajan]	-	-	-	-	-	-	-	--
MS.gene000881	0	0	0	0	0	0	0	0	0	0	0	0	0	0	0	RPL29A	60S ribosomal protein L29-1-like [Cicer arietinum]	Genetic Information Processing	Translation	ko03010//Ribosome	K02905	GO:0015934//large ribosomal subunit	GO:0005198//structural molecule activity	GO:0009451//RNA modification;GO:0010467//gene expression;GO:0022613//ribonucleoprotein complex biogenesis;GO:0043094//cellular metabolic compound salvage	--
MS.gene000882	0	0	0	0	0	0	0	0	0	0	0.57	0	0	0	0	LPD2	PREDICTED: dihydrolipoyl dehydrogenase 2, chloroplastic-like isoform X2 [Lupinus angustifolius]	Metabolism;Metabolism;Metabolism;Metabolism;Metabolism;Metabolism;Metabolism;Metabolism;Metabolism;Metabolism;Metabolism;Metabolism	Global and overview maps;Global and overview maps;Global and overview maps;Carbohydrate metabolism;Carbohydrate metabolism;Amino acid metabolism;Carbohydrate metabolism;Amino acid metabolism;Amino acid metabolism;Carbohydrate metabolism;Amino acid metabolism;Carbohydrate metabolism	ko01100//Metabolic pathways;ko01110//Biosynthesis of secondary metabolites;ko01200//Carbon metabolism;ko00010//Glycolysis / Gluconeogenesis;ko00620//Pyruvate metabolism;ko00260//Glycine, serine and threonine metabolism;ko00630//Glyoxylate and dicarboxylate metabolism;ko00380//Tryptophan metabolism;ko00280//Valine, leucine and isoleucine degradation;ko00020//Citrate cycle (TCA cycle);ko00310//Lysi…	K00382;K00382;K00382;K00382;K00382;K00382;K00382;K00382;K00382;K00382;K00382;K00382	GO:0009526//plastid envelope;GO:0009532//plastid stroma;GO:0043232//intracellular non-membrane-bounded organelle	GO:0000166//nucleotide binding;GO:0016668//oxidoreductase activity, acting on a sulfur group of donors, NAD(P) as acceptor;GO:0016723//oxidoreductase activity, oxidizing metal ions, NAD or NADP as acceptor;GO:0046914//transition metal ion binding	GO:0006085//acetyl-CoA biosynthetic process;GO:0019725//cellular homeostasis;GO:0042743//hydrogen peroxide metabolic process;GO:0044710//single-organism metabolic process;GO:0061687//detoxification of inorganic compound	--
MS.gene000883	0.142	0.43	0	0	0	0	0	0	0.222	0	0.622	0	0	0	0.177	RPL29A	60S ribosomal protein L29-1-like [Cicer arietinum]	Genetic Information Processing	Translation	ko03010//Ribosome	K02905	GO:0015934//large ribosomal subunit	GO:0005198//structural molecule activity	GO:0009451//RNA modification;GO:0010467//gene expression;GO:0022613//ribonucleoprotein complex biogenesis;GO:0043094//cellular metabolic compound salvage	--
MS.gene000884	0	0	0	0	0	0	0	0	0	0	0	0	0	0	0	RPL29A	60S ribosomal protein L29-1-like [Cicer arietinum]	Genetic Information Processing	Translation	ko03010//Ribosome	K02905	GO:0015934//large ribosomal subunit	GO:0005198//structural molecule activity	GO:0009451//RNA modification;GO:0010467//gene expression;GO:0022613//ribonucleoprotein complex biogenesis;GO:0043094//cellular metabolic compound salvage	--
MS.gene000885	0	0	0	0	0	0	0	0	0	0	0.147	0	0	0	0	ECT4	YT521-B-like protein [Medicago truncatula]	-	-	-	-	-	-	-	--
MS.gene000886	0	0	0	0	0	0	0	0	0	0	0	0	0	0	0	--	ribonuclease H, partial [Trifolium pratense]	-	-	-	-	-	-	-	--
MS.gene000887	0.071	0.071	0.076	0	0	0	0	0	0	0	0	0	0	0	0	TOC64	translocon at the outer membrane ofs-like protein [Medicago truncatula]	Metabolism;Metabolism;Metabolism	Global and overview maps;Global and overview maps;Carbohydrate metabolism	ko01100//Metabolic pathways;ko01110//Biosynthesis of secondary metabolites;ko00500//Starch and sucrose metabolism	K00703;K00703;K00703	GO:0031355//integral component of plastid outer membrane;GO:0036338//viral membrane	GO:0004672//protein kinase activity;GO:0016879//ligase activity, forming carbon-nitrogen bonds;GO:0032550//purine ribonucleoside binding;GO:0046527//glucosyltransferase activity;GO:0060089//molecular transducer activity	GO:0005982//starch metabolic process;GO:0006468//protein phosphorylation;GO:0008104//protein localization;GO:0009059//macromolecule biosynthetic process;GO:0009117//nucleotide metabolic process;GO:0009247//glycolipid biosynthetic process;GO:0032958//inositol phosphate biosynthetic process;GO:0043269//regulation of ion transport;GO:0050794//regulation of cellular process	--
MS.gene000888	1.349	0.844	1.296	0.629	0.888	0.712	1.258	2.159	0.715	1.285	1.651	1.424	1.919	1.428	3.885	POX2	protoporphyrinogen oxidase 2 isoform X2 [Medicago truncatula]	Metabolism;Metabolism;Metabolism	Global and overview maps;Global and overview maps;Metabolism of cofactors and vitamins	ko01100//Metabolic pathways;ko01110//Biosynthesis of secondary metabolites;ko00860//Porphyrin metabolism	K00231;K00231;K00231	GO:0009528//plastid inner membrane	GO:0016634//oxidoreductase activity, acting on the CH-CH group of donors, oxygen as acceptor;GO:0016740//transferase activity	GO:0006779//porphyrin-containing compound biosynthetic process;GO:0009793//embryo development ending in seed dormancy;GO:0009850//auxin metabolic process;GO:0044710//single-organism metabolic process;GO:0090567//reproductive shoot system development	--
MS.gene000889	0.106	0.069	0.301	0.044	0.284	0.493	0	0.592	0	0.171	0.171	0.169	0.102	0.094	0.881	--	ankyrin-3 isoform X1 [Medicago truncatula]	-	-	-	-	-	-	-	--
MS.gene00089	0	0	0.217	0	0	0	0	0.072	0	0	0.147	0	0.09	0	0.042	--	hypothetical protein MTR_2g032720 [Medicago truncatula]	-	-	-	-	-	-	-	--
MS.gene000890	0	0	0	0	0	0	3.028	0	0	0	0	0	0	0	0	ephA	Bifunctional epoxide hydrolase 2 [Spatholobus suberectus]	-	-	-	-	GO:0005737//cytoplasm	GO:0004713//protein tyrosine kinase activity	GO:0006468//protein phosphorylation	--
MS.gene000891	9.276	6.41	12.437	0.838	2.306	4.149	4.913	4.87	2.148	6.057	8.717	0	1.464	15.636	10.472	ephA	Bifunctional epoxide hydrolase 2 [Spatholobus suberectus]	-	-	-	-	GO:0005737//cytoplasm	GO:0004713//protein tyrosine kinase activity	GO:0006468//protein phosphorylation	--
MS.gene000892	0	0.104	0	0	0	0.026	0.018	0.095	0	0.158	0	0	0.095	0.129	0	Os11g0174000	coatomer subunit beta-1 [Medicago truncatula]	-	-	-	-	GO:0005911//cell-cell junction;GO:0030120//vesicle coat;GO:0030660//Golgi-associated vesicle membrane	GO:0005515//protein binding	GO:0015031//protein transport	--
MS.gene000893	0.172	0.393	0	0.11	0	0.5	0	0	0	0	0.298	0	0.344	0.26	0	ephA	Epoxide hydrolase 2 [Glycine soja]	-	-	-	-	GO:0005737//cytoplasm	GO:0004713//protein tyrosine kinase activity	GO:0006468//protein phosphorylation	--
MS.gene000894	0	0	0	0	0	0	0	0	0	0	0	0	0	0	0	RPL18	60S ribosomal protein L18-3 [Medicago truncatula]	Genetic Information Processing	Translation	ko03010//Ribosome	K02883	GO:0005911//cell-cell junction;GO:0009536//plastid;GO:0015934//large ribosomal subunit;GO:0031090//organelle membrane	GO:0005198//structural molecule activity;GO:0005488//binding	GO:0006221//pyrimidine nucleotide biosynthetic process;GO:0010467//gene expression	--
MS.gene000895	0	0	1.697	0	0.498	0	0	0	0	0.256	0.524	0	0.559	1.039	0.592	TOPP9	serine/threonine-protein phosphatase PP1 [Medicago truncatula]	Genetic Information Processing	Translation	ko03015//mRNA surveillance pathway	K06269	GO:0008287//protein serine/threonine phosphatase complex	GO:0004721//phosphoprotein phosphatase activity;GO:0043169//cation binding	GO:0006498//N-terminal protein lipidation;GO:0006796//phosphate-containing compound metabolic process;GO:0010467//gene expression	--
MS.gene000896	65.58	45.351	28.651	40.519	22.847	18.789	16.964	19.142	23.252	16.198	29.449	18.915	24.167	18.182	12.673	At1g56220	dormancy-associated protein homolog 3 isoform X2 [Medicago truncatula]	-	-	-	-	GO:0043231//intracellular membrane-bounded organelle	-	GO:0008104//protein localization;GO:0009725//response to hormone	--
MS.gene000897	0	0	0	0	0	0.253	0	0.523	0	0.263	0.256	0	0.651	0	0	RPL22B	60S ribosomal protein L22-2 [Cicer arietinum]	Genetic Information Processing	Translation	ko03010//Ribosome	K02891	GO:0005911//cell-cell junction;GO:0015934//large ribosomal subunit;GO:0016020//membrane	-	GO:0009451//RNA modification;GO:0010467//gene expression	--
MS.gene000898	2.545	2.176	4.466	0	8.219	0	5.018	0	5.72	0	12.362	0	0	1.397	1.784	SR30	serine/arginine-rich splicing factor SR30 [Medicago truncatula]	Genetic Information Processing	Transcription	ko03040//Spliceosome	K12890	GO:0016604//nuclear body	GO:0044822//poly(A) RNA binding	GO:0000377//RNA splicing, via transesterification reactions with bulged adenosine as nucleophile;GO:0022618//ribonucleoprotein complex assembly;GO:0043484//regulation of RNA splicing	--
MS.gene000899	0	0	0	0	0	0	0	0	0	0	0	0	0	0	0	--	ribosomal protein L10 family protein [Medicago truncatula]	Genetic Information Processing	Translation	ko03010//Ribosome	K02941	GO:0030529//intracellular ribonucleoprotein complex	-	-	--
MS.gene00090	0	0	0	0	0	0	0	0	0	0	0	0	0	0	0	--	Thionin related (TAP1) [Medicago truncatula]	-	-	-	-	-	-	-	--
MS.gene000900	0.144	0	0.96	7.206	0	7.293	0	8.617	8.844	13.94	11.255	19.58	5.401	5.548	4.745	RFI2	E3 ubiquitin-protein ligase RFI2 isoform X1 [Medicago truncatula]	-	-	-	-	-	GO:0019787//ubiquitin-like protein transferase activity;GO:0046914//transition metal ion binding	-	--
MS.gene000901	0	0	0	0.173	0	0	0.09	0.178	0.492	0.436	0	0.02	0	0	0.401	Hgsnat	heparan-alpha-glucosaminide N-acetyltransferase [Medicago truncatula]	Metabolism;Metabolism	Global and overview maps;Glycan biosynthesis and metabolism	ko01100//Metabolic pathways;ko00531//Glycosaminoglycan degradation	K10532;K10532	-	GO:0003824//catalytic activity	GO:0009451//RNA modification	--
MS.gene000902	0	0	0	0	0.307	0	0	0	0	0	0	0	0	0	0	--	pleiotropic drug resistance protein 1-like, partial [Trifolium pratense]	-	-	-	-	GO:0043231//intracellular membrane-bounded organelle	-	GO:0010468//regulation of gene expression;GO:0034645//cellular macromolecule biosynthetic process	--
MS.gene000903	0	0	0	0	0	0	0	0	0	0	0	0	0	0.183	0	ABCB9	ABC transporter B family protein [Medicago truncatula]	Environmental Information Processing	Membrane transport	ko02010//ABC transporters	K05658	GO:0031224//intrinsic component of membrane	GO:0005368//taurine transmembrane transporter activity;GO:0032550//purine ribonucleoside binding;GO:0042626//ATPase activity, coupled to transmembrane movement of substances	GO:0015893//drug transport;GO:0044763//single-organism cellular process	--
MS.gene000904	0.151	0.093	0.115	0	0	0	0	0	0	0	0	0	0	0.107	0.027	ABCB9	ABC transporter B family-like protein [Medicago truncatula]	Environmental Information Processing	Membrane transport	ko02010//ABC transporters	K05658	GO:0031224//intrinsic component of membrane	GO:0032550//purine ribonucleoside binding;GO:0042626//ATPase activity, coupled to transmembrane movement of substances	GO:0044763//single-organism cellular process;GO:0044765//single-organism transport	--
MS.gene000905	1.1	0.6	1.337	0	0.818	0.319	0.173	1.376	0.101	0.456	0.522	0	1.834	0	0.886	ABCB9	ABC transporter B family protein [Medicago truncatula]	Environmental Information Processing	Membrane transport	ko02010//ABC transporters	K05658	GO:0031224//intrinsic component of membrane	GO:0005368//taurine transmembrane transporter activity;GO:0032550//purine ribonucleoside binding;GO:0042626//ATPase activity, coupled to transmembrane movement of substances	GO:0015893//drug transport;GO:0044763//single-organism cellular process;GO:0051181//cofactor transport	--
MS.gene000906	0	0	0.07	0	0	0	0.303	0	0.028	0	0.172	0.028	0.138	0.175	0	ROQ1	TIR-NBS-LRR resistance protein [Trifolium pratense]	-	-	-	-	-	-	-	--
MS.gene000907	0	0	0	0	0	0	0	0	0	0	0	0	0	0	0	--	Stem-specific protein TSJT1 [Spatholobus suberectus]	-	-	-	-	GO:0005911//cell-cell junction;GO:0016020//membrane;GO:0043231//intracellular membrane-bounded organelle;GO:0044444//cytoplasmic part	GO:0005488//binding	GO:0006950//response to stress;GO:0009863//salicylic acid mediated signaling pathway;GO:0042743//hydrogen peroxide metabolic process	--
MS.gene000908	0	0	0	0	0	0	0	0	0	0	0	0	0	0	0	--	FAR1 DNA-binding domain protein [Medicago truncatula]	-	-	-	-	-	-	-	--
MS.gene000909	0	0.118	0	0	0	0	0	0	0	0	0	0	0	0	0	--	hypothetical protein MTR_2g437210 [Medicago truncatula]	-	-	-	-	-	-	-	--
MS.gene00091	0	0	0	0	0	0	0	0	0	0	0	0	0	0	0	--	hypothetical protein L195_g033633 [Trifolium pratense]	-	-	-	-	-	-	-	--
MS.gene000910	0	0	0	0	0	0	0	0	0	0	0	0	0	0	0	--	-	-	-	-	-	-	-	-	--
MS.gene000911	0	0	0	0	0.15	0	0.085	0	0	0	0	0	0.094	0	0	--	flavin containing monooxygenase YUCCA8-like protein [Medicago truncatula]	Metabolism;Metabolism	Global and overview maps;Amino acid metabolism	ko01100//Metabolic pathways;ko00380//Tryptophan metabolism	K11816;K11816	GO:0019866//organelle inner membrane;GO:0031966//mitochondrial membrane;GO:0043234//protein complex	GO:0000166//nucleotide binding;GO:0008320//protein transmembrane transporter activity;GO:0016709//oxidoreductase activity, acting on paired donors, with incorporation or reduction of molecular oxygen, NAD(P)H as one donor, and incorporation of one atom of oxygen	GO:0006605//protein targeting;GO:0016043//cellular component organization;GO:0044237//cellular metabolic process;GO:0044710//single-organism metabolic process;GO:0044763//single-organism cellular process	--
MS.gene000912	0	0	0	0	0	0	0	0	0	0	0	0	0	0	0	--	B3 DNA-binding domain protein [Medicago truncatula]	-	-	-	-	-	-	-	ABI3VP1
MS.gene000913	0	0.334	0.367	0.304	0.299	0	0.753	0.485	0	0.698	1.759	0.54	0	0	0.308	DCAF8	transducin/WD-like repeat-protein [Medicago truncatula]	-	-	-	-	-	-	-	--
MS.gene000914	0.432	1.71	0	0.593	0	0.839	0	0	0.45	0	0	0	0	0	0.51	--	transducin/WD-like repeat-protein [Medicago truncatula]	-	-	-	-	-	-	-	--
MS.gene000915	0	0	0	0	0	0	0	0	0	0	0	0	0	0	0	--	protein FAR1-RELATED SEQUENCE 5 [Medicago truncatula]	-	-	-	-	-	-	-	--
MS.gene000916	0.05	0	0	0	0	0	0	0.213	0	0	0	0	0	0	0	PLL5	probable protein phosphatase 2C 4 [Medicago truncatula]	-	-	-	-	GO:0016020//membrane	-	GO:0006952//defense response;GO:0007165//signal transduction;GO:0044237//cellular metabolic process;GO:0044765//single-organism transport;GO:0048827//phyllome development;GO:0071229//cellular response to acid chemical;GO:0071310//cellular response to organic substance;GO:1901701//cellular response to oxygen-containing compound	--
MS.gene000917	0	0	0	0	0	0	0	0	0	0	0	0	0	0	0	--	TNP1-like protein [Medicago truncatula]	-	-	-	-	-	GO:0070011//peptidase activity, acting on L-amino acid peptides	-	--
MS.gene000918	0	0	0	0	0	0	0	0	0	0.082	0	0	0	0	0	PLL5	probable protein phosphatase 2C 4 [Medicago truncatula]	-	-	-	-	-	-	GO:0006952//defense response;GO:0007165//signal transduction;GO:0008152//metabolic process;GO:0044765//single-organism transport;GO:0071310//cellular response to organic substance	--
MS.gene000919	0.128	0	0	0	0	0	0	0	0	0.114	0	0.356	0.216	0.425	0	PAE5	pectin acetylesterase 5 [Medicago truncatula]	-	-	-	-	-	-	-	--
MS.gene00092	2.347	2.787	3.578	0.42	0.355	0	2.822	3.013	1.1	0.721	2.181	0	0	0.21	1.04	--	transmembrane protein, putative [Medicago truncatula]	-	-	-	-	-	-	-	--
MS.gene000920	0	0	0	0.767	0.324	0.312	0.736	0	1.84	0	1.161	0	1.218	3.256	2.469	GT-3A	trihelix transcription factor GT-3b [Medicago truncatula]	-	-	-	-	GO:0043231//intracellular membrane-bounded organelle;GO:0043232//intracellular non-membrane-bounded organelle;GO:0043234//protein complex	GO:0001071//nucleic acid binding transcription factor activity;GO:0003677//DNA binding;GO:0005515//protein binding	GO:0009404//toxin metabolic process;GO:0010243//response to organonitrogen compound;GO:0010468//regulation of gene expression;GO:0014070//response to organic cyclic compound;GO:0034645//cellular macromolecule biosynthetic process	--
MS.gene000921	0.808	0.209	3.651	0.45	1.903	1.664	1.404	0.19	1.768	4.432	2.721	2.681	7.14	8.765	8.599	--	VARLMGL domain-containing protein [Cephalotus follicularis]	-	-	-	-	-	-	GO:0009900//dehiscence	--
MS.gene000922	19.656	20.919	21.805	27.311	22.55	21.331	45.017	62.083	28.031	33.131	26.469	29.9	25.534	38.793	28.49	FAD7	omega-3 fatty acid desaturase, chloroplastic [Medicago truncatula]	-	-	-	-	GO:0009528//plastid inner membrane;GO:0031224//intrinsic component of membrane	GO:0016705//oxidoreductase activity, acting on paired donors, with incorporation or reduction of molecular oxygen	GO:0006633//fatty acid biosynthetic process;GO:0006950//response to stress;GO:0009628//response to abiotic stimulus	--
MS.gene000923	0	0	5.332	17.648	5.57	4.866	5.162	5.708	9.166	4.764	6.509	7.13	4.228	6.73	6.022	At3g47300	selT-like protein [Medicago truncatula]	-	-	-	-	GO:0009536//plastid;GO:0016020//membrane	-	GO:0019725//cellular homeostasis	--
MS.gene000924	0	0	0	0	0.149	0.721	0.677	1.577	0.347	0.351	0.349	0.523	0.354	0.917	0.765	PDX2	E3 ubiquitin-protein ligase AIRP2 [Medicago truncatula]	Metabolism	Metabolism of cofactors and vitamins	ko00750//Vitamin B6 metabolism	K08681	GO:0044444//cytoplasmic part	GO:0016811//hydrolase activity, acting on carbon-nitrogen (but not peptide) bonds, in linear amides;GO:0016843//amine-lyase activity;GO:0046914//transition metal ion binding;GO:0046983//protein dimerization activity	GO:0003006//developmental process involved in reproduction;GO:0006541//glutamine metabolic process;GO:0006787//porphyrin-containing compound catabolic process;GO:0008614//pyridoxine metabolic process;GO:0009108//coenzyme biosynthetic process;GO:0042364//water-soluble vitamin biosynthetic process	--
MS.gene000925	3.821	2.425	5.429	8.09	11.842	13.149	7.407	18.49	8.795	6.575	11.021	9.141	5.511	4.497	4.596	LHCB4.1	chlorophyll a-b binding protein CP29.1, chloroplastic [Medicago truncatula]	Metabolism;Metabolism	Global and overview maps;Energy metabolism	ko01100//Metabolic pathways;ko00196//Photosynthesis - antenna proteins	K08915;K08915	GO:0009521//photosystem;GO:0009526//plastid envelope;GO:0030076//light-harvesting complex;GO:0031224//intrinsic component of membrane;GO:0031976//plastid thylakoid;GO:0044434//chloroplast part	GO:0043169//cation binding;GO:0046906//tetrapyrrole binding	GO:0000097//sulfur amino acid biosynthetic process;GO:0006091//generation of precursor metabolites and energy;GO:0009639//response to red or far red light;GO:0009642//response to light intensity;GO:0009725//response to hormone;GO:0016072//rRNA metabolic process;GO:0031399//regulation of protein modification process;GO:0034285//response to disaccharide;GO:0043269//regulation of ion transport	--
MS.gene000926	8.984	11.496	16.162	5.851	9.967	9.907	18.109	56.098	12.069	13.798	9.846	22.189	24.378	14.633	18.521	PDX2	probable pyridoxal 5'-phosphate synthase subunit PDX2 [Medicago truncatula]	Metabolism	Metabolism of cofactors and vitamins	ko00750//Vitamin B6 metabolism	K08681	GO:0044444//cytoplasmic part	GO:0016811//hydrolase activity, acting on carbon-nitrogen (but not peptide) bonds, in linear amides;GO:0016843//amine-lyase activity;GO:0046983//protein dimerization activity	GO:0003006//developmental process involved in reproduction;GO:0006541//glutamine metabolic process;GO:0008614//pyridoxine metabolic process;GO:0009108//coenzyme biosynthetic process;GO:0042364//water-soluble vitamin biosynthetic process	--
MS.gene000927	3.821	2.425	5.429	8.09	11.842	13.149	7.407	18.49	8.795	6.575	11.021	9.141	5.511	4.497	4.596	LHCB4.1	chlorophyll a-b binding protein CP29.1, chloroplastic [Medicago truncatula]	Metabolism;Metabolism	Global and overview maps;Energy metabolism	ko01100//Metabolic pathways;ko00196//Photosynthesis - antenna proteins	K08915;K08915	GO:0009521//photosystem;GO:0009526//plastid envelope;GO:0030076//light-harvesting complex;GO:0031224//intrinsic component of membrane;GO:0031976//plastid thylakoid;GO:0044434//chloroplast part	GO:0043169//cation binding;GO:0046906//tetrapyrrole binding	GO:0000097//sulfur amino acid biosynthetic process;GO:0006091//generation of precursor metabolites and energy;GO:0009639//response to red or far red light;GO:0009642//response to light intensity;GO:0009725//response to hormone;GO:0016072//rRNA metabolic process;GO:0031399//regulation of protein modification process;GO:0034285//response to disaccharide;GO:0043269//regulation of ion transport	--
MS.gene000928	1.552	2.814	1.103	5.417	3.58	3.033	0	2.515	0.325	2.08	0.645	2.054	0.239	2.438	0.21	Os12g0628600	thaumatin-like pathogenesis-related protein 4 [Medicago truncatula]	-	-	-	-	-	-	GO:0006970//response to osmotic stress;GO:0050832//defense response to fungus	--
MS.gene000929	0	0	0.269	0.308	0	0	0	0.513	0	0	0	0	0	0.308	0.305	Os12g0628600	thaumatin-like pathogenesis-related protein 4 [Medicago truncatula]	-	-	-	-	-	-	GO:0006970//response to osmotic stress;GO:0050832//defense response to fungus	--
MS.gene00093	0	0	0.515	0	0.256	0	0	0	0	0	0.524	0	0	0	0	--	G-type lectin S-receptor-like serine/threonine-protein kinase, partial [Trifolium pratense]	-	-	-	-	-	-	-	--
MS.gene000930	0	0	0	0	0	0	0	0	0	0	0	0	0	0	0	GALE	UDP-D-glucose/UDP-D-galactose 4-epimerase [Medicago truncatula]	Metabolism;Metabolism;Metabolism	Global and overview maps;Carbohydrate metabolism;Carbohydrate metabolism	ko01100//Metabolic pathways;ko00520//Amino sugar and nucleotide sugar metabolism;ko00052//Galactose metabolism	K01784;K01784;K01784	GO:0016020//membrane;GO:0044444//cytoplasmic part	GO:0005515//protein binding;GO:0016857//racemase and epimerase activity, acting on carbohydrates and derivatives;GO:0048037//cofactor binding	GO:0006012//galactose metabolic process;GO:0009226//nucleotide-sugar biosynthetic process;GO:0045226//extracellular polysaccharide biosynthetic process;GO:0045229//external encapsulating structure organization;GO:0048229//gametophyte development	--
MS.gene000931	216.872	178.922	559.08	495.776	479.393	322.288	159.717	371.474	420.48	155.943	659.022	345.761	535.053	285.444	284.625	UGE1	bifunctional UDP-glucose 4-epimerase and UDP-xylose 4-epimerase 1 [Medicago truncatula]	Metabolism;Metabolism;Metabolism	Global and overview maps;Carbohydrate metabolism;Carbohydrate metabolism	ko01100//Metabolic pathways;ko00520//Amino sugar and nucleotide sugar metabolism;ko00052//Galactose metabolism	K01784;K01784;K01784	GO:0016020//membrane;GO:0044444//cytoplasmic part	GO:0005515//protein binding;GO:0016857//racemase and epimerase activity, acting on carbohydrates and derivatives;GO:0048037//cofactor binding	GO:0006012//galactose metabolic process;GO:0009226//nucleotide-sugar biosynthetic process;GO:0045226//extracellular polysaccharide biosynthetic process;GO:0045229//external encapsulating structure organization;GO:0048229//gametophyte development	--
MS.gene000932	0.342	0	0	0	0	0	0	0	1.121	0	0	0	0	0	0	--	BON1-associated protein 2-like [Ziziphus jujuba]	-	-	-	-	-	-	-	--
MS.gene000933	0	0	0	0	0	0	0	0	0	0	0	0	0	0	0	CBSCBSPB1	CBS domain-containing protein CBSCBSPB1 isoform X1 [Medicago truncatula]	-	-	-	-	-	GO:0017076//purine nucleotide binding	-	--
MS.gene000934	0	0	1.003	1.178	0	0	0	0	0	0	0	0	0	0	0	--	BON1-associated protein 2-like [Ziziphus jujuba]	-	-	-	-	-	-	-	--
MS.gene000935	0	0	3.743	0	2.471	1.017	0	0.447	0	1.564	4.445	1.559	0	0.225	1.786	CBSCBSPB1	CBS domain-containing protein CBSCBSPB1 isoform X1 [Medicago truncatula]	-	-	-	-	-	-	-	--
MS.gene000936	0	0	0.075	0	0	0	0	0	0	0	0	0	0	0.176	0	--	ribonuclease H [Trifolium pratense]	-	-	-	-	-	-	-	--
MS.gene000937	0.553	0	0	0	0	0	0	0	0	0	0	0.826	0	0	0	--	calmodulin-binding transcription activator 4-like [Hibiscus syriacus]	-	-	-	-	GO:0031224//intrinsic component of membrane	-	-	--
MS.gene000938	0.853	0	0.534	0.471	0.267	0.257	0.452	0	0	0.405	0.135	0	0.165	0	0	--	calmodulin-binding transcription activator 4-like [Hibiscus syriacus]	-	-	-	-	GO:0031224//intrinsic component of membrane	-	-	--
MS.gene000939	15.322	11.756	17.307	29.267	15.922	6.056	5.495	9.939	24.571	3.466	10.905	8.916	16.567	11.865	10.994	GAMMACAL2	gamma carbonic anhydrase-like 2, mitochondrial [Medicago truncatula]	-	-	-	-	GO:0009536//plastid;GO:0030964//NADH dehydrogenase complex;GO:0044455//mitochondrial membrane part	GO:0016836//hydro-lyase activity;GO:0043169//cation binding	GO:0001101//response to acid chemical;GO:0003006//developmental process involved in reproduction;GO:0005982//starch metabolic process;GO:0006090//pyruvate metabolic process;GO:0006739//NADP metabolic process;GO:0006970//response to osmotic stress;GO:0006996//organelle organization;GO:0009725//response to hormone;GO:0010038//response to metal ion;GO:0019941//modification-dependent protein cataboli…	--
MS.gene00094	0	0	0.257	0	0	0	0	0	0	0	0	0	0	0.15	0	--	G-type lectin S-receptor-like serine/threonine-protein kinase, partial [Trifolium pratense]	-	-	-	-	-	-	-	--
MS.gene000940	0	0	9.935	1.936	10.89	2.43	0	11.222	8.264	3.679	9.862	14.354	1.909	2.05	5.372	GAMMACAL1	gamma carbonic anhydrase-like protein mitochondrial-like [Trifolium pratense]	-	-	-	-	GO:0009536//plastid;GO:0030964//NADH dehydrogenase complex;GO:0044455//mitochondrial membrane part	GO:0016836//hydro-lyase activity;GO:0043169//cation binding	GO:0001101//response to acid chemical;GO:0003006//developmental process involved in reproduction;GO:0005982//starch metabolic process;GO:0006090//pyruvate metabolic process;GO:0006970//response to osmotic stress;GO:0006996//organelle organization;GO:0010038//response to metal ion;GO:0019941//modification-dependent protein catabolic process;GO:0035966//response to topologically incorrect protein;G…	--
MS.gene000941	0	0	1.705	0	1.651	0.844	2.944	1.632	3.72	0	0.977	0	3.707	2.471	0.526	SPL13A	squamosa promoter-binding-like protein 13A isoform X1 [Medicago truncatula]	-	-	-	-	-	-	-	SBP
MS.gene000942	0	0	0	0	0	0	0	0	0	0	0	0	0	0	0	--	replication factor-A carboxy-terminal domain protein [Medicago truncatula]	-	-	-	-	-	-	-	--
MS.gene000943	0	0	2.667	0	0	0	0	0	0	0	4.579	0	0	4.632	6.846	SAE1A	SUMO-activating enzyme 1A transcript protein [Medicago truncatula]	Genetic Information Processing	Folding, sorting and degradation	ko04120//Ubiquitin mediated proteolysis	K10684	-	-	-	--
MS.gene000944	0	0	1.674	0.14	0.166	0.241	0	0.281	0.163	0.122	1.951	0.153	0.623	4.797	4.765	HIPP07	heavy metal-associated isoprenylated plant protein 7 [Medicago truncatula]	-	-	-	-	GO:0016020//membrane;GO:0044424//intracellular part	GO:0046872//metal ion binding	GO:0006875//cellular metal ion homeostasis;GO:0009791//post-embryonic development;GO:0045087//innate immune response	--
MS.gene000945	0	0	0	0	0	0	0	0	0	0	0	0	0	0	0	--	Retrovirus-related Pol polyprotein from transposon TNT 1-94 [Vitis vinifera]	-	-	-	-	-	-	-	--
MS.gene000946	0	0	0	0	0	0	0	0	0	0	0	0	0	0	0	GIP	Retrovirus-related Pol polyprotein from transposon TNT 1-94 [Vitis vinifera]	Metabolism;Metabolism	Global and overview maps;Carbohydrate metabolism	ko01100//Metabolic pathways;ko00053//Ascorbate and aldarate metabolism	K08232;K08232	-	-	-	--
MS.gene000947	0	0	0	0	0	0	0.098	0	0	0	0	0	0	0	0	PTM	DDT domain-containing protein PTM isoform X5 [Medicago truncatula]	-	-	-	-	-	-	-	--
MS.gene000948	0	0.569	0	0.749	0	0	0	0	0	0	0	0	0	0	0	--	Zinc knuckle containing protein [Brassica oleracea]	-	-	-	-	-	-	-	--
MS.gene000949	0	0	0	0	0	0	0	0	0	0	0	0	0	0	0	--	DUF223 domain protein [Medicago truncatula]	-	-	-	-	-	-	-	--
MS.gene00095	0	0	0	0	0	0	0	0	0	0	0	0	0	0	0	--	hypothetical protein MTR_2g032870 [Medicago truncatula]	-	-	-	-	-	-	-	--
MS.gene000950	0	0	0	0	0	0	0	0	0	0	0	0	0	0	0	--	DUF4283 domain protein [Medicago truncatula]	-	-	-	-	-	-	-	--
MS.gene000951	0	0.076	0	0	0	0	0	0	0	0	0	0	0	0	0	TY3B-G	Transposon Ty3-G Gag-Pol polyprotein [Vitis vinifera]	-	-	-	-	-	-	-	--
MS.gene000952	0	0	0	0	0	0	0	0	0	0	0	0	0	0	0	--	DUF223 domain protein [Medicago truncatula]	-	-	-	-	-	-	-	--
MS.gene000953	1.015	1.712	1.755	0.806	1.451	1.552	1.974	1.304	1.008	1.543	1.811	1.633	1.273	0.711	0.66	CSLD1	cellulose synthase-like protein D1 [Medicago truncatula]	-	-	-	-	GO:0031090//organelle membrane;GO:0031224//intrinsic component of membrane;GO:0031984//organelle subcompartment;GO:0043231//intracellular membrane-bounded organelle	GO:0016759//cellulose synthase activity;GO:0019187//beta-1,4-mannosyltransferase activity	GO:0006950//response to stress;GO:0030243//cellulose metabolic process;GO:0042546//cell wall biogenesis;GO:0044707//single-multicellular organism process;GO:0045229//external encapsulating structure organization;GO:0070085//glycosylation	--
MS.gene000954	0.57	0.332	0	0.06	0.05	0	0	0	0	0.102	0	0	0	0	0	--	ribonuclease H [Trifolium pratense]	-	-	-	-	-	-	-	--
MS.gene000955	1.505	1.855	5.16	1.882	3.202	0	3.006	1.738	0	1.584	0	5.253	0	0	1.253	GPAT9	glycerol-3-phosphate acyltransferase 9 [Medicago truncatula]	Metabolism;Metabolism;Metabolism;Metabolism	Global and overview maps;Global and overview maps;Lipid metabolism;Lipid metabolism	ko01100//Metabolic pathways;ko01110//Biosynthesis of secondary metabolites;ko00564//Glycerophospholipid metabolism;ko00561//Glycerolipid metabolism	K13506;K13506;K13506;K13506	GO:0016020//membrane;GO:0043231//intracellular membrane-bounded organelle	GO:0008374//O-acyltransferase activity	GO:0006281//DNA repair;GO:0006641//triglyceride metabolic process;GO:0046339//diacylglycerol metabolic process;GO:0046471//phosphatidylglycerol metabolic process	--
MS.gene000956	0	0.199	0	0	0.422	0	0	0	0	0	0	0.218	0.265	0	0	ERF098	ethylene-responsive transcription factor ERF098 [Medicago truncatula]	-	-	-	-	-	-	GO:0009987//cellular process	AP2-EREBP
MS.gene000957	0	0	0.094	0	0	0.306	0.451	0.413	0.112	0.124	0.499	0.071	0	0	0	POT10	potassium transporter 10 isoform X1 [Medicago truncatula]	-	-	-	-	GO:0031224//intrinsic component of membrane	GO:0046873//metal ion transmembrane transporter activity	GO:0030001//metal ion transport;GO:0034220//ion transmembrane transport;GO:0048229//gametophyte development	--
MS.gene000958	0.815	0.596	7.601	7.688	4.335	0.187	9.162	14.83	10.418	11.622	3.378	11.851	5.782	1.662	6.269	POT10	potassium transporter 10 isoform X1 [Medicago truncatula]	-	-	-	-	GO:0031224//intrinsic component of membrane	GO:0046873//metal ion transmembrane transporter activity	GO:0030001//metal ion transport;GO:0034220//ion transmembrane transport;GO:0048229//gametophyte development	--
MS.gene000959	9.911	7.854	43.82	25.092	6.309	8.469	8.134	37.479	15.219	19.438	44.103	8.617	23.007	41.775	8.569	FTSH2	ATP-dependent zinc metalloprotease FTSH 2, chloroplastic [Medicago truncatula]	-	-	-	-	GO:0031224//intrinsic component of membrane	GO:0004175//endopeptidase activity;GO:0032550//purine ribonucleoside binding;GO:0042623//ATPase activity, coupled;GO:0046914//transition metal ion binding	GO:0009057//macromolecule catabolic process;GO:0019538//protein metabolic process;GO:0044763//single-organism cellular process	--
MS.gene00096	0	0.14	0.149	0	0	0	0	0.148	0	0	0	0	0	0.088	0	--	G-type lectin S-receptor-like serine/threonine-protein kinase, partial [Trifolium pratense]	-	-	-	-	-	-	-	--
MS.gene000960	0	0	0	0	0	0	0	0	0	0	0	0	0	0	0	SKIP23	F-box protein SKIP23 [Medicago truncatula]	-	-	-	-	-	-	-	--
MS.gene000961	0	0	0	0	0	0	0	0	0	0	0	0	0	0	0	SKIP23	F-box protein SKIP23 [Medicago truncatula]	-	-	-	-	-	-	-	--
MS.gene000962	0	0	0	0	0	0	0	0	0	0	0	0	0	0	0	SKIP23	F-box protein SKIP23 [Medicago truncatula]	-	-	-	-	-	-	-	--
MS.gene000963	0	0	0	0	0	0	0	0	0	0	0	0	0	0	0	--	DUF4283 domain protein [Medicago truncatula]	-	-	-	-	-	-	-	--
MS.gene000964	4.042	5.839	4.462	5.8	3.773	3.335	7.616	9.866	5.177	6.363	6.128	5.26	8.916	15.511	7.922	RPS10	cyanelle 30S ribosomal protein S10 [Medicago truncatula]	Genetic Information Processing	Translation	ko03010//Ribosome	K02946	GO:0009532//plastid stroma;GO:0030529//intracellular ribonucleoprotein complex	GO:0003676//nucleic acid binding;GO:0005198//structural molecule activity	GO:0006090//pyruvate metabolic process;GO:0006779//porphyrin-containing compound biosynthetic process;GO:0009658//chloroplast organization;GO:0009668//plastid membrane organization;GO:0010467//gene expression;GO:0016072//rRNA metabolic process	--
MS.gene000965	0	0.119	0	0.045	0	0	0	0.334	0	0	0	0	0.475	0	0.203	--	helicase-like protein [Trifolium pratense]	-	-	-	-	-	-	-	--
MS.gene000966	3.182	3.152	0.831	2.546	0.354	0.907	0	1.07	0.405	0.832	0.307	1.789	1.299	1.717	0.692	RUN1	disease resistance protein (TIR-NBS-LRR class) [Trifolium pratense]	-	-	-	-	-	GO:0032550//purine ribonucleoside binding	-	--
MS.gene000967	0.098	0.098	0	0	0.092	0	0.236	0.138	0.114	0.105	0.354	0.215	0	0.041	0	--	ATP-dependent DNA helicase PIF1 [Trifolium pratense]	-	-	-	-	-	-	-	--
MS.gene000968	12.707	12.81	12.51	17.322	8.584	19.055	11.591	13.458	6.984	4.088	7.408	9.216	8.158	9.541	10.052	SAT3	serine acetyltransferase 1, chloroplastic [Medicago truncatula]	Metabolism;Metabolism;Metabolism;Metabolism;Metabolism;Metabolism	Global and overview maps;Global and overview maps;Global and overview maps;Global and overview maps;Amino acid metabolism;Energy metabolism	ko01100//Metabolic pathways;ko01110//Biosynthesis of secondary metabolites;ko01200//Carbon metabolism;ko01230//Biosynthesis of amino acids;ko00270//Cysteine and methionine metabolism;ko00920//Sulfur metabolism	K00640;K00640;K00640;K00640;K00640;K00640	GO:0009536//plastid;GO:0015630//microtubule cytoskeleton;GO:0032991//macromolecular complex	GO:0005198//structural molecule activity;GO:0016412//serine O-acyltransferase activity;GO:0017111//nucleoside-triphosphatase activity;GO:0032550//purine ribonucleoside binding;GO:0046914//transition metal ion binding	GO:0000097//sulfur amino acid biosynthetic process;GO:0001101//response to acid chemical;GO:0006563//L-serine metabolic process;GO:0006568//tryptophan metabolic process;GO:0006605//protein targeting;GO:0009267//cellular response to starvation;GO:0009683//indoleacetic acid metabolic process;GO:0009694//jasmonic acid metabolic process;GO:0009755//hormone-mediated signaling pathway;GO:0010038//respo…	--
MS.gene000969	0.299	0.25	0.297	5.674	3.816	2.86	3.141	2.44	4.419	1.337	1.964	0.834	3.709	1.69	5.979	CYP71D11	cytochrome P450 71D11 [Medicago truncatula]	-	-	-	-	-	GO:0016491//oxidoreductase activity;GO:0046906//tetrapyrrole binding;GO:0046914//transition metal ion binding	GO:0044710//single-organism metabolic process	--
MS.gene00097	2.235	2.729	1.085	0	0	0.034	3.299	2.578	0	0.255	1.639	0	0	0.89	0.631	--	G-type lectin S-receptor-like serine/threonine-protein kinase, partial [Trifolium pratense]	-	-	-	-	-	-	-	--
MS.gene000970	0.071	0	0.097	0.231	0	0	0	0.765	0	0	0	0	0.239	0.126	0	CYP71D11	cytochrome P450 71D11 [Medicago truncatula]	-	-	-	-	-	GO:0016709//oxidoreductase activity, acting on paired donors, with incorporation or reduction of molecular oxygen, NAD(P)H as one donor, and incorporation of one atom of oxygen;GO:0046906//tetrapyrrole binding;GO:0046914//transition metal ion binding	GO:0044710//single-organism metabolic process	--
MS.gene000971	1.417	0.59	3.85	1.208	0.309	1.353	4.631	2.776	1.009	1.218	3.885	1.159	1.922	2.885	8.299	CYP71D11	cytochrome P450 71D11 [Medicago truncatula]	-	-	-	-	-	GO:0016709//oxidoreductase activity, acting on paired donors, with incorporation or reduction of molecular oxygen, NAD(P)H as one donor, and incorporation of one atom of oxygen;GO:0046906//tetrapyrrole binding;GO:0046914//transition metal ion binding	GO:0044710//single-organism metabolic process	--
MS.gene000972	0.256	0.255	2.077	0.514	0	0.522	0	0.162	0.056	0	0.167	0	0	0	0	CYP71D9	cytochrome P450 71D11 [Medicago truncatula]	-	-	-	-	-	GO:0016709//oxidoreductase activity, acting on paired donors, with incorporation or reduction of molecular oxygen, NAD(P)H as one donor, and incorporation of one atom of oxygen;GO:0046906//tetrapyrrole binding;GO:0046914//transition metal ion binding	GO:0044710//single-organism metabolic process	--
MS.gene000973	0	0	0	0	0	0	0	0	0	0	0	0	0	0	0	--	putative transcription factor B3-Domain family [Medicago truncatula]	-	-	-	-	-	-	-	--
MS.gene000974	3.641	2.781	3.989	4.512	0.856	1.959	0	4.414	12.375	3.595	4.06	14.171	2.101	3.973	2.663	CYP71D11	cytochrome P450 71D11 [Medicago truncatula]	-	-	-	-	-	GO:0016709//oxidoreductase activity, acting on paired donors, with incorporation or reduction of molecular oxygen, NAD(P)H as one donor, and incorporation of one atom of oxygen;GO:0046906//tetrapyrrole binding;GO:0046914//transition metal ion binding	GO:0044710//single-organism metabolic process	--
MS.gene000975	0	0	0	0.032	0	0	0	0	0	0.075	0.028	0	0	0	0	CYP71D11	cytochrome P450 71D11 [Medicago truncatula]	-	-	-	-	-	GO:0016709//oxidoreductase activity, acting on paired donors, with incorporation or reduction of molecular oxygen, NAD(P)H as one donor, and incorporation of one atom of oxygen;GO:0046906//tetrapyrrole binding;GO:0046914//transition metal ion binding	GO:0044710//single-organism metabolic process	--
MS.gene000976	0.039	0.118	0	0	0	0	0	0	0	0	0.6	0	0	0	0	--	Retrovirus-related Pol polyprotein from transposon TNT 1-94 [Cajanus cajan]	-	-	-	-	-	-	-	--
MS.gene000977	0.044	0.092	0	0	0	0	0	0	0	0	0	0	0.169	0	0	--	splicing factor, proline- and glutamine-rich-like [Vigna radiata var. radiata] [Vigna radiata]	-	-	-	-	-	-	-	--
MS.gene000978	0	0	0	0	0	0	0	0	0	0	0	0	0	0	0	--	phytoalexin-deficient 4-2 protein [Trifolium pratense]	-	-	-	-	-	-	-	--
MS.gene000979	0	0	0	0	0	0	0	0	0	0	0	0	0	0	0	--	AT-hook motif nuclear-localized protein 8 [Medicago truncatula]	-	-	-	-	-	-	-	--
MS.gene00098	0	0	0	0	0	0	0	0	0	0	0	0	0	0	0	--	hypothetical protein MTR_2g032740 [Medicago truncatula]	-	-	-	-	-	-	-	--
MS.gene000980	0	0	0	0	0	0	0	0	0	0	0	0	0	0	0	AHL1	DUF296 domain protein [Medicago truncatula]	-	-	-	-	-	-	-	--
MS.gene000981	0	0	0	0	0	0	0	0	0	0	0	0	0	0	0	AHL1	DUF296 domain protein [Medicago truncatula]	-	-	-	-	-	-	-	--
MS.gene000982	0	0	0	0	0	0	0	0	0	0	0	0	0	0	0	AHL1	DUF296 domain protein [Medicago truncatula]	-	-	-	-	-	-	-	--
MS.gene000983	0	0	0	0	0	0	0	0	0	0	0	0	0	0	0	AHL1	DUF296 domain protein [Medicago truncatula]	-	-	-	-	-	-	-	--
MS.gene000984	0	0	0	0	0	0	0	0	0	0	0	0	0	0	0	AHL1	DUF296 domain protein [Medicago truncatula]	-	-	-	-	-	-	-	--
MS.gene000985	0	0	0	0	0	0	0	0	0	0	0	0	0	0	0	AHL1	DUF296 domain protein [Medicago truncatula]	-	-	-	-	-	-	-	--
MS.gene000986	0	0	0	0	0	0	0	0	0	0	0	0	0	0	0	AHL1	DUF296 domain protein [Medicago truncatula]	-	-	-	-	-	-	-	--
MS.gene000987	0	0	0	0	0	0	0	0	0	0	0	0	0	0	0	--	AT-hook motif nuclear-localized protein 8 [Medicago truncatula]	-	-	-	-	-	-	-	--
MS.gene000988	0	0	0	0	0	0	0	0	0	0	0	0	0	0	0	--	AT-hook motif nuclear-localized protein 8 [Medicago truncatula]	-	-	-	-	-	-	-	--
MS.gene000989	0	0	0	0	0	0	0	0	0	0	0	0	0	0	0	AHL10	DUF296 domain protein [Medicago truncatula]	-	-	-	-	-	-	-	--
MS.gene00099	0	0	0	0	0	0	0	0	0	0	0	0	0.283	0	0	HSP70	probable mediator of RNA polymerase II transcription subunit 37c [Medicago truncatula]	Genetic Information Processing;Genetic Information Processing;Cellular Processes	Folding, sorting and degradation;Transcription;Transport and catabolism	ko04141//Protein processing in endoplasmic reticulum;ko03040//Spliceosome;ko04144//Endocytosis	K03283;K03283;K03283	GO:0005576//extracellular region;GO:0030312//external encapsulating structure;GO:0031090//organelle membrane;GO:0043231//intracellular membrane-bounded organelle;GO:0044444//cytoplasmic part	GO:0016628//oxidoreductase activity, acting on the CH-CH group of donors, NAD or NADP as acceptor;GO:0032550//purine ribonucleoside binding;GO:0044389//ubiquitin-like protein ligase binding	GO:0010468//regulation of gene expression;GO:0032446//protein modification by small protein conjugation;GO:0033554//cellular response to stress;GO:0034645//cellular macromolecule biosynthetic process;GO:0044710//single-organism metabolic process	--
MS.gene000990	0	0	0	0	0	0	0	0.329	0	0	0	0	0.287	0	0	RPV1	disease resistance protein (TIR-NBS-LRR class) [Medicago truncatula]	-	-	-	-	-	GO:0032550//purine ribonucleoside binding	GO:0050794//regulation of cellular process	--
MS.gene000991	0	0	0	9.96	1.876	2.03	1.513	0.114	1.033	0	0.368	0	0	0.191	0	AVT1I	amino acid transporter AVT1I isoform X1 [Medicago truncatula]	-	-	-	-	GO:0031224//intrinsic component of membrane	-	GO:0006812//cation transport;GO:0046942//carboxylic acid transport	--
MS.gene000992	0	0	0	0	0	0	0	0	0	0	0	0	0	0	0	--	amino acid transporter AVT1I [Medicago truncatula]	-	-	-	-	GO:0031224//intrinsic component of membrane	-	-	--
MS.gene000993	0	0.158	0.169	0	0	0	0	0	0	0	0	0.057	0	0.276	0.006	AVT1I	amino acid transporter AVT1I [Medicago truncatula]	-	-	-	-	GO:0031224//intrinsic component of membrane	-	GO:0006812//cation transport;GO:0046942//carboxylic acid transport	--
MS.gene000994	0	0	0	0	0	0	0	0	0	0	0	0	0	0	0	--	hypothetical protein MtrunA17_Chr3g0095541 [Medicago truncatula]	-	-	-	-	-	-	-	--
MS.gene000995	2.002	2.981	4.232	8.67	5.712	4.588	1.612	3.389	2.645	5.474	5.297	6.163	5.623	3.797	5.184	MFSD12	major facilitator superfamily domain-containing protein 12 [Medicago truncatula]	-	-	-	-	-	-	-	--
MS.gene000996	0	0	0	0	0	0	0	0	0	0	0	0	0.676	0.213	0	--	nuA4 complex subunit EAF3 homolog [Glycine soja]	-	-	-	-	-	-	GO:0045491//xylan metabolic process	--
MS.gene000997	0	0	0.056	0.528	0.288	0	0.268	0.048	0	0.526	0.19	0.185	0.301	0.17	0	--	serine-rich adhesin for platelets-like protein [Trifolium pratense]	-	-	-	-	-	-	-	--
MS.gene000998	0	0.122	0	0	0	0.075	0.074	0.081	0	0.198	0.033	0.067	0	0.312	0.132	UFC	UPSTREAM OF FLC protein [Spatholobus suberectus]	-	-	-	-	-	-	-	--
MS.gene000999	0	0	0	0	0	0	0	0	0	0	0	0.153	0	0	0	--	PPR containing plant-like protein [Medicago truncatula]	-	-	-	-	-	-	-	--
MS.gene00100	0	0	0	0	0	0	0	0	0	0	0	0	0	0	0	XYN5	glycosyl hydrolase family 10 protein [Medicago truncatula]	-	-	-	-	-	GO:0016614//oxidoreductase activity, acting on CH-OH group of donors;GO:0016798//hydrolase activity, acting on glycosyl bonds	GO:0005975//carbohydrate metabolic process;GO:0044710//single-organism metabolic process	--
MS.gene001000	0	0	0	0	0.026	0	0	0	0.026	0	0	0.035	0.042	0	0	At1g17710	inorganic pyrophosphatase 2 [Medicago truncatula]	Metabolism;Metabolism	Global and overview maps;Metabolism of cofactors and vitamins	ko01100//Metabolic pathways;ko00750//Vitamin B6 metabolism	K13248;K13248	-	-	-	--
MS.gene001001	0	0.111	0	0	0	0	0	0	0	0	0	0	0	0	0	--	Vacuolar protein sorting-associated protein 62 [Spatholobus suberectus]	-	-	-	-	-	-	-	--
MS.gene001002	0	0	1.045	0	0	0	0.783	0	0	0.143	0	0	0	0.414	0	RGA3	NBS-LRR type disease resistance protein [Medicago truncatula]	-	-	-	-	-	-	GO:0008152//metabolic process	--
MS.gene001003	0	0	0	0	0	0	0	0	0	0	0	0	0	0	0	--	disease resistance protein (TIR-NBS-LRR class) [Trifolium pratense]	-	-	-	-	-	GO:0032550//purine ribonucleoside binding	GO:0050794//regulation of cellular process	--
MS.gene001004	0	0	0	0	0	0	0	0	0	0	0	0	0	0	0	RPV1	TMV resistance protein N [Medicago truncatula]	-	-	-	-	-	GO:0032550//purine ribonucleoside binding	GO:0050794//regulation of cellular process	--
MS.gene001005	0	0	0	0	0	0	0	0	0	0	0	0	0	0	0	--	disease resistance protein (TIR-NBS-LRR class) [Medicago truncatula]	-	-	-	-	-	GO:0036094//small molecule binding;GO:0097159//organic cyclic compound binding;GO:1901363//heterocyclic compound binding	-	--
MS.gene001006	0	0	0	0	0	0	0	0	0	0	0	0	0	0	0	PAPS3	Nuclear poly(A) polymerase 3 [Spatholobus suberectus]	Genetic Information Processing	Translation	ko03015//mRNA surveillance pathway	K14376	-	-	-	--
MS.gene001007	0.137	0.068	3.649	2.59	0.925	0.637	1.529	0.958	0.977	2.652	2.597	0	0.092	4.448	1.166	ELD1	glycosyltransferase-like KOBITO 1 [Medicago truncatula]	-	-	-	-	-	-	-	--
MS.gene001008	0	0	0	0	0	0	0	0	0	0.634	0	0	0	0.246	0	--	zinc finger protein castor homolog 1 [Abrus precatorius]	-	-	-	-	GO:0034357//photosynthetic membrane	-	GO:0017004//cytochrome complex assembly	--
MS.gene001009	0.566	0.309	0.512	0	0.156	0.149	0	0.333	0.22	0.243	0.151	0.651	0.24	0.72	0.371	At4g20740	pentatricopeptide repeat-containing protein At4g20740 [Medicago truncatula]	-	-	-	-	-	-	-	--
MS.gene00101	0	0	0	0	0	0	0	0	0	0	0	0	0	0	0	--	zinc finger MYM-type protein 1-like [Medicago truncatula]	-	-	-	-	-	-	-	--
MS.gene001010	0	0	0	0	0	0	0.097	0.622	0	0.16	0.322	0.084	0.617	0.093	0.092	At1g29670	GDSL esterase/lipase At1g29670 [Medicago truncatula]	-	-	-	-	GO:0005576//extracellular region;GO:0030312//external encapsulating structure;GO:0031976//plastid thylakoid	GO:0016788//hydrolase activity, acting on ester bonds	GO:0006631//fatty acid metabolic process;GO:0007275//multicellular organism development;GO:0009414//response to water deprivation	--
MS.gene001011	0.227	2.036	0	0.284	0.24	0	0	0	0	0	0	0.249	0	0	0	DAD1	dolichyl-diphosphooligosaccharide--protein glycosyltransferase subunit DAD1 [Medicago truncatula]	Metabolism;Genetic Information Processing;Metabolism;Metabolism	Global and overview maps;Folding, sorting and degradation;Glycan biosynthesis and metabolism;Glycan biosynthesis and metabolism	ko01100//Metabolic pathways;ko04141//Protein processing in endoplasmic reticulum;ko00510//N-Glycan biosynthesis;ko00513//Various types of N-glycan biosynthesis	K12668;K12668;K12668;K12668	GO:0031090//organelle membrane;GO:0031224//intrinsic component of membrane;GO:0043231//intracellular membrane-bounded organelle	GO:0004576//oligosaccharyl transferase activity	GO:0006464//cellular protein modification process;GO:0043067//regulation of programmed cell death	--
MS.gene001012	20.186	20.289	22.86	11.25	9.016	5.174	5.235	20.899	1.224	7.743	31.271	19.63	12.951	19.087	16.056	ERD15	protein EARLY RESPONSIVE TO DEHYDRATION 15 [Medicago truncatula]	-	-	-	-	GO:0044424//intracellular part	GO:0005488//binding	GO:0006090//pyruvate metabolic process;GO:0006970//response to osmotic stress;GO:0006996//organelle organization;GO:0008104//protein localization;GO:0009642//response to light intensity;GO:0010038//response to metal ion;GO:0042044//fluid transport;GO:0042743//hydrogen peroxide metabolic process	--
MS.gene001013	0	0	0.06	0	0	0	0	0	0	0	0	0	0	0	0	FAR1	protein FAR1-RELATED SEQUENCE 5-like [Camellia sinensis]	-	-	-	-	-	-	-	--
MS.gene001014	1.897	2.006	2.088	1.226	0.744	0.531	2.21	1.433	2.041	0.904	1.136	1.852	2.619	1.501	1.113	RPPL1	LRR and NB-ARC domain disease resistance protein [Medicago truncatula]	-	-	-	-	-	GO:0032550//purine ribonucleoside binding	GO:0006796//phosphate-containing compound metabolic process	--
MS.gene001015	0	0	0	0	0	0	0	0.103	0	0	0.056	0	0	0	0	RPPL1	LRR and NB-ARC domain disease resistance protein [Medicago truncatula]	-	-	-	-	-	-	-	--
MS.gene001016	0.553	0.346	0.725	2.296	1.632	1.02	1.172	2.387	2.077	3.715	1.149	2.203	1.872	1.41	0.36	RPPL1	disease resistance protein (CC-NBS-LRR class) family protein [Medicago truncatula]	-	-	-	-	-	GO:0032550//purine ribonucleoside binding	GO:0006796//phosphate-containing compound metabolic process	--
MS.gene001017	0	0	0	0	0	0	0	0	0	0	0	0	0	0	0	--	hypothetical protein MTR_8g056180 [Medicago truncatula]	-	-	-	-	-	-	-	--
MS.gene001018	0.317	0.422	0	0.133	0	0	0	0	0	0.341	0	0	1.964	0	0.525	--	gag-pol polyprotein, partial [Trifolium pratense]	-	-	-	-	-	-	-	--
MS.gene001019	0	0	0	0	0	0	0	0	0	0	0	0	0	0	0	--	gag-pol polyprotein [Trifolium pratense]	-	-	-	-	-	-	-	--
MS.gene00102	17.03	20.222	1.315	0.549	6.277	2.801	5.023	11.931	4.983	5.299	4.473	13.535	7.131	7.724	6.366	Os01g0295700	probable protein phosphatase 2C 13 [Medicago truncatula]	-	-	-	-	-	GO:0004721//phosphoprotein phosphatase activity;GO:0043169//cation binding	GO:0006464//cellular protein modification process;GO:0010243//response to organonitrogen compound	--
MS.gene001020	0	0.113	0	0.095	0	0	0	0	0	0.041	0	0	0	0	0	SBT4.3	subtilisin-like protease SBT4.3 [Medicago truncatula]	-	-	-	-	-	-	-	--
MS.gene001021	0	0	0	0	0	0	0	0	0	0	0	0	0	0	0	--	retrotransposon-related protein [Trifolium pratense]	-	-	-	-	-	-	-	--
MS.gene001022	0	0	0	0	0	0	0	0	0	0	0	0	0	0	0	RAMDAZC7	cysteine protease inhibitor cystatin [Medicago truncatula]	-	-	-	-	GO:0043231//intracellular membrane-bounded organelle;GO:0044444//cytoplasmic part	GO:0004866//endopeptidase inhibitor activity;GO:0046914//transition metal ion binding	GO:0006508//proteolysis;GO:0006970//response to osmotic stress	--
MS.gene001023	0	0	0	0	0	0	0	0	0	0	0	0	0	0	0	TY3B-G	retrotransposon Ty-3/Gypsy protein, partial [Trifolium pratense]	-	-	-	-	-	-	-	--
MS.gene001024	0	0	0	0	0	0	0	0	0	0	0	0	0	0	0	At2g29880	Myb/SANT-like DNA-binding domain protein [Medicago truncatula]	-	-	-	-	-	-	-	--
MS.gene001025	0	0	0	0	0	0	0	0	0	0	0	0	0	0	0	--	hypothetical protein MTR_2g021870 [Medicago truncatula]	-	-	-	-	-	-	-	--
MS.gene001026	85.388	77.339	50.8	25.624	48.908	47.402	36.701	38.181	18.674	34.042	23.072	30.06	15.233	27.332	21.543	--	hypothetical protein MTR_7g087980 [Medicago truncatula]	-	-	-	-	-	-	-	--
MS.gene001027	0	0	0	0.528	0	0	0.253	0	0	0	0	0	0	0	0.261	NPF8.3	peptide transporter PTR2-like protein, partial [Trifolium pratense]	-	-	-	-	-	-	-	--
MS.gene001028	0.558	0.341	1.281	0.451	0.419	0.22	0.866	0.571	0.315	0.851	0.874	1.452	0.621	0	0.372	PCMP-H3	pentatricopeptide repeat-containing protein At4g14820 [Medicago truncatula]	-	-	-	-	GO:0009536//plastid	-	GO:0006396//RNA processing	--
MS.gene001029	0	0	0	0	0	0	0	0	0	0	0	0	0	0	0	RS31A	RNA-binding (RRM/RBD/RNP motif) family protein [Medicago truncatula]	Genetic Information Processing	Transcription	ko03040//Spliceosome	K12893	-	-	-	--
MS.gene00103	26.358	31.771	48.988	31.282	17.384	20.387	33.924	43.718	17.443	30.55	36.069	41.072	32.41	70.461	43.121	RPS1	30S ribosomal protein S1, chloroplastic [Medicago truncatula]	Genetic Information Processing	Translation	ko03010//Ribosome	K02945	GO:0009532//plastid stroma;GO:0044391//ribosomal subunit	GO:0003723//RNA binding;GO:0005198//structural molecule activity	GO:0006090//pyruvate metabolic process;GO:0006739//NADP metabolic process;GO:0006779//porphyrin-containing compound biosynthetic process;GO:0009658//chloroplast organization;GO:0009668//plastid membrane organization;GO:0009725//response to hormone;GO:0009767//photosynthetic electron transport chain;GO:0010467//gene expression;GO:0016072//rRNA metabolic process	--
MS.gene001030	0	0	0.131	0	0	0	0	0.104	0	0	0	0	0	0	0	--	palmitoyl-acyl carrier protein thioesterase [Spatholobus suberectus]	-	-	-	-	-	-	-	--
MS.gene001031	0	0	0.072	0.042	0	0	0	0	0.074	0	0	0	0	0	0	GSVIVT00020038001	40S ribosomal protein S3a [Medicago truncatula]	Genetic Information Processing	Translation	ko03010//Ribosome	K02984	-	-	-	--
MS.gene001032	0	0	0.504	0	0	0	0.166	0.336	0	0.936	0.149	0.906	0.241	2.735	0	yjcK	N-acetyltransferase p20 [Spatholobus suberectus]	-	-	-	-	-	GO:0016407//acetyltransferase activity	GO:0000160//phosphorelay signal transduction system;GO:0001101//response to acid chemical;GO:0002252//immune effector process;GO:0009620//response to fungus;GO:0009692//ethylene metabolic process;GO:0009755//hormone-mediated signaling pathway;GO:0010243//response to organonitrogen compound	--
MS.gene001033	0	0	0	0	0	0	0	0	0	0	0	0	0	0	0	yoaA	acetyltransferase (GNAT) domain protein [Medicago truncatula]	-	-	-	-	-	GO:0016407//acetyltransferase activity	GO:0001101//response to acid chemical;GO:0006796//phosphate-containing compound metabolic process;GO:0009755//hormone-mediated signaling pathway;GO:0035556//intracellular signal transduction	--
MS.gene001034	0.278	0.521	0.981	0	0.295	0	0	0.883	0	0.571	0.725	0.94	0.554	0.291	1.555	yjcK	acetyltransferase (GNAT) domain protein [Medicago truncatula]	-	-	-	-	-	GO:0016407//acetyltransferase activity	GO:0000160//phosphorelay signal transduction system;GO:0001101//response to acid chemical;GO:0002252//immune effector process;GO:0006796//phosphate-containing compound metabolic process;GO:0009620//response to fungus;GO:0009692//ethylene metabolic process;GO:0009755//hormone-mediated signaling pathway;GO:0010243//response to organonitrogen compound	--
MS.gene001035	0.158	0	0	0	0	0.321	0.402	0	0	0.16	0.304	0.441	0.298	0.456	0.634	--	golgin subfamily A member 5 [Spatholobus suberectus]	-	-	-	-	-	-	-	--
MS.gene001036	0.139	0	0	0	0	0	0	0.049	0	0	0	0	0	0	0	GDI1	F-box/FBD/LRR-repeat protein At3g14710 [Medicago truncatula]	-	-	-	-	GO:0044424//intracellular part	-	GO:0019222//regulation of metabolic process;GO:0044763//single-organism cellular process	--
MS.gene001037	0.042	0	0	0	0	0	0	0	0	0	0	0	0	0	0	yoaA	acetyltransferase (GNAT) domain protein [Medicago truncatula]	-	-	-	-	-	GO:0016746//transferase activity, transferring acyl groups	GO:0000160//phosphorelay signal transduction system;GO:0001101//response to acid chemical;GO:0002252//immune effector process;GO:0009620//response to fungus;GO:0009692//ethylene metabolic process;GO:0009755//hormone-mediated signaling pathway;GO:0010243//response to organonitrogen compound	--
MS.gene001038	0.183	0.32	0.49	0.921	0.292	0.516	0.055	0	0.252	0.494	0.348	0.302	0.488	0.345	0.286	yoaA	N-acetyltransferase p20 [Spatholobus suberectus]	-	-	-	-	-	GO:0016407//acetyltransferase activity	GO:0000160//phosphorelay signal transduction system;GO:0001101//response to acid chemical;GO:0002252//immune effector process;GO:0006796//phosphate-containing compound metabolic process;GO:0009620//response to fungus;GO:0009692//ethylene metabolic process;GO:0009755//hormone-mediated signaling pathway;GO:0010243//response to organonitrogen compound	--
MS.gene001039	6.699	9.488	4.597	2.618	6.109	3.13	4.928	1.915	5.383	8.743	6.658	6.065	14.604	0.71	6.425	NET1B	protein NETWORKED 1A [Medicago truncatula]	-	-	-	-	-	GO:0016407//acetyltransferase activity	GO:0006796//phosphate-containing compound metabolic process	--
MS.gene00104	5.616	5.38	12.521	8.94	8.521	10.64	11.478	9.878	12.528	16.148	15.74	19.566	12.958	16.452	18.11	Nemf	nuclear export mediator factor NEMF [Medicago truncatula]	-	-	-	-	GO:0043231//intracellular membrane-bounded organelle	GO:0046914//transition metal ion binding;GO:0097159//organic cyclic compound binding	GO:0003006//developmental process involved in reproduction;GO:0006402//mRNA catabolic process	--
MS.gene001040	0	1.576	0	2.39	2.764	0	5.513	2.366	3.183	3.651	3.519	1.658	3.515	3.232	2.99	TCX2	protein tesmin/TSO1-like CXC 2 [Medicago truncatula]	-	-	-	-	-	GO:0005488//binding	GO:0009888//tissue development;GO:0009987//cellular process;GO:0048731//system development;GO:0050789//regulation of biological process	CPP
MS.gene001041	25.617	32.125	27.171	11.808	14.762	13.031	20.957	12.375	18.066	18.228	20.884	20.477	20.626	5.981	14.776	--	NADH-ubiquinone reductase complex 1 MLRQ subunit [Spatholobus suberectus]	-	-	-	-	-	-	GO:0006950//response to stress;GO:0009628//response to abiotic stimulus	--
MS.gene001042	22.234	19.714	19.739	12.433	11.94	13.964	14.701	11.745	14.907	18.591	15.175	11.922	12.412	8.842	18.625	STY13	serine/threonine-protein kinase STY13 [Medicago truncatula]	-	-	-	-	GO:0016020//membrane;GO:0043231//intracellular membrane-bounded organelle	GO:0004713//protein tyrosine kinase activity;GO:0032550//purine ribonucleoside binding	GO:0006468//protein phosphorylation;GO:0010646//regulation of cell communication	--
MS.gene001043	1.337	1.138	0	0.336	0.133	0.03	0.631	0.362	0.45	0.352	0.166	0.068	0.417	0.616	0.39	PCMP-H56	pentatricopeptide repeat-containing protein At3g22690 [Medicago truncatula]	-	-	-	-	GO:0009536//plastid	-	GO:0009668//plastid membrane organization;GO:0016070//RNA metabolic process;GO:0043623//cellular protein complex assembly;GO:0090056//regulation of chlorophyll metabolic process	--
MS.gene001044	0.372	0	0.132	0.078	0.263	0.063	0.075	0	0.136	0.067	0.269	0.136	0.082	0	0	POLD4	DNA polymerase delta subunit 4 [Medicago truncatula]	Genetic Information Processing;Genetic Information Processing;Genetic Information Processing;Genetic Information Processing;Genetic Information Processing	Replication and repair;Replication and repair;Replication and repair;Replication and repair;Replication and repair	ko03440//Homologous recombination;ko03420//Nucleotide excision repair;ko03030//DNA replication;ko03410//Base excision repair;ko03430//Mismatch repair	K03505;K03505;K03505;K03505;K03505	GO:0043231//intracellular membrane-bounded organelle	-	GO:0051052//regulation of DNA metabolic process	--
MS.gene001045	0	0	0.001	0.04	0	0	0	0	0	0	0	0	0.16	0	0.87	RDM1	RNA-directed DNA methylation protein [Medicago truncatula]	-	-	-	-	GO:0031981//nuclear lumen	GO:0003676//nucleic acid binding;GO:0005515//protein binding	GO:0006305//DNA alkylation;GO:0016458//gene silencing;GO:0031050//dsRNA fragmentation;GO:0051052//regulation of DNA metabolic process	--
MS.gene001046	0	0	2.811	1.428	0.126	0.53	1.317	0	0.754	0.44	0.175	0	0.971	0.23	0	RDM1	protein RDM1 [Medicago truncatula]	-	-	-	-	GO:0031981//nuclear lumen	GO:0003676//nucleic acid binding;GO:0005515//protein binding	GO:0006305//DNA alkylation;GO:0016458//gene silencing;GO:0031050//dsRNA fragmentation;GO:0051052//regulation of DNA metabolic process	--
MS.gene001047	0.055	0.112	0.133	0	0.078	0.077	0.08	0.45	0.055	0	1.126	0	1.384	0.061	0.181	At3g22670	pentatricopeptide repeat-containing protein At3g22670, mitochondrial [Medicago truncatula]	-	-	-	-	GO:0043231//intracellular membrane-bounded organelle	-	-	--
MS.gene001048	0	0.054	0.117	0	0	0	0.131	0	0	0	0.118	0	0.072	0	0	LIP2	triacylglycerol lipase-like protein [Medicago truncatula]	Metabolism	Lipid metabolism	ko00100//Steroid biosynthesis	K01052	-	GO:0016788//hydrolase activity, acting on ester bonds	GO:0016042//lipid catabolic process	--
MS.gene001049	0	0	0.101	0	5.621	2.51	1.555	4.198	0.762	0.518	4.506	0	2.837	1.56	1.547	SUV3	DExH-box ATP-dependent RNA helicase DExH16, mitochondrial isoform X1 [Medicago truncatula]	-	-	-	-	GO:0043231//intracellular membrane-bounded organelle	GO:0003724//RNA helicase activity;GO:0032550//purine ribonucleoside binding	GO:0044260//cellular macromolecule metabolic process;GO:0048229//gametophyte development	--
MS.gene00105	0.716	0.453	0.786	2.196	1.194	5.038	1.384	3.056	3.041	0.173	0.166	0.894	0.849	0.398	1.253	UPL6	E3 ubiquitin-protein ligase UPL6 [Cajanus cajan]	Genetic Information Processing	Folding, sorting and degradation	ko04120//Ubiquitin mediated proteolysis	K10589	-	-	-	--
MS.gene001050	0.191	0.562	0.099	0.325	17.165	14.064	1.84	7.131	1.163	1.928	25.525	0.533	19.17	9.335	13.86	OPR11	12-oxophytodienoate reductase 2 isoform X2 [Medicago truncatula]	Metabolism;Metabolism;Metabolism	Global and overview maps;Global and overview maps;Lipid metabolism	ko01100//Metabolic pathways;ko01110//Biosynthesis of secondary metabolites;ko00592//alpha-Linolenic acid metabolism	K05894;K05894;K05894	GO:0043231//intracellular membrane-bounded organelle	GO:0016628//oxidoreductase activity, acting on the CH-CH group of donors, NAD or NADP as acceptor;GO:0032553//ribonucleotide binding	GO:0006633//fatty acid biosynthetic process;GO:0006950//response to stress;GO:0009694//jasmonic acid metabolic process	--
MS.gene001051	0.166	0	0.177	1.266	8.423	45.431	10.638	13.704	1.552	1.028	19.528	1.08	16.039	0	33.083	OPR11	12-oxophytodienoate reductase [Trifolium pratense]	Metabolism;Metabolism;Metabolism	Global and overview maps;Global and overview maps;Lipid metabolism	ko01100//Metabolic pathways;ko01110//Biosynthesis of secondary metabolites;ko00592//alpha-Linolenic acid metabolism	K05894;K05894;K05894	GO:0043231//intracellular membrane-bounded organelle	GO:0016628//oxidoreductase activity, acting on the CH-CH group of donors, NAD or NADP as acceptor;GO:0032553//ribonucleotide binding	GO:0006633//fatty acid biosynthetic process	--
MS.gene001052	0	0	0	0	0	0	0	0	0	0	0	0	0	0	0	OPR1	12-oxophytodienoate reductase-like protein [Medicago truncatula]	Metabolism;Metabolism;Metabolism	Global and overview maps;Global and overview maps;Lipid metabolism	ko01100//Metabolic pathways;ko01110//Biosynthesis of secondary metabolites;ko00592//alpha-Linolenic acid metabolism	K05894;K05894;K05894	GO:0043231//intracellular membrane-bounded organelle;GO:0044444//cytoplasmic part	GO:0016628//oxidoreductase activity, acting on the CH-CH group of donors, NAD or NADP as acceptor;GO:0032553//ribonucleotide binding	GO:0006633//fatty acid biosynthetic process	--
MS.gene001053	0	0	0.256	0.09	1.164	9.887	3.773	2.48	0.494	0.231	0.474	0.235	0.285	0.267	8.857	OPR11	12-oxophytodienoate reductase [Trifolium pratense]	Metabolism;Metabolism;Metabolism	Global and overview maps;Global and overview maps;Lipid metabolism	ko01100//Metabolic pathways;ko01110//Biosynthesis of secondary metabolites;ko00592//alpha-Linolenic acid metabolism	K05894;K05894;K05894	GO:0043231//intracellular membrane-bounded organelle	GO:0016628//oxidoreductase activity, acting on the CH-CH group of donors, NAD or NADP as acceptor;GO:0032553//ribonucleotide binding	GO:0006633//fatty acid biosynthetic process;GO:0006950//response to stress;GO:0009694//jasmonic acid metabolic process	--
MS.gene001054	0	0.397	0	0.294	1.34	0	0	0	0	0	0.386	0	0.472	0	0.794	OPR2	12-oxophytodienoate reductase-like protein [Medicago truncatula]	Metabolism;Metabolism;Metabolism	Global and overview maps;Global and overview maps;Lipid metabolism	ko01100//Metabolic pathways;ko01110//Biosynthesis of secondary metabolites;ko00592//alpha-Linolenic acid metabolism	K05894;K05894;K05894	GO:0043231//intracellular membrane-bounded organelle	GO:0016628//oxidoreductase activity, acting on the CH-CH group of donors, NAD or NADP as acceptor;GO:0032553//ribonucleotide binding	GO:0006633//fatty acid biosynthetic process;GO:0006950//response to stress;GO:0009694//jasmonic acid metabolic process	--
MS.gene001055	0	0	0	0	2.15	0	0	0.313	0	0	6.052	0	0.984	22.843	9.309	OPR1	12-oxophytodienoate reductase 2 [Medicago truncatula]	Metabolism;Metabolism;Metabolism	Global and overview maps;Global and overview maps;Lipid metabolism	ko01100//Metabolic pathways;ko01110//Biosynthesis of secondary metabolites;ko00592//alpha-Linolenic acid metabolism	K05894;K05894;K05894	GO:0043231//intracellular membrane-bounded organelle;GO:0044444//cytoplasmic part	GO:0016628//oxidoreductase activity, acting on the CH-CH group of donors, NAD or NADP as acceptor;GO:0032553//ribonucleotide binding	GO:0001101//response to acid chemical;GO:0006633//fatty acid biosynthetic process;GO:0006950//response to stress;GO:0009694//jasmonic acid metabolic process;GO:0010038//response to metal ion;GO:0010260//organ senescence	--
MS.gene001056	21.895	20.001	57.84	43.861	14.29	17.883	11.768	28.48	10.49	27.659	31.212	33.554	98.973	41.575	29.762	OPR11	12-oxophytodienoate reductase [Trifolium pratense]	Metabolism;Metabolism;Metabolism	Global and overview maps;Global and overview maps;Lipid metabolism	ko01100//Metabolic pathways;ko01110//Biosynthesis of secondary metabolites;ko00592//alpha-Linolenic acid metabolism	K05894;K05894;K05894	GO:0043231//intracellular membrane-bounded organelle;GO:0044444//cytoplasmic part	GO:0016628//oxidoreductase activity, acting on the CH-CH group of donors, NAD or NADP as acceptor;GO:0032553//ribonucleotide binding	GO:0001101//response to acid chemical;GO:0006633//fatty acid biosynthetic process;GO:0006950//response to stress;GO:0009694//jasmonic acid metabolic process;GO:0010038//response to metal ion;GO:0010260//organ senescence	--
MS.gene001057	1.459	2.939	0.908	2.774	0	0.421	0	0	2.016	0.548	0.582	1.075	0	1.257	0.072	PRAF1	PH, RCC1 and FYVE domains-containing protein 1 [Medicago truncatula]	-	-	-	-	GO:0044424//intracellular part	GO:0003824//catalytic activity;GO:0005543//phospholipid binding;GO:0017016//Ras GTPase binding;GO:0046914//transition metal ion binding	GO:0050794//regulation of cellular process	--
MS.gene001058	0	0	0	0	0	0	0	0	0	0	0	0	0	0	0	FRS5	protein FAR1-RELATED SEQUENCE 5 [Medicago truncatula]	-	-	-	-	GO:0043231//intracellular membrane-bounded organelle	GO:0046914//transition metal ion binding	GO:0009416//response to light stimulus	FAR1
MS.gene001059	0	0	0	0	0	0	0	0	0	0	0	0	0	0	0	--	DNA ligase [Actinidia chinensis var. chinensis] [Actinidia chinensis]	-	-	-	-	-	-	-	--
MS.gene00106	9.4	11.155	9.104	8.939	12.444	11.669	12.969	10.87	11.61	13.462	14.125	15.622	17.229	17.044	23.517	UPL6	E3 ubiquitin-protein ligase UPL6 [Medicago truncatula]	Genetic Information Processing	Folding, sorting and degradation	ko04120//Ubiquitin mediated proteolysis	K10589	-	-	-	--
MS.gene001060	0	0	0	0	0	0	0	0	0	0	0	0	0	0	0	--	DNA ligase [Actinidia chinensis var. chinensis] [Actinidia chinensis]	-	-	-	-	-	-	-	--
MS.gene001061	0	0	0	0	0	0	0	0	0	0	0	0	0	0	0	NAC100	NAC domain-containing protein 92 [Medicago truncatula]	-	-	-	-	GO:0043231//intracellular membrane-bounded organelle	GO:0001071//nucleic acid binding transcription factor activity;GO:0046983//protein dimerization activity	GO:0006952//defense response;GO:0009628//response to abiotic stimulus;GO:0009755//hormone-mediated signaling pathway;GO:0009863//salicylic acid mediated signaling pathway;GO:0010260//organ senescence;GO:0010468//regulation of gene expression;GO:0034645//cellular macromolecule biosynthetic process;GO:0043067//regulation of programmed cell death;GO:0044710//single-organism metabolic process;GO:0051…	NAC
MS.gene001062	1.074	1.741	0	0.168	0.853	0.548	0.484	0.568	1.314	0.578	0.582	0.147	0	1.512	0.208	MYB16	transcription factor MYB16 [Medicago truncatula]	-	-	-	-	-	GO:0005488//binding	GO:0001101//response to acid chemical;GO:0009725//response to hormone;GO:0009987//cellular process	--
MS.gene001063	0	0	0.141	0	0	0	0.954	0.415	0.577	0	0	0	0	0.166	0	RLP22	receptor-like protein 9DC3 [Medicago truncatula]	-	-	-	-	-	-	GO:0006796//phosphate-containing compound metabolic process	--
MS.gene001064	0.044	0.087	0	0	0	0	0	0	0	0	0	0	0	0	0	--	endonuclease/exonuclease/phosphatase family protein [Medicago truncatula]	-	-	-	-	-	-	-	--
MS.gene001065	0.662	1.64	4.998	5.487	5.539	5.41	0.32	7.452	6.386	4.573	1.552	3.658	10.548	2.366	3.972	CGS1	cystathionine gamma-synthase 1, chloroplastic [Medicago truncatula]	Metabolism;Metabolism;Metabolism;Metabolism;Metabolism;Metabolism	Global and overview maps;Global and overview maps;Global and overview maps;Amino acid metabolism;Energy metabolism;Metabolism of other amino acids	ko01100//Metabolic pathways;ko01110//Biosynthesis of secondary metabolites;ko01230//Biosynthesis of amino acids;ko00270//Cysteine and methionine metabolism;ko00920//Sulfur metabolism;ko00450//Selenocompound metabolism	K01739;K01739;K01739;K01739;K01739;K01739	GO:0009532//plastid stroma	GO:0016765//transferase activity, transferring alkyl or aryl (other than methyl) groups;GO:0043168//anion binding	GO:0000097//sulfur amino acid biosynthetic process	--
MS.gene001066	0	0.024	0	0	0.026	0	0	0	0	0	0	0	0	0	0	RCD1	inactive poly [ADP-ribose] polymerase RCD1 [Medicago truncatula]	-	-	-	-	GO:0043231//intracellular membrane-bounded organelle	-	GO:0000302//response to reactive oxygen species;GO:0006970//response to osmotic stress;GO:0009751//response to salicylic acid;GO:0009755//hormone-mediated signaling pathway;GO:0009791//post-embryonic development;GO:0010035//response to inorganic substance;GO:0012501//programmed cell death;GO:0016043//cellular component organization;GO:0034641//cellular nitrogen compound metabolic process;GO:00355…	--
MS.gene001067	0	0	0	0	0	0	0	0	0	0	0	0	0	0	0	--	Retrovirus-related Pol polyprotein from transposon TNT 1-94 [Vitis vinifera]	-	-	-	-	GO:0031224//intrinsic component of membrane	-	-	--
MS.gene001068	0.268	0.693	0.77	0.24	0.576	0.176	0.532	0.338	0.331	0.358	0.065	0.714	0.526	0.329	1.268	PHO1-H9	phosphate transporter PHO1 homolog 9 [Medicago truncatula]	-	-	-	-	-	-	-	--
MS.gene001069	0.375	0.321	0.04	0.084	0.689	0.191	0	0.109	0.204	0.176	0.368	0.29	0.143	0.355	0.895	PHO1-H9	phosphate transporter PHO1 homolog 9 isoform X2 [Medicago truncatula]	-	-	-	-	GO:0031224//intrinsic component of membrane	-	-	--
MS.gene00107	0.47	0.66	0.18	0.724	0.377	0.817	0.158	0.586	0.791	0.533	0.044	0.102	0.801	0.976	0.308	UPL6	E3 ubiquitin-protein ligase UPL6 [Medicago truncatula]	Genetic Information Processing	Folding, sorting and degradation	ko04120//Ubiquitin mediated proteolysis	K10589	-	-	-	--
MS.gene001070	0	0	0.067	0.786	7.922	0.256	0	0	0	0	0.544	0	0	0.157	0.156	ABP19A	auxin-binding protein ABP19b [Medicago truncatula]	-	-	-	-	GO:0005576//extracellular region;GO:0005618//cell wall;GO:0043231//intracellular membrane-bounded organelle	GO:0016623//oxidoreductase activity, acting on the aldehyde or oxo group of donors, oxygen as acceptor;GO:0046914//transition metal ion binding	GO:0006091//generation of precursor metabolites and energy;GO:0006873//cellular ion homeostasis;GO:0006950//response to stress;GO:0009617//response to bacterium;GO:0009725//response to hormone;GO:0009886//post-embryonic morphogenesis;GO:0030001//metal ion transport	--
MS.gene001071	0.458	0.593	0.036	0.214	0	0.076	0	0.108	0.161	0.036	0.122	0.11	0.302	0.21	0.238	PHO1-H9	phosphate transporter PHO1 homolog 9 isoform X1 [Medicago truncatula]	-	-	-	-	-	-	-	--
MS.gene001072	0	0	0	0	0	0	0	0	0	0	0	0	0	0	0	--	PsAD1 [Medicago truncatula]	-	-	-	-	GO:0043231//intracellular membrane-bounded organelle	GO:0005515//protein binding	GO:0010468//regulation of gene expression;GO:0034645//cellular macromolecule biosynthetic process	--
MS.gene001073	0	0	0	0	0	0	0	0	0	0	0	0	0	0	0	--	PsAD1 [Medicago truncatula]	-	-	-	-	GO:0043231//intracellular membrane-bounded organelle	GO:0005515//protein binding	GO:0010468//regulation of gene expression;GO:0034645//cellular macromolecule biosynthetic process	--
MS.gene001074	0	0	0	0	0	0	0	0	0	0	0	0	0	0	0	--	PsAD1 [Medicago truncatula]	-	-	-	-	GO:0043231//intracellular membrane-bounded organelle	GO:0005515//protein binding	GO:0010468//regulation of gene expression;GO:0034645//cellular macromolecule biosynthetic process	--
MS.gene001075	0	0	0	0	0.024	0.093	0	0	0	0	0	0	0	0	0	SKIP23	F-box protein [Trifolium pratense]	-	-	-	-	-	-	-	--
MS.gene001076	0	0	0	0	0	0	0	0	0	0	0	0	0	0	0	--	PsAD1 [Medicago truncatula]	-	-	-	-	GO:0043231//intracellular membrane-bounded organelle	GO:0005515//protein binding	GO:0010468//regulation of gene expression;GO:0034645//cellular macromolecule biosynthetic process	--
MS.gene001077	0	0	0	0	0.024	0.093	0	0	0	0	0	0	0	0	0	SKIP23	F-box protein [Trifolium pratense]	-	-	-	-	-	-	-	--
MS.gene001078	0	0	0	0	0.338	0.326	0	0.113	0	0.229	0	0.117	0	0	0	SCRM	helix loop helix DNA-binding domain protein [Medicago truncatula]	-	-	-	-	GO:0043231//intracellular membrane-bounded organelle	GO:0001071//nucleic acid binding transcription factor activity;GO:0003676//nucleic acid binding;GO:0005515//protein binding;GO:0031406//carboxylic acid binding	GO:0000338//protein deneddylation;GO:0003006//developmental process involved in reproduction;GO:0006355//regulation of transcription, DNA-templated;GO:0009409//response to cold;GO:0009639//response to red or far red light;GO:0009756//carbohydrate mediated signaling;GO:0010374//stomatal complex development;GO:0016570//histone modification;GO:0032446//protein modification by small protein conjugati…	bHLH
MS.gene001079	0	0	0	0	0	0	0	0	0	0	0	0	0	0	0	--	PsAD1 [Medicago truncatula]	-	-	-	-	GO:0043231//intracellular membrane-bounded organelle	GO:0005515//protein binding	GO:0010468//regulation of gene expression;GO:0034645//cellular macromolecule biosynthetic process	--
MS.gene00108	5.183	7.33	7.105	4.002	1.923	2.031	0.781	1.645	1.233	3.181	5.865	4.579	4.034	6.843	3.61	MYB78	transcription factor MYB78 [Medicago truncatula]	-	-	-	-	-	GO:0005488//binding	GO:0001101//response to acid chemical;GO:0006970//response to osmotic stress	ARR-B
MS.gene001080	0	0	0.049	0	0.024	0	0	0.193	0	0	0	0	0	0	0	SKIP23	F-box protein SKIP23 [Medicago truncatula]	-	-	-	-	-	-	-	--
MS.gene001081	0	0	0	0	0	0	0	0	0	0	0	0	0	0	0	--	PsAD1 [Medicago truncatula]	-	-	-	-	GO:0043231//intracellular membrane-bounded organelle	GO:0005515//protein binding	GO:0010468//regulation of gene expression;GO:0034645//cellular macromolecule biosynthetic process	--
MS.gene001082	0	0	0	0	0	0	0	0	0	0	0	0	0	0	0	AGL62	MADS-box transcription factor family protein [Medicago truncatula]	-	-	-	-	GO:0043231//intracellular membrane-bounded organelle	GO:0005515//protein binding	GO:0003006//developmental process involved in reproduction;GO:0010468//regulation of gene expression;GO:0034645//cellular macromolecule biosynthetic process	--
MS.gene001083	0	0	0	0	0	0	0	0	0	0	0	0	0	0	0	AGL62	agamous-like MADS-box protein AGL62 [Medicago truncatula]	-	-	-	-	-	-	-	--
MS.gene001084	0	0	0	0	0	0	0	0	0	0	0	0	0	0	0	--	PsAD1 [Medicago truncatula]	-	-	-	-	GO:0043231//intracellular membrane-bounded organelle	GO:0005515//protein binding	GO:0010468//regulation of gene expression;GO:0034645//cellular macromolecule biosynthetic process	--
MS.gene001085	0	0	0	0	0	0	0	0	0	0	0	0	0	0	0	AGL62	MADS-box transcription factor family protein [Medicago truncatula]	-	-	-	-	GO:0043231//intracellular membrane-bounded organelle	GO:0001071//nucleic acid binding transcription factor activity;GO:0003676//nucleic acid binding;GO:0005515//protein binding	GO:0003006//developmental process involved in reproduction;GO:0010468//regulation of gene expression;GO:0034645//cellular macromolecule biosynthetic process	MADS
MS.gene001086	0	0	0	0	0	0	0	0	0	0	0	0	0	0	0	AGL62	agamous-like MADS-box protein AGL62 [Medicago truncatula]	-	-	-	-	-	-	-	MADS
MS.gene001087	0	0	0	0	0	0	0	0	0	0	0	0	0	0	0	--	PsAD1 [Medicago truncatula]	-	-	-	-	GO:0043231//intracellular membrane-bounded organelle	GO:0005515//protein binding	GO:0010468//regulation of gene expression;GO:0034645//cellular macromolecule biosynthetic process	--
MS.gene001088	6.496	5.814	4.089	0.626	0.705	1.359	4.607	2.289	0.729	9.32	5.779	5.11	16.136	10.84	4.341	ERF023	ethylene-responsive transcription factor ERF038 [Medicago truncatula]	-	-	-	-	GO:0043231//intracellular membrane-bounded organelle	GO:0001071//nucleic acid binding transcription factor activity;GO:0003677//DNA binding	GO:0000160//phosphorelay signal transduction system;GO:0001101//response to acid chemical;GO:0006355//regulation of transcription, DNA-templated;GO:0006950//response to stress;GO:0016049//cell growth	--
MS.gene001089	0.246	0	0.11	0	0	0.236	0	0	0	0	0.173	0	0	0	0.155	B3GALT8	probable beta-1,3-galactosyltransferase 8 [Medicago truncatula]	-	-	-	-	GO:0031224//intrinsic component of membrane;GO:0043231//intracellular membrane-bounded organelle	GO:0035250//UDP-galactosyltransferase activity	GO:0006464//cellular protein modification process;GO:0010208//pollen wall assembly	--
MS.gene00109	0.366	0	1.04	0.764	0	0	0	0.515	0.133	0	0.528	0	0	0.762	0	--	receptor-like kinase [Trifolium pratense]	-	-	-	-	-	-	-	--
MS.gene001090	0	0	0	0	0	0	0	0	0	0	0	0	0	0	0	--	E3 ubiquitin-protein ligase BOI-like [Medicago truncatula]	-	-	-	-	-	GO:0043169//cation binding	-	--
MS.gene001091	0	0	0	0	0	0	0	0	0	0	0	0	0	0	0	--	hypothetical protein MTR_4g035540 [Medicago truncatula]	-	-	-	-	-	-	-	--
MS.gene001092	0	0	0	0	0	0	0	0	0	0	0	0	0	0	0	--	cysteine-rich receptor-like protein kinase, partial [Trifolium pratense]	-	-	-	-	-	-	-	--
MS.gene001093	0.945	1.48	1.027	0	0.675	0	0.422	1.435	1.046	0.536	0.582	0.879	0	1.596	0	At1g33420	PHD finger protein At1g33420 [Medicago truncatula]	-	-	-	-	-	GO:0046914//transition metal ion binding	GO:0006260//DNA replication;GO:0010468//regulation of gene expression	Alfin-like
MS.gene001094	0	0	0	0	0	0	0	0	0	0	0	0	0	0	0	BRN2	protein BEARSKIN1 [Medicago truncatula]	-	-	-	-	GO:0043231//intracellular membrane-bounded organelle	GO:0001071//nucleic acid binding transcription factor activity;GO:0003677//DNA binding	GO:0006355//regulation of transcription, DNA-templated;GO:0009699//phenylpropanoid biosynthetic process;GO:0009832//plant-type cell wall biogenesis;GO:0009900//dehiscence;GO:0044707//single-multicellular organism process;GO:0045491//xylan metabolic process;GO:0048856//anatomical structure development	NAC
MS.gene001095	0.388	0.644	0.138	0.648	0	0	0	0	0	0	0	0	2.058	0	0.962	--	gag-pol polyprotein [Trifolium pratense]	-	-	-	-	-	-	-	--
MS.gene001096	0	0	0	0	3.453	0	0	21.119	22.162	5.084	3.189	22.995	1.918	0	0	RABB1C	ras-related protein RABB1b [Medicago truncatula]	-	-	-	-	-	-	-	--
MS.gene001097	220.221	234.225	185.723	61.058	129.974	124.035	181.865	274.403	79.708	269.981	353.682	500.58	273.301	160.273	109.932	REFA1	elongation factor 1-alpha [Medicago truncatula]	Genetic Information Processing	Translation	ko03013//Nucleocytoplasmic transport	K03231	GO:0044424//intracellular part	GO:0008135//translation factor activity, RNA binding;GO:0016772//transferase activity, transferring phosphorus-containing groups;GO:0017111//nucleoside-triphosphatase activity;GO:0032550//purine ribonucleoside binding	GO:0010467//gene expression;GO:0034645//cellular macromolecule biosynthetic process	--
MS.gene001098	652.899	666.892	51.407	175.843	219.43	156.272	377.657	650.724	155.817	445.679	573.744	247.356	575.648	220.701	147.571	REFA1	elongation factor 1-alpha [Medicago truncatula]	Genetic Information Processing	Translation	ko03013//Nucleocytoplasmic transport	K03231	GO:0044424//intracellular part	GO:0008135//translation factor activity, RNA binding;GO:0016772//transferase activity, transferring phosphorus-containing groups;GO:0017111//nucleoside-triphosphatase activity;GO:0032550//purine ribonucleoside binding	GO:0010467//gene expression;GO:0034645//cellular macromolecule biosynthetic process	--
MS.gene001099	0	0	0	0	0.175	0	0	0.175	0	0.178	0.059	0	0	0	0	--	hypothetical protein MTR_6g021850 [Medicago truncatula]	-	-	-	-	-	-	-	--
MS.gene00110	0	0.102	0	0	0.092	0	0	0	0	0.143	0	0	0	0	0	--	pollen-specific leucine-rich repeat extensin-like protein 2 isoform X2 [Medicago truncatula]	-	-	-	-	-	-	-	--
MS.gene001100	0	0	0	0	0	0	0	0	0	0	0	0	0	0	0	--	-	-	-	-	-	-	-	-	--
MS.gene001101	0	0	0	0	0	0	0	0	0	0	0	0	0	0	0	--	cyanogenic beta-glucosidase [Spatholobus suberectus]	-	-	-	-	-	-	-	--
MS.gene001102	0	0	0	0	0	0	0	0	0	0	0	0	0	0	0	--	sucrose-phosphate synthase-like protein, partial [Trifolium pratense]	-	-	-	-	-	-	-	--
MS.gene001103	0	0	0	0	0	0	0	0	0	0	0	0.056	0	0	0	--	DUF674 family protein [Medicago truncatula]	-	-	-	-	-	-	-	--
MS.gene001104	0	0	0	0	0	0	0	0	0	0	0	0	0	0	0	PRP31	U4/U6 small nuclear ribonucleoprotein Prp31 homolog isoform X1 [Cicer arietinum]	Genetic Information Processing	Transcription	ko03040//Spliceosome	K12844	GO:0005634//nucleus;GO:0030529//intracellular ribonucleoprotein complex	-	GO:0003006//developmental process involved in reproduction	--
MS.gene001105	0	0	0	0	0	0	0	0	0	0	0	0	0	0	0	--	DUF674 family protein [Medicago truncatula]	-	-	-	-	-	-	-	--
MS.gene001106	0	0	0	0	0	0	0	0	0	0	0	0	0	0	0	PRP31	U4/U6 small nuclear ribonucleoprotein Prp31-like isoform B [Glycine soja]	Genetic Information Processing	Transcription	ko03040//Spliceosome	K12844	GO:0044423//virion part;GO:0097525//spliceosomal snRNP complex	-	GO:0000377//RNA splicing, via transesterification reactions with bulged adenosine as nucleophile;GO:0003006//developmental process involved in reproduction	--
MS.gene001107	0	0.024	0.156	0.123	0.336	0.15	0.411	0.697	0.187	0.263	0.291	0	0.259	1.112	0.176	RLP13	receptor-like protein 13 isoform X2 [Medicago truncatula]	-	-	-	-	-	-	-	--
MS.gene001108	0	0	0	0	0	0	0	0	0	0	0	0	0	0	0	--	DUF674 family protein [Medicago truncatula]	-	-	-	-	-	-	-	--
MS.gene001109	0	0	0	0	0	0	0	0	0	0	0	0	0	0	0	--	DUF674 family protein [Medicago truncatula]	-	-	-	-	-	-	-	--
MS.gene00111	0	0	0	0	0	0	0	0	0	0	0	0	0	0	0	CERK1	lysM domain receptor-like kinase 3 [Medicago truncatula]	Organismal Systems	Environmental adaptation	ko04626//Plant-pathogen interaction	K13429	GO:0031224//intrinsic component of membrane;GO:0043231//intracellular membrane-bounded organelle	GO:0004713//protein tyrosine kinase activity;GO:0032550//purine ribonucleoside binding;GO:0043169//cation binding;GO:0046983//protein dimerization activity	GO:0002220//innate immune response activating cell surface receptor signaling pathway;GO:0002252//immune effector process;GO:0006468//protein phosphorylation;GO:0006605//protein targeting;GO:0009696//salicylic acid metabolic process;GO:0009814//defense response, incompatible interaction;GO:0010243//response to organonitrogen compound;GO:0032490//detection of molecule of bacterial origin;GO:004306…	--
MS.gene001110	0.904	0.398	5.943	1.251	1.888	1.731	0	6.538	3.447	5.755	6.393	5.726	5.215	6.836	1.335	PUMP1	mitochondrial uncoupling protein 1 [Medicago truncatula]	-	-	-	-	GO:0005911//cell-cell junction;GO:0009536//plastid;GO:0019866//organelle inner membrane;GO:0031224//intrinsic component of membrane	GO:0022857//transmembrane transporter activity	GO:0006006//glucose metabolic process;GO:0006818//hydrogen transport;GO:0009746//response to hexose;GO:0034285//response to disaccharide;GO:0043094//cellular metabolic compound salvage;GO:1902582//single-organism intracellular transport	--
MS.gene001111	5.723	5.673	12.626	9.195	6.92	4.265	2.957	13.531	12.95	7.823	10.574	12.709	8.588	8.011	5.239	HAKAI	E3 ubiquitin-protein ligase Hakai [Medicago truncatula]	-	-	-	-	-	-	-	--
MS.gene001112	0.792	1.036	0.737	0.408	0.381	0.652	1.461	1.271	2.229	1.13	0.869	0.915	1.475	1.16	1.606	OPS	UPF0503 protein At3g09070, chloroplastic [Medicago truncatula]	-	-	-	-	-	-	-	--
MS.gene001113	0	0	0	0	0	0	0	0	0	0	0	0	0	0	0	--	LCR-like protein [Medicago truncatula]	-	-	-	-	-	-	-	--
MS.gene001114	0.165	0.266	0.106	0.083	0	0.216	0.266	0.146	0.537	0.303	0.231	0.779	0	0.233	0.376	WDR62	WD repeat-containing protein 62 isoform X2 [Medicago truncatula]	-	-	-	-	-	GO:0016787//hydrolase activity	-	--
MS.gene001115	46.626	62.55	46.705	18.047	22.145	23.82	22.055	17.39	3.652	88.289	50.574	39.254	64.651	45.062	108.721	At1g31850	probable methyltransferase PMT21 isoform X1 [Medicago truncatula]	-	-	-	-	-	-	-	--
MS.gene001116	7.559	8.102	4.519	6.205	9.555	8.125	8.422	5.952	9.241	5.352	9.769	7.256	2.694	8.448	8.071	CDKF-4	cyclin-dependent kinase F-4 [Medicago truncatula]	-	-	-	-	GO:0043231//intracellular membrane-bounded organelle	GO:0004674//protein serine/threonine kinase activity;GO:0032550//purine ribonucleoside binding	GO:0006417//regulation of translation;GO:0006486//protein glycosylation;GO:0006796//phosphate-containing compound metabolic process	--
MS.gene001117	0	0	0	0	0.137	0.158	0.291	0	0.042	0	0	0	0	0.097	0	BRXL1	protein Brevis radix-like 1 [Medicago truncatula]	-	-	-	-	-	-	-	--
MS.gene001118	0	0	6.265	0.855	3.866	3.873	0	0	3.375	3.509	6.659	2.618	2.555	1.15	5.776	CML29	probable calcium-binding protein CML29 [Medicago truncatula]	-	-	-	-	GO:0043231//intracellular membrane-bounded organelle	GO:0005488//binding	GO:0006950//response to stress;GO:0048588//developmental cell growth	--
MS.gene001119	0.147	0.428	0	0	0	0.226	0.453	0	0.189	0.793	0	0.445	0.235	0.517	0	ASHR2	histone-lysine N-methyltransferase ASHR2 [Medicago truncatula]	Metabolism;Metabolism	Global and overview maps;Amino acid metabolism	ko01100//Metabolic pathways;ko00310//Lysine degradation	K11426;K11426	GO:0043229//intracellular organelle	GO:0016740//transferase activity	GO:0008152//metabolic process	--
MS.gene00112	0	0	0	0	0	0	0	0	0	0	0	0	0	0	0	--	RNA recognition motif [Medicago truncatula]	-	-	-	-	-	-	-	--
MS.gene001120	0	0	3.4	1.912	0.945	0.233	0	0.444	0.83	0.85	0.771	0.52	0	0.756	0	GRF4	growth-regulating factor 5 [Medicago truncatula]	-	-	-	-	GO:0043231//intracellular membrane-bounded organelle	GO:0016817//hydrolase activity, acting on acid anhydrides	GO:0010468//regulation of gene expression	GRF
MS.gene001121	8.575	15.307	1.542	4.03	4.711	1.279	4.48	5.363	10.689	5.312	3.342	4.011	6.501	3.811	5.833	MOB1A	MOB kinase activator-like 1A [Medicago truncatula]	-	-	-	-	GO:0044444//cytoplasmic part	GO:0043169//cation binding	GO:0006796//phosphate-containing compound metabolic process	--
MS.gene001122	0.653	0.974	0.432	0	0.1	0	0.653	0.333	1.893	0.865	0	0.491	0.851	0.449	0.444	Tmem45a	transmembrane protein 45B [Medicago truncatula]	-	-	-	-	GO:0043231//intracellular membrane-bounded organelle	-	-	--
MS.gene001123	0.468	1.739	1.297	2.414	4.416	6.387	6.407	0.84	0	7.219	3.436	1.072	1.79	6.43	9.255	EDR2	protein ENHANCED DISEASE RESISTANCE 2 isoform X1 [Medicago truncatula]	-	-	-	-	GO:0031090//organelle membrane;GO:0031224//intrinsic component of membrane	GO:1901981//phosphatidylinositol phosphate binding	GO:0000160//phosphorelay signal transduction system;GO:0001101//response to acid chemical;GO:0002831//regulation of response to biotic stimulus;GO:0009725//response to hormone;GO:0033554//cellular response to stress;GO:0051093//negative regulation of developmental process	--
MS.gene001124	0.199	0.486	0.602	0	0.115	0.073	0.13	0	0.813	0	0.117	0.854	0.343	0.372	0.213	GT7	UDP-glycosyltransferase 89A2 [Medicago truncatula]	-	-	-	-	-	GO:0016758//transferase activity, transferring hexosyl groups	-	--
MS.gene001125	0.272	0	0.044	0.225	0	0.125	0.147	0	0.481	0	0	0	0.38	0	0.152	--	protein LOW PSII ACCUMULATION 3, chloroplastic isoform X1 [Medicago truncatula]	-	-	-	-	GO:0009536//plastid	-	GO:0006091//generation of precursor metabolites and energy;GO:0031399//regulation of protein modification process	--
MS.gene001126	0	0	0	0	0	0	0	0	0	0	0	0	0	0	0	--	MAP kinase-binding-like protein [Medicago truncatula]	-	-	-	-	GO:0044424//intracellular part	-	-	--
MS.gene001127	0	0	0	0	0	0	0	0	0	0	0	0	0	0	0	DAO	2-oxoglutarate-dependent dioxygenase DAO [Medicago truncatula]	Metabolism	Amino acid metabolism	ko00380//Tryptophan metabolism	K23947	GO:0043231//intracellular membrane-bounded organelle	GO:0016706//oxidoreductase activity, acting on paired donors, with incorporation or reduction of molecular oxygen, 2-oxoglutarate as one donor, and incorporation of one atom each of oxygen into both donors;GO:0043169//cation binding	GO:0044710//single-organism metabolic process	--
MS.gene001128	1.999	1.085	1.29	0	0.128	0.37	0.964	0.256	0.264	0.65	0.131	2.384	2.262	0.605	0.15	PLR_Lp1	isoflavone reductase homolog [Medicago truncatula]	Metabolism;Metabolism	Global and overview maps;Biosynthesis of other secondary metabolites	ko01110//Biosynthesis of secondary metabolites;ko00998//Biosynthesis of various antibiotics	K21568;K21568	-	GO:0016628//oxidoreductase activity, acting on the CH-CH group of donors, NAD or NADP as acceptor	GO:0009807//lignan biosynthetic process;GO:0019336//phenol-containing compound catabolic process;GO:0045491//xylan metabolic process	--
MS.gene001129	0	0	0	0	0	0	0	0	0	0	0	0	0	0	0	--	cysteine-rich receptor-like protein kinase, partial [Trifolium pratense]	-	-	-	-	-	-	-	--
MS.gene00113	0	0	0	0	0	0	0	0	0	0	0	0	0	0	0	--	hypothetical protein MtrunA17_Chr4g0021821 [Medicago truncatula]	-	-	-	-	-	-	-	--
MS.gene001130	0	0	0	0	0	0	0	0	0	0	0	0	0	0	0	--	DUF4283 domain protein [Medicago truncatula]	-	-	-	-	-	-	-	--
MS.gene001131	0	0	0	0	0	0	0	0	0	0	0	0	0	0	0	AGDP1	F-box/FBD/LRR-repeat protein At5g53840 [Medicago truncatula]	-	-	-	-	-	-	-	--
MS.gene001132	0	0	0	0	0	0	0	0	0	0	0	0	0	0	0	--	F-box/FBD/LRR-repeat protein At5g53840 [Medicago truncatula]	-	-	-	-	-	-	-	--
MS.gene001133	0	0	0	0	0	0	0	0	0	0	0	0	0	0	0	--	F-box/FBD/LRR-repeat protein At5g53840 [Medicago truncatula]	-	-	-	-	-	-	-	--
MS.gene001134	0	0	0	0	0	0	0	0	0	0	0	0	0	0	0	AGDP1	F-box/FBD/LRR-repeat protein At5g53840 [Medicago truncatula]	-	-	-	-	-	-	-	--
MS.gene001135	0	0	0	0	0	0	0	0	0	0	0	0	0	0	0	--	agenet domain protein [Medicago truncatula]	-	-	-	-	-	-	-	--
MS.gene001136	0	0	0	0	0	0	0	0	0	0	0	0	0	0	0	FRS5	protein FAR-RED IMPAIRED RESPONSE 1-like [Medicago truncatula]	-	-	-	-	-	-	-	FAR1
MS.gene001137	0	0	0	0	0	0	0	0	0	0	0	0	0	0	0	--	Ulp1 protease family C-terminal catalytic domain containing protein, partial [Trifolium pratense]	-	-	-	-	-	-	-	--
[truncated: 173,280 more rows]
