# Supplementary material for: Integrated transcriptomic and metabolomic profiling reveals the flower color formation mechanism of alfalfa different purple flowers
Source: Front Plant Sci. 2026 Mar 23;17:1786493. doi: 10.3389/fpls.2026.1786493 (PMC13050952; doi:10.3389/fpls.2026.1786493)
Supplement: Supplementary File 4 — The SDEGs between BH and ZH1 [file Table4.xls]

id	BH1_count	BH2_count	BH3_count	ZH1-1_count	ZH1-2_count	ZH1-3_count	BH1_fpkm	BH2_fpkm	BH3_fpkm	ZH1-1_fpkm	ZH1-2_fpkm	ZH1-3_fpkm	BH_mean	ZH1_mean	log2(fc)	PValue	FDR
MS.gene042464	3	5	3	3640	2700	4949	0.607	1.007	0.628	857.827	537.438	948.824	0.747333333333333	781.363	10.0300253533357	4.85269602483349e-52	5.31409036287465e-47
MS.gene050702	1	2	1	4382	7201	5578	0.035	0.070	0.038	194.089	269.307	200.961	0.0476666666666667	221.452333333333	12.1817278366445	8.87939166329391e-46	4.86182211131995e-41
MS.gene50085	4446	4780	3530	27	16	11	1227.224	1316.058	1039.958	9.307	4.717	2.970	1194.41333333333	5.66466666666667	-7.72009539609275	1.85648987259826e-37	6.77668309894967e-33
MS.gene015800	2214	1962	1790	102	119	112	98.397	87.003	84.908	5.676	5.601	5.101	90.1026666666667	5.45933333333333	-4.04477311222118	4.01222404799932e-37	8.78741262096619e-33
MS.gene05873	2214	1962	1790	102	119	112	98.397	87.003	84.908	5.676	5.601	5.101	90.1026666666667	5.45933333333333	-4.04477311222118	4.01222404799932e-37	8.78741262096619e-33
MS.gene06752	3	4	4	495	439	686	0.144	0.222	0.231	31.717	23.766	35.743	0.199	30.4086666666667	7.25557031869713	7.47657281638325e-32	1.169635051395e-27
MS.gene81988	3	4	4	495	439	686	0.144	0.222	0.231	31.717	23.766	35.743	0.199	30.4086666666667	7.25557031869713	7.47657281638325e-32	1.169635051395e-27
MS.gene29510	351	305	210	4045	6885	6983	19.377	16.768	12.391	279.810	402.185	392.953	16.1786666666667	358.316	4.46906784523936	1.46854839221353e-31	2.01022246668149e-27
MS.gene039740	55	43	19	3813	3138	2632	2.177	1.690	0.793	190.055	132.094	106.699	1.55333333333333	142.949333333333	6.52399262736612	2.6778777884209e-31	3.25832267615995e-27
MS.gene013088	77	63	65	1337	1170	2011	4.559	3.703	4.129	99.355	73.400	121.546	4.13033333333333	98.1003333333333	4.56992791622364	9.62109782844657e-31	1.05358718099753e-26
MS.gene89068	44	33	54	1749	1300	1490	1.738	1.309	2.271	86.510	54.319	59.950	1.77266666666667	66.9263333333333	5.23858079451622	1.08509690040528e-30	1.08024355790529e-26
MS.gene72868	1000	1374	759	21250	18965	19198	47.322	64.878	38.332	1261.098	950.407	926.817	50.1773333333333	1046.10733333333	4.38185127223939	1.26917937070185e-30	1.15821078772349e-26
MS.gene86246	262	234	272	2170	2980	3502	21.317	18.980	23.653	221.658	257.048	291.059	21.3166666666667	256.588333333333	3.58940181135325	3.4440758523473e-30	2.90118352645268e-26
MS.gene070962	9	15	12	993	1694	713	1.133	2.022	1.683	164.719	237.242	96.109	1.61266666666667	166.023333333333	6.68579393695893	1.11571367278616e-29	8.72711234853331e-26
MS.gene064881	447	340	254	4449	4706	4825	22.866	17.360	13.864	285.574	255.099	251.981	18.03	264.218	3.87325745246171	2.76866669783161e-29	2.02127435164096e-25
MS.gene016207	15	20	33	1014	1059	998	0.797	1.062	1.879	68.676	60.565	55.004	1.246	61.415	5.62321508900477	3.41155802488695e-29	2.33495560118325e-25
MS.gene79233	0	0	0	2471	3258	3524	0.000	0.000	0.001	159.577	177.621	185.129	0.000333333333333333	174.109	18.994593755515	2.14870298774673e-28	1.3841186281304e-24
MS.gene58413	481	598	441	11	14	14	21.926	27.180	21.478	0.643	0.674	0.652	23.528	0.656333333333333	-5.16380617370667	2.41947790312446e-28	1.4719565900853e-24
MS.gene006397	3	5	6	729	3241	1938	0.409	0.635	0.883	124.706	467.930	269.492	0.642333333333333	287.376	8.80540170004939	3.44008688030881e-28	1.98272123204662e-24
MS.gene014535	115	112	96	832	855	815	4.390	4.263	3.925	39.790	34.528	31.708	4.19266666666667	35.342	3.07544364417753	7.01237529108055e-28	3.83955596687824e-24
MS.gene27916	180	220	200	1551	1516	1929	9.845	12.025	11.690	106.625	87.990	107.858	11.1866666666667	100.824333333333	3.17199174627505	8.18321028448092e-27	4.26727138968065e-23
MS.gene08119	2520	3125	2984	86	153	103	78.863	97.512	99.668	3.357	5.063	3.285	92.0143333333333	3.90166666666667	-4.55969617763926	1.34262583366626e-26	6.68310317241476e-23
MS.gene96239	14	23	10	749	553	950	0.928	1.538	0.676	62.256	38.815	64.249	1.04733333333333	55.1066666666667	5.71743427796771	1.43790565889625e-26	6.84618143019178e-23
MS.gene05316	33	30	19	1235	819	816	0.988	0.892	0.609	46.963	26.305	25.240	0.829666666666667	32.836	5.30660275758067	3.35869166992989e-26	1.53251503079451e-22
MS.gene000091	0	0	0	1505	1894	2548	0.000	0.000	0.000	70.459	74.846	97.015	0.001	80.7733333333333	16.3015914569616	3.16838518008039e-25	1.38785409720098e-21
MS.gene54708	28	19	33	698	611	594	3.810	2.546	4.732	118.058	87.269	81.755	3.696	95.694	4.69439180890937	3.83026819390316e-25	1.61325003606903e-21
MS.gene043891	62	72	101	1590	1299	1683	5.643	6.552	9.874	182.784	126.072	157.417	7.35633333333333	155.424333333333	4.40108172721654	7.90206152836026e-25	3.20495908832472e-21
MS.gene34393	3	12	3	2067	2270	914	0.391	1.555	0.464	337.659	313.156	121.409	0.803333333333333	257.408	8.32384243590919	5.66005855592827e-24	2.21364890122355e-20
MS.gene062347	8	4	4	219	464	391	0.325	0.173	0.171	11.350	20.307	16.495	0.223	16.0506666666667	6.16944570075987	2.95399529013106e-23	1.11546936631611e-19
MS.gene031126	17	9	17	338	340	473	0.992	0.514	1.079	24.700	21.016	28.126	0.861666666666667	24.614	4.83620544304869	3.37894436498514e-23	1.23340479840264e-19
MS.gene53000	627	646	840	18	11	13	11.721	12.054	16.780	0.423	0.221	0.247	13.5183333333333	0.297	-5.5083105523841	6.83816672966921e-23	2.41559342655682e-19
MS.gene54549	9	5	5	351	252	507	0.643	0.357	0.393	31.175	18.901	36.650	0.464333333333333	28.9086666666667	5.96019740764836	1.99414077972943e-22	6.82419901583158e-19
MS.gene024382	0	0	0	1874	2516	6807	0.000	0.000	0.000	76.619	86.856	226.403	0.001	129.959333333333	16.9877007224846	2.56727347008602e-22	8.51930252006605e-19
MS.gene002731	7	9	7	575	450	279	0.464	0.577	0.526	47.785	31.603	18.845	0.522333333333333	32.7443333333333	5.97013067422657	3.14676945548894e-22	1.0135189103873e-18
MS.gene45619	1797	2291	1939	8793	11511	10862	167.117	212.485	192.461	1025.250	1133.300	1030.236	190.687666666667	1062.92866666667	2.47876133971959	3.34387792576908e-22	1.04623252541463e-18
MS.gene45666	307	322	315	4	6	3	58.894	61.599	64.528	0.961	1.217	0.586	61.6736666666667	0.921333333333333	-6.06478760087907	4.32882320809977e-22	1.3167799218683e-18
MSTRG.52776	3401	4060	3858	59	45	19	358.528	426.798	434.060	7.755	5.077	2.013	406.462	4.94833333333333	-6.36003398379917	7.09773665819058e-22	2.10069985395982e-18
MS.gene073796	6	2	2	630	328	564	0.541	0.180	0.144	71.226	31.287	51.808	0.288333333333333	51.4403333333333	7.47901854910579	8.06780963570115e-22	2.32497288838516e-18
MS.gene56230	3	3	0	356	777	512	0.162	0.193	0.000	27.041	49.737	31.570	0.118333333333333	36.116	8.25363778295756	1.36574169270587e-21	3.83486259704704e-18
MS.gene33844	6	25	10	1749	1228	1032	0.754	3.228	1.395	284.339	168.531	136.468	1.79233333333333	196.446	6.77615001106742	1.47305078386011e-21	4.03277113097381e-18
MS.gene76526	5	0	4	2172	1114	1196	0.575	0.000	0.426	286.690	124.129	128.401	0.333666666666667	179.74	9.0732882235555	2.56142006320278e-21	6.8413655678344e-18
MS.gene35760	8	8	7	191	186	319	0.907	0.925	0.919	27.572	22.660	37.417	0.917	29.2163333333333	4.99370958639751	2.88384909788704e-21	7.51915588122414e-18
MS.gene006401	2	11	8	1052	1251	579	0.343	1.563	1.163	187.581	188.481	83.971	1.023	153.344333333333	7.22782489911545	3.19899218054021e-21	7.96170990242267e-18
MS.gene34389	2	11	8	1052	1251	579	0.343	1.563	1.163	187.581	188.481	83.971	1.023	153.344333333333	7.22782489911545	3.19899218054021e-21	7.96170990242267e-18
MS.gene54076	2	0	0	828	1015	1205	0.165	0.000	0.000	99.654	103.238	118.040	0.055	106.977333333333	10.9255859075222	5.61588218700836e-21	1.36663117007758e-17
MS.gene35011	10	19	15	461	2018	1818	0.908	1.614	1.395	50.496	186.847	162.116	1.30566666666667	133.153	6.67215449572282	7.97773549882381e-21	1.8991866500113e-17
MS.gene062852	0	0	0	1982	1054	1156	0.000	0.000	0.000	297.292	133.510	141.036	0.001	190.612666666667	17.5402844673992	9.01984026031793e-21	2.1015843983551e-17
MS.gene69231	462	612	416	2628	3945	3650	47.349	62.536	45.509	337.360	427.737	381.203	51.798	382.1	2.88298195825755	9.88022648484845e-21	2.25409133729747e-17
MS.gene41710	2	0	2	343	412	314	0.065	0.000	0.072	12.552	12.756	9.362	0.0456666666666667	11.5566666666667	7.98336813312967	1.20707337405396e-20	2.69763655195716e-17
MS.gene22556	429	467	460	32	33	31	48.233	52.338	55.272	4.559	3.875	3.606	51.9476666666667	4.01333333333333	-3.69418605767547	1.67283649569291e-20	3.66377957940679e-17
MS.gene04071	161	106	139	999	1576	1299	16.156	10.656	14.897	125.862	167.621	133.126	13.903	142.203	3.35448377374525	1.90815969843444e-20	4.0440824519806e-17
MS.gene74184	4	1	2	192	271	211	0.212	0.070	0.142	13.217	15.736	11.818	0.141333333333333	13.5903333333333	6.58733526757057	1.92033721283368e-20	4.0440824519806e-17
MS.gene34391	9	15	2	594	933	726	1.320	2.131	0.287	105.417	139.818	104.814	1.246	116.683	6.54914650591789	1.98693939208243e-20	4.10539167826722e-17
MS.gene028035	286	387	133	7951	8786	5944	13.539	18.269	6.704	471.871	440.287	286.970	12.8373333333333	399.709333333333	4.96053380919892	2.35514135772837e-20	4.77605221855774e-17
MS.gene03606	0	0	0	867	1795	3425	0.000	0.000	0.000	184.503	322.706	593.101	0.001	366.77	18.4845161127666	2.52599983544216e-20	5.02940345417455e-17
MS.gene072303	5	6	16	445	478	587	0.274	0.350	0.954	31.157	28.296	33.459	0.526	30.9706666666667	5.87969582868923	2.75775344824175e-20	5.39278686803675e-17
MS.gene05115	27	30	14	446	828	472	0.866	0.952	0.474	17.891	28.059	15.418	0.764	20.456	4.7428076172059	3.02320142158888e-20	5.61912052771007e-17
MS.gene62175	2	4	2	234	218	442	0.113	0.198	0.091	16.577	13.082	25.491	0.134	18.3833333333333	7.10002157418718	3.027432800662e-20	5.61912052771007e-17
MS.gene63294	2	4	2	234	218	442	0.113	0.198	0.091	16.577	13.082	25.491	0.134	18.3833333333333	7.10002157418718	3.027432800662e-20	5.61912052771007e-17
MS.gene66840	2417	2176	2836	45975	28573	33804	123.726	111.108	155.000	2951.325	1548.852	1765.300	129.944666666667	2088.49233333333	4.00649252006162	4.07870905760898e-20	7.44418785801074e-17
MS.gene09249	0	0	0	1382	5496	13236	0.000	0.000	0.000	79.585	267.257	620.009	0.001	322.283666666667	18.2979715489152	4.5674365139041e-20	8.19952193056738e-17
MS.gene010158	130	175	159	1546	1210	1871	10.012	13.380	12.997	148.753	98.329	146.434	12.1296666666667	131.172	3.43484798520704	5.89190212699782e-20	1.04066196471496e-16
MS.gene016539	3	2	9	620	444	469	0.266	0.177	0.851	68.895	41.672	42.431	0.431333333333333	50.9993333333333	6.88553136648027	7.205026865025e-20	1.25239378084946e-16
MS.gene004218	36	42	29	716	530	453	2.085	2.437	1.806	52.508	32.792	27.044	2.10933333333333	37.448	4.15002966596032	1.33066585036207e-19	2.24741032652748e-16
MS.gene02894	29	49	59	664	1201	891	1.305	2.210	2.857	37.629	57.495	41.109	2.124	45.411	4.41818613558365	1.33398172941051e-19	2.24741032652748e-16
MS.gene38765	0	0	0	613	514	837	0.000	0.000	0.000	12.530	8.884	13.926	0.001	11.78	13.5240519187178	1.36593528048131e-19	2.26637637416587e-16
MS.gene059932	4	0	2	494	1200	549	0.115	0.000	0.061	18.755	38.470	16.945	0.0586666666666667	24.7233333333333	8.71911652992691	1.7639962608635e-19	2.88315973932299e-16
MSTRG.98164	126	105	208	1949	2549	2942	8.895	7.387	15.735	173.005	191.082	212.488	10.6723333333333	192.191666666667	4.17059824520823	4.05395691711079e-19	6.528539912926e-16
MS.gene023076	40	57	45	329	525	592	1.827	2.609	2.229	19.065	25.669	27.874	2.22166666666667	24.2026666666667	3.445451733696	6.59234320713752e-19	1.04625263757567e-15
MS.gene006744	57	58	91	843	1572	1015	2.066	2.082	3.504	38.044	59.900	37.269	2.55066666666667	45.071	4.14325318171897	7.7271437342237e-19	1.20883436578196e-15
MS.gene81386	71	59	103	858	1386	1715	4.322	3.567	6.668	65.242	88.991	106.058	4.85233333333333	86.7636666666667	4.16034045756468	7.99802394511585e-19	1.23358817772077e-15
MSTRG.5995	4592	4892	4489	673	729	699	159.299	169.238	166.216	29.280	26.764	24.731	164.917666666667	26.925	-2.61472770466749	8.89982020770002e-19	1.35361321014557e-15
MS.gene35013	20	28	29	238	279	242	1.096	1.520	1.659	16.263	16.076	13.455	1.425	15.2646666666667	3.42116226147976	1.19524382829385e-18	1.7929967280658e-15
MSTRG.52771	252	273	372	2	3	3	45.712	49.370	71.969	0.480	0.576	0.555	55.6836666666667	0.537	-6.69618831468402	1.86035495338886e-18	2.75302365183388e-15
MS.gene053010	1	2	0	794	355	787	0.133	0.264	0.000	125.349	47.312	101.110	0.132333333333333	91.257	9.4296149102592	2.21567661492674e-18	3.23512419663197e-15
MS.gene30894	0	0	0	327	448	558	0.000	0.000	0.000	27.613	31.912	38.328	0.001	32.6176666666667	14.993365960838	2.47568039616826e-18	3.56719485294203e-15
MS.gene058103	238	260	256	889	1044	1050	10.928	11.898	12.549	51.205	50.768	49.191	11.7916666666667	50.388	2.09531254678336	2.59315496864279e-18	3.68793784813162e-15
MSTRG.9057	541	584	464	1782	2095	1965	40.562	43.667	37.127	167.497	166.320	150.265	40.452	161.360666666667	1.99600601134719	3.15865117902906e-18	4.43458427324506e-15
MSTRG.28425	101	110	91	450	508	644	6.687	6.984	5.805	36.694	35.101	42.551	6.492	38.1153333333333	2.55363658809525	3.60604870446542e-18	4.99862255099492e-15
MS.gene04421	2199	2123	2815	0	2	9	346.469	333.660	473.562	0.000	0.417	1.475	384.563666666667	0.630666666666667	-9.25212906601498	4.28052372928353e-18	5.85939490682975e-15
MS.gene28681	5	1	3	271	1854	1229	0.903	0.169	0.549	55.839	322.904	206.097	0.540333333333333	194.946666666667	8.49501408638633	4.44110959061092e-18	6.00416085245211e-15
MS.gene058943	62	95	65	1019	684	1190	5.654	8.674	6.330	116.751	66.163	110.953	6.886	97.9556666666667	3.83039086778354	5.3386014455965e-18	7.1295069159071e-15
MS.gene033310	5	0	0	3682	1723	4281	0.567	0.000	0.000	491.808	194.390	465.226	0.189	383.808	10.9877828332447	5.50327461481045e-18	7.26087465685136e-15
MS.gene24856	2705	3068	787	0	0	0	146.775	166.039	45.590	0.000	0.000	0.000	119.468	0.001	-16.8662647125285	6.71051608883509e-18	8.74827614114468e-15
MS.gene024396	0	0	0	421	580	1136	0.000	0.000	0.000	28.923	33.673	63.502	0.001	42.0326666666667	15.3592233674392	6.87247269937993e-18	8.85400871016115e-15
MS.gene020593	0	0	0	296	361	442	0.000	0.000	0.000	15.065	15.506	18.316	0.001	16.2956666666667	13.9922007544562	7.43516211291778e-18	9.46755503094652e-15
MS.gene03554	3	3	1	275	507	185	0.168	0.144	0.060	19.335	30.045	10.560	0.124	19.98	7.33207265229291	8.47718774877769e-18	1.06703434022201e-14
MS.gene40923	0	0	0	1058	463	724	0.000	0.000	0.000	79.012	29.202	43.977	0.001	50.7303333333333	15.6305610195526	9.30791723520114e-18	1.15828568249137e-14
MS.gene033730	0	0	0	737	1664	517	0.000	0.000	0.000	62.055	118.307	35.389	0.001	71.917	16.1340452199875	1.06565573604574e-17	1.31121155441457e-14
MS.gene75855	668	822	677	2499	3012	3398	30.272	37.114	32.712	141.945	144.462	156.964	33.366	147.790333333333	2.14710126071746	1.15031993201689e-17	1.39965816794784e-14
MS.gene71307	88	80	121	736	1136	880	3.196	2.870	4.653	33.359	43.484	32.441	3.573	36.428	3.34983997019013	1.37864428340801e-17	1.65903932074114e-14
MS.gene66255	6	10	10	128	138	171	0.297	0.498	0.535	8.316	7.566	8.992	0.443333333333333	8.29133333333333	4.22514037586078	1.46520089167094e-17	1.74403499179458e-14
MS.gene072086	1939	2538	2040	8522	11550	13092	72.579	94.763	81.525	399.981	457.792	499.872	82.9556666666667	452.548333333333	2.44765944443842	1.4986884508991e-17	1.76471370839848e-14
MS.gene071959	0	0	0	477	1105	462	0.000	0.000	0.000	16.836	32.955	13.284	0.001	21.025	14.3598181800299	1.62432566825312e-17	1.89230484339428e-14
MS.gene069186	0	0	0	529	488	1300	0.000	0.000	0.000	37.689	29.395	75.345	0.001	47.4763333333333	15.5349208973834	1.65430707868599e-17	1.90694589023943e-14
MS.gene069955	64	83	55	494	467	450	6.377	8.224	5.835	61.531	49.116	45.551	6.812	52.066	2.93419123499105	1.76882319314166e-17	2.01771135660997e-14
MS.gene07439	7	13	5	254	870	1276	0.982	1.708	0.684	42.950	124.332	175.624	1.12466666666667	114.302	6.66720936420965	1.91287842511204e-17	2.13750500588948e-14
MS.gene07441	7	13	5	254	870	1276	0.982	1.708	0.684	42.950	124.332	175.624	1.12466666666667	114.302	6.66720936420965	1.91287842511204e-17	2.13750500588948e-14
MS.gene56902	0	0	0	372	1011	529	0.000	0.000	0.000	20.584	47.184	23.795	0.001	30.521	14.8975146114272	1.93250946335385e-17	2.13762875063589e-14
MS.gene013087	0	0	0	617	405	1133	0.000	0.000	0.000	29.357	16.276	43.887	0.001	29.84	14.8649599151426	1.96114483669355e-17	2.14761048776637e-14
MSTRG.8825	91	90	46	1413	1235	3031	3.856	3.804	2.081	75.077	55.411	131.011	3.247	87.1663333333333	4.74659173389299	2.02175788252839e-17	2.19206596237543e-14
MS.gene90537	947	908	908	79	68	57	207.754	198.634	212.528	21.711	15.898	12.696	206.305333333333	16.7683333333333	-3.62096991140932	2.62006488848628e-17	2.8129222138074e-14
MS.gene033325	841	613	501	0	0	0	60.797	44.169	38.673	0.000	0.000	0.000	47.8796666666667	0.001	-15.5471254879708	3.18286684957759e-17	3.38397459187905e-14
MS.gene062523	1	4	1	391	231	242	0.072	0.216	0.074	28.335	14.152	14.261	0.120666666666667	18.916	7.29243604009575	3.46101202122702e-17	3.64431254250508e-14
MSTRG.109386	22	23	31	196	264	311	1.715	1.797	2.619	19.183	21.787	24.794	2.04366666666667	21.9213333333333	3.42310374176423	3.95118043011378e-17	4.12081777657999e-14
MS.gene55208	34	37	17	490	372	424	1.882	2.077	1.027	34.505	22.104	24.293	1.662	26.9673333333333	4.02022058040438	4.47982813242793e-17	4.62808508609357e-14
MS.gene26357	10	6	5	141	400	400	1.633	1.043	0.933	28.767	68.773	66.253	1.203	54.5976666666667	5.50413074856685	5.24754120725395e-17	5.37053964975669e-14
MS.gene013913	21	21	21	142	195	160	2.284	2.277	2.438	19.361	22.406	17.747	2.333	19.838	3.08800837299142	7.03527562754471e-17	7.13350892056635e-14
MS.gene022683	24	36	24	278	243	380	1.712	2.558	1.811	24.610	18.160	27.330	2.027	23.3666666666667	3.52703394959729	7.98834104725984e-17	8.02557111379202e-14
MS.gene014321	0	0	0	1378	707	462	0.000	0.000	0.000	100.602	43.551	27.423	0.001	57.192	15.8035257369114	1.03416431620249e-16	1.02953878126093e-13
MS.gene06750	5	13	13	631	459	293	0.412	1.108	1.165	68.285	41.902	25.789	0.895	45.3253333333333	5.66228613733039	1.16046956174272e-16	1.13904405311475e-13
MSTRG.86520	0	0	0	385	1163	2302	0.000	0.000	0.000	9.609	24.512	46.740	0.001	26.9536666666667	14.7181939242153	1.16496451354104e-16	1.13904405311475e-13
MS.gene95023	413	456	331	1	0	2	26.255	28.892	22.451	0.080	0.000	0.130	25.866	0.07	-8.52948633095468	1.17726499322878e-16	1.14088437945573e-13
MS.gene027755	787	765	495	4132	6899	8750	64.148	62.132	43.013	422.117	595.097	727.098	56.431	581.437333333333	3.36506388744771	1.20918715485228e-16	1.16154093818915e-13
MS.gene070080	7	4	4	155	126	124	0.603	0.315	0.345	16.994	11.699	11.109	0.421	13.2673333333333	4.97791438194758	1.49323317034161e-16	1.39761519673307e-13
MS.gene070081	7	4	4	155	126	124	0.603	0.315	0.345	16.994	11.699	11.109	0.421	13.2673333333333	4.97791438194758	1.49323317034161e-16	1.39761519673307e-13
MS.gene40863	7	4	4	155	126	124	0.603	0.315	0.345	16.994	11.699	11.109	0.421	13.2673333333333	4.97791438194758	1.49323317034161e-16	1.39761519673307e-13
MS.gene023536	76	107	71	460	684	806	3.754	5.307	3.751	28.653	35.948	40.832	4.27066666666667	35.1443333333333	3.04075888562865	1.65254331494515e-16	1.5207286834707e-13
MS.gene08550	76	107	71	460	684	806	3.754	5.307	3.751	28.653	35.948	40.832	4.27066666666667	35.1443333333333	3.04075888562865	1.65254331494515e-16	1.5207286834707e-13
MS.gene90269	2	0	0	678	773	414	0.050	0.000	0.000	28.057	27.018	13.934	0.0166666666666667	23.003	10.4306407170082	1.94278971709639e-16	1.77292513616493e-13
MSTRG.50587	1984	2362	1578	31	6	16	67.844	80.545	57.588	1.345	0.224	0.575	68.659	0.714666666666667	-6.58603453479301	1.99196542115398e-16	1.80277809371678e-13
MS.gene26915	0	0	0	241	266	410	0.000	0.000	0.000	8.993	8.386	12.443	0.001	9.94066666666667	13.2791268934358	2.05622097950545e-16	1.84567743462035e-13
MS.gene44427	0	0	0	254	277	238	0.000	0.000	0.000	10.891	10.038	8.304	0.001	9.74433333333334	13.2503477703408	2.17333245385457e-16	1.93493731997322e-13
MS.gene75468	0	0	0	454	793	298	0.000	0.000	0.000	11.195	16.507	5.976	0.001	11.226	13.4545563439619	2.2548476167168e-16	1.99132139364051e-13
MS.gene045327	364	467	349	30	38	31	12.395	15.887	12.686	1.294	1.366	1.069	13.656	1.243	-3.45763676197525	2.43692997419987e-16	2.13490662091743e-13
MS.gene59207	0	0	0	241	234	250	0.000	0.000	0.000	6.155	5.048	5.185	0.001	5.46266666666667	12.4153896767591	3.23161913898989e-16	2.80863610057544e-13
MS.gene041701	44	71	14	1523	1430	1649	2.428	3.923	0.849	106.495	84.436	93.752	2.4	94.8943333333333	5.30521562755402	3.85812869478108e-16	3.30946259312989e-13
MS.gene51552	0	0	0	295	362	226	0.000	0.000	0.000	16.764	17.376	10.432	0.001	14.8573333333333	13.8588875767173	3.86831292618463e-16	3.30946259312989e-13
MS.gene025598	514	718	384	0	0	0	13.750	19.181	10.964	0.000	0.000	0.000	14.6316666666667	0.001	-13.8368064931669	3.92068528385133e-16	3.32826669817048e-13
MS.gene26676	0	0	0	445	295	877	0.000	0.000	0.000	19.517	10.926	31.279	0.001	20.574	14.3285346896568	4.62463022185363e-16	3.89564620257497e-13
MS.gene058083	218	247	144	1875	1366	1970	26.543	29.991	18.765	286.422	176.189	244.774	25.0996666666667	235.795	3.23179301663066	5.15990058961052e-16	4.31336178448144e-13
MS.gene028169	0	0	0	3903	418	5254	0.000	0.000	0.000	809.945	73.170	886.915	0.001	590.01	19.1703798811624	5.81354873497543e-16	4.82295526416432e-13
MS.gene44305	15	10	5	195	241	420	0.844	0.546	0.279	13.326	13.906	23.367	0.556333333333333	16.8663333333333	4.92205301306499	6.22229902570167e-16	5.12324452410931e-13
MS.gene071963	0	3	5	697	625	322	0.000	0.163	0.271	47.343	35.816	17.768	0.144666666666667	33.6423333333333	7.8614014179759	6.31180822480563e-16	5.15743756786042e-13
MS.gene007228	2	2	3	106	132	98	0.218	0.363	0.466	19.323	20.320	14.607	0.349	18.0833333333333	5.69528979017576	6.4051166054445e-16	5.15743756786042e-13
MS.gene050323	2	2	3	106	132	98	0.218	0.363	0.466	19.323	20.320	14.607	0.349	18.0833333333333	5.69528979017576	6.4051166054445e-16	5.15743756786042e-13
MS.gene006399	3	3	3	755	171	375	0.406	0.476	0.520	133.928	25.640	54.141	0.467333333333333	71.2363333333333	7.25201750641155	7.3659283727529e-16	5.84513104524221e-13
MS.gene33843	3	3	3	755	171	375	0.406	0.476	0.520	133.928	25.640	54.141	0.467333333333333	71.2363333333333	7.25201750641155	7.3659283727529e-16	5.84513104524221e-13
MS.gene006396	31	84	41	1653	2436	956	4.080	11.028	5.775	272.742	339.340	128.297	6.961	246.793	5.1478630894999	7.62226858214416e-16	6.00503156757873e-13
MS.gene025063	0	0	0	827	420	347	0.000	0.000	0.000	24.980	10.706	8.526	0.001	14.7373333333333	13.8471878771967	8.0556443351273e-16	6.30112499893658e-13
MS.gene036906	0	0	0	345	282	229	0.000	0.000	0.000	20.415	14.127	11.035	0.001	15.1923333333333	13.8910558445117	9.07549796382422e-16	6.94992748966757e-13
MS.gene27538	0	0	0	345	282	229	0.000	0.000	0.000	20.415	14.127	11.035	0.001	15.1923333333333	13.8910558445117	9.07549796382422e-16	6.94992748966757e-13
MS.gene27540	0	0	0	345	282	229	0.000	0.000	0.000	20.415	14.127	11.035	0.001	15.1923333333333	13.8910558445117	9.07549796382422e-16	6.94992748966757e-13
MS.gene40930	0	0	0	505	247	393	0.000	0.000	0.000	18.246	7.530	11.541	0.001	12.439	13.6025828880863	9.1885925935025e-16	6.9876694286755e-13
MS.gene003745	506	519	1461	6	2	3	70.118	71.675	215.937	1.056	0.350	0.389	119.243333333333	0.598333333333333	-7.63874345661297	9.27238168757526e-16	7.00275844029649e-13
MS.gene069529	87	74	76	932	850	555	3.942	3.359	3.697	52.908	40.782	25.635	3.666	39.775	3.43958323956589	9.44327055604648e-16	7.04742247103208e-13
MS.gene24472	911	876	1191	35	34	15	89.161	85.473	124.357	4.299	3.484	1.476	99.6636666666667	3.08633333333333	-5.01310186146937	9.46023215876206e-16	7.04742247103208e-13
MS.gene05474	3025	2886	3754	92	183	224	256.773	244.292	340.148	9.781	16.433	19.400	280.404333333333	15.2046666666667	-4.20492255125934	1.09300378602396e-15	8.08734179729132e-13
MS.gene071943	0	0	0	340	264	228	0.000	0.000	0.000	23.506	15.442	12.852	0.001	17.2666666666667	14.0757019767401	1.2472518160007e-15	9.14905515962151e-13
MS.gene071814	4	2	1	155	131	280	0.116	0.059	0.031	5.075	3.629	7.460	0.0686666666666667	5.388	6.29399610900024	1.25320366908648e-15	9.14905515962151e-13
MS.gene26923	0	0	0	213	647	861	0.000	0.000	0.000	14.976	38.370	49.182	0.001	34.176	15.0606959316876	1.44406489897779e-15	1.04421150679347e-12
MS.gene24612	1489	1993	846	42	74	44	139.448	186.126	84.518	4.924	7.336	4.198	136.697333333333	5.486	-4.63908666697507	1.44939318618372e-15	1.04421150679347e-12
MS.gene038365	31	22	26	305	836	1246	2.826	1.963	2.508	34.619	80.001	114.919	2.43233333333333	76.513	4.97529203268849	1.51434503399563e-15	1.08387513714244e-12
MS.gene004891	3458	4216	1821	85	170	140	261.485	317.990	146.990	8.082	13.608	10.779	242.155	10.823	-4.48375843521552	1.55915466949801e-15	1.10870071134667e-12
MS.gene06490	0	0	0	342	362	203	0.000	0.000	0.000	15.156	13.540	7.310	0.001	12.002	13.5509872145215	1.70448278414239e-15	1.20422258532816e-12
MS.gene55844	0	0	0	233	1117	674	0.000	0.000	0.000	18.486	75.014	43.563	0.001	45.6876666666667	15.4795171435143	1.87996464121545e-15	1.31968697391167e-12
MS.gene063813	0	0	0	169	339	408	0.000	0.000	0.000	17.509	29.739	34.426	0.001	27.2246666666667	14.7326267645324	1.99747366672399e-15	1.39324424392109e-12
MS.gene021712	0	0	0	343	200	317	0.000	0.000	0.000	41.175	20.284	30.942	0.001	30.8003333333333	14.9106583439678	2.26128269080772e-15	1.56726927155046e-12
MS.gene40718	0	0	0	357	379	194	0.000	0.000	0.000	31.204	28.040	13.786	0.001	24.3433333333333	14.5712391094009	3.22338164217147e-15	2.21342252443491e-12
MS.gene013720	30	36	23	338	345	228	3.573	4.336	2.996	51.130	44.114	28.066	3.635	41.1033333333333	3.49922812680197	3.23398842011164e-15	2.21342252443491e-12
MS.gene56083	80	151	100	1345	2406	1139	3.220	6.041	4.265	67.423	101.900	46.469	4.50866666666667	71.9306666666667	3.99583421717781	3.25722390759256e-15	2.215478730886e-12
MS.gene74985	0	0	0	270	181	304	0.000	0.000	0.000	37.167	20.984	34.048	0.001	30.733	14.9075009819464	3.29408825531413e-15	2.21679520928539e-12
MS.gene031760	0	0	0	226	194	199	0.000	0.000	0.000	14.060	10.220	10.069	0.001	11.4496666666667	13.4830179774047	3.29964586252619e-15	2.21679520928539e-12
MS.gene25398	903	1003	1041	36	85	55	25.968	28.779	31.955	1.302	2.595	1.623	28.9006666666667	1.84	-3.9733251011096	3.51823167152526e-15	2.34923484076456e-12
MS.gene035669	346	309	376	0	0	0	18.827	16.799	21.895	0.000	0.000	0.000	19.1736666666667	0.001	-14.226838636012	3.78795864718418e-15	2.5140107608233e-12
MS.gene037131	0	0	0	146	275	264	0.000	0.000	0.000	22.128	35.139	32.519	0.001	29.9286666666667	14.8692403872115	4.22401063388511e-15	2.78652383431018e-12
MS.gene34241	68	52	75	364	648	648	5.750	4.395	6.796	38.848	58.425	56.268	5.647	51.1803333333333	3.18003300713116	4.65694744723592e-15	3.05373054522103e-12
MS.gene047182	0	0	0	253	187	404	0.000	0.000	0.000	14.073	8.765	18.258	0.001	13.6986666666667	13.7417478576258	5.09241221448718e-15	3.31940402847656e-12
MS.gene84140	2	9	0	692	705	827	0.127	0.439	0.000	44.360	38.134	43.123	0.188666666666667	41.8723333333333	7.79401395185402	5.14397193678766e-15	3.33317206422333e-12
MS.gene022789	181	182	230	6	5	3	10.655	10.711	14.476	0.428	0.335	0.202	11.9473333333333	0.321666666666667	-5.21497839007906	5.58668618494094e-15	3.59874606317949e-12
MS.gene90132	67	58	92	440	570	550	1.475	1.267	2.150	12.072	13.211	12.265	1.63066666666667	12.516	2.94023975543469	6.59062441533734e-15	4.22062045891674e-12
MS.gene015646	753	923	579	1	6	0	47.394	57.978	38.886	0.111	0.432	0.028	48.086	0.190333333333333	-7.98094486654297	6.77357691212183e-15	4.28763503174935e-12
MS.gene015647	753	923	579	1	6	0	47.394	57.978	38.886	0.111	0.432	0.028	48.086	0.190333333333333	-7.98094486654297	6.77357691212183e-15	4.28763503174935e-12
MS.gene069122	277	337	251	1	0	2	23.333	28.370	22.596	0.106	0.000	0.162	24.7663333333333	0.0893333333333333	-8.11496598256417	7.18395145071499e-15	4.52126526129251e-12
MS.gene61422	127	88	67	2913	1751	1216	22.754	15.740	12.892	653.796	331.795	222.061	17.1286666666667	402.550666666667	4.55468561980079	7.82829873887422e-15	4.89863621883793e-12
MS.gene24299	0	0	0	156	193	164	0.000	0.000	0.000	10.463	10.953	8.941	0.001	10.119	13.3047791037393	8.40205653123959e-15	5.22779776490332e-12
MS.gene056442	671	763	566	70	78	97	11.900	13.501	10.712	1.553	1.465	1.756	12.0376666666667	1.59133333333333	-2.91924780212851	8.65199393615456e-15	5.34897621635556e-12
MS.gene050651	0	0	0	165	547	630	0.000	0.000	0.000	9.157	25.591	28.393	0.001	21.047	14.3613269884437	8.69450420527533e-15	5.34897621635556e-12
MS.gene88959	0	0	0	454	188	525	0.000	0.000	0.000	47.735	16.657	44.875	0.001	36.4223333333333	15.1525357285693	9.05071082563797e-15	5.53701252007801e-12
MS.gene49902	656	804	1900	5	12	2	56.769	69.441	175.552	0.519	1.083	0.195	100.587333333333	0.599	-7.39167692389146	9.80837962330541e-15	5.96720019882738e-12
MS.gene27265	0	0	0	580	400	210	0.000	0.000	0.000	79.720	46.433	23.442	0.001	49.865	15.6057399297183	1.11352772513062e-14	6.7370272996466e-12
MS.gene74235	0	0	0	173	323	181	0.000	0.000	0.000	3.012	4.744	2.560	0.001	3.43866666666667	11.7476335570681	1.20683550551402e-14	7.22282991743494e-12
MS.gene012118	3	4	2	183	214	92	0.316	0.472	0.225	24.217	23.906	9.842	0.337666666666667	19.3216666666667	5.83847596636921	1.21361060818208e-14	7.22282991743494e-12
MS.gene44238	3	4	2	183	214	92	0.316	0.472	0.225	24.217	23.906	9.842	0.337666666666667	19.3216666666667	5.83847596636921	1.21361060818208e-14	7.22282991743494e-12
MS.gene045341	1283	1523	1221	134	155	208	36.109	42.740	36.687	4.726	4.609	5.966	38.512	5.10033333333333	-2.91664460401612	1.26919653188874e-14	7.51282020616607e-12
MS.gene42076	233	331	204	1621	1388	1578	13.232	18.775	12.382	115.489	83.518	91.501	14.7963333333333	96.836	2.71030378010859	1.31744892618112e-14	7.75651596818504e-12
MS.gene024388	14	23	10	405	222	300	0.571	0.928	0.438	20.301	9.381	12.210	0.645666666666667	13.964	4.43477890367066	1.37822608394344e-14	8.07095090911648e-12
MS.gene043324	876	844	717	70	69	45	78.978	75.819	68.941	7.873	6.607	4.092	74.5793333333333	6.19066666666667	-3.59060921558336	1.41146144502707e-14	8.22161276180981e-12
MS.gene66977	0	0	0	130	175	200	0.000	0.000	0.000	10.401	11.818	13.044	0.001	11.7543333333333	13.5209050959995	1.46241551049391e-14	8.47334379487659e-12
MS.gene45934	7	6	6	131	140	346	0.366	0.307	0.347	8.832	7.946	18.954	0.34	11.9106666666667	5.13057560974362	1.47759211624422e-14	8.51621881398273e-12
MS.gene049003	0	0	0	133	216	278	0.000	0.000	0.000	10.460	14.394	17.796	0.001	14.2166666666667	13.7952956203719	1.49419322080936e-14	8.5668121059891e-12
MS.gene99821	0	0	0	188	213	150	0.000	0.000	0.000	28.133	26.849	18.169	0.001	24.3836666666667	14.5736274654775	1.50996761683353e-14	8.61216321792743e-12
MS.gene27986	382	402	374	41	37	49	95.794	100.386	100.011	12.966	9.858	12.575	98.7303333333333	11.7996666666667	-3.06474729310409	1.52453871604401e-14	8.65021687650503e-12
MS.gene025918	2	4	0	3654	267	9376	0.110	0.213	0.000	251.169	15.519	524.306	0.107666666666667	263.664666666667	11.2579168710742	1.56062506825119e-14	8.80932628732221e-12
MS.gene40101	24	46	42	574	819	390	0.816	1.548	1.508	24.053	28.996	13.307	1.29066666666667	22.1186666666667	4.09907606422122	1.80984306097299e-14	1.01637073805657e-11
MS.gene45595	447	614	455	5	18	5	22.125	30.286	24.002	0.322	0.937	0.267	25.471	0.508666666666667	-5.64599123485109	1.85817384387329e-14	1.03818827191263e-11
MS.gene79380	3	1	3	1090	190	401	0.366	0.160	0.380	175.456	25.844	52.493	0.302	84.5976666666667	8.12992551237749	1.90855620354152e-14	1.06092473470774e-11
MS.gene23654	72	52	18	831	986	1017	5.459	3.963	1.457	79.466	79.659	79.149	3.62633333333333	79.4246666666667	4.45300368105242	2.20120745724009e-14	1.21742336478509e-11
MS.gene25088	0	0	0	357	190	225	0.000	0.000	0.000	9.039	4.067	4.632	0.001	5.91266666666667	12.5295932304773	2.27815030450245e-14	1.25364665098218e-11
MS.gene84662	3	7	13	669	300	369	0.088	0.187	0.407	23.794	8.995	10.674	0.227333333333333	14.4876666666667	5.99387220939211	2.40696998866726e-14	1.31791234759487e-11
MS.gene032585	378	480	173	6010	5063	4126	29.344	37.161	14.331	584.983	416.149	326.728	26.9453333333333	442.62	4.03796130235333	2.59983597769705e-14	1.41371831244789e-11
MS.gene51941	0	0	0	160	192	141	0.000	0.000	0.000	4.608	4.660	3.294	0.001	4.18733333333333	12.031816053279	2.60776472143107e-14	1.41371831244789e-11
MS.gene73134	0	0	2	200	316	354	0.000	0.000	0.082	12.842	17.114	18.504	0.0273333333333333	16.1533333333333	9.20695477972063	2.73903938557242e-14	1.47757007406534e-11
MS.gene06934	1225	1176	714	75	108	95	53.735	51.421	33.438	4.121	5.032	4.264	46.198	4.47233333333333	-3.36873077126395	2.88550039966512e-14	1.54894793022808e-11
MS.gene074249	1	0	1	416	309	1450	0.164	0.000	0.170	77.102	48.444	218.680	0.111333333333333	114.742	10.0092922527704	3.05453632749856e-14	1.63168860561811e-11
MS.gene033850	318	373	241	1311	1296	1571	14.668	17.136	11.875	75.773	63.261	73.839	14.5596666666667	70.9576666666667	2.28498124319368	3.09535511607364e-14	1.64546673811161e-11
MS.gene52786	27	37	62	1039	678	2036	1.002	1.382	2.471	48.435	26.695	77.203	1.61833333333333	50.7776666666667	4.97161340180707	3.35386553742628e-14	1.77427588054337e-11
MS.gene034315	533	700	493	1944	2948	2721	23.614	30.929	23.318	108.009	138.293	122.960	25.9536666666667	123.087333333333	2.24567202634821	3.42017542925737e-14	1.79924313182857e-11
MSTRG.41917	631	678	360	0	0	1	70.725	75.771	43.123	0.000	0.000	0.114	63.2063333333333	0.038	-10.6998539911349	3.43626646724979e-14	1.79924313182857e-11
MS.gene050015	57	71	90	387	543	548	8.362	10.424	14.280	71.797	85.003	82.569	11.022	79.7896666666667	2.85581588692082	3.4503511860686e-14	1.79924313182857e-11
MS.gene022054	55	57	36	228	296	274	4.000	4.120	2.779	20.814	22.770	20.351	3.633	21.3116666666667	2.55241015180463	3.83261612732067e-14	1.98910960602195e-11
MS.gene013128	842	861	415	17	39	29	28.380	28.927	14.921	0.708	1.391	0.994	24.076	1.031	-4.54547948403322	3.86864227815692e-14	1.99833621979438e-11
MS.gene65812	0	4	3	324	198	202	0.000	0.167	0.136	16.149	8.322	8.179	0.101	10.8833333333333	6.7516213878482	4.06867634516484e-14	2.08902850396432e-11
MS.gene072213	1654	1746	1714	178	262	284	58.723	61.847	64.974	7.923	9.853	10.277	61.848	9.351	-2.72553438223425	4.09307923867682e-14	2.08902850396432e-11
MS.gene008427	8	8	2	225	430	163	0.245	0.229	0.072	8.663	13.978	5.102	0.182	9.24766666666667	5.66707904111104	4.10144581539549e-14	2.08902850396432e-11
MSTRG.93661	0	0	0	350	312	154	0.000	0.000	0.000	16.585	12.484	5.955	0.001	11.6746666666667	13.5110937384598	4.33220283418917e-14	2.1963466109555e-11
MS.gene06500	3	9	16	786	357	506	0.266	0.730	1.373	80.274	30.774	42.056	0.789666666666667	51.0346666666667	6.01408996642343	4.46838380932748e-14	2.25494826816513e-11
MS.gene75432	0	0	0	391	507	159	0.000	0.000	0.000	47.560	52.133	15.787	0.001	38.4933333333333	15.2323209864022	4.5529901704218e-14	2.28237007660826e-11
MS.gene010367	205	181	343	2127	2689	3942	11.673	10.294	20.853	151.930	162.190	229.054	14.2733333333333	181.058	3.66505772320757	4.56440668058231e-14	2.28237007660826e-11
MS.gene020652	0	0	0	443	161	552	0.000	0.000	0.000	41.306	12.695	41.818	0.001	31.9396666666667	14.9630616359161	4.70081934733246e-14	2.33989693221674e-11
MS.gene029335	0	0	0	245	178	157	0.000	0.000	0.000	15.900	9.718	8.268	0.001	11.2953333333333	13.4634392258671	4.87867499400438e-14	2.41743864816033e-11
MS.gene99197	158	133	160	892	827	719	6.275	5.275	6.778	44.339	34.692	29.066	6.10933333333333	36.0323333333333	2.5602052158589	4.96612259611179e-14	2.44968537502257e-11
MS.gene049600	3074	3202	1799	12786	14656	16027	142.188	147.713	88.814	741.416	717.662	756.073	126.238333333333	738.383666666667	2.5482205770118	5.89089518590111e-14	2.89282578483255e-11
MS.gene42595	0	0	0	155	169	129	0.000	0.000	0.000	13.276	12.255	9.008	0.001	11.513	13.4909761922705	6.14632470012506e-14	3.00478448777364e-11
MS.gene068589	1000	1203	267	0	2	4	56.129	67.305	15.966	0.000	0.099	0.236	46.4666666666667	0.111666666666667	-8.70085375029801	6.23450560280436e-14	3.03434773134178e-11
MS.gene068509	356	492	191	2948	3275	4212	25.286	34.926	14.510	262.861	246.605	305.531	24.9073333333333	271.665666666667	3.44718977312236	7.74379695377618e-14	3.75224653457576e-11
MS.gene61707	111	79	108	921	1249	2763	3.788	2.694	3.926	39.346	45.081	96.073	3.46933333333333	60.1666666666667	4.11623406483147	8.37063755494194e-14	4.03811355668098e-11
MSTRG.99955	3	7	3	106	121	87	0.426	1.148	0.582	20.994	20.284	14.123	0.718666666666667	18.467	4.68348293426311	8.48324197568225e-14	4.07448623803953e-11
MS.gene36250	14	42	67	2224	1138	2051	0.606	1.803	3.033	118.611	51.248	88.990	1.814	86.283	5.5718299778962	8.96908606660968e-14	4.28902479031569e-11
MS.gene046908	805	853	1074	3935	4780	4089	45.350	47.918	64.586	278.024	285.208	235.003	52.618	266.078333333333	2.33822271888552	9.67968602028169e-14	4.60870894221308e-11
MS.gene57151	0	0	0	220	998	299	0.000	0.000	0.000	13.619	52.171	15.058	0.001	26.9493333333333	14.7179619638968	9.77369215527797e-14	4.63332242658087e-11
MS.gene07414	954	1237	824	20	65	38	72.587	93.828	66.861	1.951	5.222	2.976	77.7586666666667	3.383	-4.52262839891778	1.03335242935269e-13	4.87760163075665e-11
MS.gene061573	20	17	17	271	159	199	1.701	1.416	1.516	28.349	14.102	16.999	1.54433333333333	19.8166666666667	3.68165822248711	1.21820914120022e-13	5.70149623140160e-11
MS.gene81642	374	395	337	1575	1403	1388	14.517	15.292	13.946	76.643	57.637	54.941	14.585	63.0736666666667	2.11255241772063	1.21831292521823e-13	5.70149623140160e-11
MS.gene03802	32	29	40	229	220	342	1.001	0.909	1.358	9.084	7.365	11.034	1.08933333333333	9.161	3.07205960642189	1.29001108077041e-13	6.01134184821302e-11
MS.gene008062	244	240	183	0	0	0	47.512	46.710	38.004	0.000	0.000	0.000	44.0753333333333	0.001	-15.4276838599634	1.48519351959981e-13	6.89154965865832e-11
MS.gene048679	411	271	732	0	0	0	48.114	31.660	91.353	0.000	0.000	0.000	57.0423333333333	0.001	-15.799745376401	1.6398850879119e-13	7.57723781464373e-11
MS.gene69251	0	0	0	110	135	120	0.000	0.000	0.000	11.656	12.095	10.396	0.001	11.3823333333333	13.4745087142912	1.80808920762453e-13	8.31933751884651e-11
MS.gene70138	121	132	92	423	453	554	10.018	10.880	8.125	43.782	39.587	46.609	9.67433333333334	43.326	2.16299889593383	1.93876429146184e-13	8.88327196775746e-11
MS.gene014518	57	101	86	477	678	533	4.335	7.661	6.982	45.488	54.598	41.349	6.326	47.145	2.89773931188988	1.9920296783399e-13	9.051584481977e-11
MS.gene064664	57	101	86	477	678	533	4.335	7.661	6.982	45.488	54.598	41.349	6.326	47.145	2.89773931188988	1.9920296783399e-13	9.051584481977e-11
MS.gene05113	16	14	12	116	235	347	1.884	1.661	1.558	17.358	29.605	42.193	1.701	29.7186666666667	4.12691434444163	2.16152075719514e-13	9.78114938342669e-11
MS.gene80291	27	28	23	144	305	339	3.333	3.337	3.039	21.820	39.171	41.965	3.23633333333333	34.3186666666667	3.4065613888797	2.35159839723297e-13	1.05974830158102e-10
MS.gene071907	2	5	0	684	205	471	0.202	0.421	0.000	74.214	18.773	41.586	0.207666666666667	44.8576666666667	7.75494110585228	2.36678758427788e-13	1.06222202778321e-10
MS.gene31364	103	109	98	352	627	535	2.215	2.347	2.247	9.507	14.316	11.777	2.26966666666667	11.8666666666667	2.38636240288956	2.38473046140757e-13	1.06590638109315e-10
MS.gene048980	0	0	1	207	209	191	0.000	0.000	0.016	5.776	4.928	4.326	0.00533333333333333	5.01	9.87555738880373	2.50731539451876e-13	1.11162386325085e-10
MS.gene06127	0	0	1	207	209	191	0.000	0.000	0.016	5.776	4.928	4.326	0.00533333333333333	5.01	9.87555738880373	2.50731539451876e-13	1.11162386325085e-10
MS.gene037931	14	31	17	677	260	782	0.656	1.377	0.830	38.354	12.436	36.068	0.954333333333333	28.9526666666667	4.92305915810058	2.66359269114737e-13	1.17614801783131e-10
MS.gene012835	851	861	677	114	117	104	32.324	32.599	27.446	5.405	4.691	4.039	30.7896666666667	4.71166666666667	-2.70813686619657	2.7869449166018e-13	1.22567375071177e-10
MS.gene98068	19	18	10	107	151	136	1.700	1.617	0.932	11.766	14.033	12.206	1.41633333333333	12.6683333333333	3.16099398559963	2.94815972291305e-13	1.29138829974705e-10
MS.gene050697	15	21	16	436	385	173	0.613	0.867	0.710	22.799	16.980	7.367	0.73	15.7153333333333	4.42813259882531	3.03044187755757e-13	1.32214194871544e-10
MS.gene051630	0	0	0	97	154	122	0.000	0.000	0.000	11.982	15.972	12.224	0.001	13.3926666666667	13.7091556295124	3.09145417044237e-13	1.34340858451112e-10
MS.gene055205	22	53	22	447	495	1020	1.225	2.858	1.289	30.542	28.569	56.681	1.79066666666667	38.5973333333333	4.42993246684241	3.21525442723823e-13	1.39168411785772e-10
MS.gene012418	4	10	13	148	197	150	0.218	0.598	0.801	10.764	12.046	8.868	0.539	10.5593333333333	4.29208966938583	3.27230606401027e-13	1.41080193880959e-10
MS.gene041165	242	258	213	25	27	23	24.277	25.872	22.873	3.097	2.906	2.389	24.3406666666667	2.79733333333333	-3.12124460026933	3.36088720357934e-13	1.44330994466497e-10
MS.gene44648	91	118	85	484	810	507	5.192	6.739	5.178	34.827	49.141	29.640	5.703	37.8693333333333	2.73123708585362	3.67094853372532e-13	1.57030559387184e-10
MS.gene050550	0	0	0	90	147	129	0.000	0.000	0.000	6.727	9.302	7.877	0.001	7.96866666666667	12.9601226344351	3.84676833563862e-13	1.63911247820667e-10
MS.gene59449	0	0	0	183	127	364	0.000	0.000	0.000	36.671	21.522	59.236	0.001	39.143	15.2564667108658	3.92167630279602e-13	1.66455398669219e-10
MS.gene71946	302	368	398	1	0	0	16.762	20.393	23.574	0.103	0.000	0.000	20.243	0.0343333333333333	-9.20359746547125	4.13072554976876e-13	1.74651541893466e-10
MS.gene048954	6	0	0	709	929	1061	0.496	0.000	0.000	77.733	85.957	94.637	0.165333333333333	86.109	9.02464260398432	4.25061372860839e-13	1.79029310843249e-10
MS.gene65252	186	236	178	1006	2698	1911	5.031	6.382	5.142	34.164	77.329	52.767	5.51833333333333	54.7533333333333	3.31064228734085	4.30831676084796e-13	1.80764425994996e-10
MS.gene41022	435	412	440	1228	1971	1905	33.667	31.838	36.383	119.142	161.528	150.422	33.9626666666667	143.697333333333	2.08101164381059	4.48011838736723e-13	1.87255268841149e-10
MS.gene36575	227	254	226	20	30	24	14.986	16.724	15.950	1.647	2.128	1.652	15.8866666666667	1.809	-3.13455213773524	4.60379911872098e-13	1.90966982535188e-10
MS.gene36682	227	254	226	20	30	24	14.986	16.724	15.950	1.647	2.128	1.652	15.8866666666667	1.809	-3.13455213773524	4.60379911872098e-13	1.90966982535188e-10
MSTRG.89897	28	18	29	271	282	643	0.580	0.371	0.636	6.997	6.144	13.509	0.529	8.88333333333333	4.06976149969872	4.82436380473406e-13	1.97926471297859e-10
MS.gene024597	26	32	34	163	222	307	1.508	1.832	2.091	11.683	13.476	17.919	1.81033333333333	14.3593333333333	2.98766150246695	4.8257997439939e-13	1.97926471297859e-10
MS.gene027262	26	32	34	163	222	307	1.508	1.832	2.091	11.683	13.476	17.919	1.81033333333333	14.3593333333333	2.98766150246695	4.8257997439939e-13	1.97926471297859e-10
MS.gene06396	7	9	14	524	163	377	0.398	0.507	0.878	38.612	10.145	22.598	0.594333333333333	23.785	5.32263591794598	4.91336693204399e-13	2.00130979866722e-10
MS.gene27497	60	52	59	266	243	320	3.298	2.875	3.488	18.331	14.163	17.959	3.22033333333333	16.8176666666667	2.38469562262035	4.93437598750912e-13	2.00130979866722e-10
MS.gene92760	60	52	59	266	243	320	3.298	2.875	3.488	18.331	14.163	17.959	3.22033333333333	16.8176666666667	2.38469562262035	4.93437598750912e-13	2.00130979866722e-10
MS.gene37681	54	153	64	1853	1931	1153	7.204	20.322	9.080	310.286	273.087	157.056	12.202	246.809666666667	4.3382093599842	4.95770662712996e-13	2.00335253624999e-10
MS.gene25828	0	0	0	139	122	287	0.000	0.000	0.000	7.424	5.502	12.487	0.001	8.471	13.0483165741585	5.37016371214646e-13	2.16204370510932e-10
MS.gene04699	331	238	167	0	0	0	17.482	12.516	9.416	0.000	0.000	0.000	13.138	0.001	-13.6814580502103	5.84959850160251e-13	2.34643894766845e-10
MS.gene92989	0	0	3	303	424	203	0.000	0.000	0.318	39.270	46.311	21.386	0.106	35.6556666666667	8.39392330382165	6.08909301827073e-13	2.42909989475639e-10
MS.gene032179	0	0	0	141	102	134	0.000	0.000	0.000	19.094	11.612	14.728	0.001	15.1446666666667	13.8865222043886	6.1339897608504e-13	2.42909989475639e-10
MS.gene85274	0	0	0	141	102	134	0.000	0.000	0.000	19.094	11.612	14.728	0.001	15.1446666666667	13.8865222043886	6.1339897608504e-13	2.42909989475639e-10
MS.gene004514	0	0	0	87	122	153	0.000	0.000	0.000	6.253	7.431	8.978	0.001	7.554	12.8830250684402	6.14439740336341e-13	2.42909989475639e-10
MS.gene053162	0	0	0	141	181	100	0.000	0.000	0.000	18.530	20.086	10.676	0.001	16.4306666666667	14.0041033977061	6.22189011329526e-13	2.45088756304582e-10
MS.gene044331	1671	1994	1274	8	0	1	106.711	127.004	86.862	0.601	0.000	0.065	106.859	0.222	-8.91093302950104	6.24679764045004e-13	2.45187926885449e-10
MS.gene067048	5	2	3	114	105	299	0.559	0.225	0.362	16.175	12.560	34.421	0.382	21.052	5.78424085145703	6.31172019468029e-13	2.46851376813946e-10
MS.gene69259	10	16	26	215	525	327	0.678	1.059	1.866	18.284	37.668	22.652	1.201	26.2013333333333	4.44733217333338	6.5424247776682e-13	2.54963648595334e-10
MS.gene20220	5	4	2	738	99	549	0.343	0.266	0.180	66.494	7.559	40.282	0.263	38.1116666666667	7.17902609048696	6.78570466777324e-13	2.63506718708692e-10
MS.gene022495	204	175	190	1154	1231	2517	8.171	6.970	8.100	57.873	52.130	102.673	7.747	70.892	3.19391318703008	7.12650985292029e-13	2.75318626386425e-10
MS.gene06751	1	3	0	87	169	141	0.223	0.443	0.000	16.476	26.887	21.659	0.222	21.674	6.60926194478615	7.156135170652e-13	2.75318626386425e-10
MS.gene33657	179	198	247	0	0	0	5.324	5.883	7.855	0.000	0.000	0.000	6.354	0.001	-12.6334493747135	7.17078144087383e-13	2.75318626386425e-10
MS.gene54063	192	216	310	8	11	5	5.448	6.125	9.393	0.296	0.317	0.143	6.98866666666667	0.252	-4.79352159832617	7.19044518633502e-13	2.75318626386425e-10
MS.gene38811	0	3	0	413	4868	1071	0.000	0.317	0.000	60.315	600.139	127.145	0.105666666666667	262.533	11.2787627237746	7.27267667236864e-13	2.77496960640329e-10
MSTRG.10796	0	0	5	540	646	903	0.000	0.000	0.123	15.107	15.268	20.548	0.041	16.9743333333333	8.69351528868968	7.47499174227754e-13	2.84226179067128e-10
MS.gene031982	312	454	168	0	0	0	60.872	88.232	35.028	0.000	0.000	0.000	61.3773333333333	0.001	-15.9054183458109	7.81819083559997e-13	2.96247211773315e-10
MS.gene37583	256	250	148	0	0	0	10.196	9.914	6.298	0.000	0.000	0.000	8.80266666666667	0.001	-13.1037249225014	8.0648744539062e-13	3.04540783344262e-10
MS.gene55798	0	0	0	83	118	140	0.000	0.000	0.000	5.717	6.881	7.872	0.001	6.82333333333333	12.7362609811896	8.23336947992146e-13	3.09834991411422e-10
MSTRG.53428	44	45	11	1797	1207	671	2.248	2.008	0.693	142.159	55.682	43.576	1.64966666666667	80.4723333333333	5.60824641832782	8.28461185977752e-13	3.10695642308396e-10
MS.gene52101	111	143	88	524	500	564	13.061	16.797	11.071	77.123	62.170	67.637	13.643	68.9766666666667	2.3379474937282	8.45726875381576e-13	3.16088254843978e-10
MS.gene051002	365	405	247	0	0	1	13.359	14.779	9.653	0.000	0.000	0.039	12.597	0.013	-9.92035285541508	8.54612205983332e-13	3.18322698819125e-10
MSTRG.88570	14	11	9	133	1097	1069	1.288	1.022	0.921	15.565	108.643	102.022	1.077	75.41	6.12966569467689	8.64691906346108e-13	3.20985360271694e-10
MS.gene013993	0	0	0	83	114	116	0.000	0.000	0.000	9.364	10.799	10.591	0.001	10.2513333333333	13.3235239447228	8.92570476311614e-13	3.30214890945717e-10
MS.gene96395	5	6	5	63	165	116	0.342	0.401	0.359	4.932	10.836	7.384	0.367333333333333	7.71733333333333	4.39294069796057	9.34708316926896e-13	3.43483350235002e-10
MS.gene96396	5	6	5	63	165	116	0.342	0.401	0.359	4.932	10.836	7.384	0.367333333333333	7.71733333333333	4.39294069796057	9.34708316926896e-13	3.43483350235002e-10
MS.gene030773	17	20	20	202	234	590	0.859	1.042	1.088	13.046	12.755	30.986	0.996333333333333	18.929	4.2478258955217	1.02357405924716e-12	3.74881431705814e-10
MS.gene022829	2	3	2	207	91	106	0.059	0.089	0.060	7.140	2.655	2.970	0.0693333333333333	4.255	5.93946619915339	1.04747014946379e-12	3.82354537091601e-10
MS.gene016716	0	0	0	104	124	92	0.000	0.000	0.000	5.049	5.107	3.634	0.001	4.59666666666667	12.1663723356802	1.22308672770765e-12	4.44976017866477e-10
MS.gene75195	40	54	47	206	294	224	2.005	2.717	2.517	13.036	15.743	11.521	2.413	13.4333333333333	2.47691751736578	1.29640275073997e-12	4.70087657046465e-10
MS.gene04076	1902	1986	2193	0	0	7	299.673	312.099	368.856	0.000	0.000	1.188	326.876	0.396	-9.68902730930863	1.30258907997957e-12	4.7077202960529e-10
MS.gene32806	0	1	0	267	147	305	0.000	0.074	0.000	23.066	10.750	21.450	0.0246666666666667	18.422	9.54465121198017	1.35856248640297e-12	4.89386384082292e-10
MS.gene020608	0	0	0	92	181	314	0.000	0.000	0.000	5.972	9.940	16.594	0.001	10.8353333333333	13.4034559160867	1.44541009594508e-12	5.18963832087717e-10
MS.gene49365	260	294	262	753	849	1054	19.677	22.149	21.182	71.375	67.945	81.330	21.0026666666667	73.55	1.80815282584916	1.73599246230729e-12	6.21258374386754e-10
MS.gene43039	0	3	0	124	178	203	0.000	0.539	0.096	28.076	34.025	37.360	0.211666666666667	33.1536666666667	7.29123053423659	1.76191464567191e-12	6.2848126716039e-10
MS.gene068866	337	598	595	3809	6634	3768	12.838	22.730	24.218	182.165	267.897	146.599	19.9286666666667	198.887	3.31903188471616	1.86174198067196e-12	6.61933898764366e-10
MS.gene68443	0	0	0	313	185	116	0.000	0.000	0.000	57.930	28.987	17.467	0.001	34.7946666666667	15.0865785659907	1.87499594822917e-12	6.64488855335533e-10
MS.gene24471	234	254	134	0	0	0	17.887	19.286	10.914	0.000	0.000	0.000	16.029	0.001	-13.9683968025439	1.95712903313338e-12	6.91358987614099e-10
MS.gene78546	8	15	10	189	181	108	1.138	2.128	1.518	33.730	27.229	15.654	1.59466666666667	25.5376666666667	4.00129992053326	1.99555464572774e-12	7.02666231975413e-10
MS.gene26283	21	27	41	272	266	456	1.160	1.492	2.466	19.239	15.861	26.192	1.706	20.4306666666667	3.58204672919911	2.02517353333737e-12	7.10809946438168e-10
MS.gene006967	1258	1331	1157	78	65	141	213.586	225.369	209.673	16.604	11.684	24.417	216.209333333333	17.5683333333333	-3.62137956488679	2.31275294397042e-12	8.09153192933907e-10
MS.gene048275	0	0	0	218	223	91	0.000	0.000	0.000	7.010	6.081	2.393	0.001	5.16133333333333	12.3335280915712	2.49852747010745e-12	8.68881955018731e-10
MS.gene80329	137	139	76	789	977	1836	6.222	6.288	3.651	44.791	46.845	84.815	5.387	58.817	3.44867923019682	2.49934083200223e-12	8.68881955018731e-10
MS.gene015029	2	2	5	349	86	326	0.122	0.109	0.295	24.223	5.062	18.446	0.175333333333333	15.9103333333333	6.50371995249952	2.55924451839535e-12	8.86891609874804e-10
MS.gene25765	112	91	20	1956	1668	3370	8.891	7.162	1.685	193.816	139.588	271.621	5.91266666666667	201.675	5.0920794998915	2.78418105402567e-12	9.59371305863152e-10
MS.gene013498	329	422	395	38	26	31	13.789	17.633	17.656	1.983	1.150	1.344	16.3593333333333	1.49233333333333	-3.45447223491989	2.78591587157543e-12	9.59371305863152e-10
MS.gene37303	0	0	0	155	104	103	0.000	0.000	0.000	11.683	6.650	6.337	0.001	8.22333333333333	13.0055075944663	2.81428386817771e-12	9.66102187574936e-10
MS.gene040540	18	16	18	346	160	219	0.888	0.778	0.971	21.473	8.377	11.061	0.879	13.637	3.95551932557496	2.96876215855833e-12	1.01594752018564e-09
MS.gene06239	22	20	40	240	382	268	1.352	1.233	2.547	18.190	24.404	16.469	1.71066666666667	19.6876666666667	3.52466156192049	3.26473121554556e-12	1.11290910678933e-09
MS.gene000098	0	0	0	94	116	82	0.000	0.000	0.000	5.023	5.199	3.567	0.001	4.59633333333333	12.166267712957	3.28258795241402e-12	1.11290910678933e-09
MS.gene70454	0	0	0	94	116	82	0.000	0.000	0.000	5.023	5.199	3.567	0.001	4.59633333333333	12.166267712957	3.28258795241402e-12	1.11290910678933e-09
MS.gene044399	730	1089	283	17	10	7	32.794	48.793	13.556	0.970	0.493	0.312	31.7143333333333	0.591666666666667	-5.74420658660348	3.45589749309949e-12	1.16805068726648e-09
MS.gene34409	69	180	102	1765	1916	1080	9.112	23.569	14.262	291.239	266.962	144.906	15.6476666666667	234.369	3.90476230909832	3.6097487894842e-12	1.21629652442719e-09
MS.gene81859	17	31	33	236	1001	817	0.516	0.926	1.060	8.961	32.121	25.273	0.834	22.1183333333333	4.72905148542404	3.80591427135286e-12	1.27846030683224e-09
MS.gene48311	13069	17342	10607	70763	69066	57757	665.236	880.366	576.319	4516.189	3722.189	2998.661	707.307	3745.67966666667	2.40481908009904	3.82778330974382e-12	1.28187429566797e-09
MS.gene00528	386	428	179	1	0	1	10.463	11.581	5.189	0.042	0.000	0.031	9.07766666666667	0.0243333333333333	-8.54324373976513	4.30159872829594e-12	1.436156931519e-09
MS.gene072635	0	0	0	81	110	200	0.000	0.000	0.000	7.971	9.162	16.101	0.001	11.078	13.4354098231633	4.65473595327444e-12	1.54554626252039e-09
MSTRG.103088	1031	1388	530	20	24	53	100.164	134.453	54.960	2.390	2.420	5.271	96.5256666666667	3.36033333333333	-4.8442363578307	4.65747038236229e-12	1.54554626252039e-09
MS.gene035074	0	0	0	112	208	88	0.000	0.000	0.000	10.104	15.764	6.467	0.001	10.7783333333333	13.3958464892141	4.8970786882116e-12	1.62014892141594e-09
MSTRG.93656	3	0	6	164	181	219	0.057	0.000	0.151	4.642	4.322	5.035	0.0693333333333333	4.66633333333333	6.0725964352523	4.96040692541019e-12	1.63615735418018e-09
MS.gene032932	0	0	0	99	88	190	0.035	0.000	0.000	8.614	6.471	13.399	0.0116666666666667	9.49466666666667	9.66858112038878	5.14009839598075e-12	1.69033602146264e-09
MS.gene016286	16	16	2	255	521	613	0.596	0.628	0.075	12.301	21.229	24.069	0.433	19.1996666666667	5.47057042876283	5.33372623947785e-12	1.74875955997826e-09
MS.gene031447	0	5	0	282	590	548	0.000	0.201	0.000	15.269	26.966	24.095	0.067	22.11	8.36632221424582	5.40549845163256e-12	1.76700096848173e-09
MS.gene046409	0	0	0	66	174	173	0.000	0.000	0.000	3.817	8.452	8.073	0.001	6.78066666666667	12.7272114089693	5.51237082852584e-12	1.79657352586371e-09
MS.gene002015	0	0	0	69	110	155	0.000	0.000	0.000	2.437	3.277	4.437	0.001	3.38366666666667	11.7243717366798	5.52991934547733e-12	1.79694482992443e-09
MS.gene003746	488	622	393	10	1	3	67.648	85.976	58.129	1.723	0.160	0.459	70.5843333333333	0.780666666666667	-6.49849752294744	5.64128344646989e-12	1.8277090759054e-09
MS.gene37426	0	0	0	69	158	112	0.000	0.000	0.000	6.178	11.972	8.228	0.001	8.79266666666667	13.1020850613304	5.75114644114997e-12	1.85780691586269e-09
MS.gene62903	38	18	18	218	208	302	0.703	0.331	0.364	5.099	4.113	5.734	0.466	4.982	3.41832316158656	6.25804386490965e-12	2.01560549281919e-09
MS.gene06309	0	0	0	170	80	152	0.000	0.000	0.000	9.412	3.752	6.872	0.001	6.67866666666667	12.7053443955367	6.37252775030041e-12	2.04645973278562e-09
MS.gene001169	3	5	6	241	78	314	0.180	0.263	0.349	16.815	4.594	17.840	0.264	13.083	5.63101165644431	6.50515137561158e-12	2.0768691453075e-09
MS.gene80553	3	5	6	241	78	314	0.180	0.263	0.349	16.815	4.594	17.840	0.264	13.083	5.63101165644431	6.50515137561158e-12	2.0768691453075e-09
MS.gene47195	0	0	0	74	360	239	0.000	0.000	0.000	16.322	66.826	42.811	0.001	41.9863333333333	15.3576321826594	7.02193992048604e-12	2.23534475817612e-09
MS.gene020140	1459	1722	1407	10	0	11	166.981	196.488	171.776	1.485	0.000	1.265	178.415	0.916666666666667	-7.60462398485163	7.06657862460047e-12	2.24303446963115e-09
MS.gene26111	182	216	269	2379	3065	1335	11.162	13.252	17.637	183.387	199.543	83.715	14.017	155.548333333333	3.47211342328875	7.72895816593429e-12	2.44619292148882e-09
MS.gene028228	168	214	117	0	0	0	6.516	8.247	4.815	0.000	0.015	0.000	6.526	0.005	-10.3500551772045	7.80774938476901e-12	2.46400870209592e-09
MS.gene062735	861	625	573	72	51	57	43.169	31.255	30.635	4.529	2.717	2.914	35.0196666666667	3.38666666666667	-3.37022745021134	7.92619803765909e-12	2.49420142157463e-09
MS.gene063579	181	196	296	1573	1332	1491	10.929	11.804	19.114	119.302	85.341	92.018	13.949	98.887	2.82561917281645	8.0420612803307e-12	2.52340987589242e-09
MS.gene033409	0	0	0	76	96	76	0.000	0.000	0.000	14.750	15.855	12.099	0.001	14.2346666666667	13.7971210894208	8.21617026302425e-12	2.57067535189503e-09
MS.gene006531	0	0	0	188	86	129	0.000	0.000	0.000	11.377	4.422	6.331	0.001	7.37666666666667	12.8487533299672	8.33704483228106e-12	2.60106297861377e-09
MS.gene08997	27	12	50	1282	4721	775	1.222	0.539	2.449	73.837	229.558	36.286	1.40333333333333	113.227	6.33421648005082	8.78817599921248e-12	2.73402152648227e-09
MS.gene059947	8	4	3	128	1060	269	0.429	0.219	0.167	8.160	57.100	13.962	0.271666666666667	26.4073333333333	6.60295725370913	9.349562129265e-12	2.90043016898457e-09
MS.gene005226	4	6	0	150	133	164	0.123	0.162	0.000	5.444	4.085	4.848	0.095	4.79233333333333	5.65665693538063	9.87762910911345e-12	3.05559154938078e-09
MS.gene78125	102	114	230	1672	1749	3563	6.426	7.150	15.424	132.022	116.598	228.798	9.66666666666667	159.139333333333	4.04112815574884	1.01017231151095e-11	3.11611125320962e-09
MS.gene035306	156	126	184	0	0	0	7.888	6.373	9.923	0.000	0.000	0.000	8.06133333333333	0.001	-12.9768027629066	1.01772192009968e-11	3.12613858393611e-09
MS.gene83544	41	44	58	309	294	251	2.214	2.377	3.409	21.147	16.999	13.981	2.66666666666667	17.3756666666667	2.70395892758813	1.01913236883624e-11	3.12613858393611e-09
MS.gene91511	0	0	0	160	360	2253	0.000	0.000	0.000	10.828	20.582	124.170	0.001	51.86	15.6623345857407	1.05788398798429e-11	3.23594300994927e-09
MS.gene99985	20	16	14	279	127	347	0.431	0.337	0.332	7.502	2.879	7.594	0.366666666666667	5.99166666666667	4.030416341802	1.08787910882792e-11	3.31842522143531e-09
MS.gene023488	4	4	0	459	722	129	0.217	0.202	0.000	32.070	42.628	7.351	0.139666666666667	27.3496666666667	7.61339169636139	1.09321173654074e-11	3.32542863458622e-09
MS.gene02622	0	0	0	222	318	79	0.000	0.000	0.000	14.438	17.463	4.150	0.001	12.017	13.5527891570193	1.10597390307553e-11	3.3456627120993e-09
MS.gene052917	0	0	0	222	318	79	0.000	0.000	0.000	14.438	17.463	4.150	0.001	12.017	13.5527891570193	1.10597390307553e-11	3.3456627120993e-09
MS.gene67138	237	226	350	4	0	4	8.685	8.241	13.668	0.162	0.000	0.142	10.198	0.101333333333333	-6.65303360990614	1.12578139194489e-11	3.3962002388182e-09
MS.gene073806	24	42	28	364	240	250	0.930	1.626	1.149	17.599	9.805	9.829	1.235	12.411	3.32903641648425	1.13384577973074e-11	3.41113141886687e-09
MS.gene62818	0	0	0	112	70	136	0.000	0.000	0.000	5.698	3.015	5.619	0.001	4.77733333333333	12.2219898274896	1.14342233035679e-11	3.42146934891236e-09
MS.gene058523	131	134	165	0	0	0	9.491	9.717	12.786	0.000	0.000	0.000	10.6646666666667	0.001	-13.3805512532577	1.14353086687906e-11	3.42146934891236e-09
MS.gene045041	0	0	0	82	71	92	0.000	0.000	0.000	12.426	9.083	11.318	0.001	10.9423333333333	13.4176327894798	1.18077708002736e-11	3.52328437274213e-09
MS.gene25848	0	0	0	128	352	99	0.000	0.000	0.000	5.508	12.807	3.457	0.001	7.25733333333333	12.8252238200039	1.20207096023555e-11	3.57707572590965e-09
MS.gene023161	4	3	0	152	92	128	0.333	0.238	0.000	15.623	8.013	10.697	0.190333333333333	11.4443333333333	5.90996136894534	1.33783291862237e-11	3.95955154736484e-09
MS.gene09179	4	3	0	152	92	128	0.333	0.238	0.000	15.623	8.013	10.697	0.190333333333333	11.4443333333333	5.90996136894534	1.33783291862237e-11	3.95955154736484e-09
MS.gene79486	0	0	0	343	236	85	0.000	0.000	0.000	57.763	33.533	11.660	0.001	34.3186666666667	15.0667058825397	1.34374999047405e-11	3.96634431150492e-09
MS.gene06528	0	0	0	106	147	70	0.000	0.000	0.000	13.780	16.097	7.420	0.001	12.4323333333333	13.6018094701886	1.36542456107828e-11	4.01948690415484e-09
MS.gene044624	0	3	10	588	525	1455	0.000	0.137	0.429	29.307	22.107	58.999	0.188666666666667	36.8043333333333	7.60789227628787	1.38085958139451e-11	4.05402603322654e-09
MS.gene014622	0	0	0	105	86	75	0.000	0.000	0.000	9.149	6.384	5.355	0.001	6.96266666666667	12.7654242415917	1.48389735105882e-11	4.34488318502004e-09
MS.gene06488	0	0	0	58	137	116	0.000	0.000	0.000	1.503	3.012	2.447	0.001	2.32066666666667	11.1803235980025	1.50230856676391e-11	4.38706150744487e-09
MS.gene01958	134	122	153	0	0	0	3.441	3.120	4.207	0.000	0.000	0.000	3.58933333333333	0.001	-11.8095001938892	1.50983131546971e-11	4.39730339612917e-09
MS.gene91282	0	0	0	68	187	106	0.000	0.000	0.000	11.222	26.163	14.292	0.001	17.2256666666667	14.0722721986521	1.55566806830516e-11	4.51878246217405e-09
MS.gene042786	303	350	544	3	0	0	23.553	27.114	45.062	0.292	0.000	0.000	31.9096666666667	0.0973333333333333	-8.35684385947009	1.59066041040581e-11	4.60820212229416e-09
MS.gene88945	236	254	257	737	978	761	20.392	21.820	23.690	79.741	89.377	67.005	21.9673333333333	78.7076666666667	1.84114442275199	1.60987416316176e-11	4.65155936304796e-09
MS.gene38759	0	0	0	124	74	218	0.000	0.000	0.000	9.001	4.516	12.883	0.001	8.8	13.103287808412	1.64238628938462e-11	4.73301152047188e-09
MS.gene80630	23	10	9	241	178	496	3.993	1.736	1.641	52.574	32.913	88.244	2.45666666666667	57.9103333333333	4.55904677732863	1.67951567182421e-11	4.81696996534621e-09
MS.gene40251	0	0	0	474	165	123	0.000	0.000	0.000	33.153	9.734	7.000	0.001	16.629	14.0214137930081	1.68031790075817e-11	4.81696996534621e-09
MS.gene99312	0	0	0	59	95	132	0.000	0.000	0.000	1.477	2.000	2.669	0.001	2.04866666666667	11.0004695508718	1.89236459492285e-11	5.41068047156166e-09
MS.gene24260	0	0	0	121	90	75	0.000	0.000	0.000	16.259	10.228	8.200	0.001	11.5623333333333	13.4971449494243	1.91693650691572e-11	5.46527391113032e-09
MS.gene28187	0	0	0	244	72	276	0.000	0.000	0.000	15.673	3.934	14.420	0.001	11.3423333333333	13.469429840125	1.92143994574385e-11	5.46527391113032e-09
MS.gene23122	0	0	0	88	280	814	0.000	0.000	0.000	9.956	26.581	74.613	0.001	37.05	15.1771859220806	2.05115924306528e-11	5.81290413706379e-09
MS.gene033069	833	280	148	7605	13934	17241	24.015	8.057	4.562	274.827	425.223	506.864	12.2113333333333	402.304666666667	5.04199583378838	2.05427357000739e-11	5.81290413706379e-09
MS.gene015253	0	0	0	2877	2305	64	0.000	0.000	0.000	93.444	63.214	1.702	0.001	52.7866666666667	15.6878859461963	2.07522596350541e-11	5.8570578559678e-09
MS.gene042171	59	111	78	482	523	442	5.414	10.132	7.618	55.271	50.609	41.258	7.72133333333333	49.046	2.66721357945619	2.10577709337294e-11	5.92800611673738e-09
MS.gene44531	0	0	0	55	97	107	0.000	0.000	0.000	5.064	7.499	7.979	0.001	6.84733333333333	12.7413265302806	2.11993873494191e-11	5.94809608911009e-09
MS.gene25717	93	60	76	289	350	357	3.173	2.048	2.746	12.357	12.603	12.409	2.65566666666667	12.4563333333333	2.22973347746995	2.12377686638606e-11	5.94809608911009e-09
MSTRG.35717	0	0	0	93	70	81	0.000	0.000	0.000	12.355	7.881	8.736	0.001	9.65733333333333	13.2374091592422	2.1859057653472e-11	6.10648389162349e-09
MS.gene25886	0	0	0	77	384	904	0.000	0.000	0.000	12.337	51.748	117.177	0.001	60.4206666666667	15.8827544820428	2.27360219742669e-11	6.32540571008193e-09
MS.gene072541	0	0	0	64	78	126	0.000	0.000	0.000	2.986	3.090	4.765	0.001	3.61366666666667	11.81924771933	2.27582446010546e-11	6.32540571008193e-09
MS.gene76811	0	0	0	55	117	98	0.000	0.000	0.000	5.209	9.286	7.496	0.001	7.33033333333333	12.8396630883981	2.35032872193753e-11	6.51594424511227e-09
MS.gene051171	312	479	167	13	8	11	21.230	32.485	12.114	1.098	0.595	0.750	21.943	0.814333333333333	-4.75199751340744	2.37562858070624e-11	6.56945289434291e-09
MS.gene045643	0	0	0	114	150	65	0.000	0.000	0.000	9.872	11.033	4.620	0.001	8.50833333333333	13.0546608399314	2.48601285136318e-11	6.85738779161409e-09
MS.gene02456	0	0	0	129	140	65	0.000	0.000	0.000	9.412	8.635	3.847	0.001	7.298	12.8332854355845	2.49463504010123e-11	6.86388175807552e-09
MS.gene020173	0	0	0	100	89	67	0.000	0.000	0.000	6.007	4.525	3.292	0.001	4.608	12.1699250014423	2.53537848229671e-11	6.91449076584004e-09
MS.gene038016	37	58	39	200	218	215	1.156	1.825	1.298	7.841	7.216	6.866	1.42633333333333	7.30766666666667	2.35709964985287	2.53708251738754e-11	6.91449076584004e-09
MS.gene94801	37	58	39	200	218	215	1.156	1.825	1.298	7.841	7.216	6.866	1.42633333333333	7.30766666666667	2.35709964985287	2.53708251738754e-11	6.91449076584004e-09
MS.gene59624	1033	542	692	4812	5175	9760	25.920	13.568	18.538	151.359	137.462	249.749	19.342	179.523333333333	3.2143624837377	2.53828513703811e-11	6.91449076584004e-09
MS.gene005813	0	0	0	57	111	157	0.000	0.000	0.000	3.551	5.862	7.976	0.001	5.79633333333333	12.5009248479004	2.5680581198199e-11	6.95128343146606e-09
MS.gene20006	0	0	0	57	111	157	0.000	0.000	0.000	3.551	5.862	7.976	0.001	5.79633333333333	12.5009248479004	2.5680581198199e-11	6.95128343146606e-09
MS.gene069145	401	426	286	6	25	12	28.956	30.697	22.052	0.560	1.916	0.871	27.235	1.11566666666667	-4.60948391176243	2.57083481548723e-11	6.95128343146606e-09
MS.gene78719	23	27	5	648	387	391	1.056	1.233	0.231	37.226	18.801	18.269	0.84	24.7653333333333	4.88178890119244	2.59210138418917e-11	6.99152311280265e-09
MS.gene063637	154	148	144	7	2	3	4.127	3.956	4.113	0.220	0.050	0.083	4.06533333333333	0.117666666666667	-5.11059606173856	2.5989008898109e-11	6.99263977005925e-09
MS.gene032577	2919	3558	2229	11425	13983	10315	367.539	446.781	299.622	1803.711	1864.182	1324.749	371.314	1664.214	2.16412934383982	2.66281729371126e-11	7.14705382842481e-09
MS.gene031722	56	59	54	192	216	296	6.819	7.164	7.025	29.196	27.792	36.657	7.00266666666667	31.215	2.15626314517212	2.68386753090213e-11	7.1509723983949e-09
MS.gene065915	56	59	54	192	216	296	6.819	7.164	7.025	29.196	27.792	36.657	7.00266666666667	31.215	2.15626314517212	2.68386753090213e-11	7.1509723983949e-09
MS.gene83177	56	59	54	192	216	296	6.819	7.164	7.025	29.196	27.792	36.657	7.00266666666667	31.215	2.15626314517212	2.68386753090213e-11	7.1509723983949e-09
MS.gene79367	109	101	274	7029	2759	3448	11.752	10.943	31.694	954.452	316.329	380.887	18.1296666666667	550.556	4.9244650105486	2.71190174348514e-11	7.20812951761095e-09
MS.gene07702	54	42	8	638	2515	1477	3.381	2.640	0.564	50.389	167.663	94.864	2.195	104.305333333333	5.57044817754419	2.73374226513871e-11	7.24858711793728e-09
MS.gene013379	0	0	1	983	133	380	0.000	0.000	0.042	46.277	5.298	14.538	0.014	22.0376666666667	10.6203289379058	2.82915817570317e-11	7.48346506050489e-09
MS.gene43861	0	0	0	354	80	209	0.000	0.000	0.000	22.788	4.380	10.971	0.001	12.713	13.6340168956841	3.1034989850743e-11	8.18800635076034e-09
MS.gene023903	70	114	79	430	388	454	3.474	5.603	4.156	26.539	20.229	22.821	4.411	23.1963333333333	2.39471910964271	3.11794448649145e-11	8.18800635076034e-09
MS.gene51840	70	114	79	430	388	454	3.474	5.603	4.156	26.539	20.229	22.821	4.411	23.1963333333333	2.39471910964271	3.11794448649145e-11	8.18800635076034e-09
MSTRG.65433	116	118	112	0	0	0	14.974	15.211	15.382	0.000	0.000	0.000	15.189	0.001	-13.890739269631	3.1616290840281e-11	8.26633170103157e-09
MS.gene44820	47	48	44	161	181	243	1.844	1.873	1.832	7.919	7.505	9.693	1.84966666666667	8.37233333333333	2.17836444945637	3.16286753728698e-11	8.26633170103157e-09
MS.gene47812	260	268	229	584	781	684	12.820	13.172	12.062	36.114	40.749	34.398	12.6846666666667	37.087	1.5478279635762	3.24003394987353e-11	8.44614012816609e-09
MS.gene75421	1931	1950	1777	284	344	239	99.044	99.746	97.274	18.254	18.703	12.529	98.688	16.4953333333333	-2.58081673856835	3.25184234047508e-11	8.44614012816609e-09
MS.gene065736	1	2	2	49	59	73	0.073	0.080	0.123	3.192	3.206	3.860	0.092	3.41933333333333	5.21593739919915	3.25480433766126e-11	8.44614012816609e-09
MS.gene070650	2	1	0	198	134	83	0.191	0.095	0.000	23.739	13.547	8.131	0.0953333333333333	15.139	7.31107345537543	3.3548480079558e-11	8.68517011005257e-09
MS.gene053535	0	0	0	337	137	99	0.000	0.000	0.000	44.777	15.387	10.692	0.001	23.6186666666667	14.5276399028077	3.39599962596688e-11	8.75033240095014e-09
MS.gene059423	0	0	0	337	137	99	0.000	0.000	0.000	44.777	15.387	10.692	0.001	23.6186666666667	14.5276399028077	3.39599962596688e-11	8.75033240095014e-09
MSTRG.55967	0	1	0	112	140	101	0.000	0.058	0.000	13.465	14.237	9.894	0.0193333333333333	12.532	9.34031055996464	3.45648531819484e-11	8.88527685973898e-09
MS.gene063031	245	292	101	4	2	1	11.669	13.851	5.155	0.241	0.079	0.050	10.225	0.123333333333333	-6.37339426292132	3.55465018909454e-11	9.05539445714745e-09
MS.gene063033	245	292	101	4	2	1	11.669	13.851	5.155	0.241	0.079	0.050	10.225	0.123333333333333	-6.37339426292132	3.55465018909454e-11	9.05539445714745e-09
MS.gene063038	245	292	101	4	2	1	11.669	13.851	5.155	0.241	0.079	0.050	10.225	0.123333333333333	-6.37339426292132	3.55465018909454e-11	9.05539445714745e-09
MS.gene050676	0	0	0	77	132	66	0.000	0.000	0.000	7.840	11.244	5.423	0.001	8.169	12.995943767765	3.55573986975691e-11	9.05539445714745e-09
MS.gene036724	0	0	0	907	166	176	0.000	0.000	0.000	82.700	12.741	13.021	0.001	36.154	15.1418676522008	3.57164423220128e-11	9.07479388816468e-09
MS.gene40650	257	350	123	5	1	2	25.716	34.927	13.137	0.610	0.106	0.155	24.5933333333333	0.290333333333333	-6.40441325998332	3.62667873399579e-11	9.19329478709285e-09
MS.gene45443	6	0	14	786	811	1379	0.714	0.000	1.939	123.517	107.651	176.240	0.884333333333333	135.802666666667	7.2627058240333	3.65872025951727e-11	9.24392373848069e-09
MS.gene057537	31	37	19	408	212	292	1.150	1.347	0.765	18.913	8.303	10.990	1.08733333333333	12.7353333333333	3.54997053461986	3.66353408198544e-11	9.24392373848069e-09
MS.gene015018	0	0	0	697	92	296	0.000	0.000	0.000	32.395	3.626	11.181	0.001	15.734	13.9415978682661	3.73488606679606e-11	9.40229662994719e-09
MS.gene33802	125	112	113	465	508	384	10.219	9.087	9.809	47.549	43.788	31.879	9.705	41.072	2.08135508297439	3.76861613572662e-11	9.46544990346677e-09
MS.gene017674	506	555	420	1378	1428	1390	26.115	28.540	23.106	89.165	78.008	73.162	25.9203333333333	80.1116666666667	1.62792808641623	3.79839845772381e-11	9.51842147158852e-09
MS.gene008061	1596	1735	108	6	5	3	320.615	347.573	23.106	1.511	0.972	0.615	230.431333333333	1.03266666666667	-7.80181844965511	3.81313886037754e-11	9.53354361466265e-09
MS.gene79707	2192	1056	1141	10145	10945	19613	55.264	26.542	30.703	320.630	292.096	504.264	37.503	372.33	3.31150395241995	3.9832273217936e-11	9.93611065045498e-09
MS.gene06381	0	0	0	135	77	82	0.000	0.000	0.000	10.634	5.105	5.231	0.001	6.99	12.7710767402628	3.99346834408518e-11	9.93901662327453e-09
MS.gene22370	0	0	0	68	86	184	0.000	0.000	0.000	8.969	9.528	19.719	0.001	12.7386666666667	13.6369266607501	4.05979701696672e-11	1.00811848465758e-08
MS.gene27912	0	0	0	176	124	69	0.000	0.000	0.000	17.255	10.261	5.524	0.001	11.0133333333333	13.4269635655856	4.1439805107895e-11	1.02656521905163e-08
MS.gene033057	0	0	0	58	76	67	0.000	0.000	0.000	4.581	5.087	4.332	0.001	4.66666666666667	12.1881767059985	4.15283259706938e-11	1.02656521905163e-08
MS.gene58941	104	164	120	0	0	0	2.558	4.039	3.175	0.000	0.000	0.000	3.25733333333333	0.001	-11.6694756475461	4.16954578674825e-11	1.02837527030457e-08
MS.gene39573	0	0	0	98	66	181	0.000	0.000	0.000	8.359	4.765	12.502	0.001	8.542	13.0603581826421	4.20520029468825e-11	1.03483836824881e-08
MS.gene004429	139	120	220	0	0	0	8.336	7.179	14.059	0.000	0.000	0.000	9.858	0.001	-13.2670792656712	4.25744667760875e-11	1.04534634702148e-08
MS.gene56215	0	0	0	97	59	101	0.000	0.000	0.000	5.159	2.675	4.384	0.001	4.07266666666667	11.9917580243591	4.74030027017573e-11	1.16129933330292e-08
MS.gene042677	85	89	137	571	620	561	3.896	4.082	6.723	32.807	30.074	26.211	4.90033333333333	29.6973333333333	2.59938159677992	4.88591150337483e-11	1.19429999310618e-08
MS.gene058015	38	37	24	168	223	367	2.031	1.987	1.416	11.421	12.801	20.267	1.81133333333333	14.8296666666667	3.03336220007641	4.96385596227525e-11	1.21065019758761e-08
MS.gene09836	0	3	3	122	77	106	0.000	0.168	0.204	8.979	4.791	6.319	0.124	6.69633333333333	5.75495931912547	5.1746588353189e-11	1.25494711693924e-08
MS.gene014098	0	0	0	59	118	220	0.000	0.000	0.000	6.204	10.443	18.804	0.001	11.817	13.5285762023352	5.17985989020472e-11	1.25494711693924e-08
MS.gene42546	0	0	0	59	118	220	0.000	0.000	0.000	6.204	10.443	18.804	0.001	11.817	13.5285762023352	5.17985989020472e-11	1.25494711693924e-08
MS.gene031914	173	189	160	457	652	783	5.825	6.355	5.743	19.320	23.247	26.913	5.97433333333333	23.16	1.95478561425998	5.26500188453137e-11	1.27275899861206e-08
MS.gene85245	121	171	254	7	5	7	5.953	8.366	13.283	0.417	0.283	0.359	9.20066666666666	0.353	-4.70399831189185	5.43814925286343e-11	1.31171993035808e-08
MS.gene88231	0	0	0	51	132	172	0.000	0.000	0.000	4.508	9.818	12.326	0.001	8.884	13.116993677547	5.51678557439838e-11	1.32776297732136e-08
MS.gene018546	20	26	22	93	169	157	1.198	1.499	1.360	6.803	10.482	9.389	1.35233333333333	8.89133333333333	2.71694897821636	5.59698068715024e-11	1.34411000238695e-08
MS.gene54770	0	0	0	180	160	62	0.000	0.000	0.000	16.672	12.552	4.649	0.001	11.291	13.4628856452132	5.62725343515835e-11	1.34842290848429e-08
MS.gene057494	1766	1801	2351	252	277	222	96.646	98.243	137.280	17.320	16.057	12.401	110.723	15.2593333333333	-2.85919109931988	5.74759848577989e-11	1.37425330781831e-08
MSTRG.64768	2	1	0	65	78	77	0.061	0.068	0.000	4.034	3.679	4.415	0.043	4.04266666666667	6.55482678274784	5.87128895581086e-11	1.40076930495193e-08
MS.gene050758	0	0	0	114	77	68	0.000	0.000	0.000	6.827	3.894	3.313	0.001	4.678	12.1916761463524	6.3291794492915e-11	1.50672996333264e-08
MS.gene61101	0	0	0	283	66	203	0.000	0.000	0.000	25.999	5.114	15.157	0.001	15.4233333333333	13.9128269777315	6.46995935370761e-11	1.536868155371e-08
MS.gene00789	550	503	97	0	0	0	39.224	35.789	7.405	0.000	0.000	0.000	27.4726666666667	0.001	-14.7457093336492	6.48384673066264e-11	1.536868155371e-08
MS.gene59440	21	6	21	202	229	272	2.893	0.824	3.088	34.896	33.367	38.281	2.26833333333333	35.5146666666667	3.9687103784258	6.51870279275923e-11	1.53847005480491e-08
MS.gene64738	21	6	21	202	229	272	2.893	0.824	3.088	34.896	33.367	38.281	2.26833333333333	35.5146666666667	3.9687103784258	6.51870279275923e-11	1.53847005480491e-08
MS.gene85860	61	41	38	237	304	511	5.167	3.471	3.403	25.024	27.027	43.806	4.01366666666667	31.9523333333333	2.99292857689522	6.54328490780907e-11	1.54095063157926e-08
MS.gene30933	171	112	100	0	0	0	29.045	19.010	18.082	0.000	0.000	0.000	22.0456666666667	0.001	-14.4282074846343	6.9047289724514e-11	1.62258167449615e-08
MS.gene056702	0	0	0	49	160	182	0.000	0.000	0.000	3.422	9.401	10.330	0.001	7.71766666666667	12.9139490185216	6.9329800486312e-11	1.62573186116811e-08
MS.gene053509	175	179	166	0	0	1	15.737	16.092	15.999	0.000	0.000	0.092	15.9426666666667	0.0306666666666667	-9.0220058876076	6.95007184830158e-11	1.62625741017908e-08
MS.gene006382	0	0	3	113	124	120	0.000	0.000	0.372	18.568	17.315	16.152	0.124	17.345	7.12803590978687	7.00141957878927e-11	1.63477922224745e-08
MS.gene09986	176	171	168	16	9	11	11.308	10.977	11.498	1.288	0.625	0.743	11.261	0.885333333333333	-3.66897039632245	7.15645866534347e-11	1.66742441600943e-08
MS.gene78129	235	230	139	0	1	0	31.113	30.270	19.591	0.000	0.153	0.000	26.9913333333333	0.051	-9.04778328321842	7.54086907038624e-11	1.75326006403366e-08
MS.gene035460	0	0	0	563	342	69	0.000	0.000	0.000	14.566	7.460	1.459	0.001	7.82833333333333	12.934489472424	7.59854234627487e-11	1.76292621876243e-08
MS.gene06986	440	470	472	1182	1858	2080	70.996	75.723	81.421	239.291	317.623	342.456	76.0466666666667	299.79	1.9789953433873	7.65868926015151e-11	1.77312419344751e-08
MS.gene82154	111	115	91	0	0	0	4.004	4.129	3.487	0.000	0.000	0.000	3.87333333333333	0.001	-11.9193599475707	7.68565985900688e-11	1.77561443004246e-08
MS.gene014921	0	0	0	322	94	118	0.000	0.000	0.000	19.235	4.724	5.745	0.001	9.90133333333333	13.2734070991336	7.8382512240038e-11	1.80325885512229e-08
MS.gene055744	0	0	0	322	94	118	0.000	0.000	0.000	19.235	4.724	5.745	0.001	9.90133333333333	13.2734070991336	7.8382512240038e-11	1.80325885512229e-08
MS.gene072151	47	53	71	503	305	577	1.584	1.777	2.569	21.397	10.935	19.971	1.97666666666667	17.4343333333333	3.14078968918858	7.9912303331831e-11	1.83459884974049e-08
MSTRG.68840	78	62	75	229	400	382	3.274	2.599	3.346	12.064	17.817	16.363	3.073	15.4146666666667	2.32658402028536	8.21292287412994e-11	1.88154970313854e-08
MS.gene45913	27	40	60	269	368	379	4.197	6.132	9.870	51.602	59.579	59.074	6.733	56.7516666666667	3.07534139173836	8.30229367643064e-11	1.89805339440202e-08
MS.gene050199	287	212	90	0	0	0	74.676	55.060	25.088	0.000	0.000	0.000	51.608	0.001	-15.6553071015105	8.41491165118819e-11	1.91979196895483e-08
MS.gene013425	1	0	1	71	241	161	0.203	0.050	0.109	13.590	38.975	25.057	0.120666666666667	25.874	7.74433209839183	8.56220565380599e-11	1.94529049115557e-08
MS.gene06768	1	0	1	71	241	161	0.203	0.050	0.109	13.590	38.975	25.057	0.120666666666667	25.874	7.74433209839183	8.56220565380599e-11	1.94529049115557e-08
MS.gene070877	0	0	0	85	74	58	0.000	0.000	0.000	7.761	5.658	4.292	0.001	5.90366666666667	12.5273955507889	9.01443943139814e-11	2.0437955139825e-08
MS.gene048265	13	7	2	188	150	143	0.604	0.316	0.120	10.677	7.162	6.586	0.346666666666667	8.14166666666667	4.55370312871465	9.18930029109472e-11	2.07913614933306e-08
MS.gene66718	0	0	0	55	97	62	0.000	0.000	0.000	12.922	19.255	11.908	0.001	14.695	13.8430377385387	9.44920568621199e-11	2.13353322945506e-08
MS.gene99300	1370	1224	2225	13335	15480	9534	72.083	64.249	124.988	880.004	862.647	511.832	87.1066666666667	751.494333333333	3.10890718136476	9.47993598461442e-11	2.1360675510353e-08
MS.gene025894	0	0	0	121	55	163	0.000	0.000	0.000	6.872	2.649	7.537	0.001	5.686	12.4731983836775	9.75045605717864e-11	2.19251117435219e-08
MS.gene37672	0	0	0	60	76	56	0.000	0.000	0.000	4.510	4.791	3.384	0.001	4.22833333333333	12.0458733982301	9.77067419723161e-11	2.19255530735746e-08
MS.gene02084	0	0	0	86	91	54	0.000	0.000	0.000	8.016	7.085	4.088	0.001	6.39633333333333	12.64302940888	9.80678003212576e-11	2.1961571937792e-08
MSTRG.60178	40	55	55	317	285	234	4.132	5.575	5.972	40.567	30.814	24.351	5.22633333333333	31.9106666666667	2.61016770203481	1.03982410001295e-10	2.32385831722894e-08
MS.gene93360	2	5	2	221	69	120	0.120	0.316	0.128	16.563	4.382	7.295	0.188	9.41333333333333	5.64590111575975	1.04767524006775e-10	2.33663584907005e-08
MS.gene66771	11	27	54	628	762	579	1.741	4.182	9.148	124.137	127.122	93.140	5.02366666666667	114.799666666667	4.51423390193066	1.05309894563515e-10	2.34395852314257e-08
MS.gene26930	204	189	82	0	0	0	16.330	15.084	6.986	0.000	0.000	0.000	12.8	0.001	-13.6438561897747	1.09112096682212e-10	2.4236607471553e-08
MS.gene038254	0	0	0	65	58	117	0.000	0.000	0.000	7.852	5.845	11.403	0.001	8.36666666666667	13.0304372430043	1.09959476179097e-10	2.43753893065193e-08
MS.gene066490	156	131	96	436	499	464	20.229	16.921	13.275	70.786	68.518	61.293	16.8083333333333	66.8656666666667	1.99208894613937	1.11883289571609e-10	2.47517480291065e-08
MS.gene017373	0	0	0	47	262	259	0.000	0.000	0.000	3.476	16.467	15.663	0.001	11.8686666666667	13.5348702503816	1.15895063407215e-10	2.55875737975752e-08
MS.gene61040	40	37	48	158	234	294	3.161	2.916	4.049	15.656	19.579	23.698	3.37533333333333	19.6443333333333	2.54101131947229	1.17650797556087e-10	2.592294474602e-08
MS.gene064025	0	0	0	226	102	77	0.000	0.000	0.000	38.775	14.799	10.828	0.001	21.4673333333333	14.3898553706663	1.18015992894938e-10	2.59511954818051e-08
MS.gene91609	10	16	14	115	86	110	0.552	0.892	0.818	7.897	4.954	6.165	0.754	6.33866666666667	3.07154297395261	1.20714756704869e-10	2.64914460465668e-08
MS.gene030626	127	99	184	0	0	0	5.727	4.449	8.836	0.000	0.000	0.000	6.33733333333333	0.001	-12.6296601855812	1.21439661321217e-10	2.65972288639277e-08
MS.gene045348	109	93	125	0	0	0	5.884	4.996	7.186	0.000	0.000	0.000	6.022	0.001	-12.5560269927247	1.22870500707836e-10	2.67501049533076e-08
MS.gene045349	109	93	125	0	0	0	5.884	4.996	7.186	0.000	0.000	0.000	6.022	0.001	-12.5560269927247	1.22870500707836e-10	2.67501049533076e-08
MS.gene98892	109	93	125	0	0	0	5.884	4.996	7.186	0.000	0.000	0.000	6.022	0.001	-12.5560269927247	1.22870500707836e-10	2.67501049533076e-08
MS.gene000096	0	0	0	77	71	55	0.000	0.000	0.000	3.720	2.886	2.158	0.001	2.92133333333333	11.5124112682691	1.23118068121547e-10	2.67508202457427e-08
MS.gene04618	6	8	1	96	113	204	0.813	1.180	0.158	17.888	17.624	30.772	0.717	22.0946666666667	4.94558123674787	1.23714987153199e-10	2.67742703817638e-08
MS.gene072399	6	8	1	96	113	204	0.813	1.180	0.158	17.888	17.624	30.772	0.717	22.0946666666667	4.94558123674787	1.23714987153199e-10	2.67742703817638e-08
MS.gene84324	1	0	1	107	113	79	0.180	0.000	0.192	24.130	21.498	14.485	0.124	20.0376666666667	7.33623058945125	1.24006227247325e-10	2.67843667325445e-08
MS.gene70692	672	903	505	2318	3170	2845	36.330	48.658	29.126	157.050	181.344	156.781	38.038	165.058333333333	2.11746268019165	1.25635708493837e-10	2.70384462933631e-08
MS.gene022749	27	24	32	1061	236	637	1.308	1.144	1.633	63.708	11.985	31.104	1.36166666666667	35.599	4.70839123271845	1.25676381299282e-10	2.70384462933631e-08
MSTRG.39204	0	0	0	690	100	186	0.000	0.000	0.000	21.557	2.639	4.719	0.001	9.63833333333333	13.2345679809497	1.26929201435616e-10	2.72544372368851e-08
MS.gene011326	36	28	32	141	134	187	4.780	3.793	4.517	23.594	18.961	25.534	4.36333333333333	22.6963333333333	2.37895664769021	1.29712606300306e-10	2.77975892186574e-08
MS.gene79392	54	41	12	1004	471	1996	5.931	4.441	1.419	137.974	54.704	223.247	3.93033333333333	138.641666666667	5.14056541941473	1.30885081032818e-10	2.79940692455894e-08
MS.gene039580	52	48	26	352	434	235	5.654	5.223	3.019	48.196	50.174	26.184	4.632	41.518	3.16402978960143	1.31677448190909e-10	2.81086432680118e-08
MS.gene049602	56	91	11	1490	2281	1189	1.568	2.562	0.337	52.652	68.053	34.158	1.489	51.621	5.11554243050204	1.32600305734407e-10	2.82505725298901e-08
MS.gene26962	227	250	233	14	31	26	8.486	9.312	9.297	0.635	1.236	1.005	9.03166666666667	0.958666666666667	-3.23589106623409	1.47253167228133e-10	3.13114559938221e-08
MS.gene74213	40	56	19	426	396	301	3.701	5.148	1.867	49.504	38.857	28.466	3.572	38.9423333333333	3.44653534398147	1.50466075683098e-10	3.19326337517534e-08
MS.gene09636	0	0	0	46	360	438	0.000	0.000	0.000	3.314	22.032	25.830	0.001	17.0586666666667	14.0582172672044	1.50837292608014e-10	3.19494975607706e-08
MS.gene070682	0	0	0	123	305	64	0.000	0.000	0.000	8.068	16.873	3.402	0.001	9.44766666666667	13.2057423490129	1.52816479132349e-10	3.23062297236008e-08
MS.gene013920	64	108	184	2869	1840	1338	4.189	7.048	12.818	234.352	126.914	88.904	8.01833333333333	150.056666666667	4.22606121211415	1.54024424614158e-10	3.24988568220563e-08
MS.gene020575	0	0	2	98	107	99	0.000	0.000	0.201	10.919	10.069	8.929	0.067	9.97233333333333	7.21762620109206	1.55763624131428e-10	3.28026210603547e-08
MS.gene068075	368	300	231	20	11	26	7.514	6.108	5.044	0.500	0.243	0.540	6.222	0.427666666666667	-3.86281972516585	1.58050901241379e-10	3.32204186048771e-08
MS.gene35018	0	0	0	72	63	173	0.000	0.000	0.000	2.292	1.698	4.500	0.001	2.83	11.4665863377192	1.59204872052083e-10	3.33988642311867e-08
MS.gene89341	112	101	77	333	365	319	24.359	21.907	17.873	90.896	83.943	70.765	21.3796666666667	81.868	1.93706029136858	1.6276664411462e-10	3.40807832958008e-08
MS.gene43604	0	0	0	55	70	53	0.000	0.000	0.000	7.963	8.547	6.267	0.001	7.59233333333333	12.8903276184055	1.68922940739994e-10	3.53023156384643e-08
MS.gene005963	794	712	681	55	65	114	62.912	56.302	57.584	5.428	5.424	9.229	58.9326666666667	6.69366666666667	-3.13819893458244	1.69577512322193e-10	3.53716080369117e-08
MS.gene49563	0	0	0	80	53	69	0.000	0.000	0.000	11.514	6.430	8.012	0.001	8.652	13.078817949962	1.81404816831229e-10	3.77666895086582e-08
MS.gene26675	0	0	0	88	51	81	0.000	0.000	0.000	5.854	2.874	4.368	0.001	4.36533333333333	12.091876105753	1.82857783335899e-10	3.79969452325381e-08
MS.gene06265	2	0	0	209	93	292	0.047	0.000	0.000	7.124	2.666	8.084	0.0156666666666667	5.958	8.57098605729305	1.84085124825699e-10	3.81795338057058e-08
MS.gene67456	108	124	87	4	6	2	9.899	11.339	8.544	0.506	0.600	0.206	9.92733333333333	0.437333333333333	-4.5046010157955	1.88341886858254e-10	3.89885507487215e-08
MS.gene58072	839	439	128	8600	9766	13090	33.873	17.671	5.524	435.209	417.332	538.876	19.0226666666667	463.805666666667	4.6077290388634	1.96508209701713e-10	4.06023038264438e-08
MS.gene62915	3	13	25	499	528	350	0.197	0.851	1.748	41.055	36.695	23.401	0.932	33.717	5.17700241181382	1.9735696029433e-10	4.07008776043531e-08
MS.gene06097	88	86	266	3260	2733	2184	6.285	6.153	20.328	293.121	207.506	159.732	10.922	220.119666666667	4.33297908203089	1.97901442409331e-10	4.07364495401522e-08
MS.gene003207	27	37	61	295	715	458	0.965	1.310	2.307	13.114	26.883	16.601	1.52733333333333	18.866	3.62670170977788	2.03199165265306e-10	4.17484693993867e-08
MS.gene040727	104	64	152	1472	800	1693	11.781	7.193	18.352	209.297	96.137	195.870	12.442	167.101333333333	3.74743292850483	2.036192203236e-10	4.17564299235894e-08
MS.gene003743	214	228	77	1	4	2	33.872	35.979	12.946	0.203	0.671	0.323	27.599	0.399	-6.11208343782412	2.04627638123934e-10	4.18847913937865e-08
MS.gene061500	0	0	0	338	54	259	0.000	0.000	0.000	21.365	2.882	13.318	0.001	12.5216666666667	13.6121389810936	2.10657589944923e-10	4.30386032830012e-08
MS.gene016182	43	9	11	436	418	617	7.097	1.498	1.951	89.383	72.324	102.893	3.51533333333333	88.2	4.64904525467357	2.15865771434389e-10	4.39387154242324e-08
MS.gene52384	43	9	11	436	418	617	7.097	1.498	1.951	89.383	72.324	102.893	3.51533333333333	88.2	4.64904525467357	2.15865771434389e-10	4.39387154242324e-08
MS.gene055749	1444	561	966	6897	7284	8576	58.476	22.636	41.748	350.094	312.228	354.157	40.9533333333333	338.826333333333	3.04849321653127	2.18654178403864e-10	4.43414477197229e-08
MS.gene055752	1444	561	966	6897	7284	8576	58.476	22.636	41.748	350.094	312.228	354.157	40.9533333333333	338.826333333333	3.04849321653127	2.18654178403864e-10	4.43414477197229e-08
MS.gene021099	0	0	0	127	49	140	0.000	0.000	0.000	16.508	5.435	14.895	0.001	12.2793333333333	13.5839446159251	2.20424023503408e-10	4.46177337630522e-08
MS.gene47348	480	563	296	7	30	17	24.235	28.373	15.949	0.474	1.615	0.882	22.8523333333333	0.990333333333333	-4.5282834693538	2.24555546317164e-10	4.53701637750923e-08
MS.gene033819	12	5	9	139	144	79	0.356	0.138	0.292	5.227	4.568	2.416	0.262	4.07033333333333	3.9575082296199	2.28575678647028e-10	4.60973580428705e-08
MS.gene34415	0	0	0	130	146	49	0.000	0.000	0.000	8.574	8.115	2.615	0.001	6.43466666666667	12.6516496994946	2.32143178563083e-10	4.66450187120846e-08
MS.gene37675	0	0	0	130	146	49	0.000	0.000	0.000	8.574	8.115	2.615	0.001	6.43466666666667	12.6516496994946	2.32143178563083e-10	4.66450187120846e-08
MS.gene004399	0	0	0	62	114	53	0.000	0.000	0.000	3.232	5.014	2.263	0.001	3.503	11.7743752728021	2.40105500054927e-10	4.81023622714887e-08
MS.gene063669	0	0	1	91	85	178	0.000	0.000	0.263	23.559	18.710	37.576	0.0876666666666667	26.615	8.2459954572417	2.40274611558099e-10	4.81023622714887e-08
MS.gene85504	2	2	0	66	221	704	0.089	0.067	0.000	3.278	9.268	28.488	0.052	13.678	8.0391299558849	2.47476173548913e-10	4.93717518484658e-08
MS.gene013400	0	0	0	79	358	90	0.000	0.000	0.000	8.073	30.861	7.504	0.001	15.4793333333333	13.9180557181245	2.4751700117624e-10	4.93717518484658e-08
MS.gene44527	0	0	2	794	93	768	0.000	0.000	0.239	93.942	9.295	73.862	0.0796666666666667	59.033	9.53332973230583	2.47992290938439e-10	4.93766178110665e-08
MS.gene030759	950	1014	738	50	123	89	162.346	172.827	134.557	10.788	22.198	15.457	156.576666666667	16.1476666666667	-3.27747161960502	2.53136752496813e-10	5.03094364653739e-08
MS.gene064818	0	0	10	3605	1427	9117	0.000	0.000	0.407	167.988	56.174	345.653	0.135666666666667	189.938333333333	10.4512490903174	2.58236864925185e-10	5.1230077181571e-08
MS.gene54605	257	276	75	0	0	0	16.332	17.504	5.088	0.000	0.000	0.000	12.9746666666667	0.001	-13.6634098542001	2.61428910144268e-10	5.17695426619864e-08
MS.gene003823	0	0	0	41	66	75	0.000	0.000	0.000	4.854	6.566	7.288	0.001	6.236	12.6064052126978	2.71150420458043e-10	5.35977260713346e-08
MS.gene56134	132	125	118	13	13	11	8.507	8.070	8.151	1.071	0.872	0.709	8.24266666666667	0.884	-3.22099287874564	2.76702961828259e-10	5.45967350340342e-08
MS.gene020475	18	19	22	96	242	288	1.053	1.110	1.341	6.966	14.732	16.941	1.168	12.8796666666667	3.46298307681064	2.81574599320923e-10	5.54580417669705e-08
MSTRG.4897	0	0	0	40	154	148	0.000	0.000	0.000	3.340	10.782	9.985	0.001	8.03566666666667	12.9722020044922	2.84253481136394e-10	5.58851529843523e-08
MS.gene061795	39	20	44	219	253	332	0.990	0.513	1.195	6.969	6.803	8.587	0.899333333333333	7.453	3.05089341209434	2.88240889565312e-10	5.65675328575594e-08
MS.gene036083	0	0	0	56	97	51	0.000	0.000	0.000	2.940	4.257	2.159	0.001	3.11866666666667	11.6067136456313	2.94122806341106e-10	5.75288584632606e-08
MS.gene033506	121	223	166	664	951	834	8.629	15.875	12.658	59.536	72.021	60.804	12.3873333333333	64.1203333333333	2.37191627879555	2.94190020267249e-10	5.75288584632606e-08
MS.gene30385	2	3	12	144	185	325	0.251	0.376	1.550	22.699	24.539	41.552	0.725666666666667	29.5966666666667	5.34998388913034	3.03913704396736e-10	5.93243884867697e-08
MSTRG.45230	0	0	0	50	55	100	0.000	0.000	0.000	6.535	6.157	10.703	0.001	7.79833333333333	12.9289501075265	3.08432628485789e-10	6.00993599292203e-08
MS.gene004357	0	1	0	145	103	83	0.000	0.116	0.000	21.202	12.690	9.891	0.0386666666666667	14.5943333333333	8.56010219542405	3.1252517616466e-10	6.07886447450081e-08
MSTRG.104205	122	76	143	773	1348	694	19.933	12.354	25.062	158.532	233.558	116.095	19.1163333333333	169.395	3.14751355710297	3.16062800631296e-10	6.13677396658369e-08
MS.gene34429	0	0	0	47	56	54	0.000	0.000	0.000	2.785	2.836	2.595	0.001	2.73866666666667	11.419257965597	3.19883306596672e-10	6.19996126350236e-08
MS.gene05548	795	728	396	40	67	68	47.111	43.038	25.028	2.941	4.186	4.115	38.3923333333333	3.74733333333333	-3.35688202481209	3.23334208817616e-10	6.25577430021193e-08
MS.gene045344	89	90	123	0	0	0	3.246	3.271	4.796	0.000	0.000	0.000	3.771	0.001	-11.8807314351417	3.38545398697932e-10	6.53852372497585e-08
MS.gene63944	0	0	0	58	62	48	0.000	0.000	0.000	10.360	9.411	7.049	0.001	8.94	13.1260591160707	3.39718243600151e-10	6.54962419369107e-08
MS.gene035992	19	19	10	127	120	264	0.558	0.551	0.305	4.733	3.782	8.009	0.471333333333333	5.508	3.54670894004672	3.54355855243895e-10	6.81982442812802e-08
MS.gene071930	0	0	0	276	294	47	0.000	0.000	0.000	34.763	31.223	4.777	0.001	23.5876666666667	14.5257450912628	3.55786815155561e-10	6.83535132527284e-08
MS.gene09235	2	2	0	58	62	121	0.124	0.120	0.000	5.062	4.576	8.620	0.0813333333333333	6.086	6.22550378167287	3.5721810134448e-10	6.85083009492668e-08
MS.gene036147	706	618	521	94	99	126	88.515	77.243	69.742	14.751	13.085	16.051	78.5	14.629	-2.42386149999944	3.58757991515653e-10	6.86833393966715e-08
MS.gene62394	356	327	257	911	1383	1834	29.066	26.614	22.451	93.340	119.636	152.851	26.0436666666667	121.942333333333	2.22719457316953	3.62934384668855e-10	6.93616380389477e-08
MS.gene022430	0	0	0	44	66	112	0.000	0.000	0.000	2.346	2.930	4.804	0.001	3.36	11.7142455176661	3.65121627034338e-10	6.96580821137218e-08
MSTRG.108706	3	3	1	43	63	108	0.224	0.224	0.080	4.026	4.992	8.243	0.176	5.75366666666667	5.03083430832603	3.74113093292729e-10	7.12493506440003e-08
MS.gene09237	5	7	2	123	95	63	0.197	0.288	0.101	6.583	4.290	2.738	0.195333333333333	4.537	4.53772859064965	3.76365241116741e-10	7.15538278198127e-08
MS.gene029203	0	0	0	135	120	47	0.000	0.000	0.000	10.674	8.027	3.031	0.001	7.244	12.8225708309502	3.78719428059399e-10	7.18766154730132e-08
MS.gene072814	0	0	0	38	84	77	0.000	0.000	0.000	4.362	8.118	7.244	0.001	6.57466666666667	12.68270203678	3.88620187214527e-10	7.36280613520561e-08
MS.gene96073	43	34	32	123	148	182	2.526	1.977	1.987	8.969	9.115	10.790	2.16333333333333	9.62466666666667	2.15348059886184	3.93395532102657e-10	7.44040724170946e-08
MS.gene008145	0	0	0	65	82	45	0.000	0.000	0.000	4.595	4.924	2.574	0.001	4.031	11.9769220678511	4.00533165459517e-10	7.56234239364496e-08
MS.gene36740	2006	2173	2321	401	407	475	72.824	78.663	89.907	18.231	15.625	17.595	80.4646666666667	17.1503333333333	-2.23011879476481	4.02826399151233e-10	7.59254962448421e-08
MS.gene066005	142	173	165	416	514	619	14.829	18.017	18.376	54.469	56.831	65.933	17.074	59.0776666666667	1.7908117621161	4.03684498340989e-10	7.59564983579468e-08
MS.gene61732	108	108	60	399	588	900	5.135	5.109	3.054	23.704	29.534	43.530	4.43266666666667	32.256	2.86332076188126	4.05125028791685e-10	7.60967952880272e-08
MS.gene97348	0	0	0	190	58	98	0.000	0.000	0.000	19.680	5.118	8.256	0.001	11.018	13.4275747475651	4.06953672918396e-10	7.63093883800475e-08
MS.gene98048	104	122	55	441	566	784	6.721	7.852	3.778	35.804	38.791	51.816	6.117	42.137	2.78419142202266	4.13308901054137e-10	7.73686002335666e-08
MS.gene012860	42	30	57	675	359	376	2.582	1.803	3.722	51.578	23.136	23.354	2.70233333333333	32.6893333333333	3.596542407603	4.15176446609104e-10	7.7585567090904e-08
MS.gene20257	40	28	37	149	332	229	0.917	0.631	0.905	4.291	8.068	5.367	0.817666666666667	5.90866666666667	2.85324787939293	4.16857571549917e-10	7.77670169425695e-08
MS.gene71078	2	0	2	49	70	104	0.236	0.000	0.207	5.960	7.151	10.345	0.147666666666667	7.81866666666667	5.72650649957879	4.18805920010009e-10	7.79976168171022e-08
MS.gene49844	7	9	1	275	224	107	1.153	1.455	0.220	52.990	36.425	16.763	0.942666666666667	35.3926666666667	5.23055894143002	4.22994374253199e-10	7.8643918396807e-08
MS.gene072538	0	0	0	47	53	52	0.000	0.000	0.000	1.609	1.522	1.454	0.001	1.52833333333333	10.5777435177613	4.24867755504379e-10	7.88583358809721e-08
MSTRG.63733	405	397	556	1604	1930	1717	11.676	11.406	17.094	57.977	58.909	50.493	13.392	55.793	2.05871269445177	4.34899489612016e-10	8.04759506119972e-08
MS.gene006231	240	134	24	4455	3315	10840	8.958	4.989	0.967	208.802	131.181	413.322	4.97133333333333	251.101666666667	5.65849495338264	4.35052806756606e-10	8.04759506119972e-08
MS.gene54045	0	0	0	230	130	54	0.000	0.000	0.000	2.681	1.280	0.514	0.001	1.49166666666667	10.5427094663178	4.41678148295205e-10	8.15637279317222e-08
MS.gene035385	0	0	0	104	44	126	0.000	0.000	0.000	7.348	2.587	7.238	0.001	5.72433333333333	12.4828919686668	4.50981213091199e-10	8.28625011462936e-08
MS.gene035387	0	0	0	104	44	126	0.000	0.000	0.000	7.348	2.587	7.238	0.001	5.72433333333333	12.4828919686668	4.50981213091199e-10	8.28625011462936e-08
MS.gene066351	0	0	0	104	44	126	0.000	0.000	0.000	7.348	2.587	7.238	0.001	5.72433333333333	12.4828919686668	4.50981213091199e-10	8.28625011462936e-08
MS.gene069187	0	0	0	107	49	77	0.000	0.000	0.000	5.542	2.143	3.252	0.001	3.64566666666667	11.8319669424924	4.54028174915295e-10	8.32826086744124e-08
MS.gene62191	392	368	292	1356	1092	1228	21.053	19.711	16.761	91.308	62.122	67.261	19.175	73.5636666666667	1.93976681270655	4.68260882834006e-10	8.57496868852614e-08
MS.gene021989	635	538	437	82	102	96	66.609	56.209	48.909	10.804	11.339	10.292	57.2423333333333	10.8116666666667	-2.40449354284121	4.72181747358157e-10	8.63233368776245e-08
MS.gene059890	0	0	0	39	61	79	0.000	0.000	0.000	1.541	2.009	2.519	0.001	2.023	10.9822806045583	4.77928305289241e-10	8.72282880926903e-08
MS.gene063243	0	0	0	39	238	350	0.000	0.000	0.000	6.264	32.233	45.662	0.001	28.053	14.7758674410677	4.8531302883064e-10	8.84287174062991e-08
MS.gene00462	9680	11281	15423	973	783	448	581.584	675.931	989.067	73.301	49.834	27.455	748.860666666667	50.1966666666667	-3.89903384557694	4.93075317756471e-10	8.96938403602585e-08
MS.gene061427	0	0	0	124	188	45	0.000	0.000	0.000	4.681	6.005	1.373	0.001	4.01966666666667	11.9728601546519	5.06739924109969e-10	9.20266593854634e-08
MS.gene01166	33	63	87	1049	759	535	1.330	2.574	3.762	53.566	32.727	22.237	2.55533333333333	36.1766666666667	3.82347608102312	5.17786822632459e-10	9.38771512795288e-08
MS.gene07132	0	0	0	72	46	128	0.000	0.000	0.004	2.333	1.274	3.390	0.00133333333333333	2.33233333333333	10.7725207763148	5.24089665601576e-10	9.48628282656154e-08
MS.gene015651	0	0	0	46	67	47	0.000	0.000	0.000	2.524	3.063	2.059	0.001	2.54866666666667	11.3155269841135	5.44988978164902e-10	9.84829257770332e-08
MS.gene79091	204	147	69	0	0	0	3.095	2.230	1.120	0.000	0.000	0.000	2.14833333333333	0.001	-11.0690021425279	5.50840964352303e-10	9.93764288703327e-08
MS.gene56515	0	0	0	40	150	255	0.000	0.000	0.000	3.126	9.931	16.307	0.001	9.788	13.2567983860794	5.56666195199475e-10	1.00262173855105e-07
MS.gene77708	0	0	1	128	78	342	0.000	0.000	0.063	9.497	4.888	20.742	0.021	11.709	9.12301282538135	5.7128268667279e-10	1.02725820118496e-07
MS.gene013946	771	920	584	118	125	117	31.898	37.981	25.810	6.105	5.463	4.959	31.8963333333333	5.509	-2.53352821942729	5.73988146242802e-10	1.03043104784847e-07
MSTRG.3167	267	294	102	0	1	0	20.577	22.569	8.409	0.000	0.121	0.000	17.185	0.0403333333333333	-8.73496149470622	5.75865302840684e-10	1.03210896208638e-07
MS.gene51557	0	0	1	61	108	87	0.000	0.000	0.161	9.520	14.291	11.138	0.0536666666666667	11.6496666666667	7.76204667761693	5.83135705114553e-10	1.04343177770726e-07
MS.gene75379	0	0	0	757	83	164	0.000	0.000	0.000	143.466	13.256	25.254	0.001	60.6586666666667	15.888426166095	5.95251765921025e-10	1.06337406822968e-07
MS.gene050062	14	21	68	622	878	896	1.097	1.583	5.601	59.794	71.354	70.090	2.76033333333333	67.0793333333333	4.60295395064975	6.14536763302365e-10	1.09603732696605e-07
MS.gene045142	0	0	0	56	43	79	0.000	0.000	0.011	5.344	3.466	6.130	0.00366666666666667	4.98	10.4074609090393	6.31223228634914e-10	1.1239673710789e-07
MS.gene071947	0	0	0	43	84	51	0.000	0.000	0.000	2.303	3.795	2.232	0.001	2.77666666666667	11.4391382795318	6.60771670659943e-10	1.17467181997774e-07
MS.gene43603	3	1	0	49	120	89	0.141	0.067	0.000	3.004	6.232	4.486	0.0693333333333333	4.574	6.04376343299174	6.81367860630955e-10	1.20932304184724e-07
MS.gene44432	109	91	68	264	347	400	10.594	8.849	7.053	32.082	35.676	39.621	8.832	35.793	2.01886539146935	7.1690768990871e-10	1.26828961722977e-07
MS.gene60168	109	91	68	264	347	400	10.594	8.849	7.053	32.082	35.676	39.621	8.832	35.793	2.01886539146935	7.1690768990871e-10	1.26828961722977e-07
MSTRG.111387	6	25	18	212	243	551	0.501	2.017	0.744	11.602	12.591	25.239	1.08733333333333	16.4773333333333	3.92161659139112	7.28934434835677e-10	1.28748632403202e-07
MS.gene29607	90	100	66	0	0	0	7.653	8.428	5.959	0.000	0.000	0.000	7.34666666666667	0.001	-12.8428741027374	7.34162454913968e-10	1.2946322401404e-07
MS.gene008000	0	0	0	39	53	53	0.000	0.000	0.000	1.551	1.787	1.705	0.001	1.681	10.7151040092362	7.48362356257815e-10	1.31755088278265e-07
MS.gene36950	498	535	298	49	55	60	68.573	73.547	43.760	8.384	7.991	8.463	61.96	8.27933333333333	-2.90375063498779	7.63172711694888e-10	1.34146897772526e-07
MS.gene008842	45	35	38	386	220	239	3.098	2.447	2.785	33.622	16.160	16.899	2.77666666666667	22.227	3.00088733955702	7.68320217358242e-10	1.34835273016773e-07
MS.gene017490	451	490	354	4564	2511	2352	25.901	28.094	21.682	328.794	152.766	137.856	25.2256666666667	206.472	3.03298184606481	7.89514016064023e-10	1.38332961393822e-07
MS.gene067061	137	152	136	0	3	0	6.718	7.467	7.116	0.000	0.181	0.000	7.10033333333333	0.0603333333333333	-6.87878765348899	7.94415737299467e-10	1.38969454568994e-07
MS.gene012412	0	0	0	40	52	83	0.000	0.000	0.000	4.444	4.951	7.512	0.001	5.63566666666667	12.4603705676069	8.23478386343254e-10	1.43823717913361e-07
MS.gene52170	0	0	0	37	53	59	0.000	0.000	0.000	3.206	3.904	4.188	0.001	3.766	11.8788172846142	8.40182413738185e-10	1.46507477330639e-07
MS.gene049076	0	0	0	144	140	41	0.000	0.000	0.000	14.493	11.904	3.342	0.001	9.913	13.2751060151461	8.761894215973e-10	1.52543324610934e-07
MS.gene60291	66	31	68	325	483	708	2.266	1.040	2.476	13.882	17.428	24.618	1.92733333333333	18.6426666666667	3.27393022616396	8.95068268261984e-10	1.55582755429894e-07
MSTRG.112409	283	168	203	989	1666	2889	33.666	20.295	25.565	141.509	190.661	316.951	26.5086666666667	216.373666666667	3.02898891702897	9.14880775845615e-10	1.58774586372903e-07
MS.gene86083	143	197	114	1079	964	647	3.862	5.314	3.297	36.528	27.537	17.824	4.15766666666667	27.2963333333333	2.71486116706203	9.19001518742096e-10	1.59237370750648e-07
MS.gene006302	40	48	93	383	1104	1198	4.618	5.503	11.346	55.009	133.795	139.781	7.15566666666667	109.528333333333	3.9360741276922	9.45919699253529e-10	1.63570275732803e-07
MS.gene025168	0	0	0	41	59	113	0.000	0.000	0.000	1.064	1.300	2.377	0.001	1.58033333333333	10.6260131770052	9.4699524066367e-10	1.63570275732803e-07
MS.gene014327	0	0	0	154	182	40	0.000	0.000	0.000	6.228	6.227	1.328	0.001	4.59433333333333	12.165639817238	9.49171493814884e-10	1.63687987314457e-07
MS.gene57777	0	0	9	1804	948	3073	0.000	0.000	0.526	125.477	55.666	173.879	0.175333333333333	118.340666666667	9.39862991344485	9.51773362169882e-10	1.63878612176886e-07
MS.gene031564	202	279	436	1851	2140	1956	7.274	10.023	16.746	83.550	81.568	71.824	11.3476666666667	78.9806666666667	2.79910386773481	9.65096281158681e-10	1.6591171673018e-07
MS.gene06976	0	0	0	223	42	167	0.000	0.000	0.000	44.944	7.183	27.272	0.001	26.4663333333333	14.6918707161194	9.99091635166378e-10	1.71486719096865e-07
MS.gene44571	0	0	0	40	46	54	0.000	0.000	0.000	4.153	4.040	4.538	0.001	4.24366666666667	12.0510956239418	1.00225637591933e-09	1.71760706125469e-07
MS.gene000483	54	53	37	198	220	381	2.564	2.511	1.854	11.689	10.988	18.314	2.30966666666667	13.6636666666667	2.56458812446093	1.00480195455578e-09	1.7192789443671e-07
MS.gene018396	0	0	0	60	104	452	0.000	0.000	0.000	5.310	7.825	32.674	0.001	15.2696666666667	13.898380948325	1.01645948600512e-09	1.73651240863415e-07
MS.gene39390	104	109	175	1	2	0	5.477	5.722	9.772	0.066	0.132	0.000	6.99033333333333	0.066	-6.72675141731078	1.05011296948013e-09	1.79121138725592e-07
MS.gene35963	153	167	129	15	22	16	5.778	6.278	5.208	0.715	0.888	0.610	5.75466666666667	0.737666666666667	-2.96369141368701	1.07389900977943e-09	1.82893519071424e-07
MSTRG.52692	0	0	0	53	51	140	0.000	0.000	0.000	3.495	2.827	7.535	0.001	4.619	12.173364830849	1.08477273042201e-09	1.84458528203499e-07
MS.gene024383	13	21	37	279	206	284	0.952	1.505	2.837	25.106	15.659	20.780	1.76466666666667	20.515	3.53921155500565	1.10248021307264e-09	1.87079641704123e-07
MS.gene057204	154	172	134	7	18	10	6.687	7.463	6.234	0.357	0.823	0.447	6.79466666666667	0.542333333333333	-3.64715102658377	1.10387530725775e-09	1.87079641704123e-07
MS.gene07287	246	348	82	0	2	3	49.028	69.192	17.475	0.000	0.464	0.610	45.2316666666667	0.358	-6.98122975871074	1.10531219803638e-09	1.87079641704123e-07
MS.gene49764	5	1	8	370	163	122	0.771	0.208	1.159	67.046	24.968	17.937	0.712666666666667	36.6503333333333	5.68445506222325	1.11442853849592e-09	1.88331543817301e-07
MS.gene003808	0	0	0	113	143	39	0.000	0.000	0.000	6.198	6.653	1.763	0.001	4.87133333333333	12.2501009912839	1.11741924614066e-09	1.88545988915827e-07
MSTRG.108790	271	120	150	941	2323	3055	10.898	4.798	6.436	47.475	98.904	125.318	7.37733333333333	90.5656666666667	3.61779290181881	1.16103395408464e-09	1.95603855759847e-07
MS.gene87275	0	4	0	103	593	700	0.000	0.107	0.000	3.752	18.265	20.770	0.0356666666666667	14.2623333333333	8.64341792144715	1.1677883429609e-09	1.96439578895488e-07
MS.gene40927	0	0	0	92	39	87	0.000	0.000	0.000	6.445	2.303	4.955	0.001	4.56766666666667	12.1572416560516	1.20222825671176e-09	2.01922717693239e-07
MS.gene91401	882	1250	562	18	27	3	66.294	93.745	45.136	1.671	2.176	0.233	68.3916666666667	1.36	-5.65214199087532	1.2046329399454e-09	2.02016759552129e-07
MS.gene056338	205	234	114	2	0	0	13.046	14.813	7.710	0.159	0.000	0.032	11.8563333333333	0.0636666666666667	-7.54090396602251	1.21937985008865e-09	2.04177138568054e-07
MS.gene001417	161	220	121	0	3	0	4.074	5.553	3.285	0.000	0.081	0.000	4.304	0.027	-7.31657486039316	1.2598164821213e-09	2.10625928739144e-07
MSTRG.72026	29	40	33	200	592	249	1.587	2.184	1.953	13.785	34.419	13.942	1.908	20.7153333333333	3.44056595865603	1.30111839977166e-09	2.17199502625297e-07
MS.gene006563	103	98	59	0	0	0	4.418	4.208	2.714	0.000	0.000	0.000	3.78	0.001	-11.8841705191084	1.308880453739e-09	2.18162679951371e-07
MS.gene63268	1	0	5	271	191	108	0.065	0.000	0.279	18.651	11.077	6.024	0.114666666666667	11.9173333333333	6.6994715746929	1.38323099879286e-09	2.30204954735271e-07
MS.gene72342	0	0	0	33	59	73	0.000	0.000	0.000	5.527	8.345	9.946	0.001	7.93933333333333	12.9548021538598	1.40912735663759e-09	2.34158905266569e-07
MS.gene010830	12	21	30	139	605	593	0.736	1.314	2.016	11.170	40.994	38.744	1.35533333333333	30.3026666666667	4.48272513839778	1.41535541558306e-09	2.34482210060014e-07
MS.gene054486	12	21	30	139	605	593	0.736	1.314	2.016	11.170	40.994	38.744	1.35533333333333	30.3026666666667	4.48272513839778	1.41535541558306e-09	2.34482210060014e-07
MS.gene43614	0	0	0	42	41	56	0.000	0.000	0.000	5.993	5.034	6.516	0.001	5.84766666666667	12.5136453606493	1.43832260839465e-09	2.37927238972932e-07
MS.gene96052	189	213	120	14	10	7	23.112	26.020	15.680	2.213	1.317	0.826	21.604	1.452	-3.89518509495624	1.48525390969891e-09	2.45320037923542e-07
MS.gene066124	146	91	214	1379	978	2018	5.889	3.688	9.218	69.910	41.857	83.193	6.265	64.9866666666667	3.37475733568032	1.50377939786912e-09	2.48005834791945e-07
MS.gene06042	0	0	0	53	38	74	0.000	0.000	0.000	7.301	4.392	8.197	0.001	6.63	12.6947931549999	1.53313504832105e-09	2.52466996799311e-07
MS.gene02310	0	0	0	241	36	406	0.000	0.000	0.000	16.422	2.081	22.454	0.001	13.6523333333333	13.7368599241557	1.54666574671646e-09	2.54312721608747e-07
MS.gene31507	0	0	0	51	38	67	0.000	0.000	0.000	6.380	4.022	6.796	0.001	5.73266666666667	12.4849906787644	1.55335192801584e-09	2.54859555644668e-07
MS.gene000969	5	4	5	74	59	46	0.299	0.250	0.297	5.674	3.816	2.860	0.282	4.11666666666667	3.86770956823945	1.55464608220987e-09	2.54859555644668e-07
MS.gene038220	156	284	360	16	16	18	6.921	12.609	17.074	0.873	0.738	0.801	12.2013333333333	0.804	-3.92369949913254	1.56137428486075e-09	2.55579933014246e-07
MS.gene40012	446	466	167	2	12	12	29.808	31.014	11.879	0.167	0.826	0.818	24.2336666666667	0.603666666666667	-5.32711675710617	1.56412211124841e-09	2.55647588296404e-07
MS.gene75627	0	0	0	79	67	39	0.000	0.000	0.000	2.682	1.897	1.064	0.001	1.881	10.8772841335232	1.58870166124722e-09	2.59278005245693e-07
MS.gene07774	0	0	0	142	201	37	0.000	0.000	0.000	6.121	7.314	1.316	0.001	4.917	12.2635626398206	1.60781941220899e-09	2.62007571714557e-07
MS.gene019377	45	34	8	361	481	433	3.417	2.604	0.627	34.570	38.816	33.709	2.216	35.6983333333333	4.00982693347273	1.61650916978369e-09	2.63032223127299e-07
MS.gene54664	255	258	260	39	41	31	9.832	9.918	10.687	1.904	1.685	1.222	10.1456666666667	1.60366666666667	-2.66141746316503	1.64142342046325e-09	2.66689904937818e-07
MS.gene41709	111	124	103	455	338	475	10.170	11.366	10.037	52.350	32.832	44.396	10.5243333333333	43.1926666666667	2.03705754137528	1.6656245049393e-09	2.69821314033865e-07
MS.gene51932	111	124	103	455	338	475	10.170	11.366	10.037	52.350	32.832	44.396	10.5243333333333	43.1926666666667	2.03705754137528	1.6656245049393e-09	2.69821314033865e-07
MS.gene90056	0	2	0	65	81	120	0.000	0.148	0.000	5.798	6.125	8.725	0.0493333333333333	6.88266666666667	7.12426106046502	1.67504492146636e-09	2.70946557252494e-07
MS.gene016065	214	203	324	967	1144	1159	23.734	22.439	38.401	134.661	134.500	131.258	28.1913333333333	133.473	2.24322431324721	1.67785788821936e-09	2.71001270830568e-07
MS.gene063129	0	0	0	63	88	37	0.000	0.000	0.000	6.943	8.181	3.301	0.001	6.14166666666667	12.5844144981486	1.74756400184335e-09	2.81844239637499e-07
MS.gene49938	0	0	0	40	101	50	0.000	0.000	0.000	8.151	17.488	8.318	0.001	11.319	13.4664588855313	1.76742098540418e-09	2.84627554808295e-07
MS.gene05742	1	4	2	41	70	49	0.150	0.551	0.340	6.754	9.688	6.547	0.347	7.663	4.46490173778597	1.80648964322951e-09	2.90492023275737e-07
MS.gene52742	0	0	0	114	39	85	0.000	0.000	0.000	14.693	4.250	8.964	0.001	9.30233333333333	13.1833769219801	1.82211751564941e-09	2.92527651356794e-07
MS.gene70814	0	0	0	61	46	164	0.000	0.000	0.000	4.192	2.665	9.191	0.001	5.34933333333333	12.385143389891	1.82449123239115e-09	2.92527651356794e-07
MS.gene021546	0	0	0	51	78	38	0.000	0.000	0.000	0.616	0.788	0.371	0.001	0.591666666666667	9.20864080855825	1.82768012625071e-09	2.92610519393952e-07
MS.gene011265	186	168	237	11	22	11	7.185	6.467	9.805	0.526	0.914	0.417	7.819	0.619	-3.65897279332665	1.86430691432844e-09	2.98038717626684e-07
MS.gene51555	179	165	192	411	532	547	6.081	5.613	6.992	17.527	19.172	18.997	6.22866666666667	18.5653333333333	1.57561594611993	1.93939263533690e-09	3.09590391706228e-07
MS.gene86065	1265	1597	1143	3473	3679	4933	105.016	132.226	101.281	361.495	323.403	417.673	112.841	367.523666666667	1.70354579891427	2.01892510430869e-09	3.21376137698695e-07
MS.gene023242	188	232	316	1539	1328	1137	8.525	10.494	15.334	87.681	63.928	52.700	11.451	68.103	2.57224475929785	2.01909251138458e-09	3.21376137698695e-07
MS.gene23083	0	0	0	71	60	38	0.000	0.000	0.000	3.325	2.354	1.444	0.001	2.37433333333333	11.2133067742285	2.05327408967746e-09	3.26342436883019e-07
MS.gene93642	7	3	8	57	199	358	0.360	0.186	0.438	3.852	11.271	19.550	0.328	11.5576666666667	5.13901054195599	2.07418282726417e-09	3.29187844997166e-07
MS.gene026618	3	4	1	35	99	79	0.509	0.677	0.181	7.410	17.857	13.610	0.455666666666667	12.959	4.82983174753035	2.11008530846084e-09	3.34401189520883e-07
MS.gene69248	1069	1060	1622	5868	5191	8173	96.644	95.576	156.566	665.317	497.029	753.892	116.262	638.746	2.45786271963859	2.14995208431372e-09	3.40226810475473e-07
MSTRG.105458	27	23	19	210	135	129	3.084	2.596	2.363	30.069	16.328	15.110	2.681	20.5023333333333	2.93494498514472	2.15576673351353e-09	3.40319480737804e-07
MS.gene26680	0	0	0	87	132	36	0.000	0.000	0.000	4.569	5.867	1.565	0.001	4.00033333333333	11.9659045042397	2.15675311056759e-09	3.40319480737804e-07
MS.gene034987	23	15	11	175	97	166	2.440	1.623	1.275	23.149	10.831	17.841	1.77933333333333	17.2736666666667	3.27916564516326	2.17058825323521e-09	3.4200975314429e-07
MS.gene065244	21	20	28	620	238	215	1.243	1.176	1.737	45.852	14.873	12.956	1.38533333333333	24.5603333333333	4.1480250824932	2.17395910638056e-09	3.42048726755061e-07
MS.gene015971	3557	4971	1539	96	243	114	248.932	347.000	114.991	8.425	18.024	8.128	236.974333333333	11.5256666666667	-4.36180870299845	2.17921723507062e-09	3.42384104703175e-07
MS.gene005788	0	0	0	32	50	57	0.000	0.000	0.000	1.078	1.413	1.542	0.001	1.34433333333333	10.3926751896847	2.19064154625237e-09	3.43685923276511e-07
MS.gene20084	0	0	2	55	489	672	0.000	0.000	0.352	9.718	72.540	96.182	0.117333333333333	59.48	8.98564790902364	2.20125953021369e-09	3.44857694756281e-07
MS.gene56536	2	6	0	209	138	99	0.117	0.309	0.000	14.736	8.209	5.651	0.142	9.532	6.06881611668559	2.2117159785325e-09	3.45507265873234e-07
MS.gene96790	2	6	0	209	138	99	0.117	0.309	0.000	14.736	8.209	5.651	0.142	9.532	6.06881611668559	2.2117159785325e-09	3.45507265873234e-07
MS.gene99339	202	166	231	10	22	10	26.338	21.607	32.122	1.568	2.970	1.281	26.689	1.93966666666667	-3.78236460021953	2.22514607383093e-09	3.47110108622617e-07
MS.gene24243	57	69	71	236	688	534	4.577	5.586	6.115	23.848	58.777	44.005	5.426	42.21	2.95962387656319	2.25113511967426e-09	3.50664729282061e-07
MS.gene017155	90	106	96	0	4	2	7.061	8.266	8.081	0.000	0.360	0.187	7.80266666666667	0.182333333333333	-5.41931703134593	2.27412447297199e-09	3.52740542190108e-07
MS.gene030083	90	106	96	0	4	2	7.061	8.266	8.081	0.000	0.360	0.187	7.80266666666667	0.182333333333333	-5.41931703134593	2.27412447297199e-09	3.52740542190108e-07
MS.gene062326	90	106	96	0	4	2	7.061	8.266	8.081	0.000	0.360	0.187	7.80266666666667	0.182333333333333	-5.41931703134593	2.27412447297199e-09	3.52740542190108e-07
MS.gene43294	0	0	0	33	83	54	0.000	0.000	0.000	5.849	12.439	7.827	0.001	8.705	13.0876285825385	2.28642597708791e-09	3.53107564454987e-07
MS.gene43295	0	0	0	33	83	54	0.000	0.000	0.000	5.849	12.439	7.827	0.001	8.705	13.0876285825385	2.28642597708791e-09	3.53107564454987e-07
MS.gene011469	27	22	19	92	216	268	1.878	1.528	1.378	7.913	15.680	18.739	1.59466666666667	14.1106666666667	3.14545935658551	2.28938863610915e-09	3.53107564454987e-07
MS.gene011471	27	22	19	92	216	268	1.878	1.528	1.378	7.913	15.680	18.739	1.59466666666667	14.1106666666667	3.14545935658551	2.28938863610915e-09	3.53107564454987e-07
MS.gene03779	651	767	305	5491	3855	3657	40.987	48.149	20.514	433.463	256.969	234.825	36.55	308.419	3.07694833321497	2.30164757776027e-09	3.54499047743138e-07
MS.gene63665	0	0	0	167	39	107	0.000	0.000	0.000	21.399	4.265	11.164	0.001	12.276	13.5835529304665	2.31742277498761e-09	3.56157269733826e-07
MS.gene25827	600	662	489	1290	1402	1587	14.162	15.588	12.321	38.185	35.027	38.198	14.0236666666667	37.1366666666667	1.40498071716498	2.31891855681976e-09	3.56157269733826e-07
MS.gene58919	0	0	0	29	159	172	0.000	0.000	0.000	1.295	5.964	6.188	0.001	4.48233333333333	12.130034225002	2.32851932525011e-09	3.5681629965214e-07
MS.gene54999	0	0	0	38	40	62	0.000	0.000	0.000	2.730	2.468	3.643	0.001	2.947	11.525031345124	2.32972617755123e-09	3.5681629965214e-07
MS.gene78801	0	0	0	37	91	217	0.000	0.000	0.000	4.444	9.213	21.172	0.001	11.6096666666667	13.5030389301121	2.33666024425876e-09	3.57378477693141e-07
MS.gene023546	3708	3880	2781	527	447	351	216.847	226.319	173.613	38.666	27.674	20.965	205.593	29.1016666666667	-2.820617460239	2.40124790970049e-09	3.66233782862787e-07
MS.gene023548	3708	3880	2781	527	447	351	216.847	226.319	173.613	38.666	27.674	20.965	205.593	29.1016666666667	-2.820617460239	2.40124790970049e-09	3.66233782862787e-07
MSTRG.44301	2	4	4	352	52	145	0.144	0.288	0.308	31.819	3.899	10.610	0.246666666666667	15.4426666666667	5.96821532097344	2.41846366166655e-09	3.68346479362698e-07
MS.gene006884	0	0	0	35	62	43	0.000	0.000	0.000	3.452	5.262	3.482	0.001	4.06533333333333	11.9891579342886	2.42370875390553e-09	3.68632636420398e-07
MS.gene22521	33	33	65	240	390	517	2.484	2.468	5.173	22.602	30.983	39.563	3.375	31.0493333333333	3.20160288509817	2.44805215625574e-09	3.71398104628128e-07
MS.gene026772	4	7	1	99	89	61	0.483	0.842	0.152	15.439	11.692	7.729	0.492333333333333	11.62	4.56083083824826	2.44867435750364e-09	3.71398104628128e-07
MS.gene01449	0	0	0	29	102	101	0.000	0.000	0.000	3.869	11.465	10.859	0.001	8.731	13.0919311862165	2.46131055510361e-09	3.72798335087533e-07
MS.gene58388	318	357	245	35	56	44	21.488	24.014	17.629	3.000	4.027	3.054	21.0436666666667	3.36033333333333	-2.6467098474378	2.48186098183933e-09	3.75391757457544e-07
MS.gene029202	0	0	0	126	82	39	0.000	0.000	0.000	12.447	6.851	3.149	0.001	7.48233333333333	12.8692725231564	2.55491728300006e-09	3.85908802519683e-07
MS.gene002485	240	209	113	0	1	5	55.893	48.542	28.099	0.000	0.247	1.188	44.178	0.478333333333333	-6.52916796605186	2.5947269217671e-09	3.91382032711944e-07
MS.gene045209	15	8	4	263	215	90	1.789	0.924	0.504	38.981	26.819	10.863	1.07233333333333	25.5543333333333	4.57474261412408	2.6104629938513e-09	3.9267387572894e-07
MS.gene066800	15	8	4	263	215	90	1.789	0.924	0.504	38.981	26.819	10.863	1.07233333333333	25.5543333333333	4.57474261412408	2.6104629938513e-09	3.9267387572894e-07
MSTRG.52772	1941	1966	1663	13	19	0	184.831	186.716	169.006	1.575	1.920	0.029	180.184333333333	1.17466666666667	-7.26107834339961	2.64462033455245e-09	3.97266232642208e-07
MSTRG.80919	646	622	734	19	69	30	41.523	39.908	50.384	1.563	4.669	1.934	43.9383333333333	2.722	-4.01274117460824	2.72387428931091e-09	4.08408472241515e-07
MS.gene07085	126	22	21	2434	1138	2146	9.742	1.707	1.732	236.245	93.219	169.455	4.39366666666667	166.306333333333	5.2422738793519	2.7262537276596e-09	4.08408472241515e-07
MS.gene038887	0	0	0	31	49	56	0.000	0.000	0.000	2.673	3.579	3.948	0.001	3.4	11.7313190310251	2.75583386098967e-09	4.11717885696378e-07
MS.gene20927	0	0	0	43	50	133	0.000	0.000	0.000	2.274	2.249	5.760	0.001	3.42766666666667	11.7430111018927	2.7558645050174e-09	4.11717885696378e-07
MS.gene005434	50	68	46	158	240	214	4.733	6.390	4.667	18.728	24.024	20.620	5.26333333333333	21.124	2.004834376045	2.7768387542284e-09	4.14286182967362e-07
MS.gene055753	21	13	7	368	149	1435	0.843	0.543	0.301	18.661	6.367	59.276	0.562333333333333	28.1013333333333	5.64306920608591	2.78796697571167e-09	4.15380527314604e-07
MS.gene025668	0	0	0	47	52	36	0.000	0.000	0.000	1.457	1.359	0.908	0.001	1.24133333333333	10.2776748568376	2.86944076365838e-09	4.26938477101497e-07
MS.gene020311	0	0	0	177	39	103	0.000	0.000	0.000	16.271	3.024	7.750	0.001	9.015	13.1381117763197	2.88256849457237e-09	4.27729418297603e-07
MS.gene46301	0	0	0	177	39	103	0.000	0.000	0.000	16.271	3.024	7.750	0.001	9.015	13.1381117763197	2.88256849457237e-09	4.27729418297603e-07
MS.gene058030	1681	2083	1355	206	341	289	69.763	86.229	60.055	10.726	14.977	12.230	72.0156666666667	12.6443333333333	-2.50981981858784	2.91855755008893e-09	4.32483626786385e-07
MS.gene011453	0	0	0	59	37	50	0.000	0.000	0.000	12.553	6.682	8.737	0.001	9.324	13.1867332891289	2.96608971078896e-09	4.38340825977162e-07
MS.gene62825	0	0	0	59	37	50	0.000	0.000	0.000	12.553	6.682	8.737	0.001	9.324	13.1867332891289	2.96608971078896e-09	4.38340825977162e-07
MS.gene013995	0	0	0	45	345	92	0.000	0.000	0.000	4.518	29.242	7.534	0.001	13.7646666666667	13.748682052747	2.97735875578762e-09	4.39413211090015e-07
MS.gene54772	0	0	0	60	48	38	0.000	0.000	0.000	1.460	0.998	0.747	0.001	1.06833333333333	10.0611461407849	3.02806716155089e-09	4.46295529915363e-07
MS.gene04637	0	0	0	30	63	52	0.000	0.000	0.000	2.183	3.865	3.049	0.001	3.03233333333333	11.5662126370874	3.09360175484545e-09	4.55341587324752e-07
MS.gene57279	0	0	0	30	55	51	0.000	0.000	0.000	4.451	6.971	6.253	0.001	5.89166666666667	12.524460093863	3.14862431515201e-09	4.62818189937808e-07
MS.gene039171	598	452	385	2163	4956	9710	71.592	53.862	49.193	324.342	627.644	1184.707	58.2156666666667	712.231	3.61286587034356	3.16230559222358e-09	4.63584686470174e-07
MS.gene063427	598	452	385	2163	4956	9710	71.592	53.862	49.193	324.342	627.644	1184.707	58.2156666666667	712.231	3.61286587034356	3.16230559222358e-09	4.63584686470174e-07
MS.gene78549	115	98	128	360	362	383	8.298	7.082	9.849	32.678	27.739	28.220	8.40966666666667	29.5456666666667	1.81282602943443	3.19394756830872e-09	4.675973399871e-07
MS.gene42172	0	3	12	504	472	377	0.000	0.218	0.948	45.653	36.139	27.815	0.388666666666667	36.5356666666667	6.5546283395238	3.20331455685923e-09	4.68342550724353e-07
MSTRG.96354	3	2	2	53	50	36	0.275	0.183	0.196	6.086	4.848	3.363	0.218	4.76566666666667	4.4502780060074	3.22233202809869e-09	4.70494847644042e-07
MS.gene041774	0	0	0	36	86	45	0.000	0.000	0.000	5.459	11.046	5.602	0.001	7.369	12.8472531383208	3.2640773788342e-09	4.75955506792778e-07
MS.gene02219	428	404	464	1814	1289	1972	16.603	15.620	19.220	88.299	52.974	78.057	17.1476666666667	73.11	2.09205647377783	3.27978188347643e-09	4.77609513957096e-07
MS.gene47747	0	0	0	70	67	34	0.000	0.000	0.000	2.792	2.256	1.109	0.001	2.05233333333333	11.0030493524939	3.36830397593718e-09	4.89848913408935e-07
MS.gene063386	0	0	0	42	36	48	0.000	0.000	0.000	4.540	3.277	4.212	0.001	4.00966666666667	11.9692665915828	3.43504577299503e-09	4.98892563009469e-07
MS.gene87409	0	0	0	89	47	45	0.000	0.000	0.000	7.463	3.315	3.094	0.001	4.624	12.1749256825007	3.49198787706491e-09	5.06490872108112e-07
MS.gene82109	0	0	0	49	34	70	0.000	0.000	0.000	4.540	2.643	5.261	0.001	4.148	12.0182001788132	3.51830109770574e-09	5.09632429375079e-07
MS.gene85040	0	0	0	95	34	171	0.000	0.000	0.000	3.458	1.052	5.029	0.001	3.17966666666667	11.63465981635	3.53726870067163e-09	5.11296058251293e-07
MS.gene070583	6	3	12	201	95	132	0.354	0.166	0.820	15.701	6.294	8.386	0.446666666666667	10.127	4.50286445157878	3.54846225180793e-09	5.11296058251293e-07
MS.gene070585	6	3	12	201	95	132	0.354	0.166	0.820	15.701	6.294	8.386	0.446666666666667	10.127	4.50286445157878	3.54846225180793e-09	5.11296058251293e-07
MS.gene071516	6	3	12	201	95	132	0.354	0.166	0.820	15.701	6.294	8.386	0.446666666666667	10.127	4.50286445157878	3.54846225180793e-09	5.11296058251293e-07
MS.gene004695	73	104	56	0	0	0	4.830	6.900	3.946	0.000	0.000	0.000	5.22533333333333	0.001	-12.3513073568811	3.57254629643083e-09	5.14089881510575e-07
MS.gene034818	0	0	0	76	58	36	0.000	0.000	0.000	17.043	10.940	6.566	0.001	11.5163333333333	13.491393832107	3.62934260760969e-09	5.20893905994917e-07
MS.gene41103	0	0	0	76	58	36	0.000	0.000	0.000	17.043	10.940	6.566	0.001	11.5163333333333	13.491393832107	3.62934260760969e-09	5.20893905994917e-07
MS.gene78378	0	0	0	64	37	140	0.000	0.000	0.000	12.218	6.020	21.683	0.001	13.307	13.6998977387062	3.63774985982589e-09	5.21417161845306e-07
MS.gene001752	0	0	0	224	67	57	0.000	0.000	0.039	24.692	6.210	5.080	0.013	11.994	9.84958553932469	3.67973812881766e-09	5.26746095438645e-07
MS.gene31322	0	0	0	25	255	294	0.000	0.000	0.000	0.942	7.996	8.864	0.001	5.934	12.5347892114803	3.94536587860244e-09	5.6403280239425e-07
MS.gene038546	1	0	0	122	51	102	0.064	0.000	0.000	10.499	3.673	7.111	0.0213333333333333	7.09433333333333	8.37741390351215	3.95976836812605e-09	5.65353734624182e-07
MS.gene005205	0	0	0	28	59	58	0.000	0.000	0.000	1.777	3.216	3.050	0.001	2.681	11.3885555039826	4.04674308650247e-09	5.77019195204052e-07
MS.gene88594	10	12	14	61	228	184	0.425	0.514	0.622	3.293	10.435	8.090	0.520333333333333	7.27266666666667	3.80497641714663	4.09629923712972e-09	5.83325795656179e-07
MS.gene048650	0	1	0	50	66	65	0.000	0.068	0.000	3.585	3.966	3.767	0.0226666666666667	3.77266666666667	7.37886858083243	4.17268493361462e-09	5.93431664558791e-07
MS.gene41872	26	24	6	174	216	209	1.317	1.237	0.340	11.127	11.667	10.866	0.964666666666667	11.22	3.53989834968559	4.19170201783558e-09	5.95363040945705e-07
MS.gene57486	358	359	415	25	46	58	16.769	16.744	20.751	1.456	2.293	2.761	18.088	2.17	-3.05926594941969	4.22546072040871e-09	5.99380508511032e-07
MS.gene75640	0	0	0	72	170	37	0.000	0.000	0.000	4.393	8.808	1.823	0.001	5.008	12.2900188469326	4.2313760023515e-09	5.99443109011007e-07
MS.gene08485	437	370	525	60	66	52	29.279	24.708	37.557	5.055	4.680	3.530	30.5146666666667	4.42166666666667	-2.78684065607139	4.30830052647452e-09	6.09552162859395e-07
MS.gene047179	870	805	680	1985	1873	2021	50.419	46.508	42.082	144.242	114.945	119.475	46.3363333333333	126.220666666667	1.44573235737293	4.33555301965074e-09	6.1261643880763e-07
MS.gene029200	0	0	0	94	80	33	0.000	0.000	0.000	6.832	4.910	1.951	0.001	4.56433333333333	12.1561884401771	4.3743607375137e-09	6.17303473767591e-07
MS.gene56252	373	393	361	2327	1245	2310	20.459	21.490	21.133	159.972	72.297	129.155	21.0273333333333	120.474666666667	2.51839200383401	4.39370426137711e-09	6.19235220405257e-07
MS.gene65552	123	145	56	3	4	2	11.022	12.902	5.324	0.337	0.379	0.183	9.74933333333333	0.299666666666667	-5.02387304954362	4.452081211207e-09	6.25721381739806e-07
MS.gene43615	0	0	0	29	95	62	0.000	0.000	0.000	1.838	5.074	3.183	0.001	3.365	11.7163907894977	4.45457930171439e-09	6.25721381739806e-07
MS.gene88379	0	4	0	307	258	102	0.000	0.417	0.000	38.177	27.105	10.353	0.139	25.2116666666667	7.50286280035981	4.45686778826249e-09	6.25721381739806e-07
MS.gene90696	0	0	0	56	42	38	0.000	0.000	0.000	4.596	2.911	2.526	0.001	3.34433333333333	11.7075029342281	4.50915465358693e-09	6.32251610505759e-07
MS.gene024393	0	0	0	77	32	119	0.000	0.000	0.000	4.715	1.654	5.961	0.001	4.11	12.004922678569	4.53092636633644e-09	6.3449192394472e-07
MSTRG.87516	1509	1571	1554	3186	5175	5363	106.168	110.215	116.699	281.077	385.518	384.887	111.027333333333	350.494	1.65847485631008	4.53762292368454e-09	6.34618149587289e-07
MS.gene070298	383	466	353	73	83	83	15.095	18.322	14.845	3.593	3.482	3.343	16.0873333333333	3.47266666666667	-2.21180936055288	4.5942772229022e-09	6.41722079241803e-07
MS.gene52680	0	0	0	67	40	196	0.000	0.000	0.000	7.836	3.967	18.574	0.001	10.1256666666667	13.3057292766856	4.61643700337029e-09	6.4399590237589e-07
MS.gene025801	0	0	0	91	44	46	0.000	0.000	0.000	5.095	2.061	2.075	0.001	3.077	11.5873087283335	4.62810530652725e-09	6.44802233978608e-07
MS.gene054996	32	27	23	256	255	1166	1.777	1.472	1.364	17.680	14.878	65.461	1.53766666666667	32.673	4.40928423078216	4.71874014351437e-09	6.56594403603522e-07
MS.gene52331	4	4	7	29	621	972	0.102	0.116	0.210	0.985	17.622	26.564	0.142666666666667	15.057	6.72164224580067	4.72818809016782e-09	6.56910821686985e-07
MS.gene050933	10	8	28	286	281	1447	0.422	0.351	1.298	15.833	13.166	65.266	0.690333333333333	31.4216666666667	5.5083227480789	4.73301163669349e-09	6.56910821686985e-07
MS.gene56598	0	0	0	476	29	280	0.000	0.000	0.000	37.362	1.901	17.925	0.001	19.0626666666667	14.2184623307843	4.78409823608155e-09	6.63160797008631e-07
MS.gene017523	23	14	15	133	99	100	1.569	0.948	1.068	11.368	7.137	6.970	1.195	8.49166666666667	2.82903712235127	4.89189735421504e-09	6.77246391233098e-07
MS.gene83022	0	4	3	48	100	123	0.000	0.152	0.152	2.620	4.561	5.423	0.101333333333333	4.20133333333333	5.37366652557396	4.99893624691547e-09	6.91191301170732e-07
MS.gene59057	0	0	0	59	91	32	0.000	0.000	0.000	6.020	7.791	2.646	0.001	5.48566666666667	12.4214512449895	5.2245540967462e-09	7.21476002555464e-07
MS.gene92165	15	2	10	225	160	162	1.484	0.197	1.056	27.859	16.751	16.341	0.912333333333333	20.317	4.47698255097594	5.3288780986371e-09	7.3495564587601e-07
MS.gene04494	71	56	79	0	0	0	3.467	2.733	4.140	0.000	0.000	0.000	3.44666666666667	0.001	-11.7509860644811	5.47103358043165e-09	7.53470122386437e-07
MS.gene69451	0	2	0	298	98	100	0.000	0.343	0.000	83.266	23.050	22.809	0.114333333333333	43.0416666666667	8.55634405735434	5.47688038700007e-09	7.53470122386437e-07
MS.gene048888	0	0	0	73	208	38	0.000	0.000	0.000	3.561	8.580	1.528	0.001	4.55633333333333	12.1536575806009	5.52076975159185e-09	7.58555149256362e-07
MS.gene061187	8	0	3	264	178	1176	1.316	0.000	0.592	57.681	32.769	209.059	0.636	99.8363333333333	7.2943943739004	5.53828110453388e-09	7.60007628064281e-07
MS.gene82148	42	53	22	204	297	532	2.564	3.175	1.414	15.530	19.069	32.908	2.38433333333333	22.5023333333333	3.23841676058719	5.62767380622226e-09	7.71308264295103e-07
MS.gene048555	4	11	0	4176	187	924	0.077	0.201	0.000	100.199	3.792	18.046	0.0926666666666667	40.679	8.77801802182674	5.86851789611068e-09	8.0331207220911e-07
MS.gene008886	17	21	38	227	216	167	0.605	0.736	1.437	10.053	8.085	6.018	0.926	8.052	3.1202630736611	5.89475875045899e-09	8.04891822001575e-07
MS.gene048324	17	21	38	227	216	167	0.605	0.736	1.437	10.053	8.085	6.018	0.926	8.052	3.1202630736611	5.89475875045899e-09	8.04891822001575e-07
MS.gene04641	14	59	42	612	517	389	1.002	4.388	3.298	56.878	40.606	29.394	2.896	42.2926666666667	3.86827402151315	5.9493824921477e-09	8.09760757017709e-07
MS.gene048651	163	81	184	0	1	0	6.033	2.993	7.281	0.000	0.044	0.000	5.43566666666667	0.0146666666666667	-8.53377215465923	5.95260080906651e-09	8.09760757017709e-07
MS.gene072358	163	81	184	0	1	0	6.033	2.993	7.281	0.000	0.044	0.000	5.43566666666667	0.0146666666666667	-8.53377215465923	5.95260080906651e-09	8.09760757017709e-07
MS.gene42352	36	23	36	174	140	168	1.273	0.812	1.358	7.735	5.280	6.075	1.14766666666667	6.36333333333333	2.47107901672138	5.97320674345239e-09	8.11555737049608e-07
MS.gene24256	0	0	0	84	46	40	0.000	0.000	0.000	10.182	4.725	3.955	0.001	6.28733333333333	12.6182325366601	6.02477705510748e-09	8.155269292345e-07
MS.gene27292	0	0	0	84	46	40	0.000	0.000	0.000	10.182	4.725	3.955	0.001	6.28733333333333	12.6182325366601	6.02477705510748e-09	8.155269292345e-07
MS.gene90697	0	0	0	84	46	40	0.000	0.000	0.000	10.182	4.725	3.955	0.001	6.28733333333333	12.6182325366601	6.02477705510748e-09	8.155269292345e-07
MS.gene09242	113	125	115	2	10	7	5.730	6.331	6.233	0.160	0.527	0.374	6.098	0.353666666666667	-4.10787399481614	6.08167883678275e-09	8.22212945751118e-07
MS.gene025772	14	23	6	111	191	134	0.761	1.215	0.356	7.309	10.648	7.188	0.777333333333333	8.38166666666667	3.43063185976565	6.11366155827363e-09	8.25517694110269e-07
MS.gene043182	117	158	148	730	840	479	4.959	6.661	6.669	38.667	37.569	20.628	6.09633333333333	32.288	2.40498438624566	6.21559367573566e-09	8.38247822958696e-07
MS.gene008088	139	180	131	818	570	585	9.428	12.153	9.492	69.520	40.912	40.468	10.3576666666667	50.3	2.27985936491871	6.36908514084187e-09	8.5683756216623e-07
MS.gene032008	139	180	131	818	570	585	9.428	12.153	9.492	69.520	40.912	40.468	10.3576666666667	50.3	2.27985936491871	6.36908514084187e-09	8.5683756216623e-07
MS.gene57250	0	0	0	70	132	32	0.000	0.000	0.000	7.147	11.451	2.668	0.001	7.08866666666667	12.7912985758385	6.39615946374491e-09	8.59424086571506e-07
MS.gene036797	91	106	32	866	766	543	4.121	4.787	1.572	49.265	36.776	25.137	3.49333333333333	37.0593333333333	3.40716071255731	6.4085329705346e-09	8.59703968427498e-07
MS.gene061266	211	206	313	19	28	30	7.113	6.920	11.242	0.809	1.000	1.041	8.425	0.95	-3.14867726773827	6.41394365895885e-09	8.59703968427498e-07
MS.gene21880	151	239	156	545	647	627	4.458	7.044	4.920	20.204	20.262	18.898	5.474	19.788	1.85395846479367	6.45371453828346e-09	8.63977226966192e-07
MS.gene024790	72	77	49	0	0	0	13.289	14.090	9.674	0.000	0.000	0.000	12.351	0.001	-13.5923402340424	6.5435447765648e-09	8.74933457133161e-07
MS.gene037830	108	113	212	0	4	3	5.860	6.134	12.349	0.000	0.218	0.167	8.11433333333333	0.128333333333333	-5.98250471885605	6.59910877153197e-09	8.81286833357224e-07
MSTRG.89643	2	3	1	8	1308	958	0.091	0.134	0.028	0.447	62.004	43.749	0.0843333333333333	35.4	8.71343066588457	6.62328374146862e-09	8.83437948795062e-07
MS.gene048063	50	104	52	843	445	508	6.541	13.382	7.186	137.008	61.096	67.183	9.03633333333333	88.429	3.29071017918171	6.65400442715177e-09	8.86455859864399e-07
MS.gene76002	191	213	210	29	38	38	4.821	5.353	5.657	0.913	1.010	0.981	5.277	0.968	-2.44663903091852	6.70245822959342e-09	8.91825997334527e-07
MS.gene63468	25	19	46	682	456	231	1.014	0.770	1.989	34.402	19.446	9.466	1.25766666666667	21.1046666666667	4.06874053858483	7.05804447620829e-09	9.38000405947351e-07
MS.gene28838	0	22	21	1996	985	3538	0.000	1.707	1.732	193.699	80.732	279.286	1.14633333333333	184.572333333333	7.33101588950996	7.09026818782798e-09	9.39110994293803e-07
MS.gene021442	274	311	286	773	1361	1815	27.075	30.685	30.215	95.866	142.527	183.197	29.325	140.53	2.26067513295987	7.10070408805995e-09	9.39110994293803e-07
MS.gene059170	274	311	286	773	1361	1815	27.075	30.685	30.215	95.866	142.527	183.197	29.325	140.53	2.26067513295987	7.10070408805995e-09	9.39110994293803e-07
MS.gene31648	274	311	286	773	1361	1815	27.075	30.685	30.215	95.866	142.527	183.197	29.325	140.53	2.26067513295987	7.10070408805995e-09	9.39110994293803e-07
MS.gene38353	437	374	355	1464	1062	1609	26.996	23.041	23.423	113.365	69.474	101.358	24.4866666666667	94.7323333333333	1.95186052430641	7.23616433062176e-09	9.55871994593158e-07
MS.gene01639	0	0	1	63	59	53	0.000	0.000	0.050	5.185	4.078	3.559	0.0166666666666667	4.274	8.00247750360624	7.5013314292648e-09	9.88601829095486e-07
MS.gene61279	0	0	0	36	40	96	0.000	0.000	0.000	5.034	4.661	10.875	0.001	6.85666666666667	12.7432916726911	7.50199181775166e-09	9.88601829095486e-07
MS.gene039899	0	0	0	81	44	39	0.000	0.000	0.000	3.063	1.422	1.213	0.001	1.89933333333333	10.8912774056027	7.57855604617116e-09	9.97491004211673e-07
MS.gene025913	0	0	0	288	24	341	0.000	0.000	0.000	13.675	0.948	13.160	0.001	9.261	13.1769522683363	7.59515678064285e-09	9.98475904843503e-07
MS.gene99212	0	0	0	48	278	58	0.000	0.000	0.000	2.989	14.483	2.917	0.001	6.79633333333333	12.7305408974187	7.63736560946718e-09	1.00216230247953e-06
MS.gene26125	0	0	0	83	46	38	0.000	0.000	0.000	14.782	6.933	5.477	0.001	9.064	13.1459321458205	7.64150128365426e-09	1.00216230247953e-06
MS.gene048060	0	0	0	81	29	84	0.000	0.000	0.000	5.950	1.768	4.997	0.001	4.23833333333333	12.0492813408563	7.82296442864697e-09	1.02473347924913e-06
MSTRG.75806	15	27	20	167	176	100	0.692	1.202	0.957	9.486	8.430	4.603	0.950333333333333	7.50633333333333	2.98160281877239	7.88884883309722e-09	1.03112662623577e-06
MS.gene00629	0	0	0	28	200	94	0.000	0.000	0.000	5.963	36.162	16.302	0.001	19.4756666666667	14.2493850932142	7.89060262981309e-09	1.03112662623577e-06
MS.gene65417	7	4	0	64	853	1284	0.406	0.230	0.000	4.949	55.908	81.115	0.212	47.324	7.8023639457534	8.03890549966819e-09	1.04925442605204e-06
MS.gene24901	0	0	0	72	160	32	0.000	0.000	0.000	5.304	9.907	1.931	0.001	5.714	12.4802853209364	8.30493913829873e-09	1.08268723232954e-06
MS.gene21744	11	15	13	64	115	71	0.332	0.446	0.413	2.356	3.607	2.140	0.397	2.701	2.76628272736601	8.35521465790898e-09	1.08794631005743e-06
MS.gene46364	0	0	0	26	86	148	0.000	0.000	0.000	3.059	8.570	14.099	0.001	8.576	13.0660891904578	8.38364569608882e-09	1.09035186803717e-06
MS.gene84033	49	21	24	214	180	243	1.118	0.481	0.585	6.102	4.320	5.629	0.728	5.35033333333333	2.87761842071854	8.42741426017637e-09	1.0947441053421e-06
MS.gene041415	205	218	163	428	485	495	16.792	17.806	14.263	43.949	41.984	41.297	16.287	42.41	1.38068359323336	8.53010842626013e-09	1.10677146154371e-06
MS.gene25271	6	5	0	81	104	175	0.383	0.361	0.000	6.797	7.359	11.880	0.248	8.67866666666667	5.12906138778086	8.58482221286934e-09	1.11255232057621e-06
MS.gene032963	70	121	353	0	0	0	1.362	2.342	7.278	0.000	0.000	0.000	3.66066666666667	0.001	-11.8378906952231	8.74535736015994e-09	1.13201725035035e-06
MS.gene043786	21	15	9	206	116	115	2.171	1.548	0.948	26.671	12.702	12.101	1.55566666666667	17.158	3.46327652506926	8.79962907806939e-09	1.13769749832494e-06
MS.gene43798	0	0	0	253	48	70	0.000	0.000	0.000	14.985	2.376	3.358	0.001	6.90633333333333	12.7537042520335	8.86343490238118e-09	1.14459555340797e-06
MSTRG.3557	0	0	0	55	29	78	0.000	0.000	0.000	9.677	4.317	11.089	0.001	8.361	13.029459787825	9.01584676706536e-09	1.16290618111636e-06
MS.gene051623	102	114	44	0	0	0	4.560	5.100	2.087	0.000	0.000	0.000	3.91566666666667	0.001	-11.9350422409174	9.05372107589919e-09	1.16641751479949e-06
MS.gene21937	0	2	0	55	65	106	0.000	0.119	0.000	3.294	3.271	5.158	0.0396666666666667	3.90766666666667	6.62223642928506	9.16469961621776e-09	1.17932776213017e-06
MS.gene066597	43	55	65	226	466	780	4.519	5.810	7.298	29.852	51.906	83.755	5.87566666666667	55.171	3.23108567264767	9.25045457079211e-09	1.18896570321397e-06
MS.gene55229	2	2	0	40	58	125	0.108	0.108	0.000	3.461	4.233	8.716	0.072	5.47	6.24740011623761	9.44340329237675e-09	1.21234256476154e-06
MS.gene96863	328	375	266	821	819	855	28.564	32.605	24.762	89.722	75.539	76.032	28.6436666666667	80.431	1.48953547384808	9.53399144953773e-09	1.22253903472597e-06
MS.gene96151	117	164	158	0	2	6	5.338	7.449	7.686	0.000	0.096	0.279	6.82433333333333	0.125	-5.77068811655686	9.54811886583944e-09	1.22291859738052e-06
MS.gene070808	491	505	441	1269	1148	1197	26.037	26.734	24.957	84.414	64.511	64.776	25.9093333333333	71.2336666666667	1.45908735881255	9.71537703222095e-09	1.24288727575286e-06
MS.gene55175	13	14	4	92	118	82	0.584	0.612	0.214	5.163	5.581	3.745	0.47	4.82966666666667	3.36119095884719	9.82544274218341e-09	1.25550126465697e-06
MS.gene27342	483	411	237	24	47	26	55.985	47.569	29.366	3.483	5.823	3.096	44.3066666666667	4.134	-3.42191349843279	9.89120775034623e-09	1.26243167636936e-06
MS.gene048952	0	3	3	1344	1052	25	0.000	0.185	0.233	120.795	79.895	1.826	0.139333333333333	67.5053333333333	8.92031723656937	9.92434713041618e-09	1.26518673522423e-06
MS.gene68074	572	699	391	81	73	76	47.480	57.866	34.647	8.381	6.446	6.408	46.6643333333333	7.07833333333333	-2.72083867681682	1.00391989442313e-08	1.27834023021497e-06
MS.gene043327	0	4	3	110	78	60	0.000	0.317	0.247	10.218	6.122	4.524	0.188	6.95466666666667	5.20917680183228	1.01717357168987e-08	1.29272354044276e-06
MS.gene073803	0	0	0	34	37	84	0.000	0.000	0.000	4.873	4.471	9.693	0.001	6.34566666666667	12.6315560241689	1.01757651665783e-08	1.29272354044276e-06
MS.gene048596	0	0	0	47	56	293	0.000	0.000	0.000	5.581	5.567	28.304	0.001	13.1506666666667	13.6828483176461	1.0397596224812e-08	1.31937423799156e-06
MS.gene49677	0	0	0	411	26	213	0.000	0.000	0.000	33.474	1.811	14.135	0.001	16.4733333333333	14.007844889495	1.06751716773054e-08	1.35302858800736e-06
MS.gene004088	4	6	3	32	58	70	0.416	0.622	0.333	4.130	6.384	7.449	0.457	5.98766666666667	3.71172783841977	1.07261465628589e-08	1.35681898878668e-06
MSTRG.14541	0	0	0	22	147	171	0.000	0.000	0.000	4.453	25.440	28.524	0.001	19.4723333333333	14.2491381494183	1.07298575838228e-08	1.35681898878668e-06
MS.gene86298	1582	1678	1874	322	388	310	144.560	152.899	182.787	36.843	37.511	28.851	160.082	34.4016666666667	-2.21826073055702	1.07468017916181e-08	1.35739419907325e-06
MS.gene21669	0	0	1	25	313	636	0.000	0.000	0.087	2.360	24.852	48.671	0.029	25.2943333333333	9.76854559987192	1.07660126901855e-08	1.35825405262308e-06
MS.gene47692	700	841	524	93	56	79	31.111	37.272	24.855	5.204	2.658	3.590	31.0793333333333	3.81733333333333	-3.0253184828454	1.08168896742897e-08	1.36208426945001e-06
MS.gene97063	11	15	3	367	92	303	0.647	0.896	0.199	27.555	5.855	18.502	0.580666666666667	17.304	4.89725154208427	1.08212488075895e-08	1.36208426945001e-06
MS.gene28294	0	0	0	172	29	110	0.000	0.000	0.000	16.525	2.385	8.549	0.001	9.153	13.1600289652998	1.08822336063119e-08	1.36818787343284e-06
MS.gene88638	1	5	10	86	216	469	0.053	0.213	0.450	4.741	10.106	21.141	0.238666666666667	11.996	5.65141253032564	1.10156550303005e-08	1.38230662636648e-06
MS.gene32418	149	175	118	18	19	14	8.670	10.154	7.350	1.309	1.145	0.860	8.72466666666667	1.10466666666667	-2.98148891114214	1.10197764986845e-08	1.38230662636648e-06
MS.gene37316	25	39	11	215	256	175	1.215	1.897	0.591	13.275	13.333	8.804	1.23433333333333	11.804	3.25747187198154	1.13500839629098e-08	1.42211097781502e-06
MS.gene58426	517	646	480	1218	1695	1381	29.384	36.620	29.118	86.806	102.018	80.039	31.7073333333333	89.621	1.49902027606068	1.14220706840579e-08	1.42949499025122e-06
MS.gene51874	0	0	0	110	47	40	0.000	0.000	0.000	7.238	2.623	2.125	0.001	3.99533333333333	11.9641001578493	1.15667444998232e-08	1.44594869484776e-06
MS.gene065734	0	0	0	149	66	36	0.000	0.000	0.000	25.680	9.634	5.033	0.001	13.449	13.7152112847718	1.16272298234564e-08	1.45185254675834e-06
MS.gene023900	0	0	0	133	27	111	0.000	0.000	0.000	4.952	0.837	3.372	0.001	3.05366666666667	11.5763268731253	1.17369803803358e-08	1.46140612787114e-06
MS.gene031518	121	130	85	12	11	10	21.200	22.667	15.854	2.563	2.106	1.834	19.907	2.16766666666667	-3.19906099403245	1.17437757289568e-08	1.46140612787114e-06
MS.gene96803	121	130	85	12	11	10	21.200	22.667	15.854	2.563	2.106	1.834	19.907	2.16766666666667	-3.19906099403245	1.17437757289568e-08	1.46140612787114e-06
MS.gene49824	192	246	180	26	33	38	7.765	9.960	7.791	1.328	1.411	1.581	8.50533333333333	1.44	-2.56229896612858	1.18411616714148e-08	1.4708916521204e-06
MS.gene059515	50	65	67	0	0	0	2.346	3.050	3.334	0.000	0.000	0.000	2.91	0.001	-11.5068034377956	1.18468644954724e-08	1.4708916521204e-06
MS.gene36365	94	109	63	2	1	0	7.929	9.216	5.715	0.216	0.095	0.000	7.62	0.103666666666667	-6.19976701297123	1.19214262748512e-08	1.4784728748657e-06
MS.gene82005	0	0	0	49	32	39	0.000	0.000	0.000	2.625	1.464	1.711	0.001	1.93333333333333	10.9168746841811	1.20437972160114e-08	1.4919594406459e-06
MS.gene81589	2	0	0	121	61	332	0.065	0.000	0.000	4.953	2.102	11.070	0.0216666666666667	6.04166666666667	8.12332556164857	1.25601620414538e-08	1.55416748568986e-06
MS.gene045133	98	111	66	302	413	645	5.878	6.653	4.238	22.723	26.223	39.445	5.58966666666667	29.4636666666667	2.39810282341202	1.26822748250459e-08	1.56750626584777e-06
MS.gene50173	144	223	43	0	0	0	9.131	14.103	2.889	0.000	0.000	0.000	8.70766666666667	0.001	-13.0880704662406	1.27475010899347e-08	1.57243600649676e-06
MS.gene74060	915	547	456	2398	6352	4501	37.084	22.119	19.740	121.937	272.683	186.150	26.3143333333333	193.59	2.87908368120643	1.27508782350981e-08	1.57243600649676e-06
MS.gene98732	78	96	43	0	0	0	6.239	7.668	3.675	0.000	0.000	0.000	5.86066666666667	0.001	-12.5168490691028	1.31276316565039e-08	1.61707613885312e-06
MS.gene057096	0	0	6	646	275	396	0.000	0.000	1.078	143.104	51.499	71.399	0.359333333333333	88.6673333333333	7.94693610470113	1.31972087200806e-08	1.62382014889729e-06
MS.gene007576	0	4	1	50	127	266	0.000	0.207	0.055	3.237	6.962	14.032	0.0873333333333333	8.077	6.53114332325817	1.34073094556621e-08	1.64782002679085e-06
MS.gene008780	100	68	56	376	310	648	4.369	2.991	2.640	20.640	14.375	28.922	3.33333333333333	21.3123333333333	2.6766510527412	1.34584743012638e-08	1.65225404011525e-06
MS.gene64907	3	4	13	819	531	69	0.157	0.232	0.840	64.017	35.029	4.382	0.409666666666667	34.476	6.39499807860217	1.34807642596113e-08	1.65313721449217e-06
MS.gene003430	31	35	12	222	159	212	1.692	1.868	0.708	15.099	9.136	11.710	1.42266666666667	11.9816666666667	3.07415902243874	1.37229399318085e-08	1.67907453190222e-06
MS.gene52155	31	35	12	222	159	212	1.692	1.868	0.708	15.099	9.136	11.710	1.42266666666667	11.9816666666667	3.07415902243874	1.37229399318085e-08	1.67907453190222e-06
MS.gene024369	0	0	0	44	35	33	0.000	0.000	0.000	1.416	0.952	0.865	0.001	1.07766666666667	10.0736952914049	1.39337897817599e-08	1.70203568817348e-06
MS.gene068028	0	0	0	629	23	258	0.000	0.000	0.000	50.361	1.567	16.811	0.001	22.913	14.4838787426779	1.39416847380247e-08	1.70203568817348e-06
MS.gene26209	542	574	533	84	62	49	16.951	17.900	17.769	3.290	2.046	1.566	17.54	2.30066666666667	-2.93052486961773	1.42930901952313e-08	1.74299300790578e-06
MS.gene24187	84	90	105	9	8	8	1.823	1.943	2.437	0.233	0.181	0.177	2.06766666666667	0.197	-3.39173608939422	1.43870727319119e-08	1.75250229224273e-06
MS.gene035789	0	0	0	25	40	47	0.000	0.000	0.000	1.726	2.366	2.699	0.001	2.26366666666667	11.1444458162629	1.48133636183298e-08	1.80242424790673e-06
MS.gene001283	41	29	19	195	388	161	3.400	2.441	1.725	20.442	34.347	13.690	2.522	22.8263333333333	3.17805895269277	1.50953721643064e-08	1.83469923969907e-06
MS.gene06297	0	0	0	76	37	355	0.000	0.000	0.000	2.534	1.037	9.585	0.001	4.38533333333333	12.0984707921142	1.52146357165764e-08	1.84714448786125e-06
MS.gene65094	5	2	14	926	538	88	0.488	0.222	1.430	108.399	53.172	8.407	0.713333333333333	56.6593333333333	6.31159342571836	1.52483577775963e-08	1.84847815070739e-06
MS.gene09667	339	431	250	23	43	49	15.973	20.280	12.610	1.375	2.167	2.376	16.2876666666667	1.97266666666667	-3.04556084059877	1.5259380577122e-08	1.84847815070739e-06
MS.gene011452	0	0	0	40	32	95	0.000	0.000	0.000	3.224	2.141	6.215	0.001	3.86	11.9143851321554	1.52927563894769e-08	1.85047421734678e-06
MSTRG.66254	3	1	1	38	35	53	0.380	0.126	0.135	6.012	4.740	6.847	0.213666666666667	5.86633333333333	4.77902528815532	1.54238656426908e-08	1.8642788949225e-06
MS.gene70698	0	0	0	29	38	77	0.000	0.000	0.000	1.583	1.776	3.463	0.001	2.274	11.1510165388922	1.54770050676747e-08	1.86863932850157e-06
MS.gene98306	16598	15459	12347	3475	3774	3930	1451.180	1347.926	1152.251	380.886	349.387	350.435	1317.119	360.236	-1.87037142856541	1.58596303469003e-08	1.91272731280656e-06
MSTRG.109352	0	0	0	92	25	127	0.000	0.000	0.000	6.476	1.477	7.316	0.001	5.08966666666667	12.3133554588228	1.61077635033671e-08	1.94017978224054e-06
MS.gene22755	0	0	0	2402	1465	6	0.000	0.000	0.000	103.082	53.064	0.200	0.001	52.1153333333333	15.6694202831354	1.6122690596476e-08	1.94017978224054e-06
MS.gene047337	0	0	0	146	27	97	0.000	0.000	0.000	23.428	3.730	12.671	0.001	13.2763333333333	13.6965691367591	1.62380133469161e-08	1.95191258572348e-06
MS.gene83619	153	157	174	22	25	28	8.007	8.173	9.700	1.455	1.365	1.515	8.62666666666667	1.445	-2.57773371877067	1.63227271352514e-08	1.95994430167446e-06
MS.gene024049	0	0	0	29	32	41	0.000	0.000	0.000	1.410	1.316	1.590	0.001	1.43866666666667	10.4905166487669	1.65038169767618e-08	1.97735228609544e-06
MS.gene51146	0	0	0	29	32	41	0.000	0.000	0.000	1.410	1.316	1.590	0.001	1.43866666666667	10.4905166487669	1.65038169767618e-08	1.97735228609544e-06
MS.gene98990	663	314	445	1946	2134	2817	50.558	23.881	36.249	186.125	172.359	219.135	36.896	192.539666666667	2.38361937458216	1.70166172630761e-08	2.03656363196168e-06
MSTRG.97781	0	3	4	65	73	52	0.000	0.246	0.299	6.210	5.891	4.032	0.181666666666667	5.37766666666667	4.88761469860716	1.74050135376267e-08	2.08077316864457e-06
MS.gene047938	0	0	0	19	177	217	0.000	0.000	0.000	2.663	20.851	24.529	0.001	16.0143333333333	13.9670761204211	1.79781844575168e-08	2.14695204315567e-06
MS.gene043562	280	365	206	24	25	43	6.321	8.212	4.956	0.671	0.588	0.996	6.49633333333333	0.751666666666667	-3.11146072778222	1.84571196821037e-08	2.20174538360329e-06
MS.gene93856	0	0	0	44	28	42	0.000	0.000	0.000	4.245	2.250	3.270	0.001	3.255	11.668441828053	1.85037600213554e-08	2.20490723875799e-06
MS.gene07067	144	93	42	0	0	0	13.275	8.585	4.124	0.000	0.000	0.000	8.66133333333333	0.001	-13.080373416464	1.86409630657688e-08	2.21884193848501e-06
MSTRG.94473	1	1	0	247	359	25	0.030	0.030	0.000	9.275	11.384	0.764	0.02	7.141	8.47998230800967	1.86942873941892e-08	2.22277309876533e-06
MS.gene02056	232	266	202	38	31	28	16.308	18.646	15.156	3.320	2.305	2.025	16.7033333333333	2.55	-2.71156688484956	1.8738592636888e-08	2.22562451462075e-06
MS.gene31196	1081	1223	277	13	30	44	273.596	308.551	74.715	4.185	7.927	11.261	218.954	7.791	-4.81267548119891	1.89668754964116e-08	2.25029751014197e-06
MS.gene014142	165	172	183	486	494	442	5.914	6.125	6.994	21.829	18.730	16.148	6.34433333333333	18.9023333333333	1.57502385613989	1.90547402900596e-08	2.25339794782272e-06
MS.gene04810	165	172	183	486	494	442	5.914	6.125	6.994	21.829	18.730	16.148	6.34433333333333	18.9023333333333	1.57502385613989	1.90547402900596e-08	2.25339794782272e-06
MS.gene072334	165	172	183	486	494	442	5.914	6.125	6.994	21.829	18.730	16.148	6.34433333333333	18.9023333333333	1.57502385613989	1.90547402900596e-08	2.25339794782272e-06
MS.gene012910	4	0	0	69	144	118	0.245	0.000	0.000	4.994	8.805	6.935	0.0816666666666667	6.91133333333333	6.40307290834388	1.96310364052875e-08	2.31903220061296e-06
MS.gene47675	24	26	75	401	541	460	2.525	2.701	8.367	52.518	59.800	48.959	4.531	53.759	3.56860490605789	1.96520974008184e-08	2.31903220061296e-06
MSTRG.77155	3	4	0	45	70	51	0.187	0.249	0.000	3.486	4.609	3.227	0.145333333333333	3.774	4.69865688354468	1.96757293736626e-08	2.31932160629822e-06
MS.gene66800	21	23	27	92	103	165	0.849	0.937	1.155	4.618	4.352	6.715	0.980333333333333	5.22833333333333	2.4150068398439	2.03158982797665e-08	2.39220794496846e-06
MS.gene32824	0	2	0	873	45	319	0.000	0.132	0.000	60.674	2.666	18.054	0.044	27.1313333333333	9.26824070960531	2.04553631008172e-08	2.40520347548706e-06
MSTRG.3606	0	0	0	30	58	184	0.000	0.000	0.000	4.316	7.047	21.536	0.001	10.9663333333333	13.4207936112093	2.04701906632752e-08	2.40520347548706e-06
MS.gene072029	0	0	0	187	41	55	0.000	0.000	0.000	9.622	1.802	2.309	0.001	4.57766666666667	12.1603966982207	2.07151572568576e-08	2.43137775014358e-06
MS.gene014930	207	260	290	692	802	762	19.005	23.814	28.353	79.559	77.833	71.253	23.724	76.215	1.68372768795587	2.0877830323253e-08	2.44522935084363e-06
MS.gene32722	207	260	290	692	802	762	19.005	23.814	28.353	79.559	77.833	71.253	23.724	76.215	1.68372768795587	2.0877830323253e-08	2.44522935084363e-06
MS.gene62899	62	41	42	164	173	247	2.284	1.514	1.671	7.593	6.745	9.317	1.823	7.885	2.11279619363874	2.09479924263036e-08	2.45082559254237e-06
MS.gene78384	3	3	0	65	56	206	0.055	0.055	0.000	1.575	1.152	4.057	0.0366666666666667	2.26133333333333	5.94656074103854	2.1011958222821e-08	2.45568572152048e-06
MS.gene71487	0	0	0	61	25	91	0.000	0.000	0.000	5.011	1.716	6.072	0.001	4.26633333333333	12.0587809741005	2.13225047853656e-08	2.48932287210642e-06
MS.gene043953	563	461	390	72	98	102	54.653	44.643	40.451	8.731	10.121	10.102	46.5823333333333	9.65133333333333	-2.27098273687866	2.15921885057086e-08	2.51812287420995e-06
MS.gene071802	62	34	39	504	228	338	4.714	2.548	3.179	47.783	18.224	26.036	3.48033333333333	30.681	3.14004811228384	2.17566942063205e-08	2.5346085841976e-06
MS.gene88577	281	254	340	0	1	8	17.818	16.040	22.995	0.000	0.067	0.488	18.951	0.185	-6.67860489708525	2.1794522940527e-08	2.53631734130843e-06
MS.gene060595	10	9	4	275	123	71	0.626	0.554	0.268	20.753	7.816	4.331	0.482666666666667	10.9666666666667	4.50595407642676	2.22772863156805e-08	2.58974635865981e-06
MS.gene052296	1294	1022	931	106	41	94	230.084	181.204	176.632	23.563	7.745	17.030	195.973333333333	16.1126666666667	-3.6043901691796	2.28835416209594e-08	2.65740283756948e-06
MSTRG.24068	2	7	7	99	63	64	0.332	1.204	1.239	20.502	11.119	10.827	0.925	14.1493333333333	3.93513690410386	2.2912739794049e-08	2.65797490399017e-06
MS.gene013299	1751	1930	2349	261	396	405	58.316	64.123	83.538	10.893	13.971	13.754	68.659	12.8726666666667	-2.41513789567473	2.34749885375784e-08	2.72031644949539e-06
MS.gene82566	5	0	0	185	129	162	0.846	0.000	0.000	36.409	21.429	25.845	0.282	27.8943333333333	6.62813309894578	2.35192494686078e-08	2.72256445117157e-06
MS.gene060353	0	0	0	21	182	836	0.000	0.000	0.000	0.345	2.508	11.083	0.001	4.64533333333333	12.1815664078777	2.36127780702055e-08	2.73050485840766e-06
MS.gene069737	0	0	0	35	71	29	0.000	0.000	0.000	0.647	1.130	0.447	0.001	0.741333333333333	9.53397857200235	2.37489753128676e-08	2.74335737190033e-06
MS.gene012711	0	0	0	462	10	3074	0.000	0.000	0.000	28.072	0.494	151.958	0.001	60.1746666666667	15.8768686245637	2.37998424989028e-08	2.74633630386707e-06
MS.gene01397	0	0	0	21	85	137	0.000	0.000	0.000	1.371	4.715	7.258	0.001	4.448	12.1189410727235	2.38789698428121e-08	2.75256655741754e-06
MS.gene42804	0	0	0	126	44	39	0.000	0.000	0.000	5.755	1.707	1.454	0.001	2.972	11.5372184005386	2.41531661037617e-08	2.78124596602601e-06
MS.gene47893	34	33	38	122	116	124	1.457	1.383	1.743	6.494	5.222	5.396	1.52766666666667	5.704	1.90064419679073	2.45913736787035e-08	2.82873124874733e-06
MS.gene82551	66	59	58	154	178	165	4.788	4.279	4.545	14.156	13.805	12.328	4.53733333333333	13.4296666666667	1.56550694085688	2.46598376496307e-08	2.83363011682661e-06
MS.gene90606	18144	16427	11921	1099	429	288	2744.170	2477.797	1924.384	208.358	68.725	44.352	2382.117	107.145	-4.47460784204057	2.47486506651763e-08	2.84085454616575e-06
MS.gene72766	4	7	5	67	49	44	0.134	0.264	0.192	3.187	1.947	1.697	0.196666666666667	2.277	3.53330993260857	2.48871705544848e-08	2.85376363673353e-06
MS.gene39653	48	60	89	0	0	0	5.218	6.449	10.209	0.000	0.000	0.000	7.292	0.001	-12.8320988460391	2.49364632831249e-08	2.85642491758206e-06
MS.gene21145	1359	943	717	3001	6345	5350	61.353	42.453	34.526	169.859	303.224	246.339	46.1106666666667	239.807333333333	2.37870334773608	2.51604377053356e-08	2.87906918728933e-06
MS.gene61212	0	0	0	116	61	29	0.000	0.000	0.000	4.967	2.193	1.004	0.001	2.72133333333333	11.4100979663116	2.53221309602495e-08	2.89267054901989e-06
MS.gene79762	9	9	17	85	100	71	0.498	0.493	1.017	5.984	5.951	4.077	0.669333333333333	5.33733333333333	2.99532234643677	2.53321315019001e-08	2.89267054901989e-06
MS.gene45439	7	18	7	660	3027	56	0.423	1.140	0.485	52.897	204.729	3.626	0.682666666666667	87.084	6.99508255614339	2.54595606562509e-08	2.90120836593483e-06
MS.gene002150	0	0	0	20	95	83	0.000	0.000	0.000	5.411	21.561	18.036	0.001	15.0026666666667	13.8729313365935	2.54598863979195e-08	2.90120836593483e-06
MS.gene74006	34	31	41	159	129	147	2.385	2.203	3.087	14.134	9.705	10.667	2.55833333333333	11.502	2.16860858796556	2.55699716181195e-08	2.9107239625333e-06
MS.gene85498	0	0	0	51	26	46	0.000	0.000	0.000	3.311	1.445	2.426	0.001	2.394	11.2252074369435	2.58165609433619e-08	2.93574242553029e-06
MS.gene41044	1	0	1	77	43	271	0.110	0.000	0.119	10.367	4.950	29.783	0.0763333333333333	15.0333333333333	7.62163602493316	2.58908136829957e-08	2.94113197593101e-06
MS.gene26196	0	0	0	25	33	41	0.000	0.000	0.000	4.500	5.035	6.043	0.001	5.19266666666667	12.3422599020035	2.60275409721726e-08	2.95359995521314e-06
MS.gene94149	3173	2904	2180	331	247	485	356.799	325.718	261.732	46.738	29.455	55.680	314.749666666667	43.9576666666667	-2.84001813687193	2.61108632650269e-08	2.95998800665276e-06
MS.gene056181	0	0	0	88	38	36	0.000	0.000	0.000	8.513	3.094	2.823	0.001	4.81	12.2318211786574	2.63255300541568e-08	2.98123696501613e-06
MS.gene058638	54	47	58	0	0	0	1.350	1.171	1.547	0.000	0.000	0.000	1.356	0.001	-10.4051414631363	2.67234809215029e-08	3.02317659995035e-06
MS.gene93512	96	83	104	2380	771	688	9.611	8.218	11.017	297.518	81.356	69.973	9.61533333333333	149.615666666667	3.95978056933656	2.68231779599937e-08	3.03132360375953e-06
MS.gene23408	0	0	0	94	25	70	0.000	0.000	0.000	14.122	3.211	8.571	0.001	8.63466666666667	13.0759247695814	2.71271842841572e-08	3.05991625046083e-06
MS.gene64735	0	0	0	20	142	374	0.000	0.000	0.000	1.651	9.774	24.806	0.001	12.077	13.5599745045237	2.71320696131558e-08	3.05991625046083e-06
MS.gene031565	381	525	595	3477	7694	2355	13.501	18.553	22.478	154.389	288.544	85.093	18.1773333333333	176.008666666667	3.27543399622601	2.71873237747601e-08	3.06276896747807e-06
MS.gene035578	1056	974	805	2350	3572	5191	67.115	61.734	54.612	187.258	240.370	336.574	61.1536666666667	254.734	2.05848062474489	2.72133013602309e-08	3.06276896747807e-06
MS.gene037962	1051	1002	1258	4592	8152	18797	54.764	52.075	69.994	300.029	449.771	999.111	58.9443333333333	582.970333333333	3.30599743806498	2.74681563581546e-08	3.08827809699055e-06
MS.gene46980	0	0	0	35	38	138	0.000	0.000	0.000	3.878	3.490	12.305	0.001	6.55766666666667	12.6789668544978	2.77879434093551e-08	3.12102780191965e-06
MS.gene073771	346	128	591	3652	4254	6429	39.274	14.500	71.510	519.436	510.947	743.769	41.7613333333333	591.384	3.82385553226847	2.8793769592112e-08	3.22830233062403e-06
MS.gene048962	0	4	4	122	134	54	0.000	0.485	0.538	18.112	16.847	6.507	0.341	13.822	5.34105083479836	2.88020179075472e-08	3.22830233062403e-06
MS.gene059807	173	229	440	2162	1752	2367	5.211	6.874	14.125	81.529	55.781	72.598	8.73666666666667	69.9693333333333	3.00156789279816	2.88664499917726e-08	3.23221595674748e-06
MSTRG.63498	12	11	9	42	75	70	1.900	1.703	1.517	8.133	12.061	10.841	1.70666666666667	10.345	2.59968043058116	2.89384119552226e-08	3.23696385739788e-06
MS.gene32361	0	0	0	125	22	116	0.000	0.000	0.000	11.120	1.681	8.340	0.001	7.047	12.7827934987334	2.95322636748873e-08	3.30001952092812e-06
MS.gene066802	2	2	0	216	200	28	0.274	0.412	0.000	48.501	37.835	5.149	0.228666666666667	30.495	7.05918283000159	2.95753603921202e-08	3.30146642795137e-06
MS.gene29574	8	2	0	155	162	107	1.325	0.352	0.000	34.188	30.099	19.059	0.559	27.782	5.63515836802056	2.99786580159108e-08	3.34300658210605e-06
MS.gene054963	69	42	73	0	0	0	4.072	2.498	4.633	0.000	0.000	0.000	3.73433333333333	0.001	-11.8666349955372	3.00085424828345e-08	3.34300658210605e-06
MS.gene055565	32	60	72	572	414	313	2.909	5.401	6.927	64.196	39.249	28.573	5.079	44.006	3.11508386241226	3.02675741891622e-08	3.36501676579367e-06
MS.gene44088	32	60	72	572	414	313	2.909	5.401	6.927	64.196	39.249	28.573	5.079	44.006	3.11508386241226	3.02675741891622e-08	3.36501676579367e-06
MS.gene27100	134	158	215	734	1015	617	11.456	13.446	19.579	78.639	91.785	53.752	14.827	74.7253333333333	2.33337070579775	3.04366798417502e-08	3.38038533074076e-06
MS.gene78361	118	137	145	368	378	548	4.985	5.771	6.519	19.483	16.866	23.564	5.75833333333333	19.971	1.7941833641975	3.11028895345994e-08	3.45087662325725e-06
MS.gene34048	0	0	0	31	28	35	0.000	0.000	0.000	1.420	1.076	1.308	0.001	1.268	10.3083390301394	3.17738137212317e-08	3.52174776617879e-06
MS.gene40106	0	0	0	109	61	27	0.000	0.000	0.000	11.382	5.365	2.296	0.001	6.34766666666667	12.6320106549629	3.2143580577912e-08	3.55912964805459e-06
MS.gene010177	82	114	77	6	9	4	6.083	8.497	6.164	0.533	0.739	0.270	6.91466666666667	0.514	-3.74981944093826	3.26129392790675e-08	3.60745227734558e-06
MSTRG.27476	4	0	1	48	52	74	0.303	0.000	0.093	4.216	3.840	5.288	0.132	4.448	5.07454695336505	3.29915259868476e-08	3.64564684941242e-06
MS.gene014149	47	56	47	0	0	0	1.916	2.294	2.054	0.000	0.000	0.000	2.088	0.001	-11.0279059965699	3.32022857029907e-08	3.66523780520474e-06
MS.gene065246	0	0	5	117	282	396	0.000	0.000	0.306	8.383	17.109	23.158	0.102	16.2166666666667	7.31276434186319	3.32494900874527e-08	3.66675242748919e-06
MS.gene006428	113	46	59	0	0	0	15.840	6.379	8.811	0.000	0.000	0.000	10.3433333333333	0.001	-13.3364135756949	3.34147128492043e-08	3.67786397515765e-06
MS.gene018885	0	3	0	87	60	193	0.000	0.055	0.000	2.075	1.206	3.745	0.0183333333333333	2.342	6.99712814769771	3.34174184103614e-08	3.67786397515765e-06
MSTRG.15648	19	18	7	71	140	158	0.916	0.865	0.360	4.291	7.144	7.766	0.713666666666667	6.40033333333333	3.16482474852037	3.34535359738021e-08	3.67814238696699e-06
MS.gene018395	0	0	5	118	620	2332	0.000	0.000	0.242	6.141	27.237	98.742	0.0806666666666667	44.04	9.09262611189829	3.35343887595884e-08	3.68333384582248e-06
MS.gene067467	0	0	0	74	30	40	0.000	0.000	0.000	7.904	2.688	3.495	0.001	4.69566666666667	12.1971142835241	3.37150479798211e-08	3.69576323741166e-06
MS.gene86993	0	0	0	74	30	40	0.000	0.000	0.000	7.904	2.688	3.495	0.001	4.69566666666667	12.1971142835241	3.37150479798211e-08	3.69576323741166e-06
MS.gene020644	0	0	0	113	27	61	0.000	0.000	0.000	7.392	1.506	3.275	0.001	4.05766666666667	11.986434638643	3.37696443205425e-08	3.69747671845482e-06
MS.gene031174	988	1059	1089	143	243	228	26.481	28.305	31.140	4.820	6.883	6.243	28.642	5.982	-2.25943242037513	3.37982083059984e-08	3.69747671845482e-06
MS.gene066672	78	93	54	217	387	290	2.221	2.630	1.647	7.763	11.678	8.426	2.166	9.289	2.10049004981947	3.38320153902401e-08	3.69748137859722e-06
MS.gene064065	131	184	104	12	18	16	16.032	22.400	13.602	1.842	2.268	1.998	17.3446666666667	2.036	-3.09068264835761	3.4105038260158e-08	3.71989494999341e-06
MS.gene75088	131	184	104	12	18	16	16.032	22.400	13.602	1.842	2.268	1.998	17.3446666666667	2.036	-3.09068264835761	3.4105038260158e-08	3.71989494999341e-06
MSTRG.57849	0	0	0	32	27	36	0.000	0.000	0.000	6.248	4.451	5.718	0.001	5.47233333333333	12.4179403956791	3.43189443958108e-08	3.73950145561836e-06
MS.gene047554	0	0	0	14	272	321	0.000	0.000	0.000	0.717	11.553	13.150	0.001	8.47333333333333	13.0487139091712	3.44154066188979e-08	3.74628464018119e-06
MS.gene011301	43	57	61	0	0	0	3.710	4.905	5.618	0.000	0.000	0.000	4.74433333333333	0.001	-12.2119896607882	3.50998100560759e-08	3.81699106218546e-06
MS.gene58021	76	46	48	0	0	0	3.213	1.947	2.174	0.000	0.000	0.000	2.44466666666667	0.001	-11.2554220499905	3.51745866856749e-08	3.82132801465763e-06
MS.gene021101	2071	776	492	12050	11057	11322	83.834	31.350	21.255	611.676	473.968	467.558	45.4796666666667	517.734	3.50891747876899	3.5224914216489e-08	3.82300288009839e-06
MS.gene71222	271	222	269	582	780	654	29.626	24.173	31.338	79.662	90.153	72.854	28.379	80.8896666666667	1.5111316622876	3.56045967970105e-08	3.86038434262082e-06
MS.gene024375	0	0	0	23	37	62	0.000	0.000	0.000	0.802	1.073	1.754	0.001	1.20966666666667	10.2403938407582	3.68919128564957e-08	3.99600355399518e-06
MS.gene065115	52	46	50	0	0	0	3.044	2.683	3.142	0.000	0.000	0.000	2.95633333333333	0.001	-11.5295932304773	3.69870177376359e-08	4.0023461842026e-06
MS.gene018428	796	861	631	1589	2678	2904	40.584	43.804	34.357	101.605	144.608	151.056	39.5816666666667	132.423	1.74224945321932	3.71951591067361e-08	4.02089583757202e-06
MS.gene067816	338	306	158	5	6	21	19.731	17.785	9.854	0.346	0.343	1.269	15.79	0.652666666666667	-4.59652100186506	3.81187500280237e-08	4.11667463320396e-06
MS.gene34394	0	0	0	96	67	24	0.000	0.000	0.000	19.139	11.392	3.964	0.001	11.4983333333333	13.4891371393286	3.82787083906394e-08	4.12987664871147e-06
MSTRG.13263	0	0	0	21	83	197	0.000	0.000	0.000	1.027	3.354	7.686	0.001	4.02233333333333	11.9738169283193	3.85414813601352e-08	4.15413439053709e-06
MSTRG.70594	9	16	21	75	303	286	0.878	1.605	2.273	9.406	32.230	29.323	1.58533333333333	23.653	3.89916505819691	3.9028949473609e-08	4.20253903535494e-06
MSTRG.82009	0	0	0	19	76	109	0.000	0.000	0.000	1.585	5.493	7.589	0.001	4.889	12.2553236900081	3.91822915050189e-08	4.21490606889156e-06
MS.gene059507	244	208	136	770	803	619	29.229	24.819	17.395	115.431	101.639	75.512	23.8143333333333	97.5273333333333	2.03397644805721	3.93936097695928e-08	4.23347931172578e-06
MS.gene018007	179	70	81	1323	1010	640	13.290	5.209	6.394	122.996	79.299	48.417	8.29766666666667	83.5706666666667	3.33221903705696	3.98311528505929e-08	4.27630381015953e-06
MS.gene068472	70	80	80	0	0	1	5.448	6.188	6.655	0.000	0.000	0.079	6.097	0.0263333333333333	-7.85506558320052	3.99276552980384e-08	4.28246589263231e-06
MS.gene052636	9	6	4	94	86	43	1.680	1.117	0.797	21.999	16.975	8.186	1.198	15.72	3.71390140435718	4.00733337963934e-08	4.29388516377246e-06
MSTRG.82853	10	19	16	197	88	128	0.514	1.024	0.943	14.687	5.616	8.261	0.827	9.52133333333333	3.5252043830046	4.02394393772523e-08	4.30746874616241e-06
MSTRG.65382	18	18	13	69	67	72	0.932	1.009	0.752	5.087	3.915	3.881	0.897666666666667	4.29433333333333	2.25818245082591	4.0851644418024e-08	4.36873230168845e-06
MS.gene02352	0	0	0	20	88	198	0.000	0.000	0.000	1.832	6.907	15.047	0.001	7.92866666666667	12.9528625585207	4.15344462506088e-08	4.4342527514621e-06
MS.gene04697	60	34	48	268	199	455	3.751	2.159	3.247	21.176	13.233	29.213	3.05233333333333	21.2073333333333	2.7965787970031	4.15848149553093e-08	4.4342527514621e-06
MSTRG.61447	188	259	45	7312	1940	2702	10.045	13.449	2.451	493.744	117.272	184.811	8.64833333333333	265.275666666667	4.9389264051463	4.16150326663371e-08	4.4342527514621e-06
MS.gene059166	157	174	149	393	427	366	10.043	11.094	10.167	31.452	28.869	23.851	10.4346666666667	28.0573333333333	1.42699338208261	4.16262905769719e-08	4.4342527514621e-06
MS.gene35323	16	13	15	290	72	505	0.399	0.320	0.390	8.858	1.857	12.554	0.369666666666667	7.75633333333333	4.39107794073088	4.18384764415062e-08	4.45252466293145e-06
MSTRG.77075	592	402	37	1	0	0	58.783	39.778	3.961	0.127	0.032	0.000	34.174	0.053	-9.33269104727556	4.21904202433494e-08	4.48561994175602e-06
MS.gene056507	0	0	0	21	39	52	0.000	0.000	0.000	0.767	1.181	1.501	0.001	1.14966666666667	10.1669999127397	4.23727959384552e-08	4.5006402886793e-06
MS.gene73515	56	56	39	0	0	0	14.640	14.600	10.882	0.000	0.000	0.000	13.374	0.001	-13.7071434019809	4.26683893680277e-08	4.52764533228099e-06
MS.gene045148	0	0	0	40	46	314	0.000	0.000	0.000	4.397	4.209	27.942	0.001	12.1826666666667	13.572542339205	4.27800034176937e-08	4.53509449590009e-06
MS.gene063158	0	0	0	61	84	22	0.000	0.000	0.000	11.762	13.786	3.423	0.001	9.657	13.2373593621988	4.35584052028983e-08	4.61314684425434e-06
MS.gene068063	87	55	48	201	470	478	4.476	2.800	2.615	12.927	25.479	24.973	3.297	21.1263333333333	2.67981660407555	4.37604132964202e-08	4.63006312972404e-06
MSTRG.7207	90	114	131	323	577	422	6.938	8.753	10.815	31.201	47.064	33.221	8.83533333333333	37.162	2.07247167745776	4.39388896181473e-08	4.64445938639389e-06
MS.gene81107	3	2	4	105	45	44	0.358	0.201	0.537	14.810	5.305	5.033	0.365333333333333	8.38266666666667	4.52012396481793	4.52794038754149e-08	4.78153998031719e-06
MS.gene49570	0	0	0	632	30	105	0.000	0.000	0.000	65.733	2.659	8.905	0.001	25.7656666666667	14.65316230114	4.54858259468761e-08	4.79871081675386e-06
MSTRG.66246	0	0	0	37	59	24	0.000	0.000	0.000	5.895	7.859	3.101	0.001	5.61833333333333	12.4559265061504	4.59888349815361e-08	4.84710812430996e-06
MS.gene026499	962	960	1216	3282	2859	4202	29.573	29.438	39.899	126.507	93.062	131.772	32.97	117.113666666667	1.82868364991585	4.60378015832498e-08	4.84760343824857e-06
MS.gene51606	59	75	37	0	0	0	1.747	2.210	1.178	0.000	0.000	0.000	1.71166666666667	0.001	-10.7411860604844	4.61263573612604e-08	4.8522623841661e-06
MS.gene49208	0	0	3	141	57	250	0.000	0.000	0.255	12.841	4.393	18.495	0.085	11.9096666666667	7.13045447835377	4.65837418418329e-08	4.89567408984207e-06
MS.gene98221	186	177	176	374	410	516	6.058	5.744	6.103	15.255	14.144	17.158	5.96833333333333	15.519	1.37863557943818	4.71527565491803e-08	4.95072297621058e-06
MS.gene26356	1381	1541	2721	9809	18699	9804	95.156	105.868	200.066	847.295	1363.893	688.860	133.696666666667	966.682666666667	2.85407887677899	4.78471799570991e-08	5.01882086469541e-06
MS.gene049384	0	0	0	20	98	285	0.000	0.000	0.000	2.287	9.461	26.452	0.001	12.7333333333333	13.6363225170893	4.80859464831154e-08	5.03903906935215e-06
MS.gene37361	0	0	0	43	27	32	0.000	0.000	0.000	2.260	1.191	1.339	0.001	1.59666666666667	10.6408474399024	4.9743213585264e-08	5.20772450601825e-06
MS.gene053074	348	376	323	1227	2652	1227	19.650	21.168	19.467	86.847	158.591	70.668	20.095	105.368666666667	2.39053743602998	5.08073298843026e-08	5.31404878793717e-06
MS.gene006936	287	281	157	1301	879	1077	11.473	11.198	6.706	65.252	37.230	43.944	9.79233333333333	48.8086666666667	2.3174127677137	5.10132450290414e-08	5.33049469145064e-06
MS.gene96319	66	94	36	0	0	0	2.103	3.020	1.226	0.000	0.000	0.000	2.11633333333333	0.001	-11.047351161865	5.14424327829226e-08	5.3702172823568e-06
MS.gene96631	569	604	220	39	40	35	16.145	17.101	6.675	1.400	1.198	1.006	13.307	1.20133333333333	-3.46947694361378	5.19146913108034e-08	5.41435620577472e-06
MS.gene013463	409	444	355	40	80	44	46.582	50.423	43.192	5.745	9.693	5.171	46.7323333333333	6.86966666666667	-2.76610906969347	5.22524695446692e-08	5.44439908172943e-06
MSTRG.10832	38	42	26	161	198	473	0.417	0.459	0.304	3.853	3.791	9.598	0.393333333333333	5.74733333333333	3.86906836603403	5.27434712524514e-08	5.4903346482067e-06
MS.gene044292	0	0	0	35	60	24	0.000	0.000	0.000	4.509	6.444	2.529	0.001	4.494	12.1337844091799	5.29013183902848e-08	5.50153615791387e-06
MS.gene29809	0	0	7	524	2650	310	0.000	0.000	0.658	57.400	245.282	27.623	0.219333333333333	110.101666666667	8.97149550932171	5.34825606195321e-08	5.5567061179542e-06
MS.gene041091	0	0	1	65	34	65	0.000	0.000	0.262	14.310	6.431	11.742	0.0873333333333333	10.8276666666667	6.95397425823381	5.43098625939268e-08	5.63731225870686e-06
MS.gene49432	1332	1537	751	4074	5694	4304	121.721	140.104	73.244	466.712	550.847	401.107	111.689666666667	472.888666666667	2.08200484996167	5.62346324424124e-08	5.83157398627244e-06
MS.gene061041	14	8	7	44	99	102	0.948	0.505	0.505	3.733	7.020	6.963	0.652666666666667	5.90533333333333	3.17760023228162	5.69699904211526e-08	5.90224192151332e-06
MS.gene014391	0	0	8	2230	728	399	0.000	0.000	0.555	173.114	47.759	25.209	0.185	82.0273333333333	8.7924356469789	5.75514546578136e-08	5.95574938111567e-06
MS.gene43945	242	295	144	15	5	4	14.403	17.463	9.111	1.087	0.285	0.247	13.659	0.539666666666667	-4.66163947515894	5.76307254987147e-08	5.95574938111567e-06
MS.gene69779	149	214	49	1	0	0	7.145	10.194	2.502	0.031	0.000	0.000	6.61366666666667	0.0103333333333333	-9.32200080953877	5.76496177811905e-08	5.95574938111567e-06
MS.gene022063	1	3	0	30	58	56	0.102	0.240	0.000	2.646	4.284	4.031	0.114	3.65366666666667	5.00223928971642	5.80406498336992e-08	5.99049527048891e-06
MS.gene07600	0	0	0	25	42	27	0.000	0.000	0.000	2.240	3.236	1.972	0.001	2.48266666666667	11.2776748568376	5.82238628273476e-08	6.0037464882271e-06
MS.gene60351	0	0	0	129	20	97	0.000	0.000	0.000	27.820	3.646	17.017	0.001	16.161	13.9802288505603	5.82794191022217e-08	6.00382185046669e-06
MS.gene24695	0	0	0	40	23	41	0.000	0.000	0.000	2.651	1.282	2.198	0.001	2.04366666666667	10.9969441885876	5.83695680908035e-08	6.00745738955612e-06
MS.gene021902	9	5	9	109	52	75	0.703	0.389	0.711	10.685	4.277	5.974	0.601	6.97866666666667	3.53751452761569	5.92186028468973e-08	6.08911808503101e-06
MS.gene54724	65	55	58	4	3	4	4.014	3.370	3.807	0.308	0.195	0.269	3.73033333333333	0.257333333333333	-3.85759430000597	5.93453414208177e-08	6.09642556126727e-06
MS.gene022503	409	453	349	48	90	62	13.827	15.273	12.602	2.020	3.236	2.139	13.9006666666667	2.465	-2.49549452358044	5.95024870170248e-08	6.10684006397408e-06
MS.gene52592	431	472	349	76	104	88	40.763	44.536	35.263	8.987	10.423	8.462	40.1873333333333	9.29066666666667	-2.11288682091675	6.01082726393316e-08	6.16323662938944e-06
MS.gene62236	2	0	3	79	67	37	0.110	0.000	0.183	5.283	3.797	2.010	0.0976666666666667	3.69666666666667	5.24221489062683	6.24218903575259e-08	6.39447742682128e-06
MS.gene004002	63	38	74	0	0	0	3.255	1.975	4.102	0.000	0.014	0.000	3.11066666666667	0.00466666666666667	-9.3806156699266	6.29258479955863e-08	6.44007828252399e-06
MS.gene043433	12	13	4	157	65	137	0.412	0.478	0.166	7.038	2.448	4.982	0.352	4.82266666666667	3.77618376329732	6.31627665369355e-08	6.45828967126679e-06
MS.gene049185	0	0	0	28	70	472	0.000	0.000	0.000	1.138	2.367	15.374	0.001	6.293	12.6195322275721	6.36834359219558e-08	6.5054530792365e-06
MS.gene54325	48	44	73	0	0	0	3.468	3.179	5.624	0.000	0.000	0.000	4.09033333333333	0.001	-11.998002702096	6.38827879030249e-08	6.519735636239e-06
MS.gene020651	0	0	0	136	23	70	0.000	0.000	0.000	8.918	1.289	3.764	0.001	4.657	12.1851851668203	6.42462931428068e-08	6.55072911497438e-06
MS.gene022695	0	0	0	33	89	27	0.000	0.000	0.000	1.697	3.876	1.137	0.001	2.23666666666667	11.1271345503664	6.48188234250093e-08	6.60295787500086e-06
MS.gene002167	0	0	0	13	206	234	0.000	0.000	0.000	0.446	6.150	6.722	0.001	4.43933333333333	12.116127324096	6.51024291057312e-08	6.62568476441488e-06
MS.gene033130	240	264	170	23	38	39	24.914	27.261	18.820	2.963	4.157	4.070	23.665	3.73	-2.66550738648313	6.57396038991036e-08	6.68431991066206e-06
MS.gene034606	115	93	57	346	697	383	13.390	10.835	7.068	50.527	85.984	45.491	10.431	60.6673333333333	2.54004242539539	6.63239622469901e-08	6.73748094410333e-06
MS.gene79849	0	13	0	688	2127	1562	0.000	0.597	0.000	41.304	107.756	76.249	0.199	75.103	8.55995829655465	6.77379911885096e-08	6.87474693148407e-06
MS.gene28242	21	13	77	2623	542	986	2.259	1.443	9.041	360.619	62.913	110.222	4.24766666666667	177.918	5.38839810963755	6.88512033707392e-08	6.98125701733603e-06
MS.gene002638	50	78	90	242	313	349	4.180	6.524	7.993	25.389	27.719	29.748	6.23233333333333	27.6186666666667	2.14779937054753	6.89264637389582e-08	6.98242293351141e-06
MS.gene073670	0	0	0	362	260	13	0.000	0.000	0.000	76.127	46.176	2.279	0.001	41.5273333333333	15.3417736120081	6.91495574774068e-08	6.99854874328638e-06
MS.gene035071	5	6	5	68	35	124	0.493	0.625	0.532	8.452	3.673	12.433	0.55	8.186	3.89565514303106	7.07062578883339e-08	7.14949297214743e-06
MS.gene27934	0	0	0	25	89	34	0.000	0.000	0.000	2.591	7.771	2.871	0.001	4.411	12.1068900450922	7.0818747294951e-08	7.15426141953459e-06
MS.gene64535	2	0	0	36	158	93	0.031	0.000	0.000	0.587	2.184	1.241	0.0103333333333333	1.33733333333333	7.01590958022531	7.2420622707295e-08	7.3093433653737e-06
MS.gene007761	338	321	220	11	37	15	19.381	18.341	13.444	0.776	2.227	0.901	17.0553333333333	1.30133333333333	-3.71216049429624	7.37889973779818e-08	7.44059440595583e-06
MS.gene72840	109	109	90	316	253	359	3.211	3.187	2.821	11.668	7.870	10.769	3.073	10.1023333333333	1.71696887832399	7.39162486213505e-08	7.44656904694283e-06
MS.gene044439	588	221	164	2765	2639	6825	16.962	6.357	5.038	99.936	80.544	200.662	9.45233333333333	127.047333333333	3.74855177759975	7.4681196575414e-08	7.51671734795996e-06
MS.gene032693	180	209	162	8	26	13	6.225	7.201	5.969	0.333	0.936	0.469	6.465	0.579333333333333	-3.48018478860437	7.51484907497316e-08	7.55680525713646e-06
MS.gene00511	401	399	325	4	31	15	53.791	53.476	46.519	0.758	4.465	2.067	51.262	2.43	-4.39886154789871	7.60472458354629e-08	7.63316388354708e-06
MS.gene24483	401	399	325	4	31	15	53.791	53.476	46.519	0.758	4.465	2.067	51.262	2.43	-4.39886154789871	7.60472458354629e-08	7.63316388354708e-06
MS.gene55084	18	19	19	78	92	66	0.593	0.604	0.645	3.175	3.187	2.205	0.614	2.85566666666667	2.21751702705781	7.62476153081224e-08	7.64626726846325e-06
MS.gene033053	0	0	0	33	25	30	0.000	0.000	0.000	2.337	1.523	1.725	0.001	1.86166666666667	10.8623790646495	7.6522197169765e-08	7.66678203812134e-06
MS.gene027708	51	43	41	0	0	0	4.182	3.577	3.625	0.000	0.000	0.000	3.79466666666667	0.001	-11.8897574458053	7.69504240570865e-08	7.70263897407991e-06
MS.gene91761	130	154	47	2	0	1	16.228	19.215	6.256	0.286	0.000	0.127	13.8996666666667	0.137666666666667	-6.65772719438173	7.74516722000024e-08	7.74573307696608e-06
MS.gene012197	130	200	101	476	990	651	10.801	16.625	9.009	49.696	87.303	55.291	12.145	64.0966666666667	2.39988684177644	7.81915895886547e-08	7.81259543127226e-06
MS.gene44715	341	331	214	37	36	55	57.601	55.700	38.475	7.849	6.428	9.472	50.592	7.91633333333333	-2.67600500641973	7.83885153905706e-08	7.82513176243446e-06
MS.gene01521	30	58	79	532	453	316	1.861	3.520	5.122	40.749	29.335	19.715	3.501	29.933	3.09589791163042	7.90094768279062e-08	7.87993605507318e-06
MS.gene070654	787	800	342	39	81	55	188.281	190.873	87.399	11.599	20.454	13.479	155.517666666667	15.1773333333333	-3.35708824278212	7.95324536704583e-08	7.92487710331624e-06
MS.gene022272	6	4	0	92	240	74	0.654	0.418	0.000	13.423	29.618	8.844	0.357333333333333	17.295	5.59694070352368	7.97251868563004e-08	7.9368597838725e-06
MS.gene022092	0	0	3	76	70	234	0.000	0.000	0.183	5.028	3.927	12.659	0.061	7.20466666666667	6.8839786308689	8.09203119240678e-08	8.04852090661292e-06
MS.gene72914	0	0	0	24	26	34	0.000	0.000	0.000	2.230	2.064	2.578	0.001	2.29066666666667	11.1615518204173	8.11642601909099e-08	8.06169045001706e-06
MS.gene32864	0	0	0	22	28	42	0.000	0.000	0.000	1.798	1.920	2.710	0.001	2.14266666666667	11.0651917129539	8.11999540341237e-08	8.06169045001706e-06
MS.gene073461	0	0	0	50	35	24	0.000	0.000	0.000	6.907	4.170	2.768	0.001	4.615	12.1721149325331	8.18008537480732e-08	8.11399265601811e-06
MS.gene006822	9	4	0	103	120	152	0.822	0.376	0.000	11.488	11.297	13.768	0.399333333333333	12.1843333333333	4.93129000354054	8.19516118659485e-08	8.12159014680207e-06
MS.gene004998	30	19	34	105	142	202	2.228	1.365	2.677	9.595	11.003	15.066	2.09	11.888	2.50793117357035	8.31377303488456e-08	8.23168768086925e-06
MS.gene007818	0	0	3	51	365	152	0.000	0.000	0.317	7.340	44.605	17.891	0.105666666666667	23.2786666666667	7.78334427742913	8.42321469188778e-08	8.33251485527775e-06
MS.gene59403	78	59	61	245	276	187	4.655	3.540	3.917	18.361	17.501	11.391	4.03733333333333	15.751	1.96396881567476	8.47012284081912e-08	8.36818852588406e-06
MS.gene012135	9	12	7	121	65	63	0.403	0.524	0.309	6.607	2.997	2.805	0.412	4.13633333333333	3.32763620980711	8.47455991818445e-08	8.36818852588406e-06
MS.gene69728	77	51	38	5696	294	1503	2.749	1.843	1.453	256.390	11.175	55.055	2.015	107.54	5.7379497277475	8.49982989810848e-08	8.38557993227085e-06
MS.gene063309	28	23	53	183	225	219	3.506	2.907	6.984	28.519	29.557	27.786	4.46566666666667	28.6206666666667	2.68010980505402	8.59097894383579e-08	8.46787508714285e-06
MS.gene020293	0	0	0	71	0	0	0.000	0.000	0.000	3.470	0.000	0.000	0.001	1.15666666666667	10.1757574467445	8.62457184962311e-08	8.48571081858515e-06
MS.gene055366	0	0	0	71	0	0	0.000	0.011	0.000	3.032	0.000	0.000	0.00366666666666667	1.01066666666667	8.1066224195338	8.62457184962311e-08	8.48571081858515e-06
MS.gene87377	0	0	0	56	25	34	0.000	0.000	0.000	3.756	1.416	1.882	0.001	2.35133333333333	11.1992633597051	8.66136842980074e-08	8.51426511679191e-06
MS.gene047327	0	0	0	373	11	306	0.000	0.000	0.000	12.217	0.302	8.153	0.001	6.89066666666667	12.7504278539728	8.68847084071476e-08	8.53324721816137e-06
MS.gene26674	0	0	0	109	26	46	0.000	0.000	0.000	22.838	4.589	7.742	0.001	11.723	13.517054192593	8.76287671511189e-08	8.59861203690388e-06
MS.gene057532	156	187	188	389	656	730	4.369	5.228	5.620	13.676	19.475	20.903	5.07233333333333	18.018	1.82871741891152	8.80257263355503e-08	8.62983101123853e-06
MS.gene003481	927	863	636	129	197	172	42.954	39.898	31.452	7.472	9.658	8.139	38.1013333333333	8.423	-2.17743541363524	8.8354010883898e-08	8.65426746321458e-06
MS.gene79252	54	46	55	155	195	146	1.643	1.408	1.774	5.884	6.253	4.523	1.60833333333333	5.55333333333333	1.78778755321011	8.88041158381281e-08	8.68476843758417e-06
MS.gene064341	83	82	95	239	584	722	9.442	9.283	11.506	34.147	70.450	83.939	10.077	62.8453333333333	2.64073941791229	8.89647152516826e-08	8.68476843758417e-06
MS.gene61064	0	0	0	70	0	0	0.000	0.000	0.000	10.524	0.000	0.000	0.001	3.508	11.7764330324447	8.89826331132834e-08	8.68476843758417e-06
MSTRG.78290	0	0	0	70	0	0	0.000	0.000	0.000	11.446	0.000	0.000	0.001	3.81533333333333	11.8975933908278	8.89826331132834e-08	8.68476843758417e-06
MS.gene003008	78	93	71	0	2	0	11.786	13.985	11.465	0.000	0.240	0.000	12.412	0.08	-7.27751988664136	8.91451293342972e-08	8.68514663980447e-06
MS.gene27184	78	93	71	0	2	0	11.786	13.985	11.465	0.000	0.240	0.000	12.412	0.08	-7.27751988664136	8.91451293342972e-08	8.68514663980447e-06
MS.gene03584	289	259	220	43	41	57	33.933	30.321	27.580	6.271	5.121	6.792	30.6113333333333	6.06133333333333	-2.33635879694146	9.07904577076218e-08	8.83758350457444e-06
MS.gene55846	827	918	833	207	209	191	18.404	20.356	19.785	5.776	4.928	4.326	19.515	5.01	-1.96170095424374	9.12568926866606e-08	8.8750975171677e-06
MS.gene09948	294	166	197	996	1661	4388	13.254	7.484	9.500	56.387	79.405	202.034	10.0793333333333	112.608666666667	3.48184574093572	9.28642581724118e-08	9.02340655185845e-06
MS.gene20556	124	136	98	633	350	682	7.204	7.879	6.095	46.133	21.524	40.439	7.05933333333333	36.032	2.35167488218053	9.32274391373496e-08	9.04453261412909e-06
MS.gene07544	32	24	39	181	121	181	2.189	1.629	2.794	15.315	8.659	12.518	2.204	12.164	2.46442159245964	9.32972660954457e-08	9.04453261412909e-06
MS.gene029379	0	0	0	566	29	77	0.000	0.000	0.000	31.755	1.353	3.524	0.001	12.2106666666667	13.5758543489524	9.33294540487076e-08	9.04453261412909e-06
MS.gene013989	0	0	0	19	125	55	0.000	0.000	0.000	1.051	5.869	2.491	0.001	3.137	11.6151698138436	9.35826365952243e-08	9.06104983931903e-06
MS.gene72894	0	0	0	4	548	2357	0.000	0.000	0.000	0.235	29.176	120.962	0.001	50.1243333333333	15.6132235230254	9.38314556278515e-08	9.07711576227452e-06
MS.gene26365	57	15	14	286	386	1129	9.370	2.393	2.458	59.054	67.254	189.334	4.74033333333333	105.214	4.47219436436364	9.44487234011403e-08	9.1287650504961e-06
MS.gene01294	400	470	912	4867	2992	5200	20.144	23.594	48.965	307.074	159.382	266.896	30.901	244.450666666667	2.98381790822739	9.45679440656602e-08	9.13222788248882e-06
MS.gene28402	36	20	28	157	118	132	3.700	2.069	3.055	20.294	12.880	13.804	2.94133333333333	15.6593333333333	2.41248059858742	9.66319062346169e-08	9.32331875589465e-06
MS.gene59980	22	26	37	157	208	591	0.679	0.781	1.211	5.962	6.672	18.262	0.890333333333333	10.2986666666667	3.53196818831555	9.71646555051274e-08	9.36646751325307e-06
MS.gene37285	0	2	0	50	98	44	0.000	0.164	0.000	4.594	7.693	3.319	0.0546666666666667	5.202	6.57226118004606	9.80178073143496e-08	9.44039933454688e-06
MS.gene024353	0	0	0	67	0	0	0.000	0.000	0.000	3.836	0.000	0.000	0.001	1.27866666666667	10.320424504297	1.02905938501577e-07	9.87392835539775e-06
MS.gene32894	0	0	0	67	0	0	0.000	0.000	0.000	2.399	0.000	0.000	0.001	0.799666666666667	9.64325494157228	1.02905938501577e-07	9.87392835539775e-06
MS.gene32929	0	0	0	67	0	0	0.000	0.000	0.000	4.682	0.000	0.000	0.001	1.56066666666667	10.6079467183909	1.02905938501577e-07	9.87392835539775e-06
MS.gene52740	0	0	0	67	0	0	0.000	0.000	0.000	5.401	0.000	0.000	0.001	1.80033333333333	10.8140483322308	1.02905938501577e-07	9.87392835539775e-06
MS.gene052010	11	25	18	192	177	89	1.194	2.670	2.086	25.908	20.168	9.818	1.98333333333333	18.6313333333333	3.23173185023593	1.02969885139572e-07	9.87392835539775e-06
MS.gene066931	0	0	0	68	0	0	0.000	0.000	0.000	4.756	0.000	0.000	0.001	1.58533333333333	10.6305704990245	1.03521491844523e-07	9.90946811967659e-06
MS.gene75493	0	0	0	68	0	0	0.000	0.000	0.000	5.097	0.000	0.000	0.001	1.699	10.7304701371842	1.03521491844523e-07	9.90946811967659e-06
MS.gene04640	82	83	95	0	2	5	10.852	10.925	13.411	0.000	0.279	0.671	11.7293333333333	0.316666666666667	-5.21101219348551	1.04012551871028e-07	9.94777862907646e-06
MS.gene038660	0	0	0	16	208	88	0.000	0.000	0.000	1.619	18.092	7.359	0.001	9.02333333333333	13.1394447663812	1.05795683695711e-07	1.01094884207242e-05
MS.gene39725	1	0	0	72	55	32	0.028	0.000	0.000	2.517	1.624	0.915	0.00933333333333333	1.68533333333333	7.4964258261195	1.06933101658095e-07	1.02092677387747e-05
MS.gene019314	458	418	381	839	1224	933	41.811	38.095	37.187	96.088	118.459	86.982	39.031	100.509666666667	1.36464193025527	1.077513273875e-07	1.02694798603571e-05
MS.gene21620	458	418	381	839	1224	933	41.811	38.095	37.187	96.088	118.459	86.982	39.031	100.509666666667	1.36464193025527	1.077513273875e-07	1.02694798603571e-05
MS.gene004130	634	678	666	1732	2043	3553	17.173	18.309	19.251	58.805	58.568	98.120	18.2443333333333	71.831	1.97715816590761	1.08090728684527e-07	1.02844270947106e-05
MS.gene60464	111	73	52	0	2	3	41.220	27.158	20.584	0.000	0.785	1.134	29.654	0.639666666666667	-5.53476260574156	1.08095989206377e-07	1.02844270947106e-05
MS.gene86114	123	137	73	6	12	5	6.729	7.443	4.276	0.435	0.718	0.266	6.14933333333333	0.473	-3.70051792359122	1.08830133666116e-07	1.03452866992266e-05
MS.gene68605	1509	1130	1484	4322	3575	4648	103.957	77.630	109.130	373.356	260.753	326.575	96.9056666666667	320.228	1.72444652288931	1.09446557499698e-07	1.03948600335446e-05
MS.gene91288	0	0	0	27	87	28	0.000	0.000	0.000	1.117	3.028	0.949	0.001	1.698	10.729620743553	1.10017132252123e-07	1.04399966366252e-05
MS.gene01099	107	93	113	255	553	437	10.124	8.789	11.467	30.326	55.595	42.358	10.1266666666667	42.7596666666667	2.07809123744233	1.10460906504398e-07	1.04730328566958e-05
MS.gene011133	0	0	0	14	105	144	0.000	0.000	0.000	0.579	3.754	4.994	0.001	3.109	11.6022349013411	1.10735919205672e-07	1.04900251214314e-05
MS.gene99391	0	0	0	105	22	53	0.000	0.000	0.000	4.482	0.793	1.840	0.001	2.37166666666667	11.2116855406927	1.12250889204273e-07	1.06243477744006e-05
MS.gene031172	9	10	12	543	54	270	0.692	0.772	0.973	51.467	4.285	20.789	0.812333333333333	25.5136666666667	4.97305459361246	1.12911882890556e-07	1.06776808908282e-05
MS.gene75560	1	0	0	27	54	52	0.126	0.000	0.000	3.524	6.002	5.508	0.042	5.01133333333333	6.89866136499764	1.13147642016089e-07	1.06907437289887e-05
MS.gene48999	2	1	0	28	105	51	0.185	0.090	0.000	3.082	9.773	4.561	0.0916666666666667	5.80533333333333	5.98483788377618	1.14858745597214e-07	1.0843061649017e-05
MS.gene48593	2	2	2	24	51	32	0.261	0.218	0.278	3.917	7.018	4.303	0.252333333333333	5.07933333333333	4.33123644991278	1.15907929044734e-07	1.09326834572185e-05
MS.gene049824	160	33	88	0	0	0	3.179	0.647	1.859	0.000	0.000	0.000	1.895	0.001	-10.8879821330585	1.16356111090925e-07	1.09633508584379e-05
MS.gene84998	2249	2534	2722	503	623	681	175.644	197.311	226.859	49.208	51.536	54.224	199.938	51.656	-1.95254485789096	1.16433292986478e-07	1.09633508584379e-05
MS.gene25037	0	0	0	120	21	60	0.000	0.000	0.000	4.806	0.700	1.974	0.001	2.49333333333333	11.2838600540538	1.17743447119615e-07	1.10588259393111e-05
MS.gene71997	177	92	92	477	650	1192	18.652	9.614	10.348	63.003	72.442	127.975	12.8713333333333	87.8066666666667	2.77016897047195	1.17750219575161e-07	1.10588259393111e-05
MS.gene72356	177	92	92	477	650	1192	18.652	9.614	10.348	63.003	72.442	127.975	12.8713333333333	87.8066666666667	2.77016897047195	1.17750219575161e-07	1.10588259393111e-05
MS.gene070683	138	36	66	617	686	652	5.133	1.331	2.623	28.701	26.969	24.684	3.029	26.7846666666667	3.14449385868285	1.17912695191417e-07	1.10645959083305e-05
MS.gene49960	0	0	0	28	22	34	0.038	0.000	0.000	2.622	1.738	2.676	0.0126666666666667	2.34533333333333	7.53261225402837	1.22919856923053e-07	1.15049796490664e-05
MS.gene91413	0	0	0	28	22	34	0.038	0.000	0.000	2.622	1.738	2.676	0.0126666666666667	2.34533333333333	7.53261225402837	1.22919856923053e-07	1.15049796490664e-05
MS.gene28188	0	0	0	106	16	399	0.000	0.000	0.000	7.537	0.935	23.115	0.001	10.529	13.362080801331	1.22920939012745e-07	1.15049796490664e-05
MS.gene020162	328	418	402	41	28	14	19.311	24.544	25.243	2.992	1.722	0.812	23.0326666666667	1.842	-3.64433648601563	1.23209565468446e-07	1.15221461104343e-05
MS.gene036141	0	0	0	26	59	24	0.000	0.000	0.000	1.482	2.905	1.138	0.001	1.84166666666667	10.846796248445	1.26992936481697e-07	1.18658212356977e-05
MS.gene82806	0	0	0	83	45	22	0.000	0.000	0.000	2.980	1.356	0.635	0.001	1.657	10.6943578872215	1.27122596549069e-07	1.1867810147396e-05
MS.gene20429	47	27	62	312	215	314	2.503	1.423	3.500	20.815	12.117	17.009	2.47533333333333	16.647	2.74956748923871	1.27539153811912e-07	1.18965567765203e-05
MS.gene37919	216	192	114	742	2507	1017	12.805	11.338	7.211	55.141	157.324	61.507	10.4513333333333	91.324	3.12730704464218	1.28203813288015e-07	1.19483771791864e-05
MS.gene024221	111	169	197	7	17	6	6.333	9.558	11.975	0.488	1.035	0.336	9.28866666666667	0.619666666666667	-3.90590725156668	1.29104078959207e-07	1.20220488764157e-05
MS.gene40926	0	0	0	83	25	37	0.000	0.000	0.000	10.789	2.705	3.923	0.001	5.80566666666667	12.5032460264248	1.30443947020324e-07	1.21364959645723e-05
MS.gene29926	43	149	51	0	0	0	3.962	13.628	4.980	0.000	0.000	0.000	7.52333333333333	0.001	-12.877156297358	1.30608690446467e-07	1.21415080419454e-05
MS.gene000484	291	335	275	65	69	65	12.669	14.556	12.800	3.544	3.202	2.867	13.3416666666667	3.20433333333333	-2.05784276385114	1.3075604654346e-07	1.21448966453615e-05
MS.gene051274	434	367	291	61	83	68	85.251	71.884	61.025	14.996	17.194	13.583	72.72	15.2576666666667	-2.2528178497984	1.31022833928725e-07	1.21593631337855e-05
MS.gene057260	0	0	0	83	30	30	0.000	0.000	0.000	12.520	3.774	3.677	0.001	6.657	12.7006564529182	1.32374002884948e-07	1.22673970784518e-05
MS.gene057306	93	94	80	262	227	239	12.365	12.412	11.281	43.606	31.993	32.386	12.0193333333333	35.995	1.5824396408614	1.32410995970432e-07	1.22673970784518e-05
MS.gene053916	73	61	114	443	1153	452	1.928	1.622	3.225	14.749	32.408	12.231	2.25833333333333	19.796	3.13187859645956	1.34800250244739e-07	1.24781959457319e-05
MS.gene76673	98	71	35	259	577	517	10.705	7.709	4.034	35.476	66.705	57.628	7.48266666666667	53.2696666666667	2.83168983995729	1.38043228283882e-07	1.2767599529486e-05
MSTRG.47071	27	30	36	103	431	550	0.967	1.086	1.390	4.651	16.394	20.126	1.14766666666667	13.7236666666667	3.57989040459937	1.38792164166933e-07	1.2826035707673e-05
MSTRG.70846	32	24	72	308	535	320	3.507	2.564	8.347	41.763	61.384	35.335	4.806	46.1606666666667	3.26375550640273	1.39145254336431e-07	1.28478233658296e-05
MS.gene038979	0	0	0	10	235	223	0.000	0.000	0.000	0.859	16.695	15.296	0.001	10.95	13.4186432493759	1.39302625344912e-07	1.28515180255018e-05
MS.gene057815	2	4	7	122	37	105	0.147	0.310	0.542	11.231	2.906	7.869	0.333	7.33533333333333	4.46126844414665	1.4190714551718e-07	1.30807808849287e-05
MS.gene011773	75	81	35	535	336	321	4.856	5.198	2.397	43.142	22.900	21.065	4.15033333333333	29.0356666666667	2.80652704304618	1.44378727697975e-07	1.32974143925566e-05
MS.gene063125	60	73	52	180	290	483	4.431	5.327	4.037	16.509	22.523	36.137	4.59833333333333	25.0563333333333	2.44599235458558	1.44570326044338e-07	1.33038716508095e-05
MS.gene87330	0	0	0	15	63	67	0.000	0.000	0.000	1.343	4.838	4.922	0.001	3.701	11.8536994203002	1.45010147340064e-07	1.33331412383843e-05
MS.gene67498	2	4	0	64	35	80	0.149	0.427	0.000	7.913	3.696	8.008	0.192	6.539	5.08989180722546	1.45642486505993e-07	1.33800481646798e-05
MS.gene37618	30	22	27	122	106	94	2.875	2.106	2.705	14.590	10.682	9.082	2.562	11.4513333333333	2.16017320717167	1.4648952736171e-07	1.34465843774737e-05
MS.gene053606	0	0	8	538	297	809	0.000	0.000	1.449	111.602	51.967	136.522	0.483	100.030333333333	7.6941986467382	1.47339022585352e-07	1.35132342422753e-05
MSTRG.79015	88	92	41	3	4	4	4.863	5.048	2.431	0.207	0.233	0.224	4.114	0.221333333333333	-4.21624914789917	1.48676674996375e-07	1.36245065485381e-05
MS.gene007985	0	0	0	226	118	15	0.000	0.000	0.000	17.001	7.484	0.938	0.001	8.47433333333333	13.0488841621117	1.50647628846568e-07	1.37935790465969e-05
MS.gene069129	0	0	0	12	275	129	0.000	0.000	0.000	0.846	16.076	7.259	0.001	8.06033333333333	12.9766237869889	1.52510335391533e-07	1.39524660050593e-05
MS.gene003642	729	745	638	1724	1904	1465	26.231	26.755	24.530	77.819	72.591	53.805	25.8386666666667	68.0716666666667	1.39752280746619	1.53520887218559e-07	1.4033193086419e-05
MS.gene027209	112	85	122	11	5	8	7.990	6.070	9.300	1.001	0.342	0.578	7.78666666666667	0.640333333333333	-3.60411085010185	1.55231805523105e-07	1.41777519259584e-05
MS.gene85587	192	273	731	0	9	4	14.577	20.682	59.178	0.000	0.693	0.283	31.479	0.325333333333333	-6.59632725388489	1.58366297799104e-07	1.44519804494869e-05
MS.gene62682	277	344	257	46	67	47	12.002	14.850	11.876	2.524	3.063	2.059	12.9093333333333	2.54866666666667	-2.3405998940262	1.59218115958917e-07	1.45117785258811e-05
MSTRG.73672	2	1	0	26	40	45	0.320	0.160	0.000	5.220	6.782	7.350	0.16	6.45066666666667	5.33330445837141	1.59286607262566e-07	1.45117785258811e-05
MS.gene50952	108	160	163	4	10	16	8.353	12.283	13.410	0.339	0.780	1.263	11.3486666666667	0.794	-3.83723999037351	1.59608345353535e-07	1.4529003061492e-05
MS.gene80135	66	63	62	141	261	281	3.028	2.884	3.010	8.099	12.656	13.143	2.974	11.2993333333333	1.92576110287496	1.60531587598955e-07	1.46009078860352e-05
MS.gene64752	844	956	1164	134	206	206	60.041	67.803	88.365	11.970	15.501	14.954	72.0696666666667	14.1416666666667	-2.34944001362732	1.63197138245587e-07	1.48310308838155e-05
MS.gene98843	0	0	0	24	36	22	0.000	0.000	0.000	7.277	9.025	5.473	0.001	7.25833333333333	12.8254225976524	1.66668943827054e-07	1.51339823388168e-05
MS.gene031165	1292	1746	1177	13	92	15	70.381	94.890	68.428	0.864	5.283	0.846	77.8996666666667	2.331	-5.06259624541644	1.71235502181528e-07	1.55357559013212e-05
MSTRG.26998	0	0	0	24	52	23	0.000	0.000	0.000	2.241	4.101	1.747	0.001	2.69633333333333	11.3967831449134	1.72017928017361e-07	1.55938238918255e-05
MS.gene061473	1	0	1	90	23	195	0.047	0.000	0.050	5.331	1.151	9.397	0.0323333333333333	5.293	7.35491959716891	1.72284346288172e-07	1.56050572318653e-05
MS.gene002591	0	0	0	43	28	23	0.000	0.000	0.000	2.008	1.110	0.881	0.001	1.333	10.380461065089	1.7324934015e-07	1.56794948273935e-05
MS.gene034005	915	1088	1237	2380	3039	2865	40.286	47.762	58.085	131.344	141.596	128.611	48.711	133.850333333333	1.45830122575626	1.7428819366402e-07	1.57604884490169e-05
MS.gene91577	2	0	3	225	56	57	0.093	0.000	0.204	16.791	3.554	3.434	0.099	7.92633333333333	6.32308130413604	1.74533032674396e-07	1.57696067179107e-05
MS.gene65954	0	1	0	292	106	23	0.000	0.169	0.000	62.072	18.995	3.964	0.0563333333333333	28.3436666666667	8.97482184796207	1.75665915295191e-07	1.58588813290567e-05
MSTRG.79778	0	0	0	29	46	20	0.000	0.000	0.000	4.041	5.346	2.281	0.001	3.88933333333333	11.925307170177	1.77901426076204e-07	1.60474706480667e-05
MSTRG.27955	2823	2824	2855	635	887	840	807.544	805.652	871.623	227.680	268.527	245.025	828.273	247.077333333333	-1.74514369540796	1.78263335440062e-07	1.60668817591525e-05
MS.gene067335	0	2	6	72	88	70	0.000	0.082	0.263	3.715	3.825	2.930	0.115	3.49	4.92352127015264	1.79197891394428e-07	1.61330891709536e-05
MS.gene012224	0	0	0	30	21	30	0.000	0.000	0.000	5.953	3.559	4.974	0.001	4.82866666666667	12.2374091592422	1.79428748557801e-07	1.61330891709536e-05
MS.gene060308	103	111	26	0	0	0	12.018	12.956	3.247	0.000	0.000	0.000	9.407	0.001	-13.1995189889988	1.79439882111093e-07	1.61330891709536e-05
MS.gene62399	560	628	547	70	58	27	50.111	56.047	52.253	7.835	5.544	2.503	52.8036666666667	5.294	-3.31820801331484	1.80421134228985e-07	1.62080045669792e-05
MS.gene038808	0	0	0	16	45	76	0.000	0.000	0.000	0.784	1.935	3.104	0.001	1.941	10.9225844027137	1.80922735337834e-07	1.62397433617832e-05
MSTRG.71092	110	98	85	233	328	480	2.300	2.175	1.892	6.576	14.575	10.198	2.12233333333333	10.4496666666667	2.29973375397839	1.81823047645119e-07	1.63043177624639e-05
MS.gene056574	0	0	0	46	22	30	0.000	0.000	0.000	2.412	0.947	1.260	0.001	1.53966666666667	10.5884023301279	1.82136247956073e-07	1.63043177624639e-05
MS.gene056575	0	0	0	46	22	30	0.000	0.000	0.000	2.412	0.947	1.260	0.001	1.53966666666667	10.5884023301279	1.82136247956073e-07	1.63043177624639e-05
MS.gene69439	0	0	0	666	19	90	0.000	0.000	0.000	95.481	2.310	10.543	0.001	36.1113333333333	15.1401640692316	1.82237689860611e-07	1.63043177624639e-05
MS.gene49678	0	0	0	52	18	48	0.000	0.000	0.000	3.410	1.005	2.568	0.001	2.32766666666667	11.1846687566631	1.838655305026e-07	1.64365277667581e-05
MS.gene025699	256	267	353	25	50	26	12.115	12.618	17.857	1.495	2.535	1.255	14.1966666666667	1.76166666666667	-3.01053935316766	1.85023051550488e-07	1.65265125034183e-05
MS.gene66292	61	70	48	159	158	180	4.875	5.572	4.106	15.946	13.420	14.743	4.851	14.703	1.59975646793609	1.86063055118237e-07	1.66058622981972e-05
MSTRG.5857	213	226	108	17	9	7	18.140	19.195	9.818	1.815	0.812	0.608	15.7176666666667	1.07833333333333	-3.86551194460787	1.87006978260421e-07	1.66765148007673e-05
MS.gene40474	1277	1386	1545	286	377	347	92.290	99.933	119.259	25.882	28.835	25.579	103.827333333333	26.7653333333333	-1.95574876902704	1.87993463370742e-07	1.67432929002856e-05
MS.gene05373	7	3	0	77	108	365	0.404	0.201	0.000	5.920	7.021	22.817	0.201666666666667	11.9193333333333	5.88518709401016	1.88061605246661e-07	1.67432929002856e-05
MS.gene77712	3	4	0	181	56	64	0.175	0.291	0.000	15.371	3.991	4.405	0.155333333333333	7.92233333333333	5.67248604485333	1.88867796343158e-07	1.68014091323692e-05
MS.gene00082	872	853	835	218	263	254	19.507	19.048	19.953	6.126	6.222	5.804	19.5026666666667	6.05066666666667	-1.68850538871388	1.89071210376986e-07	1.68058523587362e-05
MS.gene047683	0	0	0	15	130	63	0.000	0.000	0.000	0.913	6.746	3.144	0.001	3.601	11.8141818841903	1.90362173518506e-07	1.69068782625017e-05
MS.gene056036	0	0	0	33	22	27	0.000	0.000	0.000	2.444	1.371	1.640	0.001	1.81833333333333	10.8284009804898	1.90575689244657e-07	1.69121252656433e-05
MS.gene04722	0	0	0	36	19	71	0.000	0.000	0.000	1.849	0.819	2.973	0.001	1.88033333333333	10.8767727208837	1.90916330723341e-07	1.69164635101129e-05
MS.gene55820	12	23	0	222	1844	2641	0.833	1.626	0.000	19.975	140.390	193.673	0.819666666666667	118.012666666667	7.16968867240697	1.90933529043536e-07	1.69164635101129e-05
MS.gene066617	38	52	35	0	0	0	4.412	6.036	4.396	0.000	0.000	0.000	4.948	0.001	-12.2726297849764	1.94187510162501e-07	1.71908535674011e-05
MSTRG.89478	14	17	23	67	82	86	1.000	1.199	1.706	5.810	5.958	6.020	1.30166666666667	5.92933333333333	2.18750985632216	1.94814505171227e-07	1.72324287821412e-05
MS.gene074154	404	369	382	60	99	86	12.926	11.782	13.046	2.424	3.361	2.799	12.5846666666667	2.86133333333333	-2.13690752348094	1.99281153228144e-07	1.76133014751474e-05
MS.gene71664	92	141	104	287	432	331	7.566	11.564	9.129	29.593	37.606	27.765	9.41966666666667	31.6546666666667	1.74867029035326	2.00551456944232e-07	1.77112814089105e-05
MS.gene017215	50	69	51	157	496	381	2.937	4.064	3.210	11.667	31.149	23.037	3.40366666666667	21.951	2.68912500395507	2.02033654177171e-07	1.78278012905992e-05
MS.gene042588	95	115	49	3	7	4	6.376	7.684	3.524	0.251	0.504	0.299	5.86133333333333	0.351333333333333	-4.06031651931202	2.02206209892112e-07	1.78286615401493e-05
MS.gene33632	36	56	25	128	206	245	0.998	1.570	0.737	4.496	6.118	7.020	1.10166666666667	5.878	2.41563758797743	2.03007506892384e-07	1.78849123610388e-05
MS.gene058423	138	36	98	579	912	1955	22.606	5.868	17.169	118.612	157.897	326.012	15.2143333333333	200.840333333333	3.72254600068766	2.05494117965456e-07	1.80748994941054e-05
MS.gene33051	138	36	98	579	912	1955	22.606	5.868	17.169	118.612	157.897	326.012	15.2143333333333	200.840333333333	3.72254600068766	2.05494117965456e-07	1.80748994941054e-05
MS.gene059087	0	0	0	42	28	22	0.000	0.000	0.000	2.338	1.307	1.020	0.001	1.555	10.602698865018	2.06726316599134e-07	1.81686881847014e-05
MS.gene019297	1383	1372	1293	339	405	335	260.059	257.170	259.495	79.974	80.609	64.290	258.908	74.9576666666667	-1.78829159415609	2.07280134140569e-07	1.81773614245114e-05
MS.gene28776	569	853	587	83	126	68	16.950	25.327	18.647	3.086	3.963	2.067	20.308	3.03866666666667	-2.74053783618548	2.07425765975288e-07	1.81773614245114e-05
MS.gene26953	0	0	0	33	37	19	0.000	0.000	0.000	4.098	3.835	1.896	0.001	3.27633333333333	11.6778664285405	2.0781122349944e-07	1.81773614245114e-05
MS.gene42203	66	80	52	4	7	4	3.278	3.978	2.797	0.238	0.388	0.218	3.351	0.281333333333333	-3.57423928321844	2.07820949186253e-07	1.81773614245114e-05
MS.gene42398	66	80	52	4	7	4	3.278	3.978	2.797	0.238	0.388	0.218	3.351	0.281333333333333	-3.57423928321844	2.07820949186253e-07	1.81773614245114e-05
MS.gene96051	66	80	52	4	7	4	3.278	3.978	2.797	0.238	0.388	0.218	3.351	0.281333333333333	-3.57423928321844	2.07820949186253e-07	1.81773614245114e-05
MS.gene008792	588	575	286	47	71	72	200.862	196.091	104.514	20.114	25.840	25.071	167.155666666667	23.675	-2.81975593311297	2.10899301406596e-07	1.84249412331937e-05
MS.gene031373	118	104	135	14	7	7	10.664	9.455	13.055	1.625	0.696	0.653	11.058	0.991333333333333	-3.47957642502061	2.10988021938351e-07	1.84249412331937e-05
MS.gene56776	106	158	120	417	341	497	4.212	6.254	5.097	20.703	14.295	20.078	5.18766666666667	18.3586666666667	1.82330359670266	2.13242093257507e-07	1.86069443413889e-05
MS.gene013648	0	0	0	16	36	51	0.000	0.000	0.000	0.473	0.915	1.247	0.001	0.878333333333333	9.77862474580342	2.14295823752694e-07	1.8684002442285e-05
MS.gene009899	31	27	32	266	190	114	7.154	6.255	8.039	77.671	46.957	27.079	7.14933333333333	50.569	2.82237262579723	2.15219124642089e-07	1.87361509778091e-05
MS.gene014153	447	490	505	82	124	116	24.196	26.486	29.173	5.545	7.107	6.386	26.6183333333333	6.346	-2.06850081554239	2.1523612822884e-07	1.87361509778091e-05
MS.gene37698	15	18	2	176	272	124	2.129	2.547	0.278	31.275	40.733	17.912	1.65133333333333	29.9733333333333	4.18197626186193	2.18097217624258e-07	1.89701271704505e-05
MS.gene06529	0	0	0	86	17	59	0.000	0.000	0.000	9.052	1.487	5.037	0.001	5.192	12.3420746679991	2.18301794928675e-07	1.89728515548011e-05
MS.gene62919	369	296	496	1143	1529	1356	23.874	19.067	34.245	92.667	104.641	89.430	25.7286666666667	95.5793333333333	1.89332201039706	2.1921243474261e-07	1.90368876318745e-05
MS.gene047321	17	9	5	67	70	83	3.300	1.730	0.994	16.115	14.212	16.270	2.008	15.5323333333333	2.95144339940418	2.19697101170845e-07	1.90638590768755e-05
MS.gene038102	139	161	150	27	28	27	8.046	9.329	9.290	1.998	1.720	1.603	8.88833333333333	1.77366666666667	-2.3251780193874	2.22739897293526e-07	1.93125896063495e-05
MS.gene071956	0	0	0	34	21	103	0.000	0.000	0.000	1.303	0.686	3.216	0.001	1.735	10.7607199474656	2.23205920379495e-07	1.93376850703463e-05
MS.gene21474	0	0	0	17	33	59	0.000	0.000	0.000	3.325	5.496	9.493	0.001	6.10466666666667	12.5756968064962	2.2550541917491e-07	1.95136972175786e-05
MS.gene96971	69	81	42	4	2	2	3.628	4.231	2.339	0.252	0.137	0.088	3.39933333333333	0.159	-4.41815316662305	2.25593935396999e-07	1.95136972175786e-05
MS.gene72346	0	0	0	12	95	126	0.000	0.000	0.000	1.492	9.954	12.709	0.001	8.05166666666667	12.9750717315983	2.28179082217274e-07	1.97217323878841e-05
MSTRG.19069	23	31	12	94	207	128	1.652	2.221	0.920	8.467	15.744	9.379	1.59766666666667	11.1966666666667	2.8090309505029	2.29114357688109e-07	1.97869519571841e-05
MS.gene64558	0	0	0	24	24	24	0.000	0.000	0.000	1.610	1.349	1.309	0.001	1.42266666666667	10.4743819601033	2.29548429591122e-07	1.98088175158902e-05
MS.gene014730	470	442	508	1026	1043	1354	22.820	21.427	26.353	62.430	53.600	67.080	23.5333333333333	61.0366666666667	1.37497049311305	2.30736875093909e-07	1.98684286693898e-05
MS.gene85664	470	442	508	1026	1043	1354	22.820	21.427	26.353	62.430	53.600	67.080	23.5333333333333	61.0366666666667	1.37497049311305	2.30736875093909e-07	1.98684286693898e-05
MS.gene031770	0	0	0	48	18	41	0.000	0.000	0.000	2.905	0.896	2.003	0.001	1.93466666666667	10.9178693033456	2.3080833026512e-07	1.98684286693898e-05
MS.gene037432	63	44	40	265	227	747	3.608	2.523	2.479	19.182	13.898	43.959	2.87	25.6796666666667	3.16150383375394	2.30964949557414e-07	1.98684286693898e-05
MS.gene21680	0	0	0	14	59	96	0.000	0.000	0.000	0.900	3.291	5.173	0.001	3.12133333333333	11.6079467183909	2.31152125625361e-07	1.98689222707865e-05
MS.gene019043	38	35	37	106	149	246	2.352	2.136	2.429	8.282	9.817	15.595	2.30566666666667	11.2313333333333	2.28427334735242	2.34934160874492e-07	2.0178172618858e-05
MS.gene065735	215	168	298	1196	796	1196	18.397	14.378	27.299	128.552	72.255	104.577	20.0246666666667	101.794666666667	2.34581184354836	2.37205293148411e-07	2.03572705659061e-05
MSTRG.50324	16	16	15	52	83	61	1.519	1.442	1.465	6.106	8.163	5.760	1.47533333333333	6.67633333333333	2.17801503638905	2.38417483047113e-07	2.04452793527982e-05
MS.gene88431	0	3	0	135	43	91	0.000	0.265	0.000	15.010	4.071	8.194	0.0883333333333333	9.09166666666667	6.68544302664777	2.41367149807691e-07	2.06820296096562e-05
MS.gene068742	0	0	0	14	107	60	0.000	0.000	0.000	0.777	4.904	2.649	0.001	2.77666666666667	11.4391382795318	2.41725585892549e-07	2.06965484440354e-05
MS.gene06523	0	0	0	70	17	52	0.000	0.000	0.000	3.090	0.642	1.847	0.001	1.85966666666667	10.8608283353269	2.42941165280551e-07	2.07843758808926e-05
MSTRG.78776	0	0	2	37	85	46	0.000	0.000	0.099	2.158	4.208	2.201	0.033	2.85566666666667	6.43521775306954	2.46321383632555e-07	2.10253964976714e-05
MS.gene003747	738	739	13	0	0	1	245.687	245.348	4.491	0.000	0.000	0.245	165.175333333333	0.0816666666666667	-10.9819632923152	2.46334365585276e-07	2.10253964976714e-05
MS.gene45670	738	739	13	0	0	1	245.687	245.348	4.491	0.000	0.000	0.245	165.175333333333	0.0816666666666667	-10.9819632923152	2.46334365585276e-07	2.10253964976714e-05
MS.gene036792	129	106	129	14	21	13	9.808	8.080	10.496	1.316	1.687	1.048	9.46133333333333	1.35033333333333	-2.80872792461463	2.47425614587332e-07	2.11020905001788e-05
MS.gene41428	76	73	51	152	278	276	3.037	2.919	2.201	7.647	11.806	11.282	2.719	10.245	1.91377192787385	2.48264298976523e-07	2.1157141519316e-05
MS.gene005398	0	0	0	18	27	47	0.000	0.000	0.000	2.027	2.608	4.265	0.001	2.96666666666667	11.53462712002	2.48900155813908e-07	2.11948353521535e-05
MS.gene24224	50	47	42	2	2	2	3.267	3.062	2.992	0.132	0.140	0.127	3.107	0.133	-4.54602409062065	2.51752601007687e-07	2.1404443968284e-05
MS.gene27011	50	47	42	2	2	2	3.267	3.062	2.992	0.132	0.140	0.127	3.107	0.133	-4.54602409062065	2.51752601007687e-07	2.1404443968284e-05
MS.gene84651	1	3	6	104	69	40	0.031	0.093	0.184	4.066	2.267	1.272	0.102666666666667	2.535	4.62594599191695	2.52602867922632e-07	2.14600735922976e-05
MS.gene43097	74	28	22	206	503	463	4.522	1.708	1.453	15.730	32.456	28.752	2.561	25.646	3.32395466855727	2.54830845313922e-07	2.16325707043698e-05
MS.gene028722	225	226	305	2014	1299	940	20.529	20.561	29.771	230.793	125.652	87.630	23.6203333333333	148.025	2.64773962426196	2.57383788429577e-07	2.18323655331883e-05
MS.gene033496	0	0	0	24	94	26	0.000	0.000	0.000	2.468	8.234	2.233	0.001	4.31166666666667	12.0740299328509	2.644687084299e-07	2.24159747080043e-05
MS.gene08849	100	86	52	0	3	4	5.471	4.700	3.040	0.000	0.155	0.223	4.40366666666667	0.126	-5.12720963012186	2.67612201076475e-07	2.26648700042402e-05
MS.gene26650	16	6	14	48	396	473	1.069	0.403	1.022	4.026	27.944	32.167	0.831333333333333	21.379	4.68462350320087	2.67902212593528e-07	2.26718976017713e-05
MS.gene89764	112	92	53	0	2	0	5.804	4.717	2.915	0.000	0.100	0.000	4.47866666666667	0.0333333333333333	-7.06995989045978	2.68892097275741e-07	2.27380971339551e-05
MSTRG.68187	393	154	208	1159	1251	1326	8.315	3.255	4.707	30.753	28.041	28.632	5.42566666666667	29.142	2.42522757070499	2.69542965311536e-07	2.27755486460923e-05
MS.gene98724	41	45	31	0	0	0	1.223	1.336	0.978	0.000	0.000	0.000	1.179	0.001	-10.2033480029798	2.71928303656184e-07	2.29593867978268e-05
MS.gene86268	2	2	2	370	9	206	0.125	0.124	0.183	35.465	0.699	16.096	0.144	17.42	6.91853200204392	2.7471795582043e-07	2.3177052315858e-05
MS.gene29219	91	101	44	4	5	2	5.995	6.640	3.082	0.316	0.337	0.135	5.239	0.262666666666667	-4.31798642793384	2.79070380329643e-07	2.35261271817849e-05
MS.gene014351	276	351	198	31	34	52	9.286	11.765	7.097	1.291	1.216	1.790	9.38266666666667	1.43233333333333	-2.71163073590386	2.80408829886885e-07	2.36032877544833e-05
MS.gene56649	0	0	0	41	36	18	0.000	0.000	0.000	8.672	6.430	3.097	0.001	6.06633333333333	12.5666090581162	2.80416749174332e-07	2.36032877544833e-05
MS.gene025705	9	8	3	42	51	90	1.245	1.116	0.499	7.338	7.608	12.891	0.953333333333333	9.279	3.28291668786583	2.84043253649854e-07	2.38718408447338e-05
MS.gene07003	9	8	3	42	51	90	1.245	1.116	0.499	7.338	7.608	12.891	0.953333333333333	9.279	3.28291668786583	2.84043253649854e-07	2.38718408447338e-05
MS.gene006834	254	271	266	12	18	41	81.516	86.737	91.119	4.780	6.164	13.434	86.4573333333333	8.126	-3.41137106914175	2.85114711753327e-07	2.39435136922418e-05
MS.gene021915	3	1	0	23	121	82	0.164	0.065	0.000	1.549	7.027	4.564	0.0763333333333333	4.38	5.84247386711275	2.88226386028787e-07	2.41862797557398e-05
MS.gene43374	0	0	0	29	24	128	0.000	0.000	0.000	3.139	2.213	11.341	0.001	5.56433333333333	12.4419931322817	2.92639096520072e-07	2.45377658359265e-05
MS.gene39194	244	142	141	485	643	803	28.427	16.473	17.586	70.830	79.221	95.368	20.8286666666667	81.8063333333333	1.97364204978345	2.94522734927004e-07	2.46768138151387e-05
MSTRG.100309	62	75	57	3	1	0	10.365	12.406	8.785	0.529	0.149	0.000	10.5186666666667	0.226	-5.54048525909349	2.99065565945581e-07	2.50364028076563e-05
MS.gene006739	395	338	481	1504	1300	1200	33.993	29.000	44.182	162.226	118.373	105.267	35.725	128.622	1.84813151142917	2.99500380593471e-07	2.50364028076563e-05
MS.gene045426	395	338	481	1504	1300	1200	33.993	29.000	44.182	162.226	118.373	105.267	35.725	128.622	1.84813151142917	2.99500380593471e-07	2.50364028076563e-05
MS.gene071925	47	45	72	182	742	1108	1.926	1.832	3.134	9.320	31.982	46.026	2.29733333333333	29.1093333333333	3.66344969304919	3.0334008867066e-07	2.53077501815394e-05
MS.gene056664	54	71	45	4	4	3	2.600	3.403	2.321	0.251	0.195	0.127	2.77466666666667	0.191	-3.86066992097843	3.03465964891621e-07	2.53077501815394e-05
MS.gene45721	54	71	45	4	4	3	2.600	3.403	2.321	0.251	0.195	0.127	2.77466666666667	0.191	-3.86066992097843	3.03465964891621e-07	2.53077501815394e-05
MS.gene05843	242	67	34	0	0	0	18.780	5.174	2.819	0.000	0.000	0.000	8.92433333333333	0.001	-13.1235286854434	3.0367081618277e-07	2.53077501815394e-05
MS.gene31802	0	0	0	45	16	53	0.000	0.000	0.000	4.016	1.161	3.833	0.001	3.00333333333333	11.5523488899797	3.05869318145965e-07	2.54715872939379e-05
MS.gene032149	0	0	0	26	32	19	0.000	0.000	0.000	2.568	2.654	1.557	0.001	2.25966666666667	11.1418942547296	3.08465165652509e-07	2.56682396354673e-05
MS.gene79304	2	2	0	39	40	27	0.243	0.189	0.000	5.355	4.561	2.998	0.144	4.30466666666667	4.90176080958388	3.09251795338539e-07	2.57141576339656e-05
MS.gene79409	494	558	214	44	27	27	23.370	26.342	10.832	2.616	1.375	1.301	20.1813333333333	1.764	-3.51609902706072	3.11693602075779e-07	2.58975288134404e-05
MS.gene008068	305	508	246	41	34	52	16.427	27.341	14.164	2.778	1.915	2.869	19.3106666666667	2.52066666666667	-2.93752071793038	3.13450792368114e-07	2.60237826919238e-05
MS.gene69006	123	127	63	6	12	8	2.741	2.829	1.506	0.156	0.296	0.176	2.35866666666667	0.209333333333333	-3.49409758379884	3.13868664839077e-07	2.60387346584831e-05
MS.gene025210	353	406	159	13	5	1	44.024	50.524	21.143	2.085	0.687	0.127	38.5636666666667	0.966333333333333	-5.31857749298677	3.15809334124891e-07	2.61799005006424e-05
MSTRG.52680	67	39	40	204	266	646	2.366	1.373	1.507	9.031	9.927	23.265	1.74866666666667	14.0743333333333	3.00873937500224	3.19719073962968e-07	2.64839609315709e-05
MS.gene91961	5	0	0	20	1031	4349	0.473	0.000	0.000	2.344	103.302	419.957	0.157666666666667	175.201	10.1179176112949	3.2331764657446e-07	2.67618056243961e-05
MS.gene074393	239	246	153	27	33	42	69.212	71.026	47.125	9.703	10.049	12.291	62.4543333333333	10.681	-2.54775495079492	3.2571899815913e-07	2.68995746986501e-05
MS.gene25913	239	246	153	27	33	42	69.212	71.026	47.125	9.703	10.049	12.291	62.4543333333333	10.681	-2.54775495079492	3.2571899815913e-07	2.68995746986501e-05
MS.gene70586	239	246	153	27	33	42	69.212	71.026	47.125	9.703	10.049	12.291	62.4543333333333	10.681	-2.54775495079492	3.2571899815913e-07	2.68995746986501e-05
MS.gene98726	127	111	343	3	0	0	10.155	8.856	29.156	0.311	0.000	0.000	16.0556666666667	0.103666666666667	-7.27498668032518	3.27100100410035e-07	2.69501852720667e-05
MS.gene048974	40	42	31	156	109	147	1.616	1.693	1.331	7.965	4.667	6.070	1.54666666666667	6.234	2.01099585033159	3.27316236364911e-07	2.69501852720667e-05
MS.gene20198	40	42	31	156	109	147	1.616	1.693	1.331	7.965	4.667	6.070	1.54666666666667	6.234	2.01099585033159	3.27316236364911e-07	2.69501852720667e-05
MS.gene55840	40	42	31	156	109	147	1.616	1.693	1.331	7.965	4.667	6.070	1.54666666666667	6.234	2.01099585033159	3.27316236364911e-07	2.69501852720667e-05
MS.gene21488	230	222	211	560	530	485	11.139	10.699	10.919	33.940	27.157	23.914	10.919	28.337	1.37584629488301	3.27706261222792e-07	2.69620264868411e-05
MS.gene062955	0	3	3	91	30	136	0.000	0.196	0.226	7.395	2.048	8.998	0.140666666666667	6.147	5.44953008174637	3.2892300367633e-07	2.70418170319726e-05
MS.gene003088	182	229	201	411	550	697	24.127	30.310	28.563	68.486	77.398	94.520	27.6666666666667	80.1346666666667	1.53427765918636	3.32146244056103e-07	2.72863247517597e-05
MS.gene97931	790	959	452	38	49	9	14.013	16.976	8.563	0.850	0.921	0.171	13.184	0.647333333333333	-4.34813554248518	3.33198755947549e-07	2.73522708892835e-05
MS.gene46330	0	0	0	8	264	166	0.000	0.000	0.000	0.784	21.972	13.271	0.001	12.009	13.5518284011087	3.33555714573071e-07	2.73610630647699e-05
MS.gene007402	76	50	30	196	270	418	5.587	3.666	2.388	18.030	20.975	31.337	3.88033333333333	23.4473333333333	2.59517135919995	3.3422755894748e-07	2.7395652339237e-05
MS.gene016310	106	98	192	493	1161	781	17.823	16.397	34.315	103.655	205.999	133.495	22.845	147.716333333333	2.692879009359	3.35852872722879e-07	2.74877252512235e-05
MS.gene99551	106	98	192	493	1161	781	17.823	16.397	34.315	103.655	205.999	133.495	22.845	147.716333333333	2.692879009359	3.35852872722879e-07	2.74877252512235e-05
MS.gene041383	0	1	0	18	84	351	0.000	0.160	0.000	2.978	11.512	46.350	0.0533333333333333	20.28	8.5708044377245	3.40172934490341e-07	2.7820506131567e-05
MS.gene97706	476	523	275	67	61	62	10.134	11.120	6.248	1.803	1.370	1.354	9.16733333333333	1.509	-2.6029093263994	3.4224717081983e-07	2.79692561060731e-05
MS.gene013657	0	0	0	26	21	24	0.000	0.000	0.000	1.530	1.010	1.131	0.001	1.22366666666667	10.2569948983784	3.42765957882262e-07	2.79699064946131e-05
MS.gene052932	0	0	0	26	21	24	0.000	0.000	0.000	1.530	1.010	1.131	0.001	1.22366666666667	10.2569948983784	3.42765957882262e-07	2.79699064946131e-05
MSTRG.64523	38	54	20	191	170	185	2.790	3.945	1.587	17.531	13.146	13.789	2.774	14.822	2.41770043742044	3.43739546287377e-07	2.80284662954863e-05
MS.gene99908	20	14	6	57	300	523	2.240	1.564	0.717	8.003	35.558	59.737	1.507	34.4326666666667	4.51402659391021	3.45102836467416e-07	2.81140361137131e-05
MS.gene37676	70	57	44	132	196	212	8.125	6.665	5.417	19.329	24.195	25.185	6.73566666666667	22.903	1.76564393581572	3.45302430625563e-07	2.81140361137131e-05
MS.gene047631	48	58	75	562	580	212	1.930	2.302	3.199	28.141	24.518	8.626	2.477	20.4283333333333	3.043905731411	3.46128435802797e-07	2.81603512242888e-05
MS.gene014208	747	671	545	97	45	58	158.626	142.013	123.548	25.782	10.042	12.659	141.395666666667	16.161	-3.12914953062708	3.46998010250085e-07	2.8191502732103e-05
MS.gene047566	0	0	0	106	31	25	0.000	0.000	0.000	10.219	2.541	1.976	0.001	4.912	12.2620948453702	3.47026205235004e-07	2.8191502732103e-05
MS.gene044233	11	7	0	172	197	134	0.337	0.227	0.000	6.706	6.485	4.260	0.188	5.817	4.95147073715031	3.52143172469285e-07	2.85859855676549e-05
MS.gene93545	36	40	79	0	0	0	3.888	4.278	9.024	0.000	0.000	0.000	5.73	0.001	-12.4843194236443	3.53779529926341e-07	2.86975472319805e-05
MS.gene97818	144	167	119	25	22	24	10.239	11.833	9.069	2.256	1.636	1.713	10.3803333333333	1.86833333333333	-2.47402899485025	3.54279568372698e-07	2.87003110903937e-05
MS.gene019816	813	487	960	72	29	28	82.888	49.552	104.479	9.147	3.092	2.874	78.973	5.03766666666667	-3.97053192621307	3.54337770703622e-07	2.87003110903937e-05
MS.gene062185	324	384	402	775	848	1020	20.012	23.682	26.502	59.996	55.476	64.286	23.3986666666667	59.9193333333333	1.35659524973974	3.56369642758227e-07	2.88296793796207e-05
MS.gene24232	1797	1836	1422	352	363	491	196.991	200.733	166.407	48.326	42.176	54.924	188.043666666667	48.4753333333333	-1.95574499309968	3.5646149943389e-07	2.88296793796207e-05
MS.gene64009	113	126	47	6	5	3	8.707	9.665	3.826	0.549	0.390	0.272	7.39933333333333	0.403666666666667	-4.19615892804932	3.6230508416417e-07	2.92590745992994e-05
MS.gene64212	113	126	47	6	5	3	8.707	9.665	3.826	0.549	0.390	0.272	7.39933333333333	0.403666666666667	-4.19615892804932	3.6230508416417e-07	2.92590745992994e-05
MS.gene33587	0	2	0	115	67	35	0.000	0.101	0.000	8.672	4.245	2.128	0.0336666666666667	5.015	7.2187850034689	3.65185510402246e-07	2.94699593759242e-05
MS.gene051052	5	2	1	83	26	85	0.795	0.437	0.187	18.249	4.791	15.126	0.473	12.722	4.74934149784386	3.67913487704498e-07	2.96464092800178e-05
MS.gene074572	5	2	1	83	26	85	0.795	0.437	0.187	18.249	4.791	15.126	0.473	12.722	4.74934149784386	3.67913487704498e-07	2.96464092800178e-05
MS.gene051353	6	8	13	76	59	200	1.013	1.339	2.413	17.162	11.268	36.596	1.58833333333333	21.6753333333333	3.77046856152476	3.68853204902199e-07	2.97002770311986e-05
MS.gene93045	0	0	0	9	154	143	0.000	0.000	0.000	0.476	7.152	6.392	0.001	4.67333333333333	12.1902362281768	3.6936312046583e-07	2.97194831711771e-05
MSTRG.78394	79	87	87	1	3	8	6.332	6.954	7.443	0.100	0.255	0.654	6.90966666666667	0.336333333333333	-4.36065244066084	3.72676735870847e-07	2.99640851628081e-05
MSTRG.49291	1	1	22	1061	382	558	0.132	0.146	2.430	138.704	42.213	59.371	0.902666666666667	80.096	6.47139305283449	3.74355957250706e-07	3.00770155294279e-05
MS.gene37610	397	329	432	1330	1007	1231	23.660	19.516	27.434	99.280	63.509	74.784	23.5366666666667	79.191	1.75042646232702	3.77814306692746e-07	3.0332616640256e-05
MS.gene003928	123	72	58	0	2	0	7.805	4.594	3.968	0.000	0.135	0.032	5.45566666666667	0.0556666666666667	-6.61479799338606	3.84924436701035e-07	3.08808096807743e-05
MS.gene78724	75	88	279	1015	2264	2029	1.990	2.318	7.904	33.781	63.658	54.968	4.07066666666667	50.8023333333333	3.64155776705972	3.90137719610722e-07	3.12761357241075e-05
MSTRG.55048	175	154	113	23	24	19	17.911	15.677	12.344	2.953	2.603	1.988	15.3106666666667	2.51466666666667	-2.60609802253472	3.9343475165352e-07	3.15173758478959e-05
MS.gene034243	473	456	523	60	24	55	34.777	33.397	41.010	5.539	1.875	4.096	36.3946666666667	3.83666666666667	-3.2458017182987	3.98173277092355e-07	3.18736544063082e-05
MS.gene24537	0	0	0	12	64	69	0.000	0.000	0.000	1.332	5.806	6.038	0.001	4.392	12.1006623390052	3.994589504367e-07	3.19532145686063e-05
MS.gene069875	1443	1719	1230	2795	3099	3806	61.427	72.996	55.888	149.222	139.713	165.314	63.437	151.416333333333	1.25512438648364	4.0391994480745e-07	3.22864710335578e-05
MS.gene64016	0	0	0	75	17	42	0.000	0.000	0.000	24.910	4.891	11.436	0.001	13.7456666666667	13.7466892589991	4.0694994491068e-07	3.24812496846055e-05
MS.gene64219	0	0	0	75	17	42	0.000	0.000	0.000	24.910	4.891	11.436	0.001	13.7456666666667	13.7466892589991	4.0694994491068e-07	3.24812496846055e-05
MS.gene017190	0	0	0	35	53	16	0.000	0.000	0.000	4.086	5.164	1.529	0.001	3.593	11.8109732200022	4.08254870538291e-07	3.25453805007679e-05
MS.gene016776	0	0	0	14	44	36	0.000	0.000	0.000	0.563	1.495	1.181	0.001	1.07966666666667	10.076370252074	4.08347817584607e-07	3.25453805007679e-05
MS.gene004080	0	4	0	55	70	63	0.000	0.225	0.000	4.270	4.581	3.962	0.075	4.271	5.83153949214626	4.11866490289277e-07	3.2801945904435e-05
MS.gene074380	29	70	35	369	336	193	3.401	8.127	4.374	53.868	41.380	22.895	5.30066666666667	39.381	2.8932540215458	4.18459660281348e-07	3.33028201148909e-05
MS.gene011847	242	310	165	30	43	33	10.644	13.623	7.758	1.644	1.992	1.496	10.675	1.71066666666667	-2.64160549502669	4.20086744994562e-07	3.3408031424012e-05
MS.gene66784	0	0	0	31	34	17	0.000	0.000	0.000	6.175	5.684	2.736	0.001	4.865	12.2482240896685	4.22308119627247e-07	3.35560757316719e-05
MS.gene051691	0	0	0	20	23	23	0.000	0.000	0.000	8.308	8.205	7.994	0.001	8.169	12.995943767765	4.22561168444091e-07	3.35560757316719e-05
MS.gene39501	4275	4037	4390	452	1000	666	294.489	277.377	322.797	38.999	72.931	46.776	298.221	52.902	-2.4949876816296	4.23276617370988e-07	3.35885331993204e-05
MSTRG.3393	0	0	0	18	119	34	0.000	0.000	0.000	0.955	5.414	1.504	0.001	2.62433333333333	11.3577352621656	4.29024519677182e-07	3.40199979006581e-05
MS.gene71667	35	73	32	298	705	228	1.935	4.025	1.888	20.657	41.267	12.857	2.616	24.927	3.25227481692258	4.34897712649567e-07	3.43999318072228e-05
MS.gene29834	214	288	156	882	922	627	8.543	11.500	6.672	44.217	39.051	25.573	8.905	36.2803333333333	2.02650019455749	4.34981020256371e-07	3.43999318072228e-05
MS.gene019689	0	1	1	27	97	39	0.000	0.032	0.033	1.862	5.625	2.194	0.0216666666666667	3.227	7.21857255017964	4.35072374191873e-07	3.43999318072228e-05
MS.gene79925	0	1	1	27	97	39	0.000	0.032	0.033	1.862	5.625	2.194	0.0216666666666667	3.227	7.21857255017964	4.35072374191873e-07	3.43999318072228e-05
MS.gene016914	508	496	316	66	78	99	59.898	58.382	39.829	9.761	9.758	11.890	52.703	10.4696666666667	-2.33166957591408	4.36981372940365e-07	3.45259424155509e-05
MS.gene000215	79	77	23	0	0	0	10.856	10.567	3.382	0.000	0.000	0.000	8.26833333333333	0.001	-13.0133808360589	4.38082820982689e-07	3.45880126605424e-05
MS.gene018091	53	71	25	0	0	0	2.203	2.912	1.118	0.000	0.000	0.000	2.07766666666667	0.001	-11.0207484966897	4.42989165016445e-07	3.4950185506211e-05
MS.gene42554	2	8	1	52	84	535	0.142	0.457	0.069	3.745	5.138	31.365	0.222666666666667	13.416	5.91292518181145	4.43414980817554e-07	3.49585944703878e-05
MS.gene001744	7	22	14	74	136	95	0.637	1.989	1.349	8.444	13.144	8.846	1.325	10.1446666666667	2.93665719702887	4.52624002365895e-07	3.56589562957442e-05
MS.gene049660	615	563	441	92	144	118	19.010	17.371	14.547	3.581	4.705	3.714	16.976	4	-2.08542465625268	4.53016991595783e-07	3.56642593211151e-05
MS.gene40937	0	2	0	71	29	82	0.000	0.192	0.000	8.036	2.823	7.598	0.064	6.15233333333333	6.58691795527639	4.680861509765e-07	3.68241222852979e-05
MS.gene015967	93	74	57	7	6	9	24.756	19.567	16.133	2.276	1.610	2.432	20.152	2.106	-3.25834568570852	4.75339913405472e-07	3.73679276649005e-05
MS.gene61269	0	0	0	32	17	81	0.000	0.000	0.000	2.545	1.126	5.299	0.001	2.99	11.5459297690855	4.75843886951152e-07	3.73807118882688e-05
MS.gene55026	3	1	1	67	21	56	0.113	0.041	0.044	3.452	0.934	2.361	0.066	2.249	5.09067382641936	4.78474953164241e-07	3.75604553197919e-05
MS.gene26359	25	10	27	89	212	275	4.084	1.670	4.814	18.341	36.876	46.175	3.52266666666667	33.7973333333333	3.26216954894702	4.78874641845342e-07	3.75649027787964e-05
MS.gene63304	0	0	0	11	70	119	0.000	0.000	0.000	0.710	3.953	6.536	0.001	3.733	11.8661197933031	4.79219637694871e-07	3.75650566103722e-05
MS.gene005231	28	29	16	91	95	87	2.218	2.297	1.352	8.985	7.941	7.031	1.95566666666667	7.98566666666667	2.02975236175177	4.8192444536172e-07	3.77500587715817e-05
MS.gene60381	258	255	241	474	771	583	12.125	11.908	12.072	27.852	38.314	27.883	12.035	31.3496666666667	1.38121396147316	4.82621213606728e-07	3.77776153392749e-05
MS.gene29719	0	0	0	33	18	27	0.000	0.000	0.000	2.731	1.266	1.823	0.001	1.94	10.9218409370745	4.83182900309334e-07	3.77945664621961e-05
MS.gene022249	646	756	713	51	127	120	82.895	96.817	97.729	8.181	17.267	15.701	92.4803333333333	13.7163333333333	-2.75325172777262	4.85024933877067e-07	3.79115706345538e-05
MS.gene87404	3	0	0	81	35	104	0.215	0.000	0.000	7.460	2.729	7.815	0.0716666666666667	6.00133333333333	6.38783699979609	5.00543506930748e-07	3.90966607396379e-05
MS.gene033329	0	0	0	84	162	11	0.000	0.000	0.000	3.926	6.427	0.430	0.001	3.59433333333333	11.8115084931892	5.02700612390864e-07	3.92371622677825e-05
MS.gene007736	215	175	156	20	35	36	21.752	17.664	16.818	2.564	3.788	3.738	18.7446666666667	3.36333333333333	-2.47851649692168	5.03856414602877e-07	3.92993648506637e-05
MS.gene59125	10	4	0	131	101	284	0.702	0.245	0.000	11.375	7.410	20.134	0.315666666666667	12.973	5.36096640550596	5.04713788954426e-07	3.93382189329689e-05
MS.gene82886	0	0	0	23	109	24	0.000	0.000	0.000	0.712	2.808	0.602	0.001	1.374	10.4241662888181	5.07441347453284e-07	3.95226792865677e-05
MS.gene49031	0	0	0	83	13	67	0.000	0.000	0.000	3.614	0.483	2.348	0.001	2.14833333333333	11.0690021425279	5.13415046187272e-07	3.99384115680649e-05
MS.gene023961	0	0	0	16	28	25	0.000	0.000	0.000	1.079	1.610	1.378	0.001	1.35566666666667	10.404786774741	5.13508451326253e-07	3.99384115680649e-05
MS.gene004831	0	0	0	7	174	202	0.000	0.000	0.000	1.098	23.061	25.838	0.001	16.6656666666667	14.0245914094163	5.15912648105928e-07	4.00969214114861e-05
MS.gene071837	0	0	0	260	12	85	0.000	0.000	0.000	54.345	2.174	14.386	0.001	23.635	14.528637244246	5.18674567564223e-07	4.02829890388815e-05
MS.gene23341	0	0	0	138	41	19	0.000	0.000	0.000	12.220	3.054	1.372	0.001	5.54866666666667	12.4379254210821	5.21408508232125e-07	4.04666214879401e-05
MS.gene061619	877	972	555	16	12	71	66.710	73.711	45.078	1.558	0.981	5.513	61.833	2.684	-4.52592042700883	5.27563593827955e-07	4.09153215530536e-05
MS.gene068597	0	0	2	54	43	36	0.000	0.000	0.074	2.513	1.695	1.360	0.0246666666666667	1.856	6.23349013021978	5.29530469850987e-07	4.10387987915371e-05
MS.gene01409	0	0	0	22	22	82	0.000	0.000	0.000	2.297	1.910	7.002	0.001	3.73633333333333	11.867407454082	5.30471359785585e-07	4.10826433291371e-05
MS.gene33072	0	0	0	44	126	15	0.000	0.000	0.000	3.917	9.498	1.097	0.001	4.83733333333333	12.2399962398074	5.35011264181523e-07	4.14049565498164e-05
MS.gene059188	0	0	0	164	29	27	0.000	0.000	0.000	30.639	4.526	4.143	0.001	13.1026666666667	13.6775728398051	5.3945042733334e-07	4.16895817899925e-05
MS.gene059189	0	0	0	164	29	27	0.000	0.000	0.000	30.639	4.526	4.143	0.001	13.1026666666667	13.6775728398051	5.3945042733334e-07	4.16895817899925e-05
MS.gene79579	9	11	4	77	42	76	0.365	0.417	0.167	3.764	1.761	3.018	0.316333333333333	2.84766666666667	3.17026279002754	5.42146726291776e-07	4.1868408817179e-05
MS.gene68677	6	14	4	71	149	56	0.320	0.735	0.206	4.679	8.303	3.022	0.420333333333333	5.33466666666667	3.66579235301738	5.43898912861104e-07	4.19644183985125e-05
MS.gene85005	12	17	0	46	2149	8308	0.719	1.016	0.000	3.474	136.418	507.975	0.578333333333333	215.955666666667	8.54461820098486	5.44272741717695e-07	4.19644183985125e-05
MS.gene60038	12	5	1	78	90	254	1.348	0.606	0.159	11.206	10.830	29.495	0.704333333333333	17.177	4.60807591702069	5.44539563723987e-07	4.19644183985125e-05
MS.gene06524	0	0	0	104	11	98	0.000	0.000	0.000	20.041	1.750	15.276	0.001	12.3556666666667	13.5928852348739	5.46855042560792e-07	4.21132222227477e-05
MS.gene62328	0	0	0	36	65	15	0.000	0.000	0.000	7.797	11.715	2.611	0.001	7.37433333333333	12.8482969150182	5.53398138347533e-07	4.25871562432618e-05
MS.gene32863	0	0	0	15	26	33	0.000	0.000	0.000	1.217	1.810	2.230	0.001	1.75233333333333	10.7750615188507	5.55854416450811e-07	4.27461414583536e-05
MS.gene86821	1	0	0	15	479	79	0.021	0.000	0.000	0.747	19.618	3.098	0.007	7.821	10.1257824461991	5.58434984505961e-07	4.28760095699877e-05
MSTRG.16380	64	117	43	347	923	416	3.354	6.134	2.387	22.801	51.206	22.246	3.95833333333333	32.0843333333333	3.0189039936687	5.58629501240663e-07	4.28760095699877e-05
MS.gene08256	0	0	0	492	81	12	0.000	0.000	0.000	22.179	3.074	0.439	0.001	8.564	13.0640690803855	5.58717770905984e-07	4.28760095699877e-05
MS.gene46888	33	33	47	0	0	0	1.724	1.720	2.642	0.000	0.000	0.000	2.02866666666667	0.001	-10.9863161177934	5.71945597699879e-07	4.38175707465155e-05
MS.gene26922	0	0	0	42	14	68	0.000	0.000	0.000	4.140	1.158	5.446	0.001	3.58133333333333	11.8062810887063	5.72195425716352e-07	4.38175707465155e-05
MS.gene08338	72	24	8	297	2091	735	12.000	3.879	1.440	61.579	366.442	124.134	5.773	184.051666666667	4.99464577843162	5.7258779028257e-07	4.38175707465155e-05
MS.gene34952	72	24	8	297	2091	735	12.000	3.879	1.440	61.579	366.442	124.134	5.773	184.051666666667	4.99464577843162	5.7258779028257e-07	4.38175707465155e-05
MS.gene60613	410	78	133	1323	3479	8515	15.448	2.940	5.361	62.430	138.657	326.976	7.91633333333333	176.021	4.47477138684105	5.8410321358071e-07	4.46675801067014e-05
MS.gene24909	824	820	1097	2647	2404	2622	25.444	25.261	36.160	102.500	78.624	82.604	28.955	87.9093333333333	1.60220384759553	5.85232689833903e-07	4.47227225389609e-05
MS.gene39234	168	177	123	466	539	367	10.542	11.058	8.250	36.672	35.837	23.496	9.95	32.0016666666667	1.68537861275372	5.86105146242191e-07	4.47581606378591e-05
MS.gene52655	19	18	0	268	817	1475	1.275	1.235	0.000	22.944	59.135	102.843	0.836666666666667	61.6406666666667	6.20308569665137	5.95505441944278e-07	4.54443274818355e-05
MS.gene32672	0	0	0	36	40	15	0.000	0.000	0.000	2.446	2.341	0.828	0.001	1.87166666666667	10.8701078065668	6.06958904003378e-07	4.62861111835668e-05
MS.gene069676	0	0	0	33	19	23	0.000	0.000	0.000	1.791	0.852	1.002	0.001	1.215	10.2467405984931	6.10772789688196e-07	4.6544541860247e-05
MS.gene86528	0	0	0	16	24	26	0.000	0.000	0.000	0.596	0.727	0.782	0.001	0.701666666666667	9.4546420172326	6.14386891153515e-07	4.67873989405001e-05
MS.gene69431	0	2	4	70	35	169	0.000	0.117	0.253	5.970	2.490	11.643	0.123333333333333	6.701	5.76374173198776	6.16711733916796e-07	4.69318058080337e-05
MS.gene72344	0	0	0	185	15	55	0.000	0.000	0.000	20.126	1.411	4.838	0.001	8.79166666666667	13.1019209726481	6.31225947228803e-07	4.80029798813415e-05
MS.gene072900	35	42	28	0	0	0	6.564	7.864	5.552	0.000	0.000	0.000	6.66	0.001	-12.7013064619586	6.34061686418709e-07	4.81517525356033e-05
MS.gene67054	35	42	28	0	0	0	6.564	7.864	5.552	0.000	0.000	0.000	6.66	0.001	-12.7013064619586	6.34061686418709e-07	4.81517525356033e-05
MS.gene017389	4	0	0	45	86	139	0.211	0.000	0.000	2.755	4.395	6.846	0.0703333333333333	4.66533333333333	6.05162776053266	6.39017162737042e-07	4.84944500741566e-05
MS.gene055890	7	19	3	75	117	140	0.612	1.724	0.320	8.734	11.516	13.244	0.885333333333333	11.1646666666667	3.65657562748884	6.48213948530355e-07	4.91242997063405e-05
MS.gene055891	7	19	3	75	117	140	0.612	1.724	0.320	8.734	11.516	13.244	0.885333333333333	11.1646666666667	3.65657562748884	6.48213948530355e-07	4.91242997063405e-05
MS.gene46358	1	5	6	40	45	89	0.056	0.211	0.277	2.219	2.111	4.050	0.181333333333333	2.79333333333333	3.94527168733638	6.51328464064011e-07	4.92723309475635e-05
MS.gene062351	0	0	0	11	57	101	0.000	0.000	0.000	1.206	5.114	8.687	0.001	5.00233333333333	12.2883854801906	6.51441495085016e-07	4.92723309475635e-05
MS.gene012838	12	13	39	150	194	332	1.070	1.157	3.711	16.818	18.308	30.215	1.97933333333333	21.7803333333333	3.45993953598372	6.51912577862295e-07	4.92723309475635e-05
MS.gene90232	4	0	0	147	45	263	0.359	0.000	0.000	18.253	4.692	26.668	0.119666666666667	16.5376666666667	7.1105905425108	6.51967048462392e-07	4.92723309475635e-05
MS.gene018295	432	411	248	62	52	47	107.251	101.761	65.718	19.299	13.668	11.902	91.5766666666667	14.9563333333333	-2.61422352261169	6.52854209843622e-07	4.9305350904521e-05
MS.gene058500	39	29	58	0	0	0	2.821	2.108	4.465	0.000	0.000	0.000	3.13133333333333	0.001	-11.6125613775366	6.6110298369766e-07	4.98595492691207e-05
MS.gene51542	39	29	58	0	0	0	2.821	2.108	4.465	0.000	0.000	0.000	3.13133333333333	0.001	-11.6125613775366	6.6110298369766e-07	4.98595492691207e-05
MS.gene037427	0	0	0	28	19	22	0.000	0.000	0.000	1.404	0.808	0.902	0.001	1.038	10.0195907283579	6.64137686160754e-07	5.00539502657205e-05
MS.gene00470	0	0	0	56	13	57	0.000	0.000	0.000	7.987	1.521	6.560	0.001	5.356	12.3869402453243	6.65132040029232e-07	5.00944150203034e-05
MS.gene31685	119	147	103	306	392	651	6.868	8.470	6.372	22.161	23.955	38.296	7.23666666666667	28.1373333333333	1.95908838091628	6.66014974732199e-07	5.01264383869235e-05
MS.gene98185	488	245	419	1861	9483	2688	12.221	6.109	11.198	58.422	251.408	68.662	9.84266666666667	126.164	3.68010725918609	6.67606578054859e-07	5.02117178225491e-05
MS.gene014954	0	0	0	36	15	95	0.000	0.000	0.000	8.290	2.850	17.680	0.001	9.60666666666667	13.229820214341	6.73942875831436e-07	5.06534910408709e-05
MS.gene55342	66	60	88	2	0	0	5.202	4.688	7.422	0.227	0.000	0.000	5.77066666666667	0.0756666666666667	-6.2529362965359	6.77990655154914e-07	5.09227713749686e-05
MS.gene94035	4	3	9	73	66	39	0.324	0.242	0.789	7.405	5.644	3.183	0.451666666666667	5.41066666666667	3.58247601351542	6.79203000866525e-07	5.09788637552375e-05
MS.gene045296	515	451	365	55	19	27	109.302	95.462	82.743	14.635	4.355	5.901	95.8356666666667	8.297	-3.52990098501198	6.82447608250009e-07	5.11873100577e-05
MSTRG.67777	2	1	1	21	35	129	0.128	0.067	0.068	1.582	2.208	7.819	0.0876666666666667	3.86966666666667	5.46403709397001	6.84699983481541e-07	5.13210991041044e-05
MS.gene42377	47	41	25	0	0	0	3.482	3.042	1.970	0.000	0.000	0.001	2.83133333333333	0.000333333333333333	-13.0522283933474	6.92001706473246e-07	5.18329157814448e-05
MS.gene48296	1017	803	1756	6038	5006	6357	74.114	58.393	136.636	551.853	386.379	472.700	89.7143333333333	470.310666666667	2.39020365013333	6.93835880298737e-07	5.19347775664758e-05
MS.gene015744	0	0	0	12	87	45	0.000	0.000	0.000	0.825	4.900	2.416	0.001	2.71366666666667	11.4060278028097	7.02933944978825e-07	5.2579843201326e-05
MS.gene003645	13	11	37	366	283	137	0.830	0.738	2.576	30.095	19.650	9.144	1.38133333333333	19.6296666666667	3.82890226704734	7.06110964829624e-07	5.27814331307594e-05
MS.gene025669	0	0	0	40	14	44	0.000	0.000	0.000	8.443	2.565	7.588	0.001	6.19866666666667	12.5977422097978	7.1066018727004e-07	5.30852495140297e-05
MS.gene015512	0	0	0	8	97	327	0.000	0.000	0.000	1.017	10.203	33.234	0.001	14.818	13.8550631183676	7.12545332138788e-07	5.31151319042319e-05
MS.gene22593	0	0	0	8	97	327	0.000	0.000	0.000	1.017	10.203	33.234	0.001	14.818	13.8550631183676	7.12545332138788e-07	5.31151319042319e-05
MS.gene002197	61	51	9	416	403	457	2.435	2.013	0.395	20.754	16.942	18.513	1.61433333333333	18.7363333333333	3.53682824046902	7.13000364349828e-07	5.31151319042319e-05
MS.gene047063	61	51	9	416	403	457	2.435	2.013	0.395	20.754	16.942	18.513	1.61433333333333	18.7363333333333	3.53682824046902	7.13000364349828e-07	5.31151319042319e-05
MS.gene72243	0	4	0	80	57	226	0.000	0.145	0.000	3.616	2.194	8.350	0.0483333333333333	4.72	6.60962455495543	7.20951660697635e-07	5.36709547652458e-05
MS.gene87479	38	38	30	89	95	120	6.839	6.783	5.729	19.849	17.988	21.846	6.45033333333333	19.8943333333333	1.62491193297757	7.22603838618045e-07	5.37574056789299e-05
MS.gene78540	42	52	113	832	494	430	2.127	2.627	6.141	52.967	26.576	22.268	3.63166666666667	33.937	3.2241553418522	7.26136614621666e-07	5.39835494867545e-05
MS.gene23978	0	0	0	248	64	13	0.000	0.000	0.000	11.441	2.485	0.501	0.001	4.809	12.2315212108757	7.28438557622041e-07	5.41179440760343e-05
MSTRG.76939	18	19	20	112	110	62	1.558	1.575	1.818	11.473	9.670	5.336	1.65033333333333	8.82633333333333	2.41905678426253	7.31076077826152e-07	5.42770705970076e-05
MSTRG.23854	0	0	4	66	64	80	0.000	0.000	0.188	3.640	2.971	3.584	0.0626666666666667	3.39833333333333	5.76098530322632	7.42930483265853e-07	5.51198044454451e-05
MS.gene012000	662	536	567	1160	1314	1183	20.340	16.432	18.597	44.707	42.761	37.102	18.4563333333333	41.5233333333333	1.1698062969724	7.52098867448594e-07	5.57622496794588e-05
MS.gene018865	105	84	226	4	11	7	8.676	6.986	20.007	0.467	0.933	0.608	11.8896666666667	0.669333333333333	-4.15083959522275	7.53615090460381e-07	5.58368615197127e-05
MS.gene39163	25	17	33	107	130	98	3.443	2.336	4.870	18.366	18.765	13.588	3.54966666666667	16.9063333333333	2.25180834112625	7.54658260462748e-07	5.58763467118016e-05
MS.gene53833	32	32	51	0	0	0	1.238	1.217	2.097	0.000	0.000	0.000	1.51733333333333	0.001	-10.5673223415854	7.55193148811143e-07	5.58781698243315e-05
MSTRG.43298	0	0	6	670	113	311	0.000	0.000	0.363	47.596	6.762	17.970	0.121	24.1093333333333	7.63844090063995	7.58055489057669e-07	5.60520867628138e-05
MS.gene24773	133	189	112	630	396	638	3.034	4.318	2.740	18.065	9.585	14.888	3.364	14.1793333333333	2.07554009258373	7.60004651417732e-07	5.61582924206835e-05
MS.gene023809	392	459	457	79	47	72	28.707	33.559	35.755	7.276	3.669	5.412	32.6736666666667	5.45233333333333	-2.58318269390655	7.65480023330073e-07	5.65247379601009e-05
MS.gene73429	79	36	29	0	0	0	11.190	5.036	4.345	0.000	0.000	0.000	6.857	0.001	-12.7433618068659	7.66443326381786e-07	5.6524887628217e-05
MSTRG.28249	4	7	0	163	75	75	0.453	0.625	0.000	13.610	4.866	5.812	0.359333333333333	8.096	4.49381461266296	7.66514392810592e-07	5.6524887628217e-05
MS.gene016237	0	0	0	34	15	33	0.000	0.000	0.000	3.351	1.271	2.642	0.001	2.42133333333333	11.2415859865698	7.68736770040988e-07	5.66506232931686e-05
MS.gene78387	0	0	0	43	13	61	0.000	0.000	0.000	6.664	1.743	7.632	0.001	5.34633333333333	12.3843340742362	7.69609949453556e-07	5.66768300906254e-05
MS.gene008064	267	371	218	635	1074	1283	27.320	37.860	23.811	81.525	116.454	133.953	29.6636666666667	110.644	1.89915637624656	7.72691744310411e-07	5.68273522739721e-05
MS.gene031984	267	371	218	635	1074	1283	27.320	37.860	23.811	81.525	116.454	133.953	29.6636666666667	110.644	1.89915637624656	7.72691744310411e-07	5.68273522739721e-05
MS.gene54138	0	0	0	19	18	31	0.000	0.000	0.000	2.095	1.628	2.679	0.001	2.134	11.0593444608244	7.76153039288151e-07	5.70436020311187e-05
MS.gene32748	0	0	0	73	14	44	0.000	0.000	0.000	16.787	2.786	8.183	0.001	9.252	13.1755495506362	7.77235743876055e-07	5.70848637427089e-05
MS.gene036882	0	0	0	28	43	15	0.000	0.000	0.000	1.814	2.327	0.788	0.001	1.643	10.6821167649501	7.80214501385782e-07	5.72652343282535e-05
MS.gene62856	0	0	0	18	22	65	0.028	0.000	0.000	1.339	1.380	3.921	0.00933333333333333	2.21333333333333	7.88961260417668	7.84869021368752e-07	5.74912620682604e-05
MS.gene62857	0	0	0	18	22	65	0.028	0.000	0.000	1.339	1.380	3.921	0.00933333333333333	2.21333333333333	7.88961260417668	7.84869021368752e-07	5.74912620682604e-05
MS.gene72282	0	0	0	18	22	65	0.028	0.000	0.000	1.339	1.380	3.921	0.00933333333333333	2.21333333333333	7.88961260417668	7.84869021368752e-07	5.74912620682604e-05
MS.gene09559	93	117	19	0	0	0	3.816	4.778	0.844	0.000	0.000	0.000	3.146	0.001	-11.6193029554157	7.85711389111024e-07	5.75144938494452e-05
MS.gene89206	65	27	38	0	0	0	2.778	1.166	1.729	0.000	0.000	0.000	1.891	0.001	-10.8849336479498	7.9145345651711e-07	5.78961156421347e-05
MS.gene59482	66	90	76	411	213	480	3.162	4.304	3.902	24.834	10.889	23.603	3.78933333333333	19.7753333333333	2.38368605402141	8.02761197622355e-07	5.86449454497858e-05
MS.gene68077	66	90	76	411	213	480	3.162	4.304	3.902	24.834	10.889	23.603	3.78933333333333	19.7753333333333	2.38368605402141	8.02761197622355e-07	5.86449454497858e-05
MS.gene26363	182	56	20	867	1354	2301	29.996	9.205	3.508	178.776	235.846	386.090	14.2363333333333	266.904	4.22867140370694	8.03298111192464e-07	5.86450463736429e-05
MS.gene67387	254	228	323	28	9	10	13.722	12.275	18.658	1.867	0.541	0.570	14.885	0.992666666666667	-3.90640606326445	8.11757371468516e-07	5.91521162881532e-05
MS.gene065137	237	362	170	35	36	33	26.367	40.112	20.089	4.935	4.238	3.765	28.856	4.31266666666667	-2.74221921109462	8.11803918903634e-07	5.91521162881532e-05
MS.gene72259	0	0	0	36	17	25	0.000	0.000	0.000	2.775	1.078	1.557	0.001	1.80333333333333	10.816450377993	8.11864254493683e-07	5.91521162881532e-05
MS.gene001051	2	0	2	14	110	616	0.166	0.000	0.177	1.266	8.423	45.431	0.114333333333333	18.3733333333333	7.32822350141884	8.14919047994041e-07	5.93352095131193e-05
MS.gene018119	211	196	111	24	18	23	36.227	33.676	20.351	5.262	3.331	4.035	30.0846666666667	4.20933333333333	-2.83736470698179	8.21504370705872e-07	5.97749505828961e-05
MS.gene051493	12	9	23	69	137	242	1.066	0.836	2.260	7.998	13.350	22.773	1.38733333333333	14.707	3.40611661971648	8.27688392365373e-07	6.01533240569365e-05
MS.gene52172	2	1	0	126	67	20	0.087	0.027	0.000	7.437	3.339	0.972	0.038	3.916	6.68723753616011	8.27803076978881e-07	6.01533240569365e-05
MS.gene91596	11	10	4	126	85	46	0.588	0.575	0.228	8.733	4.974	2.616	0.463666666666667	5.441	3.55271190923877	8.29366764690679e-07	6.02269865170735e-05
MS.gene037686	1	1	5	15	332	176	0.126	0.123	0.569	2.168	40.909	20.946	0.272666666666667	21.341	6.29034562711066	8.40264252106268e-07	6.09779043867814e-05
MS.gene67477	5665	5927	3398	14098	14773	13047	405.137	422.733	259.330	1264.067	1118.515	951.651	362.4	1111.411	1.61673756380196	8.42842546676474e-07	6.10840513576753e-05
MS.gene67699	5665	5927	3398	14098	14773	13047	405.137	422.733	259.330	1264.067	1118.515	951.651	362.4	1111.411	1.61673756380196	8.42842546676474e-07	6.10840513576753e-05
MS.gene66462	11	33	19	91	153	131	0.896	2.614	1.632	9.038	12.787	10.505	1.714	10.7766666666667	2.6524719921798	8.48483250303046e-07	6.14301626473796e-05
MSTRG.24329	8	3	8	33	58	75	0.599	0.234	0.646	3.227	4.790	5.994	0.493	4.67033333333333	3.24386597063562	8.48740147619218e-07	6.14301626473796e-05
MS.gene66352	63	76	95	3	7	9	13.618	16.324	21.873	0.811	1.635	1.980	17.2716666666667	1.47533333333333	-3.54929445001842	8.49904852450283e-07	6.14332545096539e-05
MS.gene75054	63	76	95	3	7	9	13.618	16.324	21.873	0.811	1.635	1.980	17.2716666666667	1.47533333333333	-3.54929445001842	8.49904852450283e-07	6.14332545096539e-05
MS.gene016154	373	72	47	2180	2557	3713	61.034	11.737	8.233	446.861	442.556	618.993	27.0013333333333	502.803333333333	4.21889165930375	8.63460978155525e-07	6.23590615055406e-05
MS.gene026538	0	0	0	39	38	14	0.000	0.000	0.000	7.754	6.437	2.206	0.001	5.46566666666667	12.4161817619014	8.63851922269653e-07	6.23590615055406e-05
MS.gene016218	62	63	55	7	7	6	4.453	4.520	4.161	0.642	0.503	0.414	4.378	0.519666666666667	-3.07461352720432	8.67298550291044e-07	6.25666203196783e-05
MS.gene009037	0	0	0	20	49	18	0.000	0.000	0.000	2.486	5.063	1.800	0.001	3.11633333333333	11.6056338417545	8.68732157776618e-07	6.26287828398959e-05
MS.gene010555	10	15	12	44	51	65	0.517	0.782	0.694	2.911	2.853	3.512	0.664333333333333	3.092	2.21856110980695	8.71219121102237e-07	6.27254855448151e-05
MS.gene64700	10	15	12	44	51	65	0.517	0.782	0.694	2.911	2.853	3.512	0.664333333333333	3.092	2.21856110980695	8.71219121102237e-07	6.27254855448151e-05
MS.gene067922	81	85	18	625	423	558	4.499	4.703	1.098	43.672	24.961	31.721	3.43333333333333	33.4513333333333	3.28438187956209	8.73033231413251e-07	6.28147983611053e-05
MS.gene66408	1	1	4	26	33	39	0.158	0.212	0.717	5.133	5.459	6.256	0.362333333333333	5.616	3.95415349599841	8.91618020590471e-07	6.41098530524106e-05
MS.gene62087	811	827	825	8330	2715	4763	42.934	43.654	46.627	553.025	152.233	257.217	44.405	320.825	2.85299252868999	8.92205151741823e-07	6.41099749061309e-05
MS.gene40134	27	23	28	69	82	91	1.082	0.930	1.222	3.534	3.556	3.785	1.078	3.625	1.74962381703715	8.93641709977938e-07	6.41311625881315e-05
MS.gene96770	4	10	22	204	266	90	0.167	0.401	0.987	10.784	11.909	3.883	0.518333333333333	8.85866666666667	4.09513749294441	8.94049634747901e-07	6.41311625881315e-05
MS.gene20354	1182	1372	1047	2976	2905	2491	117.825	136.395	111.400	371.916	306.558	253.296	121.873333333333	310.59	1.34962889076399	8.94404563964812e-07	6.41311625881315e-05
MS.gene072318	0	0	0	58	46	13	0.000	0.000	0.052	7.136	4.713	1.264	0.0173333333333333	4.371	7.97827044536574	8.94842536021705e-07	6.41311625881315e-05
MS.gene002309	20	20	2	254	141	247	3.152	3.099	0.420	50.266	23.535	39.721	2.22366666666667	37.8406666666667	4.08892506021667	8.99730266470404e-07	6.44392818970837e-05
MS.gene041935	19	11	12	49	140	90	1.192	0.688	0.824	3.943	9.526	5.936	0.901333333333333	6.46833333333333	2.84326137639063	9.01634007162589e-07	6.45334227819352e-05
MS.gene017011	621	651	65	9	15	14	27.606	28.846	3.072	0.482	0.719	0.644	19.8413333333333	0.615	-5.01177875710176	9.03536687853733e-07	6.46273648683779e-05
MS.gene027740	41	31	46	104	134	167	2.788	2.087	3.330	8.827	9.543	11.503	2.735	9.95766666666667	1.86426688891396	9.06460492126024e-07	6.47941746551806e-05
MS.gene91156	53	117	39	519	1099	335	1.449	3.224	1.142	17.919	32.070	9.426	1.93833333333333	19.805	3.35297610515256	9.11082066370061e-07	6.5082044960243e-05
MS.gene003172	0	0	0	16	20	31	0.000	0.000	0.000	2.088	2.163	3.220	0.001	2.49033333333333	11.2821231458957	9.15317031148862e-07	6.53419409693935e-05
MSTRG.77545	13	8	7	64	40	84	1.863	1.143	1.071	11.498	6.068	12.276	1.359	9.94733333333333	2.87176436579181	9.17260974201797e-07	6.54081505964808e-05
MS.gene042852	94	104	107	12	14	20	6.892	7.612	8.402	1.135	1.076	1.488	7.63533333333333	1.233	-2.63051834193751	9.17439084963605e-07	6.54081505964808e-05
MS.gene005533	368	279	248	970	1254	725	13.862	10.469	9.972	45.786	49.984	27.822	11.4343333333333	41.1973333333333	1.84917870266785	9.2234844577268e-07	6.57153764474135e-05
MSTRG.91515	4526	3756	5925	12256	18557	27015	185.912	153.865	259.775	631.209	807.047	1131.840	199.850666666667	856.698666666667	2.09986545778968	9.40420511501054e-07	6.69594079151219e-05
MS.gene043228	0	0	0	33	18	453	0.000	0.000	0.000	3.957	1.833	44.175	0.001	16.655	14.0236677335617	9.47235732110532e-07	6.74008385652762e-05
MS.gene58467	455	439	126	16	3	3	52.513	50.552	15.500	2.281	0.325	0.373	39.5216666666667	0.993	-5.31470626006295	9.49735887616197e-07	6.75348555721263e-05
MS.gene014088	21	26	15	80	259	111	1.222	1.503	0.913	5.757	15.762	6.480	1.21266666666667	9.333	2.9441578533252	9.53276190048329e-07	6.77426145488724e-05
MS.gene016954	272	291	240	11	43	25	13.420	14.322	12.643	0.664	2.260	1.278	13.4616666666667	1.40066666666667	-3.26467147228878	9.61842938571843e-07	6.83070664832201e-05
MS.gene026854	232	217	183	353	520	493	25.221	23.521	21.282	48.155	59.851	54.704	23.3413333333333	54.2366666666667	1.21638153968972	9.7683609044969e-07	6.93268740071061e-05
MS.gene28083	68	53	37	0	0	1	3.463	2.719	2.009	0.000	0.000	0.052	2.73033333333333	0.0173333333333333	-7.29938416087463	9.79321619065939e-07	6.94582589771197e-05
MS.gene024233	0	0	0	127	10	76	0.000	0.000	0.000	6.074	0.402	2.957	0.001	3.14433333333333	11.6185384516402	9.92941512508813e-07	7.03786661176797e-05
MS.gene58132	186	147	44	7	4	4	4.879	3.838	1.228	0.222	0.103	0.113	3.315	0.146	-4.50496859611993	9.95501107604899e-07	7.05144471485105e-05
MS.gene86321	2	0	0	120	103	23	0.155	0.000	0.000	13.045	9.459	2.072	0.0516666666666667	8.192	7.30883809544692	1.00367956596814e-06	7.10477969683513e-05
MS.gene67205	190	106	193	8	15	22	9.584	5.318	10.401	0.497	0.816	1.150	8.43433333333333	0.821	-3.36081991238656	1.00928723576467e-06	7.13985960039517e-05
MS.gene71651	0	3	5	38	309	104	0.000	0.130	0.250	2.408	16.452	5.355	0.126666666666667	8.07166666666667	5.99375777415804	1.02317387078564e-06	7.23342312730752e-05
MS.gene86011	349	323	267	514	708	705	19.634	18.139	16.039	36.210	42.178	40.434	17.9373333333333	39.6073333333333	1.14280214442461	1.02622121773828e-06	7.25028600723121e-05
MS.gene37340	0	0	0	5	118	666	0.000	0.000	0.000	0.197	4.319	23.497	0.001	9.33766666666667	13.1888463732496	1.03475739967534e-06	7.30588093640534e-05
MS.gene89583	175	403	228	847	1176	1278	15.349	35.221	21.321	93.177	109.267	114.317	23.9636666666667	105.587	2.13951164320391	1.04395674614194e-06	7.36043773568383e-05
MS.gene60584	181	216	158	35	41	43	9.945	11.828	9.246	2.378	2.362	2.393	10.3396666666667	2.37766666666667	-2.12057129840617	1.0442147857718e-06	7.36043773568383e-05
MS.gene041086	287	471	143	1331	1489	2164	11.478	18.764	6.089	66.663	62.942	88.153	12.1103333333333	72.586	2.5834527404062	1.04450088041537e-06	7.36043773568383e-05
MS.gene050652	0	0	0	11	48	41	0.000	0.000	0.000	3.177	12.219	10.061	0.001	8.48566666666667	13.0508122925634	1.04595886228685e-06	7.36597190297805e-05
MSTRG.92284	7	17	10	363	60	152	0.608	1.513	0.971	40.839	5.677	13.904	1.03066666666667	20.14	4.28841395969045	1.06398306796738e-06	7.48808854800593e-05
MS.gene067490	483	670	601	97	95	56	25.242	34.879	33.511	6.347	5.254	3.004	31.2106666666667	4.86833333333333	-2.68053931642195	1.08014644297605e-06	7.5969606086976e-05
MS.gene025787	6	5	3	5	326	1655	0.262	0.207	0.155	0.292	15.558	76.209	0.208	30.6863333333333	7.20486893191643	1.08392530005574e-06	7.61864517063572e-05
MS.gene91250	162	187	79	652	481	700	17.965	20.672	9.386	90.721	56.555	79.226	16.0076666666667	75.5006666666667	2.23772635249314	1.09427935599704e-06	7.68648773037354e-05
MS.gene012927	0	0	0	13	28	55	0.000	0.000	0.000	2.403	4.398	8.397	0.001	5.066	12.3066313617125	1.09537957984932e-06	7.68928378398327e-05
MS.gene049671	0	0	0	49	40	13	0.000	0.000	0.000	2.199	1.505	0.473	0.001	1.39233333333333	10.4432889274416	1.09832867186283e-06	7.70504652135518e-05
MS.gene023745	0	0	0	76	43	13	0.000	0.000	0.000	4.602	2.234	0.667	0.001	2.501	11.288289342181	1.10238739152258e-06	7.72856840402397e-05
MS.gene037192	0	0	0	26	20	226	0.000	0.000	0.000	3.333	2.175	23.458	0.001	9.65533333333333	13.2371103511965	1.105325657687e-06	7.74420998861088e-05
MS.gene073894	5	2	19	154	141	164	1.028	0.431	4.073	39.726	30.692	34.483	1.844	34.967	4.24508346418686	1.1130708211734e-06	7.79348845812386e-05
MSTRG.566	30	18	18	69	91	132	1.336	0.817	0.867	3.905	4.349	6.077	1.00666666666667	4.777	2.24651882797998	1.11610828457702e-06	7.80976268546069e-05
MS.gene09329	1	1	1	34	22	27	0.027	0.027	0.029	1.155	0.631	0.748	0.0276666666666667	0.844666666666667	4.93216137779388	1.12558976172552e-06	7.87107813710337e-05
MS.gene64653	11	8	6	30	114	177	0.215	0.148	0.112	0.718	2.278	3.413	0.158333333333333	2.13633333333333	3.75409985130069	1.13048104403341e-06	7.90023727951571e-05
MS.gene39989	0	0	0	122	18	31	0.000	0.000	0.000	7.557	0.932	1.542	0.001	3.34366666666667	11.7072153155986	1.13736899659977e-06	7.94330383161021e-05
MS.gene35515	29	42	28	0	0	0	1.097	1.573	1.120	0.000	0.000	0.000	1.26333333333333	0.001	-10.3030196323373	1.14298223579306e-06	7.97741865374294e-05
MS.gene061249	11	21	12	46	222	269	1.960	3.581	2.184	9.877	40.729	47.464	2.575	32.69	3.66620503969669	1.14441442811039e-06	7.98232708238936e-05
MS.gene59525	0	0	0	94	22	23	0.000	0.000	0.000	10.024	1.972	1.976	0.001	4.65733333333333	12.1852884266737	1.15123526310375e-06	8.02479129165916e-05
MS.gene029043	133	153	167	592	423	446	14.978	17.146	20.085	83.516	50.378	51.144	17.403	61.6793333333333	1.82545114667945	1.16010449155819e-06	8.08147090722356e-05
MS.gene61272	0	0	0	12	30	36	0.000	0.000	0.000	1.300	2.778	3.181	0.001	2.41966666666667	11.2405926001497	1.16953944784041e-06	8.14201690108757e-05
MS.gene074376	112	118	66	12	12	13	13.963	14.608	8.778	1.868	1.577	1.608	12.4496666666667	1.68433333333333	-2.88585753105567	1.17228682275928e-06	8.15595841084646e-05
MS.gene96755	53	79	130	2	0	0	2.638	3.920	6.865	0.118	0.000	0.000	4.47433333333333	0.0393333333333333	-6.82977647575176	1.17890815864744e-06	8.19681743728022e-05
MS.gene014017	0	0	0	11	41	91	0.000	0.000	0.000	1.385	4.330	9.317	0.001	5.01066666666667	12.2907868506989	1.18623887687855e-06	8.24255373916348e-05
MS.gene028211	30	39	104	0	0	0	1.119	1.460	4.163	0.000	0.000	0.000	2.24733333333333	0.001	-11.1339984112631	1.19283348919451e-06	8.28312046510542e-05
MS.gene31948	0	0	3	54	36	86	0.000	0.000	0.062	1.445	0.807	1.854	0.0206666666666667	1.36866666666667	6.04932160172173	1.19426905084206e-06	8.28783366410727e-05
MS.gene02708	0	0	0	1	413	1593	0.000	0.000	0.000	0.065	27.580	102.551	0.001	43.3986666666667	15.4053630991101	1.20057455031537e-06	8.32631525370076e-05
MS.gene00866	0	0	0	32	13	63	0.000	0.000	0.000	2.689	0.954	4.328	0.001	2.657	11.3755825124905	1.21056926308097e-06	8.39031764946016e-05
MS.gene27322	738	912	428	94	47	72	66.091	81.413	40.857	10.515	4.413	6.557	62.787	7.16166666666667	-3.13209860474841	1.21587061734287e-06	8.42173052270606e-05
MS.gene032934	0	0	0	19	20	83	0.000	0.000	0.000	0.804	0.717	2.920	0.001	1.48033333333333	10.531706355246	1.21987474745897e-06	8.44412413683544e-05
MS.gene37338	0	0	0	14	38	22	0.000	0.000	0.000	0.977	2.276	1.236	0.001	1.49633333333333	10.5472158801944	1.24124337460886e-06	8.58661272688989e-05
MS.gene049356	162	162	199	512	1521	724	6.079	6.063	7.981	24.088	60.464	27.716	6.70766666666667	37.4226666666667	2.48002946393172	1.25202297147733e-06	8.65025435713183e-05
MS.gene06475	162	162	199	512	1521	724	6.079	6.063	7.981	24.088	60.464	27.716	6.70766666666667	37.4226666666667	2.48002946393172	1.25202297147733e-06	8.65025435713183e-05
MS.gene063694	2	2	4	42	22	41	0.109	0.102	0.227	2.512	1.109	1.992	0.146	1.871	3.67976928436077	1.25939927989581e-06	8.69573116915705e-05
MS.gene015700	0	0	0	40	12	50	0.000	0.000	0.000	2.861	0.716	2.966	0.001	2.181	11.0907740546408	1.26435417544918e-06	8.72444215785058e-05
MS.gene062289	4	23	6	55	364	491	0.389	2.567	0.673	7.642	42.809	55.612	1.20966666666667	35.3543333333333	4.86920559386455	1.28154336434894e-06	8.83748430372319e-05
MS.gene067319	0	0	1	31	21	48	0.000	0.000	0.148	5.383	3.113	6.811	0.0493333333333333	5.10233333333333	6.69245057244579	1.30768141299898e-06	9.01205639865905e-05
MS.gene060480	0	0	0	9	79	58	0.000	0.000	0.000	0.725	5.172	3.634	0.001	3.177	11.6334493747135	1.31498379518791e-06	9.05668210336085e-05
MS.gene012020	23	45	46	0	0	0	2.605	5.160	5.587	0.000	0.000	0.000	4.45066666666667	0.001	-12.1198057386414	1.31788735453042e-06	9.07097475926571e-05
MS.gene68561	0	0	0	14	22	25	0.000	0.000	0.000	0.991	1.316	1.428	0.001	1.245	10.2819300269554	1.32924729682194e-06	9.14341790077743e-05
MSTRG.64093	1	1	2	26	63	21	0.090	0.061	0.130	2.276	4.822	1.789	0.0936666666666667	2.96233333333333	4.98305445261206	1.34369599846569e-06	9.23700322661526e-05
MS.gene40815	66	34	25	0	0	0	4.898	2.564	2.009	0.000	0.000	0.000	3.157	0.001	-11.624338545313	1.34985531802122e-06	9.27130524119536e-05
MS.gene23996	56	52	51	109	191	152	8.070	7.436	7.810	19.641	29.152	22.295	7.772	23.696	1.6082857397035	1.35122577025859e-06	9.27130524119536e-05
MS.gene94829	56	52	51	109	191	152	8.070	7.436	7.810	19.641	29.152	22.295	7.772	23.696	1.6082857397035	1.35122577025859e-06	9.27130524119536e-05
MS.gene033058	0	0	0	21	17	21	0.000	0.000	0.000	1.502	1.007	1.220	0.001	1.243	10.2796105810525	1.35303985323401e-06	9.27781361386378e-05
MS.gene81687	70	59	111	2	7	6	8.889	7.501	15.081	0.352	0.894	0.831	10.4903333333333	0.692333333333333	-3.92144990011583	1.35386877259692e-06	9.27781361386378e-05
MS.gene79488	9	12	7	127	46	69	0.418	0.579	0.349	7.742	2.367	3.425	0.448666666666667	4.51133333333333	3.32983797859925	1.35519302584277e-06	9.28108054246342e-05
MS.gene80284	127	144	146	581	424	381	4.252	4.814	5.231	24.477	15.080	13.052	4.76566666666667	17.5363333333333	1.87959717540706	1.35705113469919e-06	9.28799722866493e-05
MS.gene005737	0	0	1	169	13	81	0.000	0.000	0.049	8.645	0.556	3.346	0.0163333333333333	4.18233333333333	8.00034499104406	1.3605019847537e-06	9.30579958441027e-05
MS.gene29847	820	786	1268	158	171	157	146.757	140.324	242.269	35.400	32.328	28.741	176.45	32.1563333333333	-2.45608461424058	1.40119655954714e-06	9.57816684412539e-05
MS.gene32826	0	0	0	16	18	26	0.000	0.000	0.000	1.993	1.846	2.594	0.001	2.14433333333333	11.0663134726255	1.40612003058232e-06	9.58579344634126e-05
MS.gene015894	102	95	45	6	5	2	24.283	22.666	11.491	1.875	1.266	0.488	19.48	1.20966666666667	-4.00931221621152	1.40732705612288e-06	9.58579344634126e-05
MS.gene021574	102	95	45	6	5	2	24.283	22.666	11.491	1.875	1.266	0.488	19.48	1.20966666666667	-4.00931221621152	1.40732705612288e-06	9.58579344634126e-05
MS.gene54071	102	95	45	6	5	2	24.283	22.666	11.491	1.875	1.266	0.488	19.48	1.20966666666667	-4.00931221621152	1.40732705612288e-06	9.58579344634126e-05
MS.gene86297	102	95	45	6	5	2	24.283	22.666	11.491	1.875	1.266	0.488	19.48	1.20966666666667	-4.00931221621152	1.40732705612288e-06	9.58579344634126e-05
MS.gene67647	0	0	0	53	10	93	0.000	0.000	0.000	4.682	0.763	6.619	0.001	4.02133333333333	11.9734582125475	1.40756436623048e-06	9.58579344634126e-05
MS.gene035612	792	434	134	2155	7602	9744	31.959	17.470	5.769	109.057	324.867	401.151	18.3993333333333	278.358333333333	3.91921787554467	1.41473855336793e-06	9.62866311387289e-05
MS.gene31999	51	65	52	0	2	0	3.030	3.887	3.294	0.000	0.134	0.000	3.40366666666667	0.0446666666666667	-6.25174735054681	1.42476019851679e-06	9.69084719373765e-05
MS.gene041266	531	646	424	111	87	114	25.555	30.990	21.782	6.696	4.432	5.594	26.109	5.574	-2.2277622945365	1.42972664931067e-06	9.71859130432732e-05
MS.gene28244	27	43	91	3499	384	670	3.294	5.266	12.009	542.085	50.209	84.469	6.85633333333333	225.587666666667	5.04010713417123	1.437348988466e-06	9.75714554193791e-05
MS.gene018022	0	0	0	9	97	54	0.000	0.000	0.000	0.413	3.695	1.985	0.001	2.031	10.9879745242962	1.43779248854328e-06	9.75714554193791e-05
MS.gene77519	313	327	197	32	45	60	55.247	57.584	37.144	7.024	8.338	10.787	49.9916666666667	8.71633333333333	-2.51989435096051	1.43807145639476e-06	9.75714554193791e-05
MSTRG.76220	49	79	152	0	2	0	4.002	6.418	13.020	0.000	0.176	0.000	7.81333333333333	0.0586666666666667	-7.05725333067231	1.45959864837911e-06	9.89707298988852e-05
MSTRG.81586	0	0	0	11	33	39	0.000	0.000	0.000	1.153	2.922	3.327	0.001	2.46733333333333	11.2687369195791	1.47134725761014e-06	9.97056283950315e-05
MSTRG.50526	17	10	24	100	95	80	0.797	0.479	1.218	5.873	4.703	3.838	0.831333333333333	4.80466666666667	2.53093738017836	1.47811763437197e-06	0.000100102477368464
MS.gene02326	152	147	156	2090	519	1076	3.850	3.726	4.217	66.574	13.968	27.887	3.931	36.143	3.20074799121537	1.4826561363848e-06	0.000100347780088521
MS.gene78939	75	81	99	184	236	237	6.983	7.553	9.878	21.507	23.335	22.528	8.138	22.4566666666667	1.46439761307978	1.49835786876288e-06	0.000101307970908241
MS.gene86230	5	5	5	30	101	37	0.225	0.217	0.215	1.542	4.396	1.572	0.219	2.50333333333333	3.5148476320793	1.49869336369352e-06	0.000101307970908241
MS.gene34486	109	124	117	244	314	463	4.131	4.667	4.712	11.608	12.594	17.896	4.50333333333333	14.0326666666667	1.63972402041856	1.50600509370562e-06	0.000101739423690015
MS.gene025969	0	0	0	7	74	300	0.000	0.000	0.000	0.559	4.697	18.232	0.001	7.82933333333333	12.9346737521221	1.51251886516462e-06	0.00010211647095342
MS.gene74416	0	0	0	46	13	33	0.000	0.000	0.000	9.221	2.282	5.426	0.001	5.643	12.4622466342444	1.5170835713812e-06	0.000102361545123113
MS.gene07137	55	69	77	195	180	196	1.927	2.385	2.849	8.497	6.636	6.954	2.387	7.36233333333333	1.62496450352238	1.54809614097788e-06	0.000104197241675603
MS.gene07615	55	69	77	195	180	196	1.927	2.385	2.849	8.497	6.636	6.954	2.387	7.36233333333333	1.62496450352238	1.54809614097788e-06	0.000104197241675603
MS.gene07617	55	69	77	195	180	196	1.927	2.385	2.849	8.497	6.636	6.954	2.387	7.36233333333333	1.62496450352238	1.54809614097788e-06	0.000104197241675603
MS.gene07621	55	69	77	195	180	196	1.927	2.385	2.849	8.497	6.636	6.954	2.387	7.36233333333333	1.62496450352238	1.54809614097788e-06	0.000104197241675603
MS.gene73678	0	0	0	24	17	133	0.000	0.000	0.000	1.244	0.730	5.555	0.001	2.50966666666667	11.2932800431481	1.56214515966993e-06	0.0001050782507034
MS.gene46205	7	17	19	70	79	124	0.277	0.660	0.758	3.364	3.187	4.850	0.565	3.80033333333333	2.74980319256212	1.56454383833211e-06	0.000105110470336241
MS.gene76051	7	17	19	70	79	124	0.277	0.660	0.758	3.364	3.187	4.850	0.565	3.80033333333333	2.74980319256212	1.56454383833211e-06	0.000105110470336241
MS.gene84520	9	8	10	56	38	48	0.497	0.427	0.621	4.000	2.324	2.783	0.515	3.03566666666667	2.55936904598366	1.57309856901113e-06	0.000105620403491889
MS.gene053073	281	201	543	1626	1823	2247	15.882	11.347	32.778	115.370	109.207	129.714	20.0023333333333	118.097	2.56173210692294	1.58251764761182e-06	0.000106187709898698
MS.gene000572	0	0	0	30	15	23	0.000	0.000	0.000	1.693	0.700	1.032	0.001	1.14166666666667	10.1569257720141	1.60828464258777e-06	0.000107850602964177
MS.gene49830	12	17	19	62	68	59	0.506	0.721	0.866	3.408	3.129	2.643	0.697666666666667	3.06	2.13292184204546	1.6223366883624e-06	0.000108726343983592
MSTRG.98788	137	125	76	10	6	2	12.041	10.976	7.098	1.104	0.554	0.162	10.0383333333333	0.606666666666667	-4.04847190338429	1.63007803697742e-06	0.000109161740976678
MS.gene28377	0	0	0	94	11	48	0.000	0.000	0.000	6.302	0.636	2.631	0.001	3.18966666666667	11.6391899489425	1.63082704677142e-06	0.000109161740976678
MS.gene068251	74	55	37	570	171	588	6.619	4.904	3.551	63.926	16.197	53.639	5.02466666666667	44.5873333333333	3.14953412086719	1.64465375489552e-06	0.000110020002071532
MS.gene063618	3	0	3	62	41	31	0.216	0.000	0.225	4.998	2.782	2.062	0.147	3.28066666666667	4.48010095557262	1.65215885323483e-06	0.00011045458589746
MS.gene74581	0	0	0	90	308	6	0.000	0.000	0.000	3.572	10.296	0.203	0.001	4.69033333333333	12.1954747407201	1.65437661655137e-06	0.000110535371888534
MS.gene047861	100	151	60	7	12	8	22.121	33.344	14.094	1.952	2.810	1.804	23.1863333333333	2.18866666666667	-3.40515053717515	1.65579508454507e-06	0.00011056268787705
MS.gene072669	114	124	220	2	12	2	4.320	4.702	8.945	0.102	0.474	0.078	5.989	0.218	-4.77991509220146	1.65809110535051e-06	0.000110648531849314
MSTRG.27089	0	1	0	72	14	79	0.000	0.184	0.000	15.600	2.612	13.950	0.0613333333333333	10.7206666666667	7.44950754706045	1.66311072396395e-06	0.000110915913008432
MS.gene58325	0	1	3	50	24	107	0.000	0.026	0.082	1.608	0.652	2.799	0.036	1.68633333333333	5.5497490216438	1.66766448724154e-06	0.000111151918848963
MS.gene34354	135	308	259	20	5	8	17.704	40.382	36.331	3.352	0.640	1.138	31.4723333333333	1.71	-4.20201591262094	1.67018396093952e-06	0.000111252132113483
MS.gene40359	0	0	0	3	181	454	0.000	0.000	0.000	0.371	21.699	52.286	0.001	24.7853333333333	14.5971990410252	1.67942942754332e-06	0.000111799974316969
MS.gene64419	230	313	176	13	40	25	22.927	31.077	18.737	1.591	4.228	2.506	24.247	2.775	-3.1272465819466	1.68442437146077e-06	0.000112064364562531
MS.gene84597	56	69	50	2	7	5	2.223	2.736	2.116	0.094	0.282	0.204	2.35833333333333	0.193333333333333	-3.60860534259167	1.68583669405095e-06	0.000112090227499776
MS.gene074568	6410	7246	4603	17488	17193	13780	947.643	1068.442	726.374	3241.747	2691.222	2078.027	914.153	2670.332	1.54651157040156	1.69942412954685e-06	0.000112925083482049
MS.gene52075	336	294	210	50	31	34	43.836	38.203	29.256	8.167	4.276	4.514	37.0983333333333	5.65233333333333	-2.71443592138346	1.70258225951772e-06	0.000113003936015754
MS.gene029486	128	109	120	9	6	19	20.468	17.327	20.389	1.800	1.060	3.149	19.3946666666667	2.003	-3.27542565442795	1.70267463953313e-06	0.000113003936015754
MS.gene009009	0	0	0	22	19	189	0.000	0.000	0.000	3.123	2.209	21.480	0.001	8.93733333333333	13.1256287177856	1.71826390722719e-06	0.000113969499668465
MS.gene052632	36	36	58	154	143	214	2.397	2.351	4.072	12.764	10.048	14.486	2.94	12.4326666666667	2.08024771120865	1.72297408084055e-06	0.000114212739494363
MS.gene061887	0	0	0	21	15	24	0.000	0.000	0.000	0.851	0.529	0.782	0.001	0.720666666666667	9.4931883070135	1.73015270949066e-06	0.000114619215312101
MS.gene28078	366	410	203	25	47	55	27.866	31.078	16.504	2.386	3.786	4.272	25.1493333333333	3.48133333333333	-2.85280829506842	1.73445966144037e-06	0.000114835071707988
MS.gene96077	0	0	0	11	31	58	0.000	0.000	0.000	0.844	2.055	3.712	0.001	2.20366666666667	11.1056902986273	1.73805412192646e-06	0.00011500352313228
MS.gene060346	668	949	337	31	86	60	74.794	105.960	40.239	4.384	10.147	6.872	73.6643333333333	7.13433333333333	-3.36811573813744	1.75822538409025e-06	0.000116127711315413
MS.gene58286	668	949	337	31	86	60	74.794	105.960	40.239	4.384	10.147	6.872	73.6643333333333	7.13433333333333	-3.36811573813744	1.75822538409025e-06	0.000116127711315413
MS.gene58287	668	949	337	31	86	60	74.794	105.960	40.239	4.384	10.147	6.872	73.6643333333333	7.13433333333333	-3.36811573813744	1.75822538409025e-06	0.000116127711315413
MS.gene06116	52	57	50	0	2	0	1.865	2.060	1.931	0.000	0.072	0.000	1.952	0.024	-6.34577483684173	1.76751745102611e-06	0.000116627813654496
MS.gene022453	295	255	341	43	66	39	9.561	8.240	11.808	1.768	2.250	1.280	9.86966666666667	1.766	-2.48251601763575	1.76899220586731e-06	0.000116627813654496
MS.gene98291	295	255	341	43	66	39	9.561	8.240	11.808	1.768	2.250	1.280	9.86966666666667	1.766	-2.48251601763575	1.76899220586731e-06	0.000116627813654496
MS.gene24252	0	0	0	29	14	25	0.000	0.000	0.000	3.392	1.360	2.368	0.001	2.37333333333333	11.2126990251326	1.77882778507491e-06	0.00011686049381281
MS.gene24253	0	0	0	29	14	25	0.000	0.000	0.000	3.392	1.360	2.368	0.001	2.37333333333333	11.2126990251326	1.77882778507491e-06	0.00011686049381281
MS.gene24255	0	0	0	29	14	25	0.000	0.000	0.000	3.392	1.360	2.368	0.001	2.37333333333333	11.2126990251326	1.77882778507491e-06	0.00011686049381281
MS.gene27247	0	0	0	29	14	25	0.000	0.000	0.000	3.392	1.360	2.368	0.001	2.37333333333333	11.2126990251326	1.77882778507491e-06	0.00011686049381281
MS.gene27289	0	0	0	29	14	25	0.000	0.000	0.000	3.392	1.360	2.368	0.001	2.37333333333333	11.2126990251326	1.77882778507491e-06	0.00011686049381281
MS.gene79690	24	38	33	0	0	0	3.513	5.434	5.027	0.000	0.000	0.000	4.658	0.001	-12.1854949242109	1.77892430859803e-06	0.00011686049381281
MS.gene23078	146	229	201	584	808	496	6.107	9.544	8.944	30.576	35.728	21.140	8.19833333333333	29.148	1.82999434146749	1.79519264178001e-06	0.000117858486700267
MSTRG.13319	22	13	10	52	78	73	5.488	2.908	2.778	15.556	19.199	18.104	3.72466666666667	17.6196666666667	2.24200340656152	1.79803548821801e-06	0.000117974397989082
MS.gene20856	199	305	160	18	10	3	39.674	60.642	33.986	4.499	2.153	0.521	44.7673333333333	2.391	-4.22676034827122	1.80078562989134e-06	0.000118005640575286
MS.gene028302	232	205	185	6	28	22	40.200	35.350	34.262	1.329	5.114	3.922	36.604	3.455	-3.40524369575701	1.80835374263313e-06	0.000118367723639132
MS.gene013992	0	0	0	12	28	25	0.000	0.000	0.000	1.065	2.167	1.893	0.001	1.70833333333333	10.738373788559	1.81176135667754e-06	0.000118519929896681
MS.gene91301	1445	1683	1317	2616	4096	3108	135.834	157.787	132.089	308.312	407.549	297.988	141.903333333333	337.949666666667	1.25189991235977	1.82868092887701e-06	0.00011955533800565
MS.gene014110	0	6	0	119	113	655	0.000	0.159	0.000	3.997	3.186	17.863	0.053	8.34866666666667	7.29940963882516	1.84626224526465e-06	0.000120632748182841
MS.gene77667	251	261	180	26	48	23	14.585	15.155	11.213	1.867	2.976	1.347	13.651	2.06333333333333	-2.72595782538719	1.85341813119099e-06	0.000121028093446907
MS.gene94192	5322	5080	3664	619	1131	598	1217.906	1159.413	894.837	177.574	274.140	139.463	1090.71866666667	197.059	-2.46857948338254	1.86409126196642e-06	0.000121652506505017
MS.gene93069	47	54	102	338	284	347	2.589	2.961	5.994	23.419	16.645	19.570	3.848	19.878	2.36899190503213	1.86851790020049e-06	0.000121868766060247
MS.gene042548	0	0	0	9	46	95	0.000	0.000	0.000	0.416	1.804	3.565	0.001	1.92833333333333	10.9131387432737	1.88183964541489e-06	0.00012266458088696
MS.gene20651	95	65	34	2	4	1	8.041	5.500	3.062	0.212	0.358	0.086	5.53433333333333	0.218666666666667	-4.66160432096608	1.88351558034409e-06	0.000122700787728924
MS.gene42328	0	0	0	64	29	14	0.000	0.000	0.000	5.770	2.202	0.996	0.001	2.98933333333333	11.5456080620843	1.88570908905556e-06	0.000122732429567764
MS.gene046038	334	321	132	30	25	31	10.903	10.459	4.593	1.232	0.875	1.047	8.65166666666667	1.05133333333333	-3.04075792248869	1.88624282210018e-06	0.000122732429567764
MS.gene29656	1	0	0	22	24	51	0.077	0.000	0.000	1.771	1.612	3.252	0.0256666666666667	2.21166666666667	6.42909420956266	1.89714235696865e-06	0.000123368328519551
MS.gene00519	61	49	74	2	0	0	2.757	2.224	3.569	0.124	0.000	0.000	2.85	0.0413333333333333	-6.10751239427375	1.91361208984429e-06	0.000124365479367756
MS.gene92142	2466	2429	2078	577	568	441	214.919	211.092	193.303	63.007	52.439	39.160	206.438	51.5353333333333	-2.00207475056544	1.91540843971137e-06	0.000124408391112641
MSTRG.85054	21	9	18	143	71	107	0.741	0.317	0.678	6.325	2.652	3.850	0.578666666666667	4.27566666666667	2.88534493707948	1.92557438405268e-06	0.00012499454632415
MS.gene93870	65	59	48	5	6	8	4.167	3.790	3.286	0.403	0.379	0.500	3.74766666666667	0.427333333333333	-3.13255887806553	1.93350938732482e-06	0.000125435276058748
MS.gene01109	172	156	306	24	12	12	4.943	4.472	9.391	0.877	0.353	0.344	6.26866666666667	0.524666666666667	-3.57868557707442	1.94204543326297e-06	0.000125859068519469
MSTRG.2023	20	14	54	204	253	279	2.664	1.891	7.555	33.422	35.010	37.297	4.03666666666667	35.243	3.12610037211827	1.9423405212213e-06	0.000125859068519469
MS.gene062638	0	0	0	9	65	45	0.000	0.000	0.000	1.299	8.258	5.480	0.001	5.01233333333333	12.2912666455222	1.94439017749645e-06	0.000125873971132097
MS.gene00404	71	53	106	264	362	285	4.134	3.066	6.610	19.291	22.344	16.935	4.60333333333333	19.5233333333333	2.08444857485147	1.9471683082311e-06	0.000125873971132097
MS.gene00405	71	53	106	264	362	285	4.134	3.066	6.610	19.291	22.344	16.935	4.60333333333333	19.5233333333333	2.08444857485147	1.9471683082311e-06	0.000125873971132097
MS.gene073452	71	53	106	264	362	285	4.134	3.066	6.610	19.291	22.344	16.935	4.60333333333333	19.5233333333333	2.08444857485147	1.9471683082311e-06	0.000125873971132097
MS.gene81860	0	0	0	18	15	29	0.000	0.000	0.000	2.667	1.848	3.461	0.001	2.65866666666667	11.376487193677	1.95135343157725e-06	0.000126070095330479
MS.gene35606	285	268	357	643	1300	1011	11.333	10.620	15.147	32.055	54.717	41.000	12.3666666666667	42.5906666666667	1.78408062627486	1.95300257071382e-06	0.000126102243817057
MS.gene031119	2	4	4	83	133	17	0.166	0.331	0.354	8.639	11.690	1.439	0.283666666666667	7.256	4.67690591956371	1.95555428689504e-06	0.000126144942129827
MS.gene009659	626	566	540	70	134	140	27.214	24.568	25.061	3.793	6.187	6.200	25.6143333333333	5.39333333333333	-2.24770223607464	1.95596770771493e-06	0.000126144942129827
MS.gene32445	0	0	0	24	42	13	0.000	0.000	0.000	3.216	4.673	1.392	0.001	3.09366666666667	11.5951020437458	1.963482638725e-06	0.000126555065804295
MS.gene88835	0	0	0	35	13	28	0.000	0.000	0.000	2.791	0.902	1.805	0.001	1.83266666666667	10.8397286907918	1.96825138440261e-06	0.000126787807413624
MS.gene74202	5	0	7	20	2069	400	0.176	0.000	0.249	0.886	76.147	14.169	0.141666666666667	30.4006666666667	7.74545881061664	1.97046932263368e-06	0.000126849422378756
MS.gene004068	1	1	0	10	175	83	0.176	0.209	0.000	2.185	32.361	14.697	0.128333333333333	16.4143333333333	6.99891640086026	1.97152460905726e-06	0.000126849422378756
MS.gene61001	12	6	17	61	80	65	0.854	0.413	1.231	5.224	5.796	4.579	0.832666666666667	5.19966666666667	2.64260816361343	1.97646480438296e-06	0.000127092605871033
MS.gene033631	1	0	0	19	31	30	0.052	0.000	0.000	0.998	1.353	1.280	0.0173333333333333	1.21033333333333	6.12571149665911	1.99286958445673e-06	0.00012807227843585
MS.gene005202	0	0	0	70	29	14	0.000	0.000	0.000	9.368	3.265	1.524	0.001	4.719	12.2042654561368	2.00317248235317e-06	0.000128658892784476
MS.gene90475	0	0	0	10	36	75	0.000	0.000	0.000	0.994	2.941	5.968	0.001	3.301	11.6886874232225	2.00801028425568e-06	0.00012889401536241
MSTRG.104130	62	71	36	4	2	1	14.229	16.251	8.755	1.151	0.501	0.234	13.0783333333333	0.628666666666667	-4.37873961907529	2.01400321217661e-06	0.000129202966466922
MS.gene052224	335	266	388	729	1270	1630	17.259	13.641	21.324	47.082	69.231	85.622	17.408	67.3116666666667	1.95110611718256	2.01956749013686e-06	0.000129484073015168
MS.gene68075	11	11	2	126	49	125	0.537	0.536	0.130	7.713	2.537	6.219	0.401	5.48966666666667	3.77504440945098	2.02137555519887e-06	0.000129524162843018
MS.gene033150	195	145	130	451	465	365	9.228	6.877	6.588	26.819	23.337	17.645	7.56433333333333	22.6003333333333	1.57905920691828	2.02964766791618e-06	0.000129978161881968
MS.gene053292	1415	1451	1662	199	338	385	44.542	45.541	55.841	7.865	11.267	12.370	48.6413333333333	10.5006666666667	-2.21170185113216	2.04016747989147e-06	0.000130575488245445
MS.gene037365	191	298	209	780	882	2252	4.262	6.654	4.990	21.862	20.870	51.358	5.302	31.3633333333333	2.5644703236732	2.04138622443737e-06	0.000130577174454256
MS.gene050410	0	0	0	12	23	29	0.000	0.000	0.000	3.021	4.796	5.645	0.001	4.48733333333333	12.1316426406142	2.05472759455452e-06	0.000131277193363172
MS.gene07045	0	0	0	12	23	29	0.000	0.000	0.000	3.021	4.796	5.645	0.001	4.48733333333333	12.1316426406142	2.05472759455452e-06	0.000131277193363172
MS.gene73493	288	207	189	1528	739	898	21.445	15.354	15.012	142.791	58.359	68.247	17.2703333333333	89.799	2.37840345075256	2.10070892325732e-06	0.000134136695491581
MS.gene000991	0	0	0	84	19	21	0.000	0.000	0.000	9.960	1.876	2.030	0.001	4.622	12.1743015444676	2.10614430638792e-06	0.000134405390853105
MS.gene054314	0	0	0	20	14	28	0.000	0.000	0.000	3.182	1.878	3.627	0.001	2.89566666666667	11.4996798214668	2.12329292178401e-06	0.000135420827768622
MS.gene023338	0	0	0	21	26	14	0.000	0.000	0.000	1.287	1.346	0.719	0.001	1.11733333333333	10.1258439329782	2.13568128305303e-06	0.000136131656545152
MS.gene00534	0	0	0	9	93	43	0.000	0.000	0.000	1.122	9.956	4.500	0.001	5.19266666666667	12.3422599020035	2.15428610332706e-06	0.00013723767458007
MS.gene88837	816	860	1058	1901	3671	2686	40.729	42.841	56.384	119.009	194.113	136.829	46.6513333333333	149.983666666667	1.68481517852231	2.16589295631873e-06	0.000137896863872414
MS.gene93574	36	40	79	1305	491	260	3.888	4.278	9.024	175.097	55.565	28.380	5.73	86.3473333333333	3.91354457956348	2.17034332605606e-06	0.000138044284299568
MS.gene62138	0	0	2	95	26	55	0.000	0.000	0.360	20.093	4.644	9.463	0.12	11.4	6.56985560833095	2.17072960481294e-06	0.000138044284299568
MS.gene61944	56	32	49	172	267	143	2.693	1.549	2.514	10.468	13.718	7.085	2.252	10.4236666666667	2.21058412198713	2.17439296167154e-06	0.000138196996196592
MS.gene039587	0	0	0	13	26	20	0.000	0.000	0.000	5.873	9.588	7.258	0.001	7.573	12.886649213372	2.18860039635187e-06	0.000138938696929682
MS.gene039588	0	0	0	13	26	20	0.000	0.000	0.000	5.873	9.588	7.258	0.001	7.573	12.886649213372	2.18860039635187e-06	0.000138938696929682
MS.gene08809	52	38	20	0	0	0	8.500	6.113	3.451	0.000	0.000	0.000	6.02133333333333	0.001	-12.5558672700518	2.20402378398191e-06	0.000139836753497271
MS.gene76446	3	0	0	255	371	15	0.181	0.000	0.000	19.583	24.098	0.920	0.0603333333333333	14.867	7.94494254967163	2.21148393137739e-06	0.000140228825916199
MS.gene79865	0	0	0	33	58	11	0.000	0.000	0.000	1.401	2.107	0.393	0.001	1.30033333333333	10.3446657823034	2.22649996852503e-06	0.000141099281570161
MS.gene23361	817	708	590	159	205	161	41.370	35.716	31.864	10.109	10.978	8.298	36.3166666666667	9.795	-1.89051439301453	2.23880190572373e-06	0.000141796830012721
MS.gene24462	105	101	43	0	3	0	4.616	4.408	2.023	0.000	0.162	0.000	3.68233333333333	0.054	-6.09151701119086	2.25028384646459e-06	0.000142441666739101
MS.gene072795	30	18	108	511	634	991	0.785	0.473	3.036	16.832	17.658	26.571	1.43133333333333	20.3536666666667	3.82985712054011	2.25197952743622e-06	0.000142466651698721
MS.gene020092	262	216	326	628	3736	4115	12.008	9.843	15.943	36.043	181.041	192.087	12.598	136.390333333333	3.43647477550693	2.25446427436253e-06	0.000142541497550169
MS.gene24397	0	0	0	14	18	36	0.000	0.000	0.000	1.343	1.507	2.854	0.001	1.90133333333333	10.8927957657227	2.25626051244236e-06	0.000142572750257668
MS.gene87480	0	0	0	8	51	172	0.000	0.000	0.000	1.382	7.929	25.806	0.001	11.7056666666667	13.5149194813898	2.2721480604749e-06	0.000143493881087939
MS.gene052581	116	35	12	793	507	1559	19.089	5.800	2.026	163.491	88.372	261.549	8.97166666666667	171.137333333333	4.25363468600854	2.29978688312594e-06	0.000145072040321057
MS.gene33852	116	35	12	793	507	1559	19.089	5.800	2.026	163.491	88.372	261.549	8.97166666666667	171.137333333333	4.25363468600854	2.29978688312594e-06	0.000145072040321057
MS.gene019129	125	112	79	911	361	489	8.202	7.343	5.493	74.747	25.006	32.625	7.01266666666667	44.126	2.65359391457286	2.30594573619093e-06	0.000145376802348185
MS.gene21731	0	0	0	3	492	135	0.000	0.000	0.000	0.341	50.073	13.206	0.001	21.2066666666667	14.3722302507057	2.31165198818077e-06	0.000145627789990485
MS.gene07847	1	0	0	13	74	50	0.174	0.000	0.000	2.344	11.267	7.334	0.058	6.98166666666667	6.91137476790516	2.31258653973639e-06	0.000145627789990485
MSTRG.6156	91	99	61	486	288	282	8.458	9.176	6.069	56.826	28.392	26.789	7.901	37.3356666666667	2.24044732560092	2.31617681806691e-06	0.000145770052294753
MS.gene009174	2	3	6	81	46	29	0.235	0.386	0.858	13.048	6.307	3.851	0.493	7.73533333333333	3.9718039103509	2.32433976567726e-06	0.000146199769706942
MS.gene22943	24	31	37	0	0	0	0.734	0.928	1.171	0.000	0.000	0.000	0.944333333333333	0.001	-9.88315238565694	2.32955021642655e-06	0.000146443389839517
MS.gene72416	53	67	39	5	4	4	7.896	9.935	6.189	0.932	0.630	0.607	8.00666666666667	0.723	-3.46913419292072	2.33396312813973e-06	0.000146636623199269
MS.gene015155	233	284	8	0	0	0	13.049	15.851	0.451	0.000	0.000	0.000	9.78366666666667	0.001	-13.2561595361828	2.34035097449344e-06	0.000146953643643823
MS.gene38808	68	47	24	379	165	540	6.448	4.406	2.425	45.014	16.488	52.186	4.42633333333333	37.896	3.09786157183347	2.36056832104021e-06	0.000148138175186517
MS.gene06096	1	1	0	71	55	16	0.112	0.112	0.000	9.975	6.606	1.792	0.0746666666666667	6.12433333333333	6.35794467086282	2.36687402539542e-06	0.000148448820603094
MS.gene064468	70	65	29	0	1	2	17.248	15.973	7.492	0.000	0.260	0.502	13.571	0.254	-5.73955472465314	2.38539518893357e-06	0.000149524817601452
MS.gene42107	28	26	51	129	149	221	4.823	4.418	9.497	28.009	27.392	39.069	6.246	31.49	2.3338892830022	2.39307619766668e-06	0.000149834756005765
MS.gene42852	28	26	51	129	149	221	4.823	4.418	9.497	28.009	27.392	39.069	6.246	31.49	2.3338892830022	2.39307619766668e-06	0.000149834756005765
MS.gene61465	0	0	0	97	132	6	0.000	0.000	0.000	9.128	10.481	0.429	0.001	6.67933333333333	12.7054883986352	2.39755282132374e-06	0.000150029265347154
MS.gene83678	0	1	2	35	23	29	0.000	0.141	0.288	6.273	3.459	4.208	0.143	4.64666666666667	5.02210910325624	2.42162158272586e-06	0.000151448849960676
MS.gene072250	429	385	251	33	65	69	59.089	52.949	36.851	5.701	9.536	9.649	49.6296666666667	8.29533333333333	-2.58083090531877	2.43585563782419e-06	0.000152252099992495
MS.gene026783	35	27	45	126	129	115	8.724	6.672	11.876	38.956	33.537	28.816	9.09066666666667	33.7696666666667	1.89326993500461	2.44307202972356e-06	0.00015261604782143
MS.gene022842	9	5	0	71	92	90	0.508	0.263	0.000	4.991	5.423	5.123	0.257	5.179	4.33283329393697	2.44548556957557e-06	0.000152679722778268
MS.gene008085	92	71	50	200	228	398	4.034	3.113	2.366	11.019	10.627	17.841	3.171	13.1623333333333	2.05340548083747	2.46442516247622e-06	0.000153774513215069
MS.gene90549	3519	4173	3645	1044	1109	967	97.580	115.409	107.893	36.315	32.568	27.341	106.960666666667	32.0746666666667	-1.73757418521554	2.46956579658791e-06	0.000154007523492454
MS.gene049004	170	92	46	491	538	844	20.729	11.214	6.018	74.983	69.336	104.866	12.6536666666667	83.0616666666667	2.71462732352312	2.47166483065378e-06	0.000154050695660349
MS.gene73023	13	11	19	161	57	113	0.286	0.240	0.464	4.542	1.350	2.597	0.33	2.82966666666667	3.10009418472055	2.4749088295571e-06	0.000154165139992684
MS.gene37459	0	0	0	65	24	15	0.000	0.000	0.000	3.057	0.946	0.569	0.001	1.524	10.5736471874933	2.47900419106583e-06	0.000154332456483932
MS.gene053449	18	19	39	98	221	147	3.744	3.806	8.655	25.350	48.168	30.828	5.40166666666667	34.782	2.68686437151162	2.49105851291909e-06	0.00015499479297315
MS.gene001450	70	108	38	0	2	0	3.032	4.650	1.751	0.000	0.102	0.000	3.14433333333333	0.034	-6.5310756103899	2.49643111077511e-06	0.000155152768489648
MS.gene040675	70	108	38	0	2	0	3.032	4.650	1.751	0.000	0.102	0.000	3.14433333333333	0.034	-6.5310756103899	2.49643111077511e-06	0.000155152768489648
MS.gene007778	42	42	38	0	1	0	4.620	4.575	4.467	0.000	0.098	0.000	4.554	0.0326666666666667	-7.12317123274257	2.50501913503927e-06	0.000155598205014112
MS.gene043339	2	0	0	25	39	103	0.242	0.000	0.000	3.430	4.403	11.295	0.0806666666666667	6.376	6.30453517743703	2.51362954413016e-06	0.000156044526144334
MS.gene32529	540	574	368	1821	1151	1831	29.817	31.593	21.654	125.948	67.214	103.057	27.688	98.7396666666667	1.83436892810491	2.53188023006036e-06	0.000157088464721501
MS.gene35804	96	249	13	0	0	0	5.789	14.907	0.832	0.029	0.000	0.000	7.176	0.00966666666666667	-9.53594568051285	2.53738007435203e-06	0.000157340553330771
MS.gene32828	0	0	0	8	48	162	0.000	0.000	0.000	0.563	2.752	8.917	0.001	4.07733333333333	11.9934101906396	2.54007692120802e-06	0.000157418643739472
MS.gene059512	25	29	47	0	0	0	1.065	1.205	2.100	0.000	0.000	0.007	1.45666666666667	0.00233333333333333	-9.28606264233036	2.54944575060085e-06	0.000157891595465403
MS.gene57998	38	60	76	255	248	200	2.469	3.928	5.307	21.018	17.276	13.446	3.90133333333333	17.2466666666667	2.14427837943362	2.55059203326057e-06	0.000157891595465403
MS.gene065112	207	213	227	19	6	3	4.646	4.769	5.437	0.525	0.134	0.071	4.95066666666667	0.243333333333333	-4.34661694608736	2.55679255245155e-06	0.000158186010640601
MS.gene93592	2	7	9	187	42	89	0.245	0.697	0.952	23.321	4.465	9.047	0.631333333333333	12.2776666666667	4.28149067174119	2.55915937191406e-06	0.000158243040372425
MS.gene045422	599	922	584	1948	8437	3974	20.454	31.402	21.284	83.362	304.887	138.344	24.38	175.531	2.84795581197639	2.56929751346618e-06	0.000158780266424748
MS.gene068188	8	9	9	98	38	59	0.520	0.577	0.651	8.257	2.680	4.092	0.582666666666667	5.00966666666667	3.10397192841578	2.58147811605147e-06	0.000159443037525417
MSTRG.59633	5	4	2	22	30	38	0.379	0.361	0.195	2.226	2.636	3.188	0.311666666666667	2.68333333333333	3.10595051311434	2.58501880289246e-06	0.000159571724389598
MS.gene33483	648	761	747	102	104	187	39.024	45.696	48.017	7.724	6.624	11.493	44.2456666666667	8.61366666666667	-2.36083676732538	2.59959444640361e-06	0.000160381064020714
MS.gene32055	192	256	161	30	35	47	7.803	10.387	6.968	1.513	1.522	1.950	8.386	1.66166666666667	-2.33535182628198	2.62948167050339e-06	0.000162133602912998
MS.gene21251	0	0	0	71	24	15	0.000	0.000	0.000	6.385	1.807	1.061	0.001	3.08433333333333	11.5907429748048	2.63843263747469e-06	0.000162593968072357
MS.gene52692	0	0	0	7	57	133	0.000	0.000	0.000	0.317	2.165	4.901	0.001	2.461	11.2650289424582	2.65569507999538e-06	0.000163565723745857
MS.gene64181	69	59	43	3	3	0	13.315	11.291	8.886	0.784	0.681	0.000	11.164	0.488333333333333	-4.51484396047761	2.67381392033143e-06	0.00016458910330953
MS.gene052717	230	262	215	45	27	26	1.137	1.293	1.134	0.278	0.142	0.130	1.188	0.183333333333333	-2.6959938131099	2.67678324671196e-06	0.000164679314483671
MSTRG.75074	0	0	0	10	29	38	0.000	0.000	0.000	2.666	6.715	8.551	0.001	5.97733333333333	12.5452862833295	2.71718622540032e-06	0.000167071100039943
MS.gene032707	171	164	117	492	344	629	17.655	16.910	12.902	63.700	37.602	66.226	15.8223333333333	55.8426666666667	1.81940546551465	2.73831519423333e-06	0.000168275768961899
MSTRG.35346	8	9	0	65	203	170	0.288	0.323	0.000	3.261	9.329	7.868	0.203666666666667	6.81933333333333	5.06534892201255	2.74381782062374e-06	0.00016851935047721
MS.gene050727	5	0	0	84	68	79	0.231	0.000	0.000	5.074	3.465	3.895	0.077	4.14466666666667	5.75025382212139	2.74581645191936e-06	0.000168547571758288
MS.gene43797	6	7	13	37	57	79	0.365	0.424	0.843	2.849	3.653	4.908	0.544	3.80333333333333	2.80558582920455	2.77549488265667e-06	0.000170273889977572
MS.gene31966	30	25	38	381	133	170	2.612	2.216	3.531	41.769	12.273	15.182	2.78633333333333	23.0746666666667	3.049870041857	2.80637993885398e-06	0.000172072258871233
MS.gene049765	297	284	192	13	2	20	31.426	29.913	21.654	1.788	0.232	2.106	27.6643333333333	1.37533333333333	-4.33017393191571	2.83087707803109e-06	0.000173477161198114
MSTRG.4180	236	244	46	4	11	7	9.154	9.465	1.922	0.172	0.441	0.265	6.847	0.292666666666667	-4.54814166827793	2.84084636301168e-06	0.000173990717852731
MS.gene06121	117	107	182	415	447	455	4.298	3.918	7.155	19.166	17.459	17.119	5.12366666666667	17.9146666666667	1.80589267436094	2.85807738960096e-06	0.000174922318007669
MS.gene43823	125	171	40	0	3	0	7.445	10.181	2.548	0.000	0.190	0.000	6.72466666666667	0.0633333333333333	-6.73035393390141	2.85925182848493e-06	0.000174922318007669
MS.gene019739	14	13	3	47	189	120	1.303	1.245	0.308	5.624	19.237	11.712	0.952	12.191	3.67871108804613	2.8659191947544e-06	0.000175232316682951
MS.gene51637	58	32	51	142	157	159	2.024	1.125	1.874	6.161	5.771	5.613	1.67433333333333	5.84833333333333	1.8044387676177	2.8822094763319e-06	0.000175919798101592
MS.gene048966	379	257	267	796	915	682	14.909	10.099	11.223	39.236	38.120	27.352	12.077	34.9026666666667	1.5310751418275	2.88358875691601e-06	0.000175919798101592
MS.gene06113	379	257	267	796	915	682	14.909	10.099	11.223	39.236	38.120	27.352	12.077	34.9026666666667	1.5310751418275	2.88358875691601e-06	0.000175919798101592
MS.gene55832	379	257	267	796	915	682	14.909	10.099	11.223	39.236	38.120	27.352	12.077	34.9026666666667	1.5310751418275	2.88358875691601e-06	0.000175919798101592
MS.gene062736	68	98	15	0	0	0	10.019	14.461	2.403	0.000	0.000	0.000	8.961	0.001	-13.1294440230319	2.89632284358607e-06	0.000176598286166717
MS.gene070769	10	12	11	81	38	134	1.038	1.244	1.234	10.645	4.217	14.261	1.172	9.70766666666667	3.05015200158393	2.91645935310673e-06	0.000177727117885371
MS.gene23649	0	2	14	177	297	315	0.000	0.154	1.185	17.018	24.113	24.648	0.446333333333333	21.9263333333333	5.6183992101089	2.91955457402815e-06	0.000177816786592144
MS.gene036230	80	83	97	10	14	16	5.664	5.824	7.285	0.838	1.006	1.148	6.25766666666667	0.997333333333333	-2.64947713665434	2.9301092218157e-06	0.000178261333701441
MS.gene32056	80	83	97	10	14	16	5.664	5.824	7.285	0.838	1.006	1.148	6.25766666666667	0.997333333333333	-2.64947713665434	2.9301092218157e-06	0.000178261333701441
MS.gene013945	1140	1261	887	153	60	59	30.546	33.690	25.381	5.134	1.697	1.605	29.8723333333333	2.812	-3.40914143169624	2.95092700972728e-06	0.000179428159345483
MS.gene08199	71	66	40	3	7	5	4.167	3.823	2.460	0.184	0.431	0.317	3.48333333333333	0.310666666666667	-3.48702917720132	2.98139122920115e-06	0.000181079418040688
MS.gene41735	71	66	40	3	7	5	4.167	3.823	2.460	0.184	0.431	0.317	3.48333333333333	0.310666666666667	-3.48702917720132	2.98139122920115e-06	0.000181079418040688
MS.gene013090	0	0	0	67	7	97	0.000	0.000	0.000	3.375	0.312	3.986	0.001	2.55766666666667	11.3206125388415	2.98849069403112e-06	0.000181409999402417
MSTRG.79808	106	129	77	228	277	259	9.024	10.963	6.980	24.411	25.100	22.545	8.989	24.0186666666667	1.41792353166338	3.00242039920104e-06	0.000182154600041943
MS.gene059169	0	0	0	23	12	33	0.000	0.000	0.000	4.042	1.841	4.689	0.001	3.524	11.7829982089204	3.00702853840202e-06	0.000182232253006822
MS.gene31646	0	0	0	23	12	33	0.000	0.000	0.000	4.042	1.841	4.689	0.001	3.524	11.7829982089204	3.00702853840202e-06	0.000182232253006822
MS.gene08990	70	62	94	2	5	0	6.627	5.896	9.599	0.239	0.505	0.000	7.374	0.248	-4.89403539070694	3.0100046404318e-06	0.000182311719117481
MSTRG.82062	9	6	9	30	43	60	0.894	0.595	0.954	3.735	4.569	6.069	0.814333333333333	4.791	2.55663545058629	3.01419776478607e-06	0.000182464769942617
MS.gene049786	0	0	0	9	35	74	0.000	0.000	0.000	1.298	4.228	8.678	0.001	4.73466666666667	12.2090471442998	3.02777225108535e-06	0.000183084088167783
MS.gene09111	0	0	0	9	35	74	0.000	0.000	0.000	1.298	4.228	8.678	0.001	4.73466666666667	12.2090471442998	3.02777225108535e-06	0.000183084088167783
MS.gene33704	54	57	28	0	0	1	6.448	6.821	3.629	0.038	0.000	0.158	5.63266666666667	0.0653333333333333	-6.42985503869742	3.06202213568285e-06	0.000184933568595007
MS.gene02490	13	18	11	62	65	47	1.259	1.766	1.146	7.602	6.781	4.730	1.39033333333333	6.371	2.19608902593814	3.06342453000093e-06	0.000184933568595007
MS.gene02649	13	18	11	62	65	47	1.259	1.766	1.146	7.602	6.781	4.730	1.39033333333333	6.371	2.19608902593814	3.06342453000093e-06	0.000184933568595007
MSTRG.78395	90	73	77	10	13	15	5.518	4.742	5.114	0.754	0.892	0.921	5.12466666666667	0.855666666666667	-2.58233737255047	3.06725445827856e-06	0.000185062755491553
MS.gene033049	0	0	0	10	41	27	0.000	0.000	0.000	0.537	1.852	1.210	0.001	1.19966666666667	10.2284178862036	3.11131821129841e-06	0.000187518577432925
MS.gene97814	0	0	0	24	15	18	0.000	0.001	0.000	2.425	1.226	1.495	0.000333333333333333	1.71533333333333	12.3292357417338	3.11138232088636e-06	0.000187518577432925
MS.gene25693	6	10	2	46	105	43	0.328	0.551	0.110	3.082	5.929	2.357	0.329666666666667	3.78933333333333	3.52286412848367	3.11976100913093e-06	0.000187904991553586
MS.gene074247	1785	1928	2107	374	557	367	259.528	279.595	327.050	68.175	85.774	54.480	288.724333333333	69.4763333333333	-2.05509917943458	3.12122566055423e-06	0.000187904991553586
MSTRG.77660	0	0	0	29	36	11	0.000	0.000	0.000	1.810	1.939	0.555	0.001	1.43466666666667	10.4864998618355	3.14041909128805e-06	0.000188956601015808
MS.gene036443	25	27	9	69	153	162	0.890	0.948	0.323	3.066	5.706	5.816	0.720333333333333	4.86266666666667	2.75501112747661	3.1669752021766e-06	0.000190449819022491
MSTRG.28817	27	17	1	207	340	294	0.956	0.605	0.045	9.025	12.529	10.456	0.535333333333333	10.67	4.31697887891563	3.18414016114866e-06	0.000191376959806294
MS.gene52813	103	106	323	1322	1693	1103	6.419	6.605	21.520	103.332	111.796	70.139	11.5146666666667	95.089	3.04580581043884	3.24294009824118e-06	0.000194672910015109
MS.gene69371	103	106	323	1322	1693	1103	6.419	6.605	21.520	103.332	111.796	70.139	11.5146666666667	95.089	3.04580581043884	3.24294009824118e-06	0.000194672910015109
MS.gene010586	0	0	0	22	41	12	0.000	0.000	0.000	3.039	4.838	1.422	0.001	3.09966666666667	11.5978973633217	3.24786688276293e-06	0.000194672910015109
MS.gene64730	0	0	0	22	41	12	0.000	0.000	0.000	3.039	4.838	1.422	0.001	3.09966666666667	11.5978973633217	3.24786688276293e-06	0.000194672910015109
MS.gene68026	0	0	0	22	41	12	0.000	0.000	0.000	3.039	4.838	1.422	0.001	3.09966666666667	11.5978973633217	3.24786688276293e-06	0.000194672910015109
MS.gene057705	129	98	104	11	16	5	33.487	25.455	28.815	3.594	4.414	1.337	29.2523333333333	3.115	-3.2312476385279	3.252455757723e-06	0.000194841315709371
MS.gene013264	22	9	8	121	64	92	2.144	0.876	0.804	14.887	6.656	9.228	1.27466666666667	10.257	3.00841690089495	3.25737215242695e-06	0.000195029146893368
MS.gene062288	0	0	0	97	69	7	0.000	0.000	0.000	5.909	3.550	0.340	0.001	3.26633333333333	11.6734563118777	3.26070723679657e-06	0.000195122146495693
MS.gene71645	29	39	21	0	0	0	2.627	3.505	2.031	0.000	0.000	0.000	2.721	0.001	-11.4099212412497	3.26684133698582e-06	0.00019538244736791
MS.gene60856	63	123	114	11	7	11	3.172	6.160	6.113	0.712	0.393	0.571	5.14833333333333	0.558666666666667	-3.20404581681565	3.28019949851899e-06	0.000196074283124354
MSTRG.55959	31	35	30	76	136	210	1.764	1.970	1.840	5.444	8.223	12.270	1.858	8.64566666666667	2.21822671253576	3.29564243312608e-06	0.000196889913566159
MS.gene51452	0	0	0	47	98	8	0.000	0.000	0.000	2.033	3.562	0.289	0.001	1.96133333333333	10.9376190305337	3.29973793083859e-06	0.000197027099961981
MS.gene058075	29	34	45	94	273	191	0.879	1.055	1.463	3.617	8.861	5.971	1.13233333333333	6.14966666666667	2.44120949598358	3.30846933124323e-06	0.000197440795381898
MS.gene020477	40	48	62	122	714	554	1.927	2.322	3.202	7.410	36.702	27.437	2.48366666666667	23.8496666666667	3.26342563532534	3.31316364646281e-06	0.000197613248691094
MS.gene93888	111	117	34	0	2	4	14.226	15.021	4.708	0.000	0.250	0.509	11.3183333333333	0.253	-5.48338033645591	3.31644027821118e-06	0.000197701002714398
MS.gene036078	0	0	0	13	22	18	0.000	0.000	0.000	2.379	3.503	2.745	0.001	2.87566666666667	11.4896807399186	3.32335139374049e-06	0.000198005203713674
MSTRG.24631	5	8	8	136	63	36	0.542	0.814	0.857	19.260	7.578	4.152	0.737666666666667	10.33	3.80772739867257	3.32786146727237e-06	0.000198166097638968
MS.gene72114	172	139	126	329	443	755	14.550	11.782	11.437	34.955	39.758	65.321	12.5896666666667	46.678	1.89050266189336	3.33050586595396e-06	0.000198215780635264
MS.gene054662	61	41	40	0	3	2	6.214	4.133	4.317	0.000	0.314	0.250	4.888	0.188	-4.70043971814109	3.34480022297497e-06	0.000198958382844944
MS.gene061812	0	0	0	8	94	41	0.000	0.000	0.000	0.735	7.664	3.241	0.001	3.88	11.9218409370745	3.37485478632186e-06	0.000200637132432429
MS.gene64828	0	2	4	191	69	29	0.000	0.225	0.625	34.434	10.565	4.312	0.283333333333333	16.437	5.85830285872323	3.38380609429427e-06	0.000201060139866509
MS.gene88377	119	155	285	1099	1796	722	2.614	3.388	6.645	30.133	41.597	16.117	4.21566666666667	29.2823333333333	2.79619781540284	3.38667100189511e-06	0.00020112124082187
MSTRG.6702	14	15	46	160	190	228	1.114	1.173	3.927	16.480	16.312	18.854	2.07133333333333	17.2153333333333	3.05506246963058	3.39261304342868e-06	0.00020136491553376
MS.gene025034	676	670	426	122	99	88	41.097	40.605	27.662	9.267	6.370	5.441	36.4546666666667	7.026	-2.37532802824036	3.40439160852654e-06	0.000201954559190967
MS.gene20991	56	87	56	200	246	168	4.412	6.866	4.742	19.735	20.527	13.505	5.34	17.9223333333333	1.74684682905801	3.43468103129482e-06	0.000203530871415061
MS.gene40755	56	87	56	200	246	168	4.412	6.866	4.742	19.735	20.527	13.505	5.34	17.9223333333333	1.74684682905801	3.43468103129482e-06	0.000203530871415061
MS.gene42580	0	0	0	22	51	12	0.000	0.000	0.000	1.316	2.543	0.566	0.001	1.475	10.5264992391366	3.44997690338342e-06	0.000204326701317313
MS.gene064110	2	4	4	239	34	35	0.041	0.081	0.094	5.960	0.705	0.701	0.072	2.45533333333333	5.09177817973627	3.46175008029218e-06	0.000204913150158182
MS.gene21755	0	0	0	13	68	20	0.000	0.000	0.000	1.100	4.858	1.346	0.001	2.43466666666667	11.2495085492631	3.47396087816818e-06	0.000205524855670687
MS.gene06965	0	0	0	13	26	17	0.000	0.000	0.000	0.887	1.500	0.951	0.001	1.11266666666667	10.1198057386414	3.47717660548361e-06	0.00020560402576312
MS.gene52980	0	0	0	15	84	18	0.000	0.000	0.000	1.561	7.427	1.552	0.001	3.51333333333333	11.7786247458034	3.54193071603884e-06	0.000209319886050719
MS.gene057327	816	1181	358	3103	7629	3975	35.542	51.318	16.651	169.536	351.933	176.651	34.5036666666667	232.706666666667	2.75369095343272	3.55056307141013e-06	0.000209716861285858
MS.gene72712	54	41	38	4	3	3	4.255	3.222	3.196	0.395	0.250	0.241	3.55766666666667	0.295333333333333	-3.59051524136388	3.55311269536397e-06	0.000209754320778392
MS.gene015034	0	0	0	21	12	31	0.000	0.000	0.000	1.482	0.699	1.810	0.001	1.33033333333333	10.3775720627901	3.57990841444118e-06	0.000211222311771888
MS.gene017149	278	256	272	35	36	13	29.392	26.936	30.651	4.647	3.980	1.430	28.993	3.35233333333333	-3.11246710835989	3.5882387412436e-06	0.000211485924691122
MS.gene062332	278	256	272	35	36	13	29.392	26.936	30.651	4.647	3.980	1.430	28.993	3.35233333333333	-3.11246710835989	3.5882387412436e-06	0.000211485924691122
MS.gene81602	29	11	32	152	192	1440	1.284	0.496	1.540	8.497	9.083	65.637	1.10666666666667	27.739	4.64762313300838	3.64392376071823e-06	0.00021465239547538
MS.gene68627	49	24	18	191	145	621	2.967	1.426	1.145	14.414	9.221	38.049	1.846	20.5613333333333	3.47745936339155	3.65805702407962e-06	0.00021536909064135
MS.gene002019	0	1	0	40	21	24	0.000	0.113	0.000	4.050	1.811	2.017	0.0376666666666667	2.626	6.12343473919885	3.69120058803951e-06	0.000217086999997331
MS.gene072085	0	1	0	40	21	24	0.000	0.113	0.000	4.050	1.811	2.017	0.0376666666666667	2.626	6.12343473919885	3.69120058803951e-06	0.000217086999997331
MS.gene24195	229	235	179	38	20	20	17.720	18.164	14.795	3.665	1.605	1.596	16.893	2.28866666666667	-2.88384629503708	3.71137910063776e-06	0.000218156576786173
MS.gene76604	0	0	2	11	131	322	0.035	0.000	0.148	0.938	9.631	22.736	0.061	11.1016666666667	7.50775132317776	3.72510064059882e-06	0.000218845665746081
MS.gene35026	370	310	209	688	854	713	16.605	13.848	10.006	38.648	40.553	32.599	13.4863333333333	37.2666666666667	1.46638762092981	3.72724319356144e-06	0.000218854127421194
MSTRG.44794	102	132	90	1	9	10	6.447	8.299	6.082	0.079	0.602	0.653	6.94266666666667	0.444666666666667	-3.96469374020566	3.75499288670275e-06	0.000220365359612564
MS.gene69027	191	265	271	39	56	49	4.618	6.382	6.984	1.193	1.421	1.206	5.99466666666667	1.27333333333333	-2.23506939729782	3.75996232178589e-06	0.000220538807677627
MS.gene033838	119	118	76	8	16	18	9.250	9.124	6.265	0.757	1.294	1.386	8.213	1.14566666666667	-2.8417219470867	3.77372527408443e-06	0.0002212275735088
MS.gene00599	9	7	0	71	112	99	0.378	0.308	0.000	3.914	5.233	4.474	0.228666666666667	4.54033333333333	4.31148023758426	3.78516698641947e-06	0.000221779596762345
MSTRG.91965	0	0	0	11	25	93	0.000	0.000	0.000	1.717	3.297	11.811	0.001	5.60833333333333	12.4533563836639	3.78813330630998e-06	0.000221834707009301
MS.gene57499	283	347	104	14	25	8	11.591	14.192	4.544	0.739	1.070	0.336	10.109	0.715	-3.82155323826058	3.79693934502469e-06	0.000222231552001584
MS.gene38372	0	0	0	58	5	384	0.000	0.002	0.000	6.265	0.466	33.504	0.000666666666666667	13.4116666666667	14.2961634122427	3.81583104784459e-06	0.000223217962813764
MS.gene025728	1306	1389	1688	2642	3591	3867	209.165	221.829	288.596	530.427	608.893	631.578	239.863333333333	590.299333333333	1.29923407528943	3.82146120860075e-06	0.000223427962643594
MS.gene81744	0	0	0	27	31	11	0.000	0.000	0.000	6.398	6.178	2.105	0.001	4.89366666666667	12.2567001198912	3.83120139316069e-06	0.000223877909371527
MSTRG.79550	0	0	0	11	23	65	0.000	0.000	0.000	1.028	1.841	5.014	0.001	2.62766666666667	11.3595665584776	3.86641518666505e-06	0.000225815143606035
MS.gene048789	0	0	0	21	28	12	0.000	0.000	0.000	1.200	1.359	0.565	0.001	1.04133333333333	10.0242162374208	3.88406306888313e-06	0.00022672493525973
MS.gene40684	33	44	50	2	1	3	1.588	2.090	2.535	0.126	0.051	0.146	2.071	0.107666666666667	-4.26568398424774	3.89673385533476e-06	0.000227343383606819
MS.gene24448	66	65	44	6	2	5	11.769	11.691	8.434	1.347	0.408	0.979	10.6313333333333	0.911333333333333	-3.54419989711198	3.94009961004913e-06	0.000229751026675857
MS.gene047515	11	10	18	42	79	100	0.854	0.782	1.522	4.278	6.719	8.250	1.05266666666667	6.41566666666667	2.60755051638448	3.96488968390023e-06	0.000231073517564953
MS.gene057763	529	414	299	18	43	68	22.723	17.725	13.708	0.987	1.973	2.976	18.052	1.97866666666667	-3.18955818731284	3.97105502627839e-06	0.000231309730754092
MS.gene017949	96	117	235	1051	572	1656	4.930	5.976	12.907	67.738	31.155	86.825	7.93766666666667	61.906	2.96329235948595	3.98944777766921e-06	0.000232257547707071
MS.gene072328	93	152	112	380	420	292	6.768	11.032	8.685	34.720	32.411	21.747	8.82833333333333	29.626	1.74665084384164	4.02664598164326e-06	0.000234298590944628
MSTRG.66225	0	0	0	88	23	14	0.000	0.000	0.000	5.642	1.245	0.730	0.001	2.539	11.3100446796475	4.04087764684397e-06	0.000234877085642564
MS.gene061494	0	0	0	48	9	42	0.000	0.000	0.000	1.786	0.283	1.271	0.001	1.11333333333333	10.1206698866403	4.04453026562277e-06	0.000234964679219002
MS.gene74717	155	171	117	16	32	28	7.058	7.764	5.689	0.893	1.548	1.299	6.837	1.24666666666667	-2.45528765593261	4.07081777097997e-06	0.000236250408468056
MS.gene59201	0	0	0	165	16	21	0.000	0.000	0.000	17.743	1.459	1.861	0.001	7.021	12.7774608126698	4.0709767394092e-06	0.000236250408468056
MSTRG.64813	102	113	77	16	12	9	2.384	2.636	1.918	0.461	0.296	0.210	2.31266666666667	0.322333333333333	-2.84293204580954	4.08494972347532e-06	0.000236935738516067
MS.gene033758	0	0	6	50	538	350	0.000	0.000	0.579	5.629	51.005	31.924	0.193	29.5193333333333	7.25691548212295	4.09986418290488e-06	0.000237674921620724
MS.gene20920	0	0	0	25	11	86	0.000	0.000	0.000	1.057	0.396	2.970	0.001	1.47433333333333	10.5258470261775	4.10461174002074e-06	0.000237824244669942
MS.gene76840	4	3	23	449	194	116	0.201	0.130	1.254	28.334	10.356	5.936	0.528333333333333	14.8753333333333	4.81532975260282	4.15606610747477e-06	0.000240678205868507
MSTRG.82718	29	30	21	0	0	0	2.005	2.059	1.550	0.000	0.000	0.000	1.87133333333333	0.001	-10.8698508477914	4.16096593755347e-06	0.000240834597193237
MS.gene056512	247	225	269	488	542	756	31.438	28.583	36.536	77.715	72.930	98.003	32.1856666666667	82.8826666666667	1.36465206911557	4.16979493336307e-06	0.000241218121269268
MS.gene050499	0	3	0	472	80	27	0.000	0.171	0.000	33.801	4.865	1.545	0.057	13.4036666666667	7.8774500793669	4.17713287599886e-06	0.000241397116968523
MS.gene78406	0	0	0	18	13	23	0.000	0.000	0.000	3.550	2.066	3.563	0.001	3.05966666666667	11.5791587726971	4.17729788376512e-06	0.000241397116968523
MS.gene063091	0	0	0	295	28	11	0.000	0.000	0.000	23.611	1.886	0.743	0.001	8.74666666666667	13.0945175987843	4.25513469451288e-06	0.00024576544837907
MS.gene048615	5	6	4	21	37	58	0.546	0.707	0.490	3.171	4.754	7.117	0.581	5.014	3.10935192742941	4.28832610052344e-06	0.00024755193179553
MS.gene062504	0	0	0	20	27	12	0.000	0.000	0.000	1.010	1.170	0.508	0.001	0.896	9.8073549220576	4.29797059172989e-06	0.000247977957618101
MSTRG.336	2	1	1	112	11	51	0.113	0.080	0.074	8.362	0.684	3.075	0.089	4.04033333333333	5.50452517600667	4.30846640273763e-06	0.000248452627083198
MS.gene86051	0	0	0	23	12	218	0.000	0.000	0.000	1.528	0.656	11.726	0.001	4.63666666666667	12.1788722987084	4.34997904415626e-06	0.000250635092377574
MS.gene91524	158	164	121	25	35	35	46.515	47.990	37.776	9.343	11.009	10.567	44.0936666666667	10.3063333333333	-2.09704029231266	4.35317918053608e-06	0.000250635092377574
MS.gene91526	158	164	121	25	35	35	46.515	47.990	37.776	9.343	11.009	10.567	44.0936666666667	10.3063333333333	-2.09704029231266	4.35317918053608e-06	0.000250635092377574
MS.gene047183	575	731	1043	2724	2368	4532	12.940	16.401	25.070	76.877	56.449	104.068	18.137	79.1313333333333	2.1253132236118	4.38275185106974e-06	0.000252149784038219
MS.gene98764	38	16	18	292	190	95	3.540	1.485	1.787	34.031	18.698	8.995	2.27066666666667	20.5746666666667	3.17968121810446	4.38409238419812e-06	0.000252149784038219
MSTRG.54151	236	239	30	0	0	3	25.980	26.303	3.637	0.000	0.000	0.355	18.64	0.118333333333333	-7.29940152587076	4.39926166048649e-06	0.000252889420428637
MS.gene36771	0	0	0	12	22	18	0.000	0.000	0.000	0.568	0.898	0.702	0.001	0.722666666666667	9.49718654063272	4.41962522719575e-06	0.000253926715309419
MS.gene37035	447	249	98	2573	1176	2967	20.469	11.362	4.807	147.651	56.987	138.517	12.2126666666667	114.385	3.22744771920646	4.42386353180584e-06	0.000254036941605136
MS.gene54227	45	34	165	0	1	0	3.525	2.621	13.659	0.000	0.082	0.000	6.60166666666667	0.0273333333333333	-7.9160250761739	4.43433053672106e-06	0.000254504543194576
MS.gene56880	0	0	0	6	83	59	0.000	0.000	0.000	0.324	3.557	2.431	0.001	2.104	11.0389189892923	4.44357675237027e-06	0.000254901625457603
MS.gene74407	0	0	0	85	4	227	0.000	0.000	0.000	13.161	0.549	28.459	0.001	14.0563333333333	13.7789326886325	4.44912994138988e-06	0.000255086555822892
MS.gene072999	31	7	12	86	156	150	6.463	1.512	2.584	22.833	34.846	32.253	3.51966666666667	29.9773333333333	3.09036134381149	4.45554088259309e-06	0.000255186909503663
MS.gene85655	31	7	12	86	156	150	6.463	1.512	2.584	22.833	34.846	32.253	3.51966666666667	29.9773333333333	3.09036134381149	4.45554088259309e-06	0.000255186909503663
MS.gene34687	45	27	18	214	136	125	3.205	1.870	1.343	18.906	10.190	9.028	2.13933333333333	12.708	2.57050380115284	4.45827780807172e-06	0.000255210186202989
MS.gene034873	44	48	38	115	102	114	8.404	9.146	7.712	27.511	20.572	22.232	8.42066666666667	23.4383333333333	1.47686362388932	4.46513455628693e-06	0.000255469150987392
MS.gene025043	846	255	193	2659	3476	3559	106.076	31.925	25.751	417.858	461.128	454.927	54.584	444.637666666667	3.02608014228933	4.48915607239754e-06	0.00025670940113635
MS.gene039177	328	346	113	1107	1373	1137	39.263	41.269	14.430	166.095	173.839	138.689	31.654	159.541	2.33346750147089	4.52587923340498e-06	0.000258674312678347
MS.gene033132	9	8	16	49	344	99	0.967	0.819	1.820	6.563	38.789	10.767	1.202	18.7063333333333	3.96001799952156	4.60442204706363e-06	0.000263026108257613
MS.gene024048	64	63	48	134	148	130	8.953	8.779	7.145	23.707	22.001	18.700	8.29233333333333	21.4693333333333	1.37242737741003	4.60781692888086e-06	0.00026308280304895
MS.gene58131	345	334	220	58	64	45	18.937	18.278	12.930	4.024	3.750	2.527	16.715	3.43366666666667	-2.28332145758723	4.61439570597431e-06	0.000263321128176048
MS.gene004371	0	0	0	182	5	74	0.000	0.000	0.000	13.718	0.309	4.530	0.001	6.18566666666667	12.5947133762037	4.62280869391365e-06	0.000263550155913412
MS.gene45776	0	1	0	25	23	21	0.000	0.091	0.000	2.653	2.076	1.758	0.0303333333333333	2.16233333333333	6.15554108327966	4.62322249981431e-06	0.000263550155913412
MS.gene050829	0	0	5	71	76	144	0.000	0.000	0.445	7.987	7.288	13.236	0.148333333333333	9.50366666666667	6.00156949520726	4.62837871783787e-06	0.000263706814065031
MS.gene062759	90	102	43	3	2	8	4.338	4.908	2.194	0.181	0.121	0.381	3.81333333333333	0.227666666666667	-4.06605766337566	4.63083487241598e-06	0.000263709550290447
MS.gene56853	0	0	0	9	29	31	0.000	0.000	0.000	0.272	0.737	0.742	0.001	0.583666666666667	9.1890008677124	4.67760502753141e-06	0.000266234496546211
MS.gene35022	1	0	0	10	51	92	0.116	0.000	0.000	1.155	4.759	8.309	0.0386666666666667	4.741	6.93795718331998	4.69383053526037e-06	0.000266984367277591
MS.gene26077	0	0	0	16	13	28	0.000	0.000	0.000	0.843	0.598	1.214	0.001	0.885	9.78953364497036	4.69565594638419e-06	0.000266984367277591
MS.gene01743	136	203	190	375	445	464	5.723	8.519	8.551	19.818	19.829	19.916	7.59766666666667	19.8543333333333	1.38582559604404	4.70387569792774e-06	0.000267312931981666
MS.gene027634	657	663	631	158	225	194	28.157	28.323	28.855	8.506	10.195	8.488	28.445	9.063	-1.65011449113303	4.72757345306892e-06	0.000268520287188107
MS.gene09021	0	0	0	20	63	12	0.000	0.000	0.000	0.670	1.814	0.341	0.001	0.941666666666667	9.87907265146876	4.75807481928423e-06	0.000270112626910408
MSTRG.55536	13	14	10	995	693	13	0.424	0.542	0.471	47.652	27.447	0.503	0.479	25.2006666666667	5.7172924335691	4.7861957662434e-06	0.000271373317438629
MS.gene024830	20	18	16	100	51	99	0.836	0.753	0.699	5.319	2.264	4.271	0.762666666666667	3.95133333333333	2.37321500538922	4.78771641607401e-06	0.000271373317438629
MS.gene40484	20	18	16	100	51	99	0.836	0.753	0.699	5.319	2.264	4.271	0.762666666666667	3.95133333333333	2.37321500538922	4.78771641607401e-06	0.000271373317438629
MS.gene44880	0	0	0	313	106	3	0.000	0.000	0.000	50.666	14.532	0.357	0.001	21.8516666666667	14.4154557004669	4.84357555889927e-06	0.000274397450752168
MS.gene42547	0	0	0	15	14	44	0.000	0.000	0.000	0.568	0.448	1.352	0.001	0.789333333333333	9.62449086490779	4.89547441195914e-06	0.000277194215049028
MS.gene009971	15	20	30	84	93	83	0.673	0.918	1.442	4.743	4.422	3.822	1.011	4.329	2.09825080330934	4.9165581830885e-06	0.000278221317910333
MS.gene53525	15	9	0	203	157	218	3.041	1.913	0.000	52.210	34.112	45.621	1.65133333333333	43.981	4.7351771342785	4.91869517728755e-06	0.000278221317910333
MS.gene018063	30	27	50	105	185	278	1.899	1.700	3.363	8.264	12.362	17.844	2.32066666666667	12.8233333333333	2.46616011046029	4.93479458820006e-06	0.000278987860487668
MS.gene43805	102	74	91	208	212	215	10.051	7.313	9.524	25.700	22.128	21.648	8.96266666666667	23.1586666666667	1.36955224718953	4.96608448284433e-06	0.000280487408361611
MS.gene059201	0	2	0	19	154	48	0.000	0.112	0.000	1.205	8.398	2.542	0.0373333333333333	4.04833333333333	6.76071994746562	4.96870689728238e-06	0.000280487408361611
MS.gene26635	1	0	0	47	35	15	0.068	0.000	0.036	4.000	2.493	1.061	0.0346666666666667	2.518	6.18258535029908	4.96900292418386e-06	0.000280487408361611
MS.gene06985	0	0	0	7	42	65	0.000	0.000	0.000	0.719	3.654	5.471	0.001	3.28133333333333	11.680066441737	4.97993864150229e-06	0.000280959876740666
MS.gene06392	0	0	0	29	12	21	0.000	0.000	0.000	1.561	0.527	0.931	0.001	1.00633333333333	9.97489254079246	4.98553401495965e-06	0.000281130720345109
MS.gene37112	14	21	25	64	72	82	0.540	0.778	0.991	3.020	2.877	3.182	0.769666666666667	3.02633333333333	1.97526522853519	5.00125568703316e-06	0.000281872108994147
MS.gene66532	17	27	6	117	186	83	3.759	5.955	1.485	32.441	43.508	18.715	3.733	31.5546666666667	3.07944596955207	5.03064841192517e-06	0.000283382842743365
MS.gene61243	39	48	30	1	3	2	6.461	7.973	5.291	0.209	0.471	0.340	6.575	0.34	-4.27338424292933	5.04359903137947e-06	0.000283966294461852
MSTRG.20967	139	126	155	11	29	19	9.241	8.520	11.253	0.935	2.037	1.310	9.67133333333333	1.42733333333333	-2.76039250481197	5.07446919970933e-06	0.000285557540144794
MS.gene01132	2002	2021	1882	565	555	684	56.418	56.798	56.606	19.971	16.563	19.654	56.6073333333333	18.7293333333333	-1.59568941449858	5.10417796351269e-06	0.000287081828674035
MSTRG.81140	0	0	0	32	21	12	0.000	0.000	0.000	3.211	2.456	1.116	0.001	2.261	11.1427452767515	5.12297161287293e-06	0.000287990952455077
MS.gene012433	0	0	3	27	83	46	0.000	0.000	0.505	4.818	12.710	6.740	0.168333333333333	8.08933333333333	5.58662801839376	5.15307964847852e-06	0.0002895348620552
MS.gene007123	405	449	305	695	954	791	15.952	17.652	12.829	34.335	39.802	31.767	15.4776666666667	35.3013333333333	1.18953468059915	5.16535101955637e-06	0.000289926837237098
MS.gene025665	405	449	305	695	954	791	15.952	17.652	12.829	34.335	39.802	31.767	15.4776666666667	35.3013333333333	1.18953468059915	5.16535101955637e-06	0.000289926837237098
MS.gene045465	45	53	60	168	300	144	3.754	4.390	5.391	17.626	26.526	12.241	4.51166666666667	18.7976666666667	2.05882120606338	5.20243079207122e-06	0.000291858499578963
MS.gene37339	0	1	6	63	67	54	0.000	0.044	0.243	2.987	2.681	2.095	0.0956666666666667	2.58766666666667	4.75749164554363	5.21172885641148e-06	0.000292230416593911
MS.gene003512	25	23	31	0	0	0	3.409	3.128	4.512	0.000	0.000	0.000	3.683	0.001	-11.8466656818997	5.23015883511426e-06	0.00029311373271018
MS.gene068578	0	0	0	9	26	55	0.000	0.038	0.000	1.491	3.785	7.606	0.0126666666666667	4.294	8.40514146313634	5.23625386176069e-06	0.000293203583800088
MS.gene029205	0	0	0	40	37	9	0.000	0.000	0.000	5.640	4.406	1.032	0.001	3.69266666666667	11.8504473224422	5.23711701348735e-06	0.000293203583800088
MSTRG.48485	18	17	9	315	78	93	0.851	0.686	0.636	21.763	4.925	7.135	0.724333333333333	11.2743333333333	3.96024454857179	5.24853166733191e-06	0.00029369249147991
MS.gene67646	11	6	3	41	39	48	0.736	0.393	0.212	3.392	2.728	3.242	0.447	3.12066666666667	2.80350752780748	5.25855828611911e-06	0.000294103269048178
MS.gene62840	0	0	0	154	99	4	0.000	0.000	0.000	13.696	7.411	0.293	0.001	7.13333333333333	12.8003606754547	5.26501747453797e-06	0.000294314208066209
MS.gene020288	7	7	3	46	27	90	0.615	0.585	0.268	4.880	2.359	7.681	0.489333333333333	4.97333333333333	3.34532366229939	5.26939879540609e-06	0.000294408838411903
MS.gene04657	0	0	0	59	12	23	0.000	0.000	0.000	2.665	0.467	0.829	0.001	1.32033333333333	10.3666864851835	5.27455839197509e-06	0.000294546833446409
MS.gene26053	0	0	0	14	32	14	0.000	0.000	0.000	2.686	5.184	2.185	0.001	3.35166666666667	11.7106629604716	5.31592870248558e-06	0.000296705769802136
MS.gene03463	54	75	85	170	402	587	4.143	5.655	6.901	16.168	32.393	45.559	5.56633333333333	31.3733333333333	2.49473960937408	5.3409140819562e-06	0.000297948456080927
MS.gene004964	40	70	41	4	4	2	2.142	3.754	2.339	0.253	0.224	0.099	2.745	0.192	-3.8376279331714	5.34574533947328e-06	0.000298066130669572
MS.gene050685	0	0	0	34	40	9	0.000	0.000	0.000	10.162	10.342	2.270	0.001	7.59133333333333	12.8901375859088	5.36052091153851e-06	0.000298737874799369
MS.gene060307	18	41	88	0	0	0	1.128	2.562	5.885	0.000	0.000	0.000	3.19166666666667	0.001	-11.6400942709785	5.37846011939897e-06	0.00029944487258594
MS.gene76504	0	0	0	23	13	18	0.000	0.000	0.000	0.873	0.429	0.567	0.001	0.623	9.283088353024	5.37867611842554e-06	0.00029944487258594
MS.gene035689	93	140	224	435	1237	1368	5.376	8.097	13.811	31.564	75.742	80.699	9.09466666666667	62.6683333333333	2.78464395811182	5.38923857099984e-06	0.000299880456012729
MS.gene27560	178	136	148	19	23	8	13.996	10.626	12.410	1.828	1.881	0.629	12.344	1.446	-3.09367050961962	5.39725404971258e-06	0.000300173944375787
MS.gene66884	27	43	37	85	131	111	2.610	4.181	3.842	10.270	13.437	10.939	3.54433333333333	11.5486666666667	1.70414010085647	5.41911467196138e-06	0.000301236756089922
MS.gene35000	0	0	0	9	26	63	0.000	0.000	0.000	0.832	2.004	4.614	0.001	2.48333333333333	11.2780622095157	5.44778311549051e-06	0.000302280719735524
MS.gene35003	0	0	0	9	26	63	0.000	0.000	0.000	0.832	2.004	4.614	0.001	2.48333333333333	11.2780622095157	5.44778311549051e-06	0.000302280719735524
MS.gene35004	0	0	0	9	26	63	0.000	0.000	0.000	0.832	2.004	4.614	0.001	2.48333333333333	11.2780622095157	5.44778311549051e-06	0.000302280719735524
MS.gene50217	45	62	15	0	0	0	6.543	8.958	2.404	0.000	0.000	0.000	5.96833333333333	0.001	-12.5431123974867	5.4489365229748e-06	0.000302280719735524
MS.gene57132	60	46	37	4	3	1	15.074	11.540	10.028	1.326	0.879	0.343	12.214	0.849333333333333	-3.84606106830811	5.45971337714142e-06	0.000302725211394432
MS.gene065166	82	109	76	294	286	788	5.883	7.765	5.777	26.342	21.644	57.455	6.475	35.147	2.44044945426419	5.50944649228906e-06	0.000305328171294327
MS.gene57256	0	0	0	4	278	64	0.000	0.000	0.000	0.428	25.112	5.576	0.001	10.372	13.3404064908533	5.51452079066224e-06	0.000305454801590207
MS.gene069848	0	0	0	36	17	14	0.000	0.000	0.000	3.594	1.443	1.162	0.001	2.06633333333333	11.0128572879243	5.52159005393148e-06	0.000305691751074787
MS.gene006586	109	177	72	479	380	795	6.148	9.995	4.340	33.993	22.740	45.903	6.82766666666667	34.212	2.32503791368845	5.55779530159734e-06	0.000307540701307388
MSTRG.105818	10	17	7	39	61	83	1.016	1.725	0.812	5.056	6.637	8.653	1.18433333333333	6.782	2.51763559641537	5.64236402839989e-06	0.000312062626273745
MS.gene95712	27	51	31	100	138	213	0.673	1.260	0.822	3.117	3.622	5.408	0.918333333333333	4.049	2.14047582493909	5.64556370549917e-06	0.000312081973882788
MS.gene029574	33	32	18	0	0	0	3.888	3.791	2.245	0.000	0.000	0.000	3.308	0.001	-11.6917435191713	5.66044680813285e-06	0.000312746825966202
MS.gene059476	81	103	38	0	3	0	3.210	4.071	1.608	0.000	0.126	0.000	2.963	0.042	-6.14052548818252	5.68529212811784e-06	0.000313961155000468
MS.gene025771	0	0	0	15	27	13	0.000	0.000	0.000	3.326	5.121	2.412	0.001	3.61966666666667	11.8216411310067	5.69827579059739e-06	0.000314519549030614
MS.gene039896	0	0	0	15	13	25	0.000	0.000	0.000	0.420	0.305	0.585	0.001	0.436666666666667	8.77038859570366	5.73282245414369e-06	0.000316266962875752
MS.gene28287	147	177	102	790	4677	617	14.828	17.795	10.948	99.841	499.242	63.470	14.5236666666667	220.851	3.92659573544498	5.77548179538121e-06	0.000318459949873417
MS.gene065484	26	14	34	131	150	710	1.039	0.546	1.433	6.542	6.334	28.875	1.006	13.917	3.79014604176547	5.78154476684206e-06	0.000318633822006714
MSTRG.1612	217	215	142	15	2	3	27.965	27.686	19.503	2.395	0.277	0.395	25.0513333333333	1.02233333333333	-4.6149498205357	5.79647374849708e-06	0.000319295899019325
MS.gene79184	1194	1466	552	28	126	92	75.734	92.711	37.353	2.238	8.464	5.971	68.5993333333333	5.55766666666667	-3.6256433425456	5.88109525532506e-06	0.000323685331325354
MSTRG.109460	28	11	72	270	427	584	1.992	0.776	5.538	24.408	32.624	42.958	2.76866666666667	33.33	3.58955804129397	5.88207080156202e-06	0.000323685331325354
MSTRG.71432	2	1	8	53	40	67	0.079	0.043	0.293	2.262	1.454	2.347	0.138333333333333	2.021	3.86884858086661	5.90451266417649e-06	0.000324757093334324
MS.gene025585	110	106	93	206	198	232	7.761	7.472	6.979	18.206	14.760	16.725	7.404	16.5636666666667	1.16164527446466	5.9138472962858e-06	0.00032478113827566
MS.gene065949	110	106	93	206	198	232	7.761	7.472	6.979	18.206	14.760	16.725	7.404	16.5636666666667	1.16164527446466	5.9138472962858e-06	0.00032478113827566
MS.gene54884	110	106	93	206	198	232	7.761	7.472	6.979	18.206	14.760	16.725	7.404	16.5636666666667	1.16164527446466	5.9138472962858e-06	0.00032478113827566
MS.gene056876	0	0	5	110	62	104	0.000	0.000	0.989	25.658	12.234	19.625	0.329666666666667	19.1723333333333	5.86187409773177	5.95419122580364e-06	0.000326832868549025
MS.gene047312	0	0	0	10	36	20	0.000	0.000	0.000	1.060	3.118	1.718	0.001	1.96533333333333	10.9405583083739	5.98608132488366e-06	0.000328333413208294
MS.gene81908	25	34	36	78	95	99	1.744	2.339	2.688	6.787	6.963	7.003	2.257	6.91766666666667	1.61587907943478	5.98752443818683e-06	0.000328333413208294
MS.gene003047	306	338	209	56	59	42	51.926	57.272	37.962	11.921	10.599	7.272	49.0533333333333	9.93066666666667	-2.30438869830154	6.01040560576658e-06	0.000329423171709853
MS.gene70589	5	7	26	779	91	195	0.278	0.339	1.460	51.025	5.012	10.406	0.692333333333333	22.1476666666667	4.99954409329666	6.01569677151109e-06	0.00032954823514489
MS.gene24606	91	81	106	6	10	17	4.498	4.014	5.609	0.380	0.506	0.848	4.707	0.578	-3.02566645518858	6.03241493276992e-06	0.000330298847228884
MS.gene95249	14	30	19	55	265	502	0.677	1.453	0.999	3.403	13.772	25.072	1.043	14.0823333333333	3.75507533418169	6.06582563021158e-06	0.000331962235438885
MS.gene72031	0	0	0	17	44	12	0.000	0.000	0.000	3.243	7.006	1.902	0.001	4.05033333333333	11.9838249281058	6.08436247225839e-06	0.000332810372433602
[truncated: 4,833 more rows]
