# Supplementary material for: Integrated transcriptomic and metabolomic profiling reveals the flower color formation mechanism of alfalfa different purple flowers
Source: Front Plant Sci. 2026 Mar 23;17:1786493. doi: 10.3389/fpls.2026.1786493 (PMC13050952; doi:10.3389/fpls.2026.1786493)
Supplement: Supplementary File 5 — The SDEGs between BH and ZH2 [file Table5.xls]

id	BH1_count	BH2_count	BH3_count	ZH2-1_count	ZH2-2_count	ZH2-3_count	BH1_fpkm	BH2_fpkm	BH3_fpkm	ZH2-1_fpkm	ZH2-2_fpkm	ZH2-3_fpkm	BH_mean	ZH2_mean	log2(fc)	PValue	FDR
MS.gene038365	31	22	26	2530	2770	2143	2.826	1.963	2.508	275.169	264.883	211.965	2.43233333333333	250.672333333333	6.68731801166569	7.25688658629342e-69	7.90238664814422e-64
MS.gene006397	3	5	6	3359	1888	3305	0.409	0.635	0.883	550.837	272.116	492.715	0.642333333333333	438.556	9.41522319360501	1.73784628301758e-41	9.46213854945999e-37
MS.gene040127	4534	4393	4299	2	2	0	718.761	694.596	727.483	0.391	0.345	0.000	713.613333333333	0.245333333333333	-11.5061835902927	6.3916877844767e-39	2.3200761376353e-34
MS.gene06752	3	4	4	498	677	674	0.144	0.222	0.231	30.613	36.567	37.637	0.199	34.939	7.45592607602731	6.52442433331069e-33	1.42095437555174e-28
MS.gene81988	3	4	4	498	677	674	0.144	0.222	0.231	30.613	36.567	37.637	0.199	34.939	7.45592607602731	6.52442433331069e-33	1.42095437555174e-28
MS.gene042464	3	5	3	1434	1317	3150	0.607	1.007	0.628	324.135	261.744	647.459	0.747333333333333	411.112666666667	9.10356623537495	2.06556516387237e-30	3.74882864199802e-26
MS.gene34974	37	26	25	597	810	544	2.762	1.909	1.986	53.114	63.287	43.948	2.219	53.4496666666667	4.59019937810744	9.30377861567043e-30	1.44733567479062e-25
MS.gene24423	437	503	436	4	5	6	16.137	18.531	17.219	0.168	0.200	0.237	17.2956666666667	0.201666666666667	-6.42229417200494	2.16862197062916e-29	2.95190111864578e-25
MSTRG.55536	13	14	10	422	593	340	0.424	0.542	0.471	18.765	23.754	13.482	0.479	18.667	5.28432062244378	8.93854238109955e-29	1.08151396954426e-24
MS.gene74655	87	101	78	1765	1497	1082	9.388	10.942	9.006	229.833	171.406	128.131	9.77866666666667	176.456666666667	4.17353236170619	2.52686787921156e-28	2.6797721951062e-24
MS.gene060274	2598	2593	4329	6	23	12	242.408	241.302	431.195	0.685	2.307	1.268	304.968333333333	1.42	-7.74662470693416	2.70696488784317e-28	2.6797721951062e-24
MSTRG.88570	14	11	9	1218	1200	461	1.288	1.022	0.921	137.049	118.686	47.160	1.077	100.965	6.55069320239968	3.7689783504659e-25	3.4201908122832e-21
MS.gene25670	895	1460	1373	1	1	1	61.264	99.730	100.376	0.084	0.086	0.086	87.1233333333333	0.0853333333333333	-9.99573403280422	1.86035237842618e-23	1.55833132499015e-19
MS.gene48183	1211	587	712	9	5	3	123.516	59.670	77.516	1.083	0.524	0.342	86.9006666666667	0.649666666666667	-7.06352374986602	8.81234365868978e-23	6.85442973366445e-19
MS.gene022244	1738	1412	1755	0	0	0	71.598	57.996	77.130	0.000	0.000	0.000	68.908	0.001	-16.0723838645158	3.1006618062164e-22	2.25097711591957e-18
MS.gene34393	3	12	3	788	793	1384	0.391	1.555	0.464	123.434	109.260	197.099	0.803333333333333	143.264333333333	7.47846502923193	7.52436254197923e-21	5.12103411880518e-17
MS.gene02590	1140	1018	1160	0	0	0	104.489	93.135	113.563	0.000	0.000	0.000	103.729	0.001	-16.6624597659573	9.52687931713386e-21	6.10252660728995e-17
MS.gene02427	1475	1232	1219	3	0	0	181.386	151.131	159.976	0.482	0.000	0.000	164.164333333333	0.160666666666667	-9.99685435731991	1.05093088438764e-20	6.35783992529956e-17
MS.gene006396	31	84	41	2618	1664	2616	4.080	11.028	5.775	414.263	231.548	376.341	6.961	340.717333333333	5.61313695843269	2.14660867823054e-20	1.23028922113639e-16
MS.gene014535	115	112	96	705	673	743	4.390	4.263	3.925	32.346	27.137	30.989	4.19266666666667	30.1573333333333	2.84656882374359	4.1135712111421e-20	2.2397366851866e-16
MS.gene050537	9	4	5	1436	1104	352	0.286	0.126	0.147	52.500	35.481	11.696	0.186333333333333	33.2256666666667	7.47826855462021	5.38580135543815e-20	2.79279446952589e-16
MS.gene24981	1101	1089	763	76	104	90	127.672	125.908	94.369	10.588	12.733	11.382	115.983	11.5676666666667	-3.32574356993152	6.85689935600451e-20	3.3940093426005e-16
MS.gene048794	2026	1876	2349	19	16	46	195.287	180.307	241.656	2.185	1.649	4.817	205.75	2.88366666666667	-6.1568442124796	9.98630925040241e-20	4.72808324270683e-16
MSTRG.36391	318	277	244	10	17	14	33.123	28.744	27.119	1.282	1.898	1.591	29.662	1.59033333333333	-4.22121478600009	1.86694798938374e-19	8.47088755433091e-16
MS.gene21900	4494	4689	4741	622	744	692	953.778	992.397	1074.047	158.712	166.825	160.483	1006.74066666667	162.006666666667	-2.6355670101811	2.40469943321106e-19	1.04743897911807e-15
MS.gene25871	1	0	2	726	840	380	0.125	0.000	0.265	91.141	92.701	43.383	0.13	75.7416666666667	9.18643173405016	5.03129159776827e-19	2.10724037899606e-15
MS.gene014578	0	0	0	1464	1010	3152	0.000	0.000	0.000	102.490	62.157	200.667	0.001	121.771333333333	16.8938150171598	1.24426560004426e-18	5.01830750062294e-15
MS.gene067854	5406	6062	1813	0	9	3	186.204	208.257	66.647	0.000	0.332	0.097	153.702666666667	0.143	-10.069911332963	1.48425208807864e-18	5.77241539754728e-15
MS.gene34391	9	15	2	646	1594	1482	1.320	2.131	0.287	109.964	238.382	229.245	1.246	192.530333333333	7.2716378830751	1.67516448622471e-18	6.2902426457738e-15
MS.gene05789	0	0	0	490	479	558	0.000	0.000	0.000	49.381	42.435	51.112	0.001	47.6426666666667	15.5399665458813	2.08159799669118e-18	7.55585379498953e-15
MS.gene79523	0	0	0	753	630	1235	0.000	0.000	0.000	43.821	32.239	65.334	0.001	47.1313333333333	15.5243988749528	2.9701725565105e-18	1.03895583777593e-14
MS.gene24856	2705	3068	787	0	0	0	146.775	166.039	45.590	0.000	0.000	0.000	119.468	0.001	-16.8662647125285	3.0530866255411e-18	1.03895583777593e-14
MS.gene006401	2	11	8	585	767	1350	0.343	1.563	1.163	100.076	115.414	210.010	1.023	141.833333333333	7.11524667588156	3.37445211711054e-18	1.08076753909633e-14
MS.gene34389	2	11	8	585	767	1350	0.343	1.563	1.163	100.076	115.414	210.010	1.023	141.833333333333	7.11524667588156	3.37445211711054e-18	1.08076753909633e-14
MS.gene019816	813	487	960	12	19	22	82.888	49.552	104.479	1.414	2.035	2.458	78.973	1.969	-5.32582447967047	3.68892484937509e-18	1.14127552439673e-14
MS.gene24444	636	577	528	0	0	0	30.527	27.623	27.076	0.000	0.000	0.000	28.4086666666667	0.001	-14.7940435011674	3.81826426992626e-18	1.14127552439673e-14
MS.gene26915	0	0	0	417	455	421	0.000	0.000	0.000	14.918	14.327	13.704	0.001	14.3163333333333	13.8053744196953	3.87779001815319e-18	1.14127552439673e-14
MS.gene49764	5	1	8	1200	531	749	0.771	0.208	1.159	208.762	81.173	118.501	0.712666666666667	136.145333333333	7.57770436927021	4.30086894651691e-18	1.23248190508147e-14
MS.gene037432	63	44	40	691	846	1263	3.608	2.523	2.479	47.978	51.605	79.719	2.87	59.7673333333333	4.38023453279609	4.69809192284443e-18	1.27973474336923e-14
MS.gene029004	0	0	0	474	530	707	0.000	0.000	0.000	65.282	64.068	88.488	0.001	72.6126666666667	16.1479336156934	4.70080258366033e-18	1.27973474336923e-14
MS.gene89371	0	0	0	713	512	1001	0.000	0.000	0.000	24.758	15.630	31.633	0.001	24.007	14.5511675100841	8.29582851119552e-18	2.20335181884545e-14
MS.gene053740	21	34	39	473	524	380	0.637	1.013	1.222	16.920	16.488	12.343	0.957333333333333	15.2503333333333	3.99367562309628	1.04120365138374e-17	2.69956837184363e-14
MS.gene31305	1325	1320	530	0	0	0	95.556	94.922	40.799	0.000	0.000	0.000	77.0923333333333	0.001	-16.2342997739058	1.31343624199349e-17	3.32620092027631e-14
MS.gene70511	590	528	448	0	0	0	74.267	66.308	60.268	0.000	0.000	0.000	66.9476666666667	0.001	-16.0307461535891	1.40505496659371e-17	3.47735137698231e-14
MS.gene91177	0	0	3	546	617	544	0.000	0.000	0.190	34.938	34.693	31.631	0.0633333333333333	33.754	9.05787775005034	1.77445138288563e-17	4.29397518531846e-14
MS.gene050697	15	21	16	1109	382	695	0.613	0.867	0.710	55.644	16.831	31.684	0.73	34.7196666666667	5.57171282273913	1.95336444701062e-17	4.62416568385265e-14
MS.gene005491	855	1024	813	40	16	17	63.937	76.320	64.854	3.568	1.231	1.379	68.3703333333333	2.05933333333333	-5.05312118371276	2.00495660965506e-17	4.6453138299657e-14
MS.gene023076	40	57	45	477	812	869	1.827	2.609	2.229	26.501	39.649	43.879	2.22166666666667	36.6763333333333	4.045135134957	2.07986800383952e-17	4.71848388079384e-14
MS.gene004218	36	42	29	743	405	616	2.085	2.437	1.806	52.278	25.051	39.366	2.10933333333333	38.8983333333333	4.20484933755822	2.80166183762949e-17	6.22626460834006e-14
MS.gene004888	5738	6839	5499	773	1082	756	318.596	378.657	325.899	51.618	63.507	45.927	341.050666666667	53.684	-2.66742200670461	3.23091189827108e-17	7.03660302324459e-14
MS.gene34409	69	180	102	2010	3396	3027	9.112	23.569	14.262	318.052	472.354	435.590	15.6476666666667	408.665333333333	4.70690041825695	4.62420854425811e-17	9.87359194954877e-14
MS.gene59957	654	1170	1814	0	0	0	76.708	136.895	227.125	0.000	0.000	0.000	146.909333333333	0.001	-17.1645665294595	4.81212147227605e-17	1.00772301485289e-13
MS.gene59207	0	0	0	775	408	865	0.000	0.000	0.000	18.982	8.775	19.262	0.001	15.673	13.9359937349102	5.38217714447837e-17	1.10583430216599e-13
MS.gene86821	1	0	0	476	739	676	0.021	0.000	0.000	22.107	30.176	28.558	0.007	26.947	11.9104821246798	1.01188854835972e-16	2.04054821247466e-13
MS.gene012711	0	0	0	6450	0	1110	0.000	0.000	0.000	375.932	0.000	58.850	0.001	144.927333333333	17.1449701876589	1.35149259565331e-16	2.67583247643032e-13
MS.gene048888	0	0	0	327	302	348	0.000	0.000	0.000	15.303	12.428	14.834	0.001	14.1883333333333	13.7924175092612	1.48301996102972e-16	2.88381176172021e-13
MS.gene71667	35	73	32	963	1135	635	1.935	4.025	1.888	64.032	66.341	38.402	2.616	56.2583333333333	4.42663236714921	1.53747296501804e-16	2.93724769343228e-13
MS.gene74957	0	0	0	270	438	361	0.000	0.000	0.000	11.279	16.119	13.711	0.001	13.703	13.7422041567728	1.71012701092251e-16	3.21076346300701e-13
MS.gene065375	435	442	323	0	0	0	30.865	31.288	24.438	0.000	0.000	0.000	28.8636666666667	0.001	-14.816966962324	2.33030780782527e-16	4.30099777513784e-13
MS.gene057537	31	37	19	397	467	265	1.150	1.347	0.765	17.642	18.235	10.714	1.08733333333333	15.5303333333333	3.83622260871768	3.30927734362481e-16	6.00606260556705e-13
MS.gene26923	0	0	0	304	569	698	0.000	0.000	0.000	20.451	33.690	42.760	0.001	32.3003333333333	14.9792614328855	3.90394299127963e-16	6.96917823008844e-13
MS.gene020620	0	0	0	1754	753	5256	0.000	0.000	0.000	221.202	83.459	602.548	0.001	302.403	18.2061129263756	5.17085089247361e-16	9.08193238606313e-13
MS.gene035379	0	0	0	272	271	314	0.000	0.000	0.000	50.614	44.280	53.204	0.001	49.366	15.5912301314959	5.61523328052179e-16	9.70588616003841e-13
MS.gene57250	0	0	0	268	350	224	0.000	0.000	0.000	26.373	30.220	20.026	0.001	25.5396666666667	14.6404520752445	7.24430130691982e-16	1.23260654815161e-12
MS.gene73446	20	37	24	330	359	470	1.476	2.800	1.908	29.834	28.503	38.612	2.06133333333333	32.3163333333333	3.97061379306465	8.50964883953685e-16	1.42562801597133e-12
MS.gene89982	753	697	638	2814	3773	2606	47.418	43.776	42.860	213.102	251.136	179.435	44.6846666666667	214.557666666667	2.26351368558855	1.00198976637696e-15	1.65320720620636e-12
MS.gene036724	0	0	0	356	282	233	0.000	0.000	0.000	31.152	21.698	18.545	0.001	23.7983333333333	14.5385729204806	1.02043749615665e-15	1.65851553946237e-12
MS.gene031972	0	0	0	276	4165	0	0.000	0.000	0.000	17.893	237.436	0.000	0.001	85.1096666666667	16.3770353805564	1.0579897967412e-15	1.69426174876666e-12
MS.gene037131	0	0	0	378	287	231	0.000	0.000	0.000	54.930	36.659	30.538	0.001	40.709	15.3130601622467	1.33697485662747e-15	2.10999821757172e-12
MS.gene008062	244	240	183	6	3	1	47.512	46.710	38.004	1.367	0.618	0.213	44.0753333333333	0.732666666666667	-5.91067068973532	1.50750371314348e-15	2.345137383468e-12
MS.gene012582	0	0	0	1228	807	302	0.000	0.000	0.000	78.178	45.183	17.466	0.001	46.9423333333333	15.5186019343369	1.69468262248537e-15	2.59918963627528e-12
MS.gene53113	315	242	324	1	3	0	51.827	39.642	56.904	0.216	0.584	0.000	49.4576666666667	0.266666666666667	-7.53501286779277	2.16821995270533e-15	3.27928210763676e-12
MS.gene24217	319	314	144	8	8	7	10.545	10.361	5.104	0.325	0.283	0.244	8.67	0.284	-4.93206915860452	3.20134432256829e-15	4.77548479460375e-12
MS.gene059751	250	259	172	1	1	4	20.472	21.142	15.057	0.106	0.089	0.365	18.8903333333333	0.186666666666667	-6.66104002265404	3.69119701861391e-15	5.43179593705354e-12
MS.gene073187	122	155	90	1546	971	1189	7.220	9.124	5.646	109.698	60.562	76.697	7.33	82.319	3.48934035320375	4.12989909137713e-15	5.9963381540735e-12
MS.gene002746	344	291	419	0	0	0	59.534	50.168	77.514	0.000	0.000	0.000	62.4053333333333	0.001	-15.9293817106362	4.22891141691315e-15	6.05930669400996e-12
MS.gene068742	0	0	0	774	747	229	0.000	0.000	0.000	40.156	34.078	10.792	0.001	28.342	14.7906539475539	4.83848310344688e-15	6.84268334480322e-12
MS.gene020593	0	0	0	213	373	214	0.000	0.000	0.000	10.382	16.023	9.483	0.001	11.9626666666667	13.5462514043651	5.77286135549019e-15	8.05943252956544e-12
MS.gene061402	0	0	0	203	329	200	0.000	0.000	0.000	16.355	23.361	14.689	0.001	18.135	14.1464891248576	6.74054349800368e-15	9.2766013170924e-12
MS.gene33844	6	25	10	599	1142	2249	0.754	3.228	1.395	93.352	156.536	318.782	1.79233333333333	189.556666666667	6.72464641555359	6.81507971318603e-15	9.2766013170924e-12
MS.gene024396	0	0	0	316	322	681	0.000	0.000	0.000	20.822	18.647	40.824	0.001	26.7643333333333	14.7080240968886	7.48328207938874e-15	1.00603950868523e-11
MS.gene43039	0	3	0	357	298	368	0.000	0.539	0.096	77.391	56.812	72.471	0.211666666666667	68.8913333333333	8.34638459905208	7.93818624664485e-15	1.0541814528395e-11
MS.gene015253	0	0	0	0	104	2061	0.000	0.000	0.000	0.000	2.855	58.380	0.001	20.4116666666667	14.3171063666024	8.81178445444574e-15	1.1560955038155e-11
MS.gene010626	0	0	0	593	677	204	0.000	0.000	0.000	112.350	112.715	35.217	0.001	86.7606666666667	16.4047535182327	8.99011221888131e-15	1.16545032151795e-11
MS.gene014297	7	0	0	12303	5141	3277	0.350	0.000	0.000	757.547	278.268	183.476	0.116666666666667	406.430333333333	11.7663999428877	9.77381910008865e-15	1.25214121282842e-11
MS.gene88945	236	254	257	1163	1119	946	20.392	21.820	23.690	120.732	102.108	89.285	21.9673333333333	104.041666666667	2.24372976210042	1.00031701993023e-14	1.26662234750352e-11
MS.gene040116	325	243	322	0	0	0	66.301	49.438	70.086	0.000	0.000	0.000	61.9416666666667	0.001	-15.918622581732	1.06772337711761e-14	1.33643376035888e-11
MS.gene071959	0	0	0	821	666	217	0.000	0.000	0.000	27.836	19.853	6.699	0.001	18.1293333333333	14.1460382536454	1.11643088037736e-14	1.38151978089424e-11
MS.gene76446	3	0	0	554	511	279	0.181	0.000	0.000	40.838	33.129	18.714	0.0603333333333333	30.8936666666667	9.00014010299675	1.21455616663101e-14	1.48388343536385e-11
MS.gene025063	0	0	0	227	194	267	0.000	0.000	0.000	6.573	4.933	7.022	0.001	6.176	12.5924570372681	1.22640625540885e-14	1.48388343536385e-11
MSTRG.47071	27	30	36	265	341	413	0.967	1.086	1.390	11.416	12.927	16.212	1.14766666666667	13.5183333333333	3.5581417083361	1.31417758080328e-14	1.57260843584147e-11
MS.gene014321	0	0	0	2206	675	411	0.000	0.000	0.000	154.458	41.520	26.169	0.001	74.049	16.1761926322171	1.40283725985424e-14	1.6604561240416e-11
MS.gene69678	458	381	928	0	0	0	21.157	17.556	45.734	0.000	0.000	0.000	28.149	0.001	-14.7807960506767	1.43285118666091e-14	1.6623243114748e-11
MS.gene69728	77	51	38	898	895	477	2.749	1.843	1.453	38.794	33.976	18.709	2.015	30.493	3.91962635047031	1.43494637291548e-14	1.6623243114748e-11
MS.gene000091	0	0	0	3232	565	711	0.000	0.000	0.000	145.089	22.310	29.015	0.001	65.4713333333333	15.9985757394718	1.49589063921573e-14	1.7146843279726e-11
MS.gene064341	83	82	95	508	464	460	9.442	9.283	11.506	69.625	55.835	57.281	10.077	60.9136666666667	2.59569974791117	1.68562001736822e-14	1.91203741449283e-11
MS.gene31306	423	432	208	0	0	0	28.268	28.760	14.810	0.000	0.000	0.000	23.946	0.001	-14.5474970642324	2.10973670506082e-14	2.36845132471751e-11
MS.gene040117	243	228	254	0	0	0	11.230	10.490	12.514	0.000	0.000	0.000	11.4113333333333	0.001	-13.478179749704	2.49671822361562e-14	2.7742870506186e-11
MS.gene27364	1010	953	838	156	178	178	56.559	53.200	50.105	10.474	10.561	10.910	53.288	10.6483333333333	-2.32318304811372	3.03252891462842e-14	3.33562864806527e-11
MS.gene67638	255	357	502	0	0	0	5.275	7.373	11.088	0.000	0.000	0.000	7.912	0.001	-12.9498267107591	3.25585735394328e-14	3.54546586557654e-11
MS.gene42220	594	576	1428	1	0	0	33.134	32.036	84.971	0.074	0.000	0.000	50.047	0.0246666666666667	-10.9865051058839	3.90638798958427e-14	4.21174376362158e-11
MS.gene044417	355	470	199	0	0	0	5.574	7.362	3.340	0.000	0.000	0.000	5.42533333333333	0.001	-12.4054960643526	4.83363905886193e-14	5.16038358151735e-11
MS.gene023488	4	4	0	478	890	219	0.217	0.202	0.000	32.051	52.489	13.325	0.139666666666667	32.6216666666667	7.86769893893099	5.69858404767057e-14	6.02473116379696e-11
MS.gene54045	0	0	0	437	181	360	0.000	0.000	0.000	4.890	1.779	3.659	0.001	3.44266666666667	11.749310784586	5.75537647833152e-14	6.02626655392222e-11
MS.gene065166	82	109	76	568	475	525	5.883	7.765	5.777	48.808	35.891	41.042	6.475	41.9136666666667	2.69446863807416	5.85379062463743e-14	6.07093838161803e-11
MS.gene42276	229	242	176	0	0	0	5.477	5.784	4.496	0.000	0.000	0.000	5.25233333333333	0.001	-12.3587427627906	6.79454091180531e-14	6.98010879802867e-11
MS.gene054996	32	27	23	298	212	319	1.777	1.472	1.364	19.764	12.345	19.232	1.53766666666667	17.1136666666667	3.47633419892285	6.8764585727625e-14	6.99824258206517e-11
MS.gene062849	32	39	28	219	251	172	3.768	4.638	3.557	31.477	31.744	22.505	3.98766666666667	28.5753333333333	2.84115360421693	7.30105966402988e-14	7.36156381587532e-11
MS.gene25828	0	0	0	190	173	137	0.000	0.000	0.000	9.755	7.802	6.389	0.001	7.982	12.9625345635113	7.46318772168852e-14	7.45599841241533e-11
MS.gene050337	0	0	0	177	663	410	0.000	0.000	0.000	16.767	55.035	35.259	0.001	35.687	15.1231110069931	7.53496829030987e-14	7.45927610884812e-11
MS.gene40105	0	0	0	169	156	192	0.000	0.000	0.000	9.912	8.034	10.208	0.001	9.38466666666667	13.1960897876418	7.75869106472206e-14	7.61155552696315e-11
MS.gene27916	180	220	200	5155	1959	5017	9.845	12.025	11.690	339.935	113.573	300.759	11.1866666666667	251.422333333333	4.49026068694074	7.96334645570861e-14	7.74257689548562e-11
MS.gene074351	307	300	171	0	0	0	9.613	9.385	5.718	0.000	0.000	0.000	8.23866666666667	0.001	-13.0081951573818	8.43886914506554e-14	8.13230668630011e-11
MS.gene021546	0	0	0	263	155	235	0.000	0.000	0.000	3.023	1.568	2.448	0.001	2.34633333333333	11.1961922699747	8.59580858358847e-14	8.18238495416957e-11
MS.gene84324	1	0	1	435	214	417	0.180	0.000	0.192	94.300	40.756	82.255	0.124	72.437	9.19024286704168	8.64111547572892e-14	8.18238495416957e-11
MS.gene013708	351	221	206	0	0	0	25.040	15.712	15.710	0.000	0.000	0.000	18.8206666666667	0.001	-14.2000301117423	9.03913760000538e-14	8.41296486284261e-11
MS.gene052927	351	221	206	0	0	0	25.040	15.712	15.710	0.000	0.000	0.000	18.8206666666667	0.001	-14.2000301117423	9.03913760000538e-14	8.41296486284261e-11
MS.gene007353	269	244	169	0	0	0	10.890	9.861	7.321	0.000	0.000	0.000	9.35733333333333	0.001	-13.191881731681	9.16132176595996e-14	8.45442486190008e-11
MS.gene00528	386	428	179	0	0	0	10.463	11.581	5.189	0.000	0.000	0.000	9.07766666666667	0.001	-13.148105797924	9.83905428337827e-14	8.97501285198681e-11
MS.gene24508	1218	1227	235	0	0	0	54.061	54.305	11.135	0.000	0.000	0.000	39.8336666666667	0.001	-15.281700664633	9.8902754234668e-14	8.97501285198681e-11
MS.gene76042	0	2	0	995	1154	273	0.000	0.114	0.000	77.959	79.471	19.448	0.038	58.9593333333333	10.5995050777483	1.05173677754493e-13	9.46519639593018e-11
MS.gene027800	12	22	18	166	188	201	0.675	1.217	1.063	11.281	11.244	12.461	0.985	11.662	3.56554769307941	1.06564527802676e-13	9.47864129087536e-11
MS.gene049840	309	387	377	0	1	0	7.853	9.813	10.241	0.000	0.037	0.000	9.30233333333333	0.0123333333333333	-9.55888605707229	1.07628144003661e-13	9.47864129087536e-11
MS.gene035510	1180	1125	373	21	36	26	101.497	96.469	34.238	2.175	3.250	2.438	77.4013333333333	2.621	-4.88416916000441	1.07934388178387e-13	9.47864129087536e-11
MS.gene013995	0	0	0	209	180	334	0.000	0.000	0.000	20.068	15.213	29.245	0.001	21.5086666666667	14.3926304736731	1.10688216525554e-13	9.64271467084015e-11
MS.gene051217	132	137	114	2	1	3	4.367	4.524	4.023	0.080	0.035	0.108	4.30466666666667	0.0743333333333333	-5.85574841182705	1.18163931990531e-13	1.02122709318324e-10
MS.gene070877	0	0	0	221	167	141	0.000	0.000	0.000	19.288	12.764	11.210	0.001	14.4206666666667	13.8158502413863	1.19662097363178e-13	1.02603181829632e-10
MSTRG.51709	3845	4083	3386	948	1017	872	586.020	620.609	550.832	173.770	163.871	145.330	585.820333333333	160.990333333333	-1.86348420452543	1.2151287086995e-13	1.03376125573306e-10
MS.gene22558	32	41	48	374	301	337	1.660	2.144	2.675	23.704	16.749	19.408	2.15966666666667	19.9536666666667	3.20777331686977	1.23575854752297e-13	1.04316222505825e-10
MS.gene012118	3	4	2	179	113	91	0.316	0.472	0.225	22.630	12.529	10.447	0.337666666666667	15.202	5.49251756094557	1.26856885027726e-13	1.06262157654571e-10
MS.gene00463	6	0	0	2706	3341	1056	0.324	0.000	0.000	182.207	197.801	64.657	0.108	148.221666666667	10.4225093248281	1.41854667864017e-13	1.15278089978001e-10
MS.gene063260	6	0	0	2706	3341	1056	0.324	0.000	0.000	182.207	197.801	64.657	0.108	148.221666666667	10.4225093248281	1.41854667864017e-13	1.15278089978001e-10
MS.gene063261	6	0	0	2706	3341	1056	0.324	0.000	0.000	182.207	197.801	64.657	0.108	148.221666666667	10.4225093248281	1.41854667864017e-13	1.15278089978001e-10
MS.gene063262	6	0	0	2706	3341	1056	0.324	0.000	0.000	182.207	197.801	64.657	0.108	148.221666666667	10.4225093248281	1.41854667864017e-13	1.15278089978001e-10
MS.gene88081	815	877	784	166	162	123	82.156	88.226	84.422	20.135	17.255	13.575	84.9346666666667	16.9883333333333	-2.32180919821596	1.63568881506735e-13	1.3193950630871e-10
MS.gene77392	0	0	0	215	160	137	0.000	0.000	0.000	21.248	13.897	12.287	0.001	15.8106666666667	13.9486105806686	1.68751440772246e-13	1.35119030462453e-10
MS.gene65252	186	236	178	1167	1098	799	5.031	6.382	5.142	38.016	31.439	23.664	5.51833333333333	31.0396666666667	2.49180855456898	1.71034768610834e-13	1.35947672466254e-10
MS.gene65417	7	4	0	736	339	832	0.406	0.230	0.000	54.837	22.183	56.367	0.212	44.4623333333333	7.7123755863538	1.77478010238067e-13	1.40046869020828e-10
MS.gene56491	522	565	257	0	1	0	156.136	168.505	81.935	0.000	0.338	0.000	135.525333333333	0.112666666666667	-10.2322860942057	2.05509894211092e-13	1.60999999497244e-10
MS.gene74235	0	0	0	618	379	159	0.000	0.000	0.000	10.298	5.551	2.415	0.001	6.088	12.5717526435035	2.39138325519362e-13	1.8600691398165e-10
MS.gene049003	0	0	0	537	492	141	0.000	0.000	0.000	40.542	32.673	9.675	0.001	27.63	14.7539479416999	2.59417271481204e-13	2.00349246652098e-10
MS.gene72755	0	0	0	764	199	359	0.000	0.000	0.000	32.975	7.572	14.083	0.001	18.21	14.1524433018642	2.69253221359212e-13	2.06481193943038e-10
MS.gene056702	0	0	0	141	158	213	0.000	0.000	0.000	9.443	9.281	12.947	0.001	10.557	13.3659122994708	2.77620057791895e-13	2.11198486139325e-10
MS.gene06239	22	20	40	318	423	348	1.352	1.233	2.547	23.113	26.995	22.977	1.71066666666667	24.3616666666667	3.83198226160592	2.79283548409595e-13	2.11198486139325e-10
MS.gene71844	2	2	0	164	684	261	0.122	0.133	0.000	13.050	47.812	18.892	0.085	26.5846666666667	8.28891582063326	2.81798786975502e-13	2.11630889018602e-10
MS.gene20731	299	170	270	0	0	0	45.992	26.047	44.294	0.000	0.000	0.000	38.7776666666667	0.001	-15.2429383756268	2.93901705495893e-13	2.19208398766954e-10
MS.gene63539	0	0	0	141	180	252	0.000	0.000	0.000	9.938	11.185	16.136	0.001	12.4196666666667	13.6003388329146	2.98178580641443e-13	2.20885418632312e-10
MS.gene27265	0	0	0	710	182	390	0.000	0.000	0.000	93.693	21.148	46.763	0.001	53.868	15.7171408816367	3.10382613041233e-13	2.28372396264359e-10
MS.gene24260	0	0	0	205	169	118	0.000	0.000	0.000	26.470	19.195	13.909	0.001	19.858	14.2774327085901	3.19238646306313e-13	2.32393245412125e-10
MS.gene33657	179	198	247	0	0	0	5.324	5.883	7.855	0.000	0.000	0.000	6.354	0.001	-12.6334493747135	3.20115586682756e-13	2.32393245412125e-10
MS.gene012418	4	10	13	217	183	184	0.218	0.598	0.801	15.072	11.183	11.640	0.539	12.6316666666667	4.55061592275529	3.22473565704006e-13	2.32554694949256e-10
MS.gene00534	0	0	0	126	270	285	0.000	0.000	0.000	15.386	28.981	31.673	0.001	25.3466666666667	14.6295084108148	3.90135832567074e-13	2.79498957153892e-10
MS.gene61422	127	88	67	883	1791	2280	22.754	15.740	12.892	190.019	338.909	446.326	17.1286666666667	325.084666666667	4.2463307514188	4.2358965697595e-13	3.01482324813046e-10
MS.gene72868	1000	1374	759	11837	7228	8405	47.322	64.878	38.332	673.832	361.666	435.004	50.1773333333333	490.167333333333	3.288166634482	4.66867952939322e-13	3.30127180099529e-10
MS.gene061924	5	0	0	988	776	1771	0.128	0.000	0.000	28.895	19.946	47.110	0.0426666666666667	31.9836666666667	9.5500102217963	4.81165484151319e-13	3.38042034817148e-10
MS.gene90606	18144	16427	11921	173	87	443	2744.170	2477.797	1924.384	31.401	13.935	73.343	2382.117	39.5596666666667	-5.91207019422193	5.22966160891474e-13	3.65053846732545e-10
MS.gene69251	0	0	0	136	251	126	0.000	0.000	0.000	13.907	22.532	11.663	0.001	16.034	13.9688467588963	6.19459197817121e-13	4.29656110485958e-10
MS.gene79848	0	5	0	3163	2430	611	0.000	0.378	0.000	318.802	215.321	56.002	0.126	196.708333333333	10.608418628045	6.42723269516822e-13	4.40224922089799e-10
MSTRG.14552	1	1	1	336	547	101	0.106	0.109	0.118	40.373	57.749	10.988	0.111	36.37	8.35604543899287	6.42782153563322e-13	4.40224922089799e-10
MS.gene020652	0	0	0	172	124	203	0.000	0.000	0.000	15.341	9.746	16.519	0.001	13.8686666666667	13.7595414732058	6.6624485254329e-13	4.53442082610635e-10
MS.gene061749	178	149	177	0	0	0	15.610	13.038	16.584	0.000	0.000	0.000	15.0773333333333	0.001	-13.88009366711	8.21357801357792e-13	5.55538868191657e-10
MS.gene069038	0	0	0	250	132	147	0.000	0.000	0.000	24.685	11.439	13.183	0.001	16.4356666666667	14.0045423560278	1.01301428889717e-12	6.80939450552205e-10
MS.gene72440	148	157	153	0	0	0	15.225	16.159	16.794	0.000	0.000	0.000	16.0593333333333	0.001	-13.9711243834472	1.14375935079754e-12	7.64108432546617e-10
MS.gene024388	14	23	10	161	272	172	0.571	0.928	0.438	7.712	11.486	7.501	0.645666666666667	8.89966666666667	3.78488984832501	1.19453898697676e-12	7.93166603578257e-10
MS.gene58764	12	18	16	366	185	193	0.863	1.286	1.232	31.393	13.928	15.076	1.127	20.1323333333333	4.15895496938835	1.20289212754462e-12	7.93872352902857e-10
MS.gene007763	0	0	0	150	370	654	0.000	0.000	0.000	4.958	10.722	19.617	0.001	11.7656666666667	13.5222954484708	1.23954561329596e-12	8.13134455179898e-10
MS.gene99197	158	133	160	897	745	671	6.275	5.275	6.778	42.749	31.211	29.093	6.10933333333333	34.351	2.4912652352536	1.27318415125326e-12	8.2990419316353e-10
MS.gene067801	285	148	197	0	0	0	10.740	5.551	7.934	0.000	0.000	0.000	8.075	0.001	-12.9792465444686	1.28035175583335e-12	8.2990419316353e-10
MS.gene065736	1	2	2	107	90	158	0.073	0.080	0.123	6.635	4.935	8.893	0.092	6.821	6.21220559120962	1.32113815677059e-12	8.48683448283469e-10
MS.gene007985	0	0	0	125	144	95	0.000	0.000	0.000	8.982	9.105	6.210	0.001	8.099	12.9835280711651	1.32491102629312e-12	8.48683448283469e-10
MS.gene047554	0	0	0	106	126	139	0.000	0.000	0.000	5.137	5.344	6.102	0.001	5.52766666666667	12.4324549045767	1.38400258537334e-12	8.8135065224696e-10
MS.gene52786	27	37	62	2433	725	1290	1.002	1.382	2.471	108.761	28.488	52.433	1.61833333333333	63.2273333333333	5.28796767386622	1.45118385298835e-12	9.18759684134688e-10
MS.gene050335	1	0	1	139	265	231	0.199	0.000	0.214	25.638	43.088	38.937	0.137666666666667	35.8876666666667	8.02616503434952	1.49597922686278e-12	9.41645421440594e-10
MS.gene015651	0	0	0	127	112	155	0.000	0.000	0.000	6.611	5.125	7.336	0.001	6.35733333333333	12.634206019741	1.62284139819469e-12	1.01562824170351e-09
MS.gene35610	0	0	0	209	140	107	0.000	0.000	0.000	25.760	15.183	11.981	0.001	17.6413333333333	14.1066719835681	1.85242217390038e-12	1.15268292929647e-09
MS.gene029596	164	267	404	0	0	0	8.952	14.525	23.519	0.000	0.000	0.000	15.6653333333333	0.001	-13.9352878478368	1.86633266768414e-12	1.15474031731514e-09
MS.gene003674	484	310	144	0	0	0	12.239	7.826	3.874	0.000	0.000	0.000	7.97966666666667	0.001	-12.9621127669003	1.90595529589627e-12	1.17259323133686e-09
MS.gene93872	248	244	172	0	1	1	12.848	12.588	9.475	0.000	0.079	0.062	11.637	0.047	-7.95184270957493	1.92005925088583e-12	1.17463400070344e-09
MS.gene027547	713	641	477	78	110	72	49.451	44.342	35.280	6.513	8.045	5.429	43.0243333333333	6.66233333333333	-2.69105339512323	1.95390880182965e-12	1.18866424008514e-09
MS.gene91511	0	0	0	137	311	124	0.000	0.000	0.000	8.876	17.763	7.317	0.001	11.3186666666667	13.4664163989664	2.11733369936797e-12	1.28092807329264e-09
MS.gene003390	6363	5418	6116	1191	1432	1085	307.803	261.390	315.801	69.293	73.229	57.415	294.998	66.6456666666667	-2.14612219470777	2.24377034126742e-12	1.33538134315228e-09
MS.gene49208	0	0	3	219	427	243	0.000	0.000	0.255	19.101	32.758	19.259	0.085	23.706	8.12357369556113	2.24663810306078e-12	1.33538134315228e-09
MS.gene020173	0	0	0	103	111	111	0.000	0.000	0.000	5.917	5.648	5.803	0.001	5.78933333333333	12.499181509894	2.25924692258363e-12	1.33538134315228e-09
MSTRG.104925	4	2	1	303	326	81	0.107	0.054	0.029	9.789	9.258	2.379	0.0633333333333333	7.142	6.81721931097627	2.26025935051616e-12	1.33538134315228e-09
MS.gene024808	0	0	0	418	142	662	0.000	0.000	0.000	9.060	2.705	13.053	0.001	8.27266666666667	13.0141367369903	2.26865832667406e-12	1.33538134315228e-09
MS.gene36049	432	393	389	1776	1513	1372	27.120	24.594	26.061	134.131	100.478	94.256	25.925	109.621666666667	2.08011708027182	2.59651938282543e-12	1.52015042039126e-09
MS.gene030146	283	192	127	0	0	0	5.200	3.523	2.487	0.000	0.000	0.000	3.73666666666667	0.001	-11.8675361569716	2.64335771511132e-12	1.53929646196282e-09
MS.gene90699	0	0	0	701	239	170	0.000	0.000	0.000	16.198	4.856	3.578	0.001	8.21066666666667	13.0032836513237	2.76114415578039e-12	1.5993340044878e-09
MS.gene07904	887	1420	403	28	45	33	111.653	178.336	54.196	4.216	6.041	4.504	114.728333333333	4.92033333333333	-4.54332185758096	2.8302741765694e-12	1.63070215056891e-09
MSTRG.10796	0	0	5	867	881	619	0.000	0.000	0.123	23.263	20.784	15.116	0.041	19.721	8.90989308377004	2.85509041703067e-12	1.63634247875029e-09
MS.gene038660	0	0	0	118	235	109	0.000	0.000	0.000	11.659	20.407	9.805	0.001	13.957	13.7687012530281	2.93068907916402e-12	1.6708763731705e-09
MS.gene26650	16	6	14	416	736	190	1.069	0.403	1.022	33.334	51.851	13.815	0.831333333333333	33	5.31089515491203	3.1330065902626e-12	1.75453925109987e-09
MS.gene023161	4	3	0	129	109	122	0.333	0.238	0.000	12.740	9.422	10.907	0.190333333333333	11.023	5.85584486356341	3.13805795583738e-12	1.75453925109987e-09
MS.gene09179	4	3	0	129	109	122	0.333	0.238	0.000	12.740	9.422	10.907	0.190333333333333	11.023	5.85584486356341	3.13805795583738e-12	1.75453925109987e-09
MSTRG.71508	117	127	101	9	9	10	13.672	14.792	12.547	1.262	1.110	1.275	13.6703333333333	1.21566666666667	-3.49122881755321	3.14188120634075e-12	1.75453925109987e-09
MSTRG.93661	0	0	0	314	247	1297	0.000	0.000	0.000	14.280	9.869	53.620	0.001	25.923	14.6619450667023	3.23831377815973e-12	1.79916417792196e-09
MS.gene02894	29	49	59	463	1212	1098	1.305	2.210	2.857	25.179	57.951	54.289	2.124	45.8063333333333	4.43069141258941	3.27222885733382e-12	1.80877848436227e-09
MS.gene72737	6884	6477	4311	781	595	775	1017.775	954.972	680.244	138.946	93.054	125.364	884.330333333333	119.121333333333	-2.89215356823756	3.43693527683468e-12	1.8902276109642e-09
MS.gene28714	0	0	0	244	118	358	0.000	0.000	0.000	32.324	13.762	43.104	0.001	29.73	14.859631842795	3.83030925798577e-12	2.09598757109729e-09
MS.gene030742	9	9	20	414	214	493	0.476	0.472	1.173	27.498	12.463	29.717	0.707	23.226	5.03788668820407	3.91859511568464e-12	2.1335770756124e-09
MS.gene047000	323	278	224	28	43	32	67.462	57.906	50.021	7.116	9.422	7.308	58.463	7.94866666666667	-2.87873907844302	4.15058310390483e-12	2.22649136502324e-09
MS.gene93754	323	278	224	28	43	32	67.462	57.906	50.021	7.116	9.422	7.308	58.463	7.94866666666667	-2.87873907844302	4.15058310390483e-12	2.22649136502324e-09
MS.gene94560	323	278	224	28	43	32	67.462	57.906	50.021	7.116	9.422	7.308	58.463	7.94866666666667	-2.87873907844302	4.15058310390483e-12	2.22649136502324e-09
MSTRG.64886	403	422	299	16	41	24	61.787	64.039	49.404	2.892	6.710	3.981	58.41	4.52766666666667	-3.68937573087165	4.3001904010238e-12	2.29543742019356e-09
MS.gene54367	3208	2554	3163	368	376	197	288.130	228.814	303.228	39.796	35.731	19.374	273.390666666667	31.6336666666667	-3.11143129753443	4.6958715355368e-12	2.49442405298673e-09
MS.gene050550	0	0	0	142	289	102	0.000	0.000	0.000	10.203	18.303	6.677	0.001	11.7276666666667	13.5176283832582	4.8694667084971e-12	2.57408047195045e-09
MS.gene26676	0	0	0	227	107	133	0.000	0.000	0.000	9.551	3.937	5.079	0.001	6.189	12.5954906066076	5.59753165719294e-12	2.94465318748805e-09
MS.gene25717	93	60	76	400	440	376	3.173	2.048	2.746	16.384	15.833	13.983	2.65566666666667	15.4	2.53578437161003	5.67449264644652e-12	2.97078786891728e-09
MS.gene37681	54	153	64	1671	1309	2459	7.204	20.322	9.080	268.397	184.934	359.228	12.202	270.853	4.47232052945828	6.06899772960564e-12	3.16212204672443e-09
MS.gene039747	17	15	20	127	252	180	0.890	0.753	1.085	7.879	13.749	10.162	0.909333333333333	10.5966666666667	3.54265746700117	6.50079109045494e-12	3.37096974188139e-09
MS.gene015230	8	13	10	129	96	116	0.319	0.559	0.435	6.494	4.241	5.297	0.437666666666667	5.344	3.61001559230232	6.78946784188684e-12	3.5039767802951e-09
MS.gene006936	287	281	157	1543	1712	2244	11.473	11.198	6.706	74.231	72.375	98.160	9.79233333333333	81.5886666666667	3.05864419031126	6.83235350134645e-12	3.50947704966567e-09
MS.gene044008	2873	2506	1968	393	542	377	74.052	64.404	54.138	12.184	14.762	10.626	64.198	12.524	-2.35783293928754	7.03789661508426e-12	3.59808334225165e-09
MS.gene82455	2	1	2	136	187	63	0.134	0.045	0.144	9.225	11.179	3.927	0.107666666666667	8.11033333333333	6.23511764087347	7.27838094929517e-12	3.68641531848139e-09
MS.gene86458	2	1	2	136	187	63	0.134	0.045	0.144	9.225	11.179	3.927	0.107666666666667	8.11033333333333	6.23511764087347	7.27838094929517e-12	3.68641531848139e-09
MS.gene024815	0	1	0	272	143	257	0.000	0.073	0.000	19.676	9.113	16.904	0.0243333333333333	15.231	9.28986098729192	7.67308585432234e-12	3.86833650049274e-09
MS.gene46390	162	132	240	0	0	0	12.512	10.185	19.746	0.000	0.000	0.000	14.1476666666667	0.001	-13.7882765127473	7.8539196177652e-12	3.94125611417761e-09
MS.gene37087	0	0	0	331	270	88	0.000	0.000	0.000	29.257	20.955	7.100	0.001	19.104	14.2215871212648	8.03339485098372e-12	4.01282812980676e-09
MS.gene78125	102	114	230	1797	4774	4830	6.426	7.150	15.424	136.094	317.759	332.487	9.66666666666667	262.113333333333	4.76102843875084	8.60055416894572e-12	4.27651756268193e-09
MS.gene013614	112	135	124	0	0	0	6.979	8.402	8.263	0.000	0.000	0.000	7.88133333333333	0.001	-12.9442240045297	8.84552616876515e-12	4.37833441885310e-09
MS.gene040156	131	132	100	0	0	0	4.976	5.004	4.044	0.000	0.000	0.000	4.67466666666667	0.001	-12.1906477800384	1.00149349255264e-11	4.93473456432215e-09
MS.gene015907	373	292	237	30	24	13	9.260	7.232	6.268	0.903	0.636	0.361	7.58666666666667	0.633333333333333	-3.58242923397564	1.02030235300455e-11	5.00476687974912e-09
MS.gene029335	0	0	0	184	620	134	0.000	0.000	0.000	11.431	33.888	7.559	0.001	17.626	14.1054174897766	1.03104682271212e-11	5.03479119996577e-09
MS.gene49099	298	297	285	0	6	1	17.403	17.337	17.806	0.000	0.392	0.064	17.5153333333333	0.152	-6.84840331035608	1.04761482012353e-11	5.09285784988178e-09
MS.gene038937	109	140	148	0	0	0	4.539	5.785	6.578	0.000	0.000	0.000	5.634	0.001	-12.4599438483749	1.08715055570038e-11	5.26156710057744e-09
MS.gene014579	0	0	0	135	134	326	0.000	0.000	0.000	7.680	6.664	16.791	0.001	10.3783333333333	13.3412871580435	1.14615797722355e-11	5.52260499689195e-09
MS.gene70814	0	0	0	191	356	89	0.000	0.000	0.000	12.651	20.674	5.345	0.001	12.89	13.653964643249	1.18236897779135e-11	5.65870978823773e-09
MS.gene92401	0	2	0	190	449	800	0.000	0.317	0.000	32.377	67.184	123.850	0.105666666666667	74.4703333333333	9.4610016652787	1.18479804556518e-11	5.65870978823773e-09
MS.gene070665	109	195	211	0	0	0	4.346	7.784	8.991	0.000	0.000	0.000	7.04033333333333	0.001	-12.7814280213318	1.26636311118767e-11	6.02186074204285e-09
MS.gene51874	0	0	0	286	347	81	0.000	0.000	0.000	17.984	19.190	4.655	0.001	13.943	13.7672533869158	1.33485640882252e-11	6.31996472342296e-09
MS.gene016966	1	0	0	163	147	127	0.147	0.000	0.000	25.883	20.534	18.372	0.049	21.5963333333333	8.78378892509825	1.43186405750925e-11	6.74990634382988e-09
MS.gene035074	0	0	0	75	150	115	0.000	0.000	0.000	6.436	11.377	9.020	0.001	8.94433333333333	13.1267582395456	1.51610626119524e-11	7.11622376348515e-09
MS.gene70835	198	230	267	999	1345	1031	15.995	18.538	23.102	97.264	115.110	91.312	19.2116666666667	101.228666666667	2.39756331327861	1.53178814625294e-11	7.1589729693654e-09
MS.gene045305	113	129	99	0	0	0	12.002	13.738	11.301	0.000	0.000	0.000	12.347	0.001	-13.5918729265508	1.58156943105418e-11	7.34276110942301e-09
MS.gene40101	24	46	42	403	363	613	0.816	1.548	1.508	16.214	12.849	22.429	1.29066666666667	17.164	3.73319744919494	1.58459879766234e-11	7.34276110942301e-09
MS.gene25848	0	0	0	489	714	88	0.000	0.000	0.000	20.185	25.939	3.313	0.001	16.479	14.0083410772397	1.62836907240085e-11	7.51361229402926e-09
MS.gene96496	22	19	13	113	153	149	0.471	0.392	0.284	2.887	3.425	3.458	0.382333333333333	3.25666666666667	3.09049317083993	1.63689883038992e-11	7.52110118714392e-09
MS.gene023501	32	87	106	2834	8258	1452	2.278	6.143	8.020	241.805	619.260	112.645	5.48033333333333	324.57	5.8881222018532	1.8819169757277e-11	8.61056088537259e-09
MS.gene053535	0	0	0	80	103	130	0.000	0.000	0.000	10.212	11.584	15.070	0.001	12.2886666666667	13.5850407698133	1.91204427880194e-11	8.67550257250573e-09
MS.gene059423	0	0	0	80	103	130	0.000	0.000	0.000	10.212	11.584	15.070	0.001	12.2886666666667	13.5850407698133	1.91204427880194e-11	8.67550257250573e-09
MS.gene069129	0	0	0	89	132	209	0.000	0.000	0.000	5.930	7.693	12.611	0.001	8.74466666666667	13.0941876765263	2.01029918835709e-11	9.08346597992306e-09
MSTRG.82780	0	0	0	83	84	91	0.000	0.000	0.000	5.280	4.720	5.287	0.001	5.09566666666667	12.3150551913623	2.02858418455043e-11	9.12820970151319e-09
MS.gene89665	3	6	0	285	173	166	0.316	0.630	0.000	36.113	19.234	19.163	0.315333333333333	24.8366666666667	6.29945006913041	2.08273870038724e-11	9.33332636949254e-09
MS.gene39541	137	101	109	0	0	0	21.990	16.227	18.719	0.000	0.000	0.000	18.9786666666667	0.001	-14.2120910199087	2.23570858080674e-11	9.97776581585862e-09
MS.gene007228	2	2	3	94	82	190	0.218	0.363	0.466	16.350	12.604	30.208	0.349	19.7206666666667	5.82033747688304	2.30958211087376e-11	1.02054589905041e-08
MS.gene050323	2	2	3	94	82	190	0.218	0.363	0.466	16.350	12.604	30.208	0.349	19.7206666666667	5.82033747688304	2.30958211087376e-11	1.02054589905041e-08
MS.gene44531	0	0	0	143	85	191	0.000	0.000	0.000	12.606	6.568	15.238	0.001	11.4706666666667	13.4856616217091	2.31484307879564e-11	1.02054589905041e-08
MS.gene003693	111	143	94	0	0	0	5.229	6.721	4.755	0.000	0.000	0.000	5.56833333333333	0.001	-12.4430298615012	2.32929824891499e-11	1.02277795490161e-08
MS.gene96395	5	6	5	88	68	106	0.342	0.401	0.359	6.575	4.477	7.192	0.367333333333333	6.08133333333333	4.0492259462866	2.39588235383554e-11	1.04359843568368e-08
MS.gene96396	5	6	5	88	68	106	0.342	0.401	0.359	6.575	4.477	7.192	0.367333333333333	6.08133333333333	4.0492259462866	2.39588235383554e-11	1.04359843568368e-08
MS.gene42352	36	23	36	242	222	282	1.273	0.812	1.358	10.327	8.350	10.965	1.14766666666667	9.88066666666667	3.1059047061826	2.58464244059389e-11	1.12133322138833e-08
MS.gene78129	235	230	139	0	1	0	31.113	30.270	19.591	0.000	0.154	0.000	26.9913333333333	0.0513333333333333	-9.03838458521617	2.6044199008776e-11	1.12542978216693e-08
MS.gene007818	0	0	3	177	173	228	0.000	0.000	0.317	24.633	21.053	28.795	0.105666666666667	24.827	7.87624579241088	2.66552979860851e-11	1.14728406094654e-08
MS.gene82154	111	115	91	0	0	0	4.004	4.129	3.487	0.000	0.000	0.000	3.87333333333333	0.001	-11.9193599475707	2.74956285333442e-11	1.17879388548761e-08
MS.gene74985	0	0	0	79	197	105	0.000	0.000	0.000	10.451	22.849	12.644	0.001	15.3146666666667	13.9026263456649	2.77894703249934e-11	1.18671936119222e-08
MS.gene00630	0	3	0	381	169	227	0.000	0.138	0.000	20.659	8.031	11.184	0.046	13.2913333333333	8.17463626075521	2.79786713755906e-11	1.19013180447068e-08
MS.gene51941	0	0	0	415	89	337	0.000	0.000	0.000	11.471	2.161	8.481	0.001	7.371	12.8476446430833	2.83550526553666e-11	1.201448816695e-08
MS.gene64023	0	0	0	1031	242	155	0.000	0.000	0.000	39.859	8.238	5.460	0.001	17.8523333333333	14.123825029066	2.89206964444239e-11	1.22066637182773e-08
MS.gene24748	339	281	93	0	0	0	25.237	20.884	7.370	0.000	0.000	0.000	17.8303333333333	0.001	-14.1220460535641	3.0776260402203e-11	1.29396945038529e-08
MS.gene76113	1516	1260	1512	29	13	63	295.579	245.010	314.702	6.747	2.749	13.365	285.097	7.62033333333333	-5.22545494167621	3.11516332160397e-11	1.30038507811483e-08
MS.gene39472	111	99	116	0	0	0	28.204	25.104	31.287	0.000	0.000	0.000	28.1983333333333	0.001	-14.7833222739894	3.12421336890663e-11	1.30038507811483e-08
MS.gene013993	0	0	0	176	292	74	0.000	0.000	0.000	19.045	27.702	7.254	0.001	18.0003333333333	14.1357360024319	3.12871013789509e-11	1.30038507811483e-08
MS.gene85662	7	7	0	2081	8474	328	0.203	0.186	0.000	69.933	250.292	10.007	0.129666666666667	110.077333333333	9.72949405589332	3.21070160421687e-11	1.32493799234788e-08
MS.gene62818	0	0	0	154	211	68	0.000	0.000	0.000	7.524	9.060	3.033	0.001	6.539	12.6748543079466	3.21211837072262e-11	1.32493799234788e-08
MS.gene031447	0	5	0	743	365	540	0.000	0.201	0.000	38.530	16.650	25.489	0.067	26.8896666666667	8.64867506028135	3.33849845173098e-11	1.37187090151413e-08
MS.gene86309	0	0	0	188	111	79	0.000	0.000	0.000	5.600	2.921	2.135	0.001	3.552	11.7944158663501	3.39230298386951e-11	1.388739975295e-08
MS.gene90894	103	163	221	0	0	0	7.187	11.275	16.417	0.000	0.000	0.000	11.6263333333333	0.001	-13.5051085566805	3.55975424242035e-11	1.45183310197889e-08
MS.gene00789	550	503	97	0	0	0	39.224	35.789	7.405	0.000	0.000	0.000	27.4726666666667	0.001	-14.7457093336492	3.67182480383818e-11	1.49195284333567e-08
MS.gene20927	0	0	0	71	234	201	0.000	0.000	0.000	3.628	10.486	9.332	0.001	7.81533333333333	12.9320916918718	3.92114625756071e-11	1.58733539671775e-08
MS.gene40106	0	0	0	106	95	64	0.000	0.000	0.000	10.537	8.371	5.782	0.001	8.23	13.006676715309	4.18842195404637e-11	1.68925262476252e-08
MS.gene059521	15	9	4	148	226	350	0.391	0.246	0.118	4.732	6.344	10.162	0.251666666666667	7.07933333333333	4.81402745809219	4.50393716244706e-11	1.80980161367038e-08
MS.gene005788	0	0	0	87	75	108	0.000	0.000	0.000	2.763	2.104	3.111	0.001	2.65933333333333	11.376848907366	4.5765233762677e-11	1.83220776859805e-08
MS.gene028229	202	291	205	8	21	17	9.353	13.450	10.140	0.442	1.040	0.846	10.981	0.776	-3.82280897871348	4.60738950950415e-11	1.83780835398335e-08
MS.gene97348	0	0	0	126	95	67	0.000	0.000	0.000	12.578	8.301	6.035	0.001	8.97133333333333	13.1311067012935	4.6287492122441e-11	1.83958994696103e-08
MS.gene028301	100	118	91	3	7	2	14.859	17.454	14.479	0.588	1.138	0.376	15.5973333333333	0.700666666666667	-4.47642731977847	4.69240401617261e-11	1.8581066739677e-08
MS.gene071814	4	2	1	207	286	62	0.116	0.059	0.031	6.498	7.919	1.778	0.0686666666666667	5.39833333333333	6.29676032049933	4.88444372961161e-11	1.92714311571035e-08
MS.gene90709	172	194	223	0	0	2	12.614	14.158	17.411	0.000	0.000	0.155	14.7276666666667	0.0516666666666667	-8.15507935444831	4.90752074603836e-11	1.92925802036046e-08
MS.gene40474	1277	1386	1545	145	256	145	92.290	99.933	119.259	12.584	19.545	11.452	103.827333333333	14.527	-2.83737758912695	5.32284668414793e-11	2.08500499881399e-08
MS.gene08256	0	0	0	341	184	79	0.000	0.000	0.000	14.736	6.989	3.104	0.001	8.27633333333333	13.0147760362716	5.38318787827911e-11	2.09707257526728e-08
MS.gene02352	0	0	0	100	74	130	0.000	0.000	0.000	8.998	5.872	10.577	0.001	8.48233333333333	13.0502454628214	5.39216971463188e-11	2.09707257526728e-08
MS.gene22750	15	6	21	387	786	229	0.726	0.282	1.073	22.530	40.194	12.139	0.693666666666667	24.9543333333333	5.16890399261786	5.59067639688832e-11	2.1651805751931e-08
MS.gene058573	91	121	93	0	0	0	7.263	9.625	7.967	0.000	0.000	0.000	8.285	0.001	-13.0162859821088	5.60706113416094e-11	2.1651805751931e-08
MS.gene045720	0	0	0	124	70	101	0.000	0.000	0.000	11.977	5.900	8.794	0.001	8.89033333333333	13.1180217970053	5.77437884146634e-11	2.22191160403349e-08
MS.gene41710	2	0	2	264	463	80	0.065	0.000	0.072	9.273	14.293	2.562	0.0456666666666667	8.70933333333333	7.57527699260117	5.85975915845467e-11	2.2404735433809e-08
MS.gene029611	146	115	81	0	0	0	6.789	5.343	4.043	0.000	0.000	0.000	5.39166666666667	0.001	-12.3965155910461	5.86376748118422e-11	2.2404735433809e-08
MS.gene030626	127	99	184	0	0	0	5.727	4.449	8.836	0.000	0.000	0.000	6.33733333333333	0.001	-12.6296601855812	6.30735928353469e-11	2.40153807405773e-08
MS.gene77545	1781	2026	1869	261	389	359	52.090	59.075	58.345	9.166	12.026	11.471	56.5033333333333	10.8876666666667	-2.37564117622983	6.72936393930319e-11	2.55328949885164e-08
MS.gene004399	0	0	0	98	73	134	0.000	0.000	0.000	4.894	3.206	6.089	0.001	4.72966666666667	12.2075227948033	6.96373490689677e-11	2.63304136349487e-08
MS.gene014327	0	0	0	174	103	71	0.000	0.000	0.000	6.769	3.524	2.498	0.001	4.26366666666667	12.0578789373125	7.2839973534124e-11	2.74460516193717e-08
MS.gene63988	0	0	0	120	81	68	0.000	0.000	0.000	6.872	4.094	3.562	0.001	4.84266666666667	12.2415859865698	7.74802001537284e-11	2.9093815157725e-08
MS.gene37919	216	192	114	1077	1118	1575	12.805	11.338	7.211	76.779	70.041	102.054	10.4513333333333	82.958	2.98869410674812	7.93254420899959e-11	2.96843436989351e-08
MS.gene044019	169	141	76	0	0	0	37.449	31.097	17.845	0.000	0.000	0.000	28.797	0.001	-14.8136309026559	8.05921327953415e-11	3.0055069523112e-08
MS.gene81545	24	18	23	126	130	134	2.649	1.983	2.771	16.825	15.282	16.278	2.46766666666667	16.1283333333333	2.70837792827116	8.68979866732245e-11	3.22960964463508e-08
MS.gene42076	233	331	204	1492	3584	1859	13.232	18.775	12.382	101.977	215.382	115.561	14.7963333333333	144.306666666667	3.2858263386301	9.38998497484829e-11	3.47796739400036e-08
MS.gene44427	0	0	0	473	133	116	0.000	0.000	0.000	19.461	4.794	4.323	0.001	9.526	13.217654833364	9.52455106064841e-11	3.51585080592986e-08
MS.gene017490	451	490	354	2059	1689	2314	25.901	28.094	21.682	142.297	102.605	145.425	25.2256666666667	130.109	2.36675645807062	9.98117274830077e-11	3.66934698811107e-08
MS.gene05212	96	126	78	0	0	0	7.771	10.197	6.774	0.000	0.000	0.000	8.24733333333333	0.001	-13.0097120029687	1.0007769461123e-10	3.66934698811107e-08
MS.gene002668	159	127	157	16	20	14	11.423	9.130	12.047	1.365	1.539	1.101	10.8666666666667	1.335	-3.02499781670973	1.04308170179292e-10	3.811623554253e-08
MS.gene21061	0	0	0	92	64	88	0.000	0.000	0.000	3.864	2.381	3.368	0.001	3.20433333333333	11.6458085177187	1.0562137400769e-10	3.84670218146067e-08
MS.gene27912	0	0	0	220	75	321	0.000	0.000	0.000	20.627	6.158	27.450	0.001	18.0783333333333	14.1419740593729	1.10194116374858e-10	3.99986276754671e-08
MS.gene95302	222	314	283	1991	1328	1418	6.058	8.570	8.256	65.429	38.382	42.385	7.628	48.732	2.67549268433273	1.12721479904712e-10	4.07800848977528e-08
MSTRG.79263	0	1	2	294	151	87	0.000	0.039	0.155	22.828	10.354	6.170	0.0646666666666667	13.1173333333333	7.6642364975362	1.13910858234292e-10	4.10739169119975e-08
MS.gene90107	0	0	0	127	64	99	0.000	0.000	0.000	10.395	4.580	7.348	0.001	7.441	12.8612808035887	1.26444335816147e-10	4.54427589065985e-08
MS.gene63944	0	0	0	69	78	58	0.000	0.000	0.000	11.803	11.762	9.041	0.001	10.8686666666667	13.4078873455473	1.27571740061274e-10	4.56971205064881e-08
MS.gene32806	0	1	0	626	98	414	0.000	0.074	0.000	51.845	7.116	31.156	0.0246666666666667	30.039	10.2500583008942	1.307224776472e-10	4.6672210502924e-08
MS.gene35155	179	165	86	1	0	2	31.020	28.459	15.943	0.221	0.000	0.405	25.1406666666667	0.208666666666667	-6.91267894021421	1.41404430615218e-10	5.0321030953739e-08
MS.gene74184	4	1	2	1048	97	254	0.212	0.070	0.142	69.093	5.640	15.243	0.141333333333333	29.992	7.72933215644605	1.42103887263185e-10	5.04052208583862e-08
MS.gene058566	114	83	144	0	0	0	5.802	4.215	7.853	0.000	0.000	0.000	5.95666666666667	0.001	-12.5402895132077	1.47015648619799e-10	5.1978146287185e-08
MS.gene048651	163	81	184	0	0	0	6.033	2.993	7.281	0.000	0.000	0.000	5.43566666666667	0.001	-12.4082412725754	1.51003781658555e-10	5.30437316248655e-08
MS.gene072358	163	81	184	0	0	0	6.033	2.993	7.281	0.000	0.000	0.000	5.43566666666667	0.001	-12.4082412725754	1.51003781658555e-10	5.30437316248655e-08
MS.gene55844	0	0	0	70	946	432	0.000	0.000	0.000	5.323	63.426	29.960	0.001	32.903	15.0059315102518	1.52415183104957e-10	5.33673677305925e-08
MS.gene045344	89	90	123	0	0	0	3.246	3.271	4.796	0.000	0.000	0.000	3.771	0.001	-11.8807314351417	1.57099507963137e-10	5.48312529475828e-08
MSTRG.105166	7	1	1	131	132	139	1.114	0.205	0.169	23.620	20.947	22.833	0.496	22.4666666666667	5.50130215984855	1.59177300824677e-10	5.53789526303617e-08
MSTRG.8825	91	90	46	679	746	1455	3.856	3.804	2.081	34.606	33.422	67.424	3.247	45.1506666666667	3.79756800006458	1.66826221132388e-10	5.78552272299725e-08
MS.gene020644	0	0	0	76	98	53	0.000	0.000	0.000	4.812	5.426	3.011	0.001	4.41633333333333	12.1086333517505	1.71968713476576e-10	5.94493112826405e-08
MS.gene026033	549	747	445	35	18	47	41.293	56.029	35.750	3.187	1.463	3.878	44.3573333333333	2.84266666666667	-3.96385579392143	1.78492886830807e-10	6.1509439593167e-08
MS.gene071963	0	3	5	678	363	141	0.000	0.163	0.271	44.173	20.799	8.336	0.144666666666667	24.436	7.40013179335692	1.83359686516697e-10	6.29872336379676e-08
MS.gene029493	75	148	147	0	0	0	4.606	9.101	9.683	0.000	0.000	0.000	7.79666666666667	0.001	-12.9286417405186	1.9248735002327e-10	6.59148112603272e-08
MS.gene033329	0	0	0	251	184	57	0.000	0.000	0.000	11.283	7.270	2.319	0.001	6.95733333333333	12.7643187280963	2.05325854844016e-10	7.00907804490253e-08
MS.gene34981	79	102	132	732	622	591	3.526	4.535	6.258	39.202	29.287	28.770	4.773	32.4196666666667	2.76390101589128	2.07049539141778e-10	7.04583111401373e-08
MS.gene043786	21	15	9	166	178	332	2.171	1.548	0.948	20.553	19.393	37.454	1.55566666666667	25.8	4.05176619395499	2.09031294310467e-10	7.09110990465366e-08
MS.gene061759	0	0	0	257	1086	89	0.000	0.000	0.000	22.532	83.698	7.095	0.001	37.775	15.2051441349396	2.2417663291257e-10	7.58127777671251e-08
MS.gene21027	0	0	0	174	68	272	0.000	0.000	0.000	5.517	1.907	7.849	0.001	5.091	12.3137333502638	2.26503514273737e-10	7.63625392781382e-08
MS.gene02708	0	0	0	923	74	403	0.000	0.000	0.000	70.087	4.905	27.802	0.001	34.2646666666667	15.0644340317993	2.35523183271587e-10	7.91583242048133e-08
MS.gene05316	33	30	19	371	384	1185	0.988	0.892	0.609	13.511	12.298	39.293	0.829666666666667	21.7006666666667	4.7090637297068	2.38491833509365e-10	7.99094406461609e-08
MS.gene36470	488	319	244	1901	2695	1767	48.098	31.325	25.635	225.382	280.867	190.491	35.0193333333333	232.246666666667	2.7294343659839	2.39696663461277e-10	8.00667735202939e-08
MS.gene86321	2	0	0	597	336	113	0.155	0.000	0.000	62.382	30.876	10.735	0.0516666666666667	34.6643333333333	9.39000248978695	2.45463947511814e-10	8.17424971385289e-08
MS.gene040112	296	272	69	0	0	0	42.848	39.262	10.691	0.000	0.000	0.000	30.9336666666667	0.001	-14.9168902303801	2.52066811812249e-10	8.36854130252892e-08
MSTRG.76942	0	0	0	52	135	103	0.000	0.000	0.000	1.235	2.818	2.224	0.001	2.09233333333333	11.0308969928619	2.85243879201334e-10	9.44122560049522e-08
MS.gene91247	0	0	0	79	249	80	0.000	0.000	0.000	4.921	13.582	4.541	0.001	7.68133333333333	12.9071410417581	2.88516980055667e-10	9.52062319489755e-08
MS.gene24415	395	700	77	0	0	0	18.523	32.730	3.861	0.000	0.000	0.000	18.3713333333333	0.001	-14.1651687160467	2.912638932213e-10	9.57378225232286e-08
MS.gene64828	0	2	4	89	199	117	0.000	0.225	0.625	15.346	30.185	18.348	0.283333333333333	21.293	6.23173507664089	2.91886285667036e-10	9.57378225232286e-08
MS.gene018022	0	0	0	54	131	151	0.000	0.000	0.000	2.326	4.989	5.941	0.001	4.41866666666667	12.1093953865003	2.99098661951836e-10	9.78088552349705e-08
MS.gene24724	2028	1815	1372	279	312	353	312.120	278.607	225.307	51.630	50.758	59.377	272.011333333333	53.9216666666667	-2.33472976788401	3.03252502572314e-10	9.88703031964434e-08
MS.gene020651	0	0	0	101	84	50	0.000	0.000	0.000	6.391	4.670	2.844	0.001	4.635	12.1783536235129	3.10020857199084e-10	1.00775287297595e-07
MS.gene71664	92	141	104	1171	1714	577	7.566	11.564	9.129	115.819	148.991	51.889	9.41966666666667	105.566333333333	3.48632999285804	3.22827502505334e-10	1.04625895492019e-07
MS.gene40359	0	0	0	263	395	53	0.000	0.000	0.000	35.664	47.191	6.599	0.001	29.818	14.8638958736951	3.3673558604566e-10	1.08321297449654e-07
MS.gene23996	56	52	51	195	201	188	8.070	7.436	7.810	33.725	30.559	29.493	7.772	31.259	2.00791382009064	3.37214011987995e-10	1.08321297449654e-07
MS.gene94829	56	52	51	195	201	188	8.070	7.436	7.810	33.725	30.559	29.493	7.772	31.259	2.00791382009064	3.37214011987995e-10	1.08321297449654e-07
MS.gene42804	0	0	0	144	203	50	0.000	0.000	0.000	6.322	7.833	1.979	0.001	5.378	12.3928540398729	3.51594636502549e-10	1.12608523358662e-07
MS.gene29809	0	0	7	882	2243	1193	0.000	0.000	0.658	92.795	207.353	114.083	0.219333333333333	138.077	9.29813222594693	3.57679634140441e-10	1.14221477301241e-07
MS.gene048954	6	0	0	630	467	478	0.496	0.000	0.000	66.244	43.192	45.678	0.165333333333333	51.7046666666667	8.28877306847075	3.61603303310661e-10	1.14921173415665e-07
MS.gene035992	19	19	10	132	503	290	0.558	0.551	0.305	4.711	15.824	9.439	0.471333333333333	9.99133333333333	4.40585759763372	3.61981380977761e-10	1.14921173415665e-07
MS.gene002822	0	0	0	77	55	71	0.000	0.000	0.000	5.558	3.470	4.658	0.001	4.562	12.1554507313121	3.65380222119682e-10	1.15663021185241e-07
MS.gene45443	6	0	14	1133	1016	672	0.714	0.000	1.939	170.736	134.656	92.025	0.884333333333333	132.472333333333	7.22688510116693	3.73995787038134e-10	1.18047162984109e-07
MS.gene005813	0	0	0	283	59	314	0.000	0.000	0.000	16.980	3.137	17.170	0.001	12.429	13.6014226057004	3.85286253675018e-10	1.20909932547381e-07
MS.gene20006	0	0	0	283	59	314	0.000	0.000	0.000	16.980	3.137	17.170	0.001	12.429	13.6014226057004	3.85286253675018e-10	1.20909932547381e-07
MS.gene42639	38	32	54	335	325	226	4.802	3.977	7.131	50.306	42.805	30.827	5.30333333333333	41.3126666666667	2.96161285191309	3.95346680844871e-10	1.23710565547708e-07
MS.gene24471	234	254	134	0	0	3	17.887	19.286	10.914	0.000	0.000	0.210	16.029	0.07	-7.83911378559896	4.00836868515662e-10	1.25069142684851e-07
MS.gene052744	0	0	3	1114	305	234	0.000	0.000	0.191	71.070	17.116	13.560	0.0636666666666667	33.9153333333333	9.05718372449359	4.04405537631428e-10	1.25822117201069e-07
MS.gene56215	0	0	0	84	58	117	0.000	0.000	0.000	4.295	2.592	5.421	0.001	4.10266666666667	12.0023462276124	4.05621982793995e-10	1.25827797647845e-07
MS.gene57256	0	0	0	217	247	49	0.000	0.000	0.000	22.192	22.212	4.568	0.001	16.324	13.9947069952581	4.07862623004958e-10	1.25827797647845e-07
MS.gene014649	1643	1525	1469	7802	5921	9106	120.760	111.813	115.234	689.731	460.140	732.005	115.935666666667	627.292	2.43581269569577	4.09045781416382e-10	1.25827797647845e-07
MS.gene75296	1643	1525	1469	7802	5921	9106	120.760	111.813	115.234	689.731	460.140	732.005	115.935666666667	627.292	2.43581269569577	4.09045781416382e-10	1.25827797647845e-07
MS.gene024415	339	380	174	26	21	28	8.902	9.973	4.872	0.824	0.592	0.809	7.91566666666667	0.741666666666667	-3.41586802557829	4.23557089077934e-10	1.29924645676455e-07
MS.gene91156	53	117	39	1400	1621	578	1.449	3.224	1.142	46.387	47.214	17.406	1.93833333333333	37.0023333333333	4.25472765255132	4.28520356627280e-10	1.31077877064403e-07
MS.gene35561	0	0	0	238	214	49	0.000	0.000	0.000	27.642	21.792	5.157	0.001	18.197	14.1514130034969	4.39881240538163e-10	1.33874384910126e-07
MSTRG.104906	7	13	9	249	93	183	0.283	0.622	0.271	10.278	4.343	6.242	0.392	6.95433333333333	4.14898666016083	4.401214913249e-10	1.33874384910126e-07
MS.gene67387	254	228	323	10	12	24	13.722	12.275	18.658	0.682	0.692	1.398	14.885	0.924	-4.00982255970934	4.50035104964348e-10	1.36508559206386e-07
MSTRG.55967	0	1	0	76	137	137	0.000	0.058	0.000	8.751	13.938	14.426	0.0193333333333333	12.3716666666667	9.32173375326373	4.61431360316761e-10	1.39576577726927e-07
MS.gene065244	21	20	28	258	222	533	1.243	1.176	1.737	18.297	13.854	34.397	1.38533333333333	22.1826666666667	4.00112774940541	4.63418030840213e-10	1.39789214593753e-07
MS.gene22273	106	67	107	0	0	0	5.082	3.190	5.468	0.000	0.000	0.000	4.58	0.001	-12.1611318829843	4.69709856583491e-10	1.41295731581932e-07
MS.gene028169	0	0	0	202	138	1455	0.000	0.000	0.000	40.233	24.216	263.265	0.001	109.238	16.7371152801	4.76608960070819e-10	1.42976123159537e-07
MS.gene25656	0	0	0	407	93	108	0.000	0.000	0.000	34.086	6.840	8.196	0.001	16.374	13.9991191799953	4.84739209437083e-10	1.45015593988053e-07
MS.gene21190	0	0	0	90	96	45	0.000	0.000	0.000	12.643	11.765	5.707	0.001	10.0383333333333	13.2932321377492	4.86103798716808e-10	1.45025405921279e-07
MS.gene062192	94	67	102	0	0	0	7.211	5.148	8.290	0.000	0.000	0.000	6.883	0.001	-12.7488217946147	5.39837040116146e-10	1.60616269080458e-07
MS.gene37285	0	2	0	97	165	95	0.000	0.164	0.000	8.596	12.893	7.684	0.0546666666666667	9.72433333333333	7.47479412807099	5.65048949394893e-10	1.67659415107239e-07
MS.gene069146	5098	4632	2383	131	347	293	369.589	334.880	184.413	11.430	26.590	23.263	296.294	20.4276666666667	-3.85843308384748	5.67758951844458e-10	1.68005736579082e-07
MS.gene024393	0	0	0	126	151	45	0.000	0.000	0.000	7.444	7.811	2.435	0.001	5.89666666666667	12.5256839268567	5.72166898398883e-10	1.68851258539692e-07
MSTRG.22271	77	96	62	0	0	0	6.128	7.620	5.243	0.000	0.000	0.000	6.33033333333333	0.001	-12.6280657536183	5.82726347354977e-10	1.71502663770866e-07
MS.gene020920	0	0	0	49	235	187	0.000	0.000	0.000	1.524	6.401	5.252	0.001	4.39233333333333	12.1007718290095	5.90073356909482e-10	1.73196868465386e-07
MS.gene60677	80	88	148	0	0	0	2.564	2.825	5.057	0.000	0.000	0.000	3.482	0.001	-11.7657004876511	5.94066017123077e-10	1.73900050899509e-07
MS.gene028035	286	387	133	4231	2885	8665	13.539	18.269	6.704	240.851	144.342	448.496	12.8373333333333	277.896333333333	4.43612934789732	6.00996417696903e-10	1.75457117708054e-07
MS.gene47747	0	0	0	220	71	85	0.000	0.000	0.000	8.375	2.372	2.958	0.001	4.56833333333333	12.157452206992	6.08194538657089e-10	1.77083808254181e-07
MS.gene025648	0	0	0	310	58	516	0.000	0.000	0.000	46.530	7.699	70.421	0.001	41.55	15.3425608565451	6.57318052314738e-10	1.90876398151502e-07
MS.gene021099	0	0	0	597	278	55	0.000	0.000	0.000	74.700	30.541	6.200	0.001	37.147	15.1809580826448	7.10424481175269e-10	2.05749132653141e-07
MS.gene74233	0	0	0	88	108	43	0.000	0.000	0.000	7.293	7.832	3.274	0.001	6.133	12.5823772356407	7.15288551883499e-10	2.06608347101734e-07
MS.gene32361	0	0	0	46	141	125	0.000	0.000	0.000	3.909	10.516	9.638	0.001	8.021	12.9695663972905	7.2868818169938e-10	2.09008833046246e-07
MS.gene71665	24	57	56	629	665	336	1.387	3.259	3.446	43.258	40.205	21.049	2.69733333333333	34.8373333333333	3.69102847100341	7.30952453518704e-10	2.09008833046246e-07
MS.gene71861	24	57	56	629	665	336	1.387	3.259	3.446	43.258	40.205	21.049	2.69733333333333	34.8373333333333	3.69102847100341	7.30952453518704e-10	2.09008833046246e-07
MS.gene008911	163	170	88	0	0	1	13.041	13.599	7.505	0.000	0.000	0.125	11.3816666666667	0.0416666666666667	-8.09360242879574	7.31276600308736e-10	2.09008833046246e-07
MS.gene060553	0	0	0	91	57	55	0.000	0.000	0.000	5.248	2.906	2.875	0.001	3.67633333333333	11.8440518664536	7.34655498240068e-10	2.09424896546734e-07
MS.gene049384	0	0	0	390	52	414	0.000	0.000	0.000	42.661	4.997	41.255	0.001	29.6376666666667	14.8551442502385	7.46386999059706e-10	2.12213609040748e-07
MS.gene009866	182	104	65	0	0	0	25.389	14.385	9.598	0.000	0.000	0.000	16.4573333333333	0.001	-14.0064429669221	7.4904184794251e-10	2.12413833415884e-07
MS.gene072541	0	0	0	64	227	78	0.000	0.000	0.000	2.873	8.946	3.173	0.001	4.99733333333333	12.286942736938	7.52421590820315e-10	2.12818049694489e-07
MSTRG.53878	82	73	87	6	7	4	10.002	8.996	11.573	0.772	0.753	0.497	10.1903333333333	0.674	-3.91830884226401	7.73234140244474e-10	2.18138165030886e-07
MSTRG.21541	0	0	1	75	116	86	0.000	0.000	0.081	6.894	9.351	7.151	0.027	7.79866666666667	8.17412427085603	7.77754319070052e-10	2.18846399418949e-07
MSTRG.80736	0	0	0	285	107	65	0.000	0.000	0.000	15.542	5.148	3.219	0.001	7.96966666666667	12.960303669053	7.95038041363192e-10	2.23133163696507e-07
MS.gene043324	876	844	717	206	231	163	78.978	75.819	68.941	22.304	22.042	16.060	74.5793333333333	20.1353333333333	-1.88904654509109	8.83676084359919e-10	2.47372512098646e-07
MSTRG.35717	0	0	0	85	49	69	0.000	0.000	0.000	10.866	5.536	7.956	0.001	8.11933333333333	12.9871455593412	8.91768157573948e-10	2.48997675689782e-07
MS.gene061963	75	97	169	0	0	0	3.662	4.720	8.781	0.000	0.000	0.000	5.721	0.001	-12.4820516290339	9.01955785598241e-10	2.51198146477546e-07
MS.gene87330	0	0	0	111	74	47	0.000	0.000	0.000	9.632	5.681	3.750	0.001	6.35433333333333	12.6335250570763	9.14085824650572e-10	2.53482008262988e-07
MS.gene39619	16	11	10	106	86	81	1.016	0.695	0.664	8.225	5.913	5.695	0.791666666666667	6.611	3.06190350196397	9.14811784263319e-10	2.53482008262988e-07
MS.gene071943	0	0	0	164	374	51	0.000	0.000	0.000	10.896	21.786	3.083	0.001	11.9216666666667	13.5412983203538	9.21534332465735e-10	2.54696652624001e-07
MS.gene000463	48	49	40	206	186	157	3.821	3.853	3.357	19.689	15.597	13.674	3.677	16.32	2.15003997565556	9.39306097536974e-10	2.58951234155161e-07
MS.gene061923	4	0	0	216	208	480	0.313	0.000	0.000	22.088	18.712	44.692	0.104333333333333	28.4973333333333	8.09348295729003	1.05695111608309e-09	2.90648211580476e-07
MS.gene89068	44	33	54	582	430	1341	1.738	1.309	2.271	27.611	17.956	57.876	1.77266666666667	34.481	4.28180843373671	1.07146414332853e-09	2.93896946820556e-07
MS.gene51160	0	0	0	507	157	66	0.000	0.000	0.000	55.376	15.057	6.554	0.001	25.6623333333333	14.6473647321822	1.08797436701904e-09	2.97404320866365e-07
MSTRG.85252	111	98	91	5	1	5	3.790	3.322	3.317	0.190	0.036	0.187	3.47633333333333	0.137666666666667	-4.65831523768412	1.08971324694136e-09	2.97404320866365e-07
MS.gene040154	67	75	61	0	0	0	6.877	7.664	6.642	0.000	0.000	0.000	7.061	0.001	-12.7856568014272	1.10163814441818e-09	2.99907214341044e-07
MS.gene24369	0	0	0	45	124	76	0.000	0.000	0.000	1.406	3.381	2.156	0.001	2.31433333333333	11.1763809553795	1.12519304593308e-09	3.05555852211677e-07
MS.gene025894	0	0	0	48	58	72	0.000	0.000	0.000	2.598	2.784	3.566	0.001	2.98266666666667	11.542387040338	1.17714310289563e-09	3.18868154701044e-07
MS.gene39390	104	109	175	0	1	3	5.477	5.722	9.772	0.000	0.073	0.172	6.99033333333333	0.0816666666666667	-6.41947009838782	1.221179079311e-09	3.2997592020241e-07
MS.gene041774	0	0	0	89	50	58	0.000	0.000	0.000	12.975	6.418	7.642	0.001	9.01166666666667	13.1375782352482	1.26929565458858e-09	3.42128589867385e-07
MS.gene62394	356	327	257	966	1241	857	29.066	26.614	22.451	94.949	107.262	76.550	26.0436666666667	92.9203333333333	1.83506175087375	1.37735692847982e-09	3.70338969695828e-07
MS.gene018537	0	0	0	58	80	171	0.000	0.000	0.000	1.802	2.186	4.823	0.001	2.937	11.5201275503249	1.41887177617101e-09	3.80561679965868e-07
MS.gene013463	409	444	355	41	72	67	46.582	50.423	43.192	5.560	8.716	8.315	46.7323333333333	7.53033333333333	-2.63363543947321	1.49145471814025e-09	3.99046588530424e-07
MS.gene071930	0	0	0	401	295	41	0.000	0.000	0.000	48.421	31.281	4.498	0.001	28.0666666666667	14.77657011212	1.52592626624714e-09	4.07268972458289e-07
MS.gene60381	258	255	241	787	840	986	12.125	11.908	12.072	44.410	41.674	50.570	12.035	45.5513333333333	1.9202571419676	1.546258340439e-09	4.11686557413461e-07
MS.gene71078	2	0	2	67	103	196	0.236	0.000	0.207	7.824	10.616	20.858	0.147666666666667	13.0993333333333	6.4710053820151	1.56406693398019e-09	4.15412362867738e-07
MS.gene28681	5	1	3	364	59	592	0.903	0.169	0.549	71.921	10.306	106.477	0.540333333333333	62.9013333333333	6.86309710330437	1.58738448968234e-09	4.20579644778488e-07
MS.gene005434	50	68	46	278	237	318	4.733	6.390	4.667	31.602	23.736	32.917	5.26333333333333	29.4183333333333	2.482666843966	1.65469005883791e-09	4.37011533694458e-07
MS.gene028302	232	205	185	4	0	0	40.200	35.350	34.262	0.916	0.000	0.000	36.604	0.305333333333333	-6.90547240365684	1.65742929809276e-09	4.37011533694458e-07
MS.gene55820	12	23	0	1150	1665	1576	0.833	1.626	0.000	99.485	126.544	123.924	0.819666666666667	116.651	7.1529456305553	1.67265230739604e-09	4.399600797437e-07
MS.gene05682	0	0	0	52	50	72	0.000	0.000	0.000	12.374	10.459	15.579	0.001	12.804	13.6443069615456	1.68502544310582e-09	4.42146615968695e-07
MSTRG.50573	95	68	165	0	0	0	10.133	7.205	18.740	0.000	0.000	0.000	12.026	0.001	-13.5538692431961	1.69364279028706e-09	4.42832535842732e-07
MS.gene49740	0	0	0	54	47	60	0.000	0.000	0.000	2.569	1.962	2.568	0.001	2.36633333333333	11.2084375977627	1.69577269338739e-09	4.42832535842732e-07
MS.gene72259	0	0	0	102	71	42	0.000	0.000	0.000	7.438	4.538	2.790	0.001	4.922	12.2650289424582	1.72832071131957e-09	4.5025235373001e-07
MS.gene82044	80	115	53	0	0	0	1.930	2.762	1.357	0.000	0.000	0.000	2.01633333333333	0.001	-10.9775184446282	1.76451512024835e-09	4.58584424867407e-07
MS.gene57279	0	0	0	60	49	46	0.000	0.000	0.000	8.668	6.231	6.080	0.001	6.993	12.77169578985	1.809930420333e-09	4.69267555052767e-07
MS.gene006744	57	58	91	2021	514	1423	2.066	2.082	3.504	87.487	19.561	56.002	2.55066666666667	54.35	4.41333375717708	1.83171420825852e-09	4.73787455364159e-07
MS.gene21807	0	0	0	104	48	63	0.000	0.000	0.000	8.880	3.621	4.857	0.001	5.786	12.4983506079296	1.85398317542786e-09	4.78411132436532e-07
MS.gene013443	227	244	143	6	0	2	6.843	7.350	4.591	0.234	0.000	0.060	6.26133333333333	0.098	-5.99754434827369	1.87849626671437e-09	4.83590664217167e-07
MS.gene025968	0	0	0	343	246	40	0.000	0.000	0.000	4.180	2.634	0.440	0.001	2.418	11.2395985292491	1.88410190335205e-09	4.83889803692269e-07
MS.gene033275	175	112	93	10	11	5	5.916	3.779	3.341	0.402	0.379	0.177	4.34533333333333	0.319333333333333	-3.76633179100238	1.94337555472432e-09	4.97938543604013e-07
MS.gene045348	109	93	125	0	1	0	5.884	4.996	7.186	0.000	0.065	0.000	6.022	0.0216666666666667	-8.11862168041738	2.04461535916809e-09	5.20206517608899e-07
MS.gene045349	109	93	125	0	1	0	5.884	4.996	7.186	0.000	0.065	0.000	6.022	0.0216666666666667	-8.11862168041738	2.04461535916809e-09	5.20206517608899e-07
MS.gene98892	109	93	125	0	1	0	5.884	4.996	7.186	0.000	0.065	0.000	6.022	0.0216666666666667	-8.11862168041738	2.04461535916809e-09	5.20206517608899e-07
MS.gene98961	88	55	76	0	0	0	6.665	4.177	6.096	0.000	0.000	0.000	5.646	0.001	-12.4630134134497	2.060264221039e-09	5.22530330206331e-07
MS.gene050378	0	0	0	48	67	111	0.000	0.000	0.000	7.168	8.816	15.152	0.001	10.3786666666667	13.34133349406	2.06334581008056e-09	5.22530330206331e-07
MS.gene016286	16	16	2	194	463	494	0.596	0.628	0.075	8.974	18.825	20.803	0.433	16.2006666666667	5.22554234687734	2.07860121851997e-09	5.25172342669911e-07
MS.gene054012	64	108	59	0	0	0	2.291	3.865	2.243	0.000	0.000	0.000	2.79966666666667	0.001	-11.4510393521987	2.09357290184256e-09	5.25298666235359e-07
MS.gene054013	64	108	59	0	0	0	2.291	3.865	2.243	0.000	0.000	0.000	2.79966666666667	0.001	-11.4510393521987	2.09357290184256e-09	5.25298666235359e-07
MS.gene35805	64	108	59	0	0	0	2.291	3.865	2.243	0.000	0.000	0.000	2.79966666666667	0.001	-11.4510393521987	2.09357290184256e-09	5.25298666235359e-07
MS.gene033759	0	0	0	39	93	80	0.000	0.000	0.000	4.177	8.768	7.826	0.001	6.92366666666667	12.7573205538607	2.11661960950043e-09	5.29860442244942e-07
MS.gene20765	345	334	292	33	62	28	28.545	27.594	25.784	3.240	5.458	2.538	27.3076666666667	3.74533333333333	-2.86614001786393	2.1612201110329e-09	5.39784550437907e-07
MS.gene96239	14	23	10	347	233	1326	0.928	1.538	0.676	27.700	16.313	96.121	1.04733333333333	46.7113333333333	5.478980041145	2.16734441011093e-09	5.40075445169403e-07
MS.gene036949	147	68	67	0	0	0	14.048	6.497	6.810	0.000	0.000	0.044	9.11833333333333	0.0146666666666667	-9.28008531663264	2.25966161716074e-09	5.61794182193421e-07
MS.gene017396	1	0	1	270	171	56	0.036	0.000	0.041	19.990	11.139	3.751	0.0256666666666667	11.6266666666667	8.82332587896939	2.27680350477859e-09	5.634829946656e-07
MS.gene064519	1	0	1	270	171	56	0.036	0.000	0.041	19.990	11.139	3.751	0.0256666666666667	11.6266666666667	8.82332587896939	2.27680350477859e-09	5.634829946656e-07
MS.gene06396	7	9	14	102	142	241	0.398	0.507	0.878	7.179	8.806	15.493	0.594333333333333	10.4926666666667	4.1419652719775	2.28461453190265e-09	5.64134012361768e-07
MS.gene037830	108	113	212	0	0	1	5.860	6.134	12.349	0.000	0.000	0.060	8.11433333333333	0.02	-8.66432875882979	2.32458092468409e-09	5.72704162428673e-07
MS.gene007995	4	2	0	178	167	58	0.335	0.169	0.000	20.439	16.876	6.108	0.168	14.4743333333333	6.42889185808758	2.33243361371178e-09	5.73341666738475e-07
MS.gene073806	24	42	28	346	257	692	0.930	1.626	1.149	16.056	10.475	29.138	1.235	18.5563333333333	3.90932872020166	2.34076817125778e-09	5.74094482002514e-07
MS.gene63188	1	1	0	137	324	60	0.074	0.071	0.000	9.505	19.819	3.805	0.0483333333333333	11.043	7.83589794581144	2.40040928023448e-09	5.8634484697807e-07
MS.gene058103	238	260	256	1182	1309	736	10.928	11.898	12.549	65.307	63.540	36.965	11.7916666666667	55.2706666666667	2.22874636700943	2.40148585106956e-09	5.8634484697807e-07
MS.gene98764	38	16	18	262	189	290	3.540	1.485	1.787	29.335	18.552	29.470	2.27066666666667	25.7856666666667	3.50538150627504	2.44945145249627e-09	5.95584516526804e-07
MS.gene85122	0	0	0	383	44	233	0.000	0.000	0.000	7.537	0.768	4.166	0.001	4.157	12.0213270326244	2.45026735299149e-09	5.95584516526804e-07
MS.gene04494	71	56	79	0	0	0	3.467	2.733	4.140	0.000	0.000	0.000	3.44666666666667	0.001	-11.7509860644811	2.47745561235975e-09	6.00851957478651e-07
MS.gene024790	72	77	49	0	0	0	13.289	14.090	9.674	0.000	0.000	0.000	12.351	0.001	-13.5923402340424	2.48792844122892e-09	6.01692792069165e-07
MSTRG.82255	0	2	0	360	274	71	0.000	0.172	0.000	37.313	24.922	6.671	0.0573333333333333	22.9686666666667	8.64607723612766	2.49197345353959e-09	6.01692792069165e-07
MS.gene022999	0	0	0	68	56	39	0.000	0.000	0.000	2.299	1.669	1.194	0.001	1.72066666666667	10.7487519253728	2.59793413878046e-09	6.25889464695792e-07
MS.gene013542	494	481	272	27	14	37	26.673	25.939	15.695	1.777	0.806	2.173	22.769	1.58533333333333	-3.84421281114215	2.61016502302442e-09	6.27447947422173e-07
MS.gene73134	0	0	2	99	270	614	0.000	0.000	0.082	6.085	14.633	34.372	0.0273333333333333	18.3633333333333	9.39195083783437	2.63148263536981e-09	6.31179078366949e-07
MS.gene065709	0	0	0	112	61	45	0.000	0.000	0.000	12.425	5.915	4.566	0.001	7.63533333333333	12.8984754263403	2.76400124080903e-09	6.61507505753624e-07
MS.gene43294	0	0	0	51	44	56	0.000	0.000	0.000	8.692	6.549	8.616	0.001	7.95233333333333	12.9571625154391	2.80056913315188e-09	6.67325986333861e-07
MS.gene43295	0	0	0	51	44	56	0.000	0.000	0.000	8.692	6.549	8.616	0.001	7.95233333333333	12.9571625154391	2.80056913315188e-09	6.67325986333861e-07
MS.gene49658	237	271	228	803	705	757	12.728	14.532	13.067	51.878	40.026	44.451	13.4423333333333	45.4516666666667	1.75754961329175	2.8119523023137e-09	6.68575427861245e-07
MS.gene061812	0	0	0	44	206	91	0.000	0.000	0.000	4.076	16.865	7.682	0.001	9.541	13.2199247688628	2.86822921654897e-09	6.80470197246405e-07
MS.gene36435	21	29	42	387	215	381	1.002	1.402	2.146	22.418	10.965	20.080	1.51666666666667	17.821	3.55460234420319	2.94013759975869e-09	6.96013660708093e-07
MS.gene067868	0	0	0	40	59	69	0.000	0.000	0.000	3.763	4.886	5.907	0.001	4.852	12.2443638351205	2.99878477466278e-09	7.08357197477013e-07
MS.gene023242	188	232	316	1183	1395	1386	8.525	10.494	15.334	64.673	67.050	68.909	11.451	66.8773333333333	2.54604373015898	3.02687703443560e-09	7.13445399707498e-07
MS.gene060819	0	0	0	112	41	94	0.000	0.000	0.000	17.026	5.457	12.944	0.001	11.809	13.5275991803452	3.03829043379101e-09	7.14588848353504e-07
MS.gene011260	4	12	14	494	351	110	0.134	0.370	0.469	18.242	11.398	3.695	0.324333333333333	11.1116666666667	5.09845411188329	3.22198306173871e-09	7.56159149801804e-07
MS.gene80846	0	0	0	70	51	143	0.000	0.000	0.000	13.255	8.368	24.484	0.001	15.369	13.9077356771757	3.24866337702067e-09	7.6078107191541e-07
MS.gene36280	0	0	0	147	141	35	0.000	0.000	0.000	5.155	4.364	1.105	0.001	3.54133333333333	11.7900769306258	3.27908231188391e-09	7.66256799039911e-07
MS.gene93642	7	3	8	104	101	253	0.360	0.186	0.438	6.691	5.711	14.792	0.328	9.06466666666667	4.78848624902735	3.30739975796741e-09	7.71219050629253e-07
MS.gene44305	15	10	5	141	90	154	0.844	0.546	0.279	9.263	5.219	9.196	0.556333333333333	7.89266666666667	3.82649136676445	3.31466721466892e-09	7.71262150302077e-07
MS.gene041293	0	0	0	228	342	35	0.000	0.000	0.000	19.867	26.177	2.740	0.001	16.2613333333333	13.9891579342886	3.35540357229932e-09	7.79076059713294e-07
MS.gene03554	3	3	1	165	55	519	0.168	0.144	0.060	11.089	3.237	31.790	0.124	15.372	6.95382095067593	3.37781548571038e-09	7.8261110067326e-07
MS.gene37449	0	0	0	39	114	149	0.000	0.000	0.000	4.193	10.722	14.517	0.001	9.81066666666667	13.2601354602518	3.38992223736128e-09	7.83748581820501e-07
MS.gene014098	0	0	0	226	41	312	0.000	0.000	0.000	22.824	3.632	28.638	0.001	18.3646666666667	14.1646450897921	3.42896832722846e-09	7.89423902734763e-07
MS.gene42546	0	0	0	226	41	312	0.000	0.000	0.000	22.824	3.632	28.638	0.001	18.3646666666667	14.1646450897921	3.42896832722846e-09	7.89423902734763e-07
MS.gene24374	405	382	207	23	38	39	25.469	24.015	13.910	1.755	2.529	2.690	21.1313333333333	2.32466666666667	-3.18428803202277	3.45226112463687e-09	7.93109652251754e-07
MS.gene23904	51	76	68	0	0	0	1.691	2.514	2.399	0.000	0.000	0.000	2.20133333333333	0.001	-11.1041619041921	3.58797434954491e-09	8.22552561670933e-07
MS.gene031126	17	9	17	218	169	555	0.992	0.514	1.079	15.325	10.396	35.444	0.861666666666667	20.3883333333333	4.56447016055469	3.6032994814954e-09	8.24330455961012e-07
MS.gene053169	108	143	91	5	1	6	9.574	12.612	8.608	0.515	0.120	0.611	10.2646666666667	0.415333333333333	-4.62727330557913	3.62500284381537e-09	8.27556990937682e-07
MSTRG.76242	31	52	74	860	456	496	4.447	7.444	11.368	149.044	69.400	78.065	7.753	98.8363333333333	3.67221491999357	3.74752801538972e-09	8.53738626016452e-07
MS.gene54472	68	87	62	2	2	0	9.341	11.946	9.002	0.330	0.330	0.000	10.0963333333333	0.22	-5.52018411323368	3.8919058017695e-09	8.84778877418977e-07
MS.gene051255	83	168	90	704	727	556	2.307	4.648	2.670	23.467	21.325	16.863	3.20833333333333	20.5516666666667	2.6793594509731	3.92759590866802e-09	8.91032409321675e-07
MS.gene051623	102	114	44	0	0	0	4.560	5.100	2.087	0.000	0.000	0.000	3.91566666666667	0.001	-11.9350422409174	3.94224316127439e-09	8.92495985544646e-07
MS.gene49242	2	6	2	103	70	52	0.116	0.440	0.166	9.119	5.443	4.169	0.240666666666667	6.24366666666667	4.69728527608356	3.9906192657048e-09	8.99762221881069e-07
MS.gene045341	1283	1523	1221	65	190	70	36.109	42.740	36.687	2.199	5.641	2.151	38.512	3.33033333333333	-3.53156955782531	3.99086416427344e-09	8.99762221881069e-07
MS.gene072668	61	69	118	0	0	0	4.318	4.826	8.865	0.000	0.000	0.000	6.003	0.001	-12.5514679526269	4.08755119129161e-09	9.19656791272108e-07
MS.gene027346	1	0	0	66	154	72	0.232	0.000	0.000	15.603	32.045	15.501	0.0773333333333333	21.0496666666667	8.08849127272665	4.14705645085885e-09	9.3112105611603e-07
MS.gene00641	0	0	0	397	61	103	0.000	0.000	0.000	27.665	3.724	6.525	0.001	12.638	13.6254805504711	4.19764863023825e-09	9.40541044423445e-07
MS.gene90259	54	66	87	0	0	0	2.110	2.562	3.611	0.000	0.000	0.000	2.761	0.001	-11.4309751725881	4.37222788606376e-09	9.77646315509061e-07
MSTRG.92284	7	17	10	226	134	542	0.608	1.513	0.971	24.355	12.655	53.120	1.03066666666667	30.0433333333333	4.86539516631776	4.54300275419896e-09	1.01375058384938e-06
MS.gene007806	587	538	751	47	66	18	39.205	35.850	53.517	3.744	4.633	1.307	42.8573333333333	3.228	-3.73082960178629	4.5634020622106e-09	1.01551441294141e-06
MS.gene047861	100	151	60	4	7	4	22.121	33.344	14.094	1.064	1.637	0.967	23.1863333333333	1.22266666666667	-4.24517164815307	4.569558403428e-09	1.01551441294141e-06
MS.gene019043	38	35	37	171	176	247	2.352	2.136	2.429	12.744	11.557	16.786	2.30566666666667	13.6956666666667	2.57046363328972	4.61696490906058e-09	1.02396006878239e-06
MS.gene011342	6	0	0	1316	534	328	0.221	0.000	0.000	60.267	21.515	13.661	0.0736666666666667	31.8143333333333	8.75444921123287	4.70638174369236e-09	1.04166959345402e-06
MS.gene066206	108	74	82	2	0	3	7.577	5.182	6.121	0.169	0.000	0.255	6.29333333333333	0.141333333333333	-5.47665068968601	4.72698753224053e-09	1.04410812844489e-06
MSTRG.93212	0	0	0	167	38	158	0.000	0.000	0.000	16.977	3.396	14.604	0.001	11.659	13.5091564325038	4.78473917138813e-09	1.05472504467269e-06
MS.gene21823	0	0	0	163	112	35	0.000	0.000	0.000	13.232	7.974	2.555	0.001	7.92033333333333	12.9513454331775	5.01309482001009e-09	1.1028302230808e-06
MS.gene55040	64	71	72	3	2	5	1.213	1.332	1.458	0.070	0.040	0.105	1.33433333333333	0.0716666666666667	-4.21867305079807	5.24294454901819e-09	1.15106944892205e-06
MS.gene49570	0	0	0	43	93	43	0.000	0.000	0.000	4.283	8.200	3.913	0.001	5.46533333333333	12.4160937739136	5.32598882441017e-09	1.16694879886146e-06
MS.gene023745	0	0	0	95	42	54	0.000	0.000	0.000	5.560	2.178	2.865	0.001	3.53433333333333	11.7872223957652	5.63215854145145e-09	1.23155402484208e-06
MS.gene97860	0	0	0	59	108	36	0.000	0.000	0.000	4.221	6.758	2.335	0.001	4.438	12.115693952197	5.65486510386717e-09	1.23252844087608e-06
MS.gene25765	112	91	20	2622	5036	821	8.891	7.162	1.685	249.167	420.721	70.952	5.91266666666667	246.946666666667	5.38424673903378	5.65925176030159e-09	1.23252844087608e-06
MS.gene065237	1	0	0	147	77	64	0.034	0.000	0.000	10.597	4.913	4.183	0.0113333333333333	6.56433333333333	9.17793244412665	5.7063362886289e-09	1.24030237554939e-06
MS.gene06265	2	0	0	728	75	325	0.047	0.000	0.000	23.793	2.150	9.645	0.0156666666666667	11.8626666666667	9.56451438538493	5.75255914682335e-09	1.24785842289508e-06
MS.gene66514	0	0	0	34	79	77	0.000	0.000	0.000	3.283	6.753	6.815	0.001	5.617	12.4555840875786	5.7984426998244e-09	1.25389021314866e-06
MS.gene025934	0	3	0	246	115	97	0.000	0.506	0.000	52.308	21.410	18.641	0.168666666666667	30.7863333333333	7.51197135753785	5.80339471442147e-09	1.25389021314866e-06
MS.gene22970	17	19	37	194	241	289	1.338	1.460	3.061	18.239	19.993	24.728	1.953	20.9866666666667	3.4257091857869	5.96836643182432e-09	1.28698071800695e-06
MS.gene30753	0	0	0	238	112	39	0.000	0.000	0.000	5.208	2.147	0.781	0.001	2.712	11.4051414631363	6.13297201808408e-09	1.31986163618432e-06
MS.gene40086	0	0	6	776	687	327	0.000	0.000	0.258	36.313	28.275	13.911	0.086	26.1663333333333	8.24915939973262	6.19283984401834e-09	1.3301169522966e-06
MS.gene79857	3	0	0	99	133	68	0.073	0.000	0.000	2.916	3.437	1.811	0.0243333333333333	2.72133333333333	6.8052359081527	6.33322403477848e-09	1.35759140013229e-06
MS.gene070682	0	0	0	705	52	162	0.000	0.000	0.000	44.254	2.895	9.260	0.001	18.803	14.1986752403797	6.49743831559018e-09	1.39005608128918e-06
MS.gene69812	0	0	0	244	274	30	0.000	0.000	0.000	34.324	33.917	3.893	0.001	24.0446666666667	14.5534293056932	6.51270465838377e-09	1.39059014465628e-06
MS.gene006791	0	0	0	220	39	123	0.000	0.000	0.000	14.845	2.296	7.556	0.001	8.23233333333333	13.0070856838778	6.55581915339825e-09	1.39705660804169e-06
MS.gene72976	0	0	0	131	150	31	0.000	0.000	0.000	28.149	28.428	6.090	0.001	20.889	14.3504558087868	6.62958747124811e-09	1.41001743687805e-06
MS.gene53341	63	78	172	0	0	0	6.256	7.725	18.232	0.000	0.000	0.000	10.7376666666667	0.001	-13.3903929041432	6.65639842313494e-09	1.41296005124226e-06
MS.gene020311	0	0	0	247	235	30	0.000	0.000	0.000	21.842	18.244	2.399	0.001	14.1616666666667	13.789703443716	6.88358439733168e-09	1.45551052999502e-06
MS.gene46301	0	0	0	247	235	30	0.000	0.000	0.000	21.842	18.244	2.399	0.001	14.1616666666667	13.789703443716	6.88358439733168e-09	1.45551052999502e-06
MS.gene005205	0	0	0	49	39	63	0.000	0.000	0.000	3.033	2.100	3.556	0.001	2.89633333333333	11.5000119335863	7.04677697110761e-09	1.48712941524954e-06
MS.gene029096	175	85	114	4	4	9	19.145	9.249	13.322	0.540	0.509	1.038	13.9053333333333	0.695666666666667	-4.32109832394373	7.28149733554173e-09	1.53369178404994e-06
MSTRG.51189	0	0	0	40	80	40	0.000	0.000	0.000	3.394	5.967	3.099	0.001	4.15333333333333	12.0200539471902	7.43152526264457e-09	1.56227016114996e-06
MS.gene31823	0	0	0	39	50	75	0.000	0.000	0.000	4.392	4.951	7.658	0.001	5.667	12.4683694871095	7.53504100009545e-09	1.58097936359421e-06
MS.gene30782	0	0	0	213	417	31	0.000	0.000	0.000	16.067	27.651	2.130	0.001	15.2826666666667	13.8996086801947	7.57594951538179e-09	1.58650581245673e-06
MS.gene067853	88	104	40	0	0	0	2.951	3.467	1.446	0.000	0.000	0.000	2.62133333333333	0.001	-11.3560851056194	7.97523353178634e-09	1.66691565344314e-06
MS.gene045648	0	0	0	587	29	420	0.000	0.000	0.000	90.230	3.930	58.620	0.001	50.9266666666667	15.6361336703005	8.0003286047717e-09	1.66895743949543e-06
MSTRG.83574	79	91	46	1	3	1	4.133	4.748	2.569	0.063	0.166	0.057	3.81666666666667	0.0953333333333333	-5.32318864109328	8.02486066997223e-09	1.67087419246009e-06
MS.gene021783	57	49	62	0	0	0	2.689	2.327	3.152	0.000	0.000	0.000	2.72266666666667	0.001	-11.4108046501566	8.14709569929726e-09	1.69093335268562e-06
MS.gene071185	9	19	13	94	233	132	1.574	3.224	2.482	19.711	42.850	25.208	2.42666666666667	29.2563333333333	3.59170111448013	8.15225685440058e-09	1.69093335268562e-06
MS.gene41395	230	250	190	43	27	30	18.087	19.657	16.018	4.060	2.255	2.584	17.9206666666667	2.96633333333333	-2.59487167729103	8.46427909430158e-09	1.75231496572998e-06
MS.gene34230	35	50	73	349	1069	593	2.198	3.152	4.891	26.390	70.990	40.709	3.41366666666667	46.0296666666667	3.75316989910018	8.84415740682020e-09	1.8274848592328e-06
MS.gene61188	0	2	0	101	67	81	0.007	0.050	0.000	2.440	1.425	1.780	0.019	1.88166666666667	6.62986785149562	8.91800125862167e-09	1.83925330882123e-06
MS.gene79865	0	0	0	57	81	31	0.000	0.000	0.000	2.334	2.929	1.166	0.001	2.143	11.0654161346765	9.15057666685913e-09	1.88365226112973e-06
MS.gene07728	174	211	146	34	28	28	18.690	22.638	16.705	4.385	3.204	3.325	19.3443333333333	3.638	-2.41069356171982	9.17813834950298e-09	1.88576108597949e-06
MS.gene041878	259	216	177	663	767	577	20.750	17.214	15.079	63.783	64.849	50.432	17.681	59.688	1.75524104056865	9.20984655597594e-09	1.88871231772693e-06
MS.gene87479	38	38	30	155	139	122	6.839	6.783	5.729	33.312	26.226	23.878	6.45033333333333	27.8053333333333	2.10791601082466	9.25057541383337e-09	1.89349889039358e-06
MS.gene002701	48	56	57	0	0	0	2.868	3.367	3.624	0.000	0.000	0.000	3.28633333333333	0.001	-11.6822631051684	9.28415004597163e-09	1.89680585226281e-06
MS.gene27253	0	0	0	44	38	55	0.000	0.000	0.000	3.710	2.801	4.185	0.001	3.56533333333333	11.7998212493722	9.48466810875175e-09	1.93211163551316e-06
MS.gene82109	0	0	0	34	49	48	0.000	0.000	0.000	3.066	3.850	3.916	0.001	3.61066666666667	11.8180495228538	9.49244432709988e-09	1.93211163551316e-06
MS.gene013630	6	3	4	45	106	139	0.288	0.146	0.212	2.756	5.736	7.751	0.215333333333333	5.41433333333333	4.65214014047038	9.53872962124748e-09	1.93791037706296e-06
MS.gene004304	0	2	0	898	100	191	0.000	0.071	0.000	39.547	3.863	7.637	0.0236666666666667	17.0156666666667	9.48979143736137	9.80312694740908e-09	1.98791714886054e-06
MS.gene08112	2	2	0	828	118	80	0.243	0.243	0.000	157.863	19.851	13.900	0.162	63.8713333333333	8.62303094418433	1.00144067034304e-08	2.02698665050197e-06
MS.gene61768	2	3	2	40	99	46	0.046	0.062	0.050	1.162	2.501	1.198	0.0526666666666667	1.62033333333333	4.94325667061147	1.00354130891376e-08	2.02746995981751e-06
MS.gene09845	0	0	0	214	79	42	0.000	0.000	0.000	11.121	3.617	1.999	0.001	5.579	12.4457908360481	1.00989900446887e-08	2.03653614984514e-06
MS.gene61670	122	148	83	14	8	10	7.656	9.266	5.562	1.050	0.552	0.655	7.49466666666667	0.752333333333333	-3.31642039638308	1.03012133455357e-08	2.0734762056601e-06
MS.gene66292	61	70	48	209	240	178	4.875	5.572	4.106	20.211	20.373	15.628	4.851	18.7373333333333	1.94956156095977	1.03311763974594e-08	2.07567057896926e-06
MSTRG.81637	102	77	73	1	0	0	9.931	7.464	7.562	0.118	0.000	0.000	8.319	0.0393333333333333	-7.72451385311995	1.04459722897013e-08	2.09486952575878e-06
MS.gene20920	0	0	0	46	46	99	0.000	0.000	0.000	1.868	1.637	3.696	0.001	2.40033333333333	11.2290190508935	1.06152019550666e-08	2.12489414870767e-06
MS.gene80377	106	124	38	0	0	0	3.137	3.637	1.192	0.000	0.000	0.000	2.65533333333333	0.001	-11.374677263643	1.07143172363456e-08	2.14079922101258e-06
MS.gene028086	287	213	185	36	22	18	86.931	64.382	59.830	13.209	6.965	5.878	70.381	8.684	-3.01875438152702	1.11180183373314e-08	2.21739305282729e-06
MS.gene65618	0	0	0	387	146	36	0.000	0.000	0.000	14.342	4.763	1.203	0.001	6.76933333333333	12.7247980440085	1.12255603568248e-08	2.23474843703187e-06
MS.gene69236	0	0	0	85	68	30	0.000	0.000	0.000	5.503	3.881	1.795	0.001	3.72633333333333	11.8635410187477	1.15306020950409e-08	2.29128634149539e-06
MS.gene36250	14	42	67	1200	519	1476	0.606	1.803	3.033	61.411	23.356	68.664	1.814	51.1436666666667	4.81730923511451	1.15876048465285e-08	2.29436364261381e-06
MS.gene058638	54	47	58	0	0	0	1.350	1.171	1.547	0.000	0.000	0.000	1.356	0.001	-10.4051414631363	1.15956952060715e-08	2.29436364261381e-06
MS.gene062289	4	23	6	381	177	332	0.389	2.567	0.673	50.891	20.797	40.327	1.20966666666667	37.3383333333333	4.94797607038863	1.16092967269407e-08	2.29436364261381e-06
MS.gene39573	0	0	0	173	33	258	0.000	0.000	0.000	14.115	2.343	19.160	0.001	11.8726666666667	13.5353563882187	1.19189214015354e-08	2.35128794568875e-06
MS.gene013994	6	1	0	150	109	172	0.216	0.053	0.000	6.533	4.177	6.791	0.0896666666666667	5.83366666666667	6.02368737641172	1.20361033056205e-08	2.37011115635721e-06
MS.gene059476	81	103	38	0	0	0	3.210	4.071	1.608	0.000	0.000	0.000	2.963	0.001	-11.5328429109613	1.22868224054119e-08	2.41511466757641e-06
MSTRG.57849	0	0	0	65	88	29	0.000	0.000	0.000	12.173	14.487	4.938	0.001	10.5326666666667	13.3625831245283	1.23450184593971e-08	2.42218159483973e-06
MSTRG.72026	29	40	33	323	160	270	1.587	2.184	1.953	21.309	9.292	16.240	1.908	15.6136666666667	3.03267629882504	1.23984083718852e-08	2.42828179794324e-06
MS.gene83079	0	0	1	32	613	349	0.000	0.000	0.093	2.695	45.745	26.947	0.031	25.129	9.66286932996545	1.28236019523517e-08	2.50704871562179e-06
MS.gene24215	93	85	37	0	0	0	21.046	19.288	8.906	0.000	0.000	0.000	16.4133333333333	0.001	-14.0025806406507	1.30273896341628e-08	2.53739193476161e-06
MS.gene97768	1065	1070	891	142	256	188	95.626	95.847	85.441	15.389	24.324	18.441	92.3046666666667	19.3846666666667	-2.25148766123499	1.30377362240034e-08	2.53739193476161e-06
MS.gene045142	0	0	0	42	42	78	0.000	0.000	0.011	3.857	3.344	6.457	0.00366666666666667	4.55266666666667	10.2780269999332	1.30627791079713e-08	2.53739193476161e-06
MS.gene40823	229	269	148	924	1387	782	21.284	24.975	14.647	103.302	136.313	79.504	20.302	106.373	2.38943824399097	1.30720131815167e-08	2.53739193476161e-06
MS.gene56536	2	6	0	96	98	145	0.117	0.309	0.000	6.475	5.831	8.917	0.142	7.07433333333333	5.63863136370106	1.34729031902252e-08	2.60591792699747e-06
MS.gene96790	2	6	0	96	98	145	0.117	0.309	0.000	6.475	5.831	8.917	0.142	7.07433333333333	5.63863136370106	1.34729031902252e-08	2.60591792699747e-06
MS.gene01449	0	0	0	65	47	32	0.000	0.000	0.000	8.265	5.238	3.661	0.001	5.72133333333333	12.4821356850272	1.35034232962034e-08	2.60719021248239e-06
MS.gene53000	627	646	840	78	39	22	11.721	12.054	16.780	1.766	0.764	0.443	13.5183333333333	0.991	-3.76988842599838	1.36702982749033e-08	2.63473828432848e-06
MS.gene91282	0	0	0	42	47	97	0.000	0.000	0.000	6.639	6.651	14.080	0.001	9.12333333333333	13.1553453135312	1.37569242365931e-08	2.64674958435301e-06
MS.gene064541	0	0	0	92	85	28	0.000	0.000	0.000	9.659	7.823	2.658	0.001	6.71333333333333	12.712813562173	1.40329343615256e-08	2.69509063015578e-06
MS.gene38372	0	0	0	39	161	532	0.000	0.002	0.000	4.047	14.589	49.845	0.000666666666666667	22.827	15.0634161485272	1.42662784246562e-08	2.73508167086784e-06
MS.gene017674	506	555	420	1829	1457	1373	26.115	28.540	23.106	113.516	79.459	77.484	25.9203333333333	90.153	1.79829122939693	1.44925801304099e-08	2.7735843818998e-06
MS.gene072538	0	0	0	64	393	58	0.000	0.000	0.000	2.106	11.309	1.732	0.001	5.049	12.3017819620511	1.4604151837062e-08	2.79003353385416e-06
MS.gene06392	0	0	0	43	35	46	0.000	0.000	0.000	2.221	1.595	2.184	0.001	2	10.9657842846621	1.47198605800414e-08	2.80721404179266e-06
MS.gene74060	915	547	456	3160	6438	7886	37.084	22.119	19.740	154.120	276.001	349.674	26.3143333333333	259.931666666667	3.30421165345821	1.5001731232087e-08	2.85596769670998e-06
MS.gene57124	92	73	51	5	2	2	3.015	2.392	1.788	0.200	0.069	0.072	2.39833333333333	0.113666666666667	-4.39915104260348	1.54117731681217e-08	2.92890931787541e-06
MS.gene060286	177	174	953	0	0	2	12.249	12.000	70.430	0.000	0.000	0.144	31.5596666666667	0.048	-9.36083184650899	1.55143806179242e-08	2.94327260869139e-06
MS.gene66799	1530	1505	935	162	201	248	86.425	84.748	56.351	10.996	11.999	15.296	75.8413333333333	12.7636666666667	-2.5709414907597	1.58532354250032e-08	3.00232708105343e-06
MS.gene56971	0	0	0	55	42	32	0.000	0.000	0.000	2.047	1.371	1.086	0.001	1.50133333333333	10.5520286113591	1.59033270179128e-08	3.00658471461043e-06
MS.gene002731	7	9	7	288	86	1534	0.464	0.577	0.526	22.924	6.015	111.190	0.522333333333333	46.7096666666667	6.48260656549484	1.62795924737205e-08	3.07238513418681e-06
MS.gene006428	113	46	59	0	0	0	15.840	6.379	8.811	0.000	0.000	0.000	10.3433333333333	0.001	-13.3364135756949	1.63189892549721e-08	3.07449192892766e-06
MS.gene94192	5322	5080	3664	1287	1320	1049	1217.906	1159.413	894.837	354.156	319.461	262.494	1090.71866666667	312.037	-1.8054900167765	1.69528656350513e-08	3.18051207333083e-06
MSTRG.102175	7	7	6	201	52	145	0.750	0.780	0.723	25.461	5.809	16.617	0.751	15.9623333333333	4.4097148385064	1.69639802434117e-08	3.18051207333083e-06
MS.gene018274	150	113	36	0	0	0	9.170	6.912	2.371	0.000	0.000	0.000	6.151	0.001	-12.5866052606036	1.6969351344003e-08	3.18051207333083e-06
MS.gene24256	0	0	0	48	33	50	0.000	0.000	0.000	5.612	3.400	5.315	0.001	4.77566666666667	12.2214864271422	1.71423732734985e-08	3.19643619455072e-06
MS.gene27292	0	0	0	48	33	50	0.000	0.000	0.000	5.612	3.400	5.315	0.001	4.77566666666667	12.2214864271422	1.71423732734985e-08	3.19643619455072e-06
MS.gene90697	0	0	0	48	33	50	0.000	0.000	0.000	5.612	3.400	5.315	0.001	4.77566666666667	12.2214864271422	1.71423732734985e-08	3.19643619455072e-06
MSTRG.74047	0	0	0	34	51	34	0.000	0.000	0.000	3.645	4.854	3.375	0.001	3.958	11.9505558970475	1.77019005392099e-08	3.29512557131156e-06
MS.gene024818	0	0	0	42	35	57	0.000	0.000	0.000	4.167	3.053	5.142	0.001	4.12066666666667	12.0086620489849	1.81240569959649e-08	3.36795083033379e-06
MS.gene60166	0	0	1	115	80	1092	0.000	0.000	0.142	17.014	10.402	146.821	0.0473333333333333	58.079	10.2609443740951	1.81837641254741e-08	3.37328959871124e-06
MS.gene040727	104	64	152	843	799	1167	11.781	7.193	18.352	114.998	95.847	144.715	12.442	118.52	3.25184021493341	1.85125712498348e-08	3.42844633716117e-06
MS.gene72914	0	0	0	46	33	45	0.000	0.000	0.000	4.079	2.608	3.666	0.001	3.451	11.7527987584355	1.86844859986592e-08	3.45440934265533e-06
MS.gene75845	0	0	0	52	32	52	0.000	0.000	0.000	7.118	3.825	6.457	0.001	5.8	12.5018371849023	1.88727616690816e-08	3.48330403721126e-06
MSTRG.39204	0	0	0	40	38	68	0.000	0.000	0.000	1.206	1.008	1.854	0.001	1.356	10.4051414631363	1.9295682442614e-08	3.55533559998046e-06
MS.gene35587	3	7	7	256	63	127	0.213	0.579	0.662	25.927	5.563	11.708	0.484666666666667	14.3993333333333	4.89286534503537	1.96931292694141e-08	3.62243802667711e-06
MS.gene48495	18	18	21	111	104	163	0.565	0.559	0.722	4.230	3.458	5.643	0.615333333333333	4.44366666666667	2.85231054745652	1.99161305031908e-08	3.65727998506739e-06
MS.gene86349	6205	7029	3	5	4	1	459.954	519.645	0.273	0.402	0.352	0.092	326.624	0.282	-10.1777199245998	1.99900174432657e-08	3.66466826512528e-06
MS.gene89097	1362	1117	788	177	232	126	98.205	80.297	60.628	15.365	17.712	9.907	79.71	14.328	-2.47592348611306	2.02597531867389e-08	3.70787533322677e-06
MS.gene073461	0	0	0	31	46	55	0.000	0.000	0.000	4.085	5.368	6.648	0.001	5.367	12.3899001727731	2.03381450858521e-08	3.71597702873131e-06
MS.gene38719	0	0	0	37	76	34	0.000	0.000	0.000	4.617	8.382	3.878	0.001	5.62566666666667	12.457808356939	2.04403679616915e-08	3.72839844085158e-06
MS.gene068093	0	0	0	146	183	25	0.000	0.000	0.000	22.684	24.914	3.532	0.001	17.0433333333333	14.0569199048531	2.05770648204283e-08	3.74705597595409e-06
MS.gene81613	16	20	15	92	79	87	0.878	1.120	0.854	6.071	4.594	5.250	0.950666666666667	5.305	2.48034127007939	2.07241962209409e-08	3.76754815939793e-06
MS.gene99176	0	0	0	173	382	26	0.000	0.000	0.000	6.850	13.270	0.941	0.001	7.02033333333333	12.7773238176036	2.0803311936365e-08	3.77562775551744e-06
MS.gene09636	0	0	0	51	273	53	0.000	0.000	0.000	3.533	16.707	3.322	0.001	7.854	12.9392118826664	2.0934876708194e-08	3.79318369241063e-06
MS.gene005202	0	0	0	58	34	39	0.000	0.000	0.000	7.530	3.871	4.625	0.001	5.342	12.3831642606351	2.12649119400524e-08	3.84113611189578e-06
MS.gene041091	0	0	1	71	57	148	0.000	0.000	0.262	15.071	10.552	28.669	0.0873333333333333	18.0973333333333	7.69502900862694	2.12700773724519e-08	3.84113611189578e-06
MS.gene82566	5	0	0	380	431	127	0.846	0.000	0.000	71.642	71.407	21.785	0.282	54.9446666666667	7.60614047653307	2.17854731548187e-08	3.92769718409601e-06
MS.gene86308	0	0	0	84	30	76	0.000	0.000	0.000	2.604	0.814	2.146	0.001	1.85466666666667	10.8569442038211	2.20742706272776e-08	3.97318628092131e-06
MS.gene46980	0	0	0	328	25	278	0.000	0.000	0.000	34.526	2.337	26.619	0.001	21.1606666666667	14.3690974598153	2.21591443308373e-08	3.97724185180211e-06
MSTRG.104205	122	76	143	657	1071	1594	19.933	12.354	25.062	129.482	185.125	286.147	19.1163333333333	200.251333333333	3.38893411412105	2.22069341558518e-08	3.97724185180211e-06
MS.gene71979	44	57	85	0	0	0	4.274	5.464	8.772	0.000	0.000	0.000	6.17	0.001	-12.5910547740368	2.224289717386e-08	3.97724185180211e-06
MS.gene72339	44	57	85	0	0	0	4.274	5.464	8.772	0.000	0.000	0.000	6.17	0.001	-12.5910547740368	2.224289717386e-08	3.97724185180211e-06
MS.gene022054	55	57	36	203	378	214	4.000	4.120	2.779	17.774	29.068	17.033	3.633	21.2916666666667	2.55105561446307	2.23714699326488e-08	3.99367412838654e-06
MS.gene96319	66	94	36	0	0	0	2.103	3.020	1.226	0.000	0.000	0.000	2.11633333333333	0.001	-11.047351161865	2.26286828287202e-08	4.03297940529211e-06
MS.gene01341	47	58	102	0	0	0	2.529	3.116	5.920	0.000	0.000	0.000	3.855	0.001	-11.9125151448024	2.27314818954689e-08	4.04468091667825e-06
MS.gene70707	0	0	0	81	178	29	0.000	0.000	0.000	9.308	17.916	2.979	0.001	10.0676666666667	13.2974417353378	2.33996522062166e-08	4.15677834746485e-06
MS.gene49747	0	0	0	151	30	97	0.000	0.000	0.000	10.201	1.777	5.956	0.001	5.978	12.5454471816781	2.42359070585346e-08	4.29832100836991e-06
MS.gene013450	162	152	42	3	2	4	11.739	10.955	3.226	0.271	0.174	0.281	8.64	0.242	-5.15795235977624	2.47273797335526e-08	4.37835449769952e-06
MS.gene011133	0	0	0	77	43	257	0.000	0.000	0.000	3.146	1.536	9.521	0.001	4.73433333333333	12.2089455710931	2.51325122814026e-08	4.44286513779763e-06
MS.gene01529	0	0	0	50	46	153	0.000	0.000	0.000	6.545	5.264	18.121	0.001	9.97666666666667	13.2843421576643	2.54627713940301e-08	4.49395217334344e-06
MS.gene031260	0	0	0	64	123	28	0.000	0.000	0.000	6.160	10.465	2.499	0.001	6.37466666666667	12.6381341896265	2.57535334405565e-08	4.53791427833236e-06
MS.gene01409	0	0	0	36	70	32	0.000	0.000	0.000	3.588	6.181	2.958	0.001	4.24233333333333	12.0506422670236	2.59639166785984e-08	4.56759403346684e-06
MS.gene22557	48	43	48	0	0	0	2.090	1.848	2.251	0.000	0.000	0.000	2.063	0.001	-11.0105281058865	2.60630161436033e-08	4.57763248864142e-06
MS.gene39370	0	0	0	35	38	61	0.000	0.000	0.000	1.625	1.587	2.598	0.001	1.93666666666667	10.9193599475707	2.71934850553538e-08	4.76849364750846e-06
MS.gene76443	0	0	0	40	157	45	0.000	0.000	0.000	7.859	27.050	7.981	0.001	14.2966666666667	13.8033911948018	2.7386061221571e-08	4.79454202045494e-06
MS.gene039580	52	48	26	301	285	614	5.654	5.223	3.019	39.565	32.855	73.337	4.632	48.5856666666667	3.39082360644401	2.79771351567026e-08	4.89016072694884e-06
MS.gene58381	0	0	0	58	30	49	0.000	0.000	0.000	10.665	4.833	8.153	0.001	7.88366666666667	12.9446510630078	2.8146373367815e-08	4.90647771089472e-06
MS.gene068743	6	4	0	199	147	73	0.399	0.290	0.000	16.087	10.457	5.367	0.229666666666667	10.637	5.533406026131	2.81606002967005e-08	4.90647771089472e-06
MS.gene20084	0	0	2	109	1081	130	0.000	0.000	0.352	18.447	160.242	19.933	0.117333333333333	66.2073333333333	9.14023428497529	2.82473272928676e-08	4.91372636670419e-06
MSTRG.89632	28	21	24	108	104	113	1.698	1.239	1.536	7.805	6.587	7.435	1.491	7.27566666666667	2.28679919007352	2.89063056384323e-08	5.02033836123937e-06
MS.gene01397	0	0	0	214	30	106	0.000	0.000	0.000	13.418	1.667	6.049	0.001	7.04466666666667	12.7823157286386	3.00831690786722e-08	5.21641193761467e-06
MS.gene00636	0	0	0	46	178	41	0.000	0.000	0.000	1.264	4.258	1.014	0.001	2.17866666666667	11.0892297674245	3.05873784042413e-08	5.2954094933702e-06
MS.gene80135	66	63	62	404	232	327	3.028	2.884	3.010	22.255	11.242	16.372	2.974	16.623	2.48270422037233	3.11347258258139e-08	5.3751716592269e-06
MS.gene54776	40	54	45	0	0	0	2.303	3.108	2.719	0.000	0.000	0.000	2.71	0.001	-11.4040771362412	3.11468232423176e-08	5.3751716592269e-06
MS.gene71946	302	368	398	5	22	2	16.762	20.393	23.574	0.348	1.304	0.131	20.243	0.594333333333333	-5.09000700502947	3.14927045464817e-08	5.42626275567899e-06
MS.gene54325	48	44	73	0	0	0	3.468	3.179	5.624	0.000	0.000	0.000	4.09033333333333	0.001	-11.998002702096	3.19622144110786e-08	5.49846025007015e-06
MS.gene022430	0	0	0	30	47	69	0.000	0.000	0.000	1.521	2.088	3.181	0.001	2.26333333333333	11.1442333584109	3.31233756688725e-08	5.68922711902503e-06
MSTRG.65258	0	0	0	92	29	64	0.000	0.000	0.000	3.689	1.023	2.327	0.001	2.34633333333333	11.1961922699747	3.32763848046048e-08	5.70650696582274e-06
MS.gene52589	0	0	0	59	29	70	0.000	0.000	0.000	10.204	4.347	10.951	0.001	8.50066666666667	13.0533602740275	3.35334523570431e-08	5.74154920506323e-06
MS.gene024276	1028	774	710	190	182	121	186.483	140.185	137.444	41.363	35.010	24.014	154.704	33.4623333333333	-2.20890054601398	3.38523884885698e-08	5.77798721702635e-06
MS.gene033708	1028	774	710	190	182	121	186.483	140.185	137.444	41.363	35.010	24.014	154.704	33.4623333333333	-2.20890054601398	3.38523884885698e-08	5.77798721702635e-06
MS.gene66279	4	5	0	100	93	237	0.191	0.238	0.000	5.744	4.696	12.378	0.143	7.606	5.7330508868522	3.49155316619458e-08	5.95012021960499e-06
MS.gene008334	229	346	255	25	45	43	28.291	42.657	33.579	3.725	5.934	5.839	34.8423333333333	5.166	-2.75372169349994	3.5115723585115e-08	5.97488549968922e-06
MS.gene79582	63	150	77	549	1409	808	1.253	2.974	1.641	13.105	29.556	17.543	1.956	20.068	3.35891856781206	3.62704729453589e-08	6.1569243599462e-06
MS.gene008458	0	0	0	140	68	29	0.000	0.000	0.000	4.846	2.074	0.927	0.001	2.61566666666667	11.3529629841419	3.62986862490056e-08	6.1569243599462e-06
MS.gene020822	136	192	31	0	0	0	4.743	6.680	1.163	0.000	0.000	0.000	4.19533333333333	0.001	-12.0345697268509	3.6646804348224e-08	6.20630444712264e-06
MS.gene27660	40	53	42	0	0	0	2.934	3.843	3.239	0.000	0.000	0.000	3.33866666666667	0.001	-11.7050563462115	3.67640754571311e-08	6.20920599077901e-06
MS.gene005284	43	58	38	0	0	0	3.203	4.285	3.064	0.000	0.000	0.000	3.51733333333333	0.001	-11.7802663485304	3.67779775384771e-08	6.20920599077901e-06
MS.gene78406	0	0	0	32	43	30	0.000	0.000	0.000	6.006	6.970	4.993	0.001	5.98966666666667	12.5482600019119	3.73570923231944e-08	6.297214502375e-06
MS.gene033730	0	0	0	148	671	28	0.000	0.000	0.000	11.950	47.622	2.042	0.001	20.538	14.326008077731	3.76556306094857e-08	6.33772781332295e-06
MS.gene87466	15	24	42	225	249	284	1.213	1.900	3.615	21.757	21.093	24.893	2.24266666666667	22.581	3.33182226731749	3.80669927095941e-08	6.39707588134452e-06
MS.gene24501	38	55	46	0	0	0	1.037	1.485	1.319	0.000	0.000	0.000	1.28033333333333	0.001	-10.3223037478099	3.8158572088348e-08	6.40258506557881e-06
MS.gene53433	0	0	0	325	33	101	0.000	0.000	0.000	19.201	1.696	5.428	0.001	8.775	13.0991834100793	3.85482387200376e-08	6.45801608525923e-06
MS.gene67886	59	88	63	297	396	225	5.518	8.236	6.281	33.372	39.037	22.948	6.67833333333333	31.7856666666667	2.25081633851874	3.8782158328161e-08	6.48722447180506e-06
MSTRG.75074	0	0	0	39	41	27	0.000	0.000	0.000	10.187	9.529	6.472	0.001	8.72933333333333	13.0916557628674	3.8948406186458e-08	6.50504093815083e-06
MS.gene77299	128	102	66	11	6	7	7.602	6.062	4.174	0.796	0.390	0.461	5.946	0.549	-3.43704140890245	3.91291370401727e-08	6.52521803673753e-06
MS.gene78476	0	0	0	33	38	30	0.000	0.000	0.000	5.798	5.892	4.858	0.001	5.516	12.429406741514	4.02973381504802e-08	6.70389464908761e-06
MSTRG.82527	2166	1895	2089	452	648	463	142.370	124.243	146.560	35.715	45.065	33.307	137.724333333333	38.029	-1.85661157155588	4.0323715461246e-08	6.70389464908761e-06
MS.gene074361	0	0	0	266	44	60	0.000	0.000	0.000	10.949	1.589	2.238	0.001	4.92533333333333	12.2660056502613	4.04261615760542e-08	6.7106811963787e-06
MS.gene42151	220	302	233	49	61	40	14.039	19.205	15.852	3.780	4.081	2.812	16.3653333333333	3.55766666666667	-2.20163973821861	4.11250266257475e-08	6.81630102650042e-06
MS.gene31948	0	0	3	161	82	86	0.000	0.000	0.062	4.099	1.848	1.985	0.0206666666666667	2.644	6.99927265184197	4.20386946463419e-08	6.95113311537195e-06
MS.gene49045	0	0	0	216	153	22	0.000	0.000	0.000	17.721	11.000	1.637	0.001	10.1193333333333	13.3048266272521	4.20661804768824e-08	6.95113311537195e-06
MSTRG.7207	90	114	131	402	606	420	6.938	8.753	10.815	37.301	49.423	35.434	8.83533333333333	40.7193333333333	2.20435747154358	4.26900023826023e-08	7.04352698402042e-06
MS.gene024369	0	0	0	38	52	26	0.000	0.000	0.000	1.195	1.423	0.729	0.001	1.11566666666667	10.1236903349654	4.29456015728919e-08	7.07497924853262e-06
MSTRG.79261	0	0	0	101	27	75	0.000	0.000	0.000	8.799	1.963	5.761	0.001	5.50766666666667	12.4272255324249	4.32093512740196e-08	7.10767720088272e-06
MS.gene21411	0	0	0	95	87	23	0.000	0.000	0.000	6.200	5.021	1.357	0.001	4.19266666666667	12.0336524195296	4.37631872479382e-08	7.18766828887297e-06
MS.gene005305	261	228	40	0	0	1	7.812	6.813	1.277	0.000	0.000	0.038	5.30066666666667	0.0126666666666667	-8.7089930912775	4.38276481363851e-08	7.18766828887297e-06
MS.gene94661	0	0	0	265	96	29	0.000	0.000	0.000	18.168	5.811	1.781	0.001	8.58666666666667	13.0678824722808	4.39274179912906e-08	7.1931972664084e-06
MS.gene00629	0	0	0	142	25	191	0.000	0.000	0.000	29.167	4.520	35.706	0.001	23.131	14.4975400175017	4.41944023321866e-08	7.22605021315835e-06
MS.gene98521	4880	3881	609	131	70	80	626.401	496.868	83.477	20.225	9.460	11.224	402.248666666667	13.6363333333333	-4.88255996276524	4.44123125844397e-08	7.25079277193787e-06
MS.gene024049	0	0	0	41	53	25	0.000	0.000	0.000	1.875	2.140	1.040	0.001	1.685	10.7185328760692	4.57110914245591e-08	7.4405221235835e-06
MS.gene51146	0	0	0	41	53	25	0.000	0.000	0.000	1.875	2.140	1.040	0.001	1.685	10.7185328760692	4.57110914245591e-08	7.4405221235835e-06
MS.gene06096	1	1	0	58	52	121	0.112	0.112	0.000	7.857	6.147	14.836	0.0746666666666667	9.61333333333334	7.00842862207058	4.67267817167044e-08	7.59449685826945e-06
MS.gene81386	71	59	103	613	522	1224	4.322	3.567	6.668	44.692	33.446	81.133	4.85233333333333	53.0903333333333	3.45169863401163	4.7300290587876e-08	7.67625207685061e-06
MS.gene052476	0	0	0	39	34	29	0.000	0.000	0.000	5.375	4.167	3.682	0.001	4.408	12.1059085085712	4.73992356250915e-08	7.68086274314634e-06
MS.gene025772	14	23	6	166	117	190	0.761	1.215	0.356	10.511	6.486	10.913	0.777333333333333	9.30333333333333	3.58114243075293	4.76319274921932e-08	7.70710066012241e-06
MS.gene21710	43	20	25	165	354	197	1.449	0.673	0.889	6.615	12.490	7.168	1.00366666666667	8.75766666666667	3.12526633179615	4.77774897712166e-08	7.71918360331845e-06
MS.gene003207	27	37	61	816	339	1882	0.965	1.310	2.307	34.871	12.736	73.105	1.52733333333333	40.2373333333333	4.71944783290818	4.8631665769683e-08	7.84554850961427e-06
MS.gene053162	0	0	0	98	37	424	0.000	0.000	0.000	12.321	4.047	48.668	0.001	21.6786666666667	14.4039884068805	4.92083496577318e-08	7.92683910647737e-06
MS.gene42595	0	0	0	178	45	43	0.000	0.000	0.000	14.616	3.266	3.213	0.001	7.03166666666667	12.7796509663856	5.04135242284999e-08	8.10898186242614e-06
MS.gene69607	951	1522	13	0	0	0	65.504	104.538	0.963	0.000	0.000	0.000	57.0016666666667	0.001	-15.7987164822756	5.14939386468867e-08	8.26878885771079e-06
MS.gene007994	0	0	0	90	98	22	0.000	0.000	0.000	3.661	3.477	0.796	0.001	2.64466666666667	11.3688701814241	5.15589111932194e-08	8.26878885771079e-06
MS.gene37340	0	0	0	1006	34	132	0.000	0.000	0.000	41.839	1.258	5.000	0.001	16.0323333333333	13.9686967890377	5.37218421617034e-08	8.60300000323336e-06
MSTRG.4447	488	282	364	48	74	42	17.771	10.241	14.148	2.102	2.849	1.672	14.0533333333333	2.20766666666667	-2.67031810363137	5.4511239520393e-08	8.71659534151718e-06
MS.gene002291	0	0	0	41	31	31	0.000	0.000	0.000	4.948	3.319	3.435	0.001	3.90066666666667	11.9295050020981	5.46911111314387e-08	8.73253452589152e-06
MS.gene072873	0	0	0	303	105	27	0.000	0.000	0.000	13.298	4.037	1.067	0.001	6.134	12.582612451267	5.56540979571297e-08	8.87328403666419e-06
MS.gene45603	0	0	0	199	42	48	0.000	0.000	0.000	16.657	3.058	3.666	0.001	7.79366666666667	12.928086513753	5.67593449557292e-08	9.03627027624873e-06
MS.gene21791	0	0	0	90	365	29	0.000	0.000	0.000	6.499	23.218	1.910	0.001	10.5423333333333	13.3639065933814	5.69745630894781e-08	9.05729204033389e-06
MS.gene71651	0	3	5	539	188	80	0.000	0.130	0.250	32.635	10.006	4.422	0.126666666666667	15.6876666666667	6.952450058359	5.75035237519691e-08	9.12805571278524e-06
MS.gene41124	164	113	87	3	10	10	22.309	15.252	12.569	0.458	1.463	1.492	16.71	1.13766666666667	-3.87656191457084	5.82585678859422e-08	9.23444941767056e-06
MS.gene46330	0	0	0	29	232	71	0.000	0.000	0.000	2.733	19.259	6.077	0.001	9.35633333333333	13.1917275454311	5.86456239477342e-08	9.26201168133014e-06
MS.gene81998	0	0	0	47	29	75	0.000	0.000	0.000	4.850	2.622	6.982	0.001	4.818	12.2342186782385	5.87127228849271e-08	9.26201168133014e-06
MS.gene016252	0	0	0	53	31	32	0.000	0.000	0.000	2.603	1.349	1.449	0.001	1.80033333333333	10.8140483322308	5.87667932461566e-08	9.26201168133014e-06
MS.gene018554	65	35	48	0	0	0	7.892	4.197	6.213	0.000	0.000	0.000	6.10066666666667	0.001	-12.5747511903115	5.87726715808726e-08	9.26201168133014e-06
MS.gene007778	42	42	38	0	0	0	4.620	4.575	4.467	0.000	0.000	0.000	4.554	0.001	-12.1529185761366	5.936107310037e-08	9.34121973304161e-06
MS.gene75658	0	1	0	95	171	33	0.000	0.041	0.000	3.788	5.994	1.202	0.0136666666666667	3.66133333333333	8.06556390552901	6.04831180111732e-08	9.46694437266144e-06
MS.gene035385	0	0	0	40	54	24	0.000	0.000	0.000	2.693	3.221	1.493	0.001	2.469	11.2697111211428	6.05077669624166e-08	9.46694437266144e-06
MS.gene035387	0	0	0	40	54	24	0.000	0.000	0.000	2.693	3.221	1.493	0.001	2.469	11.2697111211428	6.05077669624166e-08	9.46694437266144e-06
MS.gene066351	0	0	0	40	54	24	0.000	0.000	0.000	2.693	3.221	1.493	0.001	2.469	11.2697111211428	6.05077669624166e-08	9.46694437266144e-06
MS.gene045920	85	106	125	4	9	11	5.817	7.272	9.198	0.335	0.668	0.827	7.429	0.61	-3.60628687830069	6.22557772278229e-08	9.72646034608863e-06
MS.gene025969	0	0	0	155	102	22	0.000	0.000	0.000	11.153	6.420	1.447	0.001	6.34	12.6302671250268	6.2355183632417e-08	9.72803398517485e-06
MS.gene05373	7	3	0	114	94	163	0.404	0.201	0.000	8.392	6.122	10.918	0.201666666666667	8.47733333333333	5.39356596897602	6.28542439536113e-08	9.79186394181475e-06
MS.gene49465	58	36	42	0	0	0	2.021	1.242	1.575	0.000	0.000	0.000	1.61266666666667	0.001	-10.6552325532588	6.39805291332636e-08	9.9388869043748e-06
MS.gene49466	58	36	42	0	0	0	2.021	1.242	1.575	0.000	0.000	0.000	1.61266666666667	0.001	-10.6552325532588	6.39805291332636e-08	9.9388869043748e-06
MS.gene053294	0	0	0	173	68	28	0.000	0.000	0.000	7.765	2.680	1.142	0.001	3.86233333333333	11.9152569641228	6.47389053213697e-08	1.00423690811546e-05
MS.gene010354	0	0	0	108	24	98	0.000	0.000	0.000	8.553	1.693	7.068	0.001	5.77133333333333	12.4946889434236	6.55096622232674e-08	1.01474746341433e-05
MS.gene014594	0	0	0	82	27	154	0.000	0.000	0.000	5.008	1.445	8.522	0.001	4.99166666666667	12.2853058818424	6.62444519215425e-08	1.02321838184346e-05
MS.gene014596	0	0	0	82	27	154	0.000	0.000	0.000	5.008	1.445	8.522	0.001	4.99166666666667	12.2853058818424	6.62444519215425e-08	1.02321838184346e-05
MS.gene067467	0	0	0	46	27	60	0.000	0.000	0.000	4.630	2.415	5.552	0.001	4.199	12.035830072835	6.73606302560951e-08	1.03751567634193e-05
MS.gene86993	0	0	0	46	27	60	0.000	0.000	0.000	4.630	2.415	5.552	0.001	4.199	12.035830072835	6.73606302560951e-08	1.03751567634193e-05
MS.gene60689	47	52	131	0	0	0	2.027	2.268	6.069	0.000	0.000	0.000	3.45466666666667	0.001	-11.7543307994589	6.75783304449476e-08	1.03939862906816e-05
MSTRG.103295	31	48	36	136	178	148	1.785	2.775	2.253	9.467	10.900	9.383	2.271	9.91666666666667	2.12652755654199	6.94806015907784e-08	1.06587184728585e-05
MS.gene049824	160	33	88	0	0	0	3.179	0.647	1.859	0.000	0.000	0.000	1.895	0.001	-10.8879821330585	6.94952946942423e-08	1.06587184728585e-05
MS.gene031982	312	454	168	1	12	1	60.872	88.232	35.028	0.274	2.473	0.213	61.3773333333333	0.986666666666667	-5.9589993860157	6.97531011226136e-08	1.06832123020352e-05
MS.gene79921	0	0	0	82	49	25	0.000	0.000	0.000	2.093	1.085	0.574	0.001	1.25066666666667	10.2884816117942	7.0283217778521e-08	1.07492851123484e-05
MS.gene069359	0	0	0	29	40	28	0.000	0.000	0.000	4.153	5.036	3.603	0.001	4.264	12.0579917227592	7.13631619270212e-08	1.08991465891206e-05
MS.gene063958	0	0	0	695	338	14	0.000	0.000	0.000	31.856	13.612	0.567	0.001	15.345	13.9054810253538	7.1477749058761e-08	1.09013578203834e-05
MS.gene039740	55	43	19	741	368	2984	2.177	1.690	0.793	35.411	15.479	129.708	1.55333333333333	60.1993333333333	5.27630815093621	7.2467220615375e-08	1.10368083760997e-05
MS.gene033409	0	0	0	26	83	41	0.000	0.000	0.000	4.877	13.720	7.061	0.001	8.55266666666667	13.0621585978711	7.33302110792791e-08	1.11473263333863e-05
MS.gene016954	272	291	240	38	15	13	13.420	14.322	12.643	2.282	0.777	0.715	13.4616666666667	1.258	-3.41965321136138	7.33976122047658e-08	1.11473263333863e-05
MS.gene072087	0	0	0	25	101	50	0.000	0.000	0.000	3.641	12.881	6.654	0.001	7.72533333333333	12.9153814685492	7.36067639410429e-08	1.11635216704176e-05
MS.gene005128	499	473	235	22	54	40	90.519	85.680	45.532	4.765	10.352	7.994	73.9103333333333	7.70366666666667	-3.26215889525295	7.46610494441889e-08	1.13076703466272e-05
MS.gene63525	72	71	93	0	2	0	2.473	2.440	3.405	0.000	0.091	0.000	2.77266666666667	0.0303333333333333	-6.51422632944766	7.63831612353752e-08	1.15524226982308e-05
MS.gene50209	8	7	8	45	66	48	0.897	0.757	1.029	6.312	8.098	6.153	0.894333333333333	6.85433333333333	2.93813179944078	7.71797795833399e-08	1.16567158082216e-05
MS.gene045465	45	53	60	255	254	423	3.754	4.390	5.391	25.634	22.403	38.617	4.51166666666667	28.8846666666667	2.67857145902784	7.76602043436264e-08	1.1713030404431e-05
MS.gene77301	0	0	0	36	28	48	0.000	0.000	0.000	6.825	4.654	8.338	0.001	6.60566666666667	12.6894884552422	7.81653422025327e-08	1.17729113957743e-05
MS.gene22903	0	1	0	41	147	57	0.000	0.058	0.000	4.748	14.755	5.969	0.0193333333333333	8.49066666666667	8.77864362541608	7.87667658125299e-08	1.18471090651318e-05
MSTRG.92050	0	0	0	39	27	37	0.000	0.000	0.000	4.462	2.715	3.841	0.001	3.67266666666667	11.8426122468439	8.00853229994751e-08	1.20288155145212e-05
MS.gene013648	0	0	0	23	92	56	0.000	0.000	0.000	0.663	2.342	1.475	0.001	1.49333333333333	10.5443205162238	8.06277488608502e-08	1.20936070416009e-05
MS.gene99312	0	0	0	103	23	102	0.000	0.000	0.000	2.455	0.479	2.211	0.001	1.715	10.7439928610602	8.07600914862148e-08	1.20967952715149e-05
MS.gene58467	455	439	126	26	14	18	52.513	50.552	15.500	3.647	1.755	2.278	39.5216666666667	2.56	-3.94842807270397	8.23021397393733e-08	1.23108399820317e-05
MS.gene026628	50	50	30	0	0	0	4.136	4.130	2.667	0.000	0.000	0.000	3.64433333333333	0.001	-11.8314392076751	8.34680265239972e-08	1.24647773074829e-05
MS.gene49960	0	0	0	37	30	67	0.038	0.000	0.000	3.406	2.412	5.580	0.0126666666666667	3.79933333333333	8.228565563898	8.36746610199735e-08	1.24647773074829e-05
MS.gene91413	0	0	0	37	30	67	0.038	0.000	0.000	3.406	2.412	5.580	0.0126666666666667	3.79933333333333	8.228565563898	8.36746610199735e-08	1.24647773074829e-05
MS.gene03615	6865	5747	1	5	3	1	1165.489	973.094	0.183	0.980	0.544	0.214	712.922	0.579333333333333	-10.2651348499933	8.40630590256473e-08	1.24976937131218e-05
MS.gene22490	1043	1172	1763	57	89	11	25.362	28.419	45.778	1.667	2.282	0.295	33.1863333333333	1.41466666666667	-4.55205517817132	8.435433714825e-08	1.24976937131218e-05
MS.gene031910	81	55	30	0	0	0	13.542	9.202	5.421	0.000	0.000	0.000	9.38833333333333	0.001	-13.1966533504058	8.43615345843466e-08	1.24976937131218e-05
MS.gene20991	56	87	56	243	277	323	4.412	6.866	4.742	23.030	23.090	27.855	5.34	24.6583333333333	2.20716364367257	8.44694666684205e-08	1.24976937131218e-05
MS.gene40755	56	87	56	243	277	323	4.412	6.866	4.742	23.030	23.090	27.855	5.34	24.6583333333333	2.20716364367257	8.44694666684205e-08	1.24976937131218e-05
MS.gene54772	0	0	0	26	36	44	0.000	0.000	0.000	0.617	0.737	0.941	0.001	0.765	9.57931593758001	8.57205348844111e-08	1.26655870369579e-05
MSTRG.26998	0	0	0	50	25	55	0.000	0.000	0.000	4.479	1.969	4.479	0.001	3.64233333333333	11.8306472433144	8.63893107504195e-08	1.27334921105301e-05
MS.gene52509	899	920	528	134	81	115	218.942	223.579	137.318	39.416	20.761	30.589	193.279666666667	30.2553333333333	-2.675428487146	8.64139829164037e-08	1.27334921105301e-05
MS.gene008000	0	0	0	156	79	23	0.000	0.000	0.000	5.982	2.669	0.810	0.001	3.15366666666667	11.6228144642069	8.65624967775618e-08	1.27381393062062e-05
MS.gene21035	0	0	0	34	28	45	0.000	0.000	0.000	1.714	1.236	2.045	0.001	1.665	10.7013064619586	8.67088601579635e-08	1.27424579310411e-05
MS.gene056878	6	9	4	75	50	51	0.589	0.852	0.419	8.909	5.176	5.456	0.62	6.51366666666667	3.39312977188009	8.88928255245057e-08	1.30458008564569e-05
MSTRG.64768	2	1	0	39	53	91	0.061	0.068	0.000	1.862	2.279	5.033	0.043	3.058	6.15210793665871	8.93907548050566e-08	1.30988168783549e-05
MSTRG.91083	0	0	0	40	27	58	0.000	0.000	0.000	4.603	2.755	6.103	0.001	4.487	12.1315354686763	8.94946485834617e-08	1.30988168783549e-05
MS.gene068063	87	55	48	330	290	460	4.476	2.800	2.615	20.299	15.719	25.738	3.297	20.5853333333333	2.64239101793991	8.9790935989904e-08	1.31245422478129e-05
MS.gene030759	950	1014	738	143	230	203	162.346	172.827	134.557	29.317	41.552	37.984	156.576666666667	36.2843333333333	-2.10945056748767	9.05705935424715e-08	1.32207570828518e-05
MS.gene002815	0	10	4	606	403	126	0.000	1.362	0.622	97.844	57.230	18.511	0.661333333333333	57.8616666666667	6.45108644961693	9.16809042974581e-08	1.33649157610063e-05
MS.gene066162	0	0	0	47	136	27	0.000	0.000	0.000	5.968	15.251	3.118	0.001	8.11233333333333	12.985901218126	9.37758309923803e-08	1.365203090363e-05
MS.gene050676	0	0	0	22	99	61	0.000	0.000	0.000	2.151	8.460	5.412	0.001	5.341	12.3828941688921	9.44400819433327e-08	1.37303774675824e-05
MS.gene060308	103	111	26	0	0	0	12.018	12.956	3.247	0.000	0.000	0.000	9.407	0.001	-13.1995189889988	9.47915438844219e-08	1.37631002283922e-05
MS.gene38261	0	0	0	233	1615	15	0.000	0.000	0.000	10.548	64.187	0.605	0.001	25.1133333333333	14.6161659121136	9.53469044540813e-08	1.38253011458418e-05
MS.gene032149	0	0	0	28	111	40	0.000	0.000	0.000	2.612	9.218	3.445	0.001	5.09166666666667	12.3139222588723	9.64588402571163e-08	1.39550836317378e-05
MS.gene017190	0	0	0	22	70	52	0.000	0.000	0.000	2.410	6.823	5.209	0.001	4.814	12.2330204264745	9.64982595591952e-08	1.39550836317378e-05
MS.gene02714	2	9	11	117	98	94	0.089	0.427	0.589	6.952	5.101	5.056	0.368333333333333	5.703	3.95263716381207	9.7811524998091e-08	1.41111689967237e-05
MS.gene026772	4	7	1	57	63	100	0.483	0.842	0.152	8.516	8.244	13.602	0.492333333333333	10.1206666666667	4.36152509560678	9.78367472567738e-08	1.41111689967237e-05
MS.gene39647	0	0	0	25	45	31	0.000	0.000	0.000	2.207	3.477	2.463	0.001	2.71566666666667	11.4070906921315	9.8334710986588e-08	1.41642306255086e-05
MSTRG.91041	25	25	33	137	121	109	0.734	0.732	1.030	4.843	3.782	3.506	0.832	4.04366666666667	2.28100864235553	9.87392024539127e-08	1.41932134295581e-05
MS.gene90132	67	58	92	981	388	1506	1.475	1.267	2.150	25.800	8.969	36.019	1.63066666666667	23.596	3.85500850602237	9.87966002075859e-08	1.41932134295581e-05
MS.gene005496	564	422	183	40	33	19	34.512	25.748	11.932	2.947	2.114	1.253	24.064	2.10466666666667	-3.51521280708581	9.91512256064302e-08	1.42253922429673e-05
MS.gene25100	0	0	0	245	150	18	0.000	0.000	0.000	32.917	17.678	2.136	0.001	17.577	14.1014012353291	9.93439989402444e-08	1.4234295742892e-05
MS.gene81673	157	271	70	1714	1351	1269	13.510	23.294	6.403	177.897	123.236	119.714	14.4023333333333	140.282333333333	3.28395886455495	9.97052827274667e-08	1.42672887813502e-05
MS.gene22848	0	0	2	166	509	46	0.000	0.000	0.119	11.496	31.059	2.900	0.0396666666666667	15.1516666666667	8.57733361425721	1.03490453623011e-07	1.47894920567949e-05
MS.gene004749	0	0	0	50	30	28	0.000	0.000	0.000	1.829	0.975	0.944	0.001	1.24933333333333	10.286942736938	1.04337751828946e-07	1.48848399052799e-05
MS.gene25195	277	194	218	41	50	28	43.923	30.674	36.965	7.878	8.404	4.779	37.1873333333333	7.02033333333333	-2.40519985937917	1.0443103620583e-07	1.48848399052799e-05
MS.gene06422	0	0	0	63	32	218	0.000	0.000	0.000	1.987	0.896	6.235	0.001	3.03933333333333	11.5695391931436	1.07971372978202e-07	1.53693368110605e-05
MS.gene45142	386	465	380	99	130	101	22.350	26.840	23.435	6.882	7.963	6.363	24.2083333333333	7.06933333333333	-1.77585768319936	1.08414275180761e-07	1.54122356342154e-05
MS.gene068784	49	104	33	0	0	0	2.217	4.655	1.573	0.000	0.000	0.000	2.815	0.001	-11.4589192069676	1.0986887956225e-07	1.55986592437173e-05
MS.gene024339	0	0	0	88	42	26	0.000	0.000	0.000	4.312	1.835	1.168	0.001	2.43833333333333	11.2516796483047	1.101081629473e-07	1.56122765678987e-05
MS.gene024543	36	43	68	0	0	0	3.460	4.071	6.968	0.000	0.000	0.000	4.833	0.001	-12.2387032794277	1.11563983080846e-07	1.57957458812626e-05
MS.gene92789	504	473	503	60	32	74	74.108	69.376	78.947	10.551	4.974	11.866	74.1436666666667	9.13033333333333	-3.02158402660811	1.11692220290851e-07	1.57957458812626e-05
MS.gene51445	0	0	0	15	435	213	0.000	0.000	0.017	1.025	25.939	13.101	0.00566666666666667	13.355	11.2025920149933	1.11942678374927e-07	1.58106328944717e-05
MS.gene001752	0	0	0	87	22	99	0.000	0.000	0.039	9.252	2.039	9.571	0.013	6.954	9.06318763358654	1.12528031631431e-07	1.58727202130889e-05
MS.gene38765	0	0	0	251	185	16	0.000	0.000	0.000	4.932	3.187	0.277	0.001	2.79866666666667	11.450523950571	1.13045810898861e-07	1.5925127526302e-05
MS.gene40061	3	7	7	109	103	40	0.242	0.622	0.667	11.685	9.646	3.864	0.510333333333333	8.39833333333334	4.04059126835733	1.13816340596148e-07	1.59922973022162e-05
MS.gene40077	3	7	7	109	103	40	0.242	0.622	0.667	11.685	9.646	3.864	0.510333333333333	8.39833333333334	4.04059126835733	1.13816340596148e-07	1.59922973022162e-05
MS.gene038264	114	122	115	17	20	8	15.708	16.760	16.884	2.747	2.957	1.159	16.4506666666667	2.28766666666667	-2.84619729158694	1.14770761179138e-07	1.60983684586828e-05
MS.gene012910	4	0	0	100	122	70	0.245	0.000	0.000	6.895	7.420	4.405	0.0816666666666667	6.24	6.2556548754682	1.14866911174954e-07	1.60983684586828e-05
MS.gene87275	0	4	0	211	495	74	0.000	0.107	0.000	7.386	15.211	2.360	0.0356666666666667	8.319	7.86568991608064	1.16807998375591e-07	1.6349366302198e-05
MS.gene85129	2019	1582	2315	296	308	130	83.394	65.192	102.101	14.694	13.458	5.888	83.5623333333333	11.3466666666667	-2.88058424142338	1.18137485022288e-07	1.65142252009013e-05
MS.gene90901	86	83	96	9	14	13	6.619	6.417	7.888	0.797	1.110	1.102	6.97466666666667	1.003	-2.79780266334466	1.18350885838135e-07	1.65210456139563e-05
MS.gene052289	5626	5182	2089	293	585	233	272.142	250.015	107.860	17.042	29.928	12.351	210.005666666667	19.7736666666667	-3.40877593470306	1.18489706823085e-07	1.65210456139563e-05
MS.gene049839	33	56	89	0	0	0	1.860	3.111	5.307	0.000	0.000	0.000	3.426	0.001	-11.742309436084	1.18998656699061e-07	1.65707912036371e-05
MS.gene51537	0	0	0	36	91	26	0.000	0.000	0.000	5.187	11.398	3.375	0.001	6.65333333333333	12.6998615995035	1.21797536829853e-07	1.69388796591147e-05
MS.gene038318	723	636	601	1581	2573	1915	17.979	15.777	15.956	47.302	67.663	52.095	16.5706666666667	55.6866666666667	1.74870029147041	1.24081336818245e-07	1.7234486189825e-05
MS.gene07703	101	113	70	14	15	13	3.812	4.270	2.808	0.636	0.599	0.521	3.63	0.585333333333333	-2.63263920406891	1.25314964264037e-07	1.73836599153278e-05
MS.gene001856	0	0	0	138	46	29	0.000	0.000	0.000	6.878	1.994	1.314	0.001	3.39533333333333	11.7293375011764	1.25821922278292e-07	1.740962925857e-05
MS.gene062367	0	0	0	138	46	29	0.000	0.000	0.000	6.878	1.994	1.314	0.001	3.39533333333333	11.7293375011764	1.25821922278292e-07	1.740962925857e-05
MS.gene069765	116	106	70	15	14	12	13.398	12.202	8.570	2.143	1.733	1.568	11.39	1.81466666666667	-2.64999127581263	1.2628043429788e-07	1.74508983412026e-05
MS.gene35013	20	28	29	106	160	185	1.096	1.520	1.659	6.944	9.222	11.002	1.425	9.056	2.66791203889242	1.27343046118205e-07	1.75754385387096e-05
MS.gene025668	0	0	0	69	37	25	0.000	0.000	0.000	2.054	0.953	0.676	0.001	1.22766666666667	10.2617031811786	1.27944485020967e-07	1.76360945523521e-05
MS.gene023367	0	0	0	27	30	41	0.000	0.000	0.000	3.079	3.015	4.309	0.001	3.46766666666667	11.7597495092139	1.30350932122672e-07	1.79450881839424e-05
MS.gene59866	0	0	0	123	579	20	0.000	0.000	0.000	24.881	102.540	3.574	0.001	43.665	15.4141897197313	1.32326145117417e-07	1.81940095613145e-05
MS.gene78972	0	0	0	53	23	62	0.000	0.000	0.000	2.713	1.034	2.892	0.001	2.213	11.111787735801	1.33250672186237e-07	1.82980226326864e-05
MS.gene78546	8	15	10	59	201	137	1.138	2.128	1.518	10.036	30.228	21.311	1.59466666666667	20.525	3.68605542807558	1.3523289153725e-07	1.85468334054771e-05
MS.gene019739	14	13	3	120	91	128	1.303	1.245	0.308	13.839	9.199	13.421	0.952	12.153	3.67420710709965	1.38360547559906e-07	1.8951914247215e-05
MS.gene036121	37	47	31	0	0	0	7.083	8.874	6.252	0.000	0.000	0.000	7.403	0.001	-12.8538943132476	1.40531586321652e-07	1.92108058975336e-05
MS.gene36734	1617	1304	934	5048	4067	4705	162.442	130.644	100.174	609.823	431.930	516.758	131.086666666667	519.503666666667	1.9866129808208	1.406034464423e-07	1.92108058975336e-05
MS.gene89583	175	403	228	1771	1706	1143	15.349	35.221	21.321	186.789	158.217	109.619	23.9636666666667	151.541666666667	2.66079394390341	1.41914260215313e-07	1.93656057219881e-05
MS.gene05625	2032	2324	4	0	0	0	63.420	72.338	0.134	0.000	0.000	0.000	45.2973333333333	0.001	-15.4671385004608	1.42904065612743e-07	1.94762681162699e-05
MS.gene04976	0	0	0	20	71	78	0.000	0.000	0.000	2.908	9.278	10.572	0.001	7.586	12.8891236562942	1.45141981343978e-07	1.97565450730657e-05
MS.gene37853	15	17	15	99	73	130	1.237	1.426	1.330	9.785	6.350	11.746	1.331	9.29366666666667	2.80373732978874	1.45732502322379e-07	1.98121608494326e-05
MS.gene006302	40	48	93	914	978	320	4.618	5.503	11.346	125.786	118.300	39.985	7.15566666666667	94.6903333333333	3.72605906375912	1.46332638465101e-07	1.9868943473388e-05
MS.gene23329	127	92	42	1	4	4	12.854	9.325	4.513	0.122	0.428	0.443	8.89733333333333	0.331	-4.74846988098464	1.50215543470927e-07	2.03707616516395e-05
MS.gene48007	81	133	95	11	17	12	5.078	8.334	6.384	0.796	1.123	0.839	6.59866666666667	0.919333333333333	-2.84351458535302	1.5309747470515e-07	2.07357580945489e-05
MS.gene00519	61	49	74	0	1	0	2.757	2.224	3.569	0.000	0.053	0.000	2.85	0.0176666666666667	-7.33378825009742	1.53746953085081e-07	2.0797856467329e-05
MS.gene59912	0	1	0	72	33	71	0.000	0.086	0.000	5.933	2.399	5.350	0.0286666666666667	4.56066666666667	7.31372675998213	1.5516277464123e-07	2.09633378964724e-05
MS.gene22370	0	0	0	64	25	149	0.000	0.000	0.000	8.103	2.723	17.084	0.001	9.30333333333333	13.1835320032323	1.55504795884505e-07	2.09835126986905e-05
MS.gene048265	13	7	2	74	159	212	0.604	0.316	0.120	4.047	7.581	10.480	0.346666666666667	7.36933333333333	4.40991308418571	1.56866026210602e-07	2.11409974309449e-05
MS.gene058705	31	24	37	144	133	161	4.065	3.186	5.187	22.788	18.513	23.168	4.146	21.4896666666667	2.37385108325894	1.59466809222129e-07	2.14639990421096e-05
MSTRG.79209	46	59	27	0	0	0	3.639	4.655	2.280	0.000	0.000	0.000	3.52466666666667	0.001	-11.7832711106598	1.59661863949575e-07	2.14639990421096e-05
MS.gene31239	0	0	0	97	23	54	0.000	0.000	0.000	3.785	0.807	1.939	0.001	2.177	11.0881256921882	1.59854017385104e-07	2.14639990421096e-05
MS.gene06751	1	3	0	77	45	199	0.223	0.443	0.000	13.922	7.117	32.842	0.222	17.9603333333333	6.33811063910715	1.61966347826989e-07	2.17208441460837e-05
MS.gene84831	0	0	0	227	930	12	0.000	0.000	0.000	22.843	82.332	1.143	0.001	35.4393333333333	15.1130638444542	1.62880229540179e-07	2.18165345581523e-05
MS.gene05806	123	193	70	1522	765	826	7.351	11.481	4.443	108.972	48.127	53.797	7.75833333333333	70.2986666666667	3.17967865933832	1.63299235945294e-07	2.18377455021699e-05
MS.gene051521	536	475	260	3	15	26	12.076	10.685	6.253	0.076	0.359	0.641	9.67133333333333	0.358666666666667	-4.75299922264085	1.63439667425212e-07	2.18377455021699e-05
MS.gene26357	10	6	5	115	85	629	1.633	1.043	0.933	22.468	14.598	111.747	1.203	49.6043333333333	5.36575760938543	1.64196881907571e-07	2.19027215922177e-05
MS.gene012630	522	377	339	80	74	90	94.789	68.208	65.746	17.362	14.160	17.820	76.2476666666667	16.4473333333333	-2.21283949537662	1.64422755273809e-07	2.19027215922177e-05
MS.gene00867	0	0	0	492	10	447	0.000	0.000	0.000	65.731	1.184	54.304	0.001	40.4063333333333	15.3022938198651	1.64529374741119e-07	2.19027215922177e-05
MS.gene41703	15	5	13	91	136	79	1.144	0.354	1.046	8.338	10.980	6.570	0.848	8.62933333333333	3.34711293714562	1.65568720405223e-07	2.20141707063819e-05
MS.gene07774	0	0	0	132	21	76	0.000	0.000	0.000	5.450	0.759	2.855	0.001	3.02133333333333	11.5609696450994	1.68145095821068e-07	2.23294636700429e-05
MS.gene25827	600	662	489	1587	1539	1817	14.162	15.588	12.321	45.056	38.413	46.886	14.0236666666667	43.4516666666667	1.63154790555341	1.69486238494868e-07	2.24801509633357e-05
MS.gene23408	0	0	0	31	32	79	0.000	0.000	0.000	4.427	4.047	10.281	0.001	6.25166666666667	12.6100251418277	1.70403062893871e-07	2.25742597735135e-05
MS.gene054432	0	0	0	310	53	34	0.000	0.000	0.000	41.103	6.174	4.150	0.001	17.1423333333333	14.065275875191	1.7082589454475e-07	2.26027773832934e-05
MS.gene24901	0	0	0	85	277	20	0.000	0.000	0.000	6.019	17.179	1.283	0.001	8.16033333333333	12.9944123692761	1.73470337653378e-07	2.2924820896559e-05
MS.gene86328	0	0	0	111	19	113	0.000	0.000	0.000	5.677	0.867	5.252	0.001	3.932	11.9410476063406	1.75391791141009e-07	2.31506534500608e-05
MSTRG.70846	32	24	72	458	386	388	3.507	2.564	8.347	59.592	44.214	45.911	4.806	49.9056666666667	3.37629508578452	1.79130999569996e-07	2.35986162496826e-05
MS.gene051537	31	50	36	0	0	0	2.539	4.114	3.160	0.000	0.000	0.000	3.271	0.001	-11.6755160440828	1.79219024183732e-07	2.35986162496826e-05
MSTRG.52680	67	39	40	331	233	498	2.366	1.373	1.507	14.037	8.695	19.244	1.74866666666667	13.992	3.00027498237782	1.8142665725338e-07	2.38604539149841e-05
MS.gene33619	18	28	4	155	383	442	1.108	1.758	0.290	11.806	25.588	30.601	1.052	22.665	4.42925955148104	1.8538925510432e-07	2.43318592653501e-05
MSTRG.4782	0	0	0	27	27	35	0.000	0.000	0.000	2.061	1.813	2.463	0.001	2.11233333333333	11.0446217994727	1.85457947474545e-07	2.43318592653501e-05
MS.gene09115	61	58	152	0	1	0	6.649	6.340	17.786	0.000	0.117	0.000	10.2583333333333	0.039	-8.03910651667577	1.87025398411775e-07	2.44980171486091e-05
MS.gene045041	0	0	0	24	104	39	0.000	0.000	0.000	3.413	13.297	5.124	0.001	7.278	12.8293263358417	1.87174344714108e-07	2.44980171486091e-05
MS.gene27530	794	870	928	121	133	45	98.572	107.665	122.957	18.014	17.517	6.173	109.731333333333	13.9013333333333	-2.98068037079739	1.91123435036057e-07	2.49848576929789e-05
MS.gene071773	0	0	0	45	50	19	0.000	0.000	0.000	3.228	3.120	1.259	0.001	2.53566666666667	11.3081493889902	1.93031807831854e-07	2.51996509036494e-05
MS.gene22755	0	0	0	95	27	1264	0.000	0.000	0.000	3.893	0.989	47.287	0.001	17.3896666666667	14.0859426581999	1.9322933564027e-07	2.51996509036494e-05
MS.gene005533	368	279	248	821	920	959	13.862	10.469	9.972	37.185	36.606	39.488	11.4343333333333	37.7596666666667	1.72347377558941	1.95579081064315e-07	2.54755789862423e-05
MS.gene93545	36	40	79	0	0	0	3.888	4.278	9.024	0.000	0.000	0.000	5.73	0.001	-12.4843194236443	1.96248182885618e-07	2.55321933994377e-05
MS.gene007098	33	48	91	0	0	0	2.458	3.603	7.311	0.000	0.000	0.000	4.45733333333333	0.001	-12.1219651388962	1.99105514062774e-07	2.58730250046132e-05
MS.gene056181	0	0	0	87	67	18	0.000	0.000	0.000	8.119	5.458	1.534	0.001	5.037	12.2983490156582	2.0165275986623e-07	2.61727977182755e-05
MS.gene22571	87	26	75	0	0	0	5.309	1.601	4.907	0.000	0.000	0.000	3.939	0.001	-11.943613701614	2.04813240184778e-07	2.65513545118112e-05
MS.gene007862	30	41	46	0	0	0	2.037	2.764	3.315	0.000	0.000	0.000	2.70533333333333	0.001	-11.4015906490355	2.05199993346007e-07	2.65698612073881e-05
MS.gene050593	0	0	0	18	85	74	0.000	0.000	0.000	1.505	6.239	5.573	0.001	4.439	12.1160189933251	2.0982345068973e-07	2.71362525687151e-05
MS.gene061377	29	10	24	180	175	130	1.850	0.634	1.663	13.964	11.925	9.156	1.38233333333333	11.6816666666667	3.07906867191458	2.10665085567217e-07	2.7212781130299e-05
MS.gene00440	0	0	0	54	72	18	0.000	0.000	0.000	2.391	2.822	0.729	0.001	1.98066666666667	10.9517703891143	2.11342977737708e-07	2.72357320245536e-05
MS.gene00441	0	0	0	54	72	18	0.000	0.000	0.000	2.391	2.822	0.729	0.001	1.98066666666667	10.9517703891143	2.11342977737708e-07	2.72357320245536e-05
MS.gene025040	41	35	30	0	0	0	3.141	2.689	2.431	0.000	0.000	0.000	2.75366666666667	0.001	-11.4271382154304	2.13056229656272e-07	2.74240639815836e-05
MS.gene000215	79	77	23	0	0	0	10.856	10.567	3.382	0.000	0.000	0.000	8.26833333333333	0.001	-13.0133808360589	2.20526079751203e-07	2.83470911524441e-05
MS.gene051216	58	62	24	0	0	0	2.779	2.972	1.215	0.000	0.000	0.000	2.322	0.001	-11.1811522568656	2.20747814842487e-07	2.83470911524441e-05
MS.gene07702	54	42	8	1916	589	425	3.381	2.640	0.564	145.046	39.231	29.237	2.195	71.1713333333333	5.0190034189906	2.22955004628666e-07	2.85968023899159e-05
MSTRG.85938	535	372	394	1516	2111	1183	64.215	44.524	50.458	218.774	267.818	155.275	53.0656666666667	213.955666666667	2.01146124114844	2.23478140387873e-07	2.86301789382793e-05
MS.gene014110	0	6	0	1082	104	810	0.000	0.159	0.000	34.788	2.952	23.690	0.053	20.4766666666667	8.59377280756693	2.25046318716657e-07	2.87972019702119e-05
MS.gene09237	5	7	2	85	89	34	0.197	0.288	0.101	4.377	3.996	1.581	0.195333333333333	3.318	4.08630381725477	2.32320133510515e-07	2.96930762190464e-05
MS.gene26680	0	0	0	265	32	48	0.000	0.000	0.000	13.443	1.446	2.189	0.001	5.69266666666667	12.4748889100496	2.33701321743929e-07	2.98229005915366e-05
MS.gene93257	1	1	1	35	31	42	0.100	0.122	0.104	3.854	3.044	4.267	0.108666666666667	3.72166666666667	5.09796747647875	2.33883622803363e-07	2.98229005915366e-05
MS.gene27934	0	0	0	40	22	37	0.000	0.000	0.000	3.940	1.921	3.373	0.001	3.078	11.5877775163282	2.37883360212907e-07	3.02974368542509e-05
MS.gene35246	15	15	13	860	88	263	0.384	0.372	0.349	25.897	2.330	7.209	0.368333333333333	11.812	5.00309748757632	2.38986886488295e-07	3.0402426406709e-05
MS.gene71886	0	0	0	38	96	22	0.000	0.000	0.000	4.339	9.590	2.313	0.001	5.414	12.402479172215	2.39606901261435e-07	3.04457333872391e-05
MS.gene47780	0	0	0	23	44	26	0.000	0.000	0.000	1.902	3.165	1.951	0.001	2.33933333333333	11.191881731681	2.41021959830627e-07	3.05898441908579e-05
MS.gene81859	17	31	33	408	180	1021	0.516	0.926	1.060	14.891	5.762	33.844	0.834	18.1656666666667	4.44502311868148	2.43980506060968e-07	3.09292866210816e-05
MS.gene038718	42	58	243	0	0	0	2.692	3.736	16.714	0.000	0.010	0.008	7.714	0.006	-10.3283009299076	2.45367295525649e-07	3.10689205189134e-05
MS.gene20220	5	4	2	936	19	247	0.343	0.266	0.180	80.907	1.452	19.410	0.263	33.923	7.01105715136518	2.47814419026328e-07	3.13423358418954e-05
MS.gene04657	0	0	0	57	28	240	0.000	0.000	0.000	2.465	1.059	9.423	0.001	4.31566666666667	12.0753677229546	2.50614643951494e-07	3.16597234954733e-05
MS.gene013720	30	36	23	217	150	408	3.573	4.336	2.996	31.550	19.174	53.839	3.635	34.8543333333333	3.26131076387689	2.51160553093559e-07	3.16919217023443e-05
MS.gene019284	157	124	217	21	10	16	17.442	13.759	25.744	2.802	1.122	1.938	18.9816666666667	1.954	-3.28010429992796	2.53518478466401e-07	3.19154852168771e-05
MS.gene072806	157	124	217	21	10	16	17.442	13.759	25.744	2.802	1.122	1.938	18.9816666666667	1.954	-3.28010429992796	2.53518478466401e-07	3.19154852168771e-05
MS.gene010426	0	0	0	19	52	61	0.000	0.000	0.000	1.311	3.166	3.877	0.001	2.78466666666667	11.4432889274416	2.56704148007207e-07	3.22736366095815e-05
MS.gene048555	4	11	0	241	932	155	0.077	0.201	0.000	5.554	18.856	3.244	0.0926666666666667	9.218	6.6362594803343	2.56956177423272e-07	3.22736366095815e-05
MS.gene45439	7	18	7	8196	9	1730	0.423	1.140	0.485	629.635	0.624	120.869	0.682666666666667	250.376	8.5186992533214	2.59447646614668e-07	3.252981385489e-05
MS.gene019377	45	34	8	467	271	794	3.417	2.604	0.627	42.829	21.854	66.259	2.216	43.6473333333333	4.29986372750855	2.59593261764998e-07	3.252981385489e-05
MS.gene042826	58	70	38	189	223	185	1.895	2.273	1.314	7.407	7.680	6.579	1.82733333333333	7.222	1.98265859284402	2.64664631431863e-07	3.31201252128985e-05
MS.gene86051	0	0	0	150	33	34	0.000	0.000	0.000	9.499	1.849	1.976	0.001	4.44133333333333	12.1167771379532	2.64912338127871e-07	3.31201252128985e-05
MS.gene64593	666	689	530	122	167	169	21.058	21.730	17.896	4.656	5.593	5.853	20.228	5.36733333333333	-1.91407629031439	2.66118195602976e-07	3.32327304015895e-05
MS.gene90717	314	320	117	10	17	2	18.217	18.548	7.281	0.684	1.067	0.144	14.682	0.631666666666667	-4.53874125446325	2.66867862146758e-07	3.3288173938684e-05
MS.gene059664	0	0	0	50	31	249	0.000	0.000	0.000	4.284	2.305	19.337	0.001	8.642	13.0771495155897	2.68900465557485e-07	3.35033366097051e-05
MS.gene91563	0	1	0	264	22	132	0.000	0.055	0.000	17.193	1.259	7.816	0.0183333333333333	8.756	8.89965902637745	2.72127499243269e-07	3.38666560343952e-05
MS.gene73023	13	11	19	137	75	121	0.286	0.240	0.464	3.697	1.793	2.982	0.33	2.824	3.09720215902536	2.74091114758026e-07	3.40479656601553e-05
MS.gene36787	4	1	0	43	122	61	0.154	0.039	0.000	1.889	4.741	2.454	0.0643333333333333	3.028	5.55665495343881	2.74209705532451e-07	3.40479656601553e-05
MS.gene43995	451	476	176	24	39	42	94.152	99.165	39.312	6.079	8.623	9.528	77.543	8.07666666666667	-3.26316464739188	2.83055750074733e-07	3.51063279093258e-05
MS.gene27322	738	912	428	118	133	120	66.091	81.413	40.857	12.699	12.557	11.755	62.787	12.337	-2.34747426552636	2.89726137116718e-07	3.58927505134528e-05
MS.gene021602	4	5	0	274	754	41	0.545	0.576	0.000	42.041	101.767	5.707	0.373666666666667	49.8383333333333	7.05936014080423	2.92464651024197e-07	3.61299389326746e-05
MS.gene059038	216	139	29	1	0	0	36.010	23.164	5.234	0.200	0.000	0.000	21.4693333333333	0.0666666666666667	-8.33109608375933	2.92519842046808e-07	3.61299389326746e-05
MS.gene25229	0	0	0	40	21	49	0.000	0.000	0.000	2.953	1.372	3.258	0.001	2.52766666666667	11.3035905068581	2.92636081901088e-07	3.61299389326746e-05
MS.gene43151	67	81	55	2	6	7	1.828	2.220	1.606	0.066	0.174	0.209	1.88466666666667	0.149666666666667	-3.65448453309003	2.93542643631558e-07	3.62008223989338e-05
MS.gene051253	13	18	4	200	591	93	0.906	1.263	0.300	16.925	43.963	7.156	0.823	22.6813333333333	4.78446921143826	2.95223853943131e-07	3.63346275308749e-05
MS.gene42377	47	41	25	0	0	0	3.482	3.042	1.970	0.000	0.000	0.000	2.83133333333333	0.001	-11.4672658926262	2.95294966388028e-07	3.63346275308749e-05
MS.gene48975	55	73	44	2	6	2	2.819	3.700	2.402	0.115	0.323	0.099	2.97366666666667	0.179	-4.05421144486916	2.95818275822396e-07	3.63579358303384e-05
MS.gene64789	0	0	0	81	18	88	0.000	0.000	0.000	6.459	1.225	6.381	0.001	4.68833333333333	12.1948594314809	2.96596371318928e-07	3.64124710876828e-05
MS.gene56083	80	151	100	1532	487	1071	3.220	6.041	4.265	73.681	20.599	46.859	4.50866666666667	47.0463333333333	3.38330952935089	2.97071460695774e-07	3.64297260275521e-05
MS.gene017523	23	14	15	84	88	118	1.569	0.948	1.068	6.941	6.329	8.836	1.195	7.36866666666667	2.62439297432857	2.98105179820354e-07	3.65153695799072e-05
MS.gene29393	0	0	0	105	24	40	0.000	0.000	0.000	4.051	0.812	1.420	0.001	2.09433333333333	11.0322753640249	3.06674421474375e-07	3.75228214903955e-05
MSTRG.80661	48	47	58	157	192	184	2.468	2.417	3.235	9.807	10.565	10.478	2.70666666666667	10.2833333333333	1.9257188568516	3.07374200201559e-07	3.75662329191344e-05
MS.gene025034	676	670	426	126	145	142	41.097	40.605	27.662	9.216	9.322	9.441	36.4546666666667	9.32633333333333	-1.96672161070583	3.14305291745944e-07	3.83702631666755e-05
MS.gene04006	376	411	143	0	6	0	19.307	21.023	7.831	0.000	0.317	0.000	16.0536666666667	0.105666666666667	-7.24723869748903	3.19009028513753e-07	3.88679283389982e-05
MS.gene063158	0	0	0	137	17	88	0.000	0.000	0.000	25.505	2.702	14.789	0.001	14.332	13.8069523282107	3.19095715460438e-07	3.88679283389982e-05
MS.gene70456	0	0	0	48	20	65	0.000	0.000	0.000	2.209	0.808	2.726	0.001	1.91433333333333	10.9026263456649	3.22667629085573e-07	3.92590966137134e-05
MS.gene08567	51	75	26	467	269	334	2.842	4.192	1.580	31.374	15.875	20.418	2.87133333333333	22.5556666666667	2.97369719973887	3.28751447430646e-07	3.99546750758484e-05
MS.gene93043	9	13	4	189	57	152	0.245	0.367	0.129	6.402	1.693	4.673	0.247	4.256	4.10691520391651	3.30569097566639e-07	4.01307936226524e-05
MS.gene88804	0	0	0	22	71	30	0.000	0.000	0.000	1.946	5.413	2.404	0.001	3.25433333333333	11.6681463149342	3.33124818539218e-07	4.03960212860002e-05
MS.gene013810	0	0	0	1079	7	308	0.000	0.000	0.000	66.579	0.354	17.253	0.001	28.062	14.7763302141401	3.34066210893894e-07	4.04651168356959e-05
MS.gene034818	0	0	0	47	35	19	0.000	0.000	0.000	10.221	6.651	3.745	0.001	6.87233333333333	12.7465842988282	3.35223510839484e-07	4.0490102339195e-05
MS.gene41103	0	0	0	47	35	19	0.000	0.000	0.000	10.221	6.651	3.745	0.001	6.87233333333333	12.7465842988282	3.35223510839484e-07	4.0490102339195e-05
MS.gene67349	142	104	20	0	0	0	24.675	18.040	3.720	0.000	0.000	0.000	15.4783333333333	0.001	-13.9179625137459	3.35387963726102e-07	4.0490102339195e-05
MS.gene07729	426	403	240	35	59	18	45.737	43.213	27.492	4.567	6.730	2.114	38.814	4.47033333333333	-3.11812280255289	3.35822663519606e-07	4.04976843233306e-05
MSTRG.101178	1	0	0	91	41	35	0.059	0.000	0.000	6.472	2.563	2.263	0.0196666666666667	3.766	7.58113673597354	3.3757485162249e-07	4.06217310254057e-05
MS.gene96297	0	0	0	34	28	21	0.000	0.000	0.000	2.655	1.926	1.520	0.001	2.03366666666667	10.9898675146165	3.3759737892458e-07	4.06217310254057e-05
MS.gene36398	9	8	56	589	749	751	0.431	0.410	2.911	34.368	38.439	39.898	1.25066666666667	37.5683333333333	4.90874788200294	3.39619555536939e-07	4.08199464682063e-05
MS.gene04016	49	66	41	1	0	0	2.050	2.754	1.831	0.050	0.000	0.000	2.21166666666667	0.0166666666666667	-7.05202456048283	3.40903379630517e-07	4.09290777561909e-05
MS.gene050166	30	34	43	0	0	0	4.522	4.998	6.834	0.000	0.000	0.000	5.45133333333333	0.001	-12.4123934242992	3.41982545654353e-07	4.10134243491528e-05
MS.gene032583	597	584	9	0	0	0	21.852	21.305	0.361	0.000	0.000	0.000	14.506	0.001	-13.8243621335695	3.43146612905069e-07	4.10847691421683e-05
MS.gene074512	0	0	0	53	31	21	0.000	0.000	0.000	7.094	3.653	2.567	0.001	4.438	12.115693952197	3.43332016340265e-07	4.10847691421683e-05
MS.gene70620	0	0	0	32	106	24	0.000	0.000	0.000	2.868	8.246	1.968	0.001	4.36066666666667	12.0903329983729	3.48001718822809e-07	4.15775146417072e-05
MS.gene69809	0	0	0	111	113	14	0.000	0.000	0.000	2.910	2.620	0.336	0.001	1.95533333333333	10.9331988550358	3.48288002018992e-07	4.15775146417072e-05
MS.gene41881	121	121	73	1121	453	1715	7.901	7.883	5.106	87.823	31.163	122.195	6.96333333333333	80.3936666666667	3.52923186011229	3.48595168445555e-07	4.15775146417072e-05
MS.gene032918	491	422	426	78	98	40	56.387	48.370	52.261	10.767	11.880	5.073	52.3393333333333	9.24	-2.50193079157505	3.4931994078145e-07	4.16183752203457e-05
MS.gene49365	260	294	262	1087	782	1230	19.677	22.149	21.182	98.850	62.542	101.742	21.0026666666667	87.7113333333333	2.06219075220907	3.53028824012447e-07	4.2014288295995e-05
MS.gene44004	405	398	522	66	104	87	29.992	29.456	41.298	5.849	8.112	7.056	33.582	7.00566666666667	-2.26109390287648	3.53812830494213e-07	4.20616246470168e-05
MS.gene96031	1572	1510	687	201	117	107	61.659	59.042	28.763	9.488	4.850	4.609	49.8213333333333	6.31566666666667	-2.9797566973277	3.55540696661073e-07	4.2220942380488e-05
MS.gene02241	926	914	545	168	152	93	18.290	18.015	11.502	3.982	3.178	2.017	15.9356666666667	3.059	-2.38112736334017	3.56637170817793e-07	4.23019163318128e-05
MS.gene003075	342	457	57	8	7	1	25.671	34.189	4.562	0.721	0.555	0.082	21.474	0.452666666666667	-5.56799806561396	3.5699950510984e-07	4.23019163318128e-05
MS.gene20354	1182	1372	1047	3436	3015	3758	117.825	136.395	111.400	411.974	317.723	409.684	121.873333333333	379.793666666667	1.6398333581432	3.60412182201784e-07	4.26598745444166e-05
MS.gene000969	5	4	5	42	38	66	0.299	0.250	0.297	3.141	2.440	4.419	0.282	3.33333333333333	3.5631985264295	3.616589646051e-07	4.2760969544704e-05
MS.gene051473	0	0	0	33	94	22	0.000	0.000	0.000	3.261	8.070	2.001	0.001	4.444	12.1176431013891	3.62597614839132e-07	4.28254525682292e-05
MS.gene013380	999	957	1173	253	288	276	309.362	295.353	387.530	94.291	94.271	93.312	330.748333333333	93.958	-1.81564597724014	3.66112201307566e-07	4.31937033167794e-05
MS.gene021043	0	0	0	66	30	23	0.000	0.000	0.000	3.328	1.334	1.041	0.001	1.901	10.8925428166486	3.70264695260176e-07	4.36363354873992e-05
MS.gene51024	103	65	98	10	7	11	2.870	1.825	2.930	0.342	0.197	0.350	2.54166666666667	0.296333333333333	-3.10048201339521	3.73667952598292e-07	4.39536162451271e-05
MS.gene50700	221	244	171	44	56	32	19.428	21.326	16.038	4.678	5.150	3.053	18.9306666666667	4.29366666666667	-2.14044311934531	3.7376416403864e-07	4.39536162451271e-05
MS.gene002591	0	0	0	18	61	40	0.000	0.000	0.000	0.817	2.409	1.655	0.001	1.627	10.6679985356725	3.74207187763219e-07	4.39582434859501e-05
MS.gene73429	79	36	29	0	0	0	11.190	5.036	4.345	0.000	0.000	0.000	6.857	0.001	-12.7433618068659	3.81329442704814e-07	4.4746626792393e-05
MS.gene028877	52	35	26	0	0	0	3.277	2.211	1.743	0.000	0.000	0.000	2.41033333333333	0.001	-11.2350169602015	3.82081555977056e-07	4.47866211389898e-05
MS.gene50177	0	0	0	47	26	23	0.000	0.000	0.000	3.756	1.828	1.662	0.001	2.41533333333333	11.2380065897321	3.82653965700772e-07	4.48054877365436e-05
MS.gene062347	8	4	4	7	1701	1020	0.325	0.173	0.171	0.369	74.280	46.069	0.223	40.2393333333333	7.49541888306629	3.86506528627919e-07	4.5207978984895e-05
MS.gene061073	5	5	0	72	148	59	0.524	0.488	0.000	8.992	16.190	6.678	0.337333333333333	10.62	4.97646507171836	3.95348396666526e-07	4.61925575697439e-05
MS.gene35142	297	289	182	29	30	8	25.342	24.648	16.620	2.999	2.710	0.756	22.2033333333333	2.155	-3.36501650676418	3.96721866608052e-07	4.63033522661134e-05
MS.gene058384	0	0	0	35	22	63	0.000	0.000	0.000	6.997	3.853	11.525	0.001	7.45833333333333	12.8646375612052	3.99824745571744e-07	4.66155414015365e-05
MS.gene044198	0	3	0	44	70	52	0.000	0.153	0.000	2.544	3.570	2.737	0.051	2.95033333333333	5.8542369043446	4.01755729716383e-07	4.67905777406049e-05
MS.gene024814	0	0	0	65	19	142	0.000	0.000	0.000	2.405	0.620	4.763	0.001	2.596	11.3420746679991	4.08107888017512e-07	4.74412910195063e-05
MS.gene055700	0	0	0	41	35	18	0.000	0.000	0.000	1.810	1.332	0.718	0.001	1.28666666666667	10.3294226314343	4.08214240188047e-07	4.74412910195063e-05
MS.gene030148	772	757	12	5	2	2	55.781	54.546	0.925	0.466	0.139	0.140	37.084	0.248333333333333	-7.22237513102382	4.16827888270536e-07	4.83435551347918e-05
MS.gene99627	1580	1570	1840	429	419	264	25.848	25.608	32.118	8.435	7.252	4.729	27.858	6.80533333333333	-2.03335395324411	4.17295494648944e-07	4.83435551347918e-05
MS.gene000427	0	0	0	96	17	69	0.000	0.000	0.000	3.312	0.500	2.165	0.001	1.99233333333333	10.9602433267044	4.17309718781434e-07	4.83435551347918e-05
MS.gene031456	1606	2092	2569	11271	10727	6473	50.570	65.663	86.317	426.697	356.983	222.819	67.5166666666667	335.499666666667	2.31299574874347	4.22883699290666e-07	4.89372161894336e-05
MS.gene26916	0	0	0	25	29	67	0.000	0.000	0.000	1.718	1.716	4.111	0.001	2.515	11.2963426846929	4.30247259420152e-07	4.97364918413561e-05
MS.gene31568	176	210	126	27	20	31	39.578	47.071	30.154	7.304	4.803	7.625	38.9343333333333	6.57733333333333	-2.56546823170768	4.33510746853203e-07	5.00399769450862e-05
MS.gene066019	222	266	207	7	28	5	12.788	15.260	12.753	0.462	1.678	0.317	13.6003333333333	0.819	-4.05363474912329	4.33791617945373e-07	5.00399769450862e-05
MS.gene26111	182	216	269	1399	957	2273	11.162	13.252	17.637	103.445	62.193	152.843	14.017	106.160333333333	2.92099529225106	4.34534888094887e-07	5.00726736921616e-05
MS.gene78848	0	0	0	198	19	64	0.000	0.000	0.000	20.009	1.686	5.906	0.001	9.20033333333333	13.1674704164443	4.54894111220466e-07	5.23633131515356e-05
MS.gene68288	26	31	25	129	95	139	1.944	2.326	2.007	11.772	7.633	11.575	2.09233333333333	10.3266666666667	2.30319003009386	4.60871323837439e-07	5.29953355958584e-05
MS.gene053231	0	0	0	76	42	18	0.000	0.000	0.000	2.906	1.396	0.644	0.001	1.64866666666667	10.6870840236688	4.62934261846201e-07	5.31203650618989e-05
MS.gene053233	0	0	0	76	42	18	0.000	0.000	0.000	2.906	1.396	0.644	0.001	1.64866666666667	10.6870840236688	4.62934261846201e-07	5.31203650618989e-05
MS.gene91961	5	0	0	258	96	581	0.473	0.000	0.000	29.388	9.641	60.160	0.157666666666667	33.063	7.71219614168728	4.68032843774045e-07	5.36488805502891e-05
MS.gene013425	1	0	1	80	27	396	0.203	0.050	0.109	14.765	4.314	66.170	0.120666666666667	28.4163333333333	7.87954940339481	4.69188033002878e-07	5.3668309720429e-05
MS.gene06768	1	0	1	80	27	396	0.203	0.050	0.109	14.765	4.314	66.170	0.120666666666667	28.4163333333333	7.87954940339481	4.69188033002878e-07	5.3668309720429e-05
MS.gene037835	1	0	1	65	32	245	0.082	0.000	0.088	6.409	2.744	21.932	0.0566666666666667	10.3616666666667	7.51454002228711	4.70078963199466e-07	5.37137971643293e-05
MS.gene40991	44	40	23	146	335	177	1.320	1.174	0.735	5.220	10.507	5.738	1.07633333333333	7.155	2.73282682672121	4.75185952081826e-07	5.42404342263631e-05
MS.gene58083	0	0	0	95	209	13	0.000	0.000	0.000	11.542	22.234	1.447	0.001	11.741	13.5192676699055	4.88790621893394e-07	5.5734926461865e-05
MS.gene023793	53	30	145	0	0	0	3.670	2.110	10.745	0.000	0.000	0.000	5.50833333333333	0.001	-12.4274001505613	4.90396496336684e-07	5.58595465152544e-05
MS.gene050199	287	212	90	2	8	0	74.676	55.060	25.088	0.501	2.341	0.000	51.608	0.947333333333333	-5.76757876298885	4.91681945036047e-07	5.59474455639502e-05
MS.gene52101	111	143	88	314	405	401	13.061	16.797	11.071	44.314	50.280	51.481	13.643	48.6916666666667	1.83551396568311	4.9220951575963e-07	5.5949013798168e-05
MS.gene055879	511	383	250	44	69	65	29.020	21.702	15.152	2.998	4.129	4.061	21.958	3.72933333333333	-2.5577569971629	4.978684886567e-07	5.64802846270396e-05
MS.gene25693	6	10	2	156	62	71	0.328	0.551	0.110	9.943	3.477	4.122	0.329666666666667	5.84733333333333	4.14869891062035	4.97975669617263e-07	5.64802846270396e-05
MS.gene21793	0	0	1	45	82	26	0.000	0.000	0.081	3.586	5.749	1.876	0.027	3.737	7.11277734621728	4.98439354668121e-07	5.64802846270396e-05
MS.gene76673	98	71	35	409	361	578	10.705	7.709	4.034	53.670	41.663	68.990	7.48266666666667	54.7743333333333	2.87187560671427	5.03425695521727e-07	5.69860094738446e-05
MS.gene37303	0	0	0	116	68	15	0.000	0.000	0.000	8.401	4.347	1.003	0.001	4.58366666666667	12.1622864169261	5.12203230908136e-07	5.7919388192878e-05
MS.gene026448	0	0	0	54	81	15	0.000	0.000	0.000	2.624	3.428	0.649	0.001	2.23366666666667	11.1251981910618	5.19435475764721e-07	5.86762719226133e-05
MS.gene56513	187	123	17	0	0	0	7.796	5.125	0.748	0.000	0.000	0.000	4.55633333333333	0.001	-12.1536575806009	5.2501164524775e-07	5.9244707885237e-05
MS.gene008090	112	131	128	589	457	334	4.633	5.402	5.660	29.298	20.007	15.098	5.23166666666667	21.4676666666667	2.03682286414527	5.26706247751296e-07	5.93744066758565e-05
MS.gene010399	0	0	0	49	30	19	0.000	0.000	0.000	4.377	2.356	1.508	0.001	2.747	11.4236411950759	5.41605774680881e-07	6.09908591870471e-05
MS.gene016207	15	20	33	418	145	1161	0.797	1.062	1.879	27.193	8.262	68.583	1.246	34.6793333333333	4.79870019134994	5.43748034725591e-07	6.11688452907472e-05
MS.gene99300	1370	1224	2225	10018	7063	11692	72.083	64.249	124.988	634.149	393.006	672.940	87.1066666666667	566.698333333333	2.70172591533954	5.5515176264496e-07	6.23872561333569e-05
MS.gene051434	0	0	0	78	49	16	0.000	0.000	0.000	10.459	5.820	2.017	0.001	6.09866666666667	12.5742781496905	5.58337246674305e-07	6.26195621996331e-05
MS.gene85005	12	17	0	975	217	1914	0.719	1.016	0.000	70.261	13.760	125.436	0.578333333333333	69.819	6.91557462648493	5.58369024251286e-07	6.26195621996331e-05
MS.gene058571	52	48	21	0	0	0	3.585	3.288	1.585	0.000	0.000	0.000	2.81933333333333	0.001	-11.4611383443076	5.5992268527207e-07	6.27291983669774e-05
MS.gene005398	0	0	0	21	37	22	0.000	0.000	0.000	2.302	3.513	2.175	0.001	2.66333333333333	11.3790172870942	5.73496081828979e-07	6.41838189422062e-05
MS.gene26675	0	0	0	144	29	30	0.000	0.000	0.000	9.173	1.636	1.746	0.001	4.185	12.0310119074377	5.74380771470331e-07	6.42168317343549e-05
MS.gene068748	0	0	0	54	17	58	0.000	0.000	0.000	3.031	0.847	2.984	0.001	2.28733333333333	11.1594509098365	5.8372328978438e-07	6.51944078369949e-05
MS.gene041403	50	72	88	314	544	279	3.431	4.901	6.404	25.853	39.310	20.829	4.912	28.664	2.54485748284056	5.86941642294598e-07	6.54866907148261e-05
MSTRG.7069	72	79	71	198	215	241	5.151	5.616	5.390	17.045	16.269	18.843	5.38566666666667	17.3856666666667	1.69070154391382	5.96674140374584e-07	6.65044324627332e-05
MS.gene041782	0	2	0	34	58	50	0.000	0.121	0.000	2.974	4.414	3.984	0.0403333333333333	3.79066666666667	6.55433514640294	6.08843899280143e-07	6.779146872404e-05
MS.gene22491	0	0	0	17	52	34	0.000	0.000	0.000	0.839	2.282	1.555	0.001	1.55866666666667	10.6060967138105	6.09969842791561e-07	6.78474627485056e-05
MS.gene73375	881	2043	629	7101	9864	7520	59.133	136.757	45.061	573.374	700.091	552.061	80.317	608.508666666667	2.92150052275371	6.1262677976314e-07	6.80734624309257e-05
MS.gene71487	0	0	0	101	40	19	0.000	0.000	0.000	7.902	2.727	1.322	0.001	3.98366666666667	11.9598812196017	6.14806168830175e-07	6.82239400517078e-05
MSTRG.29226	0	0	0	23	23	28	0.000	0.000	0.000	2.026	1.781	2.242	0.001	2.01633333333333	10.9775184446282	6.15234024801662e-07	6.82239400517078e-05
MS.gene50544	0	0	5	157	130	160	0.000	0.000	0.192	6.234	4.527	5.753	0.064	5.50466666666667	6.42643948915891	6.18628726775603e-07	6.85305953227155e-05
MS.gene07263	3	13	3	127	131	56	0.343	1.435	0.342	17.489	15.797	7.033	0.706666666666667	13.4396666666667	4.24932368736599	6.25253658219002e-07	6.91238549357951e-05
MS.gene20784	3	13	3	127	131	56	0.343	1.435	0.342	17.489	15.797	7.033	0.706666666666667	13.4396666666667	4.24932368736599	6.25253658219002e-07	6.91238549357951e-05
MS.gene008766	5	8	13	85	66	141	0.417	0.649	1.143	8.407	5.778	12.700	0.736333333333333	8.96166666666667	3.60533614780756	6.2644160084758e-07	6.91849473877253e-05
MS.gene013989	0	0	0	171	31	29	0.000	0.000	0.000	9.150	1.457	1.428	0.001	4.01166666666667	11.9699860206407	6.40437736037908e-07	7.06590347171712e-05
MS.gene015927	0	0	0	31	22	69	0.000	0.000	0.000	1.584	0.976	3.209	0.001	1.923	10.9091430473399	6.45170463439724e-07	7.11091473848874e-05
MS.gene023180	58	101	107	742	411	445	0.651	1.138	1.293	10.068	4.906	5.494	1.02733333333333	6.82266666666667	2.73143137149526	6.54840436561135e-07	7.20528914379466e-05
MS.gene40949	26	34	34	0	0	0	1.520	1.983	2.122	0.000	0.000	0.000	1.875	0.001	-10.8726748802706	6.55056361849186e-07	7.20528914379466e-05
MS.gene001162	21	28	43	194	189	134	1.919	2.635	4.251	21.675	18.509	13.610	2.935	17.9313333333333	2.61105035928253	6.58111592583119e-07	7.22796220106184e-05
MS.gene76840	4	3	23	248	219	388	0.201	0.130	1.254	15.032	11.645	21.323	0.528333333333333	16	4.92047966035647	6.58445153905445e-07	7.22796220106184e-05
MS.gene001051	2	0	2	122	179	20	0.166	0.000	0.177	10.638	13.704	1.552	0.114333333333333	8.63133333333333	6.23826545750293	6.60871559865616e-07	7.24729189441755e-05
MS.gene065734	0	0	0	61	120	14	0.000	0.000	0.000	10.070	17.334	2.145	0.001	9.84966666666667	13.2658591862378	6.6432215340245e-07	7.27780290691748e-05
MSTRG.10795	58	18	50	306	387	693	0.913	0.282	0.841	5.818	6.471	11.991	0.678666666666667	8.09333333333333	3.57595895506735	6.66699966379505e-07	7.29651184310514e-05
MS.gene041918	0	0	0	29	26	19	0.000	0.000	0.000	5.705	4.468	3.487	0.001	4.55333333333333	12.1527073624563	6.69671824370264e-07	7.32167804365461e-05
MS.gene84662	3	7	13	75	686	151	0.088	0.187	0.407	2.559	20.559	4.687	0.227333333333333	9.26833333333333	5.34942878766789	6.74268325866685e-07	7.36453855017579e-05
MS.gene022784	0	0	0	69	49	15	0.000	0.000	0.000	4.406	2.734	0.897	0.001	2.679	11.3874788658424	6.80453634101998e-07	7.41756915865673e-05
MS.gene030573	49	47	29	379	730	156	2.387	2.267	1.490	22.251	37.699	8.337	2.048	22.7623333333333	3.47436083332251	6.8048593502898e-07	7.41756915865673e-05
MS.gene049833	178	189	21	0	1	0	5.876	6.234	0.741	0.000	0.041	0.000	4.28366666666667	0.0136666666666667	-8.2920410019698	6.82255687426139e-07	7.42942330822694e-05
MS.gene000098	0	0	0	69	16	55	0.000	0.000	0.000	3.524	0.707	2.561	0.001	2.264	11.1446582428319	6.97054825005869e-07	7.57542766157825e-05
MS.gene70454	0	0	0	69	16	55	0.000	0.000	0.000	3.524	0.707	2.561	0.001	2.264	11.1446582428319	6.97054825005869e-07	7.57542766157825e-05
MS.gene020608	0	0	0	238	7	498	0.000	0.000	0.000	14.823	0.394	28.230	0.001	14.4823333333333	13.8220064417242	7.02809822759801e-07	7.63035649545648e-05
MS.gene042820	1626	1697	939	262	225	302	39.810	41.431	24.543	7.708	5.814	8.084	35.2613333333333	7.202	-2.29161752353454	7.07332214983958e-07	7.67180692735837e-05
MSTRG.62558	1	2	1	21	50	77	0.048	0.105	0.050	1.137	2.382	3.817	0.0676666666666667	2.44533333333333	5.17544200640988	7.25062483840959e-07	7.85628648535932e-05
MS.gene34420	21	27	27	149	142	79	0.918	1.182	1.278	7.929	6.671	3.834	1.126	6.14466666666667	2.44812792257922	7.27827121208732e-07	7.87840301829273e-05
MS.gene62227	0	0	0	21	140	34	0.000	0.000	0.000	1.978	11.428	2.840	0.001	5.41533333333333	12.4028344283214	7.36564759288443e-07	7.96163464526546e-05
MS.gene33249	0	0	1	70	83	20	0.000	0.000	0.150	11.392	11.908	2.881	0.05	8.727	7.44741389204674	7.37435879314971e-07	7.96163464526546e-05
MS.gene053606	0	0	8	488	318	1032	0.000	0.000	1.449	97.048	55.700	186.721	0.483	113.156333333333	7.87207842976738	7.37709661331819e-07	7.96163464526546e-05
MS.gene72031	0	0	0	19	27	31	0.000	0.000	0.000	3.391	4.396	5.051	0.001	4.27933333333333	12.0631703449315	7.39206167143662e-07	7.96988669020882e-05
MS.gene61433	0	0	0	22	23	26	0.000	0.000	0.000	1.355	1.245	1.456	0.001	1.352	10.4008794362822	7.42138585490247e-07	7.99358865152922e-05
MS.gene012777	0	3	6	113	179	55	0.000	0.303	0.787	15.801	21.928	7.018	0.363333333333333	14.9156666666667	5.35939092203402	7.43455455647539e-07	7.99985986588328e-05
MS.gene007857	0	0	0	37	134	19	0.000	0.000	0.000	2.577	8.233	1.197	0.001	4.00233333333333	11.9666256114062	7.50064780851917e-07	8.0550595967327e-05
MS.gene32238	0	0	0	37	134	19	0.000	0.000	0.000	2.577	8.233	1.197	0.001	4.00233333333333	11.9666256114062	7.50064780851917e-07	8.0550595967327e-05
MS.gene36392	0	0	0	67	46	15	0.000	0.000	0.000	13.446	8.141	2.834	0.001	8.14033333333333	12.990872156365	7.5085429521229e-07	8.05559393863471e-05
MS.gene74260	0	0	0	149	37	22	0.000	0.000	0.000	7.446	1.618	1.011	0.001	3.35833333333333	11.7135297175815	7.54381738886197e-07	8.0854723874028e-05
MS.gene08990	70	62	94	3	0	4	6.627	5.896	9.599	0.303	0.050	0.436	7.374	0.263	-4.80931271180152	7.56878628574157e-07	8.10425744922152e-05
MS.gene44992	0	0	0	71	41	16	0.000	0.000	0.000	4.098	2.103	0.831	0.001	2.344	11.1947568544222	7.5970954173994e-07	8.12657863927021e-05
MS.gene048105	23	42	14	197	184	126	2.704	4.932	1.746	27.615	22.668	16.058	3.12733333333333	22.1136666666667	2.82193335300135	7.62532019296946e-07	8.14876587255553e-05
MS.gene49738	0	0	0	40	94	16	0.000	0.000	0.000	1.556	3.235	0.554	0.001	1.78166666666667	10.7990117318867	7.81563579818397e-07	8.34395745336513e-05
MS.gene003047	306	338	209	49	39	60	51.926	57.272	37.962	10.006	6.912	11.128	49.0533333333333	9.34866666666667	-2.39151865206029	7.9180618652973e-07	8.44502788267923e-05
MS.gene005210	0	0	0	65	15	73	0.000	0.000	0.000	5.119	1.065	5.189	0.001	3.791	11.8883627411706	8.01091208018567e-07	8.53569736763031e-05
MS.gene29615	33	60	30	296	232	153	2.705	4.857	2.607	29.118	20.044	13.650	3.38966666666667	20.9373333333333	2.62686239269242	8.05890641041969e-07	8.5784419703094e-05
MS.gene78877	0	0	0	31	50	16	0.000	0.000	0.000	1.491	2.135	0.714	0.001	1.44666666666667	10.4985168266107	8.08503616441252e-07	8.59785169066114e-05
MSTRG.41876	0	0	0	76	30	20	0.000	0.000	0.000	11.920	4.177	2.835	0.001	6.31066666666667	12.6235767060172	8.1063583044543e-07	8.61211597622976e-05
MS.gene068597	0	0	2	73	38	48	0.000	0.000	0.074	3.254	1.466	1.926	0.0246666666666667	2.21533333333333	6.48881721206308	8.12346638930344e-07	8.62187984856919e-05
MS.gene00866	0	0	0	30	22	76	0.000	0.000	0.000	2.447	1.597	5.614	0.001	3.21933333333333	11.6525462474515	8.15503648954795e-07	8.6397422236294e-05
MS.gene009281	91	98	145	958	451	659	4.479	4.799	7.624	56.762	23.502	35.505	5.634	38.5896666666667	2.77598311326504	8.16049409743728e-07	8.6397422236294e-05
MS.gene050297	0	0	0	79	20	32	0.000	0.000	0.000	2.475	0.549	0.912	0.001	1.312	10.3575520046181	8.16409821214441e-07	8.6397422236294e-05
MS.gene006531	0	0	0	78	112	12	0.000	0.000	0.000	4.512	5.733	0.645	0.001	3.63	11.8257538328831	8.18243767203118e-07	8.65074320675568e-05
MS.gene042708	0	0	0	58	16	48	0.000	0.000	0.000	8.152	1.934	6.149	0.001	5.41166666666667	12.4018572634523	8.21592170658012e-07	8.67771866380254e-05
MS.gene074439	0	0	0	50	22	332	0.000	0.000	0.000	10.082	3.828	60.886	0.001	24.932	14.6057109974109	8.2284196326501e-07	8.68249763466504e-05
MS.gene04656	0	0	0	127	11	184	0.000	0.000	0.000	3.990	0.312	5.232	0.001	3.178	11.6339034093485	8.28267337547752e-07	8.73128477466239e-05
MS.gene35577	1940	1814	1981	329	111	166	169.620	158.172	184.858	34.602	10.236	15.833	170.883333333333	20.2236666666667	-3.07889519937579	8.32040480493298e-07	8.76257718794175e-05
MS.gene21251	0	0	0	41	17	57	0.000	0.000	0.000	3.503	1.283	4.434	0.001	3.07333333333333	11.5855885345955	8.36606646069211e-07	8.80215272692818e-05
MS.gene29697	0	0	0	86	88	12	0.000	0.000	0.000	6.484	5.831	0.797	0.001	4.37066666666667	12.0936376383783	8.42907039133534e-07	8.85133674314814e-05
MS.gene76100	0	0	0	86	88	12	0.000	0.000	0.000	6.484	5.831	0.797	0.001	4.37066666666667	12.0936376383783	8.42907039133534e-07	8.85133674314814e-05
MS.gene70601	3	13	9	78	74	76	0.374	1.477	1.137	10.922	9.144	9.668	0.996	9.91133333333333	3.31486150324444	8.43734852454828e-07	8.85149390732837e-05
MS.gene043433	12	13	4	179	58	248	0.412	0.478	0.166	7.677	2.192	9.687	0.352	6.51866666666667	4.21092957064968	8.4605778400522e-07	8.86732073043777e-05
MS.gene038555	35	58	22	0	0	0	2.606	4.255	1.760	0.000	0.026	0.000	2.87366666666667	0.00866666666666667	-8.37319979214214	8.51778018593901e-07	8.91734338001137e-05
MS.gene64998	282	262	222	35	10	25	54.188	50.212	45.474	8.035	2.067	5.169	49.958	5.09033333333333	-3.29488368441831	8.52468383175704e-07	8.91734338001137e-05
MS.gene89359	0	0	0	26	43	17	0.000	0.000	0.000	1.345	1.955	0.799	0.001	1.36633333333333	10.4160937739136	8.55110523584698e-07	8.93207626602775e-05
MS.gene45619	1797	2291	1939	17614	6532	15631	167.117	212.485	192.461	1969.912	642.194	1589.412	190.687666666667	1400.506	2.8766647232952	8.55517291470402e-07	8.93207626602775e-05
MS.gene35760	8	8	7	64	45	113	0.907	0.925	0.919	8.886	5.423	14.162	0.917	9.49033333333333	3.37146512164339	8.57184479851083e-07	8.93667878585462e-05
MS.gene023641	1	0	0	23	56	83	0.045	0.000	0.000	0.957	2.079	3.160	0.015	2.06533333333333	7.10526833245989	8.57599461060478e-07	8.93667878585462e-05
MSTRG.2025	828	854	888	234	313	230	39.011	40.131	44.672	13.279	15.582	11.876	41.2713333333333	13.579	-1.60376280863753	8.62253476580388e-07	8.97658626503072e-05
MS.gene058674	20	0	6	535	486	422	1.211	0.000	0.411	39.392	31.458	28.256	0.540666666666667	33.0353333333333	5.93312667793276	8.68069633093054e-07	9.02850455546019e-05
MS.gene068613	10817	9903	6397	1445	772	418	784.214	715.956	495.042	126.001	59.174	33.155	665.070666666667	72.7766666666667	-3.19195976225422	8.69343603337086e-07	9.03312706921679e-05
MS.gene29751	35579	31869	12785	3785	4129	2636	5381.109	4806.863	2063.907	688.525	660.153	435.971	4083.95966666667	594.883	-2.77929076215338	8.72531628850736e-07	9.05761026918026e-05
MS.gene061057	2	4	6	41	51	33	0.176	0.298	0.448	3.660	4.022	2.683	0.307333333333333	3.455	3.49080955556744	8.79221013557694e-07	9.11835926393953e-05
MS.gene66277	1	0	0	87	75	19	0.114	0.000	0.000	11.920	9.033	2.367	0.038	7.77333333333333	7.67639015392312	8.80447257837803e-07	9.12238859583707e-05
MS.gene31539	148	179	142	35	43	26	8.057	9.685	8.237	2.292	2.439	1.571	8.65966666666667	2.10066666666667	-2.043464239262	8.9004127211445e-07	9.21302702727215e-05
MS.gene99538	1	0	0	103	25	50	0.061	0.000	0.000	7.528	1.616	3.299	0.0203333333333333	4.14766666666667	7.67230940232094	8.92517942382186e-07	9.22988996540438e-05
MS.gene001173	0	0	0	67	63	13	0.000	0.000	0.000	3.346	2.739	0.573	0.001	2.21933333333333	11.1159106544191	8.94400367408216e-07	9.24058140502065e-05
MS.gene043846	13	14	10	48	90	64	2.804	3.012	2.302	12.452	20.522	15.096	2.706	16.0233333333333	2.56594055832756	9.05159641462689e-07	9.34287764522081e-05
MSTRG.87762	0	0	0	25	40	17	0.000	0.000	0.000	2.518	3.590	1.566	0.001	2.558	11.3208005488816	9.18166089172272e-07	9.46588804682277e-05
MS.gene74876	299	315	321	71	82	42	29.617	31.040	33.868	8.448	8.629	4.595	31.5083333333333	7.224	-2.12486364555994	9.18815709214534e-07	9.46588804682277e-05
MS.gene003808	0	0	0	92	28	22	0.000	0.000	0.000	4.827	1.313	1.066	0.001	2.402	11.2300204357056	9.48966568447177e-07	9.7672697987765e-05
MS.gene068731	0	0	0	122	24	29	0.000	0.000	0.000	11.220	1.974	2.392	0.001	5.19533333333333	12.3430006002823	9.57216418339829e-07	9.83644459016201e-05
MS.gene43097	74	28	22	330	381	935	4.522	1.708	1.453	24.204	24.534	62.279	2.561	37.0056666666667	3.85296704907	9.5749403237722e-07	9.83644459016201e-05
MS.gene061056	2	3	8	54	91	44	0.185	0.206	0.675	4.993	7.372	3.683	0.355333333333333	5.34933333333333	3.91211416785301	9.62119986398219e-07	9.87465183023884e-05
MS.gene014362	1289	1708	2026	5122	6955	5517	47.921	63.308	80.393	228.975	273.316	224.230	63.874	242.173666666667	1.92274129389971	9.70225387953692e-07	9.94067137412264e-05
MS.gene37256	3	1	0	43	33	35	0.307	0.112	0.000	4.962	3.314	3.698	0.139666666666667	3.99133333333333	4.83681112120345	9.70378224040807e-07	9.94067137412264e-05
MS.gene32927	0	0	0	61	21	25	0.000	0.000	0.000	1.884	0.569	0.700	0.001	1.051	10.0375469539622	9.90092755926661e-07	0.00010133096866225
MSTRG.78018	0	1	1	35	32	39	0.000	0.082	0.159	4.334	3.922	4.711	0.0803333333333333	4.32233333333333	5.74966778460922	9.94089641849155e-07	0.000101554879766029
MS.gene065657	130	110	50	11	8	8	22.656	19.108	9.301	2.283	1.443	1.603	17.0216666666667	1.77633333333333	-3.26039806710283	9.94145753529427e-07	0.000101554879766029
MS.gene01063	4	0	0	55	98	125	0.548	0.000	0.000	9.078	14.201	18.717	0.182666666666667	13.9986666666667	6.25993221840937	1.00038521150241e-06	0.000102096483230135
MSTRG.58301	0	0	2	132	53	40	0.000	0.000	0.179	10.607	3.764	2.931	0.0596666666666667	5.76733333333333	6.59483541606101	1.01252128318495e-06	0.000103238300685791
MS.gene70365	131	149	112	24	22	30	12.315	13.991	11.315	2.714	2.176	3.052	12.5403333333333	2.64733333333333	-2.24396393152688	1.01571669658682e-06	0.000103467230752874
MS.gene048063	50	104	52	373	375	743	6.541	13.382	7.186	58.208	51.378	105.364	9.03633333333333	71.65	2.98715730935681	1.03521902622962e-06	0.000105355304543248
MS.gene08809	52	38	20	0	0	0	8.500	6.113	3.451	0.000	0.000	0.000	6.02133333333333	0.001	-12.5558672700518	1.03623506300712e-06	0.000105360240136471
MS.gene61700	29	27	50	0	0	0	1.978	1.815	3.647	0.000	0.000	0.000	2.48	0.001	-11.2761244052742	1.05094300515223e-06	0.000106726720537962
MS.gene009009	0	0	0	115	33	20	0.000	0.000	0.000	15.431	3.866	2.413	0.001	7.23666666666667	12.8211096047814	1.05163479624623e-06	0.000106726720537962
MS.gene21020	153	143	29	4	5	4	14.546	13.520	2.906	0.475	0.537	0.429	10.324	0.480333333333333	-4.42582230664038	1.05640346438978e-06	0.000107110852192481
MS.gene002204	37	16	56	251	376	302	2.940	1.272	4.749	24.031	31.683	26.311	2.987	27.3416666666667	3.1943320452612	1.05859799623469e-06	0.000107233515162769
MS.gene055784	21	62	129	0	0	0	0.698	2.097	4.622	0.000	0.000	0.000	2.47233333333333	0.001	-11.2716575529557	1.0603933574943e-06	0.000107315552662027
MS.gene47621	0	0	0	64	87	12	0.000	0.000	0.000	3.461	4.171	0.597	0.001	2.743	11.4215389068483	1.06455788012819e-06	0.00010763698268947
MS.gene36272	0	0	0	31	49	15	0.000	0.000	0.000	2.644	3.601	1.151	0.001	2.46533333333333	11.267567008683	1.08095427147958e-06	0.000108991217956268
MS.gene36274	0	0	0	31	49	15	0.000	0.000	0.000	2.644	3.601	1.151	0.001	2.46533333333333	11.267567008683	1.08095427147958e-06	0.000108991217956268
MS.gene61440	0	0	0	31	49	15	0.000	0.000	0.000	2.644	3.601	1.151	0.001	2.46533333333333	11.267567008683	1.08095427147958e-06	0.000108991217956268
MS.gene59125	10	4	0	285	438	74	0.702	0.245	0.000	23.785	32.117	5.589	0.315666666666667	20.497	6.02086703297964	1.08394544158709e-06	0.000109191710325279
MSTRG.83824	0	0	0	46	16	38	0.000	0.000	0.000	4.542	1.401	3.426	0.001	3.123	11.6087168540206	1.09495246001048e-06	0.000110198565741997
MS.gene038054	32	43	21	0	0	0	4.567	6.210	3.260	0.000	0.000	0.000	4.679	0.001	-12.1919845133603	1.11880296441828e-06	0.000112494966583868
MS.gene24677	0	0	0	209	9	140	0.000	0.000	0.000	13.561	0.512	8.228	0.001	7.43366666666667	12.8598582823682	1.12855666653303e-06	0.000113371013101582
MS.gene072782	0	0	0	27	30	16	0.000	0.000	0.000	1.416	1.398	0.790	0.001	1.20133333333333	10.2304207950924	1.14205634119938e-06	0.000114621405783324
MS.gene033549	46	22	80	0	0	0	3.172	1.523	5.877	0.000	0.000	0.020	3.524	0.00666666666666667	-9.04603261475421	1.14415957281397e-06	0.00011472675569206
MS.gene48472	5	0	3	105	86	40	0.199	0.000	0.131	4.769	3.428	1.640	0.11	3.279	4.8976804728684	1.15131221411469e-06	0.000115337758561196
MS.gene35703	0	0	0	57	15	45	0.000	0.000	0.000	2.035	0.464	1.470	0.001	1.323	10.3695973462787	1.16761904373147e-06	0.00011686385640362
MS.gene04275	0	0	0	31	18	57	0.000	0.000	0.000	1.477	0.737	2.464	0.001	1.55933333333333	10.6067136456313	1.18526929183168e-06	0.0001185214871754
MS.gene52172	2	1	0	41	37	218	0.087	0.027	0.000	2.338	1.827	11.197	0.038	5.12066666666667	7.07418842013174	1.19950304925975e-06	0.000119834756467102
MSTRG.103672	11	16	14	71	59	86	0.729	1.098	1.048	5.858	4.295	6.498	0.958333333333333	5.55033333333333	2.53397496187574	1.22202922158515e-06	0.000121973301635669
MS.gene063015	75	76	47	192	362	345	6.877	6.899	4.589	21.115	34.924	34.480	6.12166666666667	30.173	2.30126175058771	1.22468374091849e-06	0.000122126314988388
MS.gene55240	0	0	0	33	17	53	0.000	0.000	0.000	1.631	0.733	2.380	0.001	1.58133333333333	10.6269257938248	1.22589578243293e-06	0.000122135335066819
MS.gene33101	0	0	0	69	42	14	0.000	0.000	0.000	4.854	2.573	0.888	0.001	2.77166666666667	11.4365380474535	1.22746563013218e-06	0.00012217995410717
MS.gene062848	1225	1181	1481	3738	3577	3248	146.518	140.852	189.037	537.820	452.344	424.838	158.802333333333	471.667333333333	1.57053757575187	1.23213279180765e-06	0.000122357183423613
MSTRG.76511	38	35	20	0	0	0	4.416	4.060	2.558	0.000	0.000	0.000	3.678	0.001	-11.8447057644119	1.23227068087315e-06	0.000122357183423613
MS.gene01521	30	58	79	429	402	1098	1.861	3.520	5.122	31.522	25.981	73.370	3.501	43.6243333333333	3.63929411735915	1.23261701837278e-06	0.000122357183423613
MSTRG.1813	548	539	26	2	5	8	26.598	26.068	1.361	0.120	0.256	0.442	18.009	0.272666666666667	-6.04543592112746	1.25034312051705e-06	0.000124003746911388
MS.gene032924	169	161	168	0	0	5	6.933	6.589	7.366	0.000	0.000	0.245	6.96266666666667	0.0816666666666667	-6.41374880331027	1.25255951334051e-06	0.000124110526119395
MS.gene019292	31	25	54	0	0	0	5.869	4.701	10.973	0.000	0.000	0.000	7.181	0.001	-12.8099690471762	1.2558259552322e-06	0.000124321061268191
MS.gene069676	0	0	0	38	16	58	0.000	0.000	0.000	1.989	0.716	2.766	0.001	1.82366666666667	10.8326263396614	1.25998464549219e-06	0.000124619462280537
MSTRG.87979	0	0	0	32	68	15	0.000	0.000	0.000	2.254	4.210	0.961	0.001	2.475	11.2732128098543	1.27609332420282e-06	0.000126049490196372
MS.gene033057	0	0	0	26	77	18	0.000	0.000	0.000	1.941	5.109	1.216	0.001	2.75533333333333	11.4280111476534	1.276758232119e-06	0.000126049490196372
MS.gene29043	0	0	0	58	128	12	0.000	0.000	0.000	3.008	5.782	0.575	0.001	3.12166666666667	11.6081007784093	1.28052619222247e-06	0.000126192669413634
MS.gene29112	0	0	0	58	128	12	0.000	0.000	0.000	3.008	5.782	0.575	0.001	3.12166666666667	11.6081007784093	1.28052619222247e-06	0.000126192669413634
MS.gene046942	26	28	47	0	0	0	1.082	1.179	2.108	0.000	0.000	0.000	1.45633333333333	0.001	-10.5081248897231	1.28440706973414e-06	0.000126460676183273
MS.gene79488	9	12	7	85	48	54	0.418	0.579	0.349	4.977	2.459	2.864	0.448666666666667	3.43333333333333	2.93589402234762	1.29096042161404e-06	0.00012699108862842
MS.gene047565	0	0	0	35	19	22	0.000	0.000	0.000	3.742	1.786	2.123	0.001	2.55033333333333	11.3164701070084	1.30172235920923e-06	0.000127934166341236
MSTRG.31634	68	81	85	215	389	271	7.536	8.941	10.032	28.591	45.474	32.747	8.83633333333333	35.604	2.01051958498056	1.30594717516941e-06	0.000128233649810706
MS.gene041094	772	547	353	18	6	44	70.577	49.842	34.424	1.986	0.537	4.370	51.6143333333333	2.29766666666667	-4.4895303389143	1.30856372358107e-06	0.000128374816828253
MS.gene47164	0	0	0	26	18	28	0.000	0.000	0.000	3.690	2.268	3.613	0.001	3.19033333333333	11.6394914526094	1.31090296196393e-06	0.000128488549093665
MS.gene36203	5	7	13	75	63	56	0.319	0.421	0.852	5.419	4.044	3.719	0.530666666666667	4.394	3.04965703460078	1.32904129672594e-06	0.000130149237416341
MS.gene33924	0	0	0	71	58	12	0.000	0.000	0.000	9.813	7.047	1.508	0.001	6.12266666666667	12.5799444259545	1.3466024432659e-06	0.000131750469954573
MS.gene58021	76	46	48	2	0	0	3.213	1.947	2.174	0.092	0.000	0.000	2.44466666666667	0.0306666666666667	-6.31682259465465	1.35303015176202e-06	0.000132260519188623
MS.gene61559	17	27	21	76	100	104	0.894	1.404	1.160	4.800	5.527	5.932	1.15266666666667	5.41966666666667	2.23322875395934	1.35706389272684e-06	0.000132496100438238
MS.gene014643	31	54	29	351	158	217	2.349	4.107	2.352	31.916	12.613	17.915	2.936	20.8146666666667	2.82567658154769	1.35909035483275e-06	0.000132496100438238
MS.gene063181	31	54	29	351	158	217	2.349	4.107	2.352	31.916	12.613	17.915	2.936	20.8146666666667	2.82567658154769	1.35909035483275e-06	0.000132496100438238
MS.gene05477	33	39	18	127	212	116	1.498	1.744	0.866	6.896	10.106	5.699	1.36933333333333	7.567	2.46624776419522	1.36462862100973e-06	0.00013291702476284
MS.gene42362	1173	1201	881	214	260	109	89.482	91.370	71.711	19.632	20.938	9.105	84.1876666666667	16.5583333333333	-2.34605142993323	1.37904636778472e-06	0.000134201299570971
MSTRG.86160	3819	3574	3924	684	1199	886	341.884	319.025	374.936	73.594	113.447	86.724	345.281666666667	91.255	-1.91979822020118	1.38797980486751e-06	0.000134950054331292
MS.gene58063	0	0	0	17	33	22	0.000	0.000	0.000	2.635	4.479	3.069	0.001	3.39433333333333	11.728912533318	1.39574218291318e-06	0.000135583715440081
MS.gene006540	0	0	0	131	25	25	0.000	0.000	0.000	21.115	3.560	3.659	0.001	9.44466666666666	13.2052841647238	1.39714249256748e-06	0.00013559878050636
MS.gene03172	10	8	8	54	54	36	1.031	0.757	0.851	6.443	5.685	3.938	0.879666666666667	5.35533333333333	2.60594752585049	1.41279857163463e-06	0.000136874288663837
MS.gene74587	10	8	8	54	54	36	1.031	0.757	0.851	6.443	5.685	3.938	0.879666666666667	5.35533333333333	2.60594752585049	1.41279857163463e-06	0.000136874288663837
MS.gene00638	0	0	0	164	86	10	0.000	0.000	0.000	8.729	4.047	0.460	0.001	4.412	12.1072170755914	1.42071195763955e-06	0.000137518603224141
MS.gene064818	0	0	10	714	3411	323	0.000	0.000	0.407	31.938	134.031	13.109	0.135666666666667	59.6926666666667	8.78134360113805	1.42839998932153e-06	0.000138139979429101
MS.gene011742	0	0	0	4	378	338	0.000	0.000	0.000	0.363	31.477	29.121	0.001	20.3203333333333	14.3106364477226	1.4491778706e-06	0.000139943152704913
MS.gene90537	947	908	908	242	190	116	207.754	198.634	212.528	63.904	44.073	27.885	206.305333333333	45.2873333333333	-2.18760162136659	1.44961546674449e-06	0.000139943152704913
MS.gene82445	419	411	487	1389	1322	1886	13.550	13.240	16.809	54.002	45.178	66.690	14.533	55.29	1.92768602712401	1.45564665535251e-06	0.000140400923414182
MS.gene063416	440	378	506	113	84	88	29.593	25.363	36.327	9.160	6.000	6.463	30.4276666666667	7.20766666666667	-2.07777950819283	1.45746930389304e-06	0.000140452318449055
MS.gene070165	190	218	185	48	48	55	6.558	7.534	6.844	1.984	1.757	2.092	6.97866666666667	1.94433333333333	-1.84367585023427	1.4666128262757e-06	0.000141005684437175
MS.gene24237	1	1	0	42	27	38	0.046	0.052	0.000	2.729	1.536	2.237	0.0326666666666667	2.16733333333333	6.05195799657514	1.46709619787244e-06	0.000141005684437175
MS.gene27262	1	1	0	42	27	38	0.046	0.052	0.000	2.729	1.536	2.237	0.0326666666666667	2.16733333333333	6.05195799657514	1.46709619787244e-06	0.000141005684437175
MS.gene013924	597	4	656	0	0	0	13.522	0.092	15.866	0.000	0.000	0.000	9.82666666666667	0.001	-13.2624864032613	1.47507233927141e-06	0.000141608359487124
MS.gene05222	59	79	110	0	5	1	7.665	10.218	15.190	0.000	0.749	0.141	11.0243333333333	0.296666666666667	-5.21570476976659	1.47596756524988e-06	0.000141608359487124
MS.gene02512	19	28	21	110	155	72	1.836	2.740	2.168	12.771	15.822	7.614	2.248	12.069	2.42459220312586	1.47963483079124e-06	0.000141821132255929
MS.gene009691	70	62	46	172	187	215	5.662	4.978	3.928	16.663	15.872	18.891	4.856	17.142	1.81969511540185	1.48079000298445e-06	0.000141821132255929
MS.gene050933	10	8	28	1043	155	217	0.422	0.351	1.298	55.460	7.249	10.475	0.690333333333333	24.3946666666667	5.14312881219116	1.49175118793652e-06	0.000142745382785894
MS.gene002270	0	0	0	156	20	33	0.000	0.000	0.000	9.701	1.099	1.878	0.001	4.226	12.0450770519349	1.50143328915778e-06	0.000143545722583702
MS.gene014903	264	188	154	38	18	18	23.631	16.744	14.704	4.136	1.674	1.783	18.3596666666667	2.531	-2.85876045323229	1.50595463308672e-06	0.000143725617677457
MS.gene42609	264	188	154	38	18	18	23.631	16.744	14.704	4.136	1.674	1.783	18.3596666666667	2.531	-2.85876045323229	1.50595463308672e-06	0.000143725617677457
MS.gene055174	137	121	66	13	17	7	8.097	7.142	4.163	0.945	1.054	0.443	6.46733333333333	0.814	-2.99007027075592	1.53479610502896e-06	0.000146301569184205
MS.gene82618	0	0	0	19	43	19	0.000	0.000	0.000	1.806	3.614	1.636	0.001	2.352	11.1996723448364	1.53563243103491e-06	0.000146301569184205
MS.gene20166	0	0	0	35	16	30	0.000	0.000	0.000	1.664	0.673	1.295	0.001	1.21066666666667	10.2415859865698	1.56522806183758e-06	0.000148990830239338
MS.gene23959	462	455	349	127	93	90	43.468	42.688	34.988	14.335	9.273	9.276	40.3813333333333	10.9613333333333	-1.88126524919435	1.58140946643177e-06	0.000150268397772328
MS.gene89585	462	455	349	127	93	90	43.468	42.688	34.988	14.335	9.273	9.276	40.3813333333333	10.9613333333333	-1.88126524919435	1.58140946643177e-06	0.000150268397772328
MS.gene24130	74	33	26	248	279	246	1.907	0.861	0.711	7.702	7.602	6.927	1.15966666666667	7.41033333333333	2.67582826139714	1.58906320593537e-06	0.000150864025989828
MS.gene89705	0	0	0	80	11	246	0.000	0.000	0.000	4.032	0.479	11.254	0.001	5.255	12.3594750488495	1.5966493474511e-06	0.000151452204434396
MS.gene35879	136	149	62	6	15	4	13.110	14.315	6.397	0.696	1.529	0.454	11.274	0.893	-3.65819548701999	1.60307129076228e-06	0.000151929023679337
MS.gene000677	0	0	0	25	18	24	0.000	0.000	0.000	3.531	2.201	3.079	0.001	2.937	11.5201275503249	1.61358890896994e-06	0.000152792838471549
MS.gene67098	395	457	264	44	46	77	24.880	28.684	17.741	3.304	3.028	5.313	23.7683333333333	3.88166666666667	-2.61429260433342	1.6265480308239e-06	0.000153886140587809
MS.gene63797	0	0	0	18	28	65	0.000	0.000	0.000	1.973	2.683	6.441	0.001	3.699	11.852919585124	1.63274080460071e-06	0.000154337942636279
MS.gene09828	25	41	23	0	0	0	3.348	5.494	3.332	0.000	0.000	0.000	4.058	0.001	-11.9865531497567	1.63922095108715e-06	0.000154816101880863
MS.gene027054	2	5	0	43	62	40	0.174	0.353	0.000	3.806	4.841	3.243	0.175666666666667	3.96333333333333	4.4958019429958	1.64108829034128e-06	0.000154858153705991
MS.gene008015	3	0	0	43	109	45	0.235	0.000	0.000	3.960	8.856	3.825	0.0783333333333333	5.547	6.14593756428151	1.6502927735188e-06	0.000155591888807212
MS.gene022735	119	148	109	493	334	452	9.047	11.277	8.854	45.201	26.952	37.666	9.726	36.6063333333333	1.91217477690574	1.65612918502632e-06	0.000156007082701939
MS.gene022235	0	0	0	265	6	197	0.000	0.000	0.000	10.678	0.224	7.235	0.001	6.04566666666667	12.5616857215165	1.66158376704332e-06	0.000156385621704566
MS.gene004068	1	1	0	4	480	294	0.176	0.209	0.000	0.738	88.391	55.946	0.128333333333333	48.3583333333333	8.55772476774582	1.66606452433576e-06	0.000156538639490076
MS.gene56592	7	3	7	53	44	38	0.608	0.275	0.611	5.526	3.997	3.616	0.498	4.37966666666667	3.13660342409924	1.6660846059874e-06	0.000156538639490076
MS.gene023236	3	0	0	41	68	39	0.284	0.000	0.000	4.436	6.410	3.838	0.0946666666666667	4.89466666666667	5.69221027959487	1.67610574217214e-06	0.000157139272403047
MS.gene35226	3	0	0	41	68	39	0.284	0.000	0.000	4.436	6.410	3.838	0.0946666666666667	4.89466666666667	5.69221027959487	1.67610574217214e-06	0.000157139272403047
MSTRG.3139	12	10	1	78	149	195	0.472	0.403	0.042	3.667	6.194	8.393	0.305666666666667	6.08466666666667	4.31514709243153	1.67680641473292e-06	0.000157139272403047
MS.gene023530	0	0	0	30	55	14	0.000	0.000	0.000	2.250	3.541	0.914	0.001	2.235	11.1260591160707	1.68074966114231e-06	0.000157373374333699
MS.gene043881	0	0	1	35	25	39	0.000	0.000	0.080	3.082	1.960	3.158	0.0266666666666667	2.73333333333333	6.67948009950544	1.68395128659561e-06	0.000157537693602945
MS.gene031584	185	198	90	688	597	601	14.158	15.130	7.342	63.289	48.313	50.308	12.21	53.97	2.14409448698524	1.6972450421264e-06	0.000158645063401162
MS.gene87775	0	0	0	51	15	34	0.000	0.000	0.000	10.701	2.718	6.433	0.001	6.61733333333333	12.692034238576	1.70256479128051e-06	0.000159005825854624
MS.gene39540	0	0	0	28	42	14	0.000	0.000	0.000	10.135	13.258	4.501	0.001	9.298	13.182704710519	1.72800220595426e-06	0.000161102220362498
MS.gene47571	0	0	0	28	42	14	0.000	0.000	0.000	10.135	13.258	4.501	0.001	9.298	13.182704710519	1.72800220595426e-06	0.000161102220362498
MS.gene27126	36	24	24	0	0	0	1.238	0.823	0.881	0.000	0.000	0.000	0.980666666666667	0.001	-9.93761903053367	1.72945034761706e-06	0.000161102220362498
MS.gene30894	0	0	0	36	21	304	0.000	0.000	0.000	2.895	1.469	22.357	0.001	8.907	13.1207238787078	1.73648631841946e-06	0.000161619382601955
MS.gene01253	7	3	10	37	194	192	0.363	0.167	0.544	2.302	10.598	10.847	0.358	7.91566666666667	4.46667936833401	1.743535994225e-06	0.000162100741863677
MS.gene24791	0	0	0	73	12	68	0.000	0.000	0.000	3.683	0.518	3.150	0.001	2.45033333333333	11.258762305578	1.7476125712655e-06	0.000162100741863677
MS.gene24793	0	0	0	73	12	68	0.000	0.000	0.000	3.683	0.518	3.150	0.001	2.45033333333333	11.258762305578	1.7476125712655e-06	0.000162100741863677
MS.gene25640	0	0	0	73	12	68	0.000	0.000	0.000	3.683	0.518	3.150	0.001	2.45033333333333	11.258762305578	1.7476125712655e-06	0.000162100741863677
MSTRG.56431	27	24	40	0	0	0	2.260	2.036	3.542	0.000	0.000	0.000	2.61266666666667	0.001	-11.3513073568811	1.75028246402721e-06	0.000162210220357653
MSTRG.4897	0	0	0	182	12	62	0.000	0.000	0.000	14.472	0.823	4.500	0.001	6.59833333333333	12.6878859461963	1.77432783280751e-06	0.000164298834484331
MS.gene013256	0	0	0	20	20	23	0.000	0.000	0.000	1.439	1.244	1.483	0.001	1.38866666666667	10.4394846233195	1.78963361914771e-06	0.000165246018683915
MS.gene049227	0	0	0	20	20	23	0.000	0.000	0.000	1.439	1.244	1.483	0.001	1.38866666666667	10.4394846233195	1.78963361914771e-06	0.000165246018683915
MS.gene06341	0	0	0	20	20	23	0.000	0.000	0.000	1.439	1.244	1.483	0.001	1.38866666666667	10.4394846233195	1.78963361914771e-06	0.000165246018683915
MS.gene85537	48734	38631	16333	2829	1819	4343	7916.717	6258.478	2832.054	552.632	312.403	771.465	5669.083	545.5	-3.3774642898828	1.79062676933762e-06	0.000165246018683915
MS.gene012422	0	0	0	25	49	15	0.000	0.000	0.000	5.533	9.533	3.019	0.001	6.02833333333333	12.557543476822	1.80501175534337e-06	0.000166432476797728
MS.gene72639	1181	1021	1079	355	280	291	94.154	81.220	91.827	34.066	23.600	25.387	89.067	27.6843333333333	-1.68582122054081	1.80731569489714e-06	0.000166501456370424
MS.gene86320	0	0	0	29	16	31	0.000	0.000	0.000	2.682	1.256	2.582	0.001	2.17333333333333	11.0856937483973	1.80881787856386e-06	0.000166501456370424
MS.gene055207	210	288	162	11	33	29	20.705	28.311	17.087	1.260	3.450	3.176	22.0343333333333	2.62866666666667	-3.06735013252723	1.81717958216058e-06	0.000167129873817041
MS.gene37711	21	38	29	0	0	0	5.238	9.310	7.640	0.000	0.000	0.000	7.396	0.001	-12.8525295094042	1.82027050100448e-06	0.000167272874436188
MS.gene34482	0	0	0	25	25	141	0.000	0.000	0.000	5.370	4.703	27.734	0.001	12.6023333333333	13.6214032542884	1.82855866626559e-06	0.000167892829648391
MS.gene063386	0	0	0	38	22	17	0.000	0.000	0.000	3.925	1.993	1.590	0.001	2.50266666666667	11.2892504341097	1.84925682812713e-06	0.00016965022940093
MS.gene25822	0	0	0	75	58	11	0.000	0.000	0.000	9.412	6.455	1.287	0.001	5.718	12.4812949046311	1.86626106007709e-06	0.000171066075872976
MS.gene062256	1711	1864	2450	6143	7701	9416	189.988	206.371	290.401	820.408	904.041	1143.293	228.92	955.914	2.0620373181788	1.86900279066116e-06	0.000171173304364211
MS.gene71922	21	20	7	163	81	163	0.727	0.694	0.253	6.678	2.908	6.083	0.558	5.223	3.22654167654307	1.87500098045809e-06	0.000171578346022675
MS.gene073210	21	14	4	199	88	172	0.702	0.482	0.153	8.098	3.143	6.373	0.445666666666667	5.87133333333333	3.7196512004574	1.88554968614681e-06	0.000172398768323221
MS.gene058594	181	183	132	20	5	4	4.741	4.783	3.711	0.619	0.142	0.126	4.41166666666667	0.295666666666667	-3.8992802800817	1.89664201836226e-06	0.000173267477004663
MS.gene059947	8	4	3	8	1453	355	0.429	0.219	0.167	0.497	78.201	19.733	0.271666666666667	32.8103333333333	6.91616888200039	1.91687542386677e-06	0.000174969110881787
MS.gene047566	0	0	0	14	114	37	0.000	0.000	0.000	1.296	9.303	3.111	0.001	4.57	12.1579784499454	1.92613256649814e-06	0.000175666839052609
MS.gene044259	24	21	10	92	105	172	2.343	2.029	1.101	10.881	10.863	18.489	1.82433333333333	13.411	2.8779755558172	1.93239433153638e-06	0.000176073756854157
MS.gene84568	41	33	45	0	1	0	1.949	1.565	2.267	0.000	0.064	0.000	1.927	0.0213333333333333	-6.49710335701688	1.93382812064439e-06	0.000176073756854157
MS.gene91619	779	864	253	28	59	66	45.236	50.038	15.714	1.959	3.594	4.224	36.996	3.259	-3.50486803808977	1.95108112750534e-06	0.000177496223374849
MS.gene058008	0	0	0	61	12	139	0.000	0.000	0.000	4.086	0.706	8.459	0.001	4.417	12.1088511170402	1.96094820434038e-06	0.000178244953849454
MS.gene023546	3708	3880	2781	1112	997	731	216.847	226.319	173.613	78.215	61.638	46.717	205.593	62.19	-1.7250366224199	1.96661855948843e-06	0.000178462440029577
MS.gene023548	3708	3880	2781	1112	997	731	216.847	226.319	173.613	78.215	61.638	46.717	205.593	62.19	-1.7250366224199	1.96661855948843e-06	0.000178462440029577
MS.gene047344	777	647	543	63	157	62	99.261	82.430	74.025	9.695	21.148	8.667	85.2386666666667	13.17	-2.69425268055725	1.97231488489799e-06	0.000178830332548681
MS.gene045310	370	304	255	16	59	24	15.710	12.888	11.537	0.839	2.661	1.106	13.3783333333333	1.53533333333333	-3.12327458136118	2.04513315447924e-06	0.000185278514856087
MS.gene065295	41	42	61	4	5	2	2.130	2.200	3.373	0.220	0.299	0.126	2.56766666666667	0.215	-3.57804935966656	2.05769333348135e-06	0.000186261442684499
MS.gene39313	1660	1322	728	132	241	200	126.629	100.565	59.247	12.114	19.453	16.686	95.4803333333333	16.0843333333333	-2.56954746293338	2.06551861957703e-06	0.000186814493420964
MS.gene059037	419	249	128	20	30	31	69.785	41.331	22.790	4.038	5.218	5.719	44.6353333333333	4.99166666666667	-3.16059269761627	2.07856299018376e-06	0.000187838271216647
MS.gene56853	0	0	0	18	27	18	0.000	0.000	0.000	0.522	0.668	0.478	0.001	0.556	9.11894107272351	2.12457782694088e-06	0.000191837398395296
MS.gene94104	26	16	31	154	176	504	0.780	0.468	0.981	5.500	5.539	16.392	0.743	9.14366666666667	3.62133869503454	2.13597380944006e-06	0.000192706601473882
MS.gene038979	0	0	0	19	33	174	0.000	0.000	0.000	1.503	2.367	12.763	0.001	5.54433333333333	12.4367982816557	2.14061592998393e-06	0.000192965539483113
MS.gene070650	2	1	0	54	24	36	0.191	0.095	0.000	6.159	2.402	3.786	0.0953333333333333	4.11566666666667	5.43200158977242	2.15488416623212e-06	0.000194091076329071
MS.gene35176	825	1097	1482	7767	5494	3958	31.252	41.429	59.897	353.701	219.926	163.894	44.1926666666667	245.840333333333	2.47584273448333	2.16226270817019e-06	0.000194515557052348
MS.gene025210	353	406	159	46	47	26	44.024	50.524	21.143	6.920	6.164	3.523	38.5636666666667	5.53566666666667	-2.80041325278159	2.16316947142104e-06	0.000194515557052348
MS.gene86155	0	0	0	48	89	11	0.000	0.000	0.000	1.403	2.286	0.292	0.001	1.327	10.3739526553702	2.16937102409247e-06	0.000194723984427067
MSTRG.37420	0	0	0	19	20	22	0.000	0.000	0.000	1.550	1.434	1.632	0.001	1.53866666666667	10.5874650079243	2.16950106429009e-06	0.000194723984427067
MS.gene95705	45	61	54	393	425	148	1.215	1.666	1.580	12.875	12.234	4.411	1.487	9.84	2.72625366817418	2.17085189489379e-06	0.000194723984427067
MSTRG.99396	0	0	0	5	158	441	0.000	0.000	0.000	0.514	15.395	44.459	0.001	20.1226666666667	14.296533884089	2.21208164366007e-06	0.000198258955215114
MS.gene041601	91	68	14	0	0	0	12.852	9.532	2.087	0.000	0.000	0.000	8.157	0.001	-12.9938229367459	2.21980779762554e-06	0.000198787804377001
MS.gene62236	2	0	3	23	153	83	0.110	0.000	0.183	1.498	8.609	4.854	0.0976666666666667	4.987	5.67416213396402	2.25306903787275e-06	0.000201532550059104
MS.gene82005	0	0	0	48	13	106	0.000	0.000	0.000	2.467	0.603	4.979	0.001	2.683	11.3896313392605	2.25415901530822e-06	0.000201532550059104
MS.gene28895	0	0	0	37	14	39	0.000	0.000	0.000	3.924	1.301	3.745	0.001	2.99	11.5459297690855	2.25620096685083e-06	0.000201549634360313
MS.gene06097	88	86	266	1286	1379	3112	6.285	6.153	20.328	110.904	104.554	244.036	10.922	153.164666666667	3.80977455539496	2.27744670150127e-06	0.000203280785704902
MS.gene009893	33	27	20	0	0	0	2.267	1.812	1.429	0.000	0.000	0.000	1.836	0.001	-10.8423503434138	2.28357285163291e-06	0.000203660659851405
MS.gene99639	347	393	316	46	30	70	28.085	31.706	27.274	4.447	2.548	6.187	29.0216666666667	4.394	-2.72352359851741	2.2917449790163e-06	0.000204222233625188
MS.gene073796	6	2	2	100	22	601	0.541	0.180	0.144	10.864	2.103	59.252	0.288333333333333	24.073	6.38353450078147	2.30521897732181e-06	0.000205254963643057
MS.gene66771	11	27	54	716	287	331	1.741	4.182	9.148	135.616	47.856	57.058	5.02366666666667	80.1766666666667	3.99636979294335	2.3104860124312e-06	0.000205502218199745
MSTRG.24604	32	31	16	107	183	99	2.551	2.471	1.474	10.041	15.263	8.323	2.16533333333333	11.209	2.37199653833909	2.31415940829721e-06	0.000205502218199745
MS.gene82349	452	437	332	77	132	85	83.229	80.249	65.183	16.978	25.678	17.067	76.2203333333333	19.9076666666667	-1.93685178159199	2.3210991601937e-06	0.000205502218199745
MS.gene82351	452	437	332	77	132	85	83.229	80.249	65.183	16.978	25.678	17.067	76.2203333333333	19.9076666666667	-1.93685178159199	2.3210991601937e-06	0.000205502218199745
MS.gene82975	452	437	332	77	132	85	83.229	80.249	65.183	16.978	25.678	17.067	76.2203333333333	19.9076666666667	-1.93685178159199	2.3210991601937e-06	0.000205502218199745
MS.gene82977	452	437	332	77	132	85	83.229	80.249	65.183	16.978	25.678	17.067	76.2203333333333	19.9076666666667	-1.93685178159199	2.3210991601937e-06	0.000205502218199745
MS.gene64293	1	0	1	23	72	35	0.135	0.000	0.144	3.000	8.151	4.169	0.093	5.10666666666667	5.77900736498313	2.32120600932721e-06	0.000205502218199745
MS.gene040118	22	27	36	0	0	0	1.846	2.271	3.244	0.000	0.000	0.000	2.45366666666667	0.001	-11.2607235552559	2.33228452958572e-06	0.000206315291510347
MS.gene010028	30	22	54	0	0	0	2.110	1.550	4.123	0.000	0.000	0.000	2.59433333333333	0.001	-11.3411481410641	2.33458045517325e-06	0.000206350761904295
MS.gene08434	0	0	0	110	10	74	0.000	0.000	0.000	19.943	1.661	12.240	0.001	11.2813333333333	13.461649968537	2.34459607741872e-06	0.00020706795608314
MS.gene27360	0	0	0	112	102	8	0.000	0.000	0.000	4.011	3.197	0.249	0.001	2.48566666666667	11.2794171254651	2.35841588917448e-06	0.000208055330619165
MS.gene005221	0	0	0	156	19	29	0.000	0.000	0.000	16.773	1.817	2.804	0.001	7.13133333333333	12.7999561248027	2.3595971652938e-06	0.000208055330619165
MS.gene27421	3	1	2	62	17	498	0.078	0.026	0.062	1.935	0.466	14.133	0.0553333333333333	5.51133333333333	6.63810874010784	2.36580804904624e-06	0.000208434197007193
MS.gene014085	30	23	64	0	0	0	0.645	0.497	1.460	0.000	0.000	0.000	0.867333333333333	0.001	-9.76044274599664	2.37466602825691e-06	0.000208891259222503
MS.gene52075	336	294	210	72	77	68	43.836	38.203	29.256	11.203	10.666	9.687	37.0983333333333	10.5186666666667	-1.81840253233306	2.37483244333954e-06	0.000208891259222503
MS.gene44510	28	23	43	150	159	122	1.288	1.044	2.106	8.200	7.619	6.080	1.47933333333333	7.29966666666667	2.30288341918893	2.40313575697311e-06	0.00021121022458078
MS.gene25929	60	90	74	211	366	243	6.982	10.417	9.155	29.510	45.087	30.975	8.85133333333333	35.1906666666667	1.99122614624133	2.4086466692163e-06	0.000211523854067991
MS.gene42063	0	0	0	21	35	15	0.000	0.000	0.000	1.420	2.090	0.938	0.001	1.48266666666667	10.5339785720024	2.41818976370413e-06	0.000212190793165641
MS.gene06425	0	0	0	20	18	29	0.000	0.000	0.000	1.236	0.987	1.661	0.001	1.29466666666667	10.338364984698	2.42479764711968e-06	0.000212599307393798
MS.gene004300	0	0	2	81	46	30	0.000	0.000	0.037	2.252	1.133	0.751	0.0123333333333333	1.37866666666667	6.80456710468599	2.43049369537054e-06	0.000212927281542539
MSTRG.76939	18	19	20	74	71	62	1.558	1.575	1.818	7.518	6.327	5.746	1.65033333333333	6.53033333333333	1.98439918577676	2.44176456494983e-06	0.00021374272692943
MS.gene045340	202	246	404	25	50	34	11.157	13.525	23.796	1.650	2.942	2.028	16.1593333333333	2.20666666666667	-2.87242705831588	2.44799447880507e-06	0.000214115950818858
MS.gene02490	13	18	11	112	55	96	1.259	1.766	1.146	13.153	5.648	10.273	1.39033333333333	9.69133333333333	2.80126435372755	2.46253071100522e-06	0.000215041926042432
MS.gene02649	13	18	11	112	55	96	1.259	1.766	1.146	13.153	5.648	10.273	1.39033333333333	9.69133333333333	2.80126435372755	2.46253071100522e-06	0.000215041926042432
MS.gene052714	6	6	4	49	40	28	0.171	0.190	0.127	1.746	1.248	0.905	0.162666666666667	1.29966666666667	2.99815110183475	2.47934585086727e-06	0.000216336832075474
MS.gene024014	749	700	621	113	137	189	56.672	52.784	50.164	10.254	10.935	15.603	53.2066666666667	12.264	-2.1171774211427	2.48265618278531e-06	0.000216452237809773
MS.gene027065	48	41	195	0	2	1	11.099	9.632	48.522	0.000	0.522	0.255	23.0843333333333	0.259	-6.47781816037398	2.49006351120297e-06	0.000216924372841958
MS.gene013992	0	0	0	16	25	21	0.000	0.000	0.000	1.364	1.909	1.661	0.001	1.64466666666667	10.683579499579	2.49285479060908e-06	0.000216993942784473
MS.gene044356	0	0	0	19	31	16	0.000	0.000	0.000	1.154	1.667	0.890	0.001	1.237	10.2726297849764	2.49715993707886e-06	0.000217097132842113
MS.gene047021	0	1	0	45	26	26	0.000	0.113	0.000	4.885	2.467	2.549	0.0376666666666667	3.30033333333333	6.45317956685151	2.49802752606793e-06	0.000217097132842113
MS.gene026028	272	196	213	34	63	36	69.195	49.837	58.028	10.411	17.024	9.942	59.02	12.459	-2.24401564317342	2.51528412058832e-06	0.000218422539323337
MS.gene91596	11	10	4	91	191	42	0.588	0.575	0.228	6.035	11.153	2.554	0.463666666666667	6.58066666666667	3.8270738271076	2.5213384774783e-06	0.000218743131156082
MS.gene029574	33	32	18	0	0	0	3.888	3.791	2.245	0.000	0.000	0.000	3.308	0.001	-11.6917435191713	2.52299345913071e-06	0.000218743131156082
MSTRG.16380	64	117	43	372	439	295	3.354	6.134	2.387	23.434	24.336	16.912	3.95833333333333	21.5606666666667	2.44543677491457	2.54033554309752e-06	0.000220071470935246
MS.gene07067	144	93	42	3	0	0	13.275	8.585	4.124	0.364	0.000	0.000	8.66133333333333	0.121333333333333	-6.15754127698648	2.5574434456258e-06	0.000221377427672036
MS.gene32273	53	58	24	0	1	0	2.726	2.990	1.329	0.000	0.077	0.000	2.34833333333333	0.0256666666666667	-6.51559745050209	2.59328448460388e-06	0.00022430159964332
MS.gene83058	42	41	29	110	125	144	2.306	2.256	1.691	7.269	7.263	8.678	2.08433333333333	7.73666666666667	1.89212610032071	2.59965252854161e-06	0.000224673938171063
MS.gene88935	778	811	349	101	117	58	36.825	38.270	17.612	5.772	5.851	3.016	30.9023333333333	4.87966666666667	-2.66286127059792	2.60230512896429e-06	0.00022472483506627
MS.gene43202	204	236	185	832	693	465	4.569	5.279	4.419	22.434	16.427	11.386	4.75566666666667	16.749	1.81635545933362	2.6251223205463e-06	0.000226515606256648
MS.gene79184	1194	1466	552	149	50	62	75.734	92.711	37.353	11.368	3.332	4.320	68.5993333333333	6.34	-3.43563981049267	2.66076425877023e-06	0.0002294092826277
MS.gene67609	0	1	3	188	75	24	0.000	0.143	0.446	32.360	11.386	3.754	0.196333333333333	15.8333333333333	6.33351606916257	2.7148333138206e-06	0.000233885896921277
MSTRG.49587	2	0	0	54	30	39	0.168	0.000	0.000	4.610	2.272	3.007	0.056	3.29633333333333	5.87929150137298	2.72146439648896e-06	0.000234271830399735
MS.gene76285	34	35	40	0	1	0	1.992	2.087	2.529	0.000	0.073	0.000	2.20266666666667	0.0243333333333333	-6.50017341253943	2.74247761178457e-06	0.00023589423344019
MS.gene019181	700	806	1053	75	11	12	85.244	97.913	136.925	10.988	1.470	1.563	106.694	4.67366666666667	-4.51278039492485	2.76572674973232e-06	0.000237706246576244
MS.gene75432	0	0	0	2	419	492	0.000	0.000	0.000	0.221	42.977	52.239	0.001	31.8123333333333	14.9572985723943	2.83904619605253e-06	0.000243815406560836
MS.gene30767	10	7	17	169	74	81	0.341	0.266	0.644	7.234	2.795	3.151	0.417	4.39333333333333	3.39719667572959	2.85508578374686e-06	0.000244999658330271
MS.gene55402	0	0	0	22	32	14	0.000	0.000	0.000	1.874	2.374	1.074	0.001	1.774	10.7927902943011	2.85915929032029e-06	0.000245156024346006
MS.gene066580	45	49	57	179	156	214	2.688	2.913	3.635	12.878	9.825	13.987	3.07866666666667	12.23	1.99004682636179	2.86784168983449e-06	0.000245707018736843
MS.gene64653	11	8	6	85	54	283	0.215	0.148	0.112	1.937	1.082	5.862	0.158333333333333	2.96033333333333	4.22472271452976	2.87123867098775e-06	0.000245804665941204
MS.gene06985	0	0	0	61	12	44	0.000	0.000	0.000	6.099	1.072	4.029	0.001	3.73333333333333	11.8662486111112	2.87710653055986e-06	0.000246113523680531
MS.gene021715	33	38	59	179	225	317	1.160	1.332	2.216	7.596	8.362	12.197	1.56933333333333	9.385	2.58020492540095	2.89599796104335e-06	0.000247535084747108
MS.gene043364	86	94	74	238	214	265	0.729	0.795	0.675	2.431	1.920	2.462	0.733	2.271	1.63144260257308	2.89913889631816e-06	0.000247609200089856
MS.gene60746	634	446	416	20	30	73	26.055	18.307	18.251	0.972	1.308	3.290	20.871	1.85666666666667	-3.49071299458208	2.9119112438665e-06	0.000248505152743607
MS.gene013206	0	0	0	20	27	15	0.000	0.000	0.000	3.524	4.197	2.496	0.001	3.40566666666667	11.7337215212404	2.92701167608995e-06	0.000249598227461093
MS.gene031172	9	10	12	340	75	76	0.692	0.772	0.973	30.894	6.027	6.315	0.812333333333333	14.412	4.14905490142461	2.93998990712458e-06	0.000250508764425924
MS.gene04071	161	106	139	778	617	1908	16.156	10.656	14.897	93.957	65.520	209.608	13.903	123.028333333333	3.14552247792481	2.953458549984e-06	0.000251459631587575
MS.gene40900	80	99	93	299	302	203	4.568	5.698	5.696	20.670	18.351	12.784	5.32066666666667	17.2683333333333	1.69844991838365	2.9637381239203e-06	0.00025213770547211
MS.gene45934	7	6	6	61	38	139	0.366	0.307	0.347	3.916	2.139	8.163	0.34	4.73933333333333	3.80107748268227	2.97226461661575e-06	0.000252532321154092
MS.gene050888	27	30	19	0	0	0	2.578	2.801	1.927	0.000	0.000	0.000	2.43533333333333	0.001	-11.2499035376409	2.97433708329069e-06	0.000252532321154092
MS.gene44621	0	0	0	139	17	29	0.000	0.000	0.000	6.511	0.677	1.247	0.001	2.81166666666667	11.4572098524538	2.97533374388815e-06	0.000252532321154092
MS.gene053556	0	3	0	83	105	27	0.000	0.104	0.000	4.041	4.508	1.197	0.0346666666666667	3.24866666666667	6.55015478905122	3.06647767624131e-06	0.000260065487970637
MSTRG.29143	0	0	2	27	50	48	0.000	0.000	0.265	3.758	5.547	5.601	0.0883333333333333	4.96866666666667	5.81375699487089	3.07221929017236e-06	0.000260349665060948
MS.gene54708	28	19	33	106	190	281	3.810	2.546	4.732	17.240	27.102	41.520	3.696	28.6206666666667	2.95302061556108	3.07782807171951e-06	0.000260622152309406
MS.gene074154	404	369	382	94	67	39	12.926	11.782	13.046	3.607	2.268	1.382	12.5846666666667	2.419	-2.37918432953638	3.08319925874607e-06	0.000260874112883569
MS.gene27677	0	0	0	36	13	54	0.000	0.000	0.000	7.175	2.172	9.652	0.001	6.333	12.6286733640683	3.11180288612771e-06	0.000262681996344865
MS.gene42418	0	0	0	36	13	54	0.000	0.000	0.000	7.175	2.172	9.652	0.001	6.333	12.6286733640683	3.11180288612771e-06	0.000262681996344865
MS.gene42420	0	0	0	36	13	54	0.000	0.000	0.000	7.175	2.172	9.652	0.001	6.333	12.6286733640683	3.11180288612771e-06	0.000262681996344865
MS.gene36537	138	193	109	26	27	31	21.000	29.293	17.643	4.702	4.421	5.130	22.6453333333333	4.751	-2.25291066377338	3.11599080994261e-06	0.000262831773236793
MS.gene048015	53	42	28	139	240	139	3.748	2.984	2.142	11.905	18.024	10.780	2.958	13.5696666666667	2.1976913244265	3.13681718516449e-06	0.000264383674441553
MS.gene68141	401	409	308	37	92	35	26.688	27.192	21.935	2.986	6.469	2.570	25.2716666666667	4.00833333333333	-2.65644641989832	3.14193768161575e-06	0.000264610443804754
MS.gene052414	5	4	0	37	89	59	0.817	0.639	0.000	7.185	15.295	10.558	0.485333333333333	11.0126666666667	4.50404409325656	3.20561483082058e-06	0.0002697646267405
MS.gene21488	230	222	211	559	546	701	11.139	10.699	10.919	32.505	27.904	37.067	10.919	32.492	1.5732438142154	3.21781353902856e-06	0.000270582089059857
MS.gene000227	147	150	156	404	404	523	6.339	6.484	7.216	21.005	18.469	24.725	6.67966666666667	21.3996666666667	1.67974030932081	3.22102243173901e-06	0.00027064293032733
MSTRG.58185	3	0	2	27	37	42	0.334	0.000	0.153	3.166	4.177	4.282	0.162333333333333	3.875	4.57716513368778	3.25300184823144e-06	0.000273106510586785
MS.gene024416	199	179	100	31	31	24	5.052	4.529	2.723	0.942	0.831	0.656	4.10133333333333	0.809666666666667	-2.34069301332596	3.25535837955504e-06	0.000273106510586785
MS.gene62778	0	0	0	74	65	9	0.000	0.001	0.000	6.984	5.430	0.736	0.000333333333333333	4.38333333333333	13.682775179067	3.26082284090868e-06	0.000273354352009816
MS.gene061573	20	17	17	86	62	96	1.701	1.416	1.516	8.641	5.453	8.770	1.54433333333333	7.62133333333333	2.30305923406255	3.3017385358627e-06	0.000276571398355976
MS.gene050541	0	0	0	94	17	25	0.000	0.000	0.000	3.403	0.543	0.835	0.001	1.59366666666667	10.6381341896265	3.321494139664e-06	0.000278012378430985
MS.gene003464	134	190	78	13	22	18	4.977	7.041	3.094	0.592	0.845	0.748	5.03733333333333	0.728333333333333	-2.78998942200041	3.33584718109307e-06	0.000278999292461698
MS.gene43473	27	44	54	0	1	0	2.768	4.527	5.893	0.000	0.095	0.000	4.396	0.0316666666666667	-7.11708256333944	3.36272477732654e-06	0.000281031400327685
MS.gene42001	368	395	318	110	135	114	11.507	12.323	10.637	4.140	4.451	3.899	11.489	4.16333333333333	-1.46444225536897	3.39615877028544e-06	0.000283607905897418
MS.gene53833	32	32	51	2	1	2	1.238	1.217	2.097	0.093	0.059	0.067	1.51733333333333	0.073	-4.37749778270541	3.40602726563758e-06	0.000284214052943758
MS.gene060307	18	41	88	0	0	0	1.128	2.562	5.885	0.000	0.000	0.000	3.19166666666667	0.001	-11.6400942709785	3.41957349594891e-06	0.000285078216054903
MS.gene013631	77	61	82	0	4	0	6.012	4.772	6.820	0.000	0.357	0.000	5.868	0.119	-5.62383539236545	3.42161925142347e-06	0.000285078216054903
MS.gene77330	5	8	12	120	45	90	0.266	0.419	0.679	7.492	2.496	5.135	0.454666666666667	5.041	3.47082881070635	3.45643527049005e-06	0.000287758806406738
MS.gene028283	46	19	27	0	0	0	2.457	1.032	1.561	0.000	0.000	0.000	1.68333333333333	0.001	-10.7171051718054	3.47133499711041e-06	0.000288778475561755
MSTRG.77075	592	402	37	13	6	3	58.783	39.778	3.961	1.568	0.602	0.283	34.174	0.817666666666667	-5.38524248400231	3.48417356631249e-06	0.000289625252292823
MS.gene45281	28	54	18	0	0	0	6.066	11.630	4.155	0.000	0.000	0.000	7.28366666666667	0.001	-12.8304491842763	3.50050507863675e-06	0.000290760869975705
MS.gene76408	126	158	144	634	384	617	6.389	7.973	7.781	38.525	20.503	34.073	7.381	31.0336666666667	2.071945967879	3.52018450676364e-06	0.000292026257451783
MSTRG.16720	28	40	49	173	152	141	4.170	6.053	7.907	31.417	24.346	23.384	6.04333333333333	26.3823333333333	2.12615574218313	3.52735787733885e-06	0.000292026257451783
MS.gene41937	0	0	0	38	13	32	0.000	0.000	0.000	1.672	0.507	1.284	0.001	1.15433333333333	10.1728441714761	3.52851099957776e-06	0.000292026257451783
MSTRG.60178	40	55	55	445	165	364	4.132	5.575	5.972	54.651	17.849	40.654	5.22633333333333	37.718	2.85138213183433	3.52858241650904e-06	0.000292026257451783
MS.gene23083	0	0	0	26	18	116	0.000	0.000	0.000	1.178	0.718	4.698	0.001	2.198	11.1019756709492	3.5291478470687e-06	0.000292026257451783
MS.gene011326	36	28	32	171	153	432	4.780	3.793	4.517	27.426	21.601	63.074	4.36333333333333	37.367	3.09826214540505	3.53564514362966e-06	0.000292341744810593
MS.gene070251	82	91	51	300	263	199	5.588	6.220	3.716	24.719	19.049	14.901	5.17466666666667	19.5563333333333	1.91809806356813	3.61677318254333e-06	0.000298652720820025
MS.gene053010	1	2	0	3	214	856	0.133	0.264	0.000	0.469	28.544	117.925	0.132333333333333	48.9793333333333	8.53185282037704	3.61745662116363e-06	0.000298652720820025
MSTRG.109386	22	23	31	183	108	341	1.715	1.797	2.619	17.199	8.926	29.091	2.04366666666667	18.4053333333333	3.17089206912674	3.6818457440955e-06	0.000303738327502484
MS.gene053778	312	344	307	6	21	38	18.493	20.341	19.404	0.441	1.320	2.430	19.4126666666667	1.397	-3.79659438500582	3.6932512938721e-06	0.000304444791058244
MS.gene42982	57	39	35	3	1	0	9.584	6.585	6.301	0.605	0.181	0.000	7.49	0.262	-4.83732700180866	3.69600086118737e-06	0.000304444791058244
MS.gene011469	27	22	19	74	175	100	1.878	1.528	1.378	6.061	12.641	7.518	1.59466666666667	8.74	2.45437839091101	3.71313972788275e-06	0.000305394524673559
MS.gene011471	27	22	19	74	175	100	1.878	1.528	1.378	6.061	12.641	7.518	1.59466666666667	8.74	2.45437839091101	3.71313972788275e-06	0.000305394524673559
MS.gene009287	63	107	65	356	311	219	7.726	13.001	8.466	52.110	40.033	29.150	9.731	40.431	2.05480191157195	3.75762969161953e-06	0.000308820441712384
MS.gene90512	32	34	97	447	420	709	1.286	1.334	4.102	21.322	17.617	30.737	2.24066666666667	23.2253333333333	3.37369935548639	3.76120617910867e-06	0.00030888125706941
MS.gene070096	4771	5766	2509	322	397	742	209.587	252.643	117.675	17.009	18.457	35.643	193.301666666667	23.703	-3.02771250436205	3.78383635156808e-06	0.000310505545971368
MS.gene013088	77	63	65	557	346	2253	4.559	3.703	4.129	39.677	21.659	146.049	4.13033333333333	69.1283333333333	4.06494702071477	3.79766699111961e-06	0.000311405833582808
MS.gene26356	1381	1541	2721	10422	7776	11748	95.156	105.868	200.066	863.483	566.377	885.028	133.696666666667	771.629333333333	2.52894449167007	3.83021567319592e-06	0.000313838476849262
MS.gene20706	0	2	1	22	40	29	0.000	0.072	0.038	1.132	1.829	1.370	0.0366666666666667	1.44366666666667	5.29912474354291	3.8563451418182e-06	0.000315741882870897
MS.gene88776	30	21	22	0	0	0	3.810	2.632	2.919	0.000	0.000	0.000	3.12033333333333	0.001	-11.6074844396021	3.93425767713456e-06	0.000321879030617256
MS.gene24620	27	340	127	0	0	2	2.123	27.149	10.814	0.000	0.000	0.136	13.362	0.0453333333333333	-8.20334800297976	3.99372459894751e-06	0.000326498979130923
MS.gene002165	0	0	0	26	14	28	0.000	0.000	0.000	7.817	3.777	7.713	0.001	6.43566666666667	12.6518738887221	4.01829494265922e-06	0.00032801516325403
MS.gene01133	0	0	0	26	14	28	0.000	0.000	0.000	7.817	3.777	7.713	0.001	6.43566666666667	12.6518738887221	4.01829494265922e-06	0.00032801516325403
MSTRG.65382	18	18	13	84	138	53	0.932	1.009	0.752	5.239	8.159	3.308	0.897666666666667	5.56866666666667	2.63308020820322	4.05724575316912e-06	0.000330946648907379
MS.gene09836	0	3	3	40	31	38	0.000	0.168	0.204	2.841	1.915	2.462	0.124	2.406	4.2782246167892	4.07168088254966e-06	0.000331875516246441
MS.gene006265	43	30	8	272	236	178	2.137	1.470	0.446	16.142	12.328	9.606	1.351	12.692	3.23181984659195	4.08438726584893e-06	0.000332662192456708
MS.gene071562	46	46	71	207	218	177	2.029	2.018	3.342	10.992	10.197	8.573	2.463	9.92066666666667	2.0100204448294	4.11068408908687e-06	0.000334553769716827
MS.gene82357	0	0	0	86	18	21	0.000	0.000	0.000	33.302	6.107	7.486	0.001	15.6316666666667	13.9321839879283	4.11870107889399e-06	0.000334955902902286
MS.gene04722	0	0	0	29	78	12	0.000	0.000	0.000	1.415	3.376	0.527	0.001	1.77266666666667	10.7917055611365	4.12218462553822e-06	0.000334989025968645
MS.gene065111	20	25	35	0	0	0	1.432	1.792	2.637	0.000	0.000	0.000	1.95366666666667	0.001	-10.9319686212775	4.17854475994212e-06	0.000339315907258686
MS.gene042548	0	0	0	28	14	61	0.000	0.000	0.000	1.249	0.541	2.469	0.001	1.41966666666667	10.4713365138292	4.18374506775893e-06	0.00033948503662713
MS.gene26273	0	0	0	81	14	28	0.000	0.000	0.000	3.140	0.478	0.997	0.001	1.53833333333333	10.587152431812	4.19433156617112e-06	0.000340090644749221
MS.gene052336	26	31	224	0	0	0	2.175	2.586	19.696	0.000	0.000	0.000	8.15233333333333	0.001	-12.9929973264155	4.23106064948251e-06	0.000342813504036754
MS.gene72766	4	7	5	61	30	101	0.134	0.264	0.192	2.750	1.209	4.180	0.196666666666667	2.713	3.78606468875382	4.24235827086294e-06	0.000343473311453993
MS.gene040152	46	41	24	0	1	0	3.295	2.958	1.856	0.000	0.112	0.000	2.703	0.0373333333333333	-6.17795337519825	4.2700882268431e-06	0.000345461558292778
MS.gene024095	111	120	121	269	290	254	6.578	7.077	7.627	19.139	18.103	16.404	7.094	17.882	1.33383686739492	4.32248341169115e-06	0.00034944085457766
MS.gene80072	198	223	290	21	31	5	10.414	11.695	16.313	1.312	1.727	0.274	12.8073333333333	1.10433333333333	-3.53572250976868	4.33552812560176e-06	0.000350235411897183
MS.gene74925	0	0	0	11	47	33	0.000	0.000	0.000	1.633	6.183	4.519	0.001	4.11166666666667	12.0055075944663	4.37170434676774e-06	0.00035282526469341
MS.gene63268	1	0	5	88	321	41	0.065	0.000	0.279	5.785	18.606	2.439	0.114666666666667	8.94333333333333	6.28529467944578	4.37406774724371e-06	0.00035282526469341
MS.gene05742	1	4	2	93	67	17	0.150	0.551	0.340	14.724	9.354	2.465	0.347	8.84766666666667	4.67228946555363	4.39136519466187e-06	0.000353958336693341
MS.gene90583	0	0	0	32	13	75	0.000	0.000	0.000	1.894	0.656	4.017	0.001	2.189	11.0960562391809	4.4451946386017e-06	0.000357837382111257
MS.gene033758	0	0	6	263	581	86	0.000	0.000	0.579	28.292	54.983	8.443	0.193	30.5726666666667	7.30749773745645	4.4460625189084e-06	0.000357837382111257
MS.gene047952	0	0	0	17	30	15	0.000	0.000	0.000	0.601	0.901	0.473	0.001	0.658333333333333	9.36267443723067	4.46919094583386e-06	0.000359433196489349
MS.gene03779	651	767	305	1923	3286	2769	40.987	48.149	20.514	145.574	218.750	190.659	36.55	184.994333333333	2.33953776811552	4.50387691978179e-06	0.000361955481313386
MS.gene036864	0	0	0	15	20	30	0.000	0.000	0.000	0.549	0.620	0.972	0.001	0.713666666666667	9.47910657966435	4.5226426435791e-06	0.000363195553593323
MS.gene31184	141	149	44	0	4	0	6.794	7.186	2.252	0.000	0.189	0.000	5.41066666666667	0.063	-6.42431072553559	4.5361488377595e-06	0.000363771279259838
MS.gene073120	1455	1497	2373	345	170	144	77.660	79.703	135.220	22.174	9.615	8.376	97.5276666666667	13.3883333333333	-2.86483516512799	4.53649292653345e-06	0.000363771279259838
MSTRG.81742	0	4	4	111	55	40	0.000	0.343	0.367	11.481	5.001	3.762	0.236666666666667	6.748	4.83353154461668	4.55653811941052e-06	0.00036510980023047
MS.gene71793	44	47	56	7	6	3	1.745	1.833	2.335	0.308	0.266	0.131	1.971	0.235	-3.06819511447849	4.59394445459484e-06	0.000367836456899342
MS.gene92627	0	0	0	17	18	20	0.000	0.000	0.000	1.290	1.266	1.414	0.001	1.32333333333333	10.3699607913092	4.64435182651475e-06	0.000371599332952479
MSTRG.82702	0	1	0	49	19	33	0.000	0.116	0.000	6.812	2.322	4.218	0.0386666666666667	4.45066666666667	6.84678724423503	4.64944214176584e-06	0.000371733481664898
MS.gene005789	70	76	159	5	13	6	4.723	5.116	11.478	0.425	0.943	0.455	7.10566666666667	0.607666666666667	-3.54761795145449	4.66667610679428e-06	0.000372837633638564
MS.gene36611	24	24	90	621	613	364	1.058	1.064	4.257	33.142	28.752	17.652	2.12633333333333	26.5153333333333	3.64038720229714	4.69947135198719e-06	0.000375182502107511
MS.gene055573	0	0	0	144	229	4	0.000	0.000	0.000	10.191	14.232	0.265	0.001	8.22933333333333	13.0065598458496	4.74435259295916e-06	0.000378488114000211
MS.gene50006	0	0	0	38	19	15	0.000	0.000	0.000	3.029	1.343	1.123	0.001	1.83166666666667	10.8389412651154	4.76503141233402e-06	0.000379581635439731
MS.gene50097	0	0	0	38	19	15	0.000	0.000	0.000	3.029	1.343	1.123	0.001	1.83166666666667	10.8389412651154	4.76503141233402e-06	0.000379581635439731
MS.gene61748	0	0	0	14	22	23	0.000	0.000	0.000	1.953	2.643	2.850	0.001	2.482	11.2772874001304	4.78901772039552e-06	0.000381213512180168
MS.gene023338	0	0	0	41	23	13	0.000	0.000	0.000	2.397	1.216	0.680	0.001	1.431	10.4828079567267	4.80795412070659e-06	0.000382441317731442
MS.gene062759	90	102	43	7	5	10	4.338	4.908	2.194	0.420	0.242	0.550	3.81333333333333	0.404	-3.2386254481928	4.81532674099454e-06	0.000382748179168321
MS.gene006925	96	36	27	367	469	1507	10.736	4.030	3.173	49.205	55.269	183.766	5.97966666666667	96.08	4.00609918153268	4.82468070886598e-06	0.000383211966296106
MS.gene016615	0	0	3	46	83	35	0.000	0.000	0.106	2.143	3.389	1.459	0.0353333333333333	2.33033333333333	6.04336266507781	4.82978294145315e-06	0.000383337619103164
MS.gene92215	0	0	0	18	33	14	0.000	0.000	0.000	0.701	1.107	0.474	0.001	0.760666666666667	9.57112057556753	4.85038301883305e-06	0.000384692249698343
MS.gene011756	0	0	2	68	580	23	0.000	0.000	0.168	5.942	44.575	1.863	0.056	17.46	8.2844110164592	4.87409565258204e-06	0.000386291591039244
MS.gene66932	251	256	258	968	695	603	20.869	21.169	22.861	96.646	60.983	54.756	21.633	70.795	1.71041372364303	4.88237672395131e-06	0.000386666482439766
MS.gene63147	467	449	337	137	119	115	7.486	7.179	5.773	2.633	2.013	2.011	6.81266666666667	2.219	-1.61830995210178	4.89783558634514e-06	0.000387608870766754
MS.gene008298	93	150	97	23	24	16	6.432	10.358	7.158	1.927	1.794	1.187	7.98266666666667	1.636	-2.2866980212399	4.95480732276018e-06	0.000391548434986916
MS.gene53861	93	150	97	23	24	16	6.432	10.358	7.158	1.927	1.794	1.187	7.98266666666667	1.636	-2.2866980212399	4.95480732276018e-06	0.000391548434986916
MS.gene40158	2	5	43	495	776	734	0.092	0.216	2.092	27.363	37.655	36.846	0.8	33.9546666666667	5.40746605921321	4.96507189170898e-06	0.000392075057032378
MSTRG.99638	0	0	0	60	38	10	0.000	0.000	0.000	9.161	5.080	1.443	0.001	5.228	12.3520434257954	4.99078361495992e-06	0.000393819841848595
MS.gene048952	0	3	3	132	161	18	0.000	0.185	0.233	11.379	12.208	1.393	0.139333333333333	8.32666666666667	5.90112672441444	4.99615602542986e-06	0.000393958298616353
MS.gene009125	0	0	0	31	88	11	0.000	0.000	0.000	5.324	13.169	1.747	0.001	6.74666666666667	12.7199591688605	5.01296042869045e-06	0.000394997341448804
MS.gene013165	46	49	63	178	206	302	2.438	2.603	3.606	11.373	11.623	17.586	2.88233333333333	13.5273333333333	2.23056837267684	5.03470667749955e-06	0.000395863331688402
MS.gene06238	46	49	63	178	206	302	2.438	2.603	3.606	11.373	11.623	17.586	2.88233333333333	13.5273333333333	2.23056837267684	5.03470667749955e-06	0.000395863331688402
MS.gene018528	43	38	40	207	342	111	1.520	1.333	1.494	8.744	12.710	4.267	1.449	8.57366666666667	2.56485473318899	5.03485664528617e-06	0.000395863331688402
MS.gene047855	0	3	0	285	56	42	0.000	0.116	0.000	12.829	2.217	1.715	0.0386666666666667	5.587	7.17483961054761	5.11446050960423e-06	0.000401832018177022
MS.gene38395	58	49	45	8	9	6	6.420	5.410	5.322	1.100	1.026	0.677	5.71733333333333	0.934333333333333	-2.61333316142528	5.13339855809825e-06	0.000403029153557397
MS.gene74675	50	14	68	0	0	0	3.388	0.931	4.978	0.000	0.000	0.000	3.099	0.001	-11.5975870395862	5.20071756026761e-06	0.000408020272856875
MS.gene37062	2	0	0	27	36	35	0.191	0.000	0.000	3.084	3.642	3.619	0.0636666666666667	3.44833333333333	5.75921719671162	5.20601727090817e-06	0.00040814200915446
MS.gene81063	2	15	11	96	98	150	0.081	0.604	0.484	4.732	4.256	6.759	0.389666666666667	5.249	3.75173016840028	5.25067149874501e-06	0.000411346671119308
MS.gene60271	0	0	0	98	196	5	0.000	0.000	0.000	5.329	9.330	0.240	0.001	4.96633333333333	12.2779653810959	5.28720820500498e-06	0.000413911241900803
MSTRG.102844	5072	7543	3992	16582	16341	16872	399.259	592.116	335.433	1569.752	1359.871	1452.254	442.269333333333	1460.62566666667	1.7235893722054	5.32581655833936e-06	0.000416633466657168
MS.gene24472	911	876	1191	0	15	0	89.161	85.473	124.357	0.000	1.557	0.000	99.6636666666667	0.519	-7.58518930352434	5.32963330780509e-06	0.000416633466657168
MS.gene057204	154	172	134	36	50	38	6.687	7.463	6.234	1.861	2.297	1.820	6.79466666666667	1.99266666666667	-1.7697023805782	5.36415590981544e-06	0.000419031390099966
MS.gene27076	769	737	596	188	99	127	204.507	195.322	169.205	60.090	27.876	37.032	189.678	41.666	-2.18660984510787	5.38408964945549e-06	0.00042028705546771
MS.gene049291	56	44	13	0	0	0	4.109	3.209	1.018	0.000	0.000	0.000	2.77866666666667	0.001	-11.4401770615574	5.39193281446015e-06	0.00042050665939234
MSTRG.19373	52	42	66	0	3	0	3.954	3.177	5.358	0.000	0.241	0.000	4.163	0.0803333333333333	-5.69548100763141	5.39462604500757e-06	0.00042050665939234
MS.gene014205	118	148	80	6	21	11	7.897	9.831	5.669	0.462	1.469	0.814	7.799	0.915	-3.09144550270541	5.4431259127359e-06	0.00042398368831715
MS.gene94149	3173	2904	2180	258	144	466	356.799	325.718	261.732	34.915	17.170	57.346	314.749666666667	36.477	-3.10914586301713	5.48289595989129e-06	0.00042658713448021
MS.gene06750	5	13	13	149	54	329	0.412	1.108	1.165	15.457	4.963	31.085	0.895	17.1683333333333	4.26171849965327	5.48438393197387e-06	0.00042658713448021
MS.gene018546	20	26	22	171	99	432	1.198	1.499	1.360	12.020	6.164	27.706	1.35233333333333	15.2966666666667	3.49969459909337	5.54537559403199e-06	0.000431023322849474
MS.gene79744	55	64	44	562	310	167	1.486	1.739	1.270	18.341	8.898	4.947	1.49833333333333	10.7286666666667	2.84004027237398	5.64594540253143e-06	0.000438232031997736
MS.gene014659	0	0	0	67	92	7	0.000	0.000	0.000	13.519	16.119	1.273	0.001	10.3036666666667	13.3308702063245	5.64616870281302e-06	0.000438232031997736
MS.gene032585	378	480	173	2946	1331	4363	29.344	37.161	14.331	275.078	109.253	370.345	26.9453333333333	251.558666666667	3.22278755488707	5.65191627168473e-06	0.000438365685473724
MSTRG.50324	16	16	15	88	260	66	1.519	1.442	1.465	9.913	25.579	6.766	1.47533333333333	14.086	3.25514913230949	5.67012968111164e-06	0.000439465317882314
MS.gene66408	1	1	4	32	32	27	0.158	0.212	0.717	6.065	5.371	4.601	0.362333333333333	5.34566666666667	3.88298044033497	5.69376551704862e-06	0.000440983354181373
MS.gene63497	0	0	0	28	72	11	0.000	0.000	0.000	2.816	6.441	1.018	0.001	3.425	11.7418882727353	5.70663407755193e-06	0.000441665897565755
MS.gene059098	147	169	21	2	0	0	17.770	20.477	2.723	0.362	0.000	0.000	13.6566666666667	0.120666666666667	-6.82243438528446	5.73071114592574e-06	0.000443153203142146
MS.gene44001	477	528	620	2384	1537	2875	49.833	54.975	69.093	299.446	169.653	328.346	57.967	265.815	2.19711879049739	5.7339902036575e-06	0.000443153203142146
MS.gene24334	45	45	13	0	0	0	3.835	3.811	1.134	0.000	0.000	0.000	2.92666666666667	0.001	-11.5150427237016	5.77360025794024e-06	0.000445898014247094
MS.gene45913	27	40	60	209	196	280	4.197	6.132	9.870	38.403	31.784	46.830	6.733	39.0056666666667	2.53436236116231	5.80528752582186e-06	0.000448027487685593
MS.gene044255	33	20	20	0	0	0	1.632	0.978	1.043	0.000	0.000	0.000	1.21766666666667	0.001	-10.2499035376409	5.8135193599988e-06	0.000448345035911522
MS.gene02035	0	4	0	104	438	39	0.000	0.187	0.000	5.587	20.723	1.898	0.0623333333333333	9.40266666666667	7.23692229943255	5.82948263304588e-06	0.000449257969798677
MS.gene30737	0	0	0	55	21	14	0.000	0.000	0.000	11.561	3.895	2.717	0.001	6.05766666666667	12.5645464782497	5.96289140395986e-06	0.000459214327746966
MS.gene062523	1	4	1	1	816	503	0.072	0.216	0.074	0.086	49.917	31.809	0.120666666666667	27.2706666666667	7.82017896241519	5.96793935074555e-06	0.000459278272508436
MS.gene049849	28	19	22	0	0	0	1.967	1.302	1.654	0.000	0.000	0.000	1.641	0.001	-10.6803595235137	6.02412714349554e-06	0.00046327494723937
MSTRG.77165	19	11	2	170	87	236	0.590	0.340	0.066	6.345	2.854	8.009	0.332	5.736	4.11078987735498	6.03996416066407e-06	0.000464165065120335
MS.gene016479	0	0	0	33	37	10	0.000	0.000	0.000	1.672	1.651	0.450	0.001	1.25766666666667	10.296533884089	6.09651331131956e-06	0.000468180406936632
MS.gene052233	0	0	0	28	20	13	0.000	0.000	0.000	2.485	1.553	1.071	0.001	1.703	10.7338627196785	6.10329040841299e-06	0.00046837054899516
MS.gene058379	0	1	0	81	25	22	0.000	0.117	0.000	10.776	2.937	2.681	0.039	5.46466666666667	7.13051556297542	6.12176138552923e-06	0.000469457187378314
MS.gene029107	0	0	0	7	97	66	0.000	0.000	0.000	0.178	2.222	1.562	0.001	1.32066666666667	10.3670506641683	6.13064343142081e-06	0.000469807471122146
MS.gene061795	39	20	44	170	540	192	0.990	0.513	1.195	5.171	14.481	5.332	0.899333333333333	8.328	3.21104222107231	6.15720293933226e-06	0.0004714696999784
MSTRG.35664	29	33	74	0	1	0	3.422	3.884	9.258	0.000	0.131	0.000	5.52133333333333	0.0436666666666667	-6.98234048583243	6.1609934622275e-06	0.0004714696999784
MS.gene027203	38	15	56	0	0	0	2.852	1.121	4.485	0.000	0.000	0.000	2.81933333333333	0.001	-11.4611383443076	6.19494653591746e-06	0.00047373504426175
MS.gene47828	332	529	286	1417	1378	974	19.852	31.547	18.288	101.907	87.142	63.709	23.229	84.2526666666667	1.858795301523	6.20257146110176e-06	0.000473985276671351
MS.gene055959	163	136	54	3	14	6	19.553	16.290	6.984	0.434	1.779	0.788	14.2756666666667	1.00033333333333	-3.835005396988	6.21140068232593e-06	0.000474327122932597
MS.gene066615	13	8	5	55	85	39	1.298	0.852	0.516	6.825	9.328	4.434	0.888666666666667	6.86233333333333	2.94898492585569	6.22312846477913e-06	0.000474599519283695
MS.gene011343	639	933	20	47674	21751	7431	32.506	47.341	1.103	2918.568	1170.524	413.648	26.9833333333333	1500.91333333333	5.79762828434168	6.22368440733841e-06	0.000474599519283695
MS.gene027801	30	22	69	202	503	548	1.670	1.188	4.078	13.400	29.380	33.104	2.312	25.2946666666667	3.45161992447166	6.24140032286172e-06	0.000475617416485673
MS.gene025980	0	0	0	60	41	9	0.000	0.000	0.000	10.977	6.544	1.434	0.001	6.31833333333333	12.6253283353368	6.29076745462954e-06	0.000478878860544072
MS.gene035663	1407	1521	1784	221	440	337	35.529	38.321	48.094	6.717	11.740	9.311	40.648	9.256	-2.13472359969022	6.29722083019357e-06	0.000478878860544072
MS.gene020480	1948	1682	1010	347	441	328	236.278	203.412	130.738	50.636	56.562	43.483	190.142666666667	50.227	-1.92054728664739	6.30178986325962e-06	0.000478878860544072
MS.gene063698	1948	1682	1010	347	441	328	236.278	203.412	130.738	50.636	56.562	43.483	190.142666666667	50.227	-1.92054728664739	6.30178986325962e-06	0.000478878860544072
MSTRG.85054	21	9	18	131	98	67	0.741	0.317	0.678	5.558	3.655	2.585	0.578666666666667	3.93266666666667	2.76470346138412	6.3160133737591e-06	0.000479625018365061
MSTRG.89478	14	17	23	105	80	186	1.000	1.199	1.706	8.707	5.831	14.035	1.30166666666667	9.52433333333333	2.87125806539511	6.33553410111937e-06	0.000480263947091224
MS.gene030974	329	334	393	829	1014	757	19.991	20.226	25.490	60.611	65.183	50.311	21.9023333333333	58.7016666666667	1.42231689169549	6.33597846201724e-06	0.000480263947091224
MS.gene47287	0	0	0	14	22	52	0.000	0.000	0.000	0.464	0.640	1.528	0.001	0.877333333333333	9.77698127301409	6.3376582209476e-06	0.000480263947091224
MSTRG.48645	14	29	10	178	85	117	0.585	1.178	0.415	8.666	3.641	5.179	0.726	5.82866666666667	3.00512444494866	6.42896345036295e-06	0.000486844210658743
MS.gene23161	2	0	0	2	316	1694	0.161	0.000	0.000	0.191	26.191	145.077	0.0536666666666667	57.153	10.0565872306312	6.44113954578315e-06	0.000487427304265501
MS.gene24537	0	0	0	9	45	95	0.000	0.000	0.000	0.899	4.068	8.953	0.001	4.64	12.1799090900149	6.44779232689085e-06	0.000487591906553318
MSTRG.1397	76	79	69	12	15	5	9.780	10.167	9.491	1.873	2.100	0.762	9.81266666666667	1.57833333333333	-2.63624332808539	6.45765825192744e-06	0.000487999094617376
MS.gene036254	9	9	8	67	36	50	0.197	0.182	0.185	1.701	0.792	1.149	0.188	1.214	2.69096385457804	6.4673144779905e-06	0.0004883898821642
MS.gene014518	57	101	86	302	348	584	4.335	7.661	6.982	27.625	27.943	48.572	6.326	34.7133333333333	2.45612444503906	6.52527420801266e-06	0.000492084303934583
MS.gene064664	57	101	86	302	348	584	4.335	7.661	6.982	27.625	27.943	48.572	6.326	34.7133333333333	2.45612444503906	6.52527420801266e-06	0.000492084303934583
MS.gene00082	872	853	835	257	170	220	19.507	19.048	19.953	6.925	4.012	5.386	19.5026666666667	5.441	-1.84172766860521	6.55259744549595e-06	0.000493802836558672
MS.gene54549	9	5	5	45	49	152	0.643	0.357	0.393	3.841	3.663	11.766	0.464333333333333	6.42333333333333	3.79008940858183	6.57100848420439e-06	0.00049445824250147
MS.gene36269	0	0	0	18	15	29	0.000	0.000	0.000	1.559	1.087	2.221	0.001	1.62233333333333	10.6638545585573	6.58102243202807e-06	0.00049445824250147
MSTRG.77660	0	0	0	80	14	23	0.000	0.000	0.000	4.893	0.771	1.261	0.001	2.30833333333333	11.1726358551028	6.59014611102623e-06	0.00049445824250147
MS.gene006399	3	3	3	1	639	753	0.406	0.476	0.520	0.141	95.636	116.484	0.467333333333333	70.7536666666667	7.24220916091469	6.59689886258097e-06	0.00049445824250147
MS.gene33843	3	3	3	1	639	753	0.406	0.476	0.520	0.141	95.636	116.484	0.467333333333333	70.7536666666667	7.24220916091469	6.59689886258097e-06	0.00049445824250147
MS.gene69259	10	16	26	139	107	361	0.678	1.059	1.866	11.333	7.653	26.775	1.201	15.2536666666667	3.66684802232108	6.59736870891484e-06	0.00049445824250147
MS.gene007456	156	157	141	46	36	37	8.747	8.804	8.463	3.101	2.142	2.258	8.67133333333333	2.50033333333333	-1.7941334027348	6.60014104402224e-06	0.00049445824250147
MS.gene20041	156	157	141	46	36	37	8.747	8.804	8.463	3.101	2.142	2.258	8.67133333333333	2.50033333333333	-1.7941334027348	6.60014104402224e-06	0.00049445824250147
MS.gene92493	27	22	18	0	0	0	3.801	3.091	2.675	0.000	0.000	0.000	3.189	0.001	-11.6388883822523	6.6021606556512e-06	0.00049445824250147
MSTRG.30904	0	0	0	48	17	16	0.000	0.000	0.000	2.867	0.900	0.861	0.001	1.54266666666667	10.5912106483863	6.66524664320122e-06	0.000498839885368658
MS.gene054617	346	377	343	92	136	96	52.986	57.579	55.958	16.975	21.954	16.011	55.5076666666667	18.3133333333333	-1.59979263921339	6.69103706574837e-06	0.000500426154721613
MS.gene012901	46	74	47	5	8	8	8.511	13.581	9.254	1.060	1.580	1.711	10.4486666666667	1.45033333333333	-2.84886243336968	6.71110588373546e-06	0.000501238597537293
MS.gene32898	46	74	47	5	8	8	8.511	13.581	9.254	1.060	1.580	1.711	10.4486666666667	1.45033333333333	-2.84886243336968	6.71110588373546e-06	0.000501238597537293
MS.gene34608	107	124	108	235	286	256	6.812	7.860	7.284	17.943	19.150	17.731	7.31866666666667	18.2746666666667	1.32019234768674	6.73691436074295e-06	0.000502821308645033
MS.gene042469	0	0	0	15	19	18	0.000	0.000	0.000	1.698	1.854	1.851	0.001	1.801	10.8145824659063	6.7921993911755e-06	0.000506562315976599
MS.gene066643	1568	1599	1098	360	521	387	66.140	67.262	49.439	18.281	23.237	17.870	60.947	19.796	-1.6223462613599	6.79634091227156e-06	0.000506562315976599
MS.gene81746	0	17	7	332	257	218	0.000	3.142	1.385	73.992	50.393	44.185	1.509	56.19	5.21864868932488	6.83143910916221e-06	0.000508830069625321
MS.gene007765	0	0	0	4	110	254	0.000	0.000	0.000	0.120	3.120	7.474	0.001	3.57133333333333	11.8022470799985	6.87127326917212e-06	0.000511447233524605
MS.gene014030	48	51	12	0	0	0	3.418	3.632	0.933	0.000	0.000	0.000	2.661	0.001	-11.3777527950222	6.88024139583468e-06	0.000511764949999602
MS.gene043541	0	0	0	13	22	21	0.000	0.000	0.000	0.473	0.691	0.670	0.001	0.611333333333333	9.2558154228739	6.94037148781571e-06	0.000515885155744499
MSTRG.30890	2	3	6	22	148	69	0.097	0.144	0.307	1.275	7.517	3.601	0.182666666666667	4.131	4.49920576261675	6.95653930129666e-06	0.00051673420683131
MS.gene22247	99	143	104	328	334	257	8.038	11.622	8.995	32.078	28.695	22.785	9.55166666666667	27.8526666666667	1.54399106498073	7.09350059269792e-06	0.000526548566490689
MS.gene39451	116	93	58	15	14	7	13.273	10.600	7.129	2.116	1.712	0.876	10.334	1.568	-2.72040132430965	7.12871115446956e-06	0.000528801771911419
MS.gene052010	11	25	18	182	75	302	1.194	2.670	2.086	23.627	8.515	35.662	1.98333333333333	22.6013333333333	3.51040881206941	7.17269791231236e-06	0.000531702477305143
MS.gene95956	24	13	15	103	198	63	2.054	1.135	1.409	10.807	18.210	6.019	1.53266666666667	11.6786666666667	2.92975970315474	7.18435858301447e-06	0.000532204576800926
MS.gene008051	138	121	195	13	32	18	4.561	3.995	6.897	0.530	1.105	0.653	5.151	0.762666666666667	-2.75572798866606	7.20068865922439e-06	0.000533051659786703
MS.gene34825	1	2	4	30	46	22	0.051	0.101	0.219	1.789	2.436	1.194	0.123666666666667	1.80633333333333	3.86853555516522	7.25190784333601e-06	0.000536478603668529
MS.gene035921	11	12	8	153	42	85	0.919	0.983	0.659	14.718	3.568	7.465	0.853666666666667	8.58366666666667	3.32984930015184	7.27490395132844e-06	0.000537814437053571
MS.gene87491	0	0	0	82	38	9	0.000	0.000	0.000	5.807	2.384	0.588	0.001	2.92633333333333	11.5148783982796	7.33725672589413e-06	0.000542056018430286
MS.gene36511	0	0	0	24	27	11	0.000	0.000	0.000	0.954	0.916	0.380	0.001	0.75	9.55074678538324	7.49150213024819e-06	0.000552898240091123
MS.gene61001	12	6	17	80	66	105	0.854	0.413	1.231	6.631	4.788	7.857	0.832666666666667	6.42533333333333	2.94796032413203	7.49417147136689e-06	0.000552898240091123
MS.gene016436	0	0	0	57	48	8	0.000	0.000	0.000	6.174	4.573	0.825	0.001	3.85733333333333	11.9133881072084	7.51877224084553e-06	0.000554337646016841
MS.gene58676	8	4	4	206	23	106	0.444	0.250	0.223	14.329	1.405	6.720	0.305666666666667	7.48466666666667	4.61390692836509	7.52417990713252e-06	0.000554361008787007
MS.gene40480	626	741	2174	125	105	82	44.257	52.276	164.189	10.627	7.863	6.382	86.9073333333333	8.29066666666667	-3.38991789724948	7.5611129333922e-06	0.000556705471860543
MS.gene072168	0	0	0	119	27	12	0.000	0.000	0.000	4.334	0.864	0.397	0.001	1.865	10.8649599151426	7.57201604824801e-06	0.000557131545658086
MS.gene07544	32	24	39	173	112	126	2.189	1.629	2.794	14.107	7.998	9.284	2.204	10.463	2.24710043810607	7.62622286388399e-06	0.000560255250047728
MS.gene023903	70	114	79	360	323	672	3.474	5.603	4.156	21.307	16.829	36.241	4.411	24.7923333333333	2.49071639168317	7.62990528326168e-06	0.000560255250047728
MS.gene51840	70	114	79	360	323	672	3.474	5.603	4.156	21.307	16.829	36.241	4.411	24.7923333333333	2.49071639168317	7.62990528326168e-06	0.000560255250047728
MS.gene033176	0	0	0	337	121	3	0.000	0.000	0.000	6.588	2.078	0.055	0.001	2.907	11.5053153561362	7.65002837907329e-06	0.000560670914897521
MS.gene51029	0	0	0	337	121	3	0.000	0.000	0.000	6.588	2.078	0.055	0.001	2.907	11.5053153561362	7.65002837907329e-06	0.000560670914897521
MS.gene07846	370	434	306	958	855	752	20.752	24.308	18.334	64.630	50.743	46.170	21.1313333333333	53.8476666666667	1.3495000305663	7.65101225527082e-06	0.000560670914897521
MS.gene72660	18	15	29	135	209	75	1.141	0.898	1.902	10.008	13.652	5.042	1.31366666666667	9.56733333333333	2.86451761504952	7.66813236735982e-06	0.000561547595254639
MS.gene003964	55	55	21	2	1	0	5.300	5.279	2.179	0.234	0.153	0.000	4.25266666666667	0.129	-5.042924807035	7.74212310860503e-06	0.000566585010693242
MS.gene07104	165	154	149	35	53	37	16.213	15.069	15.572	4.096	5.504	3.934	15.618	4.51133333333333	-1.79158392463686	7.77393571948884e-06	0.000568149483338079
MS.gene07105	165	154	149	35	53	37	16.213	15.069	15.572	4.096	5.504	3.934	15.618	4.51133333333333	-1.79158392463686	7.77393571948884e-06	0.000568149483338079
MS.gene040579	21	20	41	0	0	0	7.139	6.717	14.578	0.000	0.000	0.000	9.478	0.001	-13.2103669456326	7.79679952429498e-06	0.000569438285847151
MS.gene90696	0	0	0	91	32	10	0.000	0.000	0.000	7.122	2.212	0.714	0.001	3.34933333333333	11.7096582481705	7.84630218153337e-06	0.000572669622022839
MS.gene038170	340	260	232	33	11	39	16.781	12.799	12.219	1.968	0.577	2.087	13.933	1.544	-3.17376126921809	7.89924793488155e-06	0.000576147758786956
MS.gene38190	0	0	0	20	15	64	0.000	0.000	0.000	1.291	0.830	3.724	0.001	1.94833333333333	10.9280248086979	7.94293993238539e-06	0.000578946749623231
MS.gene49789	34	23	16	0	0	0	5.567	3.765	2.825	0.000	0.000	0.000	4.05233333333333	0.001	-11.9845371356441	7.96250158925294e-06	0.000579984354890768
MS.gene049671	0	0	0	23	14	18	0.000	0.000	0.000	0.992	0.509	0.711	0.001	0.737333333333333	9.52617316951355	7.97062762050771e-06	0.000580188164929938
MS.gene04198	144	96	97	1102	341	1522	4.742	3.145	3.393	43.586	11.872	54.747	3.76	36.735	3.2883507076075	7.99735772538147e-06	0.00058174500300963
MSTRG.103953	3	0	0	41	71	28	0.232	0.000	0.000	3.931	6.039	2.443	0.0773333333333333	4.13766666666667	5.74158321560894	8.04760107768127e-06	0.000585009024935983
MSTRG.22983	105	94	35	6	8	8	11.775	10.513	4.189	0.809	0.948	0.981	8.82566666666667	0.912666666666667	-3.2735453138539	8.07796910704618e-06	0.000586824847172644
MS.gene017378	0	0	0	131	15	21	0.000	0.000	0.000	12.678	1.242	1.882	0.001	5.26733333333333	12.3628570452989	8.11270959140476e-06	0.000588955673970681
MS.gene81823	0	0	0	10	33	34	0.000	0.000	0.000	2.335	6.634	6.985	0.001	5.318	12.3766680618577	8.13540375759307e-06	0.000590209721640971
MS.gene99633	30	73	52	224	219	264	1.443	3.480	2.643	12.902	11.057	13.824	2.522	12.5943333333333	2.32013457589844	8.22342501190572e-06	0.000596198313363164
MS.gene67647	0	0	0	39	120	8	0.000	0.000	0.000	3.272	8.845	0.608	0.001	4.24166666666667	12.0504155351293	8.2404753271757e-06	0.000596964421992341
MS.gene78399	0	0	0	19	14	21	0.000	0.000	0.000	0.656	0.416	0.658	0.001	0.576666666666667	9.17159382180293	8.24495606480078e-06	0.000596964421992341
MS.gene054843	18	24	23	0	0	0	0.974	1.283	1.302	0.000	0.000	0.000	1.18633333333333	0.001	-10.2122937167886	8.27470209827308e-06	0.000598720056472723
MS.gene65094	5	2	14	43	129	1637	0.488	0.222	1.430	4.823	12.685	167.052	0.713333333333333	61.52	6.43033530228184	8.28832671796809e-06	0.000599307661323463
MS.gene58839	3	0	6	158	173	32	0.166	0.000	0.402	11.243	10.811	2.069	0.189333333333333	8.041	5.40837459580621	8.30301344822127e-06	0.000599971233871304
MS.gene025801	0	0	0	20	14	49	0.000	0.000	0.000	1.084	0.642	2.387	0.001	1.371	10.4210128557792	8.34379343958459e-06	0.000602518160877695
MS.gene73055	83	52	162	9	5	8	2.411	1.506	5.019	0.314	0.154	0.254	2.97866666666667	0.240666666666667	-3.62955844359614	8.39958377134249e-06	0.000606144913704665
MS.gene057815	2	4	7	45	42	153	0.147	0.310	0.542	3.990	3.260	12.231	0.333	6.49366666666667	4.28543924759679	8.41095223449137e-06	0.000606563340115853
MSTRG.104471	52	68	44	0	5	3	4.263	5.560	3.850	0.000	0.433	0.269	4.55766666666667	0.234	-4.28371497938522	8.43289857464506e-06	0.000607743540890783
MSTRG.77861	79	111	42	326	340	271	4.649	6.520	2.640	23.186	21.222	17.494	4.603	20.634	2.16437717402406	8.46523354339541e-06	0.000609670374806907
MS.gene82624	40	60	35	127	234	156	2.802	4.146	2.613	10.663	17.208	11.877	3.187	13.2493333333333	2.05564884519151	8.4756299396901e-06	0.000610015678970624
MSTRG.10832	38	42	26	226	130	453	0.417	0.459	0.304	2.994	2.959	9.545	0.393333333333333	5.166	3.71522328458995	8.63348454957434e-06	0.000620966512566643
MS.gene38516	0	0	0	24	24	11	0.000	0.000	0.000	3.128	2.714	1.276	0.001	2.37266666666667	11.2122937167886	8.65519352689402e-06	0.000622117029116254
MS.gene065691	2	1	4	19	53	46	0.226	0.115	0.482	2.635	6.329	5.632	0.274333333333333	4.86533333333333	4.14853681516286	8.68288147360465e-06	0.000623298185125916
MS.gene85956	40	21	17	0	0	0	3.418	1.789	1.550	0.000	0.000	0.000	2.25233333333333	0.001	-11.1372046390607	8.68363200349058e-06	0.000623298185125916
MS.gene015584	10	11	0	100	228	289	0.140	0.154	0.000	1.727	3.461	4.524	0.098	3.23733333333333	5.04588036141932	8.68879787888462e-06	0.000623298185125916
MS.gene007964	7	12	8	119	74	35	0.404	0.720	0.518	8.330	4.547	2.206	0.547333333333333	5.02766666666667	3.1993973761307	8.74292688899593e-06	0.000626768284119297
MS.gene040161	168	152	37	0	4	0	3.754	3.393	0.887	0.000	0.105	0.000	2.678	0.035	-6.25765722837934	8.89947259662231e-06	0.000637571097637623
MSTRG.109592	19	21	24	0	0	0	2.817	3.207	3.832	0.000	0.000	0.000	3.28533333333333	0.001	-11.6818240399737	8.9202995269637e-06	0.00063864300919705
MS.gene58593	0	0	0	86	69	6	0.000	0.000	0.000	4.742	3.344	0.301	0.001	2.79566666666667	11.4489766400052	8.94252917311757e-06	0.000639813872737607
MSTRG.86520	0	0	0	1	1782	94	0.000	0.000	0.000	0.024	37.503	2.046	0.001	13.191	13.6872663179338	8.99068415166232e-06	0.00064283686848015
MS.gene33060	2	2	0	39	32	18	0.180	0.172	0.000	3.871	2.764	1.619	0.117333333333333	2.75133333333333	4.55144610436974	9.03949295867434e-06	0.000645902615311577
MS.gene058015	38	37	24	164	209	801	2.031	1.987	1.416	10.707	11.981	47.454	1.81133333333333	23.3806666666667	3.69019209691485	9.05552571283596e-06	0.000646081531440284
MS.gene045491	0	0	0	9	37	73	0.000	0.000	0.000	0.351	1.271	2.595	0.001	1.40566666666667	10.457038805558	9.05687300055437e-06	0.000646081531440284
MS.gene057446	0	0	0	10	32	30	0.000	0.000	0.000	0.582	1.590	1.562	0.001	1.24466666666667	10.281543711505	9.05979612020123e-06	0.000646081531440284
MS.gene30516	6	5	8	75	49	29	0.233	0.200	0.310	3.330	1.909	1.153	0.247666666666667	2.13066666666667	3.10483329238938	9.09405877010972e-06	0.000648100477598886
MS.gene044653	54	70	49	4	0	4	7.907	10.138	7.640	0.665	0.000	0.673	8.56166666666667	0.446	-4.26277605259286	9.10341184625721e-06	0.000648153618622783
MS.gene047938	0	0	0	3	187	153	0.000	0.000	0.000	0.458	21.983	18.521	0.001	13.654	13.7370360365402	9.10670863210301e-06	0.000648153618622783
MS.gene26125	0	0	0	27	12	134	0.000	0.000	0.000	4.655	1.880	20.872	0.001	9.13566666666667	13.1572942966676	9.1512062715509e-06	0.000650895236407926
MS.gene28727	2	12	24	295	148	219	0.104	0.571	1.257	17.094	7.533	11.521	0.644	12.0493333333333	4.22574882852902	9.19608164710321e-06	0.000653660124648371
MS.gene020640	0	0	0	37	34	9	0.000	0.000	0.000	7.737	6.269	1.805	0.001	5.27033333333333	12.363678495697	9.20663737015453e-06	0.000653983546264173
MS.gene027657	0	0	0	17	49	13	0.000	0.000	0.000	2.159	5.610	1.582	0.001	3.117	11.6059424396254	9.21694838910585e-06	0.000654289175248815
MS.gene81744	0	0	0	28	15	15	0.000	0.000	0.000	6.431	3.113	3.145	0.001	4.22966666666667	12.0463282559752	9.2381006422943e-06	0.000655363498008233
MS.gene026221	1	0	0	19	35	21	0.077	0.000	0.000	1.671	2.647	1.633	0.0256666666666667	1.98366666666667	6.27212986176921	9.26740667809509e-06	0.00065701448581456
MS.gene018238	50	64	78	194	239	288	4.209	5.361	7.021	19.786	21.380	26.654	5.53033333333333	22.6066666666667	2.03130993896398	9.28785747305515e-06	0.000657910558571511
MSTRG.10886	9	11	12	38	68	75	1.094	1.322	1.550	5.559	8.665	9.823	1.322	8.01566666666667	2.60010033813138	9.29212947410794e-06	0.000657910558571511
MS.gene96770	4	10	22	88	223	134	0.167	0.401	0.987	4.467	9.981	6.209	0.518333333333333	6.88566666666667	3.73164426247165	9.36484569147349e-06	0.000662628246636131
MSTRG.104729	0	0	2	27	31	41	0.000	0.000	0.092	1.400	1.413	1.933	0.0306666666666667	1.582	5.68893442913693	9.3958982174848e-06	0.000664393724930524
MS.gene30125	5	6	0	79	107	37	0.349	0.456	0.000	6.904	8.287	2.918	0.268333333333333	6.03633333333333	4.49157428774037	9.41746792516657e-06	0.000665486807080476
MS.gene74581	0	0	0	307	9	31	0.000	0.000	0.000	11.635	0.297	1.074	0.001	4.33533333333333	12.0819272077191	9.48237741026081e-06	0.000669301348854905
MS.gene017732	45	43	44	193	117	182	3.588	3.419	3.760	18.542	9.936	15.913	3.589	14.797	2.04365087976062	9.48988734682009e-06	0.000669301348854905
MS.gene39007	45	43	44	193	117	182	3.588	3.419	3.760	18.542	9.936	15.913	3.589	14.797	2.04365087976062	9.48988734682009e-06	0.000669301348854905
MS.gene34711	837	785	357	135	105	109	44.238	41.383	20.144	8.563	5.848	6.296	35.255	6.90233333333333	-2.35267182817343	9.55614049647451e-06	0.00067353781188582
MS.gene038364	3	5	2	22	52	30	0.304	0.479	0.175	2.576	5.271	3.198	0.319333333333333	3.68166666666667	3.52722395250646	9.57383813429944e-06	0.00067391280131515
MS.gene062350	3	5	2	22	52	30	0.304	0.479	0.175	2.576	5.271	3.198	0.319333333333333	3.68166666666667	3.52722395250646	9.57383813429944e-06	0.00067391280131515
MS.gene023504	47	27	14	0	0	0	3.936	2.233	1.251	0.000	0.000	0.000	2.47333333333333	0.001	-11.272240970787	9.59134272937256e-06	0.000674273251462249
MS.gene09288	47	27	14	0	0	0	3.936	2.233	1.251	0.000	0.000	0.000	2.47333333333333	0.001	-11.272240970787	9.59134272937256e-06	0.000674273251462249
MS.gene23525	43	46	258	4	4	3	1.384	1.481	8.896	0.169	0.131	0.099	3.92033333333333	0.133	-4.8814781764355	9.60084516598863e-06	0.000674505828613117
MS.gene27565	18	34	34	464	320	90	0.266	0.499	0.541	8.201	4.967	1.442	0.435333333333333	4.87	3.48372937614443	9.68740404167896e-06	0.000680148203171264
MS.gene040137	453	350	350	122	90	81	36.049	27.738	29.673	11.649	7.594	7.043	31.1533333333333	8.762	-1.83005441670805	9.75263754139002e-06	0.000684287026462414
MS.gene44820	47	48	44	189	121	194	1.844	1.873	1.832	8.921	4.996	8.317	1.84966666666667	7.41133333333333	2.00246781116008	9.76338287642912e-06	0.000684599857262556
MS.gene069005	40	50	19	0	1	0	3.952	4.928	2.006	0.000	0.105	0.000	3.62866666666667	0.035	-6.69594080305897	9.82068724124147e-06	0.000688174863021229
MS.gene70002	2	2	0	23	127	28	0.147	0.149	0.000	2.057	10.036	2.253	0.0986666666666667	4.782	5.59890754980383	9.84152250924534e-06	0.000689191378549371
MS.gene038381	4659	4084	2100	773	888	630	119.842	104.774	57.664	23.904	24.143	17.712	94.0933333333333	21.9196666666667	-2.10186664993148	9.91820669235993e-06	0.000694115114244559
MS.gene55175	13	14	4	60	69	120	0.584	0.612	0.214	3.245	3.257	5.888	0.47	4.13	3.13540911974181	9.92883986865302e-06	0.000694412984904927
MS.gene036083	0	0	0	134	22	13	0.000	0.000	0.000	6.676	0.979	0.610	0.001	2.755	11.4278366034585	9.94512120683401e-06	0.000695105246353138
MSTRG.293	2582	2340	2089	822	972	651	263.051	237.780	227.178	100.734	104.683	72.483	242.669666666667	92.6333333333333	-1.38939045129087	9.95705657742623e-06	0.000695493057087126
MS.gene42580	0	0	0	80	48	7	0.000	0.000	0.000	4.565	2.416	0.385	0.001	2.45533333333333	11.2617031811786	9.99196706214374e-06	0.000697484136687271
MS.gene37339	0	1	6	329	29	205	0.000	0.044	0.243	14.929	1.148	8.479	0.0956666666666667	8.18533333333333	6.41888102782665	1.00440987605522e-05	0.000700674013152039
MSTRG.79306	6	8	9	54	451	53	0.582	0.741	0.910	6.052	44.060	5.324	0.744333333333333	18.4786666666667	4.63376800689556	1.01387528140429e-05	0.000706824255880413
MS.gene07002	31	25	57	0	0	1	4.283	3.428	8.324	0.000	0.000	0.150	5.345	0.05	-6.74011804283313	1.01587177597709e-05	0.000707288512530066
MS.gene011453	0	0	0	22	12	40	0.000	0.000	0.000	4.594	2.168	7.447	0.001	4.73633333333333	12.2095549030918	1.01648975812439e-05	0.000707288512530066
MS.gene62825	0	0	0	22	12	40	0.000	0.000	0.000	4.594	2.168	7.447	0.001	4.73633333333333	12.2095549030918	1.01648975812439e-05	0.000707288512530066
MS.gene80329	137	139	76	1138	344	1002	6.222	6.288	3.651	61.999	16.483	49.634	5.387	42.7053333333333	2.9868622844055	1.02337530527263e-05	0.000711510656468519
MS.gene040097	317	220	3	0	0	0	26.430	18.260	0.228	0.000	0.000	0.000	14.9726666666667	0.001	-13.8700435711635	1.02386445538011e-05	0.000711510656468519
MS.gene025940	1	0	0	84	31	15	0.231	0.000	0.000	16.051	5.188	2.557	0.077	7.932	6.68668242153395	1.02807611578023e-05	0.00071313960542956
MS.gene23271	0	0	0	23	22	11	0.000	0.000	0.000	2.026	1.662	0.868	0.001	1.51866666666667	10.568589530987	1.0281731764768e-05	0.00071313960542956
MS.gene49257	0	0	0	23	22	11	0.000	0.000	0.000	2.026	1.662	0.868	0.001	1.51866666666667	10.568589530987	1.0281731764768e-05	0.00071313960542956
MS.gene66751	0	0	4	145	59	58	0.000	0.000	0.257	11.068	3.942	4.041	0.0856666666666667	6.35033333333333	6.21195455810966	1.03945085235643e-05	0.000720502868028984
MS.gene049575	0	0	0	19	32	11	0.000	0.000	0.000	1.072	1.585	0.578	0.001	1.07833333333333	10.0745874961587	1.04302416965395e-05	0.000722519827954626
MS.gene069187	0	0	0	90	6	70	0.000	0.000	0.000	4.489	0.265	3.145	0.001	2.633	11.3624918060461	1.04547818207723e-05	0.000723759355609029
MS.gene23314	93	113	59	234	359	268	4.414	5.345	2.976	13.332	17.985	13.875	4.245	15.064	1.82726844617383	1.04644690644587e-05	0.000723969732385152
MSTRG.103688	95	94	23	1	5	3	4.692	4.595	1.185	0.061	0.284	0.167	3.49066666666667	0.170666666666667	-4.35424938194524	1.06036475144342e-05	0.000733132822910675
MSTRG.51047	2	0	0	62	26	30	0.192	0.000	0.000	7.153	2.637	3.147	0.064	4.31233333333333	6.07425298403273	1.06153987274621e-05	0.000733479596717629
MS.gene71756	171	222	38	2050	1136	978	10.564	13.649	2.502	152.278	74.213	66.087	8.905	97.526	3.45309936981358	1.06297842207612e-05	0.000734007833049965
MS.gene068866	337	598	595	5576	1568	6115	12.838	22.730	24.218	255.765	63.226	255.030	19.9286666666667	191.340333333333	3.26322392215986	1.06643236338865e-05	0.000735926186382806
MS.gene78361	118	137	145	372	327	317	4.985	5.771	6.519	18.873	14.558	14.618	5.75833333333333	16.0163333333333	1.47582069520227	1.07159370644292e-05	0.000739019611545929
MS.gene26693	28	32	51	1330	89	972	1.435	1.610	2.731	80.613	4.745	53.606	1.92533333333333	46.3213333333333	4.58849663446756	1.07398069439156e-05	0.000740197010859298
MS.gene61204	0	20	0	953	869	2489	0.000	0.601	0.000	35.122	28.161	83.380	0.200333333333333	48.8876666666667	7.93092424892754	1.08254262535902e-05	0.000745626054323025
MSTRG.68292	0	0	0	28	18	12	0.000	0.000	0.000	4.640	2.622	1.808	0.001	3.02333333333333	11.5619243346947	1.08553462599858e-05	0.000747214242086697
MS.gene071511	54	34	12	0	0	0	3.237	2.028	0.788	0.000	0.000	0.000	2.01766666666667	0.001	-10.978472134989	1.0926577434868e-05	0.000751642229797821
MS.gene021896	0	0	0	17	99	14	0.000	0.000	0.000	0.958	4.834	0.731	0.001	2.17433333333333	11.0863574124621	1.10120684356897e-05	0.000756384531287656
MS.gene069412	0	0	0	17	99	14	0.000	0.000	0.000	0.958	4.834	0.731	0.001	2.17433333333333	11.0863574124621	1.10120684356897e-05	0.000756384531287656
MS.gene33072	0	0	0	39	145	7	0.000	0.000	0.000	3.358	10.912	0.577	0.001	4.949	12.272921326867	1.10196511677538e-05	0.000756384531287656
MS.gene08206	0	0	0	2	243	189	0.000	0.000	0.000	0.164	16.441	13.233	0.001	9.946	13.2799007158028	1.10232999784518e-05	0.000756384531287656
MS.gene014391	0	0	8	174	723	222	0.000	0.000	0.555	12.933	47.303	15.032	0.185	25.0893333333333	7.08340505540509	1.1053434832593e-05	0.00075797467638238
MS.gene69181	15	30	25	0	0	0	1.979	3.818	3.418	0.000	0.000	0.000	3.07166666666667	0.001	-11.5848059497969	1.11320168049544e-05	0.000762882926353372
MS.gene52793	0	0	0	35	47	8	0.000	0.000	0.000	2.798	3.377	0.565	0.001	2.24666666666667	11.1335703753481	1.12042235829399e-05	0.000767348381801412
MS.gene043030	214	282	26	8	6	7	6.113	8.040	0.808	0.274	0.170	0.229	4.987	0.224333333333333	-4.47445629377596	1.12375321511691e-05	0.000769145860214681
MS.gene035758	58	78	54	13	11	7	7.520	10.084	7.472	2.027	1.508	0.992	8.35866666666667	1.509	-2.46968002318788	1.12600626973043e-05	0.000770203848883765
MS.gene003823	0	0	0	10	50	23	0.000	0.000	0.000	1.102	4.995	2.375	0.001	2.824	11.4635243732712	1.13566541597358e-05	0.000776323198194873
MS.gene63985	3	0	0	120	21	113	0.114	0.000	0.000	4.810	0.725	4.094	0.038	3.20966666666667	6.40028024821796	1.13801800014768e-05	0.000777443350853709
MS.gene51452	0	0	0	69	11	24	0.000	0.000	0.000	2.844	0.415	0.910	0.001	1.38966666666667	10.4405231560872	1.14091550854235e-05	0.000778934133559369
MS.gene006538	0	0	0	86	12	22	0.000	0.000	0.000	9.847	1.198	2.288	0.001	4.44433333333333	12.1177513102803	1.14538129537253e-05	0.000781493083706718
MS.gene016716	0	0	0	87	17	15	0.000	0.000	0.000	4.052	0.691	0.646	0.001	1.79633333333333	10.8108393706686	1.14715715707668e-05	0.000782214643831341
MSTRG.74352	4	7	8	52	89	28	0.221	0.388	0.529	3.640	5.500	1.766	0.379333333333333	3.63533333333333	3.26054959781269	1.14857797156866e-05	0.000782693355531723
MS.gene26409	116	144	99	264	301	290	18.691	23.092	17.016	50.852	51.064	50.799	19.5996666666667	50.905	1.37697824940872	1.15637851852269e-05	0.000786759442964497
MS.gene47570	116	144	99	264	301	290	18.691	23.092	17.016	50.852	51.064	50.799	19.5996666666667	50.905	1.37697824940872	1.15637851852269e-05	0.000786759442964497
MS.gene019144	0	0	0	55	79	6	0.000	0.000	0.000	3.832	4.821	0.393	0.001	3.01533333333333	11.5581017799103	1.15671230835774e-05	0.000786759442964497
MSTRG.14242	0	0	0	11	22	26	0.000	0.000	0.000	0.973	1.761	2.190	0.001	1.64133333333333	10.6806525457633	1.16674994710802e-05	0.000793091357617525
MS.gene24450	110	108	76	0	8	5	8.026	7.849	5.880	0.000	0.644	0.379	7.25166666666667	0.341	-4.41046896668256	1.16770815244748e-05	0.00079324753125869
MS.gene42299	0	0	0	181	3	130	0.000	0.000	0.000	3.640	0.053	2.377	0.001	2.02333333333333	10.9825183004219	1.17632949254914e-05	0.000798605985605599
MS.gene053054	77	85	85	193	214	238	3.808	4.216	4.489	11.491	11.203	12.875	4.171	11.8563333333333	1.50719269644788	1.17802862828171e-05	0.000799261230384655
MS.gene29719	0	0	0	15	86	15	0.000	0.000	0.000	1.212	6.094	1.068	0.001	2.79133333333333	11.4467387020191	1.19542517797263e-05	0.000809822952716794
MS.gene08437	2	0	0	115	16	74	0.081	0.000	0.000	5.842	0.717	3.431	0.027	3.33	6.94641895979516	1.19603128184575e-05	0.000809822952716794
MS.gene005061	32	17	19	0	0	0	4.363	2.370	2.822	0.000	0.000	0.000	3.185	0.001	-11.6370776571437	1.19657021068123e-05	0.000809822952716794
MS.gene74903	32	17	19	0	0	0	4.363	2.370	2.822	0.000	0.000	0.000	3.185	0.001	-11.6370776571437	1.19657021068123e-05	0.000809822952716794
MS.gene072635	0	0	0	16	17	105	0.000	0.000	0.000	1.554	1.406	9.043	0.001	4.001	11.9661449133456	1.20519069377278e-05	0.000815150562722898
MSTRG.76750	0	0	0	32	54	8	0.000	0.000	0.000	2.768	4.098	0.659	0.001	2.50833333333333	11.2925133658133	1.20737592031465e-05	0.000816121668793694
MS.gene86316	0	0	0	41	63	7	0.000	0.000	0.000	1.817	2.455	0.282	0.001	1.518	10.5679560754155	1.22271249443586e-05	0.000825975664277875
MS.gene061250	0	4	0	69	41	51	0.000	0.427	0.000	9.073	4.658	6.061	0.142333333333333	6.59733333333333	5.53453752535588	1.22411236200557e-05	0.000826408652576544
MS.gene67392	141	173	18	2	6	2	5.890	7.212	0.815	0.113	0.284	0.097	4.639	0.164666666666667	-4.81619339998631	1.23436413137897e-05	0.000832813395827219
MS.gene021933	0	0	0	38	91	7	0.000	0.000	0.000	1.727	3.617	0.288	0.001	1.87733333333333	10.8744691179161	1.2370376983389e-05	0.000834100434431049
MS.gene66840	2417	2176	2836	7880	17257	36125	123.726	111.108	155.000	485.191	934.095	2022.534	129.944666666667	1147.27333333333	3.14223982124566	1.24246157142773e-05	0.000837239188246425
MS.gene067576	42	41	11	0	0	0	6.502	6.328	1.818	0.000	0.000	0.000	4.88266666666667	0.001	-12.2534535750762	1.25284872608623e-05	0.000843716524595916
MS.gene024316	3	1	0	24	33	24	0.291	0.104	0.000	2.795	3.314	2.503	0.131666666666667	2.87066666666667	4.44642376110277	1.26376146815452e-05	0.000850539586370129
MS.gene81061	0	4	0	42	49	64	0.000	0.089	0.000	1.242	1.267	1.720	0.0296666666666667	1.40966666666667	5.57036741406241	1.26554625777371e-05	0.000850968240689725
MS.gene72960	0	0	0	15	16	16	0.000	0.000	0.000	0.924	0.861	0.880	0.001	0.888333333333333	9.79495731692538	1.26596129291276e-05	0.000850968240689725
MS.gene39878	0	0	0	24	11	63	0.000	0.000	0.000	5.623	2.162	13.314	0.001	7.033	12.7799245019679	1.27616421829099e-05	0.000857297363052422
MS.gene013090	0	0	0	27	10	44	0.000	0.000	0.000	1.324	0.413	1.929	0.001	1.222	10.2550285698187	1.27848974091407e-05	0.000858330088389872
MS.gene042171	59	111	78	236	447	508	5.414	10.132	7.618	25.969	43.260	50.805	7.72133333333333	40.0113333333333	2.37348680447853	1.28093106767251e-05	0.000859439239767088
MS.gene70170	689	707	705	113	226	98	30.558	31.306	33.399	6.025	10.586	4.749	31.7543333333333	7.12	-2.15700433540492	1.29415401757604e-05	0.000867776488571074
MS.gene063512	0	0	0	17	13	30	0.000	0.000	0.000	1.041	0.700	1.670	0.001	1.137	10.1510165388922	1.29997925446799e-05	0.000871146097940258
MS.gene027548	160	168	50	16	12	10	10.109	10.588	3.354	1.198	0.786	0.675	8.017	0.886333333333333	-3.17714119775978	1.30698691452175e-05	0.000874765458247361
MS.gene44914	160	168	50	16	12	10	10.109	10.588	3.354	1.198	0.786	0.675	8.017	0.886333333333333	-3.17714119775978	1.30698691452175e-05	0.000874765458247361
MS.gene64535	2	0	0	68	19	50	0.031	0.000	0.000	1.072	0.269	0.708	0.0103333333333333	0.683	6.04650795862438	1.32124914735402e-05	0.000883767972365577
MS.gene45613	327	429	123	14	35	34	8.152	10.652	3.264	0.416	0.915	0.912	7.356	0.747666666666667	-3.29845436004682	1.32352935546031e-05	0.000884678169803489
MS.gene78719	23	27	5	88	265	244	1.056	1.233	0.231	4.846	12.831	12.236	0.84	9.971	3.5692769679779	1.32495932997214e-05	0.000884678169803489
MS.gene82017	0	0	0	59	42	7	0.000	0.000	0.000	3.959	2.469	0.447	0.001	2.29166666666667	11.1621814974656	1.32504715087882e-05	0.000884678169803489
MSTRG.64397	0	0	0	20	36	10	0.000	0.000	0.000	1.782	2.777	0.768	0.001	1.77566666666667	10.79414506484	1.32978927922299e-05	0.000887300266917814
MS.gene024609	109	97	170	1423	815	406	6.432	5.683	10.720	100.989	50.854	26.225	7.61166666666667	59.356	2.963109583041	1.33081695443926e-05	0.000887442206084894
MS.gene54405	400	441	319	108	127	69	7.370	8.092	6.270	2.398	2.470	1.390	7.244	2.086	-1.7960473884304	1.33742141344744e-05	0.000889878919340316
MS.gene036906	0	0	0	1	230	457	0.000	0.000	0.000	0.049	11.478	23.595	0.001	11.7073333333333	13.5151248793942	1.33773983282988e-05	0.000889878919340316
MS.gene27538	0	0	0	1	230	457	0.000	0.000	0.000	0.049	11.478	23.595	0.001	11.7073333333333	13.5151248793942	1.33773983282988e-05	0.000889878919340316
MS.gene27540	0	0	0	1	230	457	0.000	0.000	0.000	0.049	11.478	23.595	0.001	11.7073333333333	13.5151248793942	1.33773983282988e-05	0.000889878919340316
MS.gene44234	0	0	0	62	19	12	0.000	0.000	0.000	3.322	0.913	0.567	0.001	1.60066666666667	10.6444571875093	1.34370358241985e-05	0.00089330037611483
MS.gene045721	1	3	0	25	35	22	0.033	0.092	0.000	0.976	1.208	0.792	0.0416666666666667	0.992	4.57337452644594	1.34924384126539e-05	0.000896436290998136
MS.gene32437	0	2	0	24	29	41	0.000	0.086	0.000	1.294	1.384	2.015	0.0286666666666667	1.56433333333333	5.77002999032616	1.35744023708275e-05	0.000901332040348333
MS.gene02511	20	24	16	0	0	0	0.736	0.872	0.631	0.000	0.000	0.000	0.746333333333333	0.001	-9.54367631213144	1.3584999762051e-05	0.000901486014069803
MS.gene92331	6	10	16	91	116	44	0.504	0.755	1.361	8.600	9.595	3.762	0.873333333333333	7.319	3.06704223451767	1.36226363076508e-05	0.000903432996785408
MSTRG.49858	27	25	37	1	0	0	1.424	1.315	2.083	0.063	0.000	0.000	1.60733333333333	0.021	-6.25813601210261	1.3764526958655e-05	0.000912287378674822
MS.gene02219	428	404	464	3048	1315	1536	16.603	15.620	19.220	142.304	53.951	65.193	17.1476666666667	87.1493333333333	2.34547735019753	1.38134663521571e-05	0.000914974098794495
MS.gene86083	143	197	114	1087	417	1126	3.862	5.314	3.297	35.299	11.902	33.231	4.15766666666667	26.8106666666667	2.68896109092008	1.3848014632624e-05	0.000915611496274769
MS.gene049356	162	162	199	536	664	1142	6.079	6.063	7.981	24.204	26.342	46.863	6.70766666666667	32.4696666666667	2.27520967204323	1.38483138285922e-05	0.000915611496274769
MS.gene06475	162	162	199	536	664	1142	6.079	6.063	7.981	24.204	26.342	46.863	6.70766666666667	32.4696666666667	2.27520967204323	1.38483138285922e-05	0.000915611496274769
MS.gene34142	66	40	51	0	0	3	2.598	1.590	2.168	0.000	0.000	0.118	2.11866666666667	0.0393333333333333	-5.75126035998668	1.38761583661181e-05	0.000916895792037881
MS.gene37618	30	22	27	78	112	75	2.875	2.106	2.705	8.880	11.222	7.765	2.562	9.289	1.85825281708615	1.39219889021178e-05	0.000919007696095173
MS.gene026679	363	333	201	714	1060	953	39.122	35.862	23.100	92.579	120.909	112.341	32.6946666666667	108.609666666667	1.73202529441128	1.39249983796964e-05	0.000919007696095173
MS.gene069529	87	74	76	268	697	2239	3.942	3.359	3.697	14.605	33.363	110.885	3.666	52.951	3.85237923933516	1.40045672031906e-05	0.000923699179643513
MSTRG.20940	1	1	0	31	20	24	0.105	0.104	0.000	3.904	2.214	2.748	0.0696666666666667	2.95533333333333	5.40670851508438	1.40356240651517e-05	0.0009251872170549
MS.gene75231	69	35	23	2	1	0	12.612	6.417	4.463	0.455	0.195	0.000	7.83066666666667	0.216666666666667	-5.17558601458161	1.40545964705215e-05	0.000925395143246067
MS.gene015572	11	13	5	77	42	108	1.415	1.588	0.681	11.594	5.530	14.856	1.228	10.66	3.11782497227636	1.40557745252674e-05	0.000925395143246067
MS.gene99339	202	166	231	14	41	10	26.338	21.607	32.122	2.189	5.611	1.489	26.689	3.09633333333333	-3.10761255354305	1.4122343531798e-05	0.000929216071839964
MS.gene056941	30	42	28	90	111	94	2.091	2.895	2.089	7.437	8.105	7.089	2.35833333333333	7.54366666666667	1.67749828157709	1.41922061525634e-05	0.000933248966777411
MS.gene052358	21	18	60	0	0	0	2.546	2.124	7.759	0.000	0.000	0.000	4.143	0.001	-12.0164601049792	1.42861183706021e-05	0.000938857489418655
MS.gene65812	0	4	3	67	28	367	0.000	0.167	0.136	3.205	1.189	15.959	0.101	6.78433333333333	6.06977985720834	1.43815894115048e-05	0.000944561627844276
MS.gene66800	21	23	27	71	106	134	0.849	0.937	1.155	3.426	4.480	5.872	0.980333333333333	4.59266666666667	2.22798779380679	1.44342570173083e-05	0.000947449317600833
MS.gene012197	130	200	101	584	479	388	10.801	16.625	9.009	58.484	42.195	35.332	12.145	45.337	1.90032643951876	1.44987547170875e-05	0.000951109575251348
MS.gene05843	242	67	34	0	3	0	18.780	5.174	2.819	0.000	0.263	0.000	8.92433333333333	0.0876666666666667	-6.66957219687221	1.45904811280633e-05	0.000956550537291061
MS.gene011753	49	43	26	3	0	1	2.070	1.801	1.172	0.152	0.000	0.046	1.681	0.066	-4.67070988987771	1.46368266829914e-05	0.00095901157740334
MS.gene70692	672	903	505	3311	3737	1560	36.330	48.658	29.126	215.172	213.481	92.183	38.038	173.612	2.19035337195671	1.47177348310981e-05	0.000963732852935913
MS.gene50520	18	20	20	0	0	0	2.330	2.595	2.858	0.002	0.000	0.000	2.59433333333333	0.000666666666666667	-11.9261106417853	1.47588542386987e-05	0.000965844610771093
MS.gene045327	364	467	349	30	49	5	12.395	15.887	12.686	1.222	1.773	0.198	13.656	1.06433333333333	-3.68151300617881	1.48497216982265e-05	0.000971207474071095
MS.gene031086	37	20	15	0	0	0	1.896	1.035	0.809	0.000	0.000	0.000	1.24666666666667	0.001	-10.2838600540538	1.48873815379966e-05	0.000973086081980878
MS.gene92132	34	43	11	0	0	0	2.268	2.846	0.802	0.000	0.000	0.000	1.972	0.001	-10.9454438363779	1.51312782189803e-05	0.000988434638065901
MS.gene21723	1	1	0	637	1	142	0.305	0.302	0.000	158.711	0.272	32.282	0.202333333333333	63.755	8.29966066410153	1.51687759385739e-05	0.000990290081433457
MS.gene048069	0	0	0	8	33	81	0.000	0.000	0.000	0.242	0.887	2.244	0.001	1.12433333333333	10.134854102297	1.5185897547768e-05	0.000990813848690352
MS.gene85462	1	0	0	11	127	34	0.084	0.000	0.000	1.126	11.316	3.119	0.028	5.187	7.53332973230583	1.52574767479826e-05	0.000994598127160985
MSTRG.76943	1	0	0	12	45	37	0.095	0.000	0.000	1.378	4.542	3.862	0.0316666666666667	3.26066666666667	6.68605814100684	1.52621651176455e-05	0.000994598127160985
MS.gene013920	64	108	184	966	670	558	4.189	7.048	12.818	75.677	46.172	39.764	8.01833333333333	53.871	2.74813454727719	1.53174209253682e-05	0.000997602004586109
MS.gene031437	0	0	0	43	8	39	0.000	0.000	0.000	5.214	0.793	4.248	0.001	3.41833333333333	11.7390773706461	1.53835093512698e-05	0.00100100133628392
MS.gene09005	0	0	0	46	70	6	0.000	0.000	0.000	2.822	3.774	0.335	0.001	2.31033333333333	11.1738853023872	1.53879997882298e-05	0.00100100133628392
MS.gene72001	19	24	16	0	0	0	2.929	3.776	2.602	0.000	0.000	0.000	3.10233333333333	0.001	-11.5991379911878	1.54317971275592e-05	0.00100325107355556
MS.gene062812	0	0	0	29	9	60	0.000	0.000	0.000	1.040	0.286	1.930	0.001	1.08533333333333	10.0839224835451	1.54649467130049e-05	0.00100480630806245
MS.gene046038	334	321	132	40	31	12	10.903	10.459	4.593	1.570	1.087	0.428	8.65166666666667	1.02833333333333	-3.07267009324242	1.54756160986916e-05	0.00100489994935422
MSTRG.76675	273	228	18	6	1	4	5.401	4.498	2.353	0.148	0.024	0.096	4.084	0.0893333333333333	-5.51464046114119	1.57746975304094e-05	0.00102371018329793
MS.gene24457	170	228	22	4	2	7	9.394	12.573	1.311	0.236	0.096	0.431	7.75933333333333	0.254333333333333	-4.93114024276388	1.59723448276208e-05	0.00103591929124703
MSTRG.90194	214	238	121	15	14	35	28.399	31.609	17.195	2.331	1.926	5.120	25.7343333333333	3.12566666666667	-3.04145857195694	1.60353629131395e-05	0.00103938740739662
MS.gene09329	1	1	1	36	69	10	0.027	0.027	0.029	1.173	1.977	0.296	0.0276666666666667	1.14866666666667	5.37566755487803	1.60932055938904e-05	0.00104251613512593
MSTRG.99955	3	7	3	43	25	46	0.426	1.148	0.582	8.219	4.252	8.007	0.718666666666667	6.826	3.24764573706752	1.61121521547465e-05	0.00104312295415644
MS.gene062158	0	0	0	22	51	9	0.000	0.000	0.000	3.908	7.838	1.432	0.001	4.39266666666667	12.1008813107049	1.63466953641136e-05	0.00105767878293235
MS.gene034868	7	9	2	140	90	27	0.738	0.909	0.242	17.736	10.028	3.066	0.629666666666667	10.2766666666667	4.02864028260617	1.63584195164909e-05	0.00105780884397166
MS.gene86528	0	0	0	44	7	59	0.000	0.000	0.000	1.545	0.210	1.883	0.001	1.21266666666667	10.2439673269303	1.64138760181027e-05	0.00106076500236872
MS.gene013913	21	21	21	102	76	197	2.284	2.277	2.438	13.340	8.756	23.426	2.333	15.174	2.7013432304002	1.64341993939862e-05	0.00106144848339746
MS.gene065081	110	122	58	14	17	6	6.046	6.657	3.377	0.951	0.985	0.356	5.36	0.764	-2.81058845730939	1.65337698069134e-05	0.00106724651044685
MS.gene033150	195	145	130	344	565	495	9.228	6.877	6.588	19.593	28.324	25.685	7.56433333333333	24.534	1.6974976244449	1.66456167795435e-05	0.0010738296440808
MS.gene73345	124	114	100	24	37	24	9.882	9.012	8.517	2.259	3.113	2.083	9.137	2.485	-1.87847470347647	1.66769972683914e-05	0.00107521706189549
MS.gene018884	0	0	2	9	177	164	0.000	0.000	0.066	0.382	6.372	6.132	0.022	4.29533333333333	7.60912276006298	1.67365208415318e-05	0.00107841623493408
MS.gene033090	59	47	60	8	12	6	1.415	1.123	1.531	0.221	0.293	0.145	1.35633333333333	0.219666666666667	-2.62632391006565	1.6769137646878e-05	0.00107924068797682
MS.gene044414	59	47	60	8	12	6	1.415	1.123	1.531	0.221	0.293	0.145	1.35633333333333	0.219666666666667	-2.62632391006565	1.6769137646878e-05	0.00107924068797682
MS.gene07211	0	0	0	18	38	10	0.000	0.000	0.000	3.346	6.103	1.631	0.001	3.69333333333333	11.8507077602154	1.69922821669765e-05	0.00109295603459711
MS.gene004429	139	120	220	6	0	0	8.336	7.179	14.059	0.428	0.000	0.000	9.858	0.142666666666667	-6.11057477999124	1.7050886557957e-05	0.00109549198137223
MS.gene018382	201	139	277	41	37	31	4.303	2.971	6.316	1.057	0.834	0.722	4.53	0.871	-2.37876642633473	1.70518289033099e-05	0.00109549198137223
MS.gene57151	0	0	0	775	1	109	0.000	0.000	0.000	46.020	0.052	5.885	0.001	17.319	14.0800680107289	1.71375356745472e-05	0.00110034902551876
MS.gene073222	424	386	394	1172	1587	779	17.904	16.257	17.760	59.541	70.895	35.963	17.307	55.4663333333333	1.68025668834409	1.72196356901042e-05	0.00110444046581648
MS.gene023568	17	25	17	0	0	0	5.384	7.855	5.899	0.000	0.000	0.000	6.37933333333333	0.001	-12.6391899489425	1.72234411286394e-05	0.00110444046581648
MS.gene99646	168	200	159	2	12	20	13.562	16.113	13.703	0.194	1.024	1.765	14.4593333333333	0.994333333333333	-3.86212765439689	1.72402605426853e-05	0.00110444046581648
MS.gene042200	29	24	27	0	1	0	5.415	4.516	5.456	0.000	0.200	0.000	5.129	0.0666666666666667	-6.26556816692375	1.72418273739658e-05	0.00110444046581648
MS.gene71385	210	191	193	45	70	38	6.779	6.127	6.621	1.731	2.391	1.321	6.509	1.81433333333333	-1.84299637888496	1.72715279001067e-05	0.00110569255184134
MS.gene005402	58	48	9	0	0	0	1.721	1.420	0.283	0.000	0.000	0.000	1.14133333333333	0.001	-10.15650448568	1.72926523155224e-05	0.00110639446175018
MS.gene89070	98	104	90	26	30	23	10.555	11.156	10.405	3.373	3.416	2.730	10.7053333333333	3.173	-1.75441029143463	1.73655824791924e-05	0.00111040816445781
MSTRG.44323	0	2	0	44	151	17	0.000	0.412	0.000	10.937	32.993	3.842	0.137333333333333	15.924	6.85737712962929	1.73873699189039e-05	0.00111114885406047
MS.gene56527	11	38	59	0	0	0	1.017	3.680	6.122	0.000	0.000	0.000	3.60633333333333	0.001	-11.8163170358754	1.74162818559295e-05	0.00111234370246419
MS.gene002141	3	0	12	196	936	80	0.098	0.000	0.359	6.745	28.245	2.491	0.152333333333333	12.4936666666667	6.35782146937203	1.74984005406898e-05	0.00111693336862744
MS.gene59522	431	421	327	17	37	70	23.691	23.079	19.202	1.120	2.165	4.229	21.9906666666667	2.50466666666667	-3.13420082107114	1.75880132576293e-05	0.00112199572565292
MS.gene87404	3	0	0	39	28	38	0.215	0.000	0.000	3.439	2.215	3.077	0.0716666666666667	2.91033333333333	5.34373833662707	1.76441566396018e-05	0.00112491828879943
MS.gene55026	3	1	1	41	14	101	0.113	0.041	0.044	2.063	0.603	4.582	0.066	2.416	5.19401061996663	1.76634068733723e-05	0.00112548665387705
MS.gene023804	0	0	0	22	28	9	0.000	0.000	0.000	1.973	2.207	0.745	0.001	1.64166666666667	10.6809455085099	1.78074368083182e-05	0.00113400048610632
MS.gene044513	0	0	0	43	7	53	0.000	0.000	0.000	7.617	1.052	8.496	0.001	5.72166666666667	12.4822197361235	1.79154725291617e-05	0.00114021354825428
MS.gene039175	46	46	30	157	114	193	5.499	5.447	3.820	22.623	14.368	25.283	4.922	20.758	2.07635088613011	1.79542440169282e-05	0.00114201366952301
MS.gene22572	15	23	22	0	0	0	2.493	3.848	3.965	0.000	0.000	0.000	3.43533333333333	0.001	-11.7462343764319	1.81019549130176e-05	0.00115073694118684
MS.gene72917	733	850	55	16	9	27	42.768	49.461	3.450	1.126	0.580	1.718	31.893	1.14133333333333	-4.80444770427107	1.81270237075289e-05	0.00115165825357722
MS.gene92558	56	108	87	262	697	356	6.539	12.498	10.854	36.738	85.826	45.370	9.96366666666667	55.978	2.4901112804584	1.83253936466211e-05	0.00116358235635499
MS.gene52678	69	52	111	606	273	732	5.105	3.869	8.780	54.004	21.409	59.328	5.918	44.9136666666667	2.92397290417114	1.83570780780942e-05	0.0011649149285047
MS.gene35971	0	1	0	114	4	155	0.000	0.051	0.000	5.364	0.155	6.587	0.017	4.03533333333333	7.8910092937387	1.83799045662146e-05	0.0011656841629225
MS.gene72659	3	0	0	32	111	32	0.201	0.000	0.000	2.261	6.891	2.040	0.067	3.73066666666667	5.79912855598583	1.85077114957289e-05	0.00117310666084249
MS.gene75055	352	288	258	72	54	83	38.774	31.599	30.359	9.580	6.228	9.985	33.5773333333333	8.59766666666667	-1.96547057499423	1.86578761562561e-05	0.00118178674791292
MSTRG.22529	73	65	41	0	4	0	6.549	5.816	3.926	0.000	0.379	0.000	5.43033333333333	0.126333333333333	-5.42573350575506	1.8666359395842e-05	0.00118178674791292
MS.gene022540	56	68	8	0	0	0	4.416	5.364	0.629	0.000	0.000	0.000	3.46966666666667	0.001	-11.7605813533889	1.87575024487272e-05	0.00118686707097859
MS.gene57166	107	218	55	0	5	0	6.418	13.120	3.543	0.000	0.327	0.000	7.69366666666667	0.109	-6.14127128513128	1.88527867409897e-05	0.00119177627956385
MS.gene91527	0	3	0	27	59	31	0.000	0.221	0.000	2.584	4.931	2.684	0.0736666666666667	3.39966666666667	5.52823752473069	1.88569771769917e-05	0.00119177627956385
MS.gene055350	92	89	83	341	262	606	10.011	9.620	9.620	44.430	29.954	71.761	9.75033333333333	48.715	2.32084261977119	1.89017967931649e-05	0.00119391598711815
MS.gene82457	1	0	0	211	3	121	0.074	0.000	0.000	36.957	0.467	19.238	0.0246666666666667	18.8873333333333	9.58064053937739	1.90574102691915e-05	0.00120172395917178
MS.gene86461	1	0	0	211	3	121	0.074	0.000	0.000	36.957	0.467	19.238	0.0246666666666667	18.8873333333333	9.58064053937739	1.90574102691915e-05	0.00120172395917178
MS.gene42586	0	0	0	14	14	18	0.000	0.000	0.000	0.489	0.429	0.571	0.001	0.496333333333333	8.95516553786094	1.90585176315686e-05	0.00120172395917178
MS.gene008060	166	150	92	27	37	23	26.637	23.968	15.687	5.269	6.301	4.029	22.0973333333333	5.19966666666667	-2.08738123331288	1.92107622136087e-05	0.00121062265697391
MS.gene01970	6	12	1	62	63	94	0.115	0.242	0.031	1.531	1.367	2.111	0.129333333333333	1.66966666666667	3.69039405407078	1.92581032081083e-05	0.00121290407683456
MS.gene020921	0	0	0	20	39	9	0.000	0.000	0.000	2.032	3.465	0.794	0.001	2.097	11.0341111460966	1.930499818655e-05	0.00121515478469616
MS.gene24243	57	69	71	158	411	361	4.577	5.586	6.115	15.355	35.067	31.866	5.426	27.4293333333333	2.33775860534943	1.93334997466182e-05	0.00121624578561987
MS.gene49284	35	20	35	101	118	128	3.387	1.963	3.572	11.779	12.032	13.489	2.974	12.4333333333333	2.06373657725638	1.95416086450398e-05	0.0012279189113685
MS.gene49404	35	20	35	101	118	128	3.387	1.963	3.572	11.779	12.032	13.489	2.974	12.4333333333333	2.06373657725638	1.95416086450398e-05	0.0012279189113685
MS.gene85251	204	191	13	5	3	1	19.556	18.195	1.302	0.613	0.309	0.110	13.0176666666667	0.344	-5.24191850268243	1.95573423104013e-05	0.00122819884134438
MSTRG.66830	0	0	0	71	6	46	0.000	0.000	0.000	3.423	0.254	2.032	0.001	1.903	10.894059846274	1.96308482878438e-05	0.00123145721504564
MS.gene52692	0	0	0	201	3	76	0.000	0.000	0.000	8.701	0.119	2.980	0.001	3.93333333333333	11.9415367384154	1.96318446698126e-05	0.00123145721504564
MSTRG.24329	8	3	8	36	49	85	0.599	0.234	0.646	3.408	4.026	7.274	0.493	4.90266666666667	3.31390712410423	1.96946451238674e-05	0.00123468530844188
MSTRG.91853	3	0	2	19	40	44	0.217	0.000	0.155	1.634	2.954	3.343	0.124	2.64366666666667	4.41412825677009	1.97647810670478e-05	0.00123780488375452
MS.gene89905	2297	2824	614	117	8	16	132.564	162.533	37.800	8.103	0.477	1.036	110.965666666667	3.20533333333333	-5.11349516298835	1.97671398397458e-05	0.00123780488375452
MS.gene052205	276	267	357	84	89	71	14.219	13.755	19.677	5.233	4.854	4.009	15.8836666666667	4.69866666666667	-1.75722066136242	1.97914455517174e-05	0.00123797556439915
MS.gene052344	200	264	226	37	74	44	10.068	13.215	12.100	2.255	3.943	2.419	11.7943333333333	2.87233333333333	-2.03779878525497	1.97926025769679e-05	0.00123797556439915
MS.gene94518	0	0	0	14	87	13	0.000	0.000	0.000	1.490	7.871	1.202	0.001	3.521	11.7817695118631	1.99798912820798e-05	0.00124897259538581
MS.gene007736	215	175	156	34	10	23	21.752	17.664	16.818	4.093	1.110	2.578	18.7446666666667	2.59366666666667	-2.85341518657775	1.99951877279945e-05	0.00124921168539298
MS.gene06753	238	230	155	18	43	9	18.391	17.664	12.767	1.686	3.547	0.723	16.274	1.98533333333333	-3.03511573749938	2.00285073563719e-05	0.00125057586500695
MS.gene69835	1	4	5	289	8	191	0.058	0.230	0.306	19.925	0.512	11.999	0.198	10.812	5.77098917645509	2.00528784751027e-05	0.00125138005819273
MSTRG.38706	0	0	0	26	16	11	0.000	0.000	0.000	2.054	1.111	0.790	0.001	1.31833333333333	10.364499478639	2.00723070532293e-05	0.00125187507248648
MS.gene049677	145	179	278	20	38	10	17.619	21.762	36.147	2.979	4.923	1.362	25.176	3.088	-3.02730442603034	2.00919773102075e-05	0.0012523845845421
MS.gene54839	0	0	0	27	10	21	0.000	0.000	0.000	1.116	0.351	0.792	0.001	0.753	9.55650605467193	2.01501272663025e-05	0.00125529068001374
MSTRG.10908	346	419	271	821	784	718	35.083	42.376	29.263	100.061	84.023	79.608	35.574	87.8973333333333	1.30499619437561	2.02817267198408e-05	0.00126276651295429
MS.gene000678	0	0	0	11	21	16	0.000	0.000	0.000	1.816	2.975	2.357	0.001	2.38266666666667	11.2183614183203	2.04335266078964e-05	0.0012714907885525
MS.gene50585	0	0	0	18	11	26	0.000	0.000	0.000	1.560	0.881	2.080	0.001	1.507	10.5574637015978	2.04705568143191e-05	0.00127306755242449
MS.gene77418	39	31	63	213	169	268	3.932	3.096	6.754	25.544	17.825	29.252	4.594	24.207	2.3976015338114	2.06043625352174e-05	0.00128065756750713
MS.gene057369	234	218	225	69	67	74	20.508	19.094	21.024	7.321	6.179	7.143	20.2086666666667	6.881	-1.55428398945258	2.06198446751173e-05	0.00128088875407695
MS.gene22774	0	0	0	35	8	34	0.000	0.000	0.000	3.989	0.793	3.550	0.001	2.77733333333333	11.4394846233195	2.07791915183227e-05	0.00128963535592269
MS.gene036940	7	20	0	242	569	173	0.199	0.571	0.000	8.539	17.652	5.564	0.256666666666667	10.585	5.36598151403384	2.07843339881934e-05	0.00128963535592269
MS.gene002661	0	0	1	40	3	621	0.000	0.000	0.039	1.743	0.120	24.702	0.013	8.855	9.41183687349818	2.08626489643629e-05	0.00129375749372113
MS.gene43475	0	0	0	85	14	14	0.000	0.000	0.000	5.686	0.827	0.869	0.001	2.46066666666667	11.2648335215245	2.11379817733327e-05	0.00131008567171717
MS.gene07448	353	312	242	72	80	95	34.879	30.784	25.560	8.594	8.317	10.236	30.4076666666667	9.049	-1.7486048406793	2.13513454501873e-05	0.00132180486799213
MS.gene88816	353	312	242	72	80	95	34.879	30.784	25.560	8.594	8.317	10.236	30.4076666666667	9.049	-1.7486048406793	2.13513454501873e-05	0.00132180486799213
MS.gene023805	0	0	0	21	10	27	0.000	0.000	0.000	1.080	0.453	1.254	0.001	0.929	9.85953478638265	2.13956936318035e-05	0.0013237977602473
MSTRG.97568	0	0	0	36	69	6	0.000	0.000	0.000	4.045	6.816	0.613	0.001	3.82466666666667	11.9011183019308	2.15134632128992e-05	0.0013303285500106
MSTRG.25731	0	1	0	22	16	31	0.000	0.102	0.000	2.226	1.348	2.875	0.034	2.14966666666667	5.9824344122359	2.16033743357503e-05	0.00133442366947271
MS.gene037392	0	0	0	8	47	24	0.000	0.000	0.000	0.253	1.260	0.670	0.001	0.727666666666667	9.50713391426964	2.16171812091039e-05	0.00133442366947271
MS.gene014930	207	260	290	646	685	798	19.005	23.814	28.353	71.282	66.442	79.978	23.724	72.5673333333333	1.61297297870426	2.16287045008434e-05	0.00133442366947271
MS.gene32722	207	260	290	646	685	798	19.005	23.814	28.353	71.282	66.442	79.978	23.724	72.5673333333333	1.61297297870426	2.16287045008434e-05	0.00133442366947271
MS.gene33554	42	28	44	4	4	1	2.497	1.692	2.847	0.288	0.254	0.066	2.34533333333333	0.202666666666667	-3.53261225402837	2.17721863446707e-05	0.0013425154201602
MS.gene78080	0	0	0	39	18	10	0.000	0.000	0.000	5.105	2.057	1.219	0.001	2.79366666666667	11.4479441769071	2.1828661644349e-05	0.00134523605532619
MS.gene055128	5	3	3	21	54	27	0.166	0.081	0.100	0.783	1.797	0.917	0.115666666666667	1.16566666666667	3.33311022811946	2.18757687521775e-05	0.00134737660535541
MS.gene40228	24	15	19	0	0	0	0.898	0.558	0.744	0.000	0.000	0.000	0.733333333333333	0.001	-9.51832530769087	2.18938132466955e-05	0.00134738823768363
MS.gene52590	174	127	115	0	9	8	6.662	4.846	4.676	0.000	0.350	0.314	5.39466666666667	0.221333333333333	-4.60724117321136	2.19007041709907e-05	0.00134738823768363
MS.gene88720	122	133	141	35	40	36	7.820	8.485	9.673	2.740	2.699	2.527	8.65933333333333	2.65533333333333	-1.70536297972204	2.19228367614253e-05	0.00134798831684664
MS.gene90269	2	0	0	41	18	289	0.050	0.000	0.000	1.638	0.631	10.429	0.0166666666666667	4.23266666666667	7.9884574728114	2.20300768925092e-05	0.00135381784605519
MSTRG.68187	393	154	208	1193	1017	1911	8.315	3.255	4.707	30.370	22.770	44.252	5.42566666666667	32.464	2.58096844871677	2.20976411938485e-05	0.00135682573542397
MS.gene034878	0	0	0	8	27	77	0.000	0.000	0.000	0.672	1.970	5.891	0.001	2.84433333333333	11.4738748319567	2.21039428315544e-05	0.00135682573542397
MS.gene23315	60	47	12	345	209	335	2.463	1.933	0.549	17.096	9.133	15.131	1.64833333333333	13.7866666666667	3.06419375955583	2.21438449369072e-05	0.00135850929262226
MS.gene87970	118	107	15	0	2	0	4.286	3.868	0.566	0.000	0.060	0.000	2.90666666666667	0.02	-7.18322182405577	2.22620820623835e-05	0.00136499404627435
MS.gene019580	356	406	323	31	56	7	60.398	68.760	58.621	6.289	10.108	1.251	62.593	5.88266666666667	-3.41145912909013	2.23275402803137e-05	0.00136685330937493
MS.gene056747	356	406	323	31	56	7	60.398	68.760	58.621	6.289	10.108	1.251	62.593	5.88266666666667	-3.41145912909013	2.23275402803137e-05	0.00136685330937493
MSTRG.70763	6	6	1	90	61	24	0.529	0.527	0.094	9.537	5.708	2.312	0.383333333333333	5.85233333333333	3.9323405834386	2.23300614112494e-05	0.00136685330937493
MS.gene56770	0	0	0	9	23	59	0.000	0.000	0.000	0.618	1.368	3.695	0.001	1.89366666666667	10.8869666869205	2.24031774721592e-05	0.0013705186473561
MS.gene26162	0	0	0	12	19	14	0.000	0.000	0.000	1.165	1.622	1.236	0.001	1.341	10.3890935219045	2.24151128237405e-05	0.0013705186473561
MS.gene058897	33	43	65	0	4	2	1.716	2.258	3.676	0.000	0.215	0.126	2.55	0.113666666666667	-4.4876161034432	2.24300726590214e-05	0.00137066372738728
MSTRG.83253	3	8	9	127	28	114	0.112	0.310	0.394	6.321	1.226	5.160	0.272	4.23566666666667	3.96091050175308	2.24559088713916e-05	0.00137147290888962
MS.gene31484	44	37	90	3	7	3	1.658	1.391	3.639	0.137	0.281	0.125	2.22933333333333	0.181	-3.62255074427652	2.25249940684258e-05	0.00137492109253432
MS.gene017926	0	0	0	19	11	19	0.000	0.000	0.000	0.931	0.481	0.837	0.001	0.749666666666667	9.55010544505666	2.2563049162973e-05	0.00137647240257812
MS.gene31132	180	169	415	1421	1606	1125	7.312	6.853	18.034	69.512	69.056	50.029	10.733	62.8656666666667	2.55021893877799	2.2660925965104e-05	0.00138166939136058
MS.gene07868	0	1	0	62	14	24	0.000	0.082	0.000	6.201	1.265	2.210	0.0273333333333333	3.22533333333333	6.88264304936184	2.27024540408229e-05	0.0013826530943934
MS.gene30577	0	1	0	62	14	24	0.000	0.082	0.000	6.201	1.265	2.210	0.0273333333333333	3.22533333333333	6.88264304936184	2.27024540408229e-05	0.0013826530943934
MS.gene37463	3	4	0	32	34	25	0.389	0.548	0.000	4.924	4.658	3.479	0.312333333333333	4.35366666666667	3.80107250124095	2.29155552073649e-05	0.00139485152839911
MS.gene001265	20	34	13	0	0	0	0.814	1.407	0.598	0.000	0.000	0.000	0.939666666666667	0.001	-9.87600526184927	2.30505919909421e-05	0.00140228727086796
MS.gene020641	0	0	0	44	16	11	0.000	0.000	0.000	2.305	0.716	0.522	0.001	1.181	10.2057932493972	2.30878663524909e-05	0.00140377063453629
MS.gene21810	0	1	3	51	43	17	0.000	0.071	0.255	4.397	3.266	1.358	0.108666666666667	3.007	4.79034349906408	2.32192967571669e-05	0.00141097395110027
MS.gene05519	142	113	24	3	5	7	9.047	7.158	1.601	0.235	0.355	0.461	5.93533333333333	0.350333333333333	-4.08252888653557	2.33614211397737e-05	0.0014188187144538
MS.gene93596	188	233	86	24	6	7	14.947	18.475	7.297	2.260	0.504	0.609	13.573	1.12433333333333	-3.59359790786743	2.34561394654002e-05	0.00142377720573286
MS.gene071925	47	45	72	578	159	797	1.926	1.832	3.134	28.337	6.858	35.504	2.29733333333333	23.5663333333333	3.35869520234441	2.34758896307764e-05	0.00142418217345036
MS.gene76537	24	13	32	0	0	0	3.161	1.770	4.546	0.000	0.000	0.000	3.159	0.001	-11.6252522217469	2.35377734246108e-05	0.00142582441040843
MS.gene035916	62	72	79	14	18	12	2.088	2.422	2.848	0.586	0.641	0.438	2.45266666666667	0.555	-2.14379149901435	2.35422405979555e-05	0.00142582441040843
MS.gene063041	62	72	79	14	18	12	2.088	2.422	2.848	0.586	0.641	0.438	2.45266666666667	0.555	-2.14379149901435	2.35422405979555e-05	0.00142582441040843
MS.gene59758	20	22	56	238	218	168	1.072	1.191	3.265	15.613	12.607	10.000	1.84266666666667	12.74	2.78949825747656	2.36033802466534e-05	0.00142873268035537
MS.gene059774	583	547	616	206	227	188	53.992	50.580	60.926	22.994	22.270	19.050	55.166	21.438	-1.36360905695522	2.37294026082511e-05	0.0014339696431884
MS.gene060697	583	547	616	206	227	188	53.992	50.580	60.926	22.994	22.270	19.050	55.166	21.438	-1.36360905695522	2.37294026082511e-05	0.0014339696431884
MS.gene58358	583	547	616	206	227	188	53.992	50.580	60.926	22.994	22.270	19.050	55.166	21.438	-1.36360905695522	2.37294026082511e-05	0.0014339696431884
MS.gene77476	0	0	2	25	28	25	0.000	0.000	0.046	0.654	0.638	0.602	0.0153333333333333	0.631333333333333	5.36365865941137	2.38682302215763e-05	0.00144155902938356
MS.gene071035	14	22	23	0	0	0	1.953	3.103	3.480	0.000	0.000	0.000	2.84533333333333	0.001	-11.4743819601033	2.39420925220564e-05	0.00144521849511604
MSTRG.82947	438	403	464	67	63	117	72.726	66.698	82.158	13.285	11.107	21.191	73.8606666666667	15.1943333333333	-2.28127290782141	2.40019720203038e-05	0.0014480303286155
MS.gene09932	97	92	55	18	11	9	10.811	10.248	6.596	2.470	1.326	1.119	9.21833333333333	1.63833333333333	-2.49227702037535	2.40756774996781e-05	0.00145086934218453
MS.gene22555	97	92	55	18	11	9	10.811	10.248	6.596	2.470	1.326	1.119	9.21833333333333	1.63833333333333	-2.49227702037535	2.40756774996781e-05	0.00145086934218453
MS.gene014718	415	418	163	64	56	39	55.219	55.347	23.062	10.288	7.863	5.709	44.5426666666667	7.95333333333333	-2.48555638922217	2.41219467384504e-05	0.00145285364495772
MS.gene028722	225	226	305	1227	760	2022	20.529	20.561	29.771	134.797	73.439	202.043	23.6203333333333	136.759666666667	2.53354158201411	2.42683096308443e-05	0.0014608610156168
MS.gene08804	0	0	0	4	28	443	0.000	0.000	0.000	0.319	2.125	34.340	0.001	12.2613333333333	13.581828249997	2.43252063970201e-05	0.00146266888492739
MS.gene55655	0	0	0	4	28	443	0.000	0.000	0.000	0.319	2.125	34.340	0.001	12.2613333333333	13.581828249997	2.43252063970201e-05	0.00146266888492739
MS.gene65126	0	0	0	22	35	8	0.000	0.000	0.000	2.434	3.396	0.825	0.001	2.21833333333333	11.1152604500781	2.43752626527203e-05	0.00146486988221191
MS.gene57400	240	297	279	59	90	42	18.451	22.813	22.965	5.502	7.301	3.515	21.4096666666667	5.43933333333333	-1.97676058926805	2.44775201555855e-05	0.00147020383747517
MS.gene96863	328	375	266	1228	916	2163	28.564	32.605	24.762	128.741	84.370	206.075	28.6436666666667	139.728666666667	2.2863399452706	2.47579721856946e-05	0.00148577877857668
MS.gene032625	1119	1069	849	362	400	381	52.602	50.120	42.602	20.488	19.875	19.572	48.4413333333333	19.9783333333333	-1.27780234215289	2.47707127996253e-05	0.00148577877857668
MS.gene09096	0	0	0	11	16	30	0.000	0.000	0.000	1.909	2.385	4.606	0.001	2.96666666666667	11.53462712002	2.47777607961361e-05	0.00148577877857668
MS.gene047527	62	64	126	446	322	507	1.040	1.075	2.275	9.039	5.731	9.342	1.46333333333333	8.03733333333333	2.45745847717511	2.48106484961919e-05	0.00148693206824041
MSTRG.7356	0	0	0	7	50	28	0.000	0.000	0.000	0.811	5.089	2.948	0.001	2.94933333333333	11.5261731695135	2.48671761869402e-05	0.00148912056181142
MS.gene058679	727	412	352	27	7	54	132.028	74.621	68.172	5.848	1.418	10.763	91.607	6.00966666666667	-3.93010096626472	2.48835527695093e-05	0.00148912056181142
MS.gene37466	0	0	0	39	8	27	0.000	0.000	0.000	3.113	0.539	1.950	0.001	1.86733333333333	10.8667637673533	2.48881897469744e-05	0.00148912056181142
MS.gene010158	130	175	159	561	795	2289	10.012	13.380	12.997	51.730	64.455	192.015	12.1296666666667	102.733333333333	3.08229255147594	2.49619793145568e-05	0.00149271539673732
MSTRG.49319	8	8	19	57	83	72	0.501	0.525	1.293	4.319	5.538	4.939	0.773	4.932	2.67363248047799	2.5210953111209e-05	0.00150677647587547
MS.gene81602	29	11	32	404	107	194	1.284	0.496	1.540	21.735	5.077	9.473	1.10666666666667	12.095	3.45011812335415	2.53649167604455e-05	0.00151514679683418
MS.gene84436	0	0	0	48	9	21	0.000	0.000	0.000	4.240	0.669	1.693	0.001	2.20066666666667	11.1037249225014	2.53818873766306e-05	0.0015153292905034
MS.gene005689	0	0	2	149	20	39	0.000	0.000	0.049	4.662	0.554	1.122	0.0163333333333333	2.11266666666667	7.01510210026703	2.54295348665837e-05	0.00151734202701185
MS.gene016959	0	0	0	42	8	26	0.000	0.000	0.000	10.573	1.725	5.915	0.001	6.071	12.5677184578508	2.54810759507821e-05	0.00151958475665959
MS.gene025041	118	123	88	24	34	18	8.983	9.336	7.197	2.223	2.761	1.480	8.50533333333333	2.15466666666667	-1.98090308042762	2.55459572889657e-05	0.00152262015269946
MS.gene006028	914	843	940	168	324	173	48.226	44.330	52.913	10.677	18.056	9.954	48.4896666666667	12.8956666666667	-1.91079097823348	2.57000336791158e-05	0.00153096562772829
MS.gene013451	377	410	205	56	14	18	26.667	28.947	15.479	4.725	1.027	1.426	23.6976666666667	2.39266666666667	-3.30805368709916	2.57278343245438e-05	0.00153178377188147
MS.gene038629	0	0	0	39	94	5	0.000	0.000	0.000	6.452	13.896	0.787	0.001	7.045	12.782383991197	2.57955119209969e-05	0.00153427128902935
MS.gene057211	62	58	47	10	11	4	21.755	20.296	17.603	4.068	4.081	1.535	19.8846666666667	3.228	-2.62294389423689	2.579910515069e-05	0.00153427128902935
MS.gene058176	492	308	452	61	122	71	81.894	51.146	80.369	12.187	21.474	12.997	71.1363333333333	15.5526666666667	-2.19342464707455	2.58118830203569e-05	0.00153427128902935
MS.gene007067	247	232	96	19	34	31	57.439	53.867	23.764	5.367	8.435	7.897	45.0233333333333	7.233	-2.63800681488783	2.58511967174603e-05	0.00153576981262839
MS.gene09999	0	0	0	44	6	53	0.000	0.000	0.000	2.801	0.344	3.038	0.001	2.061	11.0091287895393	2.59354736843069e-05	0.00153909722444284
MS.gene20332	0	0	0	44	6	53	0.000	0.000	0.000	2.801	0.344	3.038	0.001	2.061	11.0091287895393	2.59354736843069e-05	0.00153909722444284
MS.gene030234	0	0	0	515	103	1	0.000	0.000	0.000	9.015	1.592	0.021	0.001	3.54266666666667	11.7906200117694	2.60334354207374e-05	0.00154356594587755
MS.gene025813	36	46	19	1	3	2	2.179	2.771	1.241	0.102	0.194	0.134	2.06366666666667	0.143333333333333	-3.84776389435371	2.60637934121505e-05	0.00154356594587755
MS.gene09977	36	46	19	1	3	2	2.179	2.771	1.241	0.102	0.194	0.134	2.06366666666667	0.143333333333333	-3.84776389435371	2.60637934121505e-05	0.00154356594587755
MS.gene53404	55	52	141	504	463	549	3.939	3.739	10.877	43.681	35.292	43.315	6.185	40.7626666666667	2.72040293443117	2.60674757745426e-05	0.00154356594587755
MS.gene57346	27	44	76	397	213	306	1.694	2.784	5.111	30.290	14.260	21.175	3.19633333333333	21.9083333333333	2.77698996177037	2.6114792271422e-05	0.0015452542643399
MS.gene57864	0	0	0	31	4	357	0.000	0.000	0.000	2.064	0.261	21.561	0.001	7.962	12.9589151560914	2.61278657309075e-05	0.0015452542643399
MS.gene37316	25	39	11	100	180	282	1.215	1.897	0.591	5.935	9.346	15.159	1.23433333333333	10.1466666666667	3.03920190421929	2.61385587484649e-05	0.0015452542643399
MS.gene069955	64	83	55	310	196	514	6.377	8.224	5.835	36.971	20.543	55.779	6.812	37.7643333333333	2.47087397859124	2.641896760305e-05	0.001560983981082
MS.gene50733	182	164	128	36	52	43	15.661	14.103	11.793	3.731	4.692	4.045	13.8523333333333	4.156	-1.73686144976435	2.64530991543168e-05	0.00156215305445191
MS.gene057047	0	0	0	102	3	95	0.000	0.000	0.000	9.912	0.223	8.381	0.001	6.172	12.5915223465707	2.6545214668401e-05	0.00156620600714443
MS.gene040115	227	238	221	8	0	0	20.352	21.346	21.206	0.832	0.000	0.000	20.968	0.277333333333333	-6.24042442090848	2.6550496250412e-05	0.00156620600714443
MS.gene27312	612	723	799	38	157	81	19.259	22.699	26.859	1.423	5.224	2.801	22.939	3.14933333333333	-2.86468413092436	2.66544149306772e-05	0.00157148484779431
MS.gene022577	0	0	0	41	15	11	0.000	0.000	0.000	2.937	0.978	0.732	0.001	1.549	10.5971214287896	2.66803901928827e-05	0.00157216509202054
MS.gene39648	0	0	0	29	7	86	0.000	0.000	0.036	2.395	0.524	6.367	0.012	3.09533333333333	8.01091656412435	2.69885818683591e-05	0.00158946545297727
MS.gene034810	971	1088	747	1938	2680	1780	96.387	107.787	79.143	231.466	281.321	193.327	94.439	235.371333333333	1.31748395010738	2.70135442014785e-05	0.00159007561936216
MS.gene006226	0	0	0	26	42	7	0.000	0.000	0.000	5.960	8.516	1.464	0.001	5.31333333333333	12.3754015081567	2.70509120397234e-05	0.00159141494682101
MS.gene45331	30	41	13	133	117	136	2.598	3.536	1.163	13.870	10.751	12.916	2.43233333333333	12.5123333333333	2.36293799406472	2.71166821065687e-05	0.00159442283909006
MS.gene26791	262	332	213	564	1040	891	13.713	17.383	11.908	35.584	57.623	51.090	14.3346666666667	48.099	1.74649854298187	2.72114336481912e-05	0.00159843190427542
MS.gene010320	9	2	3	42	35	60	0.288	0.052	0.105	1.546	1.131	2.007	0.148333333333333	1.56133333333333	3.39586383464746	2.72289010737951e-05	0.00159843190427542
MS.gene047599	9	2	3	42	35	60	0.288	0.052	0.105	1.546	1.131	2.007	0.148333333333333	1.56133333333333	3.39586383464746	2.72289010737951e-05	0.00159843190427542
MS.gene012085	45	12	23	0	0	0	4.211	1.079	2.324	0.000	0.000	0.000	2.538	0.001	-11.3094763538411	2.72485291091984e-05	0.00159872229382875
MS.gene71912	112	136	78	350	272	295	4.965	6.031	3.697	18.728	12.784	14.341	4.89766666666667	15.2843333333333	1.64188713355402	2.73539935136562e-05	0.0016031867579718
MS.gene33727	13	30	20	0	0	0	0.818	1.837	1.341	0.000	0.000	0.000	1.332	0.001	-10.3793783670713	2.73633315268956e-05	0.0016031867579718
MS.gene062083	53	51	88	10	10	6	11.164	10.604	19.656	2.565	2.195	1.290	13.808	2.01666666666667	-2.77545982285079	2.73687881268156e-05	0.0016031867579718
MS.gene63665	0	0	0	33	8	27	0.000	0.000	0.000	4.081	0.907	2.984	0.001	2.65733333333333	11.3757634941179	2.74900247198304e-05	0.00160873420273905
MS.gene072318	0	0	0	6	88	30	0.000	0.000	0.052	0.702	9.106	3.209	0.0173333333333333	4.339	7.96766965339681	2.74930378006095e-05	0.00160873420273905
MS.gene017539	108	122	125	255	298	319	5.280	5.921	6.501	14.979	15.370	17.025	5.90066666666667	15.7913333333333	1.42018312280875	2.76908562562438e-05	0.00161943920087201
MSTRG.79808	106	129	77	238	283	278	9.024	10.963	6.980	24.438	25.539	25.977	8.989	25.318	1.49393090914235	2.79190321021094e-05	0.0016319071394306
MS.gene91773	0	0	0	78	32	6	0.000	0.000	0.000	6.890	2.533	0.463	0.001	3.29533333333333	11.6862086904186	2.80182541977879e-05	0.00163682821398504
MS.gene061862	0	0	0	33	50	6	0.000	0.000	0.000	2.123	2.804	0.352	0.001	1.75966666666667	10.7810864499495	2.80593720872937e-05	0.00163835137986373
MS.gene041615	0	0	0	64	4	86	0.000	0.000	0.000	7.698	0.374	9.356	0.001	5.80933333333333	12.504156897194	2.80991883324987e-05	0.0016397969525549
MSTRG.25873	20	15	19	0	0	0	2.134	1.596	2.164	0.000	0.000	0.000	1.96466666666667	0.001	-10.9400688444028	2.82766308452009e-05	0.0016492681927628
MS.gene002135	18	15	25	0	0	0	0.667	0.553	0.984	0.000	0.000	0.000	0.734666666666667	0.001	-9.52094600785	2.84133926702081e-05	0.00165547158631477
MS.gene01674	18	15	25	0	0	0	0.667	0.553	0.984	0.000	0.000	0.000	0.734666666666667	0.001	-9.52094600785	2.84133926702081e-05	0.00165547158631477
MSTRG.27476	4	0	1	21	47	52	0.303	0.000	0.093	1.743	3.495	3.966	0.132	3.068	4.53868864814448	2.84662669797608e-05	0.00165766531698452
MS.gene022843	21	31	9	169	129	75	1.168	1.707	0.537	11.385	7.668	4.596	1.13733333333333	7.883	2.79308962860164	2.85444767839354e-05	0.00166133126637448
MS.gene21935	74	63	119	272	463	618	7.199	6.055	12.274	31.599	47.353	65.330	8.50933333333333	48.094	2.49873890780208	2.85728886523864e-05	0.00166178001350884
MS.gene65371	197	201	163	46	71	46	7.041	7.162	6.223	1.998	2.695	1.810	6.80866666666667	2.16766666666667	-1.65122938153524	2.85827077946834e-05	0.00166178001350884
MS.gene87709	0	0	0	11	26	13	0.000	0.000	0.000	1.461	3.062	1.622	0.001	2.04833333333333	11.0002347945389	2.86930976353597e-05	0.0016673078265755
MS.gene045842	90	86	40	414	216	388	9.882	9.394	4.654	54.843	25.198	46.683	7.97666666666667	42.2413333333333	2.40479747743857	2.8824302424056e-05	0.00167403861998271
MS.gene016310	106	98	192	705	590	1854	17.823	16.397	34.315	142.115	104.524	339.833	22.845	195.490666666667	3.09714938276292	2.89080208358873e-05	0.00167711184279379
MS.gene99551	106	98	192	705	590	1854	17.823	16.397	34.315	142.115	104.524	339.833	22.845	195.490666666667	3.09714938276292	2.89080208358873e-05	0.00167711184279379
MSTRG.51044	28	21	27	150	124	64	2.773	2.062	2.837	17.695	12.841	6.860	2.55733333333333	12.4653333333333	2.28520933745751	2.90354418497971e-05	0.00168360726317021
MS.gene26953	0	0	0	25	14	11	0.000	0.000	0.000	2.950	1.459	1.213	0.001	1.874	10.8719052376592	2.90720184621423e-05	0.0016848310007637
MS.gene62175	2	4	2	51	10	281	0.113	0.198	0.091	3.464	0.619	17.388	0.134	7.157	5.73905007385896	2.94133239032156e-05	0.00170279846169094
MS.gene63294	2	4	2	51	10	281	0.113	0.198	0.091	3.464	0.619	17.388	0.134	7.157	5.73905007385896	2.94133239032156e-05	0.00170279846169094
MS.gene059113	47	61	30	3	0	0	7.322	9.391	5.005	0.603	0.000	0.000	7.23933333333333	0.201	-5.17058943982779	2.95204670272256e-05	0.00170785055547056
MS.gene94440	41	59	23	0	0	2	2.926	4.181	1.760	0.000	0.000	0.127	2.95566666666667	0.0423333333333333	-6.12554567341881	2.95423547733051e-05	0.00170785055547056
MS.gene054043	0	0	0	122	24	7	0.000	0.000	0.000	6.457	1.118	0.359	0.001	2.64466666666667	11.3688701814241	2.9547641732922e-05	0.00170785055547056
MS.gene070995	120	143	196	30	37	32	9.288	11.001	16.182	2.781	3.029	2.710	12.157	2.84	-2.09782442197323	2.97474455816403e-05	0.00171848704860091
MS.gene32072	1	1	0	15	25	45	0.164	0.156	0.000	2.709	4.029	7.437	0.106666666666667	4.725	5.46913301982959	2.98232662665281e-05	0.00172195364798175
MS.gene036561	184	161	108	25	18	35	12.084	10.593	7.553	1.955	1.252	2.527	10.0766666666667	1.91133333333333	-2.39836716927455	3.00264363524293e-05	0.00173210993670441
MS.gene34335	36	30	21	90	87	111	1.569	1.301	0.996	4.683	4.013	5.272	1.28866666666667	4.656	1.8532119214182	3.00468861787468e-05	0.00173210993670441
MS.gene35997	36	30	21	90	87	111	1.569	1.301	0.996	4.683	4.013	5.272	1.28866666666667	4.656	1.8532119214182	3.00468861787468e-05	0.00173210993670441
MSTRG.105804	0	0	0	6	36	52	0.000	0.000	0.000	0.981	5.466	8.236	0.001	4.89433333333333	12.2568966455748	3.0113516203292e-05	0.00173503245870766
MS.gene037356	0	0	0	58	44	5	0.000	0.000	0.000	3.291	2.201	0.234	0.001	1.90866666666667	10.8983494542782	3.03611834185416e-05	0.00174837708533162
MS.gene87554	0	0	0	29	8	27	0.000	0.000	0.000	2.522	0.611	2.135	0.001	1.756	10.7780771295354	3.05467042965647e-05	0.00175813074226978
MS.gene30317	183	138	19	0	4	3	23.411	17.624	2.591	0.000	0.540	0.356	14.542	0.298666666666667	-5.60554565880854	3.06153904599484e-05	0.00176115316647442
MS.gene034785	640	643	839	75	190	63	80.168	80.347	112.190	11.374	25.190	8.688	90.9016666666667	15.084	-2.59128769063896	3.06982346246933e-05	0.00176498640942765
MS.gene002443	32	14	17	0	0	0	3.937	1.785	2.320	0.000	0.000	0.000	2.68066666666667	0.001	-11.3883761200792	3.08647912332411e-05	0.00177338141827668
MS.gene64558	0	0	0	48	16	10	0.000	0.000	0.000	3.078	0.905	0.585	0.001	1.52266666666667	10.5723844346417	3.08768186698433e-05	0.00177338141827668
MS.gene017389	4	0	0	93	27	106	0.211	0.000	0.000	5.424	1.378	5.627	0.0703333333333333	4.143	5.88032341699318	3.09399027455411e-05	0.00177606784895925
MS.gene35379	440	413	267	61	63	101	101.657	95.111	65.687	16.863	15.261	25.518	87.485	19.214	-2.1868777838561	3.10002082039143e-05	0.00177859202969718
MS.gene03186	99	40	89	422	284	462	5.023	2.009	4.782	25.623	15.171	25.512	3.938	22.102	2.48864190799442	3.1044834696998e-05	0.0017802144677881
MS.gene70658	0	0	0	74	11	15	0.000	0.000	0.000	5.791	0.753	1.089	0.001	2.54433333333333	11.3130719752703	3.10919993694091e-05	0.001781980669122
MS.gene022596	237	233	185	573	798	412	16.589	16.275	13.810	48.199	59.069	31.525	15.558	46.2643333333333	1.5722437898272	3.11232033507469e-05	0.00178213145827975
MS.gene072306	61	84	132	822	2297	277	3.853	5.261	8.900	62.368	153.254	19.119	6.00466666666667	78.247	3.70387937416085	3.1127361528519e-05	0.00178213145827975
MSTRG.67592	103	104	65	267	236	206	3.138	3.383	1.890	10.672	8.003	7.500	2.80366666666667	8.725	1.63784029657193	3.14052918554534e-05	0.00179709892622154
MS.gene64182	0	0	0	9	19	37	0.000	0.000	0.016	1.279	2.316	4.783	0.00533333333333333	2.79266666666667	9.03239016886653	3.17160202342678e-05	0.00181392648288372
MS.gene028590	84	126	7	0	1	0	3.164	4.752	0.299	0.000	0.040	0.000	2.73833333333333	0.0133333333333333	-7.68211676495008	3.17403555214856e-05	0.00181436536194865
MS.gene06208	15	18	20	0	0	0	0.405	0.484	0.579	0.000	0.000	0.000	0.489333333333333	0.001	-8.93467375212206	3.24252790130895e-05	0.0018525449937725
MS.gene74962	53	78	32	153	321	339	5.880	8.611	3.767	20.320	37.568	40.943	6.086	32.9436666666667	2.4364348985952	3.24535069242556e-05	0.00185318544127783
MS.gene001914	4	6	3	20	41	33	0.240	0.382	0.189	1.423	2.610	2.181	0.270333333333333	2.07133333333333	2.93774842190457	3.25456877570816e-05	0.00185747519303323
MS.gene06976	0	0	0	130	6	27	0.000	0.000	0.000	25.146	1.001	4.676	0.001	10.2743333333333	13.3267571649019	3.26012824912621e-05	0.0018596734713913
MS.gene014096	0	0	0	142	15	10	0.000	0.000	0.000	5.154	0.479	0.330	0.001	1.98766666666667	10.956860120703	3.27147395193886e-05	0.001865168356002
MS.gene90708	399	397	408	76	17	32	16.882	16.744	18.414	3.888	0.760	1.465	17.3466666666667	2.03766666666667	-3.08966848984031	3.28196127826305e-05	0.00186954782969707
MS.gene028668	221	219	123	32	33	47	10.680	10.525	6.325	1.839	1.699	2.467	9.17666666666667	2.00166666666667	-2.19676845888993	3.28258914585683e-05	0.00186954782969707
MS.gene018229	65	58	54	124	154	134	4.496	4.017	3.981	10.318	11.231	10.159	4.16466666666667	10.5693333333333	1.34361144649132	3.298462393848e-05	0.00187671089454024
MS.gene32137	218	215	174	68	60	64	7.764	7.651	6.625	2.919	2.279	2.488	7.34666666666667	2.562	-1.51981934239572	3.29861302369256e-05	0.00187671089454024
MS.gene26359	25	10	27	133	100	293	4.084	1.670	4.814	26.331	17.368	52.766	3.52266666666667	32.155	3.19030321850046	3.3080112098006e-05	0.0018810750949934
MS.gene26635	1	0	0	30	11	48	0.068	0.000	0.036	2.442	0.787	3.578	0.0346666666666667	2.269	6.0323636762524	3.31886571950161e-05	0.00188626243489107
MS.gene68870	20	28	25	0	1	0	2.242	3.215	3.026	0.000	0.125	0.000	2.82766666666667	0.0416666666666667	-6.08457456192551	3.34401691573971e-05	0.0018985751931151
MS.gene68930	20	28	25	0	1	0	2.242	3.215	3.026	0.000	0.125	0.000	2.82766666666667	0.0416666666666667	-6.08457456192551	3.34401691573971e-05	0.0018985751931151
MS.gene064176	62	49	20	2	0	0	2.266	1.766	0.765	0.072	0.000	0.000	1.599	0.024	-6.05799172275918	3.35365294187516e-05	0.00190305386714693
MS.gene062955	0	3	3	32	30	142	0.000	0.196	0.226	2.472	2.032	10.057	0.140666666666667	4.85366666666667	5.10872262917421	3.36486657200091e-05	0.00190841508584334
MS.gene26619	0	0	0	24	10	16	0.000	0.000	0.000	0.812	0.307	0.512	0.001	0.543666666666667	9.08657856599073	3.36660579448557e-05	0.00190841508584334
MS.gene82470	0	0	0	15	13	13	0.000	0.000	0.000	1.084	0.838	0.854	0.001	0.925333333333333	9.8538293518571	3.3787528395222e-05	0.00191402774908577
MS.gene99662	278	268	117	47	30	24	17.697	17.036	7.966	3.620	1.995	1.651	14.233	2.422	-2.55496901181499	3.38002237154317e-05	0.00191402774908577
MS.gene019395	0	0	0	13	12	28	0.000	0.000	0.000	1.232	0.951	2.384	0.001	1.52233333333333	10.5720685736572	3.38323753064442e-05	0.00191485265540293
MS.gene03202	0	0	2	26	23	27	0.000	0.000	0.129	1.913	1.476	1.805	0.043	1.73133333333333	5.33140304325515	3.40330520548861e-05	0.00192360600855788
MSTRG.70641	107	102	4	0	0	0	5.685	5.404	0.227	0.000	0.000	0.000	3.772	0.001	-11.8811139606751	3.40407055411591e-05	0.00192360600855788
MS.gene04350	0	0	0	3	62	129	0.000	0.000	0.000	0.297	5.391	11.601	0.001	5.763	12.4926043043867	3.40528096113686e-05	0.00192360600855788
MS.gene018922	3	1	3	49	10	263	0.178	0.067	0.190	3.524	0.654	17.097	0.145	7.09166666666667	5.6119999207246	3.40576921300298e-05	0.00192360600855788
MS.gene53188	129	147	65	23	21	14	13.073	14.861	7.075	2.800	2.198	1.577	11.6696666666667	2.19166666666667	-2.41266305357574	3.40761952302627e-05	0.00192365333312569
MS.gene011405	0	7	0	169	242	60	0.000	0.416	0.000	12.704	16.020	4.093	0.138666666666667	10.939	6.30171602082839	3.44706536888158e-05	0.00194411599798715
MS.gene050269	413	373	474	53	101	25	29.852	26.869	36.602	4.641	7.749	1.940	31.1076666666667	4.77666666666667	-2.70319407594275	3.44743835080875e-05	0.00194411599798715
MS.gene06736	557	561	531	927	1153	959	40.831	41.012	41.547	81.726	89.352	76.860	41.13	82.646	1.0067539240881	3.45682544775196e-05	0.00194840065803804
MS.gene30891	148	137	56	4	17	11	13.845	12.785	5.568	0.455	1.725	1.145	10.7326666666667	1.10833333333333	-3.27554483144282	3.46602620236384e-05	0.0019519682669784
MS.gene036353	111	121	171	355	517	384	5.663	6.109	9.277	21.712	27.751	21.322	7.01633333333333	23.595	1.74969197711375	3.46674009673193e-05	0.0019519682669784
MS.gene050410	0	0	0	7	29	30	0.000	0.000	0.000	1.629	5.867	6.276	0.001	4.59066666666667	12.1644879648488	3.49637861573471e-05	0.00196662267231628
MS.gene07045	0	0	0	7	29	30	0.000	0.000	0.000	1.629	5.867	6.276	0.001	4.59066666666667	12.1644879648488	3.49637861573471e-05	0.00196662267231628
MS.gene99217	0	0	0	42	15	10	0.000	0.000	0.000	3.093	0.970	0.639	0.001	1.56733333333333	10.6140963229319	3.50180452988209e-05	0.00196865774022463
MS.gene89703	153	137	158	318	507	548	4.253	3.796	4.700	10.652	14.931	16.704	4.24966666666667	14.0956666666667	1.7298301236504	3.51945537848376e-05	0.00197564370000816
MS.gene47945	35	44	24	3	5	3	13.814	17.165	10.100	1.606	2.056	1.241	13.693	1.63433333333333	-3.06666439533368	3.51967379403629e-05	0.00197564370000816
MS.gene53511	35	44	24	3	5	3	13.814	17.165	10.100	1.606	2.056	1.241	13.693	1.63433333333333	-3.06666439533368	3.51967379403629e-05	0.00197564370000816
MS.gene66256	26	18	9	69	84	77	2.056	1.432	0.737	6.445	6.918	6.589	1.40833333333333	6.65066666666667	2.23951012377277	3.52465360339063e-05	0.0019774196503927
MS.gene063014	713	745	421	1556	1917	2454	34.875	36.361	21.973	91.555	99.146	131.278	31.0696666666667	107.326333333333	1.78842542715391	3.54524172285367e-05	0.00198794591869284
MS.gene053836	0	0	0	6	52	29	0.000	0.000	0.004	0.557	4.519	2.624	0.00133333333333333	2.56666666666667	10.9106427304696	3.55046727685565e-05	0.00198882785037653
MS.gene64621	0	0	0	6	52	29	0.000	0.000	0.004	0.557	4.519	2.624	0.00133333333333333	2.56666666666667	10.9106427304696	3.55046727685565e-05	0.00198882785037653
MS.gene045047	24	32	27	2	2	0	2.581	3.508	3.112	0.195	0.253	0.000	3.067	0.149333333333333	-4.36022002993058	3.56567552403039e-05	0.00199631998040765
MS.gene006125	40	15	15	0	0	0	8.529	3.081	3.298	0.000	0.000	0.028	4.96933333333333	0.00933333333333333	-9.05644418167125	3.57305598341904e-05	0.00199940068003821
MS.gene011135	76	141	89	292	364	497	3.134	5.794	3.898	14.483	15.880	22.413	4.27533333333333	17.592	2.04081069773833	3.57598947114209e-05	0.00199940068003821
MS.gene07325	0	0	0	28	12	12	0.000	0.000	0.000	3.783	1.418	1.467	0.001	2.22266666666667	11.1180758882653	3.5785223613522e-05	0.00199940068003821
MS.gene20874	0	0	0	28	12	12	0.000	0.000	0.000	3.783	1.418	1.467	0.001	2.22266666666667	11.1180758882653	3.5785223613522e-05	0.00199940068003821
MS.gene66255	6	10	10	35	78	247	0.297	0.498	0.535	2.155	4.252	13.950	0.443333333333333	6.78566666666667	3.93602681705679	3.58808944102681e-05	0.00200371794708007
MS.gene52655	19	18	0	4008	28	1257	1.275	1.235	0.000	329.461	2.043	93.980	0.836666666666667	141.828	7.40527370708768	3.59608705858682e-05	0.00200715479366895
MSTRG.99699	87	67	53	180	234	325	6.031	4.663	3.917	14.989	17.196	24.673	4.87033333333333	18.9526666666667	1.96030843075026	3.59999970422682e-05	0.00200830926122838
MS.gene88307	0	0	0	15	32	9	0.000	0.000	0.000	0.723	1.412	0.414	0.001	0.849666666666667	9.73075315730105	3.61767187079712e-05	0.00201713455386816
MS.gene035071	5	6	5	25	39	89	0.493	0.625	0.532	2.961	4.031	9.565	0.55	5.519	3.32690336177967	3.62624131867857e-05	0.0020203076200465
MS.gene028171	1464	1166	1723	273	470	337	120.432	95.622	151.204	26.972	40.831	30.289	122.419333333333	32.6973333333333	-1.90458653163652	3.62790167427902e-05	0.0020203076200465
MS.gene45387	88	39	23	2	0	0	14.464	6.412	4.038	0.447	0.000	0.000	8.30466666666667	0.149	-5.80053802654796	3.62892851353225e-05	0.0020203076200465
MS.gene08338	72	24	8	411	212	1865	12.000	3.879	1.440	81.800	37.063	337.490	5.773	152.117666666667	4.71972267917645	3.65101596589145e-05	0.00203052800615806
MS.gene34952	72	24	8	411	212	1865	12.000	3.879	1.440	81.800	37.063	337.490	5.773	152.117666666667	4.71972267917645	3.65101596589145e-05	0.00203052800615806
MS.gene059743	259	393	281	866	967	617	11.657	17.675	13.493	46.952	46.067	30.421	14.275	41.1466666666667	1.52728481559937	3.65510307308447e-05	0.00203176339532176
MSTRG.55048	175	154	113	27	6	11	17.911	15.677	12.344	3.329	0.650	1.232	15.3106666666667	1.737	-3.13986744377827	3.66512454029399e-05	0.00203629457558834
MS.gene41037	421	490	432	855	1028	754	17.638	20.470	19.343	43.101	45.556	34.548	19.1503333333333	41.0683333333333	1.10065689582913	3.67943544559221e-05	0.00204320307418543
MS.gene018791	17	30	34	1	0	0	0.581	1.016	1.237	0.046	0.000	0.000	0.944666666666667	0.0153333333333333	-5.94506208686101	3.71501698181051e-05	0.00206143289593072
MS.gene072762	132	102	38	365	628	390	9.459	7.310	2.926	31.405	47.443	30.485	6.565	36.4443333333333	2.47282759359041	3.7160501168208e-05	0.00206143289593072
MS.gene064122	536	522	363	167	140	128	22.841	22.148	16.510	8.549	6.288	5.983	20.4996666666667	6.94	-1.56259288316788	3.72230310535502e-05	0.00206385028848083
MS.gene75303	32	21	11	0	0	0	1.433	0.921	0.533	0.000	0.000	0.000	0.962333333333333	0.001	-9.91039289151483	3.7592646050576e-05	0.00208280554385159
MS.gene02515	2	3	0	27	24	20	0.258	0.345	0.000	3.573	2.815	2.502	0.201	2.96333333333333	3.88195351181705	3.76031562442007e-05	0.00208280554385159
MS.gene59428	0	0	0	15	50	9	0.000	0.000	0.000	1.035	3.105	0.580	0.001	1.57333333333333	10.619608643528	3.80839973737898e-05	0.00210779855516164
MS.gene013807	276	286	322	42	88	70	28.929	29.882	36.018	5.283	9.721	7.991	31.6096666666667	7.665	-2.04400812467778	3.80930947844999e-05	0.00210779855516164
MS.gene023536	76	107	71	355	205	342	3.754	5.307	3.751	21.210	10.767	18.549	4.27066666666667	16.842	1.97953026718015	3.83874818362424e-05	0.00212193138810031
MS.gene08550	76	107	71	355	205	342	3.754	5.307	3.751	21.210	10.767	18.549	4.27066666666667	16.842	1.97953026718015	3.83874818362424e-05	0.00212193138810031
MS.gene018243	163	199	164	338	380	359	9.329	11.335	9.968	23.237	22.938	22.384	10.2106666666667	22.853	1.16230650118642	3.84264661527339e-05	0.00212300864114762
MS.gene023230	0	0	1	49	17	15	0.000	0.000	0.107	4.890	1.479	1.344	0.0356666666666667	2.571	6.17160940915366	3.85698401245343e-05	0.00212984925981804
MS.gene78012	16	22	14	0	0	0	2.985	4.153	2.934	0.000	0.000	0.000	3.35733333333333	0.001	-11.7131000669979	3.86026363961496e-05	0.00213057987347121
MS.gene34392	19	7	0	666	170	179	2.573	0.885	0.000	105.964	23.719	25.856	1.15266666666667	51.8463333333333	5.4911946892663	3.86483281259642e-05	0.00213202112020105
MS.gene017559	130	129	83	8	27	15	10.534	10.389	7.140	0.756	2.296	1.352	9.35433333333333	1.468	-2.67178287064401	3.8843911437849e-05	0.0021417254359618
MS.gene046852	37	44	42	0	0	3	1.826	2.138	2.159	0.000	0.000	0.160	2.041	0.0533333333333333	-5.25809487286651	3.95728013104534e-05	0.00218080981715679
MSTRG.99334	0	2	14	521	57	568	0.000	0.088	0.785	35.308	3.129	35.536	0.291	24.6576666666667	6.40487332187672	3.99104784938153e-05	0.00219830630024482
MS.gene009925	71	52	53	4	13	7	3.205	2.331	2.578	0.238	0.632	0.337	2.70466666666667	0.402333333333333	-2.74898762645125	4.00339250893555e-05	0.00220399103771758
MS.gene057705	129	98	104	18	24	30	33.487	25.455	28.815	5.797	6.490	8.548	29.2523333333333	6.945	-2.07450510757051	4.01602656956259e-05	0.00220982927383789
MS.gene070206	26	27	10	0	0	0	4.571	4.641	1.874	0.000	0.000	0.000	3.69533333333333	0.001	-11.8514887915658	4.05103016460804e-05	0.00222796429179289
MS.gene000421	1219	1425	0	1	0	0	100.546	117.230	0.000	0.101	0.000	0.000	72.592	0.0336666666666667	-11.0742739623201	4.0574076326907e-05	0.00223034530117039
MS.gene88803	14	31	15	0	0	0	0.511	1.129	0.599	0.000	0.000	0.000	0.746333333333333	0.001	-9.54367631213144	4.07665120811867e-05	0.00223979280175622
MS.gene005922	0	0	0	18	24	8	0.000	0.000	0.000	1.832	2.192	0.719	0.001	1.581	10.6266216523584	4.08706197002963e-05	0.00224324905860069
MS.gene005923	0	0	0	18	24	8	0.000	0.000	0.000	1.832	2.192	0.719	0.001	1.581	10.6266216523584	4.08706197002963e-05	0.00224324905860069
MS.gene84666	0	0	0	21	34	7	0.000	0.000	0.000	1.375	1.993	0.428	0.001	1.26533333333333	10.3053017763	4.09563784118219e-05	0.0022461024141864
MS.gene069266	10	9	51	244	387	242	0.921	0.756	4.754	25.786	35.982	23.296	2.14366666666667	28.3546666666667	3.72543370242092	4.09638587132025e-05	0.0022461024141864
MS.gene044764	0	0	0	36	112	4	0.000	0.000	0.000	5.973	16.506	0.583	0.001	7.68733333333333	12.908267511721	4.11102358002246e-05	0.00225299402489454
MS.gene053074	348	376	323	2973	791	3329	19.650	21.168	19.467	201.921	47.245	205.566	20.095	151.577333333333	2.91514554848975	4.13372359913712e-05	0.00226429492619737
MS.gene062981	428	422	356	95	36	29	31.563	31.046	28.020	8.420	2.788	2.354	30.2096666666667	4.52066666666667	-2.74040281652116	4.13805615557824e-05	0.00226552853223576
MS.gene88139	13	6	7	52	36	50	0.663	0.288	0.383	3.083	1.873	2.716	0.444666666666667	2.55733333333333	2.52384405383354	4.16560909249075e-05	0.00227946734737075
MS.gene072680	243	264	268	62	71	86	9.371	10.167	11.019	2.889	2.891	3.609	10.1856666666667	3.12966666666667	-1.70245949743403	4.17727214702212e-05	0.00228470140858851
MS.gene20556	124	136	98	242	424	295	7.204	7.879	6.095	16.939	26.059	18.724	7.05933333333333	20.574	1.54321845975709	4.18097354362688e-05	0.00228557788169302
MS.gene045167	550	526	854	172	129	116	19.951	19.042	33.090	7.507	4.942	4.611	24.0276666666667	5.68666666666667	-2.07904140882179	4.19035819894123e-05	0.00228950432684409
MSTRG.96834	0	0	1	46	39	8	0.000	0.000	0.059	2.529	1.880	0.400	0.0196666666666667	1.603	6.34887816151386	4.19236110723827e-05	0.00228950432684409
MS.gene57905	0	0	0	21	32	7	0.000	0.000	0.000	1.465	1.993	0.469	0.001	1.309	10.3542493819452	4.20746237556399e-05	0.00229659957587489
MS.gene71607	152	122	79	28	22	24	47.004	37.586	25.968	10.564	7.103	8.061	36.8526666666667	8.576	-2.10339220590404	4.21312142513148e-05	0.00229821325438011
MS.gene070648	85	160	55	1124	3642	240	1.969	3.704	1.353	31.366	89.350	6.078	2.342	42.2646666666667	4.17363909074972	4.21463967032195e-05	0.00229821325438011
MS.gene059171	366	461	213	69	43	19	13.549	17.034	8.441	3.057	1.687	0.773	13.008	1.839	-2.82240577766309	4.23297943821183e-05	0.00230705853815854
MS.gene35503	0	0	0	7	27	26	0.000	0.000	0.000	1.041	3.511	3.500	0.001	2.684	11.3901689562002	4.23889180687097e-05	0.00230912517913564
[truncated: 3,104 more rows]
