# Supplementary material for: Integrated transcriptomic and metabolomic profiling reveals the flower color formation mechanism of alfalfa different purple flowers
Source: Front Plant Sci. 2026 Mar 23;17:1786493. doi: 10.3389/fpls.2026.1786493 (PMC13050952; doi:10.3389/fpls.2026.1786493)
Supplement: Supplementary File 6 — The SDEGs between BH and ZH3 [file Table6.xls]

id	BH1_count	BH2_count	BH3_count	ZH3-1_count	ZH3-2_count	ZH3-3_count	BH1_fpkm	BH2_fpkm	BH3_fpkm	ZH3-1_fpkm	ZH3-2_fpkm	ZH3-3_fpkm	BH_mean	ZH3_mean	log2(fc)	PValue	FDR
MS.gene41245	3	4	0	64745	34513	70855	0.212	0.298	0.000	5164.703	2774.307	5754.930	0.17	4564.64666666667	14.7126808237407	1.59347675055322e-64	8.7375110663085e-60
MS.gene61970	3	4	0	64745	34513	70855	0.212	0.298	0.000	5164.703	2774.307	5754.930	0.17	4564.64666666667	14.7126808237407	1.59347675055322e-64	8.7375110663085e-60
MS.gene45439	7	18	7	4693	4290	8181	0.423	1.140	0.485	322.591	297.166	572.563	0.682666666666667	397.44	9.185340053829	7.76340742244921e-48	2.83793946130105e-43
MS.gene036746	8947	8974	5008	8	29	20	634.617	634.819	379.140	0.592	2.196	1.541	549.525333333333	1.443	-8.57297088146027	2.33631371135588e-40	6.40535448673886e-36
MS.gene24423	437	503	436	16	9	10	16.137	18.531	17.219	0.627	0.354	0.396	17.2956666666667	0.459	-5.23577266003193	6.75822180946719e-31	1.48229430591406e-26
MS.gene41480	4	2	0	1728	1168	1182	0.424	0.204	0.000	197.284	134.431	137.385	0.209333333333333	156.366666666667	9.54491522637908	8.78479763609974e-30	1.60565602926752e-25
MS.gene042464	3	5	3	1050	3437	1741	0.607	1.007	0.628	212.392	700.466	358.537	0.747333333333333	423.798333333333	9.14741032640415	1.54252381396188e-29	2.41660595117062e-25
MS.gene023076	40	57	45	1222	843	1569	1.827	2.609	2.229	60.737	42.213	79.407	2.22166666666667	60.7856666666667	4.77401689483894	1.4626755641377e-28	2.00507223020907e-24
MS.gene87063	124	119	134	1877	2216	1521	7.026	6.747	8.137	114.832	136.567	94.727	7.30333333333333	115.375333333333	3.98163592727843	3.28374962837644e-28	4.00128540828367e-24
MS.gene015253	0	0	0	4365	7266	3611	0.000	0.000	0.000	121.667	204.074	102.489	0.001	142.743333333333	17.1230638421508	7.68424609348748e-27	8.42700532088398e-23
MS.gene41483	2	2	1	1037	586	657	0.143	0.143	0.077	80.048	45.549	51.591	0.121	59.0626666666667	8.9310956375873	1.43605458526469e-26	1.43169420134216e-22
MS.gene38811	0	3	0	3237	2564	2029	0.000	0.317	0.000	405.602	323.738	258.800	0.105666666666667	329.38	11.6060169020962	2.13692584215678e-26	1.95290091171638e-22
MS.gene014321	0	0	0	1276	1188	1299	0.000	0.000	0.000	79.960	75.026	82.842	0.001	79.276	16.2745965503767	7.44106418539695e-24	6.27716726889033e-20
MS.gene41257	0	0	0	4618	1782	5148	0.000	0.000	0.000	291.879	113.531	331.296	0.001	245.568666666667	17.9057669662181	1.21974066298432e-23	8.92164773042475e-20
MS.gene022244	1738	1412	1755	0	0	0	71.598	57.996	77.130	0.000	0.000	0.000	68.908	0.001	-16.0723838645158	1.22029358193397e-23	8.92164773042475e-20
MSTRG.4253	0	0	0	1976	1465	3545	0.000	0.000	0.000	187.322	139.984	342.210	0.001	223.172	17.7677965070021	9.40832951517074e-23	6.44858665381697e-19
MS.gene74184	4	1	2	571	383	904	0.212	0.070	0.142	33.700	22.786	54.302	0.141333333333333	36.9293333333333	8.02952164423861	1.00107313443494e-22	6.4578639035848e-19
MS.gene050537	9	4	5	320	579	761	0.286	0.126	0.147	10.454	19.091	25.335	0.186333333333333	18.2933333333333	6.61728838821699	2.67197707221197e-22	1.62791687556221e-18
MS.gene02708	0	0	0	719	882	724	0.000	0.000	0.000	48.844	60.367	50.071	0.001	53.094	15.6962612149794	7.45791132108934e-21	4.30462791020307e-17
MS.gene071959	0	0	0	774	706	627	0.000	0.000	0.000	23.459	21.578	19.368	0.001	21.4683333333333	14.3899225733047	1.50204241057885e-20	8.23614914992699e-17
MS.gene013034	531	570	392	0	5	3	37.131	39.769	29.322	0.000	0.366	0.193	35.4073333333333	0.186333333333333	-7.57001860016372	7.7767897173302e-20	4.00912519024109e-16
MS.gene013810	0	0	0	1009	558	1010	0.000	0.000	0.000	55.685	31.018	56.752	0.001	47.8183333333333	15.5452762265869	8.0426708538019e-20	4.00912519024109e-16
MS.gene26915	0	0	0	578	621	923	0.000	0.000	0.000	18.514	20.061	30.105	0.001	22.8933333333333	14.4826399181683	1.11745176119526e-19	5.32810716709734e-16
MSTRG.88570	14	11	9	582	389	256	1.288	1.022	0.921	58.603	39.415	26.280	1.077	41.4326666666667	5.265678522261	2.91385195111251e-19	1.33146036696127e-15
MS.gene24856	2705	3068	787	0	0	0	146.775	166.039	45.590	0.000	0.000	0.000	119.468	0.001	-16.8662647125285	3.4592747921146e-19	1.51745931740816e-15
MS.gene52680	0	0	0	538	431	558	0.000	0.000	0.000	53.804	43.481	56.885	0.001	51.39	15.6492000316925	3.85993168586727e-19	1.62808949331662e-15
MS.gene070761	807	1949	695	5	16	8	69.425	167.124	63.809	0.504	1.482	0.748	100.119333333333	0.911333333333333	-6.77952603721959	4.55071476020774e-19	1.84836549960349e-15
MS.gene025918	2	4	0	595	603	1545	0.110	0.213	0.000	35.132	35.843	92.833	0.107666666666667	54.6026666666667	8.98625593629745	4.86797198582071e-19	1.90661077070362e-15
MS.gene05831	0	3	0	636	489	524	0.000	0.047	0.000	11.122	8.617	9.324	0.0156666666666667	9.68766666666667	9.27230715932618	6.25556446448091e-19	2.36559562952332e-15
MS.gene41240	0	0	0	4079	1571	13671	0.000	0.000	0.000	300.801	116.739	1026.516	0.001	481.352	18.8767327591354	7.70079707282069e-19	2.81505203929318e-15
MS.gene050651	0	0	0	744	425	655	0.000	0.000	0.000	35.346	20.333	31.672	0.001	29.117	14.8295740981327	1.03248713571355e-18	3.6525398137149e-15
MS.gene27006	578	582	425	0	0	0	24.225	24.308	19.031	0.000	0.000	0.000	22.5213333333333	0.001	-14.4590046215522	1.10794328049338e-18	3.79699086870583e-15
MS.gene61968	0	0	0	1636	967	622	0.000	0.000	0.000	304.763	181.612	117.957	0.001	201.444	17.6200193099598	1.14412289682601e-18	3.80216307888853e-15
MS.gene032924	169	161	168	11	11	9	6.933	6.589	7.366	0.506	0.478	0.394	6.96266666666667	0.459333333333333	-3.92202656960855	1.24087191351954e-18	4.00239586082452e-15
MS.gene052744	0	0	3	750	576	985	0.000	0.000	0.191	42.835	33.152	57.240	0.0636666666666667	44.409	9.4460981373592	1.54890466128499e-18	4.85320510241371e-15
MSTRG.89643	2	3	1	231	205	415	0.091	0.134	0.028	11.132	9.948	20.350	0.0843333333333333	13.81	7.35539462517226	1.99233883566129e-18	6.06921752087864e-15
MS.gene09372	0	0	0	813	540	1495	0.000	0.000	0.000	58.852	39.405	110.262	0.001	69.5063333333333	16.0848568200086	3.14963151312608e-18	9.33533755455363e-15
MS.gene62787	0	0	0	905	469	1305	0.000	0.000	0.000	213.545	111.584	313.508	0.001	212.879	17.6996741128595	3.95193515158204e-18	1.14050768508788e-14
MS.gene071188	415	516	287	0	3	1	23.858	29.563	17.611	0.000	0.217	0.071	23.6773333333333	0.096	-7.94625648498887	4.21119735155786e-18	1.18416709937422e-14
MS.gene020621	0	0	0	421	338	433	0.000	0.000	0.000	38.063	30.843	39.904	0.001	36.27	15.1464891248576	4.86836502965533e-18	1.33473529835545e-14
MS.gene006397	3	5	6	152	280	282	0.409	0.635	0.883	22.289	41.378	42.097	0.642333333333333	35.2546666666667	5.77834826393289	6.34898989404198e-18	1.69821542858538e-14
MS.gene26923	0	0	0	375	576	773	0.000	0.000	0.000	22.578	34.955	47.436	0.001	34.9896666666667	15.0946413001822	1.08291078674314e-17	2.82758319854699e-14
MS.gene77545	1781	2026	1869	332	368	298	52.090	59.075	58.345	10.453	11.676	9.555	56.5033333333333	10.5613333333333	-2.41954399810665	1.13239929372919e-17	2.88803955688616e-14
MS.gene89371	0	0	0	1080	434	1431	0.000	0.000	0.000	33.573	13.592	45.279	0.001	30.8146666666667	14.9113295645892	1.54053783603534e-17	3.8396505074239e-14
MS.gene002152	0	0	0	831	367	874	0.000	0.000	0.000	62.244	27.732	66.661	0.001	52.2123333333333	15.6721030127269	1.62240261620155e-17	3.95383122907464e-14
MS.gene75468	0	0	0	351	670	772	0.000	0.000	0.000	7.421	14.288	16.626	0.001	12.7783333333333	13.6414120586719	2.52400391217732e-17	6.01733506593126e-14
MS.gene76042	0	2	0	673	1570	2217	0.000	0.114	0.000	47.139	110.899	158.251	0.038	105.429666666667	11.4379938424903	3.01521899330881e-17	7.03546821532348e-14
MS.gene87491	0	0	0	298	306	322	0.000	0.000	0.000	18.960	19.623	20.833	0.001	19.8053333333333	14.2736013622512	3.67612961423829e-17	8.39888396406367e-14
MS.gene47812	260	268	229	1040	861	1081	12.820	13.172	12.062	55.151	45.999	58.373	12.6846666666667	53.1743333333333	2.06764443257198	4.34885384464901e-17	9.7330899128016e-14
MS.gene00463	6	0	0	2495	4786	3616	0.324	0.000	0.000	150.357	290.604	221.842	0.108	220.934333333333	10.9983706040985	6.14906456702285e-17	1.27234587699458e-13
MS.gene063260	6	0	0	2495	4786	3616	0.324	0.000	0.000	150.357	290.604	221.842	0.108	220.934333333333	10.9983706040985	6.14906456702285e-17	1.27234587699458e-13
MS.gene063261	6	0	0	2495	4786	3616	0.324	0.000	0.000	150.357	290.604	221.842	0.108	220.934333333333	10.9983706040985	6.14906456702285e-17	1.27234587699458e-13
MS.gene063262	6	0	0	2495	4786	3616	0.324	0.000	0.000	150.357	290.604	221.842	0.108	220.934333333333	10.9983706040985	6.14906456702285e-17	1.27234587699458e-13
MS.gene025063	0	0	0	608	997	394	0.000	0.000	0.000	15.756	26.018	10.390	0.001	17.388	14.0858043802781	8.23561556077574e-17	1.6720205255818e-13
MS.gene063129	0	0	0	598	328	372	0.000	0.000	0.000	56.853	31.382	35.985	0.001	41.4066666666667	15.3375754466129	8.38556425026889e-17	1.6720205255818e-13
MS.gene064341	83	82	95	580	602	491	9.442	9.283	11.506	71.096	74.399	61.267	10.077	68.9206666666667	2.7738704553517	8.78564396976244e-17	1.72051148497851e-13
MS.gene035379	0	0	0	329	435	299	0.000	0.000	0.000	54.881	72.991	50.660	0.001	59.5106666666667	15.860860659195	9.60204180885602e-17	1.84739915264913e-13
MS.gene043341	0	0	0	259	286	298	0.000	0.000	0.000	31.947	35.520	37.333	0.001	34.9333333333333	15.092316690591	1.18373954154839e-16	2.23820656143872e-13
MS.gene033730	0	0	0	496	566	1487	0.000	0.000	0.000	35.859	41.193	109.341	0.001	62.131	15.9230256542287	1.2560884602429e-16	2.33474910306776e-13
MS.gene90709	172	194	223	6	2	2	12.614	14.158	17.411	0.505	0.129	0.132	14.7276666666667	0.255333333333333	-5.85000317779759	1.41444406633518e-16	2.58527371631189e-13
MS.gene20333	5676	6011	559	0	0	0	202.964	214.354	21.350	0.000	0.000	0.000	146.222666666667	0.001	-17.1578074420397	2.3325409171878e-16	4.19344970859537e-13
MS.gene69728	77	51	38	2020	4396	1294	2.749	1.843	1.453	78.022	171.136	50.909	2.015	100.022333333333	5.63339851694009	2.63567916062703e-16	4.66200630369877e-13
MS.gene034364	556	454	1048	0	0	0	38.234	31.097	76.841	0.000	0.000	0.000	48.724	0.001	-15.5723449558003	2.74201010353076e-16	4.77309968275879e-13
MS.gene051002	365	405	247	0	0	0	13.359	14.779	9.653	0.000	0.000	0.000	12.597	0.001	-13.6207925735562	3.00989770646453e-16	5.15755377933029e-13
MS.gene062347	8	4	4	204	859	622	0.325	0.173	0.171	9.090	38.495	28.174	0.223	25.253	6.82326726662344	3.94134728727111e-16	6.64971987085959e-13
MS.gene58919	0	0	0	772	346	1384	0.000	0.000	0.000	29.351	13.237	53.562	0.001	32.05	14.9680367363935	4.53448908191903e-16	7.53453454026867e-13
MS.gene51941	0	0	0	349	293	651	0.000	0.000	0.000	8.641	7.292	16.398	0.001	10.777	13.3956680096368	5.16295756942481e-16	8.45075977326181e-13
MS.gene58054	0	0	0	361	237	267	0.000	0.000	0.000	18.351	12.131	13.804	0.001	14.762	13.8496005748375	5.36901730668875e-16	8.65880370522541e-13
MS.gene057537	31	37	19	379	294	554	1.150	1.347	0.765	15.088	11.791	22.421	1.08733333333333	16.4333333333333	3.91775895944075	8.61989874487153e-16	1.370014225732e-12
MS.gene85116	260	268	229	0	0	0	12.820	13.172	12.062	0.000	0.000	0.000	12.6846666666667	0.001	-13.6307979876651	9.58679710191779e-16	1.50192241568417e-12
MS.gene045396	265	309	222	0	0	0	6.474	7.528	5.788	0.000	0.000	0.000	6.59666666666667	0.001	-12.6875214912137	1.02747130627373e-15	1.58702349681429e-12
MS.gene068028	0	0	0	260	253	453	0.000	0.000	0.000	17.862	17.553	31.682	0.001	22.3656666666667	14.448998141798	1.12158196844326e-15	1.70832511321247e-12
MS.gene069970	0	0	0	266	781	801	0.000	0.000	0.000	14.678	43.354	44.940	0.001	34.324	15.0669300688641	1.33555430473955e-15	2.00636847100778e-12
MS.gene018742	152	160	199	10	8	13	16.149	16.974	22.514	1.182	0.885	1.552	18.5456666666667	1.20633333333333	-3.94238161766441	1.97898666927198e-15	2.93280475773488e-12
MS.gene31306	423	432	208	0	0	0	28.268	28.760	14.810	0.000	0.000	0.000	23.946	0.001	-14.5474970642324	2.78514667665511e-15	4.07247860589413e-12
MS.gene050099	0	0	0	214	498	460	0.000	0.000	0.000	10.301	24.192	22.563	0.001	19.0186666666667	14.2151284869038	3.17818617049499e-15	4.58603900754609e-12
MS.gene020620	0	0	0	319	2415	2842	0.000	0.000	0.000	35.975	274.561	326.433	0.001	212.323	17.69590113484	6.01410796287415e-15	8.56549563450074e-12
MS.gene24746	3289	3173	1815	0	6	0	739.728	711.867	435.807	0.000	1.473	0.000	629.134	0.491	-10.3234285912905	8.1108197033372e-15	1.14036045331561e-11
MS.gene24229	0	0	0	224	279	544	0.000	0.000	0.000	10.119	12.675	24.977	0.001	15.9236666666667	13.9588849561805	8.8088184485274e-15	1.22282010629899e-11
MS.gene27916	180	220	200	1058	983	837	9.845	12.025	11.690	62.433	58.469	50.255	11.1866666666667	57.0523333333333	2.35050567618288	1.04384518024933e-14	1.43092906921528e-11
MS.gene75711	4	6	8	131	103	169	0.068	0.101	0.139	2.446	1.935	3.206	0.102666666666667	2.529	4.62252728168949	1.10056127174718e-14	1.47599116827233e-11
MS.gene074351	307	300	171	0	0	0	9.613	9.385	5.718	0.000	0.000	0.000	8.23866666666667	0.001	-13.0081951573818	1.11007030870036e-14	1.47599116827233e-11
MS.gene035074	0	0	0	169	302	316	0.000	0.000	0.000	13.020	23.468	24.853	0.001	20.447	14.3196015648868	1.11709433157591e-14	1.47599116827233e-11
MS.gene70835	198	230	267	1428	1575	1266	15.995	18.538	23.102	124.442	138.294	112.334	19.2116666666667	125.023333333333	2.70214278539082	1.14820713855444e-14	1.49903909591323e-11
MS.gene048679	411	271	732	0	0	0	48.114	31.660	91.353	0.000	0.000	0.000	57.0423333333333	0.001	-15.799745376401	1.7943549576385e-14	2.31505565628687e-11
MS.gene70707	0	0	0	187	175	157	0.000	0.000	0.000	19.136	18.102	16.450	0.001	17.896	14.1273495410591	1.83164324618492e-14	2.33568590972227e-11
MS.gene036741	441	344	180	0	0	0	10.217	7.946	4.461	0.000	0.000	0.000	7.54133333333333	0.001	-12.8806039040882	1.86121641843677e-14	2.34611677866996e-11
MS.gene071943	0	0	0	147	195	211	0.000	0.000	0.000	8.706	11.693	12.765	0.001	11.0546666666667	13.4323679035189	2.35266440828622e-14	2.93190107953541e-11
MS.gene01409	0	0	0	192	143	227	0.000	0.000	0.000	17.306	12.971	20.819	0.001	17.032	14.0559602344523	2.56306547374661e-14	3.15821503644827e-11
MS.gene01449	0	0	0	208	142	238	0.000	0.000	0.000	23.670	16.222	27.611	0.001	22.501	14.4577014993465	2.69758887513277e-14	3.287042017559e-11
MS.gene40359	0	0	0	176	143	214	0.000	0.000	0.000	21.374	17.461	26.478	0.001	21.771	14.4101200554222	2.80541793916106e-14	3.38086773314327e-11
MS.gene015934	173	204	218	0	0	0	2.069	2.425	2.776	0.000	0.000	0.000	2.42333333333333	0.001	-11.2427771480858	2.9047734654022e-14	3.46255311800867e-11
MS.gene40169	0	0	0	216	152	166	0.000	0.000	0.000	9.191	6.520	7.185	0.001	7.632	12.8978454560055	3.04471346331896e-14	3.5903392114875e-11
MS.gene04699	331	238	167	0	0	0	17.482	12.516	9.416	0.000	0.022	0.000	13.138	0.00733333333333333	-10.8069889322941	3.20780264978802e-14	3.74241367437929e-11
MS.gene78129	235	230	139	3	0	1	31.113	30.270	19.591	0.464	0.000	0.155	26.9913333333333	0.206333333333333	-7.03137552669681	3.71470424672203e-14	4.28817637811598e-11
MS.gene01425	0	0	0	244	142	194	0.000	0.000	0.000	12.433	7.292	10.063	0.001	9.92933333333333	13.2774811414911	4.1385975086068e-14	4.71935748610419e-11
MS.gene33657	179	198	247	0	0	0	5.324	5.883	7.855	0.000	0.000	0.000	6.354	0.001	-12.6334493747135	4.17428989980583e-14	4.71935748610419e-11
MS.gene06265	2	0	0	230	284	340	0.047	0.000	0.000	6.734	8.358	10.110	0.0156666666666667	8.40066666666667	9.06666175666003	4.30563846456622e-14	4.78786699473917e-11
MS.gene76811	0	0	0	191	141	159	0.000	0.000	0.000	15.456	11.477	13.098	0.001	13.3436666666667	13.7038675344494	4.38413042116792e-14	4.78786699473917e-11
MS.gene008334	229	346	255	38	32	32	28.291	42.657	33.579	5.003	4.224	4.348	34.8423333333333	4.525	-2.94485154476001	4.39413537310747e-14	4.78786699473917e-11
MS.gene41256	0	0	0	204	141	165	0.000	0.000	0.000	16.266	11.354	13.418	0.001	13.6793333333333	13.7397103012842	4.40952133267062e-14	4.78786699473917e-11
MS.gene036724	0	0	0	257	328	918	0.000	0.000	0.000	20.125	25.821	73.127	0.001	39.691	15.2765242905107	4.53639525028997e-14	4.87733648547353e-11
MS.gene035726	449	325	1126	0	0	0	20.362	14.719	54.515	0.000	0.000	0.000	29.8653333333333	0.001	-14.8661842036449	4.6572403678119e-14	4.94783781158199e-11
MS.gene014921	0	0	0	139	206	236	0.000	0.000	0.000	7.130	10.648	12.296	0.001	10.0246666666667	13.2912666455222	4.73732032002726e-14	4.94783781158199e-11
MS.gene055744	0	0	0	139	206	236	0.000	0.000	0.000	7.130	10.648	12.296	0.001	10.0246666666667	13.2912666455222	4.73732032002726e-14	4.94783781158199e-11
MS.gene029335	0	0	0	343	149	390	0.000	0.000	0.000	19.058	8.379	22.097	0.001	16.5113333333333	14.0111690059011	5.0947911318692e-14	5.27099400252422e-11
MS.gene41710	2	0	2	160	386	592	0.065	0.000	0.072	5.024	12.217	18.947	0.0456666666666667	12.0626666666667	8.04519167316333	5.59059329249777e-14	5.72988788799122e-11
MS.gene32616	119	138	129	10	4	7	9.710	11.279	11.231	0.891	0.391	0.647	10.74	0.643	-4.06203144554483	5.79449601514592e-14	5.88388148145364e-11
MS.gene23978	0	0	0	230	155	388	0.000	0.000	0.000	9.107	6.206	15.649	0.001	10.3206666666667	13.3332485446546	7.77495605352808e-14	7.82246174831386e-11
MS.gene002150	0	0	0	193	140	145	0.000	0.000	0.000	44.494	32.471	33.916	0.001	36.9603333333333	15.1736901475637	8.17913910540261e-14	8.15430426484621e-11
MS.gene040025	0	0	0	136	159	220	0.000	0.000	0.000	3.566	4.185	5.869	0.001	4.54	12.1484765821783	8.33947291822777e-14	8.23924898243574e-11
MS.gene018397	300	200	156	0	0	0	29.536	19.659	16.436	0.000	0.000	0.000	21.877	0.001	-14.4171272940115	8.61131213004243e-14	8.43185853618959e-11
MS.gene51874	0	0	0	338	188	713	0.000	0.000	0.000	19.041	10.661	40.854	0.001	23.5186666666667	14.5215186519723	9.44836802997764e-14	9.16959936615512e-11
MS.gene061749	178	149	177	0	0	0	15.610	13.038	16.584	0.000	0.000	0.000	15.0773333333333	0.001	-13.88009366711	1.08613133717124e-13	1.044839291423e-10
MS.gene74655	87	101	78	442	716	637	9.388	10.942	9.006	51.525	84.055	75.630	9.77866666666667	70.4033333333333	2.84793406622867	1.13746817954329e-13	1.08470943806778e-10
MS.gene40705	0	0	0	341	156	550	0.000	0.000	0.000	26.346	12.129	43.331	0.001	27.2686666666667	14.7349565392667	1.22935328225769e-13	1.15547578090593e-10
MS.gene013088	77	63	65	312	381	450	4.559	3.703	4.129	19.922	24.456	29.247	4.13033333333333	24.5416666666667	2.57090310588558	1.23274913251139e-13	1.15547578090593e-10
MS.gene037432	63	44	40	846	553	411	3.608	2.523	2.479	52.521	34.613	26.003	2.87	37.7123333333333	3.71591377349613	1.26352744297809e-13	1.17428814035284e-10
MSTRG.10796	0	0	5	1247	764	1137	0.000	0.000	0.123	29.960	18.497	27.802	0.041	25.4196666666667	9.27610548704057	1.31487186454391e-13	1.21173729325271e-10
MS.gene83079	0	0	1	476	219	635	0.000	0.000	0.093	36.129	16.751	49.121	0.031	34.0003333333333	10.0990649595252	1.35318500260885e-13	1.23665322080086e-10
MS.gene05789	0	0	0	727	163	837	0.000	0.000	0.000	65.525	14.845	76.866	0.001	52.412	15.6776095416645	1.51115752822535e-13	1.36960827677984e-10
MS.gene44531	0	0	0	152	117	180	0.000	0.000	0.000	11.978	9.245	14.452	0.001	11.8916666666667	13.5376633085293	1.61162009651925e-13	1.44115608339849e-10
MS.gene064950	227	179	188	25	25	32	13.782	10.826	12.198	1.642	1.646	2.121	12.2686666666667	1.803	-2.76650716652216	1.61638245452569e-13	1.44115608339849e-10
MS.gene44511	0	0	0	166	180	383	0.000	0.000	0.000	11.231	12.300	26.403	0.001	16.6446666666667	14.0227723582786	1.77442440893986e-13	1.56440181304755e-10
MS.gene01043	0	0	0	643	152	629	0.000	0.000	0.000	68.485	16.358	68.200	0.001	51.0143333333333	15.6386150329795	1.78314360541046e-13	1.56440181304755e-10
MS.gene84662	3	7	13	386	512	228	0.088	0.187	0.407	11.787	15.758	7.069	0.227333333333333	11.538	5.66544011975804	1.89012327304108e-13	1.64509729255018e-10
MS.gene74202	5	0	7	1730	457	1037	0.176	0.000	0.249	64.717	17.236	39.488	0.141666666666667	40.4803333333333	8.15857701912872	2.0340655191782e-13	1.7560848073856e-10
MS.gene043477	417	325	136	2	2	7	45.561	35.356	15.845	0.282	0.233	0.883	32.254	0.466	-6.11300432325479	2.04966767590098e-13	1.7560848073856e-10
MS.gene037131	0	0	0	307	152	544	0.000	0.000	0.000	39.916	19.962	71.992	0.001	43.9566666666667	15.4237943671605	2.08119120680593e-13	1.76927065802774e-10
MS.gene32361	0	0	0	143	179	323	0.000	0.000	0.000	10.912	13.707	25.067	0.001	16.562	14.0155892803974	2.21184647176343e-13	1.86587965517237e-10
MS.gene03606	0	0	0	347	1839	428	0.000	0.000	0.000	63.466	338.613	79.601	0.001	160.56	17.29275299625	2.29246727405308e-13	1.91912760363592e-10
MS.gene71844	2	2	0	128	445	480	0.122	0.133	0.000	9.103	31.884	34.743	0.085	25.2433333333333	8.21422387140048	2.65917139938295e-13	2.20924765670251e-10
MS.gene70814	0	0	0	211	273	808	0.000	0.000	0.000	12.495	16.283	48.613	0.001	25.797	14.6549156802067	2.8978790908502e-13	2.37296415900798e-10
MS.gene036906	0	0	0	163	264	562	0.000	0.000	0.000	8.307	13.512	29.067	0.001	16.962	14.0500186685523	2.94278195270261e-13	2.37296415900798e-10
MS.gene27538	0	0	0	163	264	562	0.000	0.000	0.000	8.307	13.512	29.067	0.001	16.962	14.0500186685523	2.94278195270261e-13	2.37296415900798e-10
MS.gene27540	0	0	0	163	264	562	0.000	0.000	0.000	8.307	13.512	29.067	0.001	16.962	14.0500186685523	2.94278195270261e-13	2.37296415900798e-10
MS.gene20084	0	0	2	1077	255	1074	0.000	0.000	0.352	162.532	38.831	164.977	0.117333333333333	122.113333333333	10.0233920907008	3.10236780255576e-13	2.48338881339475e-10
MS.gene64735	0	0	0	111	144	140	0.000	0.000	0.000	7.766	10.171	9.934	0.001	9.29033333333333	13.1815146455025	3.4386122443753e-13	2.73260036515697e-10
MS.gene005813	0	0	0	243	113	265	0.000	0.000	0.000	13.044	6.095	14.497	0.001	11.212	13.4527560290325	3.71948447129286e-13	2.91357845734859e-10
MS.gene20006	0	0	0	243	113	265	0.000	0.000	0.000	13.044	6.095	14.497	0.001	11.212	13.4527560290325	3.71948447129286e-13	2.91357845734859e-10
MSTRG.4897	0	0	0	148	213	127	0.000	0.000	0.000	10.548	15.279	9.174	0.001	11.667	13.5101460201554	3.75608874160972e-13	2.92138459530051e-10
MS.gene010696	192	228	450	0	0	0	18.136	21.401	45.332	0.000	0.000	0.000	28.2896666666667	0.001	-14.7879875573023	3.98594323041166e-13	3.05680035179248e-10
MS.gene08125	192	228	450	0	0	0	18.136	21.401	45.332	0.000	0.000	0.000	28.2896666666667	0.001	-14.7879875573023	3.98594323041166e-13	3.05680035179248e-10
MSTRG.35393	0	1	1	165	402	442	0.000	0.079	0.085	14.090	34.595	38.425	0.0546666666666667	29.0366666666667	9.05299872087708	4.18951339954268e-13	3.19060539218227e-10
MS.gene06309	0	0	0	119	243	183	0.000	0.000	0.000	5.683	11.635	8.870	0.001	8.72933333333333	13.0916557628674	4.55616788011795e-13	3.44590832235183e-10
MS.gene004371	0	0	0	132	449	472	0.000	0.000	0.000	8.566	29.241	31.089	0.001	22.9653333333333	14.4871701034461	4.77529587853636e-13	3.58690135490115e-10
MS.gene014098	0	0	0	153	123	263	0.000	0.000	0.000	13.777	11.194	24.147	0.001	16.3726666666667	13.9990016966857	5.12592225115181e-13	3.79823911888388e-10
MS.gene42546	0	0	0	153	123	263	0.000	0.000	0.000	13.777	11.194	24.147	0.001	16.3726666666667	13.9990016966857	5.12592225115181e-13	3.79823911888388e-10
MS.gene022249	646	756	713	80	111	132	82.895	96.817	97.729	11.092	15.483	18.496	92.4803333333333	15.0236666666667	-2.62190963878128	6.02422672927893e-13	4.43391173485304e-10
MS.gene91511	0	0	0	138	624	517	0.000	0.000	0.000	8.002	36.566	30.630	0.001	25.066	14.613444170672	6.14068016779012e-13	4.48949220853914e-10
MS.gene07774	0	0	0	217	196	678	0.000	0.000	0.000	8.036	7.319	25.580	0.001	13.645	13.7360847741615	6.51478560985291e-13	4.73146012377569e-10
MS.gene020593	0	0	0	119	328	378	0.000	0.000	0.000	5.215	14.433	16.830	0.001	12.1593333333333	13.5697765110398	7.25797385103281e-13	5.23653263386424e-10
MS.gene25100	0	0	0	119	176	297	0.000	0.000	0.000	14.242	21.321	36.345	0.001	23.9693333333333	14.54890216296	8.03154573426622e-13	5.75678100976496e-10
MS.gene047683	0	0	0	106	138	198	0.000	0.000	0.000	5.590	7.312	10.582	0.001	7.828	12.9344280406268	8.74554962160413e-13	6.22785353768077e-10
MS.gene038365	31	22	26	272	847	986	2.826	1.963	2.508	26.484	83.083	97.727	2.43233333333333	69.098	4.82823109512727	9.07982627375099e-13	6.42418211701404e-10
MS.gene06976	0	0	0	286	113	186	0.000	0.000	0.000	49.369	19.714	32.714	0.001	33.9323333333333	15.0503730189318	9.24675505093411e-13	6.500350252665e-10
MS.gene025705	9	8	3	645	134	571	1.245	1.116	0.499	97.735	20.415	87.987	0.953333333333333	68.7123333333333	6.17144452351239	9.40103795211271e-13	6.52515334212906e-10
MS.gene07003	9	8	3	645	134	571	1.245	1.116	0.499	97.735	20.415	87.987	0.953333333333333	68.7123333333333	6.17144452351239	9.40103795211271e-13	6.52515334212906e-10
MS.gene002714	295	301	251	2288	1216	2043	4.784	4.859	4.334	39.865	21.352	36.254	4.659	32.4903333333333	2.80191830945896	9.59319046891096e-13	6.61664670417351e-10
MS.gene87275	0	4	0	256	259	407	0.000	0.107	0.000	8.019	8.176	12.978	0.0356666666666667	9.72433333333333	8.09087914628793	1.073395318409e-12	7.35718568679011e-10
MS.gene001283	41	29	19	223	252	237	3.400	2.441	1.725	20.033	22.787	21.657	2.522	21.4923333333333	3.09118193789619	1.12018901528968e-12	7.63022661805954e-10
MS.gene32806	0	1	0	528	706	187	0.000	0.074	0.000	39.162	52.763	14.097	0.0246666666666667	35.3406666666667	10.4845507698006	1.18105705409689e-12	7.99517301818456e-10
MS.gene022829	2	3	2	79	77	137	0.059	0.089	0.060	2.342	2.288	4.119	0.0693333333333333	2.91633333333333	5.39446269461032	1.22731561377673e-12	8.2413123313841e-10
MS.gene36733	0	0	0	155	95	190	0.000	0.000	0.000	8.648	5.362	10.776	0.001	8.262	13.0122753448561	1.23244690455291e-12	8.2413123313841e-10
MS.gene020196	0	0	0	123	367	541	0.000	0.000	0.000	8.429	25.286	37.680	0.001	23.7983333333333	14.5385729204806	1.24131131509503e-12	8.25028161704313e-10
MS.gene019144	0	0	0	117	94	113	0.000	0.000	0.000	7.285	5.864	7.152	0.001	6.767	12.7243006732096	1.33950685319615e-12	8.84929870859092e-10
MS.gene053169	108	143	91	10	6	9	9.574	12.612	8.608	0.992	0.560	0.889	10.2646666666667	0.813666666666667	-3.65710507882197	1.36208976272943e-12	8.91109577362493e-10
MSTRG.93661	0	0	0	386	255	119	0.000	0.000	0.000	15.713	10.450	4.919	0.001	10.3606666666667	13.3388292171057	1.36511233196158e-12	8.91109577362493e-10
MS.gene89608	0	0	0	114	92	131	0.000	0.000	0.000	20.120	16.244	23.522	0.001	19.962	14.284968651604	1.42540928998463e-12	9.19848604225297e-10
MS.gene46390	162	132	240	0	0	0	12.512	10.185	19.746	0.000	0.000	0.000	14.1476666666667	0.001	-13.7882765127473	1.42591379933891e-12	9.19848604225297e-10
MS.gene26676	0	0	0	216	100	155	0.000	0.000	0.000	8.123	3.779	5.954	0.001	5.952	12.539158811108	1.45278212803465e-12	9.31700613175721e-10
MS.gene072578	186	129	111	0	0	0	8.616	5.969	5.455	0.000	0.000	0.000	6.68	0.001	-12.7056323873614	1.50519746881969e-12	9.59703404741744e-10
MS.gene072541	0	0	0	145	174	439	0.000	0.000	0.000	5.820	7.017	17.904	0.001	10.247	13.322913975268	1.56635067149935e-12	9.92921460928602e-10
MS.gene59449	0	0	0	106	126	100	0.000	0.000	0.000	18.278	21.831	17.550	0.001	19.2196666666667	14.2302956947185	1.6832349412101e-12	1.06088300610774e-09
MS.gene063958	0	0	0	389	137	171	0.000	0.000	0.000	15.972	5.658	7.151	0.001	9.59366666666667	13.2278665984248	1.72291968796409e-12	1.07968977428726e-09
MS.gene015146	513	483	188	0	2	0	23.756	22.310	9.295	0.000	0.119	0.000	18.4536666666667	0.0396666666666667	-8.86176461922357	1.75883236169074e-12	1.09593244191577e-09
MS.gene050697	15	21	16	208	182	125	0.613	0.867	0.710	9.357	8.247	5.721	0.73	7.775	3.41287430613795	1.80022499872158e-12	1.11538686276724e-09
MS.gene061427	0	0	0	91	121	141	0.000	0.000	0.000	2.944	3.940	4.644	0.001	3.84266666666667	11.9078921194536	1.87280380113583e-12	1.15383652615372e-09
MS.gene034975	0	0	0	142	94	110	0.000	0.000	0.000	7.444	4.949	5.871	0.001	6.088	12.5717526435035	1.94811590437898e-12	1.19353116631076e-09
MS.gene056170	228	232	99	0	0	0	44.698	45.447	20.753	0.000	0.000	0.000	36.966	0.001	-15.1739113210358	1.9869413186819e-12	1.21055503696983e-09
MS.gene041969	226	268	200	43	31	43	6.868	8.118	6.499	1.395	1.033	1.419	7.16166666666667	1.28233333333333	-2.48152404236469	2.00657026545092e-12	1.21575986039194e-09
MS.gene033242	0	0	0	93	179	203	0.000	0.000	0.000	5.539	10.728	12.289	0.001	9.51866666666667	13.2165437859153	2.23853356384082e-12	1.34885176819872e-09
MS.gene016056	0	0	0	303	100	354	0.000	0.000	0.000	9.043	3.013	10.754	0.001	7.60333333333333	12.8924163254783	2.3126835336982e-12	1.38591667981719e-09
MS.gene064475	0	3	0	1807	244	2108	0.000	0.091	0.000	63.085	8.587	74.943	0.0303333333333333	48.8716666666667	10.6538785456128	2.40104148907307e-12	1.43104682576461e-09
MS.gene052962	252	246	98	0	0	0	34.700	33.785	14.467	0.000	0.000	0.000	27.6506666666667	0.001	-14.7550266442807	2.58565401608093e-12	1.53274774771638e-09
MS.gene045648	0	0	0	134	758	398	0.000	0.000	0.000	18.400	105.002	55.763	0.001	59.7216666666667	15.8659668072152	2.63254542213442e-12	1.55215444227846e-09
MS.gene54045	0	0	0	123	129	289	0.000	0.000	0.000	1.233	1.303	2.945	0.001	1.827	10.8352609186275	2.68295531486613e-12	1.57341699230005e-09
MS.gene64535	2	0	0	195	159	285	0.031	0.000	0.000	2.737	2.247	4.079	0.0103333333333333	3.021	8.19157665906223	2.77073718499449e-12	1.61625353260429e-09
MS.gene071930	0	0	0	95	224	178	0.000	0.000	0.000	10.244	24.407	19.620	0.001	18.0903333333333	14.1429313709202	2.99796571603221e-12	1.73954977891211e-09
MS.gene026652	0	0	0	113	224	123	0.000	0.000	0.000	6.671	13.292	7.370	0.001	9.111	13.1533936938886	3.43677384513275e-12	1.98366968684383e-09
MS.gene51160	0	0	0	139	255	113	0.000	0.000	0.000	13.594	25.085	11.271	0.001	16.65	14.023234556846	3.63035354408919e-12	2.08443116107898e-09
MSTRG.86777	146	148	137	1074	1330	715	6.644	6.725	6.658	52.786	65.852	35.782	6.67566666666667	51.4733333333333	2.94684138815556	3.66068126171274e-12	2.09020627812091e-09
MS.gene048317	0	0	0	112	289	158	0.000	0.000	0.000	3.999	10.382	5.742	0.001	6.70766666666667	12.7115952815107	3.67853128296223e-12	2.09020627812091e-09
MS.gene82154	111	115	91	0	0	0	4.004	4.129	3.487	0.000	0.000	0.000	3.87333333333333	0.001	-11.9193599475707	4.18498452960943e-12	2.36572429600076e-09
MS.gene004429	139	120	220	0	0	0	8.336	7.179	14.059	0.000	0.000	0.000	9.858	0.001	-13.2670792656712	4.36570361660662e-12	2.45522693753221e-09
MS.gene063131	0	0	0	108	95	87	0.000	0.000	0.000	8.185	7.307	6.776	0.001	7.42266666666667	12.8577218671447	4.44073513320059e-12	2.48468193427335e-09
MS.gene061251	0	0	0	126	158	403	0.000	0.000	0.000	7.144	9.059	23.343	0.001	13.182	13.6862816551444	4.73344379112702e-12	2.63501445074993e-09
MS.gene24270	0	0	0	173	122	430	0.000	0.000	0.000	11.832	8.360	29.862	0.001	16.6846666666667	14.0262352435854	4.9370088031226e-12	2.73445458284466e-09
MS.gene070176	467	539	322	78	53	67	32.492	37.434	23.922	5.876	4.006	5.073	31.2826666666667	4.985	-2.64969808957143	5.10652349102596e-12	2.81413067923041e-09
MS.gene049045	114	475	397	0	0	0	6.087	25.252	22.617	0.000	0.000	0.000	17.9853333333333	0.001	-14.1345332776322	5.14823960675505e-12	2.82293422357199e-09
MS.gene59525	0	0	0	142	101	88	0.000	0.000	0.000	13.014	9.330	8.176	0.001	10.1733333333333	13.3125048410007	5.67975495713921e-12	3.09888560761009e-09
MS.gene52692	0	0	0	123	129	82	0.000	0.000	0.000	4.755	5.052	3.243	0.001	4.35	12.0867996856235	6.06582260940381e-12	3.29314110041029e-09
MS.gene019043	38	35	37	195	197	301	2.352	2.136	2.429	13.027	13.285	20.490	2.30566666666667	15.6006666666667	2.75835182059061	6.56991162203385e-12	3.54924102434465e-09
MS.gene025034	676	670	426	89	54	90	41.097	40.605	27.662	5.846	3.548	5.994	36.4546666666667	5.12933333333333	-2.82926027588727	6.62286971344854e-12	3.56031191174043e-09
MSTRG.53428	44	45	11	580	558	693	2.248	2.008	0.693	27.136	26.245	32.906	1.64966666666667	28.7623333333333	4.12393427201393	6.85757604305016e-12	3.66034311488276e-09
MS.gene59207	0	0	0	529	96	559	0.000	0.000	0.000	11.578	2.129	12.458	0.001	8.72166666666667	13.0903881377809	6.89406516071878e-12	3.66034311488276e-09
MS.gene06962	0	0	0	103	99	81	0.000	0.000	0.000	3.154	3.039	2.529	0.001	2.90733333333333	11.5054807743604	6.90907870060667e-12	3.66034311488276e-09
MS.gene62899	62	41	42	422	270	314	2.284	1.514	1.671	16.771	10.809	12.706	1.823	13.4286666666667	2.88092960008643	6.98162768305329e-12	3.68099606485443e-09
MS.gene24748	339	281	93	0	0	0	25.237	20.884	7.370	0.000	0.000	0.000	17.8303333333333	0.001	-14.1220460535641	7.42952134372648e-12	3.89840137646463e-09
MS.gene061812	0	0	0	89	95	82	0.000	0.000	0.000	7.397	7.963	6.962	0.001	7.44066666666667	12.8612161739531	8.47313077104441e-12	4.42483028160646e-09
MS.gene050199	287	212	90	0	0	0	74.676	55.060	25.088	0.000	0.000	0.000	51.608	0.001	-15.6553071015105	8.83658371457496e-12	4.59276203622075e-09
MS.gene029200	0	0	0	85	234	274	0.000	0.000	0.000	5.302	14.708	17.402	0.001	12.4706666666667	13.6062509715001	8.9000942528192e-12	4.60395158646071e-09
MS.gene49570	0	0	0	98	131	84	0.000	0.000	0.000	8.727	11.755	7.685	0.001	9.389	13.196755792715	9.18295185345494e-12	4.72796994347883e-09
MS.gene26930	204	189	82	0	0	0	16.330	15.084	6.986	0.000	0.000	0.000	12.8	0.001	-13.6438561897747	9.68507641777088e-12	4.96319434780963e-09
MS.gene72894	0	0	0	96	73	104	0.000	0.000	0.000	5.201	3.958	5.726	0.001	4.96166666666667	12.2766091004042	9.9140296899403e-12	5.05689293012555e-09
MS.gene063833	96	83	60	414	449	685	3.081	2.642	2.040	14.269	15.600	24.043	2.58766666666667	17.9706666666667	2.79592023825995	1.00137043522408e-11	5.07182818603805e-09
MS.gene002291	0	0	0	144	79	103	0.000	0.000	0.000	15.489	8.571	11.286	0.001	11.782	13.5242968376626	1.00358061420154e-11	5.07182818603805e-09
MS.gene86051	0	0	0	192	91	353	0.000	0.000	0.000	10.868	5.205	20.378	0.001	12.1503333333333	13.5687082729484	1.15180243863162e-11	5.79420028600806e-09
MS.gene00867	0	0	0	100	261	515	0.000	0.000	0.000	11.949	31.425	62.637	0.001	35.337	15.1088919443728	1.18334885750071e-11	5.92571396377504e-09
MS.gene00868	0	0	0	147	211	784	0.000	0.000	0.000	9.662	13.983	52.595	0.001	25.4133333333333	14.6332979980761	1.27349264686705e-11	6.34812930051463e-09
MS.gene029004	0	0	0	159	392	119	0.000	0.000	0.000	19.567	48.639	14.881	0.001	27.6956666666667	14.7573726458036	1.28858397656923e-11	6.39429187214665e-09
MS.gene014327	0	0	0	191	74	201	0.000	0.000	0.000	6.629	2.588	7.106	0.001	5.441	12.4096561130599	1.38302476567071e-11	6.83201774558756e-09
MS.gene86309	0	0	0	77	176	212	0.000	0.000	0.000	2.050	4.721	5.751	0.001	4.174	12.0272148851598	1.43034365093481e-11	7.03408371405459e-09
MS.gene32974	0	0	0	131	73	173	0.000	0.000	0.000	13.812	7.761	18.613	0.001	13.3953333333333	13.7094428616154	1.43952272238333e-11	7.04762048539687e-09
MS.gene35842	107	88	123	0	0	0	4.646	3.830	5.695	0.000	0.000	0.000	4.72366666666667	0.001	-12.2056914468328	1.47519552840807e-11	7.16536470800881e-09
MS.gene70327	0	0	0	134	110	355	0.000	0.000	0.000	19.114	15.813	51.450	0.001	28.7923333333333	14.8133970893269	1.47664036621195e-11	7.16536470800881e-09
MS.gene072046	0	0	0	278	288	84	0.000	0.000	0.000	22.375	23.344	6.852	0.001	17.5236666666667	14.0970170567915	1.531492673462e-11	7.39879627876138e-09
MSTRG.78091	0	0	1	136	394	761	0.000	0.000	0.131	14.753	43.221	84.268	0.0436666666666667	47.414	10.0845649874004	1.62258665786703e-11	7.80196997616087e-09
MS.gene50870	94	103	141	0	0	0	9.482	10.287	15.167	0.000	0.000	0.000	11.6453333333333	0.001	-13.5074643150591	1.63413301149579e-11	7.80196997616087e-09
MS.gene98874	114	156	86	9	8	12	2.996	4.103	2.415	0.259	0.222	0.349	3.17133333333333	0.276666666666667	-3.51886878372816	1.63628936454051e-11	7.80196997616087e-09
MS.gene011417	111	97	166	0	0	0	20.131	17.584	32.231	0.000	0.000	0.000	23.3153333333333	0.001	-14.5089914352152	1.81240974114366e-11	8.57699177022888e-09
MS.gene46942	11	8	26	919	602	288	0.759	0.561	1.844	65.729	43.351	20.981	1.05466666666667	43.3536666666667	5.36129501134671	1.81447494272892e-11	8.57699177022888e-09
MS.gene021099	0	0	0	119	293	114	0.000	0.000	0.000	13.331	33.020	13.016	0.001	19.789	14.2724110898888	1.82890557264697e-11	8.60810122445935e-09
MS.gene46330	0	0	0	106	129	337	0.000	0.000	0.000	8.949	10.998	29.039	0.001	16.3286666666667	13.9951193705763	1.86785617775528e-11	8.75385964058592e-09
MS.gene27265	0	0	0	308	86	501	0.000	0.000	0.000	36.384	10.228	60.152	0.001	35.588	15.1191032370626	1.90378247951377e-11	8.88426422971731e-09
MS.gene23161	2	0	0	156	137	255	0.161	0.000	0.000	13.118	11.674	21.912	0.0536666666666667	15.568	8.18034161738765	1.93782567871046e-11	9.00481317294329e-09
MS.gene020644	0	0	0	73	78	101	0.000	0.000	0.000	4.135	4.430	5.788	0.001	4.78433333333333	12.224102192926	1.97398696372563e-11	9.13414575375255e-09
MS.gene01419	0	0	0	336	77	290	0.000	0.000	0.000	54.306	12.538	47.712	0.001	38.1853333333333	15.2207309971208	2.15116660155642e-11	9.91217800530617e-09
MS.gene44950	68	122	85	931	568	1288	2.239	3.978	2.962	32.804	20.163	46.208	3.05966666666667	33.0583333333333	3.4335675985017	2.26856686331319e-11	1.04093997335608e-08
MS.gene011452	0	0	0	89	219	425	0.000	0.000	0.000	6.139	15.228	29.827	0.001	17.0646666666667	14.0587246133215	2.29860016139253e-11	1.05032618874697e-08
MS.gene057260	0	0	0	159	115	74	0.000	0.000	0.000	20.610	15.034	9.709	0.001	15.1176666666667	13.8839478638042	2.35797092390031e-11	1.07298439560353e-08
MS.gene013379	0	0	1	116	151	210	0.000	0.000	0.042	4.672	6.146	8.627	0.014	6.48166666666667	8.85479419154281	2.39364900623623e-11	1.08471864428885e-08
MS.gene016966	1	0	0	182	117	135	0.147	0.000	0.000	25.920	16.768	19.624	0.049	20.7706666666667	8.72755005788828	2.66942286204982e-11	1.20471163617101e-08
MS.gene014636	0	0	0	102	222	577	0.000	0.000	0.000	5.271	11.548	30.342	0.001	15.7203333333333	13.9403441883195	2.76392697279186e-11	1.24224924343521e-08
MSTRG.52692	0	0	0	72	81	76	0.000	0.000	0.000	4.068	4.642	4.390	0.001	4.36666666666667	12.092316690591	2.84629699991111e-11	1.27404900731531e-08
MS.gene047554	0	0	0	191	135	74	0.000	0.000	0.000	8.248	5.862	3.258	0.001	5.78933333333333	12.499181509894	2.94980111322336e-11	1.31501174342583e-08
MS.gene99212	0	0	0	154	66	127	0.000	0.000	0.000	8.167	3.505	6.866	0.001	6.17933333333333	12.5932354838638	3.06720442362986e-11	1.36181392842831e-08
MS.gene37340	0	0	0	74	74	74	0.000	0.000	0.000	2.743	2.785	2.814	0.001	2.78066666666667	11.4412150961681	3.18144508344811e-11	1.40684014726379e-08
MS.gene34632	590	780	666	162	125	165	33.448	44.120	40.292	9.889	7.667	10.231	39.2866666666667	9.26233333333333	-2.08459218259575	3.32478432831038e-11	1.46432047449191e-08
MS.gene71922	21	20	7	170	158	192	0.727	0.694	0.253	6.251	5.833	7.190	0.558	6.42466666666667	3.52528457720602	3.36978657027853e-11	1.47820405606466e-08
MS.gene86308	0	0	0	69	83	121	0.000	0.000	0.000	1.912	2.327	3.428	0.001	2.55566666666667	11.3194839637846	3.42244071169827e-11	1.495320251351e-08
MS.gene74957	0	0	0	84	203	399	0.000	0.000	0.000	3.155	7.656	15.195	0.001	8.66866666666667	13.0815943932978	3.49121849167422e-11	1.51931732979343e-08
MS.gene79233	0	0	0	141	178	772	0.000	0.000	0.001	7.809	9.930	43.556	0.000333333333333333	20.4316666666667	15.9034817737036	3.5823506971056e-11	1.55281451205053e-08
MS.gene37303	0	0	0	124	76	231	0.000	0.000	0.000	8.065	4.954	15.222	0.001	9.41366666666667	13.2005410534678	3.68273175507842e-11	1.59004118367098e-08
MSTRG.47071	27	30	36	240	267	173	0.967	1.086	1.390	9.283	10.402	6.790	1.14766666666667	8.825	2.94289259819714	3.79340572092021e-11	1.63140247760955e-08
MS.gene00630	0	3	0	160	177	381	0.000	0.138	0.000	7.736	8.667	18.816	0.046	11.7396666666667	7.99554186897838	3.91042495084739e-11	1.67515883851418e-08
MS.gene40246	0	0	0	162	64	142	0.000	0.000	0.000	6.196	2.461	5.511	0.001	4.72266666666667	12.2053859960308	3.94581474330082e-11	1.68374209976197e-08
MSTRG.86520	0	0	0	180	66	139	0.000	0.000	0.000	3.856	1.425	3.032	0.001	2.771	11.4361909954814	4.00360373875038e-11	1.70177987447209e-08
MS.gene029493	75	148	147	0	0	0	4.606	9.101	9.683	0.000	0.000	0.000	7.79666666666667	0.001	-12.9286417405186	4.10269482949858e-11	1.73716652962082e-08
MS.gene010908	0	0	0	90	73	68	0.000	0.000	0.000	6.974	5.733	5.377	0.001	6.028	12.5574637015978	4.25505647353214e-11	1.79475008933221e-08
MS.gene67609	0	1	3	96	92	82	0.000	0.143	0.446	14.713	14.301	12.917	0.196333333333333	13.977	6.15360579272031	4.31104231352714e-11	1.8113975722424e-08
MS.gene014649	1643	1525	1469	7343	4686	6814	120.760	111.813	115.234	580.840	373.499	548.840	115.935666666667	501.059666666667	2.11165794311564	4.45288008689831e-11	1.85031934662801e-08
MS.gene75296	1643	1525	1469	7343	4686	6814	120.760	111.813	115.234	580.840	373.499	548.840	115.935666666667	501.059666666667	2.11165794311564	4.45288008689831e-11	1.85031934662801e-08
MS.gene035984	0	0	0	167	74	295	0.000	0.000	0.000	7.547	3.391	13.618	0.001	8.18533333333333	12.9988254537812	4.45429127997552e-11	1.85031934662801e-08
MSTRG.4237	0	0	0	143	67	97	0.000	0.000	0.000	7.604	3.560	5.219	0.001	5.461	12.4149494414743	4.472950834755e-11	1.8510589669594e-08
MS.gene031278	0	0	0	80	64	73	0.000	0.000	0.000	2.982	2.383	2.756	0.001	2.707	11.402479172215	4.96805982474342e-11	2.04822273962523e-08
MS.gene33101	0	0	0	62	81	94	0.000	0.000	0.000	3.881	5.140	6.001	0.001	5.00733333333333	12.289826782093	5.14967757681267e-11	2.11514809415258e-08
MS.gene73134	0	0	2	172	146	358	0.000	0.000	0.082	9.502	8.101	20.110	0.0273333333333333	12.571	8.84522229372101	5.24938920323273e-11	2.14397105662039e-08
MS.gene22848	0	0	2	125	354	303	0.000	0.000	0.119	7.740	22.136	19.158	0.0396666666666667	16.3446666666667	8.68667707202742	5.258951855916e-11	2.14397105662039e-08
MS.gene069129	0	0	0	132	60	125	0.000	0.000	0.000	7.853	3.623	7.574	0.001	6.35	12.6325408765469	5.3452988973516e-11	2.1682623541977e-08
MS.gene99176	0	0	0	271	68	197	0.000	0.000	0.000	9.577	2.412	7.081	0.001	6.35666666666667	12.634054722479	5.35807905811809e-11	2.1682623541977e-08
MSTRG.76939	18	19	20	121	172	121	1.558	1.575	1.818	10.753	15.433	11.195	1.65033333333333	12.4603333333333	2.91651330952706	5.6196936895271e-11	2.26576958880764e-08
MS.gene88231	0	0	0	258	74	137	0.000	0.000	0.000	19.482	5.606	10.532	0.001	11.8733333333333	13.5354373952678	6.30542209838703e-11	2.53293194081213e-08
MS.gene24231	0	0	0	72	117	219	0.000	0.000	0.000	4.850	7.964	15.035	0.001	9.283	13.1803754031282	6.41870767889047e-11	2.56902918362483e-08
MS.gene004831	0	0	0	160	61	128	0.000	0.000	0.000	21.543	8.284	17.627	0.001	15.818	13.9492795790766	6.54930504040366e-11	2.61176758749421e-08
MS.gene99821	0	0	0	66	234	222	0.000	0.000	0.000	8.393	30.242	29.006	0.001	22.547	14.4606478674404	6.57499883997319e-11	2.61251385066848e-08
MS.gene62227	0	0	0	62	153	138	0.000	0.000	0.000	5.161	12.858	11.664	0.001	9.89433333333333	13.2723867883881	6.96695696882338e-11	2.75826102145482e-08
MS.gene051217	132	137	114	4	10	13	4.367	4.524	4.023	0.143	0.358	0.471	4.30466666666667	0.324	-3.73183580814157	7.02597616662282e-11	2.77162123125488e-08
MS.gene047282	0	2	0	113	256	311	0.000	0.527	0.000	26.453	60.315	74.145	0.175666666666667	53.6376666666667	8.2542622074558	7.06683724172336e-11	2.77774829014636e-08
MS.gene06381	0	0	0	93	71	180	0.000	0.000	0.000	6.258	4.868	12.375	0.001	7.83366666666667	12.9354720255907	7.1699208269784e-11	2.80820191932648e-08
MS.gene029891	4	12	5	89	114	125	0.160	0.450	0.200	3.708	4.764	5.281	0.27	4.58433333333333	4.08568063590833	7.24279643351955e-11	2.82664951486959e-08
MS.gene31239	0	0	0	222	62	207	0.000	0.000	0.000	7.796	2.177	7.390	0.001	5.78766666666667	12.4987661187302	7.325838521097e-11	2.84891988388164e-08
MS.gene07100	0	0	0	63	189	182	0.000	0.000	0.000	7.670	23.294	22.603	0.001	17.8556666666667	14.1240943795467	7.51105090352041e-11	2.91062511796986e-08
MS.gene95412	4	0	0	205	154	174	0.151	0.000	0.000	8.302	6.280	7.206	0.0503333333333333	7.26266666666667	7.17284141251537	7.61658892724839e-11	2.94112972287191e-08
MS.gene79486	0	0	0	75	163	332	0.000	0.000	0.000	10.811	23.701	48.780	0.001	27.764	14.7609278136198	7.88715893792583e-11	3.03492341083008e-08
MS.gene013180	0	0	0	78	84	61	0.000	0.000	0.000	3.990	4.308	3.183	0.001	3.827	11.9019981856685	7.97496436558529e-11	3.04932174326219e-08
MS.gene020652	0	0	0	61	76	105	0.000	0.000	0.000	4.880	6.153	8.531	0.001	6.52133333333333	12.6709512486166	7.98018839308672e-11	3.04932174326219e-08
MS.gene019488	0	0	0	60	77	102	0.000	0.000	0.000	3.832	4.947	6.574	0.001	5.11766666666667	12.3212704668171	8.13704264356434e-11	3.09846152274003e-08
MS.gene020651	0	0	0	68	82	149	0.000	0.000	0.000	3.833	4.658	8.544	0.001	5.67833333333333	12.4712518262626	8.56467759409715e-11	3.2488623455236e-08
MS.gene020603	0	0	0	107	60	155	0.000	0.000	0.000	2.309	1.306	3.415	0.001	2.34333333333333	11.1943464732387	8.59126876335277e-11	3.2488623455236e-08
MS.gene06752	3	4	4	57	59	93	0.144	0.222	0.231	3.142	3.261	5.184	0.199	3.86233333333333	4.27863234357912	8.78037108332406e-11	3.29763073706786e-08
MS.gene81988	3	4	4	57	59	93	0.144	0.222	0.231	3.142	3.261	5.184	0.199	3.86233333333333	4.27863234357912	8.78037108332406e-11	3.29763073706786e-08
MS.gene60381	258	255	241	1150	780	1267	12.125	11.908	12.072	58.066	39.678	65.132	12.035	54.292	2.17350348880254	8.8790088467566e-11	3.3232948265816e-08
MS.gene030179	0	0	0	65	71	116	0.000	0.000	0.000	10.202	11.189	18.357	0.001	13.2493333333333	13.6936321489694	9.00177545161298e-11	3.35778471658704e-08
MS.gene05813	0	0	0	66	345	351	0.000	0.000	0.000	2.723	14.264	14.687	0.001	10.558	13.3660489506706	9.29239786646434e-11	3.45444103194467e-08
MS.gene88081	815	877	784	99	123	185	82.156	88.226	84.422	10.723	13.468	20.474	84.9346666666667	14.8883333333333	-2.51217125863721	9.56450217341252e-11	3.53624307010196e-08
MS.gene79733	45	51	39	240	177	192	2.361	2.664	2.189	13.486	10.008	10.934	2.40466666666667	11.476	2.25471104570225	9.57693534751229e-11	3.53624307010196e-08
MS.gene37087	0	0	0	82	112	285	0.000	0.000	0.000	6.479	8.966	22.918	0.001	12.7876666666667	13.6424654228519	9.7020612453646e-11	3.57042365279917e-08
MS.gene006531	0	0	0	83	62	65	0.000	0.000	0.000	4.306	3.240	3.439	0.001	3.66166666666667	11.8382847485895	9.75415554437355e-11	3.5775893710009e-08
MS.gene005801	0	0	0	104	55	118	0.000	0.000	0.000	5.869	3.121	6.791	0.001	5.26033333333333	12.3609385068242	1.01547879403954e-10	3.71211658090466e-08
MS.gene22273	106	67	107	0	0	0	5.082	3.190	5.468	0.000	0.000	0.000	4.58	0.001	-12.1611318829843	1.02379924275988e-10	3.73009859656163e-08
MS.gene36587	115	69	82	0	0	0	15.762	9.426	12.062	0.000	0.000	0.000	12.4166666666667	0.001	-13.5999903044031	1.03669644548211e-10	3.75215684456241e-08
MS.gene36695	115	69	82	0	0	0	15.762	9.426	12.062	0.000	0.000	0.000	12.4166666666667	0.001	-13.5999903044031	1.03669644548211e-10	3.75215684456241e-08
MS.gene04656	0	0	0	64	59	78	0.000	0.000	0.000	1.787	1.672	2.223	0.001	1.894	10.8872206154684	1.09316372848035e-10	3.9435162318265e-08
MS.gene70580	19	10	23	219	370	795	0.533	0.272	0.694	6.736	11.439	24.864	0.499666666666667	14.3463333333333	4.84357226924052	1.10896116206209e-10	3.98738802618691e-08
MS.gene024233	0	0	0	173	59	123	0.000	0.000	0.000	7.096	2.455	5.122	0.001	4.891	12.2559137493378	1.15497178032195e-10	4.13925278630024e-08
MS.gene97861	149	170	60	0	0	0	16.160	18.439	7.008	0.000	0.000	0.000	13.869	0.001	-13.7595761479571	1.18250940901589e-10	4.22413931104679e-08
MS.gene91142	0	0	0	56	93	113	0.000	0.000	0.000	5.611	9.432	11.586	0.001	8.87633333333333	13.1157481308042	1.19151877970402e-10	4.24196388147796e-08
MS.gene24125	0	0	0	58	132	163	0.000	0.000	0.000	2.276	5.170	6.450	0.001	4.632	12.1774195379892	1.19523538688079e-10	4.24196388147796e-08
MS.gene048060	0	0	0	64	119	78	0.000	0.000	0.000	3.997	7.554	4.995	0.001	5.51533333333333	12.4292323660933	1.20490929700899e-10	4.26250267631573e-08
MS.gene020883	354	261	67	0	0	0	35.015	25.710	7.074	0.000	0.000	0.000	22.5996666666667	0.001	-14.4640138733451	1.2233494831534e-10	4.30706390621114e-08
MS.gene035199	133	211	768	0	0	0	4.222	6.704	26.077	0.000	0.000	0.000	12.3343333333333	0.001	-13.5903921201015	1.22536058462776e-10	4.30706390621114e-08
MS.gene015260	0	0	0	63	88	65	0.000	0.000	0.000	3.793	5.273	3.951	0.001	4.339	12.0831468708167	1.27965491867863e-10	4.48353470644762e-08
MS.gene053294	0	0	0	201	57	189	0.000	0.000	0.000	8.090	2.324	7.719	0.001	6.04433333333333	12.5613675092096	1.28429416224383e-10	4.48545871326853e-08
MS.gene031118	0	3	0	126	235	399	0.000	0.241	0.000	11.231	21.155	36.297	0.0803333333333333	22.8943333333333	8.15477609941257	1.30582909982511e-10	4.54619219242603e-08
MS.gene003159	1	6	6	101	214	335	0.028	0.105	0.125	2.080	4.443	7.024	0.086	4.51566666666667	5.71445852446422	1.31870266574969e-10	4.57648248550966e-08
MS.gene42580	0	0	0	96	56	74	0.000	0.000	0.000	4.892	2.899	3.856	0.001	3.88233333333333	11.9227082764132	1.34620677268972e-10	4.65719596005651e-08
MS.gene029202	0	0	0	67	109	216	0.000	0.000	0.000	5.692	9.336	18.679	0.001	11.2356666666667	13.4557981087098	1.35176411950009e-10	4.66171584682696e-08
MS.gene32665	0	0	0	55	83	101	0.000	0.000	0.000	7.384	11.215	13.737	0.001	10.7786666666667	13.3958911056586	1.35645100491658e-10	4.66321491865773e-08
MS.gene029203	0	0	0	73	166	379	0.000	0.000	0.000	4.945	11.348	26.197	0.001	14.1633333333333	13.7898732224795	1.44720581061062e-10	4.95966476332575e-08
MS.gene032149	0	0	0	58	62	71	0.000	0.000	0.000	4.931	5.254	6.172	0.001	5.45233333333333	12.4126580499686	1.45962695294037e-10	4.98664951467783e-08
MSTRG.62074	11	11	5	131	194	93	1.662	1.672	0.823	21.243	31.757	15.352	1.38566666666667	22.784	4.03936889906318	1.49925432160389e-10	5.10463730890386e-08
MS.gene052128	3	0	2	78	220	309	0.438	0.000	0.410	13.154	37.627	53.423	0.282666666666667	34.7346666666667	6.94113067819448	1.50347222546272e-10	5.10463730890386e-08
MS.gene028082	112	89	58	0	0	0	5.994	4.727	3.286	0.000	0.000	0.000	4.669	0.001	-12.1888978732422	1.60229611256008e-10	5.42337671234611e-08
MS.gene01397	0	0	0	197	77	529	0.000	0.000	0.000	11.052	4.357	30.231	0.001	15.2133333333333	13.8930486704549	1.66527715665172e-10	5.61920875881132e-08
MS.gene020575	0	0	2	99	121	118	0.000	0.000	0.201	9.480	11.646	11.479	0.067	10.8683333333333	7.34175390810541	1.72907717574942e-10	5.81659440355018e-08
MS.gene01441	51	49	52	211	252	200	2.775	2.656	3.015	12.339	14.819	11.862	2.81533333333333	13.0066666666667	2.20787362569509	1.8405505404881e-10	6.15963477118792e-08
MS.gene012945	2	0	0	109	166	285	0.056	0.000	0.000	4.194	6.427	11.155	0.0186666666666667	7.25866666666667	8.60309642944639	1.84228494241573e-10	6.15963477118792e-08
MS.gene54999	0	0	0	75	194	88	0.000	0.000	0.000	4.688	12.193	5.562	0.001	7.481	12.8690154155521	1.87829771145468e-10	6.26095431077168e-08
MS.gene32411	9	13	3	329	110	368	0.583	0.827	0.205	21.743	7.361	24.813	0.538333333333333	17.9723333333333	5.06113415561386	1.90928942480605e-10	6.34497375941758e-08
MS.gene98040	0	0	0	432	64	847	0.000	0.000	0.000	20.206	3.030	40.366	0.001	21.2006666666667	14.3718220113932	1.99044308010478e-10	6.59468068950969e-08
MS.gene53884	161	129	622	0	0	0	13.498	10.805	55.620	0.000	0.013	0.000	26.641	0.00433333333333333	-12.5858833987415	2.16964232732844e-10	7.16059573265525e-08
MS.gene01253	7	3	10	101	325	409	0.363	0.167	0.544	5.596	18.197	23.161	0.358	15.6513333333333	5.45018216752297	2.17430961188901e-10	7.16059573265525e-08
MS.gene06988	0	0	0	190	55	133	0.000	0.000	0.000	17.200	5.052	12.253	0.001	11.5016666666667	13.4895553118072	2.20238281492896e-10	7.23133274796404e-08
MS.gene061963	75	97	169	0	0	0	3.662	4.720	8.781	0.000	0.000	0.000	5.721	0.001	-12.4820516290339	2.27057564188169e-10	7.43298353261486e-08
MS.gene87330	0	0	0	78	249	100	0.000	0.000	0.000	6.072	19.498	7.948	0.001	11.1726666666667	13.4476859456411	2.34922399786044e-10	7.66755949254057e-08
MSTRG.81637	102	77	73	1	5	2	9.931	7.464	7.562	0.105	0.530	0.214	8.319	0.283	-4.87753615892875	2.51856830026587e-10	8.19588460584442e-08
MS.gene24901	0	0	0	97	86	52	0.000	0.000	0.000	6.143	5.465	3.364	0.001	4.99066666666667	12.2850168321788	2.57790112867407e-10	8.36414512358491e-08
MS.gene002815	0	10	4	326	437	906	0.000	1.362	0.622	47.153	63.661	133.222	0.661333333333333	81.3453333333333	6.94253815278248	2.60469103753098e-10	8.41514552670519e-08
MS.gene88935	778	811	349	71	61	42	36.825	38.270	17.612	3.628	3.116	2.192	30.9023333333333	2.97866666666667	-3.37497718517703	2.61471809745482e-10	8.41514552670519e-08
MS.gene059856	0	5	0	255	257	431	0.000	0.524	0.000	28.471	28.901	48.924	0.174666666666667	35.432	7.66430478106902	2.61664018438392e-10	8.41514552670519e-08
MS.gene54826	0	0	0	157	54	234	0.000	0.000	0.000	4.589	1.595	6.973	0.001	4.38566666666667	12.098580448561	2.74127411854372e-10	8.79019203170222e-08
MS.gene51557	0	0	1	140	87	244	0.000	0.000	0.161	18.817	11.848	33.502	0.0536666666666667	21.389	8.6386270359088	2.77552278728645e-10	8.87406653033691e-08
MS.gene38261	0	0	0	117	62	64	0.000	0.000	0.000	4.733	2.518	2.648	0.001	3.29966666666667	11.6881045750009	2.7968009952434e-10	8.91610401001054e-08
MS.gene21027	0	0	0	55	104	168	0.000	0.000	0.000	1.547	2.970	4.846	0.001	3.121	11.6077926419192	2.83571407380777e-10	9.01395419183197e-08
MS.gene25537	249	325	182	39	43	34	14.069	18.319	11.012	2.367	2.643	2.128	14.4666666666667	2.37933333333333	-2.60410323617019	2.86493948202337e-10	9.08053333050793e-08
MS.gene85245	121	171	254	7	7	15	5.953	8.366	13.283	0.356	0.392	0.808	9.20066666666666	0.518666666666667	-4.14885884089799	2.98886597823845e-10	9.44602237376074e-08
MS.gene26077	0	0	0	76	56	56	0.000	0.000	0.000	3.503	2.596	2.616	0.001	2.905	11.5043224482919	3.02533212270926e-10	9.53379518876533e-08
MS.gene74235	0	0	0	56	254	362	0.000	0.000	0.000	0.835	3.821	5.503	0.001	3.38633333333333	11.7255082764065	3.06085960632256e-10	9.61811546094469e-08
MS.gene030742	9	9	20	141	384	329	0.476	0.472	1.173	8.374	22.998	19.911	0.707	17.0943333333333	4.59566413454275	3.30593365079903e-10	1.03585291356722e-07
MS.gene26922	0	0	0	55	86	151	0.000	0.000	0.000	4.628	7.248	12.913	0.001	8.263	13.0124499524256	3.50950444838013e-10	1.09650517047309e-07
MS.gene35561	0	0	0	50	127	150	0.000	0.000	0.000	5.189	13.267	15.826	0.001	11.4273333333333	13.4802011570627	3.5818145736036e-10	1.11591840065004e-07
MS.gene34571	0	0	0	72	47	84	0.000	0.000	0.000	3.236	2.101	3.835	0.001	3.05733333333333	11.5780581388596	3.64041458001093e-10	1.12793136255973e-07
MS.gene033759	0	0	0	61	50	61	0.000	0.000	0.000	5.860	4.830	5.984	0.001	5.558	12.4403501192006	3.64243305984268e-10	1.12793136255973e-07
MS.gene041091	0	0	1	141	105	84	0.000	0.000	0.262	26.744	20.140	16.286	0.0873333333333333	21.0566666666667	7.91352895023032	3.65122858232e-10	1.12793136255973e-07
MS.gene003823	0	0	0	63	51	58	0.000	0.000	0.000	6.420	5.243	5.996	0.001	5.88633333333333	12.5231535266907	3.66936640004175e-10	1.13035038097466e-07
MS.gene46442	666	800	705	18	55	66	55.463	66.447	62.703	1.621	4.943	6.061	61.5376666666667	4.20833333333333	-3.8701488546717	3.71349121031048e-10	1.14073873128826e-07
MS.gene32762	140	136	51	0	0	0	4.902	4.764	1.897	0.000	0.000	0.000	3.85433333333333	0.001	-11.912265629921	3.77403260635101e-10	1.15609793242483e-07
MS.gene004517	273	283	263	657	684	724	27.879	28.743	28.591	72.140	75.642	80.944	28.4043333333333	76.242	1.42447492243352	3.89819043900343e-10	1.18749709078819e-07
MS.gene00933	273	283	263	657	684	724	27.879	28.743	28.591	72.140	75.642	80.944	28.4043333333333	76.242	1.42447492243352	3.89819043900343e-10	1.18749709078819e-07
MS.gene050676	0	0	0	184	50	240	0.000	0.000	0.000	15.970	4.348	21.252	0.001	13.8566666666667	13.7582926267906	4.07320901696546e-10	1.2327190187645e-07
MS.gene02352	0	0	0	133	83	54	0.000	0.000	0.000	10.678	6.726	4.440	0.001	7.28133333333333	12.8299869407531	4.07323454338597e-10	1.2327190187645e-07
MS.gene29393	0	0	0	96	87	49	0.000	0.000	0.000	3.300	3.012	1.709	0.001	2.67366666666667	11.3846038965694	4.08036222540727e-10	1.2327190187645e-07
MS.gene026448	0	0	0	52	76	59	0.000	0.000	0.000	2.221	3.295	2.594	0.001	2.70333333333333	11.4005236983835	4.37437902740538e-10	1.31791387477868e-07
MS.gene83022	0	4	3	125	80	84	0.000	0.152	0.152	5.819	3.752	3.980	0.101333333333333	4.517	5.47818418571509	4.3898713078066e-10	1.31895788175868e-07
MS.gene34393	3	12	3	149	110	121	0.391	1.555	0.464	20.923	15.603	17.286	0.803333333333333	17.9373333333333	4.48082287604736	4.45427780494327e-10	1.33465254031942e-07
MS.gene033132	9	8	16	412	120	235	0.967	0.819	1.820	47.271	13.915	27.438	1.202	29.5413333333333	4.61922614173098	4.52423891946862e-10	1.35192148594672e-07
MS.gene69257	8	22	10	127	163	146	0.560	1.470	0.687	9.163	11.899	10.709	0.905666666666667	10.5903333333333	3.54762402927299	4.62202656699915e-10	1.37738903667535e-07
MS.gene064438	0	0	0	76	45	79	0.000	0.000	0.000	3.336	1.994	3.552	0.001	2.96066666666667	11.531706355246	4.68016491470368e-10	1.39093486595093e-07
MS.gene98961	88	55	76	0	0	0	6.665	4.177	6.096	0.000	0.000	0.000	5.646	0.001	-12.4630134134497	4.7438067969533e-10	1.40465778134361e-07
MS.gene92401	0	2	0	382	381	95	0.000	0.317	0.000	58.166	58.485	14.795	0.105666666666667	43.8153333333333	8.69577168463322	4.75195627522186e-10	1.40465778134361e-07
MS.gene74416	0	0	0	53	107	70	0.000	0.000	0.000	9.154	18.811	12.400	0.001	13.455	13.7158547705278	4.85044851657507e-10	1.42718472040835e-07
MS.gene86321	2	0	0	115	727	339	0.155	0.000	0.000	10.720	68.503	32.213	0.0516666666666667	37.1453333333333	9.4897314475434	4.85419273715019e-10	1.42718472040835e-07
MS.gene036841	83	105	83	2	4	0	6.992	8.774	7.482	0.214	0.409	0.000	7.74933333333333	0.207666666666667	-5.22173063460884	4.94923781099759e-10	1.45123827214134e-07
MS.gene026120	87	87	86	10	5	11	28.619	28.541	30.372	3.363	1.784	3.965	29.1773333333333	3.03733333333333	-3.26397088251818	4.97997977547453e-10	1.4524852714287e-07
MS.gene84480	87	87	86	10	5	11	28.619	28.541	30.372	3.363	1.784	3.965	29.1773333333333	3.03733333333333	-3.26397088251818	4.97997977547453e-10	1.4524852714287e-07
MS.gene056181	0	0	0	56	48	68	0.000	0.000	0.000	4.696	4.065	5.754	0.001	4.83833333333333	12.2402944507929	5.01568069340631e-10	1.45901760987559e-07
MS.gene71886	0	0	0	71	76	48	0.000	0.000	0.000	7.229	7.748	4.945	0.001	6.64066666666667	12.6971123678629	5.04696583494437e-10	1.46415520343378e-07
MS.gene26650	16	6	14	561	228	2793	1.069	0.403	1.022	40.234	16.493	203.889	0.831333333333333	86.872	6.70732038261936	5.06004433554067e-10	1.46415520343378e-07
MS.gene068088	0	0	1	78	131	206	0.000	0.000	0.120	8.877	15.089	23.896	0.04	15.954	8.63970246769146	5.20842254624334e-10	1.50312333409558e-07
MS.gene44527	0	0	2	96	211	322	0.000	0.000	0.239	9.715	21.562	33.228	0.0796666666666667	21.5016666666667	8.07625656459493	5.26690100360586e-10	1.51601040803528e-07
MS.gene24293	201	384	159	19	6	9	2.917	5.555	2.471	0.298	0.100	0.140	3.64766666666667	0.179333333333333	-4.34625832110143	5.31221573734793e-10	1.52505091898429e-07
MS.gene25871	1	0	2	128	128	679	0.125	0.000	0.265	14.436	14.483	77.707	0.13	35.542	8.0948694327187	5.37011684250077e-10	1.53764812963366e-07
MS.gene018884	0	0	2	205	99	364	0.000	0.000	0.066	7.518	3.653	13.602	0.022	8.25766666666667	8.55208684912438	5.42536044917994e-10	1.54942077869731e-07
MS.gene053010	1	2	0	71	172	400	0.133	0.264	0.000	9.620	23.447	55.128	0.132333333333333	29.3983333333333	7.79541405043786	5.55241428581526e-10	1.58158718199537e-07
MS.gene26916	0	0	0	74	48	115	0.000	0.000	0.000	4.451	2.951	7.070	0.001	4.824	12.2360141919001	5.60272292717273e-10	1.59178293401897e-07
MS.gene32615	73	69	130	0	0	0	8.934	8.398	16.925	0.000	0.000	0.000	11.419	0.001	-13.4791486941548	5.64121870302031e-10	1.59447063551722e-07
MS.gene048888	0	0	0	54	463	285	0.000	0.000	0.000	2.252	19.535	12.171	0.001	11.3193333333333	13.466501370845	5.64126170901357e-10	1.59447063551722e-07
MS.gene60584	181	216	158	31	41	32	9.945	11.828	9.246	1.827	2.427	1.923	10.3396666666667	2.059	-2.32817394127618	5.66782135642407e-10	1.59785937499641e-07
MS.gene038254	0	0	0	73	46	105	0.000	0.000	0.000	7.539	4.825	10.963	0.001	7.77566666666667	12.924750658357	6.18570269118251e-10	1.73938787520826e-07
MS.gene057240	650	669	822	34	38	7	40.234	41.315	54.321	2.284	2.520	0.458	45.29	1.754	-4.69047188649274	6.23156524672563e-10	1.7478026453898e-07
MS.gene05648	2	4	9	131	90	200	0.083	0.147	0.371	5.630	3.894	8.778	0.200333333333333	6.10066666666667	4.92849251032145	6.38268448018011e-10	1.78562111276386e-07
MS.gene62786	0	0	0	68	72	205	0.000	0.000	0.000	0.836	0.891	2.546	0.001	1.42433333333333	10.47607110096	6.61544323193776e-10	1.84602849229946e-07
MS.gene93155	0	0	0	57	51	51	0.000	0.000	0.000	7.428	6.752	6.781	0.001	6.987	12.770457424932	6.6597108017814e-10	1.85366458068061e-07
MS.gene070682	0	0	0	87	51	164	0.000	0.000	0.000	4.863	2.889	9.389	0.001	5.71366666666667	12.4802011570627	6.71639508015077e-10	1.86470932369573e-07
MS.gene60464	111	73	52	0	0	0	41.220	27.158	20.584	0.000	0.000	0.000	29.654	0.001	-14.8559391012158	6.80352892013418e-10	1.88413081453393e-07
MS.gene23931	0	0	0	176	70	65	0.000	0.011	0.000	5.825	2.312	2.181	0.00366666666666667	3.43933333333333	9.87344411251537	7.07923065659724e-10	1.95554385185489e-07
MS.gene024049	0	0	0	101	67	49	0.000	0.000	0.000	4.160	2.784	2.069	0.001	3.00433333333333	11.5528291746341	7.15611074734395e-10	1.96687228375494e-07
MS.gene51146	0	0	0	101	67	49	0.000	0.000	0.000	4.160	2.784	2.069	0.001	3.00433333333333	11.5528291746341	7.15611074734395e-10	1.96687228375494e-07
MS.gene051630	0	0	0	50	72	127	0.000	0.000	0.000	5.330	7.698	13.659	0.001	8.89566666666667	13.1188870138929	7.1998807876825e-10	1.97395531615497e-07
MS.gene95562	77	84	46	0	0	0	5.788	6.274	3.729	0.000	0.000	0.000	5.26366666666667	0.001	-12.3618524147737	7.60419227040699e-10	2.07960436290886e-07
MS.gene54158	0	0	0	46	173	156	0.000	0.000	0.000	1.211	4.530	4.130	0.001	3.29033333333333	11.6840180309287	7.80273195857981e-10	2.12791585615816e-07
MS.gene056003	111	88	47	0	0	0	4.107	3.234	1.873	0.000	0.000	0.000	3.07133333333333	0.001	-11.5846493818831	7.83053508672062e-10	2.12791585615816e-07
MS.gene23904	51	76	68	0	0	0	1.691	2.514	2.399	0.000	0.000	0.000	2.20133333333333	0.001	-11.1041619041921	7.83905682607095e-10	2.12791585615816e-07
MS.gene38719	0	0	0	73	48	53	0.000	0.000	0.000	8.223	5.365	6.082	0.001	6.55666666666667	12.6787468364447	7.879564238654e-10	2.13363035011415e-07
MS.gene35323	16	13	15	118	213	423	0.399	0.320	0.390	3.090	5.622	11.293	0.369666666666667	6.66833333333333	4.17302935807125	7.97701074253282e-10	2.15269881273962e-07
MS.gene012777	0	3	6	140	118	138	0.000	0.303	0.787	17.408	14.843	17.470	0.363333333333333	16.5736666666667	5.51145527237639	7.98924385666503e-10	2.15269881273962e-07
MS.gene063130	0	0	0	69	42	81	0.000	0.000	0.000	4.048	2.497	4.854	0.001	3.79966666666667	11.8916571454709	8.62696867502801e-10	2.31883614391084e-07
MSTRG.10795	58	18	50	484	479	594	0.913	0.282	0.841	8.237	8.211	10.304	0.678666666666667	8.91733333333333	3.71583728600519	8.95722293698145e-10	2.40171836334232e-07
MS.gene037458	0	0	0	72	91	322	0.000	0.000	0.000	4.647	5.901	21.076	0.001	10.5413333333333	13.3637697390985	9.43775812384906e-10	2.52439312782935e-07
MS.gene62903	38	18	18	169	270	272	0.703	0.331	0.364	3.382	5.455	5.547	0.466	4.79466666666667	3.36302866013901	9.46129450000612e-10	2.5245311986318e-07
MS.gene008792	588	575	286	68	63	78	200.862	196.091	104.514	25.130	23.529	29.253	167.155666666667	25.9706666666667	-2.68623731035253	1.01454814638243e-09	2.70052031604796e-07
MS.gene065570	132	87	90	1	0	0	3.751	2.459	2.722	0.044	0.000	0.000	2.97733333333333	0.0146666666666667	-7.66533591718517	1.02974824661894e-09	2.73434312866134e-07
MSTRG.103724	0	0	0	44	167	206	0.000	0.000	0.000	2.152	8.028	10.063	0.001	6.74766666666667	12.7201729912122	1.08987662159022e-09	2.88701472423462e-07
MS.gene62778	0	0	0	180	42	166	0.000	0.001	0.000	15.317	3.577	14.345	0.000333333333333333	11.0796666666667	15.020589358627	1.1073309137555e-09	2.92618197561232e-07
MS.gene051473	0	0	0	119	41	140	0.000	0.000	0.000	10.419	3.658	12.506	0.001	8.861	13.1132538066513	1.17111888437669e-09	3.08730585514554e-07
MSTRG.2489	0	0	1	156	92	550	0.000	0.000	0.047	7.274	4.334	26.126	0.0156666666666667	12.578	9.64898856929432	1.19475053366588e-09	3.1420506480816e-07
MS.gene25037	0	0	0	43	82	117	0.000	0.000	0.000	1.476	2.861	4.113	0.001	2.81666666666667	11.4597731253358	1.20678839129151e-09	3.16611616553528e-07
MS.gene87429	7	5	2	365	59	390	0.359	0.244	0.135	20.439	3.355	22.221	0.246	15.3383333333333	5.96233960200761	1.25413598959206e-09	3.28248394831989e-07
MS.gene022430	0	0	0	47	46	54	0.000	0.000	0.000	2.136	2.096	2.490	0.001	2.24066666666667	11.1297123265868	1.28355492235628e-09	3.35148414559819e-07
MS.gene37624	0	0	0	97	44	63	0.000	0.000	0.000	2.953	1.347	1.976	0.001	2.092	11.0306671362469	1.32296500574722e-09	3.44618243041034e-07
MS.gene037435	0	0	0	48	147	83	0.000	0.000	0.000	3.082	9.609	5.456	0.001	6.049	12.5624809453493	1.45631240501865e-09	3.78454872532643e-07
MS.gene29344	0	0	0	60	178	71	0.000	0.000	0.000	0.855	2.540	1.019	0.001	1.47133333333333	10.5229084135585	1.4802517002778e-09	3.83766626389279e-07
MS.gene007818	0	0	3	187	101	307	0.000	0.000	0.317	23.196	12.626	38.819	0.105666666666667	24.8803333333333	7.87934166418192	1.489219769613e-09	3.85155016701053e-07
MS.gene24162	145	189	69	3	2	8	5.933	7.721	3.000	0.133	0.089	0.381	5.55133333333333	0.201	-4.78756691672294	1.49263109895453e-09	3.85155016701053e-07
MS.gene041774	0	0	0	78	39	96	0.000	0.000	0.000	10.166	5.129	12.744	0.001	9.34633333333333	13.1901847759383	1.55071196070003e-09	3.98360553617574e-07
MS.gene01068	0	0	0	291	40	291	0.000	0.000	0.000	8.173	1.130	8.327	0.001	5.87666666666667	12.5207823534864	1.55107286118491e-09	3.98360553617574e-07
MS.gene050550	0	0	0	42	233	197	0.000	0.000	0.000	2.673	15.129	12.925	0.001	10.2423333333333	13.3222567965434	1.6100224765925e-09	4.12534404014003e-07
MS.gene050541	0	0	0	49	70	150	0.000	0.000	0.000	1.590	2.280	4.935	0.001	2.935	11.5191447879974	1.62224062435844e-09	4.14393649454742e-07
MS.gene06116	52	57	50	0	0	0	1.865	2.060	1.931	0.000	0.000	0.000	1.952	0.001	-10.9307373375629	1.6248360409383e-09	4.14393649454742e-07
MSTRG.25098	0	0	0	92	41	65	0.000	0.000	0.000	5.700	2.580	4.120	0.001	4.13333333333333	12.0130899994404	1.65991342630932e-09	4.22357461275263e-07
MS.gene02692	0	0	0	77	79	347	0.000	0.000	0.000	3.037	3.121	13.932	0.001	6.69666666666667	12.7092274428995	1.69189793393841e-09	4.29118620667379e-07
MS.gene063158	0	0	0	82	38	79	0.000	0.000	0.000	13.656	6.415	13.307	0.001	11.126	13.4416473902536	1.69431147984768e-09	4.29118620667379e-07
MS.gene43933	0	0	0	85	42	58	0.000	0.000	0.000	3.672	1.826	2.565	0.001	2.68766666666667	11.39213850605	1.70538039581435e-09	4.30831439238764e-07
MS.gene005110	62	63	43	0	0	0	2.581	2.614	1.926	0.000	0.000	0.000	2.37366666666667	0.001	-11.2129016366126	1.7089314470197e-09	4.30831439238764e-07
MSTRG.91169	124	130	85	420	346	412	16.418	17.199	11.952	59.896	49.685	59.855	15.1896666666667	56.4786666666667	1.89461581963522	1.79920056571508e-09	4.52548461558969e-07
MS.gene049076	0	0	0	203	39	201	0.000	0.000	0.000	17.550	3.417	17.629	0.001	12.8653333333333	13.6512012164981	1.81479435017808e-09	4.55426172097551e-07
MS.gene64181	69	59	43	0	0	0	13.315	11.291	8.886	0.000	0.000	0.000	11.164	0.001	-13.4465664090661	1.89595979928609e-09	4.74708509928101e-07
MS.gene31332	48	50	33	278	242	177	1.087	1.120	0.788	6.759	5.918	4.384	0.998333333333333	5.687	2.51007430199724	2.01890328852846e-09	5.04339517174856e-07
MS.gene069186	0	0	0	216	51	675	0.000	0.000	0.000	13.191	3.130	42.033	0.001	19.4513333333333	14.2475814307742	2.02413319024713e-09	5.04496796458277e-07
MS.gene074090	0	0	0	43	88	156	0.000	0.000	0.000	2.851	5.909	10.647	0.001	6.469	12.6593269974141	2.02990335362888e-09	5.04695760099981e-07
MS.gene06396	7	9	14	151	162	585	0.398	0.507	0.878	9.521	10.313	37.639	0.594333333333333	19.1576666666667	5.01050574947017	2.03413570262608e-09	5.04695760099981e-07
MS.gene72914	0	0	0	50	65	43	0.000	0.000	0.000	4.007	5.197	3.490	0.001	4.23133333333333	12.0468966265616	2.09403295326978e-09	5.18384238946464e-07
MS.gene065237	1	0	0	136	59	189	0.034	0.000	0.000	8.770	3.856	12.473	0.0113333333333333	8.36633333333333	9.52787942344008	2.10119774445809e-09	5.18986378026442e-07
MS.gene08162	0	0	0	52	94	49	0.000	0.000	0.000	4.235	7.786	4.100	0.001	5.37366666666667	12.3916911171293	2.12098629603114e-09	5.22696816046182e-07
MS.gene065569	49	56	50	0	0	0	10.973	12.409	11.831	0.000	0.000	0.000	11.7376666666667	0.001	-13.5188580228356	2.15030401884521e-09	5.28733723162957e-07
MS.gene01439	0	0	0	152	43	84	0.000	0.000	0.000	13.608	3.864	7.598	0.001	8.35666666666667	13.0287118750001	2.23919652041038e-09	5.49359565117059e-07
MS.gene049193	0	0	0	88	40	60	0.000	0.000	0.000	4.233	1.945	2.918	0.001	3.032	11.5660540381711	2.26982931322996e-09	5.55631922912226e-07
MS.gene018284	81	68	65	1	3	0	6.621	5.577	5.665	0.088	0.268	0.000	5.95433333333333	0.118666666666667	-5.64895334268509	2.27496626900752e-09	5.55649111040042e-07
MS.gene048202	0	0	0	42	72	126	0.000	0.000	0.000	2.813	4.863	8.585	0.001	5.42033333333333	12.4041658601453	2.33333190417806e-09	5.68638170230204e-07
MS.gene67678	0	0	0	64	60	205	0.000	0.000	0.000	6.400	5.992	20.784	0.001	11.0586666666667	13.4328898311848	2.35344723974888e-09	5.7226861417805e-07
MS.gene013648	0	0	0	98	37	120	0.000	0.000	0.000	2.541	0.962	3.183	0.001	2.22866666666667	11.1219651388962	2.3692895514168e-09	5.73589185245049e-07
MS.gene048954	6	0	0	666	810	288	0.496	0.000	0.000	62.694	76.803	27.576	0.165333333333333	55.691	8.39592276810473	2.36933872773701e-09	5.73589185245049e-07
MS.gene78476	0	0	0	91	48	48	0.000	0.000	0.000	14.333	7.651	7.706	0.001	9.89666666666667	13.2727269721529	2.37987679302182e-09	5.74871295998967e-07
MS.gene071814	4	2	1	543	33	715	0.116	0.059	0.031	15.286	0.948	20.491	0.0686666666666667	12.2416666666667	7.47797434314779	2.40527979008099e-09	5.79730579030817e-07
MS.gene66514	0	0	0	83	39	129	0.000	0.000	0.000	7.258	3.455	11.422	0.001	7.37833333333333	12.8490792522641	2.42148956545596e-09	5.8235761992389e-07
MS.gene030057	517	588	278	42	49	20	43.642	49.458	24.999	3.773	4.496	1.873	39.3663333333333	3.38066666666667	-3.5415826641768	2.49147789034772e-09	5.97878368321385e-07
MS.gene02084	0	0	0	65	58	39	0.000	0.000	0.000	5.142	4.671	3.144	0.001	4.319	12.076481601207	2.50693218762482e-09	6.00273417659528e-07
MSTRG.103953	3	0	0	129	89	81	0.232	0.000	0.000	11.165	7.734	7.176	0.0773333333333333	8.69166666666667	6.81239863716692	2.62730845163959e-09	6.27726380517445e-07
MS.gene058638	54	47	58	0	0	0	1.350	1.171	1.547	0.000	0.000	0.000	1.356	0.001	-10.4051414631363	2.70271186971722e-09	6.44338260661758e-07
MS.gene011157	0	0	0	213	41	120	0.000	0.000	0.000	29.107	5.691	16.729	0.001	17.1756666666667	14.0680784773135	2.72995084335196e-09	6.49420367000077e-07
MS.gene049377	307	469	269	68	67	62	13.382	20.418	12.508	3.199	3.189	2.943	15.436	3.11033333333333	-2.31115784211583	2.81547459901892e-09	6.68315665316035e-07
MS.gene07067	144	93	42	0	0	0	13.275	8.585	4.124	0.000	0.000	0.000	8.66133333333333	0.001	-13.080373416464	2.82686419048327e-09	6.69569953160991e-07
MSTRG.32966	334	394	450	87	54	70	29.511	34.774	42.487	8.277	5.177	6.817	35.5906666666667	6.757	-2.39704419671437	2.84056621785943e-09	6.71365376827096e-07
MS.gene34825	1	2	4	56	45	66	0.051	0.101	0.219	2.980	2.413	3.577	0.123666666666667	2.99	4.59561689318582	3.11726125949656e-09	7.35177576954731e-07
MSTRG.75132	0	0	0	61	60	209	0.000	0.000	0.000	4.482	4.440	15.613	0.001	8.17833333333333	12.9975911502344	3.21320032388846e-09	7.56177739741527e-07
MS.gene013526	0	0	0	50	74	203	0.000	0.000	0.000	1.659	2.478	6.895	0.001	3.67733333333333	11.8444442407928	3.25606992055564e-09	7.64625618645943e-07
MSTRG.64768	2	1	0	55	142	84	0.061	0.068	0.000	2.733	6.772	3.289	0.043	4.26466666666667	6.6319525125023	3.32677626574617e-09	7.79560354613931e-07
MS.gene045041	0	0	0	72	75	37	0.000	0.000	0.000	9.397	9.797	4.884	0.001	8.026	12.97046544078	3.38452936133357e-09	7.9140255211089e-07
MS.gene91282	0	0	0	38	75	116	0.000	0.000	0.000	5.365	10.769	16.879	0.001	11.0043333333333	13.4257841257942	3.39563120181025e-09	7.92309130590899e-07
MS.gene073446	0	0	0	79	57	279	0.000	0.000	0.000	7.008	5.100	25.136	0.001	12.4146666666667	13.5997579052766	3.44603138623325e-09	8.02361949050223e-07
MS.gene22703	0	0	0	61	44	134	0.000	0.000	0.000	6.701	4.915	14.931	0.001	8.849	13.1112987142583	3.49312263896221e-09	8.11111333730828e-07
MS.gene072007	0	0	0	72	47	41	0.000	0.000	0.000	8.251	5.509	4.807	0.001	6.189	12.5954906066076	3.49840115308921e-09	8.11111333730828e-07
MS.gene29697	0	0	0	54	37	48	0.000	0.000	0.000	3.638	2.555	3.297	0.001	3.16333333333333	11.6272298711873	3.5345351543304e-09	8.16038594178522e-07
MS.gene76100	0	0	0	54	37	48	0.000	0.000	0.000	3.638	2.555	3.297	0.001	3.16333333333333	11.6272298711873	3.5345351543304e-09	8.16038594178522e-07
MS.gene67378	109	79	100	0	2	0	23.261	16.931	22.748	0.000	0.464	0.000	20.98	0.154666666666667	-7.08370856305821	3.65993637633865e-09	8.4321550976377e-07
MS.gene35864	0	0	0	43	48	93	0.000	0.000	0.000	3.347	3.737	7.347	0.001	4.81033333333333	12.2319211540596	3.68356854796695e-09	8.46880981931537e-07
MS.gene24215	93	85	37	0	0	0	21.046	19.288	8.906	0.000	0.000	0.000	16.4133333333333	0.001	-14.0025806406507	3.74963217480722e-09	8.60266029461105e-07
MS.gene61768	2	3	2	122	35	125	0.046	0.062	0.050	3.123	0.910	3.269	0.0526666666666667	2.434	5.53029520525778	3.78276681845114e-09	8.66056171006811e-07
MS.gene061402	0	0	0	316	41	148	0.000	0.000	0.000	22.803	2.982	10.883	0.001	12.2226666666667	13.5772714574285	3.8372558161469e-09	8.75903215625747e-07
MS.gene87406	31	29	23	104	120	131	1.073	0.988	0.854	3.870	4.470	4.933	0.971666666666667	4.42433333333333	2.18692670093103	3.84175083176175e-09	8.75903215625747e-07
MS.gene64789	0	0	0	38	100	69	0.000	0.000	0.000	2.708	7.159	4.977	0.001	4.948	12.2726297849764	4.03736843802278e-09	9.18593458763914e-07
MS.gene066820	0	0	0	56	38	44	0.000	0.000	0.000	1.586	1.081	1.284	0.001	1.317	10.3630396302565	4.15422981244227e-09	9.43225189671417e-07
MS.gene043182	117	158	148	1720	1106	680	4.959	6.661	6.669	78.172	50.658	31.471	6.09633333333333	53.4336666666667	3.13173532628841	4.3425287363239e-09	9.83941645449788e-07
MS.gene40991	44	40	23	161	241	246	1.320	1.174	0.735	5.135	7.763	8.006	1.07633333333333	6.968	2.69461968370604	4.37920174921857e-09	9.87734045567461e-07
MS.gene055872	884	892	842	129	41	60	56.478	56.803	57.417	8.836	2.851	4.234	56.8993333333333	5.307	-3.42244329528958	4.38173741283657e-09	9.87734045567461e-07
MS.gene018885	0	3	0	289	84	520	0.000	0.055	0.000	5.921	1.725	10.833	0.0183333333333333	6.15966666666667	8.39223935275299	4.38628636214828e-09	9.87734045567461e-07
MSTRG.6014	0	0	0	47	69	184	0.000	0.000	0.000	2.356	3.485	9.390	0.001	5.077	12.3097605447296	4.40752836210139e-09	9.90483617537317e-07
MS.gene05373	7	3	0	102	157	142	0.404	0.201	0.000	6.701	10.412	9.524	0.201666666666667	8.879	5.46035265499038	4.46582397877303e-09	1.00153180461375e-06
MS.gene76710	0	0	5	1442	2132	208	0.000	0.000	1.121	349.063	519.957	51.274	0.373666666666667	306.764666666667	9.6811647343057	4.52337312300159e-09	1.01099625387604e-06
MS.gene42328	0	0	0	56	34	56	0.000	0.000	0.000	4.348	2.684	4.384	0.001	3.80533333333333	11.8938071187546	4.52748461534669e-09	1.01099625387604e-06
MS.gene072092	0	0	0	45	38	44	0.000	0.000	0.000	5.432	4.577	5.464	0.001	5.15766666666667	12.3325028212854	4.53568249874176e-09	1.01099625387604e-06
MS.gene024722	0	0	0	266	33	243	0.000	0.000	0.000	14.953	1.849	13.866	0.001	10.2226666666667	13.3194839637846	4.55210312693231e-09	1.01259825865752e-06
MS.gene072087	0	0	0	71	85	36	0.000	0.000	0.000	9.270	11.078	4.711	0.001	8.353	13.0280787227049	4.67951703675215e-09	1.03883383674587e-06
MS.gene23122	0	0	0	75	111	38	0.000	0.000	0.000	7.249	10.857	3.725	0.001	7.277	12.8291280953685	4.70758668582907e-09	1.04295394240026e-06
MS.gene61212	0	0	0	51	34	60	0.000	0.000	0.000	1.865	1.271	2.243	0.001	1.793	10.8081597728684	4.93994989906366e-09	1.09222690651354e-06
MS.gene006428	113	46	59	0	0	0	15.840	6.379	8.811	0.000	0.000	0.000	10.3433333333333	0.001	-13.3364135756949	5.00676334852682e-09	1.10477205106548e-06
MS.gene83082	0	0	0	260	32	309	0.000	0.000	0.000	35.073	4.400	42.414	0.001	27.2956666666667	14.7363843133053	5.11505241772038e-09	1.12510488892319e-06
MS.gene06965	0	0	0	47	49	37	0.000	0.000	0.000	2.719	2.880	2.176	0.001	2.59166666666667	11.3396644591842	5.11942935433653e-09	1.12510488892319e-06
MS.gene000098	0	0	0	149	53	52	0.000	0.000	0.000	6.837	2.456	2.414	0.001	3.90233333333333	11.9301213014115	5.14347984932115e-09	1.12587796637855e-06
MS.gene70454	0	0	0	149	53	52	0.000	0.000	0.000	6.837	2.456	2.414	0.001	3.90233333333333	11.9301213014115	5.14347984932115e-09	1.12587796637855e-06
MS.gene038532	425	373	34	0	0	0	60.065	52.682	5.135	0.000	0.077	0.000	39.294	0.0256666666666667	-10.5801973764594	5.1663996053816e-09	1.1286421894896e-06
MS.gene36771	0	0	0	63	64	35	0.000	0.000	0.000	2.584	2.655	1.479	0.001	2.23933333333333	11.1288535795133	5.18127823798515e-09	1.12900145832652e-06
MS.gene43097	74	28	22	735	908	396	4.522	1.708	1.453	48.152	60.001	26.433	2.561	44.862	4.13071478082832	5.18863398862517e-09	1.12900145832652e-06
MS.gene021713	88	60	74	368	270	305	4.411	3.018	3.974	19.873	14.700	16.734	3.801	17.1023333333333	2.16974224034139	5.31775328193818e-09	1.1548054087466e-06
MS.gene071947	0	0	0	54	35	46	0.000	0.000	0.000	2.458	1.602	2.135	0.001	2.065	11.0119260663068	5.43497448994932e-09	1.17764566149848e-06
MS.gene053778	312	344	307	31	14	6	18.493	20.341	19.404	1.976	0.917	0.416	19.4126666666667	1.103	-4.1374936148239	5.4444071123204e-09	1.17764566149848e-06
MS.gene037686	1	1	5	127	56	166	0.126	0.123	0.569	15.879	7.028	21.115	0.272666666666667	14.674	5.74998003760129	5.57757422608364e-09	1.20313148032215e-06
MSTRG.19759	77	83	50	306	264	424	5.308	5.735	3.654	22.737	19.721	32.043	4.899	24.8336666666667	2.34173809302438	5.5841730662555e-09	1.20313148032215e-06
MS.gene053632	382	355	181	49	40	36	28.146	26.133	14.221	3.894	3.214	2.948	22.8333333333333	3.352	-2.7680474332021	5.62288232032352e-09	1.20703421906813e-06
MS.gene004357	0	1	0	52	313	188	0.000	0.116	0.000	6.516	39.465	23.932	0.0386666666666667	23.3043333333333	9.23529212745774	5.62430001954859e-09	1.20703421906813e-06
MS.gene96593	150	62	49	0	0	0	5.536	2.284	1.912	0.000	0.000	0.000	3.244	0.001	-11.6635581042173	5.82134322835679e-09	1.24688169234566e-06
MS.gene35563	0	0	0	36	180	117	0.000	0.000	0.000	7.278	36.710	24.177	0.001	22.7216666666667	14.4717810420129	5.90024384937911e-09	1.26131801556727e-06
MSTRG.100309	62	75	57	3	1	0	10.365	12.406	8.785	0.454	0.153	0.000	10.5186666666667	0.202333333333333	-5.70007401597415	5.923365888896e-09	1.26379736103438e-06
MS.gene76234	0	0	0	39	41	42	0.000	0.000	0.000	7.125	7.607	7.785	0.001	7.50566666666667	12.8737645049396	5.96325689772412e-09	1.26983792416663e-06
MS.gene011322	41	169	240	0	0	0	1.770	7.205	10.940	0.000	0.000	0.000	6.63833333333333	0.001	-12.6966053585304	5.99354106186138e-09	1.27381332188002e-06
MS.gene28255	16	8	19	267	109	335	0.835	0.428	1.069	14.773	6.061	18.888	0.777333333333333	13.2406666666667	4.09029857064125	6.07684201986993e-09	1.28901925909295e-06
MS.gene22557	48	43	48	0	0	0	2.090	1.848	2.251	0.000	0.000	0.000	2.063	0.001	-11.0105281058865	6.23678990253835e-09	1.32039343909608e-06
MS.gene24444	636	577	528	7	0	0	30.527	27.623	27.076	0.337	0.000	0.000	28.4086666666667	0.112333333333333	-7.98240122070673	6.29604734977822e-09	1.33037057545429e-06
MS.gene35963	153	167	129	19	29	15	5.778	6.278	5.208	0.764	1.192	0.620	5.75466666666667	0.858666666666667	-2.7445622713734	6.37326440274048e-09	1.34409694998257e-06
MSTRG.85722	0	0	0	33	134	122	0.000	0.000	0.000	5.221	21.362	19.652	0.001	15.4116666666667	13.9117352674706	6.50929498730856e-09	1.3701503725109e-06
MS.gene014110	0	6	0	301	404	1088	0.000	0.159	0.000	8.672	11.729	31.875	0.053	17.4253333333333	8.36097817899945	6.52314759975975e-09	1.37043583271121e-06
MS.gene93888	111	117	34	0	0	0	14.226	15.021	4.708	0.000	0.000	0.000	11.3183333333333	0.001	-13.4663739111502	6.68847233977014e-09	1.4024818501209e-06
MS.gene37517	0	0	0	53	35	88	0.000	0.000	0.000	2.635	1.718	4.415	0.001	2.92266666666667	11.5130695822394	6.8951464779948e-09	1.44305941537362e-06
MS.gene96757	0	0	0	81	36	157	0.000	0.000	0.000	4.146	1.875	8.136	0.001	4.719	12.2042654561368	6.91911039040728e-09	1.44531649537982e-06
MS.gene38084	0	1	0	245	52	1042	0.000	0.024	0.000	12.305	2.633	53.286	0.008	22.7413333333333	11.473029222038	7.08515474257652e-09	1.47718741444752e-06
MS.gene066206	108	74	82	2	0	0	7.577	5.182	6.121	0.158	0.000	0.000	6.29333333333333	0.0526666666666667	-6.9007903960721	7.3982329557476e-09	1.53953437443077e-06
MS.gene28287	147	177	102	668	1578	2119	14.828	17.795	10.948	72.451	172.536	234.106	14.5236666666667	159.697666666667	3.45886560438573	7.94352931447252e-09	1.64716641298511e-06
MS.gene037192	0	0	0	90	31	77	0.000	0.000	0.000	9.788	3.409	8.610	0.001	7.269	12.8275411901725	7.94549844499773e-09	1.64716641298511e-06
MSTRG.88068	0	0	0	32	124	109	0.000	0.000	0.000	1.323	5.159	4.564	0.001	3.682	11.8462739113499	8.12385434608944e-09	1.68096341644952e-06
MS.gene41706	0	0	0	41	69	40	0.000	0.000	0.000	2.818	4.751	2.799	0.001	3.456	11.7548875021635	8.32946769485833e-09	1.72026253149592e-06
MS.gene43444	0	0	0	45	33	62	0.000	0.000	0.000	8.514	6.270	11.998	0.001	8.92733333333333	13.1240135796826	8.34881831378629e-09	1.7210178744355e-06
MS.gene004680	2	2	0	155	115	43	0.141	0.140	0.000	11.710	8.811	3.300	0.0936666666666667	7.94033333333333	6.40552003780169	8.397046512138e-09	1.72771201275821e-06
MS.gene42595	0	0	0	32	94	128	0.000	0.000	0.000	2.318	6.940	9.568	0.001	6.27533333333333	12.6154763788768	8.55277587764531e-09	1.75645827602594e-06
MS.gene54325	48	44	73	0	0	0	3.468	3.179	5.624	0.000	0.000	0.000	4.09033333333333	0.001	-11.998002702096	8.90856207667853e-09	1.826105362058e-06
MS.gene00534	0	0	0	58	31	76	0.000	0.000	0.000	6.373	3.395	8.496	0.001	6.088	12.5717526435035	9.05649042838948e-09	1.85202451143692e-06
MS.gene005028	91	85	60	11	8	12	8.942	8.341	6.216	1.164	0.851	1.239	7.833	1.08466666666667	-2.85231320808262	9.06878305620361e-09	1.85202451143692e-06
MS.gene26675	0	0	0	36	119	68	0.000	0.000	0.000	2.060	6.828	3.953	0.001	4.28033333333333	12.0635074363402	9.2222651795353e-09	1.87986790553702e-06
MS.gene046763	0	0	0	145	47	51	0.000	0.000	0.000	7.067	2.306	2.533	0.001	3.96866666666667	11.954438678307	9.2432627192217e-09	1.8806524106979e-06
MS.gene004002	63	38	74	0	0	0	3.255	1.975	4.102	0.000	0.000	0.000	3.11066666666667	0.001	-11.603008091263	9.33068059192994e-09	1.89492299591591e-06
MS.gene43489	0	0	0	60	39	144	0.000	0.000	0.000	3.006	1.965	7.349	0.001	4.10666666666667	12.0037521348611	9.40889837265794e-09	1.9072758760368e-06
MS.gene25749	24	20	30	274	128	355	3.045	2.504	3.974	37.091	17.529	48.945	3.17433333333333	34.5216666666667	3.44297658077135	9.49953736760678e-09	1.92209642980805e-06
MS.gene047123	164	121	119	456	388	455	10.105	7.468	7.862	30.316	26.003	30.821	8.47833333333333	29.0466666666667	1.77652001905254	9.54809263089544e-09	1.92836303215429e-06
MS.gene041939	0	0	0	56	31	76	0.000	0.000	0.000	8.283	4.629	11.387	0.001	8.09966666666667	12.9836468212714	9.68936873511556e-09	1.94867598442468e-06
MS.gene24252	0	0	0	32	66	96	0.000	0.000	0.000	3.189	6.677	9.790	0.001	6.552	12.677719641641	9.75528527938606e-09	1.94867598442468e-06
MS.gene24253	0	0	0	32	66	96	0.000	0.000	0.000	3.189	6.677	9.790	0.001	6.552	12.677719641641	9.75528527938606e-09	1.94867598442468e-06
MS.gene24255	0	0	0	32	66	96	0.000	0.000	0.000	3.189	6.677	9.790	0.001	6.552	12.677719641641	9.75528527938606e-09	1.94867598442468e-06
MS.gene27247	0	0	0	32	66	96	0.000	0.000	0.000	3.189	6.677	9.790	0.001	6.552	12.677719641641	9.75528527938606e-09	1.94867598442468e-06
MS.gene27289	0	0	0	32	66	96	0.000	0.000	0.000	3.189	6.677	9.790	0.001	6.552	12.677719641641	9.75528527938606e-09	1.94867598442468e-06
MS.gene91510	10	8	8	81	49	78	0.492	0.368	0.441	4.233	2.613	4.169	0.433666666666667	3.67166666666667	3.08177662787045	1.04868406312798e-08	2.09099975394533e-06
MS.gene036174	0	0	0	101	31	161	0.000	0.000	0.000	9.684	3.035	15.819	0.001	9.51266666666667	13.2156341102367	1.05969632061708e-08	2.10912262607609e-06
MS.gene014659	0	0	0	33	49	77	0.000	0.000	0.000	5.904	8.928	13.990	0.001	9.60733333333333	13.2299203284967	1.06458880451102e-08	2.11502166368668e-06
MS.gene047401	38	49	53	0	0	0	3.412	4.362	5.047	0.000	0.000	0.000	4.27366666666667	0.001	-12.0612586711107	1.06718852854558e-08	2.11635257091283e-06
MS.gene054662	61	41	40	0	0	0	6.214	4.133	4.317	0.000	0.000	0.000	4.888	0.001	-12.2550285698187	1.06998378826922e-08	2.11806574231648e-06
MS.gene008085	92	71	50	312	413	308	4.034	3.113	2.366	14.770	19.686	14.825	3.171	16.427	2.37305924792779	1.08435860304534e-08	2.14265352363189e-06
MS.gene79519	55	75	219	0	0	0	4.578	6.242	19.504	0.000	0.000	0.000	10.108	0.001	-13.3032099489448	1.11997215703786e-08	2.20904436283659e-06
MS.gene58839	3	0	6	130	193	555	0.166	0.000	0.402	8.297	12.378	35.985	0.189333333333333	18.8866666666667	6.64029586176078	1.12431788587632e-08	2.21363456503613e-06
MS.gene048275	0	0	0	32	74	55	0.000	0.000	0.000	0.897	2.065	1.546	0.001	1.50266666666667	10.5533092994511	1.18772431019247e-08	2.33211921559604e-06
MS.gene30608	0	0	0	432	3834	29	0.000	0.000	0.000	49.445	441.734	3.410	0.001	164.863	17.330908127269	1.18875006065525e-08	2.33211921559604e-06
MS.gene35610	0	0	0	61	145	41	0.000	0.000	0.000	6.684	16.115	4.607	0.001	9.13533333333333	13.1572416560516	1.19386997489562e-08	2.33798115476613e-06
MS.gene014890	0	0	0	73	78	654	0.000	0.000	0.000	1.463	1.585	13.348	0.001	5.46533333333333	12.4160937739136	1.19689200305561e-08	2.33866917898046e-06
MS.gene25872	41	31	23	217	207	509	1.863	1.392	1.136	10.653	10.227	25.436	1.46366666666667	15.4386666666667	3.39888922330645	1.19848638464704e-08	2.33866917898046e-06
MS.gene91596	11	10	4	97	59	103	0.588	0.575	0.228	5.743	3.558	6.237	0.463666666666667	5.17933333333333	3.48160649176617	1.20152192078647e-08	2.34042811660691e-06
MS.gene064541	0	0	0	36	47	95	0.000	0.000	0.000	3.420	4.485	9.024	0.001	5.643	12.4622466342444	1.2086344995253e-08	2.35010835150605e-06
MS.gene008142	0	0	0	49	36	104	0.000	0.000	0.000	1.943	1.425	4.187	0.001	2.51833333333333	11.298253539331	1.24454295653284e-08	2.41564686497576e-06
MS.gene015707	0	0	0	162	53	46	0.000	0.000	0.000	4.744	1.573	1.379	0.001	2.56533333333333	11.3249305830489	1.26029008346428e-08	2.4418899698444e-06
MS.gene000096	0	0	0	52	111	39	0.000	0.000	0.000	2.146	4.621	1.646	0.001	2.80433333333333	11.4534421282207	1.32916558251479e-08	2.57079846158848e-06
MSTRG.90194	214	238	121	34	27	29	28.399	31.609	17.195	4.823	3.890	4.178	25.7343333333333	4.297	-2.58229272673722	1.34432070972127e-08	2.59268252430528e-06
MS.gene51274	14	24	7	292	110	281	1.595	2.727	0.851	35.796	13.589	35.074	1.72433333333333	28.153	4.02917806898383	1.3466310702614e-08	2.59268252430528e-06
MS.gene34420	21	27	27	161	143	105	0.918	1.182	1.278	7.698	6.857	5.105	1.126	6.55333333333333	2.54102208842656	1.34757266505025e-08	2.59268252430528e-06
MS.gene033758	0	0	6	351	379	404	0.000	0.000	0.579	33.761	36.789	39.647	0.193	36.7323333333333	7.57230588500242	1.35444339686739e-08	2.60133782068055e-06
MS.gene016237	0	0	0	35	34	49	0.000	0.000	0.000	2.976	2.924	4.250	0.001	3.38333333333333	11.7242296062387	1.41965173661184e-08	2.72180991865864e-06
MS.gene25828	0	0	0	110	222	34	0.000	0.000	0.000	5.028	10.274	1.576	0.001	5.626	12.4578938373147	1.46002601897386e-08	2.79433182193347e-06
MS.gene89059	0	0	0	51	29	65	0.000	0.000	0.000	3.242	1.880	4.229	0.001	3.117	11.6059424396254	1.4849483837545e-08	2.83707925875994e-06
MS.gene062758	68	61	72	1	0	1	5.919	5.237	6.688	0.098	0.000	0.098	5.948	0.0653333333333333	-6.50844158865837	1.52240911491722e-08	2.90359161733064e-06
MS.gene070957	0	0	0	44	32	76	0.000	0.000	0.000	6.217	4.496	10.947	0.001	7.22	12.8177831217745	1.60467800781773e-08	3.05518434731492e-06
MS.gene01958	134	122	153	0	4	0	3.441	3.120	4.207	0.000	0.118	0.000	3.58933333333333	0.0393333333333333	-6.51181964524848	1.60827899302487e-08	3.05673351904793e-06
MS.gene005398	0	0	0	56	28	57	0.000	0.000	0.000	5.412	2.704	5.583	0.001	4.56633333333333	12.1568204619633	1.63199382658571e-08	3.09644005166693e-06
MS.gene026877	0	0	0	37	35	69	0.000	0.000	0.000	1.985	1.872	3.747	0.001	2.53466666666667	11.3075803159274	1.63685926894343e-08	3.10030757492142e-06
MSTRG.71378	0	0	0	43	34	85	0.000	0.000	0.000	2.080	1.658	4.187	0.001	2.64166666666667	11.367232719193	1.66026480860808e-08	3.13921725001403e-06
MS.gene00870	0	0	0	299	26	945	0.000	0.000	0.000	19.686	1.692	63.390	0.001	28.256	14.7862696276485	1.68936670964484e-08	3.18874508743392e-06
MS.gene20257	40	28	37	338	184	187	0.917	0.631	0.905	8.339	4.569	4.702	0.817666666666667	5.87	2.84377577016097	1.72250493932123e-08	3.24570836212375e-06
MS.gene74186	9	11	10	127	61	199	0.585	0.717	0.689	8.920	4.351	14.260	0.663666666666667	9.177	3.78949188728001	1.74167228212394e-08	3.26834691549716e-06
MS.gene26196	0	0	0	80	29	57	0.000	0.000	0.000	12.373	4.591	8.992	0.001	8.652	13.078817949962	1.74334117677668e-08	3.26834691549716e-06
MS.gene99312	0	0	0	57	28	73	0.000	0.000	0.000	1.224	0.597	1.583	0.001	1.13466666666667	10.1480528209648	1.74346009297853e-08	3.26834691549716e-06
MSTRG.36102	80	91	79	577	412	300	7.604	8.637	8.021	58.945	42.418	31.171	8.08733333333333	44.178	2.44959212639714	1.74674334152318e-08	3.2689139128239e-06
MS.gene54853	0	0	0	61	45	238	0.000	0.000	0.000	12.601	9.386	50.082	0.001	24.023	14.5521287060661	1.86033994995471e-08	3.4755713961113e-06
MS.gene009951	0	0	0	55	29	85	0.000	0.000	0.000	2.791	1.490	4.346	0.001	2.87566666666667	11.4896807399186	1.87182673953612e-08	3.47925002064353e-06
MS.gene26656	0	0	0	55	29	85	0.000	0.000	0.000	2.791	1.490	4.346	0.001	2.87566666666667	11.4896807399186	1.87182673953612e-08	3.47925002064353e-06
MS.gene26657	0	0	0	55	29	85	0.000	0.000	0.000	2.791	1.490	4.346	0.001	2.87566666666667	11.4896807399186	1.87182673953612e-08	3.47925002064353e-06
MS.gene065736	1	2	2	111	228	34	0.073	0.080	0.123	6.177	12.757	1.943	0.092	6.959	6.24110233601633	1.91418302042533e-08	3.55195930825658e-06
MS.gene010489	655	655	488	112	80	157	28.636	28.553	22.771	5.275	3.814	7.521	26.6533333333333	5.53666666666667	-2.26722639878225	1.9606119676674e-08	3.62136118513729e-06
MS.gene57751	0	0	0	48	28	61	0.000	0.000	0.000	1.855	1.099	2.404	0.001	1.786	10.8025163651212	1.96149083943205e-08	3.62136118513729e-06
MS.gene58234	0	0	0	48	28	61	0.000	0.000	0.000	1.855	1.099	2.404	0.001	1.786	10.8025163651212	1.96149083943205e-08	3.62136118513729e-06
MS.gene88841	1	0	7	173	297	759	0.047	0.000	0.480	11.909	20.597	53.140	0.175666666666667	28.5486666666667	7.34443909634737	2.01132544113824e-08	3.70712631643472e-06
MS.gene074485	364	336	25	0	0	0	21.331	19.607	1.540	0.000	0.000	0.000	14.1593333333333	0.001	-13.789465719876	2.06405193267192e-08	3.79782220735279e-06
MS.gene066617	38	52	35	0	0	0	4.412	6.036	4.396	0.000	0.000	0.000	4.948	0.001	-12.2726297849764	2.06745924697683e-08	3.79782220735279e-06
MS.gene024790	72	77	49	0	0	1	13.289	14.090	9.674	0.000	0.000	0.272	12.351	0.0906666666666667	-7.08983989351324	2.08336974830476e-08	3.82064927788612e-06
MS.gene063116	0	0	0	81	27	111	0.000	0.000	0.000	3.308	1.104	4.610	0.001	3.00733333333333	11.5542690699982	2.08801084218108e-08	3.82276789680518e-06
MS.gene052630	337	254	460	53	58	51	24.410	18.331	35.594	4.131	4.567	4.071	26.1116666666667	4.25633333333333	-2.61701150098818	2.10737413137795e-08	3.84537922615132e-06
MS.gene29082	337	254	460	53	58	51	24.410	18.331	35.594	4.131	4.567	4.071	26.1116666666667	4.25633333333333	-2.61701150098818	2.10737413137795e-08	3.84537922615132e-06
MS.gene22798	0	0	0	76	35	216	0.000	0.000	0.000	5.661	2.670	16.477	0.001	8.26933333333333	13.0135553098915	2.12518480753612e-08	3.87143716118365e-06
MSTRG.14861	0	0	0	83	54	573	0.000	0.000	0.000	3.314	2.166	23.262	0.001	9.58066666666667	13.2259103334451	2.13519138146902e-08	3.88321555622191e-06
MS.gene81820	12	7	10	90	60	132	0.437	0.255	0.386	3.542	2.365	5.304	0.359333333333333	3.737	3.3784858863494	2.14168543138112e-08	3.8885773926795e-06
MS.gene033409	0	0	0	34	32	40	0.000	0.000	0.000	5.640	5.364	6.847	0.001	5.95033333333333	12.5387547740704	2.17891813034357e-08	3.94964025921088e-06
MS.gene28294	0	0	0	75	32	179	0.000	0.000	0.000	6.181	2.680	15.019	0.001	7.96	12.958552715431	2.24827471533394e-08	4.06863522989789e-06
MS.gene015694	384	327	222	6	10	0	46.585	39.520	28.694	0.818	1.348	0.000	38.2663333333333	0.722	-5.72793302175738	2.27045099564841e-08	4.08189932009285e-06
MS.gene015695	384	327	222	6	10	0	46.585	39.520	28.694	0.818	1.348	0.000	38.2663333333333	0.722	-5.72793302175738	2.27045099564841e-08	4.08189932009285e-06
MS.gene05960	384	327	222	6	10	0	46.585	39.520	28.694	0.818	1.348	0.000	38.2663333333333	0.722	-5.72793302175738	2.27045099564841e-08	4.08189932009285e-06
MS.gene75482	61	74	29	0	0	0	4.977	5.970	2.470	0.000	0.000	0.000	4.47233333333333	0.001	-12.1268120042442	2.27217587129531e-08	4.08189932009285e-06
MSTRG.70763	6	6	1	58	108	74	0.529	0.527	0.094	5.499	10.276	7.111	0.383333333333333	7.62866666666667	4.31475956535571	2.27421487478045e-08	4.08189932009285e-06
MS.gene022924	70	59	107	3	0	3	3.378	2.855	5.486	0.172	0.000	0.176	3.90633333333333	0.116	-5.07361835136252	2.29499788348651e-08	4.11247120735999e-06
MS.gene95697	68	32	68	0	0	0	7.872	3.686	8.337	0.000	0.000	0.000	6.63166666666667	0.001	-12.6951557778599	2.42706664869635e-08	4.34203411249485e-06
MS.gene019707	0	0	0	498	30	161	0.000	0.000	0.000	19.254	1.149	6.335	0.001	8.91266666666667	13.1216414348358	2.48472955454439e-08	4.43795360470138e-06
MS.gene010399	0	0	0	29	63	47	0.000	0.000	0.000	2.308	5.064	3.779	0.001	3.717	11.8599229728618	2.49836697193238e-08	4.45505548526726e-06
MS.gene74260	0	0	0	66	32	38	0.000	0.000	0.000	2.950	1.433	1.724	0.001	2.03566666666667	10.9912856291221	2.51655181363065e-08	4.480197584312e-06
MS.gene00866	0	0	0	48	30	36	0.000	0.000	0.000	3.493	2.206	2.675	0.001	2.79133333333333	11.4467387020191	2.55552418931402e-08	4.54220608987538e-06
MS.gene048015	53	42	28	167	227	284	3.748	2.984	2.142	12.768	17.502	22.137	2.958	17.469	2.56210306705691	2.59188464120738e-08	4.59532609895829e-06
MSTRG.50324	16	16	15	83	80	144	1.519	1.442	1.465	8.369	8.065	14.682	1.47533333333333	10.372	2.81358125577344	2.59379101567959e-08	4.59532609895829e-06
MS.gene001684	65	55	123	2	3	5	4.484	3.735	8.984	0.118	0.216	0.387	5.73433333333333	0.240333333333333	-4.5765171061498	2.60624343151551e-08	4.60994019613839e-06
MS.gene059087	0	0	0	62	27	49	0.000	0.000	0.000	2.957	1.284	2.405	0.001	2.21533333333333	11.1133080769709	2.61842525770201e-08	4.62402937699112e-06
MS.gene000091	0	0	0	914	1488	12	0.000	0.000	0.000	36.719	60.245	0.490	0.001	32.4846666666667	14.9874712809531	2.68749568789152e-08	4.73837463196642e-06
MS.gene05477	33	39	18	141	250	272	1.498	1.744	0.866	6.843	12.174	13.409	1.36933333333333	10.8086666666667	2.98064298031563	2.69781996175338e-08	4.74894259912754e-06
MS.gene002675	599	574	480	109	161	112	69.466	66.339	59.449	13.626	20.193	14.231	65.0846666666667	16.0166666666667	-2.02274376780515	2.76006584385647e-08	4.8507272569289e-06
MS.gene06994	0	0	0	131	27	82	0.000	0.000	0.000	15.043	3.103	9.568	0.001	9.238	13.173364830849	2.76951744132361e-08	4.85955039552313e-06
MS.gene029790	0	0	3	442	839	73	0.000	0.000	0.245	36.689	70.177	6.168	0.0816666666666667	37.678	8.84975932801648	2.79885823666293e-08	4.90318829683509e-06
MS.gene52742	0	0	0	30	53	103	0.000	0.000	0.000	3.324	5.911	11.578	0.001	6.93766666666667	12.7602348099362	2.82919100048683e-08	4.94842201370635e-06
MS.gene98724	41	45	31	0	0	0	1.223	1.336	0.978	0.000	0.000	0.000	1.179	0.001	-10.2033480029798	2.88672160001474e-08	5.04100654438244e-06
MS.gene056466	0	0	0	34	34	33	0.000	0.000	0.000	0.852	0.870	0.839	0.001	0.853666666666667	9.73752903687631	2.89547196776207e-08	5.04824847085207e-06
MS.gene067369	0	0	0	37	31	68	0.000	0.000	0.000	3.347	2.784	6.175	0.001	4.102	12.0021117764799	2.92615182818952e-08	5.09364073635288e-06
MS.gene022226	0	0	0	48	34	31	0.000	0.000	0.000	3.587	2.574	2.371	0.001	2.844	11.4737057496194	2.94093117058324e-08	5.11125448103299e-06
MS.gene69607	951	1522	13	0	0	0	65.504	104.538	0.963	0.000	0.000	0.000	57.0016666666667	0.001	-15.7987164822756	2.96269859325915e-08	5.14093835329681e-06
MS.gene003049	173	191	105	25	14	26	8.480	9.355	5.512	1.297	0.722	1.394	7.78233333333333	1.13766666666667	-2.77412486151263	3.01919343981614e-08	5.23069301375793e-06
MS.gene51452	0	0	0	655	642	16	0.000	0.000	0.000	24.114	23.842	0.609	0.001	16.1883333333333	13.982666840452	3.02799933477394e-08	5.23767468528894e-06
MS.gene002731	7	9	7	51	51	51	0.464	0.577	0.526	3.617	3.651	3.711	0.522333333333333	3.65966666666667	2.80866957044536	3.044450443411e-08	5.25783783192301e-06
MS.gene22917	0	0	0	2667	1954	6	0.000	0.000	0.000	148.380	109.524	0.312	0.001	86.072	16.3932563717484	3.05897218899076e-08	5.27461075594121e-06
MS.gene063495	73	77	45	1	0	0	4.180	4.367	2.713	0.068	0.000	0.000	3.75333333333333	0.0226666666666667	-7.37145636571725	3.13963381404229e-08	5.40211208619315e-06
MS.gene71806	0	0	0	28	38	45	0.000	0.000	0.000	1.318	1.810	2.144	0.001	1.75733333333333	10.7791721542869	3.14276759523574e-08	5.40211208619315e-06
MS.gene059947	8	4	3	188	257	47	0.429	0.219	0.167	10.316	14.192	2.621	0.271666666666667	9.043	5.056891999959	3.16660740473094e-08	5.43457226364982e-06
MS.gene070082	0	0	0	39	56	30	0.000	0.000	0.000	2.227	3.245	1.735	0.001	2.40233333333333	11.2302206292869	3.21138514096177e-08	5.49793930521832e-06
MS.gene01456	0	0	0	32	42	91	0.000	0.000	0.000	4.420	5.846	12.799	0.001	7.68833333333333	12.9084551712319	3.21355670366836e-08	5.49793930521832e-06
MSTRG.91083	0	0	0	28	73	51	0.000	0.000	0.000	2.866	7.693	5.385	0.001	5.31466666666667	12.3757634941179	3.22130338654484e-08	5.5026083674272e-06
MS.gene63944	0	0	0	28	39	55	0.000	0.000	0.000	4.300	6.044	8.650	0.001	6.33133333333333	12.6282936375268	3.2474363064285e-08	5.53862130607758e-06
MS.gene06407	0	0	0	39	36	103	0.000	0.000	0.000	4.180	3.887	11.145	0.001	6.404	12.6447575925163	3.27718733215692e-08	5.58068363304846e-06
MS.gene013310	0	0	0	44	34	30	0.000	0.000	0.000	4.724	3.712	3.316	0.001	3.91733333333333	11.9356561798351	3.30883658608853e-08	5.62584299302302e-06
MS.gene79874	665	987	537	168	144	175	44.519	65.904	38.348	12.078	10.465	12.811	49.5903333333333	11.7846666666667	-2.07314797076333	3.341094596208e-08	5.67189597504251e-06
MS.gene002591	0	0	0	87	25	68	0.000	0.000	0.000	3.515	1.001	2.801	0.001	2.439	11.2520740427962	3.52734475957557e-08	5.97882210824752e-06
MS.gene73786	117	117	99	26	27	28	28.509	28.405	25.749	6.817	7.134	7.475	27.5543333333333	7.142	-1.94787918309555	3.53701517237134e-08	5.9842262403495e-06
MS.gene043683	0	0	0	29	34	49	0.000	0.000	0.000	1.771	2.075	3.040	0.001	2.29533333333333	11.1644879648488	3.54144660148709e-08	5.9842262403495e-06
MS.gene037427	0	0	0	30	43	34	0.000	0.000	0.000	1.297	1.873	1.497	0.001	1.55566666666667	10.603317251243	3.56427691631574e-08	6.01069255600599e-06
MS.gene060308	103	111	26	0	0	0	12.018	12.956	3.247	0.000	0.000	0.000	9.407	0.001	-13.1995189889988	3.56807110130752e-08	6.01069255600599e-06
MS.gene06092	31	48	48	0	0	0	5.335	8.098	8.826	0.000	0.000	0.000	7.41966666666667	0.001	-12.8571386589544	3.58665404059939e-08	6.03273009227565e-06
MS.gene22732	0	0	0	25	107	93	0.000	0.000	0.000	1.202	5.120	4.535	0.001	3.619	11.8213753923725	3.61787999183261e-08	6.07593303498185e-06
MS.gene47950	172	136	166	30	27	40	49.229	38.877	50.790	9.179	8.313	12.480	46.2986666666667	9.99066666666667	-2.21231779073041	3.63243291566916e-08	6.0910456900577e-06
MSTRG.4616	90	88	26	0	0	0	6.228	6.041	1.910	0.000	0.000	0.000	4.72633333333333	0.001	-12.2065056662778	3.773252125136e-08	6.31751858862846e-06
MS.gene049384	0	0	0	75	30	199	0.000	0.000	0.000	7.346	2.933	19.829	0.001	10.036	13.2928967554092	3.83301396549603e-08	6.40779435274524e-06
MS.gene01417	0	0	0	38	27	55	0.000	0.000	0.000	3.853	2.761	5.765	0.001	4.12633333333333	12.0106446543408	3.85830600175977e-08	6.44025853864516e-06
MS.gene40106	0	0	0	63	71	26	0.000	0.000	0.000	5.646	6.360	2.356	0.001	4.78733333333333	12.225006546455	3.87441739537259e-08	6.45732307113876e-06
MS.gene49336	0	6	0	220	298	778	0.000	0.609	0.000	23.112	31.503	83.086	0.203	45.9003333333333	7.82088109305348	4.0273845734478e-08	6.70208128424471e-06
MS.gene035099	60	73	78	0	2	0	4.545	5.521	6.378	0.000	0.165	0.000	5.48133333333333	0.055	-6.63895144231812	4.04191963747886e-08	6.71607816611752e-06
MS.gene93887	0	0	0	55	26	42	0.000	0.000	0.000	10.516	5.006	8.091	0.001	7.871	12.9423312245106	4.1001027017365e-08	6.80244875777058e-06
MS.gene025894	0	0	0	24	131	108	0.000	0.000	0.000	1.190	6.450	5.357	0.001	4.33233333333333	12.0809285340363	4.28566392724831e-08	7.09957130280382e-06
MS.gene87404	3	0	0	58	59	81	0.215	0.000	0.000	4.625	4.718	6.503	0.0716666666666667	5.282	6.20363823729879	4.34446996783745e-08	7.18613338601602e-06
MS.gene33619	18	28	4	490	250	233	1.108	1.758	0.290	33.338	17.136	16.163	1.052	22.2123333333333	4.40015434152177	4.44178472155158e-08	7.33603559147101e-06
MS.gene24384	590	488	494	104	142	88	36.084	29.772	32.246	6.829	9.402	5.871	32.7006666666667	7.36733333333333	-2.1501056245411	4.46763702610814e-08	7.36763732488986e-06
MS.gene072010	0	0	0	41	100	35	0.000	0.000	0.000	0.331	0.814	0.288	0.001	0.477666666666667	8.89986039354099	4.5741435886913e-08	7.53195241437568e-06
MS.gene21286	0	2	0	85	102	49	0.000	0.061	0.000	3.034	3.641	1.774	0.0203333333333333	2.81633333333333	7.11382754524974	4.60946861599753e-08	7.57874040842556e-06
MS.gene33844	6	25	10	156	140	248	0.754	3.228	1.395	21.710	19.718	35.157	1.79233333333333	25.5283333333333	3.83218847567577	4.7061249658404e-08	7.7260763548481e-06
MSTRG.86494	2	1	0	38	49	74	0.136	0.073	0.000	2.683	3.556	5.393	0.0696666666666667	3.87733333333333	5.79845242183871	4.76043963838796e-08	7.80356312979752e-06
MS.gene061619	877	972	555	15	45	4	66.710	73.711	45.078	1.242	3.721	0.339	61.833	1.76733333333333	-5.12873092906291	4.79539231916132e-08	7.84389562908888e-06
MS.gene74985	0	0	0	49	43	231	0.000	0.000	0.000	5.792	5.101	27.761	0.001	12.8846666666667	13.6533675939245	4.80329325941945e-08	7.84389562908888e-06
MS.gene57279	0	0	0	49	24	53	0.000	0.000	0.000	6.398	3.144	7.020	0.001	5.52066666666667	12.4306267796762	4.80650143412519e-08	7.84389562908888e-06
MS.gene066798	38	44	29	0	0	0	1.738	2.036	1.410	0.000	0.000	0.000	1.728	0.001	-10.7548875021635	4.82988343865889e-08	7.86928371684898e-06
MS.gene043881	0	0	1	61	40	57	0.000	0.000	0.080	4.814	3.174	4.610	0.0266666666666667	4.19933333333333	7.29897900099797	4.83640984913848e-08	7.86928371684898e-06
MS.gene004416	0	0	0	24	68	73	0.000	0.000	0.000	0.862	2.507	2.721	0.001	2.03	10.9872640120725	4.88023100541811e-08	7.92882093985455e-06
MS.gene97348	0	0	0	105	235	27	0.000	0.000	0.000	9.347	21.076	2.446	0.001	10.9563333333333	13.4194774436436	5.02675767755933e-08	8.15479892702991e-06
MS.gene036754	159	185	194	5	0	0	13.341	15.532	17.369	0.451	0.000	0.000	15.414	0.150333333333333	-6.67993255308775	5.03792471552325e-08	8.16084271569531e-06
MS.gene27934	0	0	0	29	32	34	0.000	0.000	0.000	2.550	2.857	3.108	0.001	2.83833333333333	11.4708283138447	5.11761942721169e-08	8.27771168295867e-06
MS.gene29965	0	0	0	50	29	118	0.000	0.000	0.000	8.244	4.839	19.897	0.001	10.9933333333333	13.4243412776037	5.14994970482861e-08	8.31534320921709e-06
MS.gene81025	0	0	0	30	61	165	0.000	0.000	0.000	2.114	4.257	11.652	0.001	6.00766666666667	12.5525890522932	5.15604962546972e-08	8.31534320921709e-06
MS.gene28486	0	0	3	176	68	356	0.000	0.000	0.145	9.191	3.583	18.926	0.0483333333333333	10.5666666666667	7.7722861298992	5.34813707408682e-08	8.61246402888113e-06
MSTRG.95678	111	113	95	21	26	26	18.793	19.096	17.276	3.884	4.877	4.837	18.3883333333333	4.53266666666667	-2.0203587497488	5.357227687459e-08	8.61445354212432e-06
MS.gene88922	0	0	0	23	93	92	0.000	0.000	0.000	1.535	6.222	6.265	0.001	4.674	12.1904420187828	5.55266930807608e-08	8.91565201082681e-06
MS.gene74060	915	547	456	9647	7593	3029	37.084	22.119	19.740	420.924	333.878	134.549	26.3143333333333	296.450333333333	3.49386966880772	5.6719944126432e-08	9.08227681974412e-06
MS.gene72342	0	0	0	78	26	46	0.000	0.000	0.000	11.212	3.766	6.733	0.001	7.237	12.8211760562699	5.6730067856261e-08	9.08227681974412e-06
MS.gene67647	0	0	0	49	30	30	0.000	0.000	0.000	3.717	2.254	2.278	0.001	2.74966666666667	11.4250410205741	5.71604743612847e-08	9.13784341298054e-06
MS.gene034875	100	114	74	7	11	17	8.288	9.374	6.506	0.588	0.968	1.554	8.056	1.03666666666667	-2.95811160370997	5.74550651395514e-08	9.17156793827371e-06
MS.gene035385	0	0	0	89	25	54	0.000	0.000	0.000	5.377	1.519	3.312	0.001	3.40266666666667	11.7324501130437	5.80214130391077e-08	9.22170475702432e-06
MS.gene035387	0	0	0	89	25	54	0.000	0.000	0.000	5.377	1.519	3.312	0.001	3.40266666666667	11.7324501130437	5.80214130391077e-08	9.22170475702432e-06
MS.gene066351	0	0	0	89	25	54	0.000	0.000	0.000	5.377	1.519	3.312	0.001	3.40266666666667	11.7324501130437	5.80214130391077e-08	9.22170475702432e-06
MS.gene007862	30	41	46	0	0	0	2.037	2.764	3.315	0.000	0.000	0.000	2.70533333333333	0.001	-11.4015906490355	5.9401531146872e-08	9.42739264074221e-06
MS.gene78361	118	137	145	391	439	392	4.985	5.771	6.519	17.766	20.062	18.122	5.75833333333333	18.65	1.69545242058814	5.97359802295282e-08	9.46677168764659e-06
MS.gene87709	0	0	0	26	52	39	0.000	0.000	0.000	3.157	6.341	4.806	0.001	4.768	12.2191685204622	6.01050274989546e-08	9.5115121871578e-06
MS.gene92989	0	0	3	82	121	338	0.000	0.000	0.318	9.107	13.530	38.191	0.106	20.276	7.57956499402628	6.05732618456875e-08	9.5717973106184e-06
MS.gene83068	0	1	3	75	40	60	0.000	0.170	0.377	10.732	5.710	8.717	0.182333333333333	8.38633333333333	5.52338993701416	6.09204342600808e-08	9.61280624973529e-06
MS.gene019580	356	406	323	42	56	91	60.398	68.760	58.621	7.609	10.385	16.859	62.593	11.6176666666667	-2.42968098255786	6.11958637144402e-08	9.62855895280889e-06
MS.gene056747	356	406	323	42	56	91	60.398	68.760	58.621	7.609	10.385	16.859	62.593	11.6176666666667	-2.42968098255786	6.11958637144402e-08	9.62855895280889e-06
MS.gene45776	0	1	0	38	65	63	0.000	0.091	0.000	3.394	5.875	5.758	0.0303333333333333	5.009	7.36747475678036	6.20826906736551e-08	9.75409793039693e-06
MS.gene063668	291	260	85	18	12	7	44.259	39.427	13.806	2.869	1.946	1.140	32.4973333333333	1.985	-4.03311042582583	6.27650087719582e-08	9.84719234904945e-06
MS.gene60166	0	0	1	250	33	126	0.000	0.000	0.142	33.048	4.390	16.952	0.0473333333333333	18.13	8.581306685848	6.35465006138079e-08	9.9555579090198e-06
MS.gene00629	0	0	0	55	24	93	0.000	0.000	0.000	10.049	4.510	17.472	0.001	10.677	13.3822187182309	6.63627983590802e-08	1.03819438585548e-05
MS.gene07719	0	0	0	31	64	219	0.000	0.000	0.000	3.535	7.442	25.724	0.001	12.2336666666667	13.5785692518528	6.72690775946331e-08	1.0508733138879e-05
MS.gene93545	36	40	79	0	0	0	3.888	4.278	9.024	0.000	0.000	0.000	5.73	0.001	-12.4843194236443	6.75048266004635e-08	1.05305609018015e-05
MS.gene75895	0	0	0	30	31	30	0.000	0.000	0.000	1.315	1.380	1.342	0.001	1.34566666666667	10.3941053707594	6.83997577582024e-08	1.06550111282827e-05
MS.gene008468	0	0	1	58	63	39	0.000	0.000	0.124	7.187	7.907	4.911	0.0413333333333333	6.66833333333333	7.33387669784609	6.88476588136679e-08	1.07095707112904e-05
MS.gene34795	0	0	0	23	121	85	0.000	0.000	0.000	0.943	4.998	3.560	0.001	3.167	11.6289011520282	6.92482318304909e-08	1.07566240678791e-05
MS.gene55812	60	68	56	172	173	219	1.247	1.399	1.237	3.832	3.870	4.950	1.29433333333333	4.21733333333333	1.70412184860892	6.99085314531546e-08	1.08438316977958e-05
MS.gene24199	93	148	51	0	2	0	11.855	18.758	6.878	0.000	0.262	0.000	12.497	0.0873333333333333	-7.16083368525444	7.00505502620254e-08	1.08505136229312e-05
MS.gene035037	198	192	174	557	487	769	15.490	14.983	14.545	46.790	41.233	65.756	15.006	51.2596666666667	1.77228463369448	7.08200429491777e-08	1.09542324824605e-05
MS.gene54772	0	0	0	31	115	46	0.000	0.000	0.000	0.645	2.431	0.985	0.001	1.35366666666667	10.4026568112032	7.24805978922806e-08	1.11952918992322e-05
MS.gene072782	0	0	0	55	27	33	0.000	0.000	0.000	2.596	1.301	1.613	0.001	1.83666666666667	10.8428741027374	7.40081343809883e-08	1.14151562095998e-05
MS.gene065644	156	137	22	0	0	0	8.024	6.996	1.195	0.000	0.000	0.000	5.405	0.001	-12.400078902622	7.44823475013196e-08	1.14721644958985e-05
MS.gene31617	0	0	0	37	26	68	0.000	0.000	0.000	2.071	1.478	3.910	0.001	2.48633333333333	11.2798040107023	7.48237210172437e-08	1.15085809103465e-05
MS.gene021546	0	0	0	130	20	196	0.000	0.000	0.000	1.339	0.207	2.055	0.001	1.20033333333333	10.2292193834691	7.50603921752352e-08	1.15288136810775e-05
MS.gene98521	4880	3881	609	146	107	145	626.401	496.868	83.477	20.117	14.865	20.421	402.248666666667	18.4676666666667	-4.44501413602561	7.65075408274895e-08	1.17346517096328e-05
MS.gene22571	87	26	75	0	0	0	5.309	1.601	4.907	0.000	0.000	0.000	3.939	0.001	-11.943613701614	7.87467525976988e-08	1.20612309642168e-05
MS.gene00885	0	0	0	33	32	88	0.000	0.000	0.000	3.394	3.364	9.255	0.001	5.33766666666667	12.3819934977174	7.89331799725384e-08	1.20729234516993e-05
MS.gene049765	297	284	192	48	65	44	31.426	29.913	21.654	5.402	7.484	5.065	27.6643333333333	5.98366666666667	-2.20892544346035	7.94892639274824e-08	1.21410440360324e-05
MS.gene021896	0	0	0	46	56	24	0.000	0.000	0.000	2.275	2.802	1.198	0.001	2.09166666666667	11.0304372430043	8.09090857906587e-08	1.232357750322e-05
MS.gene069412	0	0	0	46	56	24	0.000	0.000	0.000	2.275	2.802	1.198	0.001	2.09166666666667	11.0304372430043	8.09090857906587e-08	1.232357750322e-05
MS.gene80848	732	842	421	146	114	97	179.974	206.571	110.441	38.518	30.318	26.034	165.662	31.6233333333333	-2.38918135964024	8.51171959018534e-08	1.29465497999621e-05
MS.gene39903	209	190	20	0	0	0	15.216	13.816	1.520	0.000	0.000	0.000	10.184	0.001	-13.3140167039014	8.57281291911708e-08	1.30214141494168e-05
MS.gene043953	563	461	390	100	128	142	54.653	44.643	40.451	10.459	13.447	15.161	46.5823333333333	13.0223333333333	-1.83879493386725	8.60311834316378e-08	1.30493717319696e-05
MS.gene57864	0	0	0	83	34	31	0.000	0.000	0.000	4.901	2.020	1.903	0.001	2.94133333333333	11.5222545748702	8.68489439331311e-08	1.31552158637718e-05
MS.gene07050	0	0	0	55	52	23	0.000	0.000	0.000	1.306	1.262	0.547	0.001	1.03833333333333	10.0200539471902	8.75535034847043e-08	1.32436448457291e-05
MS.gene056788	111	145	112	502	386	357	1.323	1.733	1.425	6.468	5.008	4.684	1.49366666666667	5.38666666666667	1.85053456648665	8.77938330053228e-08	1.32617059095892e-05
MS.gene020608	0	0	0	25	91	51	0.000	0.000	0.000	1.391	5.101	2.912	0.001	3.13466666666667	11.6140963229319	9.13076096487767e-08	1.37735080051482e-05
MS.gene020227	206	204	283	19	42	25	16.152	15.902	23.695	1.611	3.593	2.169	18.583	2.45766666666667	-2.91862226478053	9.28858934683389e-08	1.39923411993116e-05
MS.gene72960	0	0	0	31	31	27	0.000	0.000	0.000	1.720	1.713	1.490	0.001	1.641	10.6803595235137	9.36787729058078e-08	1.40924229211088e-05
MS.gene050593	0	0	0	187	17	317	0.000	0.000	0.000	13.897	1.265	23.974	0.001	13.0453333333333	13.6712461878062	9.54407644618433e-08	1.43378176376336e-05
MS.gene99538	1	0	0	70	208	44	0.061	0.000	0.000	4.586	13.664	2.905	0.0203333333333333	7.05166666666667	8.43797372768083	9.55975982125773e-08	1.43417321553769e-05
MS.gene010367	205	181	343	1829	2822	1332	11.673	10.294	20.853	112.083	174.333	83.110	14.2733333333333	123.175333333333	3.10931917571783	9.68925788631777e-08	1.45161496634006e-05
MS.gene20132	64	49	24	0	0	0	3.348	2.557	1.368	0.000	0.000	0.002	2.42433333333333	0.000666666666666667	-11.8283348609618	9.72294888885897e-08	1.45467518805676e-05
MSTRG.81140	0	0	0	22	54	74	0.000	0.000	0.000	1.995	4.912	7.759	0.001	4.88866666666667	12.2552253233193	9.85786072521163e-08	1.4715442421061e-05
MS.gene67387	254	228	323	22	30	53	13.722	12.275	18.658	1.273	1.773	3.132	14.885	2.05933333333333	-2.85360994621892	9.86253732194103e-08	1.4715442421061e-05
MSTRG.10510	0	0	0	22	110	74	0.000	0.000	0.000	1.922	9.729	6.574	0.001	6.075	12.5686686933805	9.96875477590655e-08	1.48537155061762e-05
MS.gene013087	0	0	0	19	155	417	0.000	0.000	0.000	0.756	6.366	17.354	0.001	8.15866666666667	12.9941176831136	1.03789654700839e-07	1.54439569503694e-05
MS.gene007654	5	6	1	51	47	80	0.823	0.993	0.170	8.760	8.128	13.980	0.662	10.2893333333333	3.95817448287968	1.04230869513756e-07	1.54885942223517e-05
MS.gene93017	0	0	0	23	59	44	0.000	0.000	0.000	0.575	1.489	1.136	0.001	1.06666666666667	10.0588936890536	1.05597590736686e-07	1.56704538372522e-05
MS.gene78406	0	0	0	27	27	34	0.000	0.000	0.000	4.514	4.501	5.666	0.001	4.89366666666667	12.2567001198912	1.0603539888107e-07	1.57141595320154e-05
MS.gene47657	0	0	0	50	21	56	0.000	0.000	0.000	14.616	6.195	16.871	0.001	12.5606666666667	13.6166254179167	1.06200180212299e-07	1.57173400312578e-05
MSTRG.72026	29	40	33	241	119	254	1.587	2.184	1.953	14.211	7.084	15.286	1.908	12.1936666666667	2.67599893681924	1.08290499426759e-07	1.60051023047642e-05
MS.gene43202	204	236	185	488	491	609	4.569	5.279	4.419	11.775	11.938	14.963	4.75566666666667	12.892	1.4387565908917	1.11239291318764e-07	1.6418799625523e-05
MS.gene015719	0	0	0	69	31	29	0.000	0.000	0.000	11.268	5.041	4.870	0.001	7.05966666666667	12.7853843506373	1.13388435807745e-07	1.67091808845964e-05
MS.gene056702	0	0	0	102	19	107	0.000	0.000	0.000	6.096	1.175	6.533	0.001	4.60133333333333	12.1678362577144	1.13511386929626e-07	1.67091808845964e-05
MS.gene007570	9727	8331	304	12	91	14	1019.871	871.133	33.978	1.357	10.297	1.605	641.660666666667	4.41966666666667	-7.18172917456702	1.13698464715705e-07	1.67142839564511e-05
MS.gene023161	4	3	0	116	49	61	0.333	0.238	0.000	10.243	4.358	5.493	0.190333333333333	6.698	5.13713022606503	1.14495329044808e-07	1.67864234692887e-05
MS.gene09179	4	3	0	116	49	61	0.333	0.238	0.000	10.243	4.358	5.493	0.190333333333333	6.698	5.13713022606503	1.14495329044808e-07	1.67864234692887e-05
MS.gene71667	35	73	32	269	244	410	1.935	4.025	1.888	16.003	14.628	24.835	2.616	18.4886666666667	2.82120674078659	1.16473514310812e-07	1.70536507615614e-05
MS.gene97957	7	6	6	56	45	111	0.156	0.129	0.140	1.311	1.055	2.612	0.141666666666667	1.65933333333333	3.55003148395597	1.19242962064161e-07	1.74358649036377e-05
MS.gene017396	1	0	1	93	31	92	0.036	0.000	0.041	6.168	2.070	6.171	0.0256666666666667	4.803	7.54789605326367	1.19928803946827e-07	1.7489510922384e-05
MS.gene064519	1	0	1	93	31	92	0.036	0.000	0.041	6.168	2.070	6.171	0.0256666666666667	4.803	7.54789605326367	1.19928803946827e-07	1.7489510922384e-05
MS.gene69431	0	2	4	46	92	146	0.000	0.117	0.253	3.361	6.727	10.830	0.123333333333333	6.97266666666667	5.8210758390685	1.21622617075298e-07	1.77129693548202e-05
MS.gene72555	0	0	0	28	29	64	0.000	0.000	0.000	0.764	0.806	1.785	0.001	1.11833333333333	10.1271345503664	1.22518181795566e-07	1.78197333220061e-05
MS.gene95564	85	72	88	4	5	0	18.508	15.704	20.491	0.826	1.233	0.000	18.2343333333333	0.686333333333333	-4.7316042198078	1.22943117469195e-07	1.78578541991745e-05
MS.gene072318	0	0	0	87	21	58	0.000	0.000	0.052	9.132	2.263	6.264	0.0173333333333333	5.88633333333333	8.4076763092708	1.2314825586052e-07	1.78639902476187e-05
MS.gene031807	0	0	0	22	63	121	0.000	0.000	0.000	1.648	4.869	9.398	0.001	5.305	12.3731370358021	1.24193870121218e-07	1.799186916871e-05
MSTRG.91965	0	0	0	23	46	85	0.000	0.000	0.000	3.082	6.178	11.575	0.001	6.945	12.7617589788688	1.24537038234e-07	1.80094837332845e-05
MS.gene21710	43	20	25	249	141	335	1.449	0.673	0.889	8.929	5.083	12.253	1.00366666666667	8.755	3.12482697131739	1.24680131299558e-07	1.80094837332845e-05
MS.gene010627	80	24	80	0	0	0	12.654	3.767	13.414	0.000	0.000	0.000	9.945	0.001	-13.2797556557211	1.24808123185821e-07	1.80094837332845e-05
MS.gene76442	1	1	4	71	33	67	0.076	0.076	0.288	5.705	2.662	5.469	0.146666666666667	4.612	4.97477958484827	1.25696387953801e-07	1.81138240227878e-05
MS.gene38236	0	0	0	39	23	70	0.000	0.000	0.000	1.670	1.019	3.075	0.001	1.92133333333333	10.9078921194536	1.28435131327616e-07	1.84541840349694e-05
MS.gene28904	6	8	5	66	37	80	0.419	0.564	0.359	4.904	2.775	6.068	0.447333333333333	4.58233333333333	3.35666023781594	1.28558939377314e-07	1.84541840349694e-05
MS.gene050410	0	0	0	30	35	25	0.000	0.000	0.000	6.197	7.260	5.402	0.001	6.28633333333333	12.6180030578482	1.28731336847807e-07	1.84541840349694e-05
MS.gene07045	0	0	0	30	35	25	0.000	0.000	0.000	6.197	7.260	5.402	0.001	6.28633333333333	12.6180030578482	1.28731336847807e-07	1.84541840349694e-05
MS.gene72344	0	0	0	31	50	206	0.000	0.000	0.000	2.861	4.653	19.585	0.001	9.033	13.1409894934458	1.29018668197511e-07	1.84712288075043e-05
MS.gene061822	0	0	0	105	28	39	0.000	0.000	0.000	6.822	1.814	2.585	0.001	3.74033333333333	11.868951131491	1.34335076080018e-07	1.92072887267162e-05
MSTRG.30890	2	3	6	75	43	166	0.097	0.144	0.307	3.869	2.245	8.702	0.182666666666667	4.93866666666667	4.75683630029971	1.35583619134988e-07	1.9360564031325e-05
MS.gene034455	0	0	0	28	49	166	0.000	0.000	0.096	5.346	9.571	32.728	0.032	15.8816666666667	8.95507470044111	1.39139978358759e-07	1.98425550932271e-05
MS.gene89206	65	27	38	0	0	0	2.778	1.166	1.729	0.000	0.000	0.000	1.891	0.001	-10.8849336479498	1.39914127918626e-07	1.99270425354858e-05
MS.gene034853	192	262	196	59	59	65	10.769	14.708	11.789	3.565	3.601	4.000	12.422	3.722	-1.73874751238755	1.42090263751153e-07	2.02107274507573e-05
MS.gene009470	0	0	0	25	49	129	0.000	0.000	0.000	0.897	1.775	4.713	0.001	2.46166666666667	11.265419704931	1.42960227890087e-07	2.03081299893709e-05
MS.gene051666	0	0	0	27	34	85	0.000	0.000	0.000	3.117	3.939	9.938	0.001	5.66466666666667	12.4677753488287	1.43610898902209e-07	2.03741692613321e-05
MS.gene35515	29	42	28	0	0	0	1.097	1.573	1.120	0.000	0.000	0.000	1.26333333333333	0.001	-10.3030196323373	1.4418840343609e-07	2.04296711256102e-05
MS.gene016268	583	543	655	160	150	202	85.701	79.590	102.771	25.249	23.872	32.598	89.354	27.2396666666667	-1.71382326493923	1.45728679543811e-07	2.06212662849698e-05
MS.gene41031	0	0	0	25	29	30	0.000	0.000	0.000	1.647	1.962	2.046	0.001	1.885	10.880348808156	1.45940376367236e-07	2.06246099416099e-05
MS.gene051178	10	3	6	57	71	126	0.397	0.110	0.246	2.443	3.056	5.505	0.251	3.668	3.86923436964428	1.46298977681867e-07	2.06486791331526e-05
MS.gene072989	70	261	29	0	0	0	0.969	3.615	0.433	0.000	0.000	0.000	1.67233333333333	0.001	-10.7076467220431	1.46622020897836e-07	2.06676742207996e-05
MS.gene05742	1	4	2	62	42	34	0.150	0.551	0.340	8.738	5.998	4.915	0.347	6.55033333333333	4.23856075646075	1.47483792627271e-07	2.07624616203623e-05
MS.gene006302	40	48	93	350	952	824	4.618	5.503	11.346	43.063	118.156	103.331	7.15566666666667	88.1833333333333	3.6233479230909	1.48337311774873e-07	2.08558456834657e-05
MS.gene34705	10	8	10	93	46	76	0.786	0.627	0.838	7.861	3.918	6.541	0.750333333333333	6.10666666666667	3.02478154153015	1.48764848223911e-07	2.08891752180838e-05
MS.gene83189	0	0	1	42	36	58	0.000	0.000	0.206	6.078	5.281	8.560	0.0686666666666667	6.63966666666667	6.59535707350444	1.52861894047423e-07	2.14370236222567e-05
MS.gene87409	0	0	0	42	22	77	0.000	0.000	0.000	3.049	1.582	5.681	0.001	3.43733333333333	11.7470740476405	1.5447051746377e-07	2.16241743581304e-05
MS.gene92036	414	421	126	15	33	18	61.601	62.394	20.042	2.470	5.380	3.004	48.0123333333333	3.618	-3.73014073762226	1.54590781981419e-07	2.16241743581304e-05
MS.gene95249	14	30	19	244	103	338	0.677	1.453	0.999	12.848	5.464	18.128	1.043	12.1466666666667	3.5417493954485	1.55058615018821e-07	2.16619848084764e-05
MS.gene27660	40	53	42	2	1	0	2.934	3.843	3.239	0.164	0.083	0.000	3.33866666666667	0.0823333333333333	-5.34165161534794	1.5745698937519e-07	2.19690562300503e-05
MS.gene002639	0	0	0	26	25	40	0.000	0.000	0.000	2.706	2.587	4.222	0.001	3.17166666666667	11.6310254404402	1.58409116475695e-07	2.207381723942e-05
MS.gene67498	2	4	0	45	47	87	0.149	0.427	0.000	4.823	5.046	9.414	0.192	6.42766666666667	5.06511689795452	1.58683474835824e-07	2.20839872479003e-05
MS.gene043439	162	107	152	25	15	27	60.046	39.552	59.985	9.931	6.141	10.993	53.1943333333333	9.02166666666667	-2.55980667968587	1.59219140277686e-07	2.2130451505314e-05
MS.gene72963	38	47	23	0	0	0	2.214	2.673	1.443	0.000	0.000	0.000	2.11	0.001	-11.0430272835945	1.59749840363842e-07	2.21761088523305e-05
MS.gene027800	12	22	18	105	118	80	0.675	1.217	1.063	6.405	7.271	4.992	0.985	6.22266666666667	2.65933733689925	1.61885486449778e-07	2.2444164041721e-05
MS.gene06302	0	0	0	22	33	38	0.000	0.000	0.000	0.750	1.148	1.319	0.001	1.07233333333333	10.0665377199316	1.62907035724334e-07	2.25572764895768e-05
MS.gene007857	0	0	0	24	35	72	0.000	0.000	0.000	1.491	2.179	4.589	0.001	2.753	11.4267888945956	1.64132468100519e-07	2.26697118976216e-05
MS.gene32238	0	0	0	24	35	72	0.000	0.000	0.000	1.491	2.179	4.589	0.001	2.753	11.4267888945956	1.64132468100519e-07	2.26697118976216e-05
MSTRG.10516	0	0	0	21	41	58	0.000	0.000	0.000	3.678	7.237	10.344	0.001	7.08633333333333	12.7908236145039	1.64938727621077e-07	2.27524157274127e-05
MS.gene069130	0	0	4	117	88	92	0.000	0.000	0.244	7.960	6.085	6.424	0.0813333333333333	6.823	6.3904156641192	1.65442212155868e-07	2.2793198038047e-05
MSTRG.62797	0	0	0	273	12	398	0.000	0.000	0.000	9.708	0.430	14.411	0.001	8.183	12.9984141365893	1.67555536902965e-07	2.3055389598495e-05
MSTRG.79261	0	0	0	23	74	42	0.000	0.000	0.000	1.702	6.347	3.165	0.001	3.738	11.8680508537452	1.68037797367783e-07	2.30927732908964e-05
MS.gene056365	12	8	19	754	137	179	0.622	0.386	1.015	40.722	7.456	9.826	0.674333333333333	19.3346666666667	4.84158416801035	1.6833276844206e-07	2.31043571764292e-05
MS.gene034456	0	0	0	31	38	148	0.000	0.000	0.000	2.335	2.926	11.396	0.001	5.55233333333333	12.4388784671156	1.72116637042117e-07	2.3594178897326e-05
MS.gene77712	3	4	0	42	182	117	0.175	0.291	0.000	3.049	13.380	8.667	0.155333333333333	8.36533333333333	5.75098366918933	1.72604096840849e-07	2.36314617779633e-05
MS.gene012910	4	0	0	68	85	117	0.245	0.000	0.000	4.240	5.312	7.386	0.0816666666666667	5.646	6.11133797516828	1.73001266865526e-07	2.36563054015895e-05
MS.gene034696	165	198	174	29	40	19	4.893	5.835	5.483	0.936	1.284	0.615	5.40366666666667	0.945	-2.51555244814117	1.79270869609552e-07	2.44830874054808e-05
MS.gene20730	0	0	0	21	50	40	0.000	0.000	0.000	1.846	4.520	3.638	0.001	3.33466666666667	11.7033268414598	1.82399759275465e-07	2.48788087810825e-05
MS.gene87209	108	105	85	252	236	293	7.071	6.865	5.943	17.771	16.777	21.074	6.62633333333333	18.5406666666667	1.48441043569441	1.82622153345352e-07	2.48788087810825e-05
MSTRG.53878	82	73	87	7	15	10	10.002	8.996	11.573	0.859	2.013	1.286	10.1903333333333	1.386	-2.87820208130866	1.85504166844644e-07	2.52400743935294e-05
MS.gene79256	15	4	7	86	79	83	1.151	0.283	0.584	7.091	6.534	6.951	0.672666666666667	6.85866666666667	3.34996446822159	1.86153367867179e-07	2.52970201245626e-05
MS.gene010586	0	0	0	45	40	21	0.000	0.000	0.000	5.442	4.867	2.618	0.001	4.309	12.0731373831104	1.87171489232535e-07	2.53411710347842e-05
MS.gene64730	0	0	0	45	40	21	0.000	0.000	0.000	5.442	4.867	2.618	0.001	4.309	12.0731373831104	1.87171489232535e-07	2.53411710347842e-05
MS.gene68026	0	0	0	45	40	21	0.000	0.000	0.000	5.442	4.867	2.618	0.001	4.309	12.0731373831104	1.87171489232535e-07	2.53411710347842e-05
MS.gene32672	0	0	0	48	21	35	0.000	0.000	0.000	2.833	1.246	2.127	0.001	2.06866666666667	11.0144854808076	1.88357388970012e-07	2.54702853499203e-05
MS.gene30125	5	6	0	142	562	107	0.349	0.456	0.000	11.199	44.544	8.581	0.268333333333333	21.4413333333333	6.32022453011548	1.9144004790361e-07	2.58552515928538e-05
MS.gene062504	0	0	0	47	23	119	0.000	0.000	0.000	2.051	1.031	5.350	0.001	2.81066666666667	11.4566966509161	1.9225918199414e-07	2.59339427460877e-05
MS.gene43475	0	0	0	24	44	115	0.000	0.000	0.000	1.445	2.638	7.028	0.001	3.70366666666667	11.8547385452508	1.92520745353224e-07	2.59373219409173e-05
MS.gene27912	0	0	0	20	50	77	0.000	0.000	0.000	1.700	4.201	6.622	0.001	4.17433333333333	12.0273300933884	1.92875637231778e-07	2.59478842573218e-05
MS.gene02208	0	0	0	47	20	39	0.000	0.000	0.000	5.416	2.325	4.566	0.001	4.10233333333333	12.0022290068087	1.93072361114425e-07	2.59478842573218e-05
MS.gene59428	0	0	0	179	215	15	0.000	0.000	0.000	11.382	13.805	0.977	0.001	8.72133333333333	13.0903329983729	1.97191416956603e-07	2.64598284260651e-05
MS.gene09559	93	117	19	0	0	0	3.816	4.778	0.844	0.000	0.000	0.000	3.146	0.001	-11.6193029554157	1.97364175337126e-07	2.64598284260651e-05
MS.gene24130	74	33	26	320	272	485	1.907	0.861	0.711	8.877	7.613	13.697	1.15966666666667	10.0623333333333	3.11718280411003	1.98948985214768e-07	2.66397306624697e-05
MS.gene73412	0	0	0	43	21	81	0.000	0.000	0.000	6.239	3.057	11.981	0.001	7.09233333333333	12.7920446278708	1.99477952489751e-07	2.66779867533427e-05
MSTRG.21541	0	0	1	28	87	166	0.000	0.000	0.081	2.323	7.192	13.885	0.027	7.8	8.1743709064735	1.99826508961698e-07	2.66920510740481e-05
MS.gene044330	45	26	31	0	0	0	7.567	4.446	5.679	0.000	0.000	0.000	5.89733333333333	0.001	-12.5258470261775	2.01330429029962e-07	2.68602224209243e-05
MS.gene77392	0	0	0	152	27	45	0.000	0.000	0.000	13.460	2.367	4.055	0.001	6.62733333333333	12.6942127687743	2.02001247440043e-07	2.69169730276547e-05
MS.gene028610	61	54	70	10	8	9	3.178	2.792	3.852	0.566	0.476	0.509	3.274	0.517	-2.66281813615922	2.0466506641898e-07	2.72099652930302e-05
MS.gene069676	0	0	0	24	26	43	0.000	0.000	0.000	1.137	1.201	2.020	0.001	1.45266666666667	10.5044879803948	2.04696272014571e-07	2.72099652930302e-05
MS.gene005459	0	0	0	36	22	29	0.000	0.000	0.000	4.582	2.776	3.731	0.001	3.69633333333333	11.8518791487382	2.06397853838212e-07	2.74029383038999e-05
MS.gene068093	0	0	0	91	20	316	0.000	0.000	0.000	12.652	2.731	44.727	0.001	20.0366666666667	14.2903548988878	2.07490013796542e-07	2.7514631019361e-05
MS.gene87384	0	0	0	41	26	131	0.000	0.000	0.000	2.191	1.380	7.065	0.001	3.54533333333333	11.7917055611365	2.08098431507591e-07	2.75619838039994e-05
MS.gene35700	0	0	0	39	23	91	0.000	0.000	0.000	3.633	2.167	8.661	0.001	4.82033333333333	12.2349171991088	2.09058529229953e-07	2.76048356853458e-05
MS.gene86166	0	0	0	20	40	50	0.000	0.000	0.000	0.349	0.718	0.900	0.001	0.655666666666667	9.35681874155737	2.09164445724455e-07	2.76048356853458e-05
MS.gene38197	57	75	54	9	11	9	17.033	22.456	17.261	2.907	3.581	3.042	18.9166666666667	3.17666666666667	-2.5740722731557	2.09177123762354e-07	2.76048356853458e-05
MS.gene41839	0	0	0	24	51	157	0.000	0.000	0.000	1.397	2.992	9.315	0.001	4.568	12.1573469353628	2.10854882788867e-07	2.77819641386266e-05
MS.gene070962	9	15	12	62	285	215	1.133	2.022	1.683	8.827	40.887	31.202	1.61266666666667	26.972	4.06394232906931	2.11025989162329e-07	2.77819641386266e-05
MS.gene04006	376	411	143	15	18	40	19.307	21.023	7.831	0.850	1.009	2.263	16.0536666666667	1.374	-3.54644893808918	2.13449089156004e-07	2.80672755532163e-05
MS.gene040540	18	16	18	80	158	270	0.888	0.778	0.971	4.277	8.479	14.647	0.879	9.13433333333333	3.37736436753496	2.15270258642496e-07	2.82728481248958e-05
MS.gene048794	2026	1876	2349	607	536	413	195.287	180.307	241.656	62.977	55.992	43.602	205.75	54.1903333333333	-1.92478500413706	2.15829126774987e-07	2.8312340929313e-05
MS.gene02894	29	49	59	327	643	275	1.305	2.210	2.857	15.932	31.531	13.600	2.124	20.3543333333333	3.26048029832223	2.16241326871111e-07	2.83325225240708e-05
MS.gene049824	160	33	88	1	0	0	3.179	0.647	1.859	0.025	0.000	0.000	1.895	0.00833333333333333	-7.82908844400489	2.1831230816155e-07	2.85697345905067e-05
MS.gene041783	0	0	0	29	30	97	0.000	0.000	0.000	2.561	2.674	8.763	0.001	4.666	12.1879705919842	2.2635800411526e-07	2.95873383543552e-05
MS.gene24235	4	6	14	77	88	127	0.182	0.284	0.677	3.822	4.416	6.428	0.381	4.88866666666667	3.68157813582601	2.33176913642105e-07	3.04423564422322e-05
MS.gene79849	0	13	0	600	3206	1813	0.000	0.597	0.000	30.915	166.331	95.036	0.199	97.4273333333333	8.93541433760045	2.33706275674846e-07	3.04593209920509e-05
MS.gene52699	0	0	0	45	29	212	0.000	0.000	0.000	6.542	4.209	31.310	0.001	14.0203333333333	13.7752330293709	2.33862348178167e-07	3.04593209920509e-05
MS.gene52152	86	95	34	2	3	0	1.634	1.807	0.692	0.043	0.055	0.000	1.37766666666667	0.0326666666666667	-5.39826380425933	2.35503287471573e-07	3.06366589844098e-05
MS.gene52172	2	1	0	28	77	67	0.087	0.027	0.000	1.399	3.911	3.444	0.038	2.918	6.26283665447431	2.38284192870616e-07	3.09307947044345e-05
MS.gene005278	154	153	122	23	33	39	5.509	5.454	4.678	0.898	1.302	1.527	5.21366666666667	1.24233333333333	-2.06924602944547	2.38328392804034e-07	3.09307947044345e-05
MS.gene048065	4	2	3	28	88	67	0.306	0.150	0.278	2.309	7.221	5.572	0.244666666666667	5.034	4.36281574903892	2.44627710395415e-07	3.17108067236685e-05
MS.gene82577	13	11	14	61	97	156	0.500	0.418	0.586	2.476	4.007	6.463	0.501333333333333	4.31533333333333	3.10562993685798	2.48109229308014e-07	3.21241401904281e-05
MS.gene50585	0	0	0	20	35	45	0.000	0.000	0.000	1.576	2.752	3.623	0.001	2.65033333333333	11.3719581039999	2.48513927269462e-07	3.21385947499208e-05
MS.gene80105	173	249	202	12	26	37	10.254	14.719	12.779	0.765	1.671	2.403	12.584	1.613	-2.96377223226004	2.57244538837981e-07	3.32284800897597e-05
MS.gene04722	0	0	0	27	44	24	0.000	0.000	0.000	1.213	1.973	1.093	0.001	1.42633333333333	10.4780954629023	2.58787346236336e-07	3.33884389557106e-05
MS.gene31738	41	27	32	458	130	419	2.370	1.568	1.964	28.710	8.180	26.721	1.96733333333333	21.2036666666667	3.43000044077854	2.59547201848944e-07	3.34471250739909e-05
MS.gene60528	0	0	0	266	9	1118	0.000	0.000	0.000	9.766	0.323	41.748	0.001	17.279	14.0767321053386	2.60204342328953e-07	3.34924523542805e-05
MS.gene049282	120	129	47	0	3	0	22.907	24.505	9.648	0.000	0.604	0.000	19.02	0.201333333333333	-6.56178738714401	2.65848211442774e-07	3.41787924455841e-05
MSTRG.55967	0	1	0	117	91	26	0.000	0.058	0.000	12.151	9.532	2.788	0.0193333333333333	8.157	8.7208044423395	2.66797041629569e-07	3.42606140132884e-05
MS.gene06392	0	0	0	36	26	119	0.000	0.000	0.000	1.655	1.202	5.659	0.001	2.83866666666667	11.4709977337311	2.69382272790373e-07	3.45521360559403e-05
MS.gene059751	250	259	172	6	0	0	20.472	21.142	15.057	0.550	0.000	0.000	18.8903333333333	0.183333333333333	-6.68703523118699	2.70919139962699e-07	3.47086663588193e-05
MS.gene015936	18	136	140	0	0	0	1.175	8.835	9.747	0.000	0.000	0.000	6.58566666666667	0.001	-12.6851137764743	2.72636528304469e-07	3.48879317538365e-05
MS.gene040556	6	2	6	71	39	103	0.106	0.037	0.110	1.436	0.787	2.122	0.0843333333333333	1.44833333333333	4.10214688700745	2.79728592143706e-07	3.57537480023679e-05
MS.gene008294	0	0	6	1052	109	1590	0.000	0.000	0.509	83.485	8.682	128.435	0.169666666666667	73.534	8.75956449896857	2.81064958252147e-07	3.58827354035855e-05
MS.gene99633	30	73	52	263	384	293	1.443	3.480	2.643	13.528	19.900	15.352	2.522	16.26	2.68868707663417	2.85821728287088e-07	3.64475879701532e-05
MS.gene05113	16	14	12	134	61	202	1.884	1.661	1.558	17.120	7.818	26.293	1.701	17.077	3.32759950581939	2.86754368684536e-07	3.65240471500097e-05
MS.gene00470	0	0	0	27	21	35	0.000	0.000	0.000	3.226	2.596	4.331	0.001	3.38433333333333	11.7246559555619	2.89830847105684e-07	3.68730738731925e-05
MSTRG.107132	5466	4867	3116	771	896	433	367.281	326.152	223.481	55.758	65.291	31.883	305.638	50.9773333333333	-2.58389611305902	2.91468879723443e-07	3.70385007691206e-05
MS.gene041789	0	0	0	24	23	37	0.000	0.000	0.000	0.791	0.770	1.240	0.001	0.933666666666667	9.86676376735335	2.94050564878897e-07	3.73233208888994e-05
MS.gene98726	127	111	343	4	0	0	10.155	8.856	29.156	0.354	0.000	0.000	16.0556666666667	0.118	-7.08815190037279	2.94462474189026e-07	3.73323950224436e-05
MS.gene070648	85	160	55	552	550	767	1.969	3.704	1.353	13.773	13.844	19.503	2.342	15.7066666666667	2.74556405749545	3.00145327126793e-07	3.80089346936339e-05
MS.gene026538	0	0	0	57	25	26	0.000	0.000	0.000	9.765	4.225	4.587	0.001	6.19233333333333	12.5962674185158	3.0600752207055e-07	3.86966156730024e-05
MS.gene79571	86	96	68	14	5	5	10.440	11.602	8.777	1.803	0.603	0.611	10.273	1.00566666666667	-3.35263344914426	3.06281458283936e-07	3.86966156730024e-05
MS.gene022092	0	0	3	123	175	50	0.000	0.000	0.183	6.987	10.028	2.927	0.061	6.64733333333333	6.76782264735998	3.12946858933977e-07	3.9493245376126e-05
MS.gene062660	0	0	0	45	23	151	0.000	0.000	0.000	3.722	1.924	12.873	0.001	6.173	12.591756076023	3.23669298755794e-07	4.07994451923596e-05
MSTRG.93097	0	0	0	39	19	33	0.000	0.000	0.000	3.327	1.633	2.866	0.001	2.60866666666667	11.3490968941796	3.27288782939502e-07	4.12083256829431e-05
MS.gene38403	17	18	18	119	185	709	0.510	0.553	0.605	3.959	6.185	23.935	0.556	11.3596666666667	4.35269180844649	3.28025699392184e-07	4.12537458136964e-05
MS.gene72893	0	0	0	73	20	309	0.000	0.000	0.000	2.167	0.594	9.371	0.001	4.044	11.981567281903	3.35274536924287e-07	4.21170874757604e-05
MS.gene001687	3	0	0	46	48	55	0.304	0.000	0.000	4.449	4.649	5.418	0.101333333333333	4.83866666666667	5.57742882803575	3.37900155349044e-07	4.23983506138538e-05
MS.gene062487	42	38	50	1	2	0	3.041	2.774	3.877	0.093	0.176	0.000	3.23066666666667	0.0896666666666667	-5.17111632689472	3.40836518722074e-07	4.27179173281999e-05
MS.gene004749	0	0	0	37	21	88	0.000	0.000	0.000	1.228	0.710	2.955	0.001	1.631	10.6715410667119	3.52689946948469e-07	4.40515515358559e-05
MS.gene80121	0	0	0	38	31	20	0.000	0.000	0.000	1.779	1.474	0.967	0.001	1.40666666666667	10.4580647828734	3.52698440237141e-07	4.40515515358559e-05
MS.gene24428	49	47	19	0	0	0	2.922	2.814	1.222	0.000	0.000	0.000	2.31933333333333	0.001	-11.1794944628987	3.53976248065902e-07	4.40515515358559e-05
MS.gene020289	173	140	108	518	470	392	4.807	3.884	3.199	15.460	14.135	11.913	3.96333333333333	13.836	1.80364070446107	3.54289100127887e-07	4.40515515358559e-05
MS.gene020290	173	140	108	518	470	392	4.807	3.884	3.199	15.460	14.135	11.913	3.96333333333333	13.836	1.80364070446107	3.54289100127887e-07	4.40515515358559e-05
MS.gene054892	173	140	108	518	470	392	4.807	3.884	3.199	15.460	14.135	11.913	3.96333333333333	13.836	1.80364070446107	3.54289100127887e-07	4.40515515358559e-05
MS.gene054893	173	140	108	518	470	392	4.807	3.884	3.199	15.460	14.135	11.913	3.96333333333333	13.836	1.80364070446107	3.54289100127887e-07	4.40515515358559e-05
MS.gene20927	0	0	0	83	54	18	0.000	0.000	0.000	3.775	2.503	0.847	0.001	2.375	11.2137117981057	3.58489290276945e-07	4.45233142780424e-05
MS.gene25088	0	0	0	52	65	18	0.000	0.000	0.000	1.132	1.417	0.390	0.001	0.979666666666667	9.93614714293018	3.59639256755803e-07	4.46156094246402e-05
MS.gene059664	0	0	0	129	219	14	0.000	0.000	0.000	9.859	16.917	1.086	0.001	9.28733333333333	13.1810487005334	3.64951727974254e-07	4.51989096125393e-05
MS.gene071764	396	410	341	60	77	30	74.430	76.782	68.446	12.096	15.677	6.267	73.2193333333333	11.3466666666667	-2.68995610156983	3.65165447054783e-07	4.51989096125393e-05
MS.gene056375	0	0	0	31	20	56	0.000	0.000	0.000	0.747	0.495	1.396	0.001	0.879333333333333	9.78026634853039	3.67661874234964e-07	4.54566032692802e-05
MSTRG.6491	0	0	0	23	34	95	0.000	0.000	0.000	1.173	1.747	4.932	0.001	2.61733333333333	11.353881956745	3.69637927796474e-07	4.56494515650091e-05
MS.gene70002	2	2	0	28	41	49	0.147	0.149	0.000	2.274	3.319	4.000	0.0986666666666667	3.19766666666667	5.01831297601746	3.70315620774606e-07	4.56527066015706e-05
MS.gene63988	0	0	0	39	29	216	0.000	0.000	0.000	2.023	1.497	11.293	0.001	4.93766666666667	12.2696137305841	3.70496862066619e-07	4.56527066015706e-05
MSTRG.74047	0	0	0	17	63	58	0.000	0.000	0.000	1.626	6.125	5.677	0.001	4.476	12.1279943209764	3.73709577283784e-07	4.59968961867603e-05
MSTRG.78249	68	62	103	344	342	563	6.472	5.867	10.474	35.093	35.171	58.580	7.60433333333333	42.948	2.49769727106253	3.74540918493167e-07	4.60475385285557e-05
MS.gene07593	59	74	18	0	0	0	10.191	12.716	3.217	0.000	0.007	0.000	8.708	0.00233333333333333	-11.8657332708518	3.76402848479086e-07	4.62246302142301e-05
MS.gene022477	0	0	0	68	17	156	0.000	0.000	0.000	6.191	1.575	14.369	0.001	7.37833333333333	12.8490792522641	3.79080942554434e-07	4.64494867555023e-05
MS.gene29817	0	0	0	68	17	156	0.000	0.000	0.000	6.191	1.575	14.369	0.001	7.37833333333333	12.8490792522641	3.79080942554434e-07	4.64494867555023e-05
MS.gene88691	72	77	47	7	1	5	15.659	16.701	10.911	1.638	0.236	1.191	14.4236666666667	1.02166666666667	-3.81944148303849	3.81546115028502e-07	4.66993708155309e-05
MS.gene008594	0	0	0	28	21	54	0.000	0.000	0.000	2.744	2.041	5.337	0.001	3.374	11.7202442582876	3.83500116259347e-07	4.68862026195067e-05
MS.gene63367	98	90	59	250	413	388	2.637	2.409	1.674	7.223	11.988	11.392	2.24	10.201	2.18713994855862	3.93016514737938e-07	4.79961571327959e-05
MS.gene035655	50	28	24	0	0	0	4.442	2.467	2.297	0.000	0.000	0.000	3.06866666666667	0.001	-11.5833962265027	3.97099213349546e-07	4.84408034829714e-05
MS.gene27291	0	0	0	21	47	29	0.000	0.000	0.000	3.547	8.108	5.138	0.001	5.59766666666667	12.4506098636299	3.99743804668457e-07	4.87092267586344e-05
MS.gene063386	0	0	0	80	15	92	0.000	0.000	0.000	7.338	1.394	8.598	0.001	5.77666666666667	12.4960215333264	4.03632515674537e-07	4.91284833118354e-05
MS.gene08567	51	75	26	258	267	299	2.842	4.192	1.580	15.532	16.166	18.313	2.87133333333333	16.6703333333333	2.53749022419585	4.07745594113169e-07	4.95740890510141e-05
MS.gene054719	23	29	14	111	85	137	0.894	1.166	0.611	4.728	3.661	5.962	0.890333333333333	4.78366666666667	2.42569938855225	4.08263203397769e-07	4.95820514549499e-05
MSTRG.76511	38	35	20	0	0	0	4.416	4.060	2.558	0.000	0.000	0.000	3.678	0.001	-11.8447057644119	4.11849786979663e-07	4.99622994899466e-05
MS.gene061044	66	75	68	184	195	258	3.600	4.059	3.955	10.718	11.425	15.303	3.87133333333333	12.482	1.68894667837267	4.17724611827701e-07	5.0618991470383e-05
MS.gene61577	0	0	0	19	34	32	0.000	0.000	0.000	1.383	2.494	2.372	0.001	2.083	11.0244471240406	4.21636166831497e-07	5.1036591469915e-05
MS.gene058149	0	0	0	19	42	89	0.000	0.000	0.000	1.578	3.625	7.662	0.001	4.28833333333333	12.0662013359	4.23760297711555e-07	5.12371519391791e-05
MS.gene74138	0	0	0	76	15	81	0.000	0.000	0.000	7.043	1.380	7.691	0.001	5.37133333333333	12.3910645394687	4.36005320813103e-07	5.26596470399667e-05
MS.gene062506	112	95	71	0	4	0	4.180	3.518	2.809	0.000	0.165	0.000	3.50233333333333	0.055	-5.99274096943248	4.51565604047239e-07	5.44789807848674e-05
MS.gene96322	0	0	0	31	23	91	0.000	0.000	0.000	2.109	1.566	6.341	0.001	3.33866666666667	11.7050563462115	4.52890246424194e-07	5.45787491915997e-05
MSTRG.46874	0	0	0	18	43	80	0.000	0.000	0.000	1.625	3.847	7.276	0.001	4.24933333333333	12.0530208030567	4.54502559672801e-07	5.47129283304911e-05
MS.gene89311	0	0	0	48	21	173	0.000	0.000	0.000	5.571	2.497	20.461	0.001	9.50966666666667	13.2151790572122	4.5513196475495e-07	5.47286206653688e-05
MS.gene91432	123	163	168	0	5	0	8.874	11.781	12.981	0.000	0.383	0.000	11.212	0.127666666666667	-6.45651794782869	4.58838244245578e-07	5.51138607814191e-05
MS.gene011565	165	297	389	1916	1309	2155	14.184	25.354	35.564	176.761	121.699	202.436	25.034	166.965333333333	2.73758785774613	4.61098012375372e-07	5.53246987146144e-05
MS.gene64653	11	8	6	43	68	94	0.215	0.148	0.112	0.874	1.390	1.953	0.158333333333333	1.40566666666667	3.15021760306083	4.67422574064261e-07	5.60222557457172e-05
MS.gene52825	0	0	0	117	13	367	0.000	0.000	0.000	3.505	0.385	11.161	0.001	5.017	12.2926092227643	4.69249165364093e-07	5.61797805336447e-05
MS.gene74551	27	33	28	100	106	93	0.943	1.144	1.037	3.698	3.945	3.492	1.04133333333333	3.71166666666667	1.83363519953318	4.70094934042843e-07	5.6219663071693e-05
MS.gene049833	178	189	21	2	0	1	5.876	6.234	0.741	0.082	0.000	0.039	4.28366666666667	0.0403333333333333	-6.7307297693133	4.72831813718054e-07	5.64853743825753e-05
MS.gene059512	25	29	47	0	0	0	1.065	1.205	2.100	0.000	0.000	0.000	1.45666666666667	0.001	-10.5084550636668	4.75120075421516e-07	5.6696973004544e-05
MS.gene071956	0	0	0	47	18	33	0.000	0.000	0.000	1.534	0.611	1.116	0.001	1.087	10.0861362250273	4.80177570853178e-07	5.72382103099833e-05
MS.gene32410	3	0	7	140	106	83	0.097	0.000	0.247	5.086	3.904	3.077	0.114666666666667	4.02233333333333	5.13251467433839	4.86624331373562e-07	5.7943695900557e-05
MS.gene82426	0	0	0	18	38	66	0.000	0.000	0.000	1.190	2.531	4.375	0.001	2.69866666666667	11.3980310739732	4.88623153980632e-07	5.81185974017788e-05
MS.gene048048	0	0	0	22	22	30	0.000	0.000	0.000	0.926	0.920	1.290	0.001	1.04533333333333	10.029747343394	4.91831342811224e-07	5.84368104450007e-05
MS.gene56853	0	0	0	67	17	43	0.000	0.000	0.000	1.703	0.445	1.109	0.001	1.08566666666667	10.0843655036748	4.97069535772117e-07	5.89952680843994e-05
MS.gene059919	0	0	0	37	147	26	0.000	0.000	0.000	1.395	5.592	1.001	0.001	2.66266666666667	11.3786561167228	4.99077863519894e-07	5.91695924116461e-05
MS.gene76673	98	71	35	309	424	444	10.705	7.709	4.034	36.286	50.245	53.161	7.48266666666667	46.564	2.63759058244613	5.16697934747636e-07	6.11924359741191e-05
MS.gene047021	0	1	0	28	41	59	0.000	0.113	0.000	2.668	4.000	5.762	0.0376666666666667	4.14333333333333	6.78135971352466	5.17716171283862e-07	6.1246884185562e-05
MS.gene23698	0	0	0	18	54	37	0.000	0.000	0.000	0.854	2.619	1.820	0.001	1.76433333333333	10.7849074379137	5.22941662715495e-07	6.17984055855145e-05
MS.gene011506	0	0	0	23	25	64	0.000	0.000	0.000	1.624	1.748	4.581	0.001	2.651	11.3723209548673	5.33476689689569e-07	6.29755163094685e-05
MS.gene001096	0	0	0	38	24	169	0.000	0.000	0.000	5.084	3.189	22.995	0.001	10.4226666666667	13.3474368217126	5.3796912183711e-07	6.34375502316006e-05
MS.gene29719	0	0	0	13	109	129	0.000	0.000	0.000	0.925	7.948	9.461	0.001	6.11133333333333	12.5772714574285	5.47037128737941e-07	6.44375658004029e-05
MS.gene058551	0	0	0	285	1004	6	0.000	0.000	0.000	12.670	45.054	0.290	0.001	19.338	14.2391509737807	5.53283485941757e-07	6.51034192803527e-05
MS.gene94149	3173	2904	2180	408	200	593	356.799	325.718	261.732	49.428	24.407	73.103	314.749666666667	48.9793333333333	-2.68395980770744	5.62260220843353e-07	6.6088777469461e-05
MS.gene63188	1	1	0	269	77	25	0.074	0.071	0.000	16.759	4.824	1.555	0.0483333333333333	7.71266666666667	7.31806745584761	5.63542499627241e-07	6.61685779059112e-05
MS.gene037902	0	0	0	43	16	58	0.000	0.000	0.000	2.050	0.748	2.769	0.001	1.85566666666667	10.8577218671447	5.65559401021002e-07	6.63343714142986e-05
MS.gene61422	127	88	67	1030	4016	599	22.754	15.740	12.892	198.395	779.635	117.570	17.1286666666667	365.2	4.41420200699274	5.66638625831731e-07	6.638994822699e-05
MS.gene86349	6205	7029	3	11	15	5	459.954	519.645	0.273	0.903	1.179	0.367	326.624	0.816333333333333	-8.64425671915575	5.70937124901298e-07	6.68221886226529e-05
MS.gene041266	531	646	424	180	134	172	25.555	30.990	21.782	9.324	6.991	9.073	26.109	8.46266666666667	-1.62536295507869	5.79321764325048e-07	6.77312373203312e-05
MS.gene005533	368	279	248	836	1400	1157	13.862	10.469	9.972	33.880	57.150	47.740	11.4343333333333	46.2566666666667	2.01628905328574	5.86021399742964e-07	6.84415578532608e-05
MS.gene01558	0	0	0	16	101	59	0.000	0.000	0.000	2.641	17.093	10.099	0.001	9.94433333333333	13.2796589408963	5.90514763677771e-07	6.8892970290943e-05
MS.gene31935	50	51	17	0	0	0	6.317	6.383	2.330	0.000	0.000	0.000	5.01	0.001	-12.2905948880826	6.05056357504867e-07	7.05144638704875e-05
MS.gene82566	5	0	0	114	162	94	0.846	0.000	0.000	19.184	27.587	16.124	0.282	20.965	6.21614385733496	6.06377474578509e-07	7.05934099014084e-05
MS.gene012876	0	0	0	86	428	16	0.000	0.000	0.000	5.512	27.482	1.014	0.001	11.336	13.468624042918	6.16690650533809e-07	7.17179182199795e-05
MSTRG.94473	1	1	0	229	26	68	0.030	0.030	0.000	7.380	0.844	2.231	0.02	3.485	7.44501484586842	6.27052122834777e-07	7.28456547699138e-05
MS.gene002438	0	0	0	18	40	92	0.000	0.000	0.000	2.109	4.735	11.046	0.001	5.96333333333333	12.5419032662181	6.31339960262499e-07	7.3218839700648e-05
MS.gene004925	358	289	92	7	7	0	32.724	26.348	8.967	0.669	0.723	0.000	22.6796666666667	0.464	-5.61113082091538	6.31599788054757e-07	7.3218839700648e-05
MS.gene66873	0	0	0	54	18	194	0.000	0.000	0.000	2.821	0.947	10.267	0.001	4.67833333333333	12.1917789426787	6.37349077288504e-07	7.38073114149113e-05
MSTRG.79582	8	2	3	53	45	100	1.893	0.505	0.828	12.911	11.154	24.845	1.07533333333333	16.3033333333333	3.92231112106951	6.40494631363216e-07	7.40933378091544e-05
MS.gene068598	59	39	66	283	204	401	2.594	1.720	3.065	13.331	9.673	19.206	2.45966666666667	14.07	2.51608760827579	6.41471978454398e-07	7.41282044143098e-05
MS.gene034735	74	69	172	5	3	10	5.123	4.773	12.742	0.400	0.191	0.784	7.546	0.458333333333333	-4.04124298223188	6.43774082398973e-07	7.43159247582797e-05
MS.gene80291	27	28	23	523	92	648	3.333	3.337	3.039	68.299	12.117	86.082	3.23633333333333	55.4993333333333	4.1000383275779	6.51751949863344e-07	7.51338830977251e-05
MS.gene048105	23	42	14	212	133	322	2.704	4.932	1.746	26.520	16.797	41.066	3.12733333333333	28.1276666666667	3.16898497348304	6.52230013942646e-07	7.51338830977251e-05
MS.gene58860	231	249	207	62	81	73	34.769	37.274	33.288	9.968	13.135	12.003	35.1103333333333	11.702	-1.58514056978918	6.56853467033454e-07	7.55870853260134e-05
MS.gene23073	12	19	12	61	63	72	0.508	0.811	0.539	2.861	2.964	3.437	0.619333333333333	3.08733333333333	2.31757325532104	6.61814548075475e-07	7.60781490872589e-05
MS.gene28714	0	0	0	188	10	163	0.000	0.000	0.000	22.239	1.249	19.651	0.001	14.3796666666667	13.8117426127731	6.78498072355384e-07	7.79143137203409e-05
MS.gene49181	107	84	134	4	15	10	9.413	7.417	12.593	0.341	1.456	0.968	9.80766666666667	0.921666666666667	-3.41159296722227	6.87809559447376e-07	7.89009656342635e-05
MS.gene007383	0	0	0	19	24	35	0.000	0.000	0.000	1.139	1.483	2.139	0.001	1.587	10.6320864128352	6.90702228085866e-07	7.90394578194217e-05
MS.gene54068	0	0	0	216	7	598	0.000	0.000	0.000	9.335	0.309	26.318	0.001	11.9873333333333	13.5492231363282	6.90806666772245e-07	7.90394578194217e-05
MS.gene035992	19	19	10	123	67	90	0.558	0.551	0.305	3.926	2.158	2.920	0.471333333333333	3.00133333333333	2.67078393664476	6.91179034968226e-07	7.90394578194217e-05
MSTRG.77891	0	0	0	45	16	88	0.000	0.000	0.000	8.439	3.024	16.804	0.001	9.42233333333333	13.2018686557085	7.02065288915092e-07	8.02007208064192e-05
MS.gene75512	0	0	0	16	47	42	0.000	0.000	0.000	0.940	2.720	2.415	0.001	2.025	10.9837061926593	7.06645664593583e-07	8.0639961970156e-05
MSTRG.53426	1	3	0	51	27	53	0.115	0.364	0.000	6.306	3.326	6.625	0.159666666666667	5.419	5.084891586771	7.14230975634442e-07	8.14208463346431e-05
MS.gene067294	0	0	0	77	101	14	0.000	0.000	0.000	3.316	4.364	0.627	0.001	2.769	11.4351493383669	7.15663840055194e-07	8.14994711147383e-05
MS.gene67679	15	29	16	86	92	103	0.904	1.768	1.066	5.717	6.185	7.015	1.246	6.30566666666667	2.33934483920176	7.23853103640675e-07	8.23465502737119e-05
MS.gene22750	15	6	21	92	195	200	0.726	0.282	1.073	4.792	10.234	10.615	0.693666666666667	8.547	3.62310365803083	7.30399561646278e-07	8.30051796139904e-05
MS.gene93000	63	51	65	4	4	0	5.821	4.733	6.432	0.399	0.408	0.000	5.662	0.269	-4.39563367134912	7.31257094087149e-07	8.30166050519268e-05
MS.gene050595	0	0	0	195	8	341	0.000	0.000	0.000	9.037	0.359	16.099	0.001	8.49833333333333	13.0529642167948	7.35300047850314e-07	8.33892606489685e-05
MS.gene40718	0	0	0	395	6	321	0.000	0.000	0.000	29.640	0.438	24.551	0.001	18.2096666666667	14.1524168931466	7.42823389208435e-07	8.41554440092276e-05
MS.gene036116	0	0	0	16	38	44	0.000	0.000	0.000	0.774	1.826	2.163	0.001	1.58766666666667	10.6326923326429	7.44733922867824e-07	8.42848197989915e-05
MS.gene058306	0	0	0	15	59	52	0.000	0.000	0.000	0.645	2.555	2.275	0.001	1.825	10.8336807486547	7.63524587999524e-07	8.6322358213975e-05
MS.gene019336	0	0	0	29	22	99	0.000	0.000	0.000	2.238	1.727	7.794	0.001	3.91966666666667	11.9365152556366	7.80214503111176e-07	8.81184384121423e-05
MS.gene016286	16	16	2	151	196	126	0.596	0.628	0.075	6.234	8.163	5.305	0.433	6.56733333333333	3.92286875285049	7.84287860877888e-07	8.84873585915993e-05
MS.gene062736	68	98	15	0	0	0	10.019	14.461	2.403	0.000	0.000	0.000	8.961	0.001	-13.1294440230319	7.86474789207984e-07	8.86429026035794e-05
MS.gene54839	0	0	0	16	36	49	0.000	0.000	0.000	0.572	1.307	1.831	0.001	1.23666666666667	10.272240970787	7.9540900515198e-07	8.95578274733029e-05
MS.gene028451	23	26	27	85	155	187	0.919	1.032	1.172	3.688	6.817	8.288	1.041	6.26433333333333	2.58919091371578	8.0949126441479e-07	9.10499169264742e-05
MS.gene55798	0	0	0	32	24	158	0.000	0.000	0.000	1.871	1.432	9.517	0.001	4.27333333333333	12.0611461407849	8.15297086366098e-07	9.16089859358857e-05
MS.gene59866	0	0	0	241	36	26	0.000	0.000	0.000	43.395	6.632	4.786	0.001	18.271	14.1572679765997	8.16905874771244e-07	9.16958031347628e-05
MS.gene067054	44	57	55	211	159	160	0.634	0.820	0.840	3.283	2.485	2.528	0.764666666666667	2.76533333333333	1.8545505027974	8.21600807982263e-07	9.21285012353608e-05
MS.gene27484	7	5	13	74	63	59	0.549	0.338	1.035	5.906	5.023	4.789	0.640666666666667	5.23933333333333	3.03173741570769	8.26306510940848e-07	9.25615217863525e-05
MS.gene044146	216	247	191	509	496	466	7.413	8.453	6.998	18.806	18.486	17.547	7.62133333333333	18.2796666666667	1.26212444198152	8.29308989061248e-07	9.28030608106029e-05
MS.gene25010	9	16	26	140	99	155	0.557	0.961	1.689	9.142	6.488	10.264	1.069	8.63133333333333	3.01332158523409	8.4804716812522e-07	9.48032015694398e-05
MSTRG.80383	21	8	22	112	110	127	1.277	0.451	1.432	7.239	7.184	8.375	1.05333333333333	7.59933333333333	2.85091080312758	8.49235517458064e-07	9.48393709343748e-05
MS.gene72416	53	67	39	5	5	9	7.896	9.935	6.189	0.846	0.806	1.466	8.00666666666667	1.03933333333333	-2.94554331789522	8.50598957102367e-07	9.48950002335586e-05
MS.gene86316	0	0	0	17	32	59	0.000	0.000	0.000	0.674	1.279	2.383	0.001	1.44533333333333	10.4971865406327	8.53393693689293e-07	9.51100333456606e-05
MS.gene56083	80	151	100	1082	432	627	3.220	6.041	4.265	46.586	18.729	27.476	4.50866666666667	30.9303333333333	2.77824962314928	8.54949580715369e-07	9.51867012372911e-05
MS.gene031837	86	111	101	334	304	551	1.666	2.141	2.094	6.959	6.366	11.679	1.967	8.33466666666667	2.08312754417914	8.6204935961834e-07	9.58413749595204e-05
MS.gene86829	911	864	895	2192	1726	2106	39.416	37.308	41.339	102.080	81.000	99.866	39.3543333333333	94.3153333333333	1.26096983574469	8.62577618268622e-07	9.58413749595204e-05
MS.gene76504	0	0	0	48	19	25	0.000	0.000	0.000	1.604	0.635	0.830	0.001	1.023	9.99859042974533	8.72636158253209e-07	9.68608470961502e-05
MS.gene037428	0	0	0	36	30	17	0.000	0.000	0.000	2.128	1.774	1.030	0.001	1.644	10.6829945836817	8.74911201930818e-07	9.69705415939464e-05
MS.gene40607	10	34	11	153	135	183	0.247	0.811	0.294	3.933	3.496	4.810	0.450666666666667	4.07966666666667	3.17831862924083	8.75392885470492e-07	9.69705415939464e-05
MSTRG.105804	0	0	0	51	14	73	0.000	0.000	0.000	7.971	2.242	11.702	0.001	7.305	12.8346685576909	8.90595905050813e-07	9.85550863000024e-05
MS.gene036083	0	0	0	151	13	73	0.000	0.000	0.000	6.746	0.601	3.299	0.001	3.54866666666667	11.7930613502043	9.01131657836591e-07	9.96204681333746e-05
MS.gene22556	429	467	460	101	66	138	48.233	52.338	55.272	12.228	8.107	17.036	51.9476666666667	12.457	-2.06010228087009	9.05151251865534e-07	9.99640656466119e-05
MS.gene067467	0	0	0	22	27	20	0.000	0.000	0.000	1.958	2.477	1.808	0.001	2.081	11.0230612497353	9.0935742512955e-07	0.000100226725009304
MS.gene86993	0	0	0	22	27	20	0.000	0.000	0.000	1.958	2.477	1.808	0.001	2.081	11.0230612497353	9.0935742512955e-07	0.000100226725009304
MS.gene88946	0	0	0	108	11	120	0.000	0.000	0.000	12.061	1.226	13.615	0.001	8.96733333333333	13.1304633111947	9.22816190108647e-07	0.000101607992273549
MSTRG.75733	0	0	0	19	27	64	0.000	0.000	0.000	1.563	2.238	5.359	0.001	3.05333333333333	11.5761693822631	9.27131651782037e-07	0.00010198076201036
MS.gene63497	0	0	0	67	22	24	0.000	0.000	0.000	6.101	2.041	2.225	0.001	3.45566666666667	11.7547483466253	9.38585115073884e-07	0.00010313714952875
MS.gene07107	0	0	0	19	34	106	0.000	0.000	0.000	1.130	2.103	6.565	0.001	3.266	11.6733090755617	9.42429388219624e-07	0.000103352461288493
MS.gene07630	0	0	0	19	34	106	0.000	0.000	0.000	1.130	2.103	6.565	0.001	3.266	11.6733090755617	9.42429388219624e-07	0.000103352461288493
MSTRG.89478	14	17	23	82	130	226	1.000	1.199	1.706	6.113	9.755	17.107	1.30166666666667	10.9916666666667	3.07797820599693	9.43531122806865e-07	0.000103369914199538
MS.gene013924	597	4	656	0	0	0	13.522	0.092	15.866	0.000	0.000	0.000	9.82666666666667	0.001	-13.2624864032613	9.66725577808386e-07	0.000105805316582769
MS.gene005434	50	68	46	153	212	193	4.733	6.390	4.667	15.581	21.804	19.986	5.26333333333333	19.1236666666667	1.86131049377565	9.6794825036576e-07	0.000105825204745384
MS.gene054314	0	0	0	62	13	76	0.000	0.000	0.000	8.471	1.787	10.569	0.001	6.94233333333333	12.7612049219119	9.6883724731791e-07	0.000105825204745384
MS.gene54724	65	55	58	2	5	0	4.014	3.370	3.807	0.099	0.325	0.000	3.73033333333333	0.141333333333333	-4.72213088271085	9.7485415735858e-07	0.000106376473652623
MS.gene79762	9	9	17	108	57	122	0.498	0.493	1.017	6.505	3.485	7.537	0.669333333333333	5.84233333333333	3.12574790466768	9.81965786761464e-07	0.000107045984066583
MSTRG.3068	70	61	121	362	548	537	1.013	0.888	1.877	5.674	8.655	8.563	1.25933333333333	7.63066666666667	2.5991489051606	9.85115757407246e-07	0.000107282725572813
MS.gene23408	0	0	0	32	16	56	0.000	0.000	0.000	4.119	2.105	7.389	0.001	4.53766666666667	12.1477349183507	9.87961932289221e-07	0.000107485945700823
MS.gene68981	42	18	46	0	0	0	3.846	1.611	4.462	0.000	0.000	0.000	3.30633333333333	0.001	-11.6910164642545	9.93848854936376e-07	0.000108019255228397
MS.gene062229	0	0	0	19	25	23	0.000	0.000	0.000	1.439	1.872	1.773	0.001	1.69466666666667	10.7267858142838	1.00914946792992e-06	0.000109573649059408
MS.gene062398	27	25	30	95	103	159	1.327	1.210	1.571	4.939	5.430	8.438	1.36933333333333	6.269	2.19476164883869	1.02358445964086e-06	0.000111031071563773
MS.gene57176	0	0	0	52	14	110	0.000	0.000	0.000	4.272	1.154	9.193	0.001	4.873	12.2505945071923	1.05424877940408e-06	0.000114244314863763
MS.gene041601	91	68	14	0	0	0	12.852	9.532	2.087	0.000	0.000	0.000	8.157	0.001	-12.9938229367459	1.06378044146338e-06	0.000115163421415127
MS.gene25700	6	3	0	47	67	85	0.109	0.056	0.000	0.894	1.269	1.646	0.055	1.26966666666667	4.52887435831753	1.0698399019164e-06	0.000115705190023239
MS.gene044911	51	55	15	0	0	0	2.788	3.005	0.875	0.000	0.000	0.000	2.22266666666667	0.001	-11.1180758882653	1.08236085841835e-06	0.000116944025516558
MSTRG.69987	426	440	297	136	123	123	19.447	20.014	14.463	6.669	6.082	6.154	17.9746666666667	6.30166666666667	-1.51215966807972	1.09682532261034e-06	0.000118390202587978
MS.gene07847	1	0	0	24	40	64	0.174	0.000	0.000	3.714	6.237	10.084	0.058	6.67833333333333	6.84729139346943	1.09859838883185e-06	0.000118464986145165
MS.gene014420	0	0	0	24	31	18	0.000	0.000	0.000	2.543	3.298	1.963	0.001	2.60133333333333	11.3450355618879	1.10731591880764e-06	0.000119287728440038
MS.gene91046	14	6	6	64	84	54	0.738	0.296	0.308	3.540	4.679	3.029	0.447333333333333	3.74933333333333	3.06721192287235	1.1134259885534e-06	0.00011982823793984
MS.gene033677	67	44	43	166	165	172	4.356	2.836	2.976	11.689	11.688	12.341	3.38933333333333	11.906	1.81261536474431	1.12131281608835e-06	0.000120558716950142
MS.gene006399	3	3	3	36	24	55	0.406	0.476	0.520	5.405	3.662	8.532	0.467333333333333	5.86633333333333	3.64993520076344	1.13742637930464e-06	0.000122051860384367
MS.gene33843	3	3	3	36	24	55	0.406	0.476	0.520	5.405	3.662	8.532	0.467333333333333	5.86633333333333	3.64993520076344	1.13742637930464e-06	0.000122051860384367
MS.gene89514	0	0	0	23	23	84	0.000	0.000	0.000	1.930	1.968	7.307	0.001	3.735	11.8668925276766	1.1433940794827e-06	0.000122572292395454
MS.gene072814	0	0	0	27	21	100	0.000	0.000	0.000	2.659	2.106	10.023	0.001	4.92933333333333	12.2671768274661	1.18336919128701e-06	0.000126733755597345
MS.gene008421	0	0	0	30	19	98	0.000	0.000	0.000	2.002	1.265	6.661	0.001	3.30933333333333	11.6923248994092	1.18867728365111e-06	0.000127178032184276
MS.gene040309	0	0	0	31	35	16	0.000	0.000	0.000	3.618	4.108	1.941	0.001	3.22233333333333	11.6538900255945	1.19112666138011e-06	0.000127315883476521
MS.gene87332	0	0	0	257	15	58	0.000	0.000	0.000	9.102	0.539	2.082	0.001	3.90766666666667	11.9320916918719	1.20030682090138e-06	0.000128172198462484
MS.gene71761	0	0	0	13	58	67	0.000	0.000	0.000	2.169	10.038	11.657	0.001	7.95466666666667	12.9575857616141	1.20495511824328e-06	0.000128543392993451
MS.gene06841	0	0	0	26	16	30	0.000	0.000	0.000	3.169	1.893	3.720	0.001	2.92733333333333	11.5153713184054	1.21838187440757e-06	0.000129804155480792
MSTRG.5623	0	0	0	32	31	16	0.000	0.000	0.000	2.631	2.544	1.345	0.001	2.17333333333333	11.0856937483973	1.21914066479324e-06	0.000129804155480792
MS.gene84324	1	0	1	48	26	39	0.180	0.000	0.192	9.306	5.049	7.629	0.124	7.328	5.88500747771007	1.22740306089446e-06	0.000130557113555821
MS.gene036077	0	0	0	71	12	72	0.000	0.000	0.000	2.987	0.500	3.082	0.001	2.18966666666667	11.0964955494891	1.23437623280392e-06	0.000131171612351429
MS.gene015034	0	0	0	26	36	17	0.000	0.000	0.000	1.578	2.213	1.072	0.001	1.621	10.6626683755175	1.24866944602293e-06	0.000132467163465429
MS.gene89380	0	0	0	20	45	22	0.000	0.000	0.000	1.218	2.722	1.336	0.001	1.75866666666667	10.7802663485304	1.24898370528016e-06	0.000132467163465429
MSTRG.70155	0	0	0	19	23	22	0.000	0.000	0.000	2.495	3.043	2.941	0.001	2.82633333333333	11.4647159095652	1.25533696289087e-06	0.000133012351084435
MS.gene30933	171	112	100	4	8	0	29.045	19.010	18.082	0.756	1.550	0.000	22.0456666666667	0.768666666666667	-4.84199318770365	1.25852254152532e-06	0.000133221170886984
MS.gene033267	56	69	40	3	2	8	3.979	4.899	3.065	0.203	0.121	0.586	3.981	0.303333333333333	-3.71415492172645	1.27519257230183e-06	0.000134734483590143
MS.gene89447	0	0	0	13	60	59	0.000	0.000	0.000	0.301	1.415	1.385	0.001	1.03366666666667	10.0135553098915	1.27594946075868e-06	0.000134734483590143
MS.gene25273	0	0	0	95	50	14	0.000	0.000	0.000	1.884	1.003	0.289	0.001	1.05866666666667	10.0480326964218	1.27650437191253e-06	0.000134734483590143
MSTRG.14541	0	0	0	51	36	15	0.000	0.000	0.000	8.895	6.305	2.686	0.001	5.962	12.5415806599912	1.28389562990828e-06	0.000135384325143771
MS.gene90132	67	58	92	246	336	438	1.475	1.267	2.150	5.788	7.978	10.497	1.63066666666667	8.08766666666667	2.31026163461892	1.29036311245802e-06	0.000135935601432105
MS.gene36723	0	0	6	325	122	305	0.000	0.000	0.264	15.479	5.850	14.819	0.088	12.0493333333333	7.09723408800634	1.2929978130706e-06	0.000136082435861997
MS.gene45443	6	0	14	401	183	559	0.714	0.000	1.939	54.077	24.915	76.775	0.884333333333333	51.9223333333333	5.87562113798584	1.30295135368531e-06	0.000136998526513186
MS.gene99295	0	0	0	378	2	1719	0.000	0.000	0.000	23.817	0.146	110.380	0.001	44.781	15.4505991247773	1.30584243845267e-06	0.000137125268746348
MS.gene069187	0	0	0	108	9	329	0.000	0.000	0.000	4.821	0.408	14.890	0.001	6.70633333333333	12.7113084776649	1.3069790314239e-06	0.000137125268746348
MS.gene072762	132	102	38	606	835	511	9.459	7.310	2.926	46.639	64.741	40.049	6.565	50.4763333333333	2.94274019864703	1.30790793052249e-06	0.000137125268746348
MS.gene001752	0	0	0	15	33	34	0.000	0.000	0.039	1.417	3.124	3.263	0.013	2.60133333333333	7.64459584374678	1.34308970695118e-06	0.000140679346516245
MS.gene024609	109	97	170	622	451	778	6.432	5.683	10.720	39.470	28.865	50.283	7.61166666666667	39.5393333333333	2.37700425721611	1.35143680255687e-06	0.000141418576707254
MS.gene88978	128	283	79	12	2	2	11.008	24.320	7.269	1.127	0.176	0.200	14.199	0.501	-4.82483491426431	1.35488087137404e-06	0.00014161431724978
MS.gene005202	0	0	0	35	24	17	0.000	0.000	0.000	4.025	2.825	2.010	0.001	2.95333333333333	11.5281284827212	1.35589000339457e-06	0.00014161431724978
MS.gene79071	535	559	370	40	46	7	36.104	37.604	26.647	2.922	3.348	0.543	33.4516666666667	2.271	-3.88067848107953	1.38919815848184e-06	0.000144955095383511
MS.gene00599	9	7	0	92	140	180	0.378	0.308	0.000	4.371	6.698	8.705	0.228666666666667	6.59133333333333	4.84925235072856	1.41528263140967e-06	0.000147536487695982
MS.gene056028	95	108	161	15	13	25	5.876	6.662	10.665	1.011	0.886	1.725	7.73433333333333	1.20733333333333	-2.67945289728462	1.42902395531838e-06	0.000148827484410204
MS.gene068597	0	0	2	71	33	43	0.000	0.000	0.074	2.835	1.326	1.721	0.0246666666666667	1.96066666666667	6.31263770325811	1.47291254360771e-06	0.000153252777046758
MS.gene050808	0	0	0	55	41	14	0.000	0.000	0.000	5.463	4.162	1.422	0.001	3.68233333333333	11.8464045133543	1.4759614019041e-06	0.000153424438958497
MS.gene33169	0	0	0	15	33	63	0.000	0.000	0.000	0.694	1.540	2.950	0.001	1.728	10.7548875021635	1.48271918232249e-06	0.000153980948720245
MS.gene31948	0	0	3	227	57	66	0.000	0.000	0.062	5.195	1.317	1.534	0.0206666666666667	2.682	7.01985971223875	1.49293868890347e-06	0.000154895566941616
MS.gene01418	0	0	0	30	17	85	0.000	0.000	0.000	1.724	0.981	5.018	0.001	2.57433333333333	11.3299831553192	1.49566897000058e-06	0.000155032167546393
MS.gene049364	0	0	0	117	11	72	0.000	0.000	0.000	12.292	1.215	7.713	0.001	7.07333333333333	12.788174535081	1.51424274580326e-06	0.000156678094450387
MS.gene23353	3	10	0	159	90	304	0.092	0.304	0.000	5.159	2.946	10.024	0.132	6.043	5.51665510734122	1.51440537739509e-06	0.000156678094450387
MS.gene44715	341	331	214	37	72	63	57.601	55.700	38.475	6.780	13.141	11.690	50.592	10.537	-2.26344509854641	1.51605994958354e-06	0.000156701442442062
MS.gene49284	35	20	35	127	137	124	3.387	1.963	3.572	13.201	14.359	13.091	2.974	13.5503333333333	2.18785178929255	1.53821544327633e-06	0.000158692318722806
MS.gene49404	35	20	35	127	137	124	3.387	1.963	3.572	13.201	14.359	13.091	2.974	13.5503333333333	2.18785178929255	1.53821544327633e-06	0.000158692318722806
MS.gene76526	5	0	4	1508	8	1417	0.575	0.000	0.426	170.799	0.945	163.443	0.333666666666667	111.729	8.38738041177642	1.54613107908333e-06	0.000159359032818377
MS.gene31627	11	40	13	182	417	185	0.988	3.498	1.235	17.373	40.077	17.991	1.907	25.147	3.72100955014306	1.55937632669665e-06	0.000160573299759169
MS.gene64907	3	4	13	212	509	53	0.157	0.232	0.840	14.234	34.418	3.634	0.409666666666667	17.4286666666667	5.41086788407378	1.56758264076539e-06	0.000161266902328496
MS.gene22726	0	0	0	18	65	27	0.000	0.000	0.000	2.229	8.158	3.457	0.001	4.61466666666667	12.1720107254443	1.58929142224739e-06	0.000163346985109824
MS.gene058217	7	1	14	111	188	160	0.114	0.020	0.229	1.818	3.113	2.670	0.121	2.53366666666667	4.38814778102981	1.60087225171135e-06	0.000164383198835372
MS.gene27421	3	1	2	606	78	16	0.078	0.026	0.062	16.924	2.195	0.458	0.0553333333333333	6.52566666666667	6.88183264998142	1.60271018919604e-06	0.000164417975311855
MSTRG.336	2	1	1	86	33	24	0.113	0.080	0.074	5.523	2.107	1.578	0.089	3.06933333333333	5.10797618644468	1.60867029981911e-06	0.000164875174859778
MS.gene75847	0	1	0	34	27	108	0.000	0.028	0.000	0.776	0.620	2.525	0.00933333333333333	1.307	7.12965100445899	1.61715008341478e-06	0.00016558952478783
MS.gene048221	5	1	2	39	38	116	0.187	0.043	0.096	1.574	1.551	4.774	0.108666666666667	2.633	4.59872615253614	1.6383735391046e-06	0.000167606224383811
MS.gene76899	0	0	0	17	56	27	0.000	0.000	0.000	2.035	6.918	3.384	0.001	4.11233333333333	12.005741494441	1.65004108916076e-06	0.000168642503340079
MSTRG.53566	20	24	28	0	0	0	0.967	1.212	1.456	0.000	0.000	0.000	1.21166666666667	0.001	-10.2427771480858	1.65317728753325e-06	0.000168772583402514
MS.gene58593	0	0	0	18	33	139	0.000	0.000	0.000	0.888	1.641	6.982	0.001	3.17033333333333	11.6304188199999	1.65439176369798e-06	0.000168772583402514
MS.gene71028	0	0	0	59	12	166	0.000	0.000	0.000	2.080	0.416	5.981	0.001	2.82566666666667	11.4643755710308	1.66904273795621e-06	0.000170108959944894
MS.gene039387	1	3	0	18	253	136	0.163	0.304	0.000	2.292	33.136	17.995	0.155666666666667	17.8076666666667	6.83789463347656	1.69210129469076e-06	0.000172298960616116
MS.gene98719	50	33	28	0	1	0	10.396	6.867	6.197	0.000	0.319	0.000	7.82	0.106333333333333	-6.20050277915101	1.69506639868971e-06	0.000172440771501582
MS.gene24537	0	0	0	79	10	186	0.000	0.000	0.000	7.307	0.925	17.580	0.001	8.604	13.0707918094231	1.70147984627086e-06	0.00017293279779531
MS.gene043786	21	15	9	66	123	189	2.171	1.548	0.948	7.289	13.718	21.403	1.55566666666667	14.1366666666667	3.18383711051965	1.70616693277803e-06	0.000173248613750033
MS.gene31095	3	0	0	64	37	44	0.388	0.000	0.000	10.141	5.838	7.031	0.129333333333333	7.67	5.89006052092433	1.7107002556061e-06	0.000173548246282423
MS.gene47628	0	0	0	16	51	28	0.000	0.000	0.000	1.595	5.159	2.853	0.001	3.20233333333333	11.6449077715661	1.72247890966596e-06	0.000174581674775811
MSTRG.61701	23	24	20	0	0	0	1.814	1.888	1.684	0.000	0.000	0.000	1.79533333333333	0.001	-10.8100360137805	1.72589847085752e-06	0.000174766742109936
MS.gene060819	0	0	0	14	96	44	0.000	0.000	0.000	1.932	13.068	6.092	0.001	7.03066666666667	12.7794457806587	1.73194167737403e-06	0.000175216896670572
MS.gene034932	18	29	69	448	367	329	1.057	1.635	4.194	27.646	22.840	20.691	2.29533333333333	23.7256666666667	3.36967304075345	1.77509930869554e-06	0.000179417549112816
MS.gene06042	0	0	0	14	32	45	0.000	0.000	0.000	1.645	3.836	5.349	0.001	3.61	11.8177831217745	1.7895120841458e-06	0.000180707764475077
MS.gene029195	0	0	0	14	33	53	0.000	0.000	0.000	1.704	4.051	6.500	0.001	4.085	11.996120363033	1.79190496483199e-06	0.000180782934566021
MS.gene037356	0	0	0	48	12	71	0.000	0.000	0.000	2.436	0.613	3.683	0.001	2.244	11.1318569606088	1.83972489787199e-06	0.000185436829641572
MS.gene64558	0	0	0	33	14	30	0.000	0.000	0.000	1.899	0.801	1.751	0.001	1.48366666666667	10.5349512847311	1.8520516167053e-06	0.000186507890355926
MS.gene90107	0	0	0	59	13	39	0.000	0.000	0.000	4.289	0.943	2.869	0.001	2.70033333333333	11.3989217914435	1.86057744677629e-06	0.000187194574567128
MS.gene09632	5	11	11	104	47	180	0.294	0.719	0.758	7.173	3.300	12.670	0.590333333333333	7.71433333333333	3.70793977423465	1.86646280798733e-06	0.000187614583227075
MS.gene061104	1676	1641	1415	686	486	568	49.957	48.787	44.998	22.005	15.693	18.553	47.914	18.7503333333333	-1.35353101558131	1.88892189734919e-06	0.000189698268127011
MS.gene89613	2	5	2	477	7	379	0.119	0.299	0.126	28.299	0.407	22.890	0.181333333333333	17.1986666666667	6.56750876278779	1.91324992027177e-06	0.000191965659429574
MS.gene053295	0	0	0	54	19	21	0.000	0.000	0.000	3.303	1.156	1.328	0.001	1.929	10.9136374280491	1.92796548478647e-06	0.000193088824524742
MS.gene26961	0	0	0	54	19	21	0.000	0.000	0.000	3.303	1.156	1.328	0.001	1.929	10.9136374280491	1.92796548478647e-06	0.000193088824524742
MS.gene91614	0	0	0	34	15	96	0.000	0.000	0.000	2.030	0.895	5.734	0.001	2.88633333333333	11.4950222063128	1.93094493007122e-06	0.000193210772537583
MS.gene07188	0	0	0	13	38	46	0.000	0.000	0.000	0.843	2.479	3.024	0.001	2.11533333333333	11.0466693051965	2.01019261427221e-06	0.000200956958283296
MS.gene91734	27	25	14	260	78	220	0.358	0.321	0.194	3.650	1.109	3.151	0.291	2.63666666666667	3.17962413573072	2.01524682926235e-06	0.000201278742056361
MS.gene40900	80	99	93	322	214	339	4.568	5.698	5.696	19.927	13.330	21.348	5.32066666666667	18.2016666666667	1.77439163094094	2.02526533157597e-06	0.000201980269954469
MS.gene057319	0	0	0	29	21	214	0.000	0.000	0.000	1.740	1.270	13.087	0.001	5.36566666666667	12.3895417169564	2.02595423330764e-06	0.000201980269954469
MSTRG.89622	0	0	0	21	16	27	0.000	0.000	0.000	1.946	1.494	2.547	0.001	1.99566666666667	10.9626550541816	2.03284032713065e-06	0.000202420965042218
MS.gene71912	112	136	78	286	356	388	4.965	6.031	3.697	13.695	17.178	18.914	4.89766666666667	16.5956666666667	1.76064009218975	2.0347029994832e-06	0.000202420965042218
MS.gene61748	0	0	0	30	14	29	0.000	0.000	0.000	3.700	1.739	3.634	0.001	3.02433333333333	11.5624014426881	2.03591199133338e-06	0.000202420965042218
MS.gene28451	2	0	0	55	27	95	0.087	0.000	0.000	3.233	1.622	5.719	0.029	3.52466666666667	6.92529011553222	2.03893052379381e-06	0.000202537459078235
MS.gene06263	0	0	0	37	66	14	0.000	0.000	0.000	0.581	1.053	0.221	0.001	0.618333333333333	9.27224097078701	2.04629471389014e-06	0.000202981076896778
MSTRG.80405	24	16	11	86	73	75	1.507	1.017	0.761	5.786	4.972	5.124	1.095	5.294	2.27342732500686	2.04709819860154e-06	0.000202981076896778
MS.gene27306	0	0	0	22	38	17	0.000	0.000	0.000	1.465	2.561	1.148	0.001	1.72466666666667	10.7521018379636	2.05998263105471e-06	0.000204074123954152
MS.gene70585	0	0	0	21	20	73	0.000	0.000	0.000	4.274	4.139	15.172	0.001	7.86166666666667	12.9406194796958	2.09415690159329e-06	0.000207272392391814
MSTRG.81181	36	63	51	6	2	6	2.656	4.606	3.961	0.473	0.159	0.482	3.741	0.371333333333333	-3.33263723393195	2.13240380562341e-06	0.0002108676246596
MS.gene46364	0	0	0	12	48	97	0.000	0.000	0.000	1.175	4.917	9.926	0.001	5.33933333333333	12.3824439035906	2.146099283483e-06	0.000212030742362565
MS.gene77579	137	167	77	11	21	7	24.924	30.213	14.907	2.117	4.048	1.382	23.348	2.51566666666667	-3.21428629473339	2.18460859062452e-06	0.00021564112124161
MSTRG.30904	0	0	0	20	22	85	0.000	0.000	0.000	1.053	1.213	4.642	0.001	2.30266666666667	11.1690898668078	2.19394742804804e-06	0.000216368200219709
MS.gene22903	0	1	0	57	17	96	0.000	0.058	0.000	5.884	1.781	10.039	0.0193333333333333	5.90133333333333	8.25380674067344	2.19668916116117e-06	0.000216443947482391
MS.gene40589	250	147	227	50	42	48	9.778	5.736	9.482	2.103	1.800	2.073	8.332	1.992	-2.06444519197257	2.20309868296326e-06	0.000216880628515125
MS.gene41044	1	0	1	77	15	262	0.110	0.000	0.119	8.900	1.771	30.923	0.0763333333333333	13.8646666666667	7.50488402379608	2.21127570703969e-06	0.000217490369227099
MS.gene61511	0	0	0	18	21	20	0.000	0.000	0.000	1.815	2.155	2.080	0.001	2.01666666666667	10.9777569263282	2.22387716428486e-06	0.000218533793098981
MS.gene28681	5	1	3	115	562	21	0.903	0.169	0.549	20.285	100.244	3.828	0.540333333333333	41.4523333333333	6.26145981741941	2.23607638048438e-06	0.000219535857065533
MS.gene065709	0	0	0	18	31	19	0.000	0.000	0.000	1.773	3.123	1.906	0.001	2.26733333333333	11.1467807899867	2.24287780683159e-06	0.000220006652561711
MSTRG.13263	0	0	0	21	20	18	0.000	0.000	0.000	0.880	0.839	0.755	0.001	0.824666666666667	9.68766728425521	2.24528635291222e-06	0.000220046088631341
MS.gene24237	1	1	0	29	28	65	0.046	0.052	0.000	1.718	1.671	3.859	0.0326666666666667	2.416	6.20865739593103	2.26264019830705e-06	0.00022099378927722
MS.gene27262	1	1	0	29	28	65	0.046	0.052	0.000	1.718	1.671	3.859	0.0326666666666667	2.416	6.20865739593103	2.26264019830705e-06	0.00022099378927722
MS.gene27497	60	52	59	207	150	164	3.298	2.875	3.488	12.240	8.954	9.893	3.22033333333333	10.3623333333333	1.68606696471852	2.26301702768695e-06	0.00022099378927722
MS.gene92760	60	52	59	207	150	164	3.298	2.875	3.488	12.240	8.954	9.893	3.22033333333333	10.3623333333333	1.68606696471852	2.26301702768695e-06	0.00022099378927722
MS.gene025118	20	16	8	74	122	78	1.945	1.520	0.850	7.704	12.809	8.255	1.43833333333333	9.58933333333333	2.73703246144813	2.271181057414e-06	0.000221372940827452
MS.gene71772	0	0	0	13	38	78	0.000	0.000	0.000	0.681	1.961	4.049	0.001	2.23033333333333	11.1230436281749	2.27282027793105e-06	0.000221372940827452
MS.gene58764	12	18	16	59	60	77	0.863	1.286	1.232	4.496	4.643	5.990	1.127	5.043	2.1617947097851	2.27295544080856e-06	0.000221372940827452
MS.gene013316	0	0	0	20	21	18	0.000	0.000	0.000	1.118	1.186	1.004	0.001	1.10266666666667	10.1067810184501	2.28132520251431e-06	0.00022199095799373
MS.gene83065	7	19	16	94	75	157	0.419	1.051	0.968	5.682	4.582	9.630	0.812666666666667	6.63133333333333	3.02856335068017	2.28447753426362e-06	0.000222074816421539
MS.gene24194	703	671	607	253	173	252	33.407	31.806	30.756	12.945	8.907	13.110	31.9896666666667	11.654	-1.45678074380631	2.28645125346844e-06	0.000222074816421539
MS.gene025602	196	88	41	0	3	0	32.448	14.605	7.324	0.000	0.538	0.000	18.1256666666667	0.179333333333333	-6.65924657651086	2.28826201882387e-06	0.000222074816421539
MS.gene020743	18	45	30	137	201	326	1.314	3.273	2.328	10.683	15.799	25.958	2.305	17.48	2.92286652907126	2.31468192773394e-06	0.000224295430975626
MS.gene073187	122	155	90	364	523	385	7.220	9.124	5.646	23.102	33.482	24.862	7.33	27.1486666666667	1.88899624223294	2.31523378133978e-06	0.000224295430975626
MS.gene048799	38	36	31	3	4	5	5.835	5.492	5.066	0.553	0.653	0.768	5.46433333333333	0.658	-3.05388600401291	2.39901059102332e-06	0.000232206439077815
MS.gene47945	35	44	24	3	1	1	13.814	17.165	10.100	1.196	0.601	0.228	13.693	0.675	-4.34240724896002	2.41060550702116e-06	0.00023281586237443
MS.gene53511	35	44	24	3	1	1	13.814	17.165	10.100	1.196	0.601	0.228	13.693	0.675	-4.34240724896002	2.41060550702116e-06	0.00023281586237443
MS.gene21674	0	0	7	178	447	280	0.000	0.000	0.357	9.329	23.606	14.958	0.119	15.9643333333333	7.06774692381435	2.41167563016206e-06	0.00023281586237443
MS.gene75658	0	1	0	21	150	46	0.000	0.041	0.000	0.760	5.396	1.665	0.0136666666666667	2.607	7.57558536363863	2.43139644890148e-06	0.000234513212810228
MS.gene051691	0	0	0	22	25	16	0.000	0.000	0.000	7.875	9.179	5.800	0.001	7.618	12.8951965725633	2.43683463716039e-06	0.000234831201510397
MS.gene41251	0	0	0	19	18	47	0.000	0.000	0.000	3.638	3.497	9.063	0.001	5.39933333333333	12.3985655704439	2.45404456889693e-06	0.000236105117163253
MS.gene061250	0	4	0	96	41	97	0.000	0.427	0.000	11.265	4.822	11.602	0.142333333333333	9.22966666666667	6.01893307103025	2.45776488106604e-06	0.000236105117163253
MS.gene62862	12	19	7	112	230	70	1.203	2.007	0.784	12.603	26.005	8.007	1.33133333333333	15.5383333333333	3.54488802907644	2.45798828202096e-06	0.000236105117163253
MS.gene09415	67	59	37	7	6	10	2.047	1.806	1.209	0.235	0.216	0.351	1.68733333333333	0.267333333333333	-2.65803336565576	2.45866580161978e-06	0.000236105117163253
MS.gene38898	0	0	0	17	19	38	0.000	0.000	0.000	1.355	1.535	3.037	0.001	1.97566666666667	10.9481238414465	2.47022700248215e-06	0.000237003971418213
MS.gene91393	0	0	0	20	17	46	0.000	0.000	0.000	1.851	1.569	4.302	0.001	2.574	11.3297963382207	2.47501100390065e-06	0.000237003971418213
MS.gene78125	102	114	230	672	1205	1226	6.426	7.150	15.424	45.526	82.283	84.554	9.66666666666667	70.7876666666667	2.87240762196428	2.47604925248796e-06	0.000237003971418213
MS.gene063669	0	0	1	29	26	89	0.000	0.000	0.263	6.573	5.878	20.106	0.0876666666666667	10.8523333333333	6.95176115728991	2.47667053822764e-06	0.000237003971418213
MS.gene32675	4	0	0	50	62	61	0.225	0.000	0.000	2.948	3.700	3.643	0.075	3.43033333333333	5.51531436735182	2.50747919458987e-06	0.000239742993333821
MS.gene33408	72	78	134	387	413	505	1.208	1.303	2.408	6.997	7.514	9.295	1.63966666666667	7.93533333333333	2.27488827215408	2.51327398938096e-06	0.000239889943716472
MS.gene81819	0	0	0	39	14	160	0.000	0.000	0.000	2.533	0.907	10.432	0.001	4.624	12.1749256825007	2.51339107225782e-06	0.000239889943716472
MS.gene08112	2	2	0	449	1416	2	0.243	0.243	0.000	76.647	243.440	0.412	0.162	106.833	9.36514782627944	2.51614298541746e-06	0.000239943770990253
MS.gene051434	0	0	0	67	19	21	0.000	0.000	0.000	8.016	2.362	2.547	0.001	4.30833333333333	12.0729141593685	2.56680233468562e-06	0.000244562071968405
MS.gene004830	0	0	0	24	19	17	0.000	0.000	0.000	0.939	0.742	0.694	0.001	0.791666666666667	9.62874929738452	2.59965231390111e-06	0.000247476971055798
MS.gene023440	480	523	371	172	158	189	101.942	110.653	84.150	39.177	36.342	43.859	98.915	39.7926666666667	-1.31368673250232	2.6058752364472e-06	0.000247639439930866
MS.gene08867	480	523	371	172	158	189	101.942	110.653	84.150	39.177	36.342	43.859	98.915	39.7926666666667	-1.31368673250232	2.6058752364472e-06	0.000247639439930866
MS.gene064319	34	55	14	0	0	0	3.007	4.830	1.289	0.000	0.000	0.000	3.042	0.001	-11.5708044377245	2.66136760127166e-06	0.000252693973472777
MS.gene072032	970	959	769	210	133	289	37.650	37.135	31.861	8.778	5.589	12.303	35.5486666666667	8.89	-1.99954012514363	2.69499249478133e-06	0.000255665265512707
MS.gene023641	1	0	0	15	84	76	0.045	0.000	0.000	0.577	3.193	2.931	0.015	2.23366666666667	7.21830759545324	2.71117316113167e-06	0.000256954335193044
MS.gene052476	0	0	0	37	35	13	0.000	0.000	0.000	4.520	4.335	1.592	0.001	3.48233333333333	11.7658385908476	2.71460272590738e-06	0.000256954335193044
MS.gene06189	0	0	0	59	12	38	0.000	0.000	0.000	3.775	0.805	2.485	0.001	2.355	11.2015113445001	2.71560989266262e-06	0.000256954335193044
MS.gene48339	2	0	11	534	804	84	0.067	0.011	0.520	25.364	38.495	4.080	0.199333333333333	22.6463333333333	6.82795068857201	2.73465063586872e-06	0.000258532928132051
MS.gene059481	0	0	0	42	16	21	0.000	0.000	0.000	4.888	1.900	2.537	0.001	3.10833333333333	11.6019255093088	2.74660546812409e-06	0.000259439479127731
MS.gene22877	373	382	165	43	20	54	19.731	20.183	9.325	2.443	1.140	3.107	16.413	2.23	-2.87972334629607	2.83026186759068e-06	0.000267111444037177
MS.gene30873	2	0	2	30	30	27	0.084	0.000	0.075	1.275	1.295	1.185	0.053	1.25166666666667	4.56171423711728	2.84177298195962e-06	0.0002679672191226
MS.gene024388	14	23	10	166	67	326	0.571	0.928	0.438	7.129	2.881	14.259	0.645666666666667	8.08966666666667	3.64721880465718	2.84979112436825e-06	0.000268492434231073
MS.gene36268	354	336	233	92	100	108	6.698	6.336	4.709	1.868	2.044	2.232	5.91433333333333	2.048	-1.52999984107178	2.87341298586847e-06	0.000270485586702361
MS.gene01061	7	9	6	47	33	66	0.657	0.794	0.612	4.508	3.142	6.437	0.687666666666667	4.69566666666667	2.77154867835882	2.88108300879955e-06	0.000270974999350782
MS.gene011127	0	0	0	10	59	89	0.000	0.000	0.000	0.769	4.358	6.667	0.001	3.93133333333333	11.9408029781008	2.89408711189494e-06	0.000271518367363077
MS.gene045211	44	94	13	0	0	0	1.454	3.095	0.459	0.000	0.000	0.000	1.66933333333333	0.001	-10.7050563462115	2.89428785081463e-06	0.000271518367363077
MS.gene066796	44	94	13	0	0	0	1.454	3.095	0.459	0.000	0.000	0.000	1.66933333333333	0.001	-10.7050563462115	2.89428785081463e-06	0.000271518367363077
MS.gene004218	36	42	29	110	104	160	2.085	2.437	1.806	6.907	6.598	10.228	2.10933333333333	7.911	1.90707297283408	2.92381094445252e-06	0.00027405354789259
MS.gene05270	9	14	6	103	84	44	0.469	0.688	0.333	5.491	4.534	2.410	0.496666666666667	4.145	3.06102227175474	2.92838867387435e-06	0.000274059973195035
MS.gene002730	28	43	32	2	2	0	6.792	10.331	8.200	0.386	0.519	0.000	8.441	0.301666666666667	-4.80638672765081	2.92887757905441e-06	0.000274059973195035
MS.gene45554	59	50	12	0	0	0	2.321	1.944	0.498	0.000	0.000	0.000	1.58766666666667	0.001	-10.6326923326429	2.95727885895091e-06	0.000276481622630614
MS.gene89382	0	2	1	64	21	40	0.000	0.084	0.086	3.876	1.272	2.465	0.0566666666666667	2.53766666666667	5.48485842672653	2.9802193392955e-06	0.000278389040939677
MS.gene66255	6	10	10	76	61	40	0.297	0.498	0.535	4.245	3.399	2.293	0.443333333333333	3.31233333333333	2.90138411930197	3.01661983631884e-06	0.000281549473165738
MS.gene05833	5	7	4	119	23	179	0.329	0.495	0.258	8.649	1.670	13.269	0.360666666666667	7.86266666666667	4.4462806949951	3.04350974757451e-06	0.000283817636035294
MS.gene016932	771	812	245	45	43	97	62.593	65.814	21.257	3.953	3.781	8.670	49.888	5.468	-3.18960768509172	3.06521291256184e-06	0.000285356230279293
MS.gene016934	771	812	245	45	43	97	62.593	65.814	21.257	3.953	3.781	8.670	49.888	5.468	-3.18960768509172	3.06521291256184e-06	0.000285356230279293
MS.gene033819	12	5	9	72	52	172	0.356	0.138	0.292	2.322	1.704	5.674	0.262	3.23333333333333	3.62538352970324	3.10055032921548e-06	0.000288401147076967
MS.gene74925	0	0	0	13	28	42	0.000	0.000	0.000	1.672	3.727	5.775	0.001	3.72466666666667	11.8628956042329	3.10644226755291e-06	0.000288704320096151
MS.gene072540	0	0	0	27	17	133	0.000	0.000	0.000	0.756	0.495	3.821	0.001	1.69066666666667	10.7233765294183	3.11055534889966e-06	0.000288841797538044
MS.gene06714	5	7	7	35	36	40	0.227	0.309	0.357	1.703	1.787	1.989	0.297666666666667	1.82633333333333	2.61718052318475	3.15828173065748e-06	0.000292821321785257
MS.gene04347	2	4	3	60	27	30	0.252	0.450	0.316	7.446	3.397	3.764	0.339333333333333	4.869	3.84285043991459	3.16078868093535e-06	0.000292821321785257
MSTRG.25751	0	0	0	23	15	55	0.000	0.000	0.000	5.046	3.214	12.079	0.001	6.77966666666667	12.7269986273203	3.16142145235301e-06	0.000292821321785257
MS.gene003172	0	0	0	22	20	16	0.000	0.000	0.000	2.454	2.276	1.755	0.001	2.16166666666667	11.0779283584179	3.23582184354876e-06	0.000299459610375205
MS.gene32989	0	0	0	18	20	18	0.000	0.000	0.000	3.097	3.335	3.112	0.001	3.18133333333333	11.6354158269741	3.24438033008366e-06	0.000299854675410955
MS.gene24637	111	23	42	1	0	0	7.655	1.597	3.085	0.052	0.000	0.011	4.11233333333333	0.021	-7.61342407166228	3.24555924090241e-06	0.000299854675410955
MS.gene005284	43	58	38	3	0	0	3.203	4.285	3.064	0.241	0.000	0.000	3.51733333333333	0.0803333333333333	-5.45233951302158	3.25270843170039e-06	0.000300262224638767
MS.gene054079	1	0	6	99	55	118	0.046	0.000	0.271	4.839	2.686	5.843	0.105666666666667	4.456	5.39815698792178	3.30241993287388e-06	0.000304594772378929
MS.gene90537	947	908	908	301	373	279	207.754	198.634	212.528	71.130	88.624	67.153	206.305333333333	75.6356666666667	-1.44764250215124	3.32783465007942e-06	0.000306680936752613
MS.gene057204	154	172	134	41	32	19	6.687	7.463	6.234	1.927	1.507	0.925	6.79466666666667	1.453	-2.2253680739023	3.33720384305076e-06	0.000307286143284639
MS.gene068605	2	7	9	68	42	81	0.134	0.513	0.653	5.069	3.123	6.103	0.433333333333333	4.765	3.45892709160264	3.36754360166068e-06	0.000309644567987755
MS.gene37150	50	56	69	5	11	8	11.217	12.562	16.515	1.210	2.624	2.095	13.4313333333333	1.97633333333333	-2.76470432761539	3.36846396886357e-06	0.000309644567987755
MS.gene058975	0	0	0	171	29	17	0.000	0.000	0.000	19.350	3.350	1.966	0.001	8.222	13.0052736565639	3.38418673359624e-06	0.000310829331931796
MS.gene32434	0	0	4	159	135	48	0.000	0.000	0.247	9.005	7.691	2.790	0.0823333333333333	6.49533333333333	6.30178311888776	3.39628429036118e-06	0.000311679425093514
MS.gene51184	14	16	12	52	61	54	0.642	0.757	0.591	2.606	3.089	2.768	0.663333333333333	2.821	2.08840073587572	3.40308233412263e-06	0.000312042163255763
MS.gene89068	44	33	54	255	154	175	1.738	1.309	2.271	10.843	6.600	7.549	1.77266666666667	8.33066666666667	2.23251067628431	3.44135848983852e-06	0.000315288237382315
MS.gene49738	0	0	0	11	64	44	0.000	0.000	0.000	0.376	2.262	1.581	0.001	1.40633333333333	10.4577228714982	3.51291980156721e-06	0.00032157584554146
MS.gene029407	8	9	7	32	147	116	0.825	0.932	0.822	3.695	17.092	13.607	0.859666666666667	11.4646666666667	3.73727323188437	3.52084444690983e-06	0.00032203246631761
MS.gene050269	413	373	474	111	85	52	29.852	26.869	36.602	8.650	6.634	4.126	31.1076666666667	6.47	-2.26543256749124	3.5241428684592e-06	0.000322065543177039
MS.gene029206	0	0	0	14	26	64	0.000	0.000	0.000	1.049	1.963	4.882	0.001	2.63133333333333	11.3615783031719	3.54592333757725e-06	0.00032378620211386
MSTRG.84580	0	0	2	37	28	39	0.000	0.000	0.159	3.126	2.383	3.309	0.053	2.93933333333333	5.79335280633139	3.56352676132917e-06	0.000325122900006593
MSTRG.47357	51	58	60	161	169	264	2.961	3.358	3.700	9.984	10.567	16.631	3.33966666666667	12.394	1.89186585433639	3.59693618810267e-06	0.000327707602024332
MS.gene63720	0	0	0	16	19	21	0.000	0.000	0.000	0.779	0.919	1.046	0.001	0.914666666666667	9.83710226545166	3.5978329914221e-06	0.000327707602024332
MSTRG.31386	0	0	0	24	18	134	0.000	0.000	0.000	1.325	0.991	7.569	0.001	3.295	11.6860627498954	3.60201196156924e-06	0.000327815969939794
MS.gene33956	0	0	0	26	13	49	0.000	0.000	0.000	2.668	1.386	5.069	0.001	3.041	11.5703301010308	3.6243458191687e-06	0.00032957504859449
MS.gene85956	40	21	17	0	0	0	3.418	1.789	1.550	0.000	0.000	0.000	2.25233333333333	0.001	-11.1372046390607	3.63216208774891e-06	0.000330012168612321
MS.gene044316	80	72	53	14	16	11	16.925	15.159	11.910	3.167	3.730	2.625	14.6646666666667	3.174	-2.2079702451864	3.63830833350272e-06	0.000330023756577262
MS.gene25718	80	72	53	14	16	11	16.925	15.159	11.910	3.167	3.730	2.625	14.6646666666667	3.174	-2.2079702451864	3.63830833350272e-06	0.000330023756577262
MS.gene29615	33	60	30	318	145	517	2.705	4.857	2.607	27.954	12.868	46.286	3.38966666666667	29.036	3.09862740774137	3.68061454303694e-06	0.000333585350807181
MSTRG.26998	0	0	0	13	31	85	0.000	0.000	0.000	1.042	2.504	6.936	0.001	3.494	11.7706638929168	3.74375716200632e-06	0.000339027971039294
MS.gene063309	28	23	53	302	148	295	3.506	2.907	6.984	40.367	19.858	40.122	4.46566666666667	33.449	2.90501560795177	3.75972899809512e-06	0.000340193432594966
MS.gene93032	0	0	0	29	47	13	0.000	0.000	0.000	0.839	1.377	0.392	0.001	0.869333333333333	9.76376565350992	3.77796944247924e-06	0.000341350679269069
MS.gene63268	1	0	5	44	84	67	0.065	0.000	0.279	2.608	5.017	4.052	0.114666666666667	3.89233333333333	5.08511729623559	3.77989119765298e-06	0.000341350679269069
MSTRG.63498	12	11	9	49	40	61	1.900	1.703	1.517	8.050	6.647	10.126	1.70666666666667	8.27433333333333	2.27746176852581	3.78185650349168e-06	0.000341350679269069
MSTRG.100510	0	0	0	24	17	118	0.000	0.000	0.000	1.857	1.269	9.312	0.001	4.146	12.0175044011094	3.86609210932645e-06	0.000348666823405752
MS.gene67392	141	173	18	2	0	3	5.890	7.212	0.815	0.096	0.000	0.135	4.639	0.077	-5.91281159015494	3.87477610156445e-06	0.000349162856166119
MSTRG.44323	0	2	0	72	22	179	0.000	0.412	0.000	16.068	4.930	40.533	0.137333333333333	20.5103333333333	7.222525291733	3.9095805969947e-06	0.000351875212977567
MS.gene03752	0	6	5	59	61	74	0.000	0.313	0.259	3.257	3.408	4.139	0.190666666666667	3.60133333333333	4.23940658773057	3.91129324147551e-06	0.000351875212977567
MS.gene062158	0	0	0	40	11	104	0.000	0.000	0.000	6.307	1.737	16.633	0.001	8.22566666666667	13.0059168945394	3.93574988043203e-06	0.000353785201956934
MS.gene59648	0	0	0	20	14	28	0.000	0.000	0.000	1.800	1.265	2.592	0.001	1.88566666666667	10.8808589549226	3.98702116961999e-06	0.000358100461578662
MS.gene90811	8390	9650	10060	3206	3311	4038	291.666	334.553	373.284	119.924	124.820	153.800	333.167666666667	132.848	-1.32647188798512	4.00525803530589e-06	0.000359444048854219
MSTRG.50404	13	19	13	66	51	84	1.299	1.799	1.320	6.883	5.364	8.945	1.47266666666667	7.064	2.26205442501434	4.01538545077271e-06	0.000359899249101363
MS.gene70589	5	7	26	87	392	502	0.278	0.339	1.460	4.906	22.191	28.708	0.692333333333333	18.6016666666667	4.74782126871696	4.01689384950731e-06	0.000359899249101363
MS.gene006226	0	0	0	39	11	38	0.000	0.000	0.000	8.223	2.207	8.008	0.001	6.146	12.585432051593	4.02833905782401e-06	0.000360465245632653
MS.gene37878	345	319	342	665	714	786	8.117	7.487	8.579	16.828	18.219	20.244	8.061	18.4303333333333	1.19305143678419	4.02978490275593e-06	0.000360465245632653
MS.gene013090	0	0	0	13	57	29	0.000	0.000	0.000	0.581	2.497	1.282	0.001	1.45333333333333	10.5051499189431	4.036674884205e-06	0.000360787276162368
MS.gene042469	0	0	0	20	31	15	0.000	0.000	0.000	1.959	3.146	1.511	0.001	2.20533333333333	11.1067810184501	4.04676913744782e-06	0.000361166491274827
MS.gene011913	0	0	0	16	20	57	0.000	0.000	0.000	1.349	1.709	4.827	0.001	2.62833333333333	11.3599325389567	4.04750440224648e-06	0.000361166491274827
MS.gene014684	0	0	0	11	98	43	0.000	0.000	0.000	0.986	9.289	4.066	0.001	4.78033333333333	12.2228955057091	4.05426721507847e-06	0.000361385044426502
MS.gene056688	0	0	0	199	241	4	0.011	0.010	0.000	9.016	11.004	0.169	0.007	6.72966666666667	9.90896440974963	4.05654432266176e-06	0.000361385044426502
MS.gene048789	0	0	0	13	24	38	0.000	0.000	0.000	0.639	1.155	1.886	0.001	1.22666666666667	10.2605275502232	4.0817533666922e-06	0.000363335685642587
MS.gene47148	177	88	189	25	8	12	11.187	5.572	12.751	1.692	0.523	0.862	9.83666666666667	1.02566666666667	-3.26160757198582	4.10565958890319e-06	0.000365167286680176
MS.gene020752	1	0	0	36	18	72	0.082	0.000	0.000	2.379	1.206	4.873	0.0273333333333333	2.81933333333333	6.68854884041072	4.1281481691215e-06	0.000366522218603627
MS.gene22491	0	0	0	73	8	94	0.000	0.000	0.000	3.280	0.376	4.306	0.001	2.654	11.3739526553702	4.12926128290595e-06	0.000366522218603627
MS.gene80377	106	124	38	1	5	0	3.137	3.637	1.192	0.032	0.160	0.000	2.65533333333333	0.064	-5.37467726364303	4.13091990401841e-06	0.000366522218603627
MS.gene045133	98	111	66	234	351	361	5.878	6.653	4.238	15.100	22.837	23.699	5.58966666666667	20.5453333333333	1.87797658010102	4.23758150814876e-06	0.000375681983567213
MS.gene003568	0	0	0	54	9	228	0.000	0.000	0.000	3.660	0.591	15.798	0.001	6.683	12.7062801588492	4.26157045155733e-06	0.000377503542116709
MS.gene65374	69	85	64	19	17	19	2.871	3.542	2.825	0.845	0.785	0.845	3.07933333333333	0.825	-1.9001520209947	4.26620250123192e-06	0.000377608848668361
MS.gene20855	215	223	165	53	20	27	37.023	38.325	30.232	9.871	3.678	5.005	35.1933333333333	6.18466666666667	-2.50853441942842	4.28620154673234e-06	0.000379073047438668
MS.gene028154	24	20	13	84	63	78	1.150	0.938	0.660	4.265	3.200	3.991	0.916	3.81866666666667	2.05964948844616	4.381518605963e-06	0.000387190668365462
MS.gene026298	1	3	2	90	19	43	0.102	0.305	0.218	9.862	2.076	4.854	0.208333333333333	5.59733333333333	4.74777407174271	4.39537072118147e-06	0.000388102033421165
MS.gene063125	60	73	52	207	186	375	4.431	5.327	4.037	16.301	14.787	30.098	4.59833333333333	20.3953333333333	2.14905613019532	4.42041286175816e-06	0.00038999919299885
MS.gene57096	289	313	353	109	100	119	16.643	17.960	21.681	6.749	6.241	7.523	18.7613333333333	6.83766666666667	-1.45618636234028	4.43366442987905e-06	0.000390853893381926
MS.gene058711	0	0	0	22	13	28	0.000	0.000	0.000	1.846	1.112	2.314	0.001	1.75733333333333	10.7791721542869	4.44412405114985e-06	0.000391224535771188
MS.gene65342	14	27	9	155	181	75	0.395	0.782	0.283	4.857	5.706	2.382	0.486666666666667	4.315	3.14835469102009	4.44500366176299e-06	0.000391224535771188
MS.gene006744	57	58	91	503	222	402	2.066	2.082	3.504	19.473	8.680	15.866	2.55066666666667	14.673	2.52421759243399	4.45359981626712e-06	0.000391431317640918
MS.gene025025	219	197	48	14	14	12	31.331	28.131	7.260	2.090	2.233	1.909	22.2406666666667	2.07733333333333	-3.42039539587642	4.45449167851354e-06	0.000391431317640918
MS.gene062955	0	3	3	31	37	77	0.000	0.196	0.226	2.138	2.633	5.475	0.140666666666667	3.41533333333333	4.60167398774737	4.46035831938958e-06	0.000391633030787972
MS.gene37112	14	21	25	105	90	76	0.540	0.778	0.991	4.268	3.695	3.139	0.769666666666667	3.70066666666667	2.26547951998747	4.50895464210823e-06	0.000395583215825153
MSTRG.111387	6	25	18	651	263	91	0.501	2.017	0.744	28.522	14.613	6.555	1.08733333333333	16.5633333333333	3.92912685472559	4.54553055731124e-06	0.000398473344602793
MS.gene69439	0	0	0	11	381	42	0.000	0.000	0.000	1.356	47.328	5.280	0.001	17.988	14.134747168669	4.57275359689475e-06	0.000400539613384233
MS.gene31636	6	7	7	33	39	38	0.110	0.128	0.140	0.646	0.781	0.767	0.126	0.731333333333333	2.53710538618212	4.58908839201866e-06	0.000401649615003287
MS.gene66977	0	0	0	9	64	63	0.000	0.000	0.000	0.621	4.452	4.420	0.001	3.16433333333333	11.6276858670951	4.60604311504417e-06	0.000402812060808959
MS.gene053997	0	0	0	16	17	39	0.000	0.000	0.000	0.914	0.963	2.303	0.001	1.39333333333333	10.4443247262471	4.64942956524024e-06	0.00040628234478218
MS.gene006299	344	251	127	921	1114	1528	11.066	8.033	4.369	31.849	38.808	53.792	7.82266666666667	41.483	2.40678783547019	4.67920799600146e-06	0.000408502365817041
MS.gene95123	0	0	0	31	13	132	0.000	0.000	0.000	1.262	0.523	5.484	0.001	2.423	11.2425786894513	4.68228506403097e-06	0.000408502365817041
MS.gene45308	288	228	235	956	564	782	28.916	22.824	25.173	103.328	61.449	86.088	25.6376666666667	83.6216666666667	1.70561183259717	4.71289904391225e-06	0.000410846412201654
MS.gene055959	163	136	54	17	15	11	19.553	16.290	6.984	2.198	1.965	1.448	14.2756666666667	1.87033333333333	-2.9321908031162	4.72143237521574e-06	0.000411263385909777
MS.gene031982	312	454	168	49	35	65	60.872	88.232	35.028	10.207	7.331	13.979	61.3773333333333	10.5056666666667	-2.54653825106848	4.79425503384896e-06	0.000417275216303238
MS.gene93045	0	0	0	24	14	74	0.000	0.000	0.000	1.148	0.680	3.527	0.001	1.785	10.8017083589165	4.80933380671985e-06	0.000418030689838982
MS.gene030849	548	528	408	193	162	139	99.743	95.837	79.148	37.744	31.936	27.630	91.576	32.4366666666667	-1.49734398055541	4.81055870166501e-06	0.000418030689838982
MSTRG.80402	0	0	0	15	21	19	0.000	0.000	0.000	1.055	1.465	1.293	0.001	1.271	10.311748315005	4.81520817169878e-06	0.000418103419918859
MS.gene060395	0	0	4	127	50	80	0.000	0.000	0.371	10.871	4.297	7.003	0.123666666666667	7.39033333333333	5.9011108458675	4.85186674906282e-06	0.000420953179511648
MSTRG.64397	0	0	0	12	27	32	0.000	0.000	0.000	0.959	2.148	2.589	0.001	1.89866666666667	10.8907709302452	4.85627647064004e-06	0.00042100269994404
MS.gene054667	0	0	0	18	15	21	0.000	0.000	0.000	1.043	0.866	1.226	0.001	1.045	10.0292872269682	4.8630669522851e-06	0.000421258373135306
MSTRG.69262	23	17	11	104	100	62	2.023	1.527	1.033	10.045	9.739	6.048	1.52766666666667	8.61066666666667	2.49479515523967	4.92819939625186e-06	0.000426563468815593
MS.gene007721	0	0	0	22	13	24	0.000	0.000	0.000	1.559	0.954	1.777	0.001	1.43	10.4817994316658	4.93366884676023e-06	0.000426700100748271
MS.gene060802	278	300	443	1156	1058	1465	21.141	22.737	35.965	94.598	87.281	122.063	26.6143333333333	101.314	1.92855821212811	4.93760234982655e-06	0.000426703781951204
MS.gene004157	310	347	252	656	582	654	34.843	38.897	30.285	79.435	71.031	80.612	34.675	77.026	1.15144962481216	4.95815891654114e-06	0.000428142878536536
MSTRG.51354	523	550	469	242	212	219	85.310	89.535	81.663	42.437	37.463	39.097	85.5026666666667	39.6656666666667	-1.10807861885566	4.96892499661955e-06	0.000428734955687867
MS.gene022596	237	233	185	448	541	492	16.589	16.275	13.810	33.706	41.070	37.766	15.558	37.514	1.26977248921732	4.97764826851757e-06	0.0004291499803579
MS.gene37682	0	0	0	14	20	42	0.000	0.000	0.000	1.084	1.591	3.382	0.001	2.019	10.9794251953315	5.01119889226092e-06	0.000431703171813579
MSTRG.62558	1	2	1	23	21	30	0.048	0.105	0.050	1.140	1.049	1.492	0.0676666666666667	1.227	4.18054611719888	5.03590204206729e-06	0.000432653912368203
MS.gene036742	82	70	30	3	0	0	4.486	3.823	1.775	0.170	0.000	0.000	3.36133333333333	0.0566666666666667	-5.89038946672084	5.03801584897959e-06	0.000432653912368203
MS.gene59963	82	70	30	3	0	0	4.486	3.823	1.775	0.170	0.000	0.000	3.36133333333333	0.0566666666666667	-5.89038946672084	5.03801584897959e-06	0.000432653912368203
MS.gene60149	82	70	30	3	0	0	4.486	3.823	1.775	0.170	0.000	0.000	3.36133333333333	0.0566666666666667	-5.89038946672084	5.03801584897959e-06	0.000432653912368203
MSTRG.75827	122	110	369	1712	1771	6360	6.316	5.663	20.371	95.165	99.240	360.032	10.7833333333333	184.812333333333	4.09918592069186	5.06740772788862e-06	0.000434580539106406
MSTRG.71432	2	1	8	76	49	60	0.079	0.043	0.293	2.813	1.824	2.263	0.138333333333333	2.3	4.05541312031861	5.06837588238007e-06	0.000434580539106406
MS.gene002015	0	0	0	188	4	183	0.000	0.000	0.000	5.662	0.114	5.605	0.001	3.79366666666667	11.8893772055112	5.08336022525198e-06	0.000435524830048815
MSTRG.51233	241	234	209	43	72	39	75.540	72.961	70.043	14.587	24.480	13.370	72.848	17.479	-2.05926671603338	5.09389542605455e-06	0.000436086757059874
MS.gene71778	0	0	0	25	13	67	0.000	0.000	0.000	0.828	0.443	2.252	0.001	1.17433333333333	10.1976262587738	5.1181088449751e-06	0.000437476636471582
MS.gene75183	0	0	0	25	13	67	0.000	0.000	0.000	0.828	0.443	2.252	0.001	1.17433333333333	10.1976262587738	5.1181088449751e-06	0.000437476636471582
MS.gene06857	107	86	188	1098	513	1989	11.426	9.222	21.436	126.397	59.466	233.130	14.028	139.664333333333	3.31558239988235	5.17383468821379e-06	0.000441895447755182
MS.gene030929	17	26	10	80	126	267	1.275	1.888	0.753	6.337	9.983	21.456	1.30533333333333	12.592	3.27001727662495	5.20135249649918e-06	0.000443900017806288
MSTRG.109386	22	23	31	128	79	108	1.715	1.797	2.619	10.731	6.685	9.210	2.04366666666667	8.87533333333333	2.11864140029084	5.20756543963453e-06	0.00044408465902252
MS.gene072250	429	385	251	81	111	97	59.089	52.949	36.851	11.965	16.569	14.667	49.6296666666667	14.4003333333333	-1.78510055793239	5.21163389226798e-06	0.000444086280053971
MS.gene004334	19	27	16	0	0	0	2.024	2.869	1.820	0.000	0.000	0.000	2.23766666666667	0.001	-11.1277794263546	5.23128957655069e-06	0.000445415064209634
MS.gene29219	91	101	44	13	12	8	5.995	6.640	3.082	0.952	0.882	0.586	5.239	0.806666666666667	-2.69924691522826	5.23702672491333e-06	0.000445557620492122
MSTRG.29226	0	0	0	89	22	16	0.000	0.000	0.000	7.014	1.747	1.284	0.001	3.34833333333333	11.7092274428995	5.30227598595558e-06	0.000450759223469616
MS.gene06425	0	0	0	47	9	85	0.000	0.000	0.000	2.647	0.486	4.908	0.001	2.68033333333333	11.3881967138686	5.30861024018386e-06	0.000450948141440746
MS.gene24185	16	22	30	0	0	0	0.948	1.295	1.889	0.000	0.000	0.000	1.37733333333333	0.001	-10.4276620381439	5.33859806934439e-06	0.000453144501449475
MS.gene84033	49	21	24	154	255	152	1.118	0.481	0.585	3.774	6.295	3.793	0.728	4.62066666666667	2.66609066218847	5.38324261214094e-06	0.000456580575640409
MS.gene03133	0	1	0	61	12	127	0.000	0.086	0.000	4.872	0.943	10.358	0.0286666666666667	5.391	7.55503494025015	5.43647408401944e-06	0.000460739077973784
MS.gene035918	0	0	0	24	12	41	0.000	0.000	0.000	1.198	0.614	2.141	0.001	1.31766666666667	10.3637697390985	5.4701109642359e-06	0.000463231806180614
MS.gene86268	2	2	2	267	373	3	0.125	0.124	0.183	21.953	30.969	0.267	0.144	17.7296666666667	6.94395279066255	5.51582303992116e-06	0.000466742476462958
MS.gene47389	42	45	11	0	0	0	4.669	4.918	1.311	0.000	0.000	0.000	3.63266666666667	0.001	-11.8268132748554	5.53872550419605e-06	0.000468319098799663
MS.gene00552	43	30	28	138	107	229	4.473	3.068	3.071	15.410	12.095	26.154	3.53733333333333	17.8863333333333	2.33812358781252	5.59855028884994e-06	0.000472869607425992
MSTRG.51709	3845	4083	3386	1277	1638	1618	586.020	620.609	550.832	209.434	270.708	270.188	585.820333333333	250.11	-1.22789552772998	5.6011673631423e-06	0.000472869607425992
MS.gene42547	0	0	0	20	14	50	0.000	0.000	0.000	0.650	0.459	1.655	0.001	0.921333333333333	9.8475793996671	5.63572740016793e-06	0.000475145597273512
MS.gene36329	42	17	19	0	0	0	1.989	0.795	0.950	0.000	0.000	0.000	1.24466666666667	0.001	-10.281543711505	5.63865867992923e-06	0.000475145597273512
MS.gene09283	155	189	151	50	38	60	9.212	11.165	9.523	3.192	2.451	3.870	9.96666666666667	3.171	-1.65217320114783	5.64112457507443e-06	0.000475145597273512
MSTRG.71508	117	127	101	22	35	33	13.672	14.792	12.547	2.761	4.426	4.205	13.6703333333333	3.79733333333333	-1.84798987092293	5.73162420903537e-06	0.000482397774756771
MS.gene051255	83	168	90	437	374	453	2.307	4.648	2.670	13.048	11.236	13.758	3.20833333333333	12.6806666666667	1.9827346498713	5.74072837170104e-06	0.000482793495100434
MSTRG.104906	7	13	9	109	129	39	0.283	0.622	0.271	4.167	5.186	1.631	0.392	3.66133333333333	3.22344356531073	5.7513725080645e-06	0.00048331802104935
MSTRG.8825	91	90	46	486	585	241	3.856	3.804	2.081	22.162	26.882	11.190	3.247	20.078	2.62843627767027	5.80028520335822e-06	0.000487055189212468
MS.gene36497	145	186	205	55	45	49	22.651	28.946	34.098	9.275	7.612	8.442	28.565	8.443	-1.75842091069958	5.81346219416466e-06	0.000487788175199129
MS.gene068188	8	9	9	52	51	169	0.520	0.577	0.651	3.768	3.728	12.458	0.582666666666667	6.65133333333333	3.51290088966522	5.86839001918067e-06	0.000492020535048522
MS.gene047312	0	0	0	30	11	66	0.000	0.000	0.000	2.668	0.965	5.975	0.001	3.20266666666667	11.6450579349845	5.89931660204832e-06	0.000494235641314157
MS.gene25099	5	0	0	62	83	102	0.128	0.000	0.000	1.889	2.554	3.183	0.0426666666666667	2.542	5.89671081572611	6.09777431490847e-06	0.000510472151159353
MS.gene030859	28	19	15	68	134	158	1.874	1.258	1.073	4.909	9.722	11.639	1.40166666666667	8.75666666666667	2.64323849487848	6.17367449316647e-06	0.000516431874117158
MSTRG.32112	149	134	172	39	44	48	12.104	10.862	14.957	3.373	3.908	4.292	12.641	3.85766666666667	-1.71231020280107	6.2132666704592e-06	0.000519347639239771
MS.gene39118	57	40	29	3	3	0	1.843	1.288	1.009	0.118	0.116	0.000	1.38	0.078	-4.14505033280328	6.28882212820745e-06	0.000525262732301598
MS.gene052169	39	48	43	107	145	160	2.396	2.880	2.805	6.978	9.569	10.658	2.69366666666667	9.06833333333333	1.75126608998967	6.299507480069e-06	0.000525754784862441
MS.gene41026	67	52	47	137	165	196	3.647	2.822	2.719	8.023	9.795	11.699	3.06266666666667	9.839	1.68372333676968	6.42468467360148e-06	0.000535794273319529
MS.gene88598	91	147	60	429	549	359	1.562	2.511	1.089	7.910	10.202	6.739	1.72066666666667	8.28366666666667	2.26730186021341	6.43012784096259e-06	0.000535840729336628
MS.gene024815	0	1	0	76	8	286	0.000	0.073	0.000	4.920	0.511	18.845	0.0243333333333333	8.092	8.37741854639943	6.45541781233479e-06	0.000537259952235272
MS.gene031086	37	20	15	0	0	0	1.896	1.035	0.809	0.000	0.000	0.000	1.24666666666667	0.001	-10.2838600540538	6.45695673268004e-06	0.000537259952235272
MS.gene67200	19	28	15	0	0	0	2.748	4.089	2.351	0.000	0.000	0.000	3.06266666666667	0.001	-11.5805726406568	6.52647790365404e-06	0.000542226065266581
MSTRG.19519	0	0	0	25	12	64	0.000	0.000	0.000	1.441	0.715	3.702	0.001	1.95266666666667	10.9312299771582	6.52652970065369e-06	0.000542226065266581
MSTRG.10886	9	11	12	51	41	49	1.094	1.322	1.550	6.615	5.359	6.471	1.322	6.14833333333333	2.21747320635333	6.54129977203054e-06	0.000543041771990539
MS.gene060480	0	0	0	16	42	17	0.000	0.000	0.000	1.042	2.828	1.139	0.001	1.66966666666667	10.7053443955367	6.58162765867131e-06	0.000545617717828117
MS.gene76559	888	873	644	345	276	302	121.082	118.745	93.728	50.621	40.873	45.118	111.185	45.5373333333333	-1.28784045196502	6.58227929063337e-06	0.000545617717828117
MS.gene021129	22	16	41	145	163	148	3.921	2.744	7.644	27.550	31.194	28.711	4.76966666666667	29.1516666666667	2.61161801736258	6.60057666354002e-06	0.000546721178537598
MS.gene015453	89	39	11	0	0	0	5.173	2.280	0.679	0.000	0.000	0.000	2.71066666666667	0.001	-11.4044319991236	6.65002906007788e-06	0.000550401575020755
MS.gene40258	0	0	0	29	11	27	0.000	0.000	0.000	3.704	1.391	3.488	0.001	2.861	11.4823037823232	6.81599907787551e-06	0.000563506694371314
MS.gene39037	368	337	379	135	89	124	25.122	22.985	27.635	9.931	6.614	9.299	25.2473333333333	8.61466666666667	-1.55126413655277	6.81864373124518e-06	0.000563506694371314
MS.gene051322	46	36	18	1	0	0	3.199	2.507	1.354	0.075	0.000	0.000	2.35333333333333	0.025	-6.55663377766266	6.98413623643311e-06	0.000576748708211351
MS.gene074305	0	0	1	15	39	100	0.000	0.000	0.098	1.475	3.888	9.996	0.0326666666666667	5.11966666666667	7.29208682297732	6.99858691151608e-06	0.000577507172489332
MS.gene22572	15	23	22	0	0	0	2.493	3.848	3.965	0.000	0.000	0.000	3.43533333333333	0.001	-11.7462343764319	7.01389311931656e-06	0.000578335039716519
MS.gene46358	1	5	6	136	22	283	0.056	0.211	0.277	6.498	1.040	13.779	0.181333333333333	7.10566666666667	5.29225395624329	7.02142656531302e-06	0.000578521236447496
MS.gene049723	0	0	0	52	7	298	0.000	0.000	0.000	2.717	0.383	15.850	0.001	6.31666666666667	12.6249477272247	7.03580711431489e-06	0.000579270888136979
MS.gene052358	21	18	60	0	0	0	2.546	2.124	7.759	0.000	0.000	0.000	4.143	0.001	-12.0164601049792	7.11652818800834e-06	0.00058547725451322
MS.gene025391	0	0	0	32	11	221	0.000	0.000	0.000	0.790	0.267	5.612	0.001	2.223	11.118292233027	7.14747124954789e-06	0.000587582145466956
MS.gene92489	39	17	6	143	273	263	3.248	1.363	0.534	12.706	24.398	23.764	1.715	20.2893333333333	3.56444098030661	7.20525474804699e-06	0.000591888739475147
MS.gene35503	0	0	0	19	14	56	0.000	0.000	0.000	2.519	1.916	7.586	0.001	4.007	11.9683067944308	7.26027145958734e-06	0.000595908729328329
MS.gene039587	0	0	0	15	54	19	0.000	0.000	0.000	5.626	20.428	7.304	0.001	11.1193333333333	13.4407826725096	7.27049294987785e-06	0.000595908729328329
MS.gene039588	0	0	0	15	54	19	0.000	0.000	0.000	5.626	20.428	7.304	0.001	11.1193333333333	13.4407826725096	7.27049294987785e-06	0.000595908729328329
MS.gene54988	256	240	273	57	61	95	9.593	8.962	10.904	2.308	2.486	3.890	9.81966666666667	2.89466666666667	-1.76227682715847	7.3175514411728e-06	0.000599317846413485
MS.gene99339	202	166	231	55	61	55	26.338	21.607	32.122	7.694	8.627	7.895	26.689	8.072	-1.72524717114334	7.33384079079023e-06	0.000600203719524479
MS.gene059202	0	2	1	17	44	50	0.000	0.169	0.091	1.553	4.042	4.644	0.0866666666666667	3.413	5.29941938679157	7.41958382424823e-06	0.000606768142930653
MSTRG.76723	39	39	38	4	1	0	4.407	4.399	4.591	0.487	0.143	0.000	4.46566666666667	0.21	-4.410414334257	7.42967034328838e-06	0.000607140259215397
MS.gene32507	61	42	10	0	0	0	6.319	4.300	1.095	0.000	0.000	0.000	3.90466666666667	0.001	-11.9309836783884	7.45046932197374e-06	0.000607879664328836
MS.gene25422	437	374	448	144	124	93	75.099	64.201	82.283	26.671	23.183	17.458	73.861	22.4373333333333	-1.71891157274606	7.45534758742258e-06	0.000607879664328836
MS.gene34729	437	374	448	144	124	93	75.099	64.201	82.283	26.671	23.183	17.458	73.861	22.4373333333333	-1.71891157274606	7.45534758742258e-06	0.000607879664328836
MS.gene060809	18	19	23	73	61	81	1.144	1.248	1.609	5.094	4.262	5.729	1.33366666666667	5.02833333333333	1.91468216268846	7.47949025191802e-06	0.000609170097333838
MS.gene63724	40	28	25	0	2	2	2.792	1.972	1.887	0.000	0.154	0.153	2.217	0.102333333333333	-4.43726071021829	7.48228367140845e-06	0.000609170097333838
MS.gene45455	67	75	43	326	240	176	4.002	4.483	2.763	21.054	15.655	11.562	3.74933333333333	16.0903333333333	2.10148821497638	7.50618986175384e-06	0.000610663069272327
MS.gene68017	0	0	0	9	48	45	0.000	0.000	0.000	0.674	3.796	3.568	0.001	2.67933333333333	11.3876583613376	7.51739322098195e-06	0.000611121160098003
MS.gene02199	91	108	69	16	25	17	18.499	22.042	14.992	3.416	5.468	3.791	18.511	4.225	-2.13135958798096	7.56333213301561e-06	0.000614400282740215
MS.gene20295	580	627	344	159	143	159	103.767	111.879	65.696	30.601	27.830	31.224	93.7806666666667	29.885	-1.64986899214161	7.57131822677675e-06	0.000614593771027164
MSTRG.60177	0	0	0	17	18	105	0.000	0.000	0.000	1.200	1.254	7.434	0.001	3.296	11.6865005271832	7.57980007868258e-06	0.00061482718596805
MS.gene054600	76	52	9	0	0	0	11.567	7.875	1.398	0.000	0.000	0.000	6.94666666666667	0.001	-12.7621051564447	7.61025380270326e-06	0.00061684116299132
MS.gene51358	122	79	7	0	0	0	12.210	7.919	0.732	0.000	0.000	0.000	6.95366666666667	0.001	-12.7635581958644	7.61716124548549e-06	0.000616945055500304
MS.gene00206	510	573	564	221	147	194	73.384	82.156	86.570	34.217	22.932	30.574	80.7033333333333	29.241	-1.46463561292326	7.66263052221178e-06	0.000620169770368175
MS.gene062725	18	17	29	0	0	0	1.374	1.324	2.381	0.000	0.000	0.000	1.693	0.001	-10.7253662578956	7.74068773991626e-06	0.000625633024950933
MS.gene32638	0	0	0	16	14	30	0.000	0.000	0.000	1.561	1.343	2.900	0.001	1.93466666666667	10.9178693033456	7.74632685387522e-06	0.000625633024950933
MS.gene59345	65	48	62	5	7	13	8.577	6.327	8.747	0.665	0.992	1.963	7.88366666666667	1.20666666666667	-2.70783958175838	7.74980610010132e-06	0.000625633024950933
MS.gene45741	0	0	0	14	16	28	0.000	0.000	0.000	0.825	0.934	1.680	0.001	1.14633333333333	10.1628108998056	7.75295242744623e-06	0.000625633024950933
MS.gene047356	967	1036	288	12	0	0	14.217	15.198	4.524	0.182	0.000	0.000	11.313	0.0606666666666667	-7.54286179638528	7.76649873943746e-06	0.000626265331440551
MS.gene77171	22	33	13	0	0	0	4.496	6.557	2.687	0.000	0.000	0.000	4.58	0.001	-12.1611318829843	7.79675846240044e-06	0.000628243433899784
MS.gene060053	22	29	13	0	0	0	1.790	2.361	1.109	0.000	0.000	0.000	1.75333333333333	0.001	-10.7758845834585	7.85542854835436e-06	0.00063250618735964
MS.gene068454	0	0	4	52	84	261	0.000	0.000	0.150	1.818	2.985	9.335	0.05	4.71266666666667	6.5584717360637	7.93414817894527e-06	0.000638058940486276
MS.gene016615	0	0	3	31	46	67	0.000	0.000	0.106	1.301	1.926	2.830	0.0353333333333333	2.019	5.83646724148943	7.93602752743129e-06	0.000638058940486276
MS.gene58521	0	0	0	86	40	9	0.000	0.000	0.000	1.942	0.917	0.217	0.001	1.02533333333333	10.0018772872407	7.94870555741836e-06	0.000638610068615269
MS.gene014247	384	367	178	78	61	54	40.784	38.807	20.184	8.929	6.989	6.336	33.2583333333333	7.418	-2.16461370006183	8.03399578554512e-06	0.000644989884200287
MS.gene056964	30	37	22	3	2	3	1.659	2.070	1.295	0.182	0.120	0.189	1.67466666666667	0.163666666666667	-3.35504153457693	8.04376701276526e-06	0.000645301940908497
MS.gene91563	0	1	0	33	16	100	0.000	0.055	0.000	1.923	0.939	5.933	0.0183333333333333	2.93166666666667	7.32110814883467	8.0678218816495e-06	0.000646758592451004
MS.gene031760	0	0	0	17	17	91	0.000	0.000	0.000	0.918	0.899	4.972	0.001	2.263	11.1440208692669	8.1184724385799e-06	0.000650343607340616
MS.gene027634	657	663	631	134	232	193	28.157	28.323	28.855	6.159	10.770	9.048	28.445	8.659	-1.71590275354815	8.1325718263519e-06	0.000650997534239932
MS.gene91615	0	2	3	62	22	275	0.000	0.085	0.183	3.664	1.296	16.471	0.0893333333333333	7.14366666666667	6.32132235881595	8.14289567828288e-06	0.000651035584100312
MS.gene07243	0	0	0	15	15	21	0.000	0.000	0.000	1.313	1.317	1.888	0.001	1.506	10.5565060546719	8.14492022491591e-06	0.000651035584100312
MS.gene052953	81	39	12	429	557	353	7.246	3.531	1.160	41.428	54.236	34.725	3.979	43.463	3.44930995472253	8.18239419182682e-06	0.000653554582258471
MS.gene035884	0	0	0	85	198	5	0.000	0.000	0.000	3.526	8.299	0.195	0.001	4.00666666666667	11.9681867748774	8.21737284853552e-06	0.000655870750223797
MS.gene052289	5626	5182	2089	737	894	584	272.142	250.015	107.860	38.345	46.894	30.934	210.005666666667	38.7243333333333	-2.4391159499021	8.22680315422805e-06	0.000656145887062962
MS.gene059038	216	139	29	9	4	2	36.010	23.164	5.234	1.577	0.762	0.443	21.4693333333333	0.927333333333333	-4.53304556899181	8.28604620108443e-06	0.000660390656023347
MS.gene044716	37	46	57	139	178	240	1.440	1.804	2.387	5.824	7.535	10.252	1.877	7.87033333333333	2.0679960895237	8.37864866929015e-06	0.000667286045727214
MS.gene031126	17	9	17	63	82	65	0.992	0.514	1.079	3.930	5.166	4.154	0.861666666666667	4.41666666666667	2.35775617402299	8.48830511693638e-06	0.000675528642201702
MS.gene044073	79	93	32	945	388	328	2.026	2.383	0.874	25.995	10.763	9.184	1.761	15.314	3.12038434814035	8.49534731841608e-06	0.000675598810022783
MS.gene87062	106	128	86	237	252	286	11.489	13.811	9.953	27.622	29.631	33.904	11.751	30.3856666666667	1.370607411081	8.52113949094772e-06	0.000677158901024836
MS.gene37988	11	8	16	1215	5	2787	0.407	0.310	0.631	49.134	0.199	114.781	0.449333333333333	54.7046666666667	6.92773400870042	8.62068674040713e-06	0.000684573665513025
MS.gene024339	0	0	0	54	8	49	0.000	0.000	0.000	2.357	0.361	2.185	0.001	1.63433333333333	10.6744865455645	8.65722100378177e-06	0.00068697742301066
MSTRG.43325	0	0	1	24	20	82	0.000	0.000	0.140	3.443	2.805	11.676	0.0466666666666667	5.97466666666667	7.00032199420754	8.70143013801933e-06	0.000689986288876376
MSTRG.102286	137	140	134	49	43	53	17.056	17.395	17.934	6.552	5.849	7.276	17.4616666666667	6.559	-1.41264348653084	8.73154636398632e-06	0.000691874106613384
MS.gene033310	5	0	0	1179	1884	6	0.567	0.000	0.000	135.160	217.645	0.721	0.189	117.842	9.28425187115357	8.7719050612028e-06	0.000694570209705318
MS.gene000683	0	0	0	23	12	74	0.000	0.000	0.000	1.893	0.978	6.149	0.001	3.00666666666667	11.5539492174216	8.79165911538528e-06	0.000695368024983226
MS.gene025715	0	0	0	12	22	59	0.000	0.000	0.000	1.355	2.529	6.926	0.001	3.60333333333333	11.8151164019009	8.79466243550174e-06	0.000695368024983226
MS.gene07016	0	0	0	118	4	160	0.000	0.000	0.000	4.276	0.158	5.888	0.001	3.44066666666667	11.7484724145629	8.9017837873167e-06	0.00070333070664256
MS.gene020324	14	32	16	92	100	191	0.573	1.269	0.670	3.955	4.340	8.339	0.837333333333333	5.54466666666667	2.72722676778898	8.94126630835145e-06	0.000705941620569957
MSTRG.88498	33	31	11	0	0	0	5.240	4.941	1.876	0.000	0.000	0.000	4.019	0.001	-11.9726208620587	9.0043831157136e-06	0.000710068569872399
MS.gene95314	0	0	0	22	16	14	0.000	0.000	0.000	0.937	0.667	0.598	0.001	0.734	9.51963625284321	9.00648679346842e-06	0.000710068569872399
MS.gene046499	36	30	11	0	0	0	7.164	5.835	2.256	0.000	0.000	0.000	5.085	0.001	-12.3120320587449	9.01793057171382e-06	0.000710460038848827
MS.gene54065	0	0	0	19	13	54	0.000	0.000	0.000	2.648	1.909	7.785	0.001	4.114	12.0063260785249	9.0358369386468e-06	0.000711359722694645
MS.gene22695	0	0	0	13	56	21	0.000	0.000	0.000	1.146	5.092	1.908	0.001	2.71533333333333	11.4069135982823	9.04580755603439e-06	0.000711633810215256
MS.gene045296	515	451	365	62	42	124	109.302	95.462	82.743	14.232	9.659	28.875	95.8356666666667	17.5886666666667	-2.44591655483219	9.10588958964655e-06	0.000715846944615182
MS.gene027191	11	6	11	60	38	60	0.381	0.196	0.396	2.246	1.418	2.260	0.324333333333333	1.97466666666667	2.60605993050774	9.11906763088372e-06	0.000716369391696629
MS.gene71737	446	385	410	806	906	1042	13.431	11.587	13.181	26.140	29.621	34.417	12.733	30.0593333333333	1.23924064284183	9.16361603871237e-06	0.000719167182548163
MS.gene062289	4	23	6	193	148	83	0.389	2.567	0.673	23.061	17.767	10.098	1.20966666666667	16.9753333333333	3.81075844278265	9.16779786991713e-06	0.000719167182548163
MS.gene91539	71	67	55	7	14	15	16.948	15.998	14.055	1.738	3.749	4.060	15.667	3.18233333333333	-2.29957208767109	9.19792356882743e-06	0.000720651678805603
MS.gene062523	1	4	1	99	1154	3	0.072	0.216	0.074	6.191	72.383	0.163	0.120666666666667	26.2456666666667	7.76490823712506	9.19986459183197e-06	0.000720651678805603
MS.gene064617	0	0	0	9	60	37	0.000	0.000	0.000	0.197	1.329	0.821	0.001	0.782333333333333	9.61163962580201	9.26122513443955e-06	0.000724940410844717
MS.gene57400	240	297	279	90	103	101	18.451	22.813	22.965	7.423	8.620	8.555	21.4096666666667	8.19933333333333	-1.3846838163638	9.28547424542336e-06	0.000726320127388444
MS.gene97860	0	0	0	19	20	13	0.000	0.000	0.000	1.207	1.292	0.873	0.001	1.124	10.1344263202209	9.34839440334234e-06	0.000730720613426188
MS.gene08836	0	0	3	29	71	56	0.000	0.000	0.083	0.698	1.750	1.390	0.0276666666666667	1.27933333333333	5.53109956484845	9.43574122058019e-06	0.00073702278966962
MS.gene04016	49	66	41	10	3	4	2.050	2.754	1.831	0.450	0.136	0.183	2.21166666666667	0.256333333333333	-3.10904096229573	9.50141837268934e-06	0.00074162458879669
MS.gene53600	0	0	0	83	5	133	0.000	0.000	0.000	3.023	0.182	4.936	0.001	2.71366666666667	11.4060278028097	9.53154903440696e-06	0.000743447266292514
MS.gene035578	1056	974	805	1734	1936	2155	67.115	61.734	54.612	118.582	133.414	150.070	61.1536666666667	134.022	1.13195893369664	9.56991769098828e-06	0.000745909448116504
MS.gene85662	7	7	0	285	26	1628	0.203	0.186	0.000	8.573	0.796	49.829	0.129666666666667	19.7326666666667	7.24963446989683	9.57716746323261e-06	0.000745944351578741
MS.gene043364	86	94	74	215	191	300	0.729	0.795	0.675	1.964	1.762	2.793	0.733	2.173	1.56780307104747	9.58854697401632e-06	0.000746300633394233
MS.gene071035	14	22	23	0	0	0	1.953	3.103	3.480	0.000	0.000	0.026	2.84533333333333	0.00866666666666667	-8.35890474268333	9.67846489319093e-06	0.000752764915586296
MS.gene78812	299	307	193	19	59	25	17.657	18.081	12.155	1.217	3.803	1.634	15.9643333333333	2.218	-2.84752103696058	9.69069426586067e-06	0.000753181911665397
MS.gene049575	0	0	0	14	16	42	0.000	0.000	0.000	0.726	0.834	2.138	0.001	1.23266666666667	10.267567008683	9.7163583751556e-06	0.000754641754652843
MS.gene058431	0	0	0	8	41	90	0.000	0.000	0.000	0.559	2.983	6.702	0.001	3.41466666666667	11.7375290368763	9.7853681652637e-06	0.000759463683801705
MSTRG.6869	16	3	7	136	200	53	0.625	0.120	0.304	5.609	8.344	2.245	0.349666666666667	5.39933333333333	3.94872910858782	9.89108613284978e-06	0.000767125779239819
MS.gene074546	0	0	0	18	12	31	0.000	0.000	0.000	1.416	0.928	2.442	0.001	1.59533333333333	10.6396421808173	9.90180427932137e-06	0.000767414323742796
MS.gene021849	0	0	0	26	10	50	0.000	0.000	0.000	2.450	0.999	4.814	0.001	2.75433333333333	11.4274874517044	1.0006318085065e-05	0.000774966722540067
MS.gene46366	0	0	1	61	9	153	0.000	0.000	0.020	1.157	0.182	2.971	0.00666666666666667	1.43666666666667	7.7515440590891	1.00408717064496e-05	0.000777094027212068
MS.gene94197	15	19	27	0	0	0	1.813	2.279	3.452	0.000	0.000	0.000	2.51466666666667	0.001	-11.2961514599539	1.00689218486001e-05	0.000778428613929778
MS.gene048233	0	0	0	13	19	61	0.000	0.000	0.000	0.642	0.990	3.155	0.001	1.59566666666667	10.6399435899986	1.00723123225645e-05	0.000778428613929778
MS.gene81998	0	0	0	10	28	32	0.000	0.000	0.000	0.935	2.574	3.013	0.001	2.174	11.0861362250273	1.01356933881399e-05	0.000781961868809093
MS.gene08974	1234	1208	908	482	343	387	68.824	67.157	54.015	28.902	20.754	23.656	63.332	24.4373333333333	-1.37384777684147	1.01394213105842e-05	0.000781961868809093
MS.gene09272	1234	1208	908	482	343	387	68.824	67.157	54.015	28.902	20.754	23.656	63.332	24.4373333333333	-1.37384777684147	1.01394213105842e-05	0.000781961868809093
MS.gene73177	33	28	11	0	0	0	1.438	1.225	0.522	0.000	0.000	0.000	1.06166666666667	0.001	-10.0521151564225	1.0233701002043e-05	0.000788678182775862
MS.gene85498	0	0	0	9	36	40	0.000	0.000	0.000	0.521	2.039	2.245	0.001	1.60166666666667	10.64535821494	1.02436642004314e-05	0.000788831649519142
MS.gene30689	207	157	66	13	24	17	16.682	12.565	5.659	1.121	2.073	1.473	11.6353333333333	1.55566666666667	-2.90290767050295	1.02500784250796e-05	0.000788831649519142
MS.gene022540	56	68	8	0	0	0	4.416	5.364	0.629	0.000	0.000	0.000	3.46966666666667	0.001	-11.7605813533889	1.03456854215986e-05	0.000795627787248541
MS.gene61001	12	6	17	59	76	83	0.854	0.413	1.231	4.382	5.696	6.258	0.832666666666667	5.44533333333333	2.70920938926984	1.0352897455945e-05	0.000795627787248541
MS.gene86915	26	32	46	185	109	173	2.134	2.572	4.001	16.080	9.589	15.340	2.90233333333333	13.6696666666667	2.23569293567899	1.03641759571685e-05	0.000795936779074821
MS.gene75837	27	15	37	211	174	110	1.623	0.872	2.332	13.552	11.279	7.199	1.609	10.6766666666667	2.73022506621745	1.04763359554286e-05	0.000803987305030117
MS.gene047566	0	0	0	14	19	16	0.000	0.000	0.000	1.136	1.623	1.372	0.001	1.377	10.427312844135	1.05469800268641e-05	0.000808842735402854
MS.gene97980	7	3	0	229	24	401	0.567	0.255	0.000	20.234	2.123	36.159	0.274	19.5053333333333	6.15354894987259	1.05546839784221e-05	0.000808867905784512
MS.gene057494	1766	1801	2351	723	586	608	96.646	98.243	137.280	42.564	34.792	36.471	110.723	37.9423333333333	-1.54507463015584	1.06462406971837e-05	0.000815314687358486
MS.gene08423	0	0	0	30	14	15	0.000	0.000	0.000	5.121	2.404	2.637	0.001	3.38733333333333	11.7259342480766	1.06670689299945e-05	0.000816339693842828
MS.gene79582	63	150	77	677	467	359	1.253	2.974	1.641	14.451	10.047	7.808	1.956	10.7686666666667	2.46086135679422	1.07446201920668e-05	0.0008217011980357
MS.gene041782	0	2	0	27	63	29	0.000	0.121	0.000	2.098	4.990	2.322	0.0403333333333333	3.13666666666667	6.28111577034131	1.08410479311513e-05	0.000828246135470865
MS.gene028220	461	384	667	1987	1584	2960	20.591	17.091	31.806	95.519	76.739	144.902	23.1626666666667	105.72	2.19037506779619	1.0845307119218e-05	0.000828246135470865
MS.gene00497	95	58	178	693	580	952	9.277	5.697	18.568	72.971	61.475	102.080	11.1806666666667	78.842	2.81795816002183	1.08595841454621e-05	0.000828759328389872
MS.gene063155	87	58	40	310	198	230	4.397	2.950	2.164	16.887	10.873	12.756	3.17033333333333	13.5053333333333	2.09082280786824	1.08943167865251e-05	0.000830831811342884
MS.gene56215	0	0	0	61	8	39	0.000	0.000	0.000	2.808	0.355	1.835	0.001	1.666	10.7021726853655	1.10421032095249e-05	0.000841517227641251
MS.gene002030	1	0	0	25	53	18	0.083	0.000	0.000	1.477	3.194	1.119	0.0276666666666667	1.93	6.12430820152967	1.10801858806668e-05	0.000843833100548061
MS.gene91717	3	1	1	25	21	25	0.213	0.089	0.099	2.131	1.806	2.156	0.133666666666667	2.031	3.92547859856239	1.11475893742696e-05	0.000848161548850515
MS.gene015896	5054	5237	2399	1138	643	696	461.837	477.216	233.960	111.885	63.754	69.719	391.004333333333	81.786	-2.25725878526577	1.11524898641552e-05	0.000848161548850515
MS.gene032287	174	91	98	533	391	417	6.407	3.338	3.844	21.090	15.613	16.807	4.52966666666667	17.8366666666667	1.97736923531541	1.120208533767e-05	0.000851342959557113
MS.gene82291	57	48	29	1	6	3	21.287	17.806	11.279	0.399	2.412	1.218	16.7906666666667	1.343	-3.64412830316049	1.12457555914001e-05	0.000854069967234403
MS.gene40635	16	4	5	136	43	208	0.110	0.030	0.035	1.018	0.328	1.588	0.0583333333333333	0.978	4.06744204384106	1.12599608387941e-05	0.000854557000240271
MS.gene004277	16	28	15	0	0	0	1.933	3.395	1.908	0.048	0.000	0.000	2.412	0.016	-7.23601419190009	1.1290516089764e-05	0.000856283359266984
MS.gene041733	0	0	0	44	16	14	0.000	0.000	0.000	6.027	2.261	1.983	0.001	3.42366666666667	11.7413265302806	1.13693136175339e-05	0.000861663543317534
MS.gene52075	336	294	210	81	98	79	43.836	38.203	29.256	11.355	13.898	11.276	37.0983333333333	12.1763333333333	-1.60727461528526	1.14004896417862e-05	0.000863429625038758
MS.gene05682	0	0	0	12	22	102	0.000	0.000	0.000	2.555	4.720	22.113	0.001	9.796	13.257977058564	1.14806612777214e-05	0.000868901449056311
MS.gene33880	31	18	47	139	241	204	1.779	1.015	2.888	8.607	15.031	12.901	1.894	12.1796666666667	2.68496641416213	1.15360723253081e-05	0.000872493039742924
MS.gene62247	180	225	94	24	20	6	4.264	5.300	2.372	0.605	0.520	0.167	3.97866666666667	0.430666666666667	-3.20764146556131	1.1574106867355e-05	0.000874766370582601
MS.gene069716	0	0	0	12	18	40	0.000	0.000	0.000	0.920	1.391	3.085	0.001	1.79866666666667	10.8127121322271	1.15977455403593e-05	0.00087594928541945
MS.gene038599	0	0	0	10	36	26	0.000	0.000	0.000	1.176	4.252	3.129	0.001	2.85233333333333	11.4779268745246	1.16086511570308e-05	0.000876169537361965
MS.gene28183	1	0	0	82	25	18	0.061	0.000	0.000	5.273	1.613	1.193	0.0203333333333333	2.693	7.04922367765994	1.16573289504161e-05	0.000879238402115774
MS.gene91288	0	0	0	20	11	40	0.000	0.000	0.000	0.709	0.375	1.435	0.001	0.839666666666667	9.71367290601309	1.16827922014403e-05	0.000880236058324517
MS.gene058933	0	0	0	17	12	23	0.000	0.000	0.000	0.657	0.485	0.924	0.001	0.688666666666667	9.4276620381439	1.16866093494839e-05	0.000880236058324517
MS.gene31823	0	0	0	25	10	65	0.000	0.000	0.000	2.500	0.972	6.691	0.001	3.38766666666667	11.7260762106883	1.19400675118778e-05	0.000898709295646937
MS.gene93821	105	100	72	24	26	17	4.174	3.956	3.042	1.045	1.106	0.740	3.724	0.963666666666667	-1.9502469648029	1.20304786716376e-05	0.000904893329220716
MS.gene062288	0	0	0	10	141	29	0.000	0.000	0.000	0.530	7.446	1.537	0.001	3.171	11.6307221621038	1.20549284507181e-05	0.000905607203923299
MSTRG.51189	0	0	0	61	6	81	0.000	0.000	0.000	4.611	0.469	6.274	0.001	3.78466666666667	11.8859505255537	1.2056485307461e-05	0.000905607203923299
MS.gene074061	705	681	434	212	136	183	74.166	71.496	48.720	24.064	15.566	21.085	64.794	20.2383333333333	-1.67876973790904	1.21201953540698e-05	0.000909769571320613
MS.gene002877	38	37	27	3	2	6	4.854	4.769	3.637	0.412	0.346	0.862	4.42	0.54	-3.03301505722796	1.21647418461988e-05	0.000911477273794145
MS.gene047915	38	37	27	3	2	6	4.854	4.769	3.637	0.412	0.346	0.862	4.42	0.54	-3.03301505722796	1.21647418461988e-05	0.000911477273794145
MS.gene83047	3	5	3	29	22	42	0.061	0.106	0.071	0.746	0.569	1.079	0.0793333333333333	0.798	3.33038967363556	1.21678800068812e-05	0.000911477273794145
MS.gene010515	1	0	1	14	59	47	0.100	0.000	0.104	1.201	5.189	4.161	0.068	3.517	5.69266677837497	1.21864426468461e-05	0.000912244654818448
MS.gene67372	80	82	189	0	2	8	4.042	4.131	10.173	0.000	0.113	0.421	6.11533333333333	0.178	-5.1024819927166	1.22380018442856e-05	0.000915479338509836
MSTRG.74380	0	8	0	145	168	239	0.000	0.196	0.000	4.015	4.689	6.725	0.0653333333333333	5.143	6.29864709495841	1.23153134071536e-05	0.000920634737633886
MS.gene052032	39	10	53	0	0	0	0.668	0.172	0.985	0.000	0.000	0.000	0.608333333333333	0.001	-9.24871824793358	1.24007350979037e-05	0.000926388974963696
MS.gene08661	3	5	2	602	217	4	0.180	0.356	0.176	45.835	16.645	0.339	0.237333333333333	20.9396666666667	6.46317992585304	1.2425171619891e-05	0.00092758262142067
MS.gene21460	0	0	0	17	15	129	0.000	0.000	0.000	1.292	1.184	10.029	0.001	4.16833333333333	12.0252549363472	1.25780950400706e-05	0.000938360116098216
MSTRG.83253	3	8	9	60	36	49	0.112	0.310	0.394	2.651	1.623	2.226	0.272	2.16666666666667	2.99379866083169	1.26784724745028e-05	0.00094520554887072
MSTRG.90835	0	0	0	55	7	50	0.000	0.000	0.000	3.639	0.465	3.339	0.001	2.481	11.2767060198924	1.27286618211068e-05	0.000948302600049929
MS.gene041403	50	72	88	214	327	283	3.431	4.901	6.404	15.767	24.239	21.215	4.912	20.407	2.05468164387771	1.28254298353169e-05	0.000954863264304045
MS.gene37804	35	29	51	4	5	4	2.510	2.074	3.866	0.309	0.389	0.316	2.81666666666667	0.338	-3.05889368905357	1.28647068172224e-05	0.00095713767830225
MS.gene54867	156	152	210	436	608	692	2.818	2.749	4.062	8.499	11.948	13.736	3.20966666666667	11.3943333333333	1.82782113487109	1.29736076202418e-05	0.000964585527648429
MS.gene29385	14	26	17	0	0	0	0.728	1.362	0.914	0.000	0.000	0.000	1.00133333333333	0.001	-9.96770659679311	1.30099414192219e-05	0.000966631595989425
MS.gene44622	0	0	5	60	111	156	0.000	0.000	0.285	3.754	7.009	9.952	0.095	6.905	6.18357009081446	1.30862158909904e-05	0.000971640454909514
MS.gene83058	42	41	29	126	95	173	2.306	2.256	1.691	7.495	5.692	10.467	2.08433333333333	7.88466666666667	1.91946374818833	1.32747151335589e-05	0.00098496949244714
MS.gene79459	68	36	35	0	3	4	3.185	1.705	1.749	0.000	0.146	0.229	2.213	0.125	-4.14600345113892	1.33185620210247e-05	0.000986893036799992
MS.gene005065	66	67	44	0	4	0	4.369	4.446	3.130	0.000	0.259	0.000	3.98166666666667	0.0863333333333333	-5.52731094565714	1.33186374488355e-05	0.000986893036799992
MS.gene023964	172	157	33	0	4	0	24.703	22.575	5.041	0.000	0.613	0.000	17.4396666666667	0.204333333333333	-6.41530408198465	1.34219364495579e-05	0.000993875815447139
MSTRG.76050	36	36	63	158	212	200	2.064	2.095	3.914	9.850	13.278	12.681	2.691	11.9363333333333	2.14914543379311	1.35268341706e-05	0.00100096747378746
MS.gene012085	45	12	23	0	0	0	4.211	1.079	2.324	0.000	0.000	0.000	2.538	0.001	-11.3094763538411	1.36647500950411e-05	0.00101049122314415
MS.gene86392	16	19	20	55	73	96	1.492	1.745	1.944	5.470	7.246	9.644	1.727	7.45333333333333	2.10961769948047	1.37919467828708e-05	0.00101920999723066
MS.gene044336	190	240	39	14	12	11	10.098	12.717	2.220	0.779	0.706	0.629	8.345	0.704666666666667	-3.56589917358843	1.38467419924754e-05	0.00102257024063758
MS.gene054083	0	0	0	65	9	28	0.000	0.000	0.000	5.679	0.795	2.516	0.001	2.99666666666667	11.5491428996807	1.39096683394388e-05	0.00102652603506924
MS.gene05689	43	52	31	107	165	181	1.726	2.077	1.350	4.619	7.199	7.982	1.71766666666667	6.6	1.9420159327013	1.39625296834978e-05	0.00102973421672526
MS.gene002443	32	14	17	0	0	0	3.937	1.785	2.320	0.000	0.000	0.000	2.68066666666667	0.001	-11.3883761200792	1.39733939710653e-05	0.00102984289195622
MS.gene051450	0	0	0	10	27	24	0.000	0.000	0.000	0.181	0.515	0.454	0.001	0.383333333333333	8.58245564511058	1.40784395808883e-05	0.00103688794833962
MS.gene023833	379	467	480	992	952	1193	12.552	15.409	16.977	35.323	34.173	43.279	14.9793333333333	37.5916666666667	1.32743946324232	1.41559466570207e-05	0.0010418966752274
MS.gene88635	16	16	30	0	0	0	1.371	1.354	2.746	0.000	0.000	0.000	1.82366666666667	0.001	-10.8326263396614	1.42125250743093e-05	0.00104535933923488
MS.gene06982	0	0	0	90	16	15	0.000	0.000	0.000	6.626	1.176	1.123	0.001	2.975	11.5386739530827	1.42441977608232e-05	0.00104698672361825
MS.gene010320	9	2	3	28	79	119	0.288	0.052	0.105	0.932	2.602	3.990	0.148333333333333	2.508	4.07962260766944	1.42646399414504e-05	0.00104708567859377
MS.gene047599	9	2	3	28	79	119	0.288	0.052	0.105	0.932	2.602	3.990	0.148333333333333	2.508	4.07962260766944	1.42646399414504e-05	0.00104708567859377
MS.gene94774	2	4	0	31	81	32	0.128	0.214	0.000	1.837	4.846	1.947	0.114	2.87666666666667	4.65729232918042	1.42788849866395e-05	0.00104743023474569
MS.gene007224	74	38	85	397	273	275	4.981	2.520	6.065	28.606	19.791	20.165	4.522	22.854	2.33741379653297	1.42934858444273e-05	0.00104780041351268
MSTRG.86353	894	1199	1375	3585	2976	3267	76.589	102.421	125.645	330.346	276.327	306.503	101.551666666667	304.392	1.5837165252239	1.43079704961455e-05	0.00104816158478978
MS.gene055207	210	288	162	32	42	12	20.705	28.311	17.087	3.350	4.518	1.338	22.0343333333333	3.06866666666667	-2.84406940041116	1.43393779242441e-05	0.001049761161175
MS.gene008015	3	0	0	33	53	30	0.235	0.000	0.000	2.779	4.459	2.532	0.0783333333333333	3.25666666666667	5.37762590029075	1.43629625445325e-05	0.00105078629113322
MSTRG.28385	58	42	80	196	292	276	3.649	2.635	5.372	13.268	19.914	19.023	3.88533333333333	17.4016666666667	2.16311520684243	1.43925041788672e-05	0.00105224557551977
MS.gene005496	564	422	183	4	40	12	34.512	25.748	11.932	0.267	2.643	0.829	24.064	1.24633333333333	-4.27111459654063	1.4527267615753e-05	0.00106139062648179
MS.gene28542	0	0	0	17	24	12	0.000	0.000	0.000	0.915	1.267	0.633	0.001	0.938333333333333	9.87395670624644	1.45470110037243e-05	0.00106212550514942
MS.gene05804	0	0	0	12	16	22	0.000	0.000	0.000	0.748	0.974	1.341	0.001	1.021	9.9957671508778	1.4567609462952e-05	0.00106282252047942
MS.gene06603	34	64	9	0	0	0	2.992	5.660	0.877	0.000	0.000	0.000	3.17633333333333	0.001	-11.6331466055537	1.4575940316972e-05	0.00106282252047942
MS.gene52570	187	202	127	56	37	53	48.621	52.338	35.232	15.624	10.414	15.200	45.397	13.746	-1.7235850976185	1.46314303304721e-05	0.00106615975988143
MS.gene58381	0	0	0	27	11	18	0.000	0.000	0.000	4.468	1.825	3.017	0.001	3.10333333333333	11.599602951725	1.46465523002708e-05	0.00106655299107669
MS.gene051047	59	50	27	6	7	5	10.174	8.585	4.961	1.107	1.287	1.016	7.90666666666667	1.13666666666667	-2.79826036552183	1.46639993383198e-05	0.00106696904664953
MS.gene83461	0	0	0	33	19	11	0.000	0.000	0.000	2.041	1.155	0.683	0.001	1.293	10.3365065598103	1.46782104328934e-05	0.00106696904664953
MS.gene63498	33	36	35	145	83	126	1.536	1.716	1.781	7.379	4.258	6.503	1.67766666666667	6.04666666666667	1.84968395291898	1.46814536081752e-05	0.00106696904664953
MS.gene015358	4	4	5	81	33	27	0.204	0.217	0.291	4.615	1.891	1.590	0.237333333333333	2.69866666666667	3.50726014372792	1.47324435846412e-05	0.00106996566765116
MS.gene41281	165	145	70	613	426	1139	11.405	10.025	5.214	45.706	31.986	86.506	8.88133333333333	54.7326666666667	2.62355396245889	1.47614635643787e-05	0.00107051673017113
MS.gene06422	0	0	0	52	5	202	0.000	0.000	0.000	1.470	0.153	5.791	0.001	2.47133333333333	11.271073899098	1.47693160391454e-05	0.00107051673017113
MS.gene06423	0	0	0	52	5	202	0.000	0.000	0.000	1.470	0.153	5.791	0.001	2.47133333333333	11.271073899098	1.47693160391454e-05	0.00107051673017113
MS.gene44512	270	278	125	951	782	1910	14.007	14.388	6.905	53.136	43.987	108.639	11.7666666666667	68.5873333333333	2.54323648218679	1.48026494719651e-05	0.001072224145966
MS.gene28036	0	0	2	39	34	22	0.000	0.000	0.352	7.427	6.411	4.204	0.117333333333333	6.014	5.67964003465787	1.48236657479883e-05	0.00107303770819729
MS.gene20556	124	136	98	390	255	310	7.204	7.879	6.095	24.365	16.058	19.731	7.05933333333333	20.0513333333333	1.5060943229599	1.48780454580657e-05	0.00107626367625609
MS.gene32636	43	9	56	0	0	0	1.536	0.309	2.166	0.000	0.000	0.000	1.337	0.001	-10.3847837500934	1.49475588396397e-05	0.00108057942498875
MS.gene03123	0	0	0	14	15	59	0.000	0.000	0.000	1.261	1.362	5.545	0.001	2.72266666666667	11.4108046501566	1.49756601008307e-05	0.00108189772109203
MS.gene76317	0	0	0	31	10	21	0.000	0.000	0.000	1.341	0.438	0.941	0.001	0.906666666666667	9.82442843541655	1.50688855735499e-05	0.0010879160008617
MS.gene07393	65	104	6	0	0	0	0.814	1.298	0.084	0.000	0.000	0.000	0.732	0.001	-9.51569983828404	1.50932639557793e-05	0.00108895913485164
MS.gene67882	181	191	187	822	475	1437	11.517	12.139	12.734	56.353	32.798	100.337	12.13	63.1626666666667	2.38049253121411	1.51242510592931e-05	0.00109002116719752
MS.gene26674	0	0	0	69	61	6	0.000	0.000	0.000	12.329	10.997	1.150	0.001	8.15866666666667	12.9941176831136	1.51278629335858e-05	0.00109002116719752
MS.gene48472	5	0	3	165	63	34	0.199	0.000	0.131	6.697	2.576	1.404	0.11	3.559	5.01589650398513	1.51733899492007e-05	0.00109258370464153
MS.gene09326	1	0	1	21	21	38	0.046	0.000	0.049	1.022	1.044	1.895	0.0316666666666667	1.32033333333333	5.38179337757367	1.52157836882841e-05	0.00109491741073449
MS.gene04976	0	0	0	73	58	6	0.000	0.000	0.000	9.667	7.740	0.782	0.001	6.063	12.5658161071009	1.52548715506403e-05	0.00109701032358854
MS.gene004368	4	4	6	28	36	92	0.110	0.119	0.188	0.866	1.130	2.938	0.139	1.64466666666667	3.56463842685546	1.52754257092485e-05	0.00109776856869623
MS.gene52678	69	52	111	275	648	501	5.105	3.869	8.780	21.924	52.055	40.723	5.918	38.234	2.69167453962897	1.53484743355093e-05	0.00110229586540797
MS.gene029205	0	0	0	10	21	38	0.000	0.000	0.000	1.210	2.561	4.682	0.001	2.81766666666667	11.4602852338571	1.54269840638297e-05	0.00110720918478007
MS.gene45812	30	35	54	157	163	140	1.294	1.527	2.501	7.289	7.656	6.617	1.774	7.18733333333333	2.01845058711947	1.54884244722101e-05	0.0011104039876932
MS.gene013913	21	21	21	66	66	62	2.284	2.277	2.438	7.688	7.783	7.387	2.333	7.61933333333333	1.70747846483615	1.54917485927325e-05	0.0011104039876932
MS.gene031743	2938	3026	3230	667	1078	599	68.055	69.903	79.862	16.632	27.067	15.205	72.6066666666667	19.6346666666667	-1.88669891512027	1.56820924732791e-05	0.00112331309808924
MS.gene061714	0	0	0	59	9	26	0.000	0.000	0.000	3.880	0.567	1.697	0.001	2.048	11	1.58402140196855e-05	0.00113389876676425
MS.gene016512	3	2	3	21	31	126	0.217	0.123	0.242	1.489	2.201	9.049	0.194	4.24633333333333	4.45208906842183	1.59095893491323e-05	0.00113805813638274
MS.gene012064	117	153	124	21	40	22	26.316	34.320	29.770	5.083	9.756	5.422	30.1353333333333	6.75366666666667	-2.15771314214223	1.59190741087586e-05	0.00113805813638274
MSTRG.101391	0	0	0	62	4	226	0.000	0.000	0.000	3.825	0.267	14.171	0.001	6.08766666666667	12.5716736501539	1.59776917212966e-05	0.00114150458651969
MS.gene57905	0	0	0	20	10	27	0.000	0.000	0.000	1.232	0.636	1.705	0.001	1.191	10.2179576978641	1.60686699823523e-05	0.00114725700669574
MS.gene011049	784	831	511	209	84	118	50.721	53.562	35.257	14.518	5.889	8.328	46.5133333333333	9.57833333333333	-2.27979778446884	1.61077852162339e-05	0.00114930147919551
MS.gene29370	233	292	62	18	22	23	50.260	62.764	14.245	4.150	5.120	5.436	42.423	4.902	-3.11340425729568	1.61304995219532e-05	0.0011501738365244
MS.gene52437	0	0	0	25	9	63	0.000	0.000	0.000	0.524	0.193	1.338	0.001	0.685	9.41996017784789	1.63019612361772e-05	0.00116164449702833
MS.gene24269	0	0	0	10	73	24	0.000	0.000	0.000	1.829	12.985	4.329	0.001	6.381	12.6395668186818	1.63735166802065e-05	0.0011659857663971
MSTRG.16928	60	69	42	2	8	1	4.938	6.003	4.023	0.282	0.883	0.105	4.988	0.423333333333333	-3.5585954688913	1.65230757722207e-05	0.00117550256708339
MS.gene002994	4	0	0	197	45	55	0.297	0.000	0.000	15.824	3.621	4.490	0.099	7.97833333333333	6.33251506480636	1.65285955395709e-05	0.00117550256708339
MS.gene005640	219	218	252	39	57	20	10.196	10.165	12.549	1.968	2.863	1.045	10.97	1.95866666666667	-2.48561972545543	1.65759785547592e-05	0.00117757583542109
MS.gene55240	0	0	0	116	37	7	0.000	0.000	0.000	5.151	1.633	0.317	0.001	2.367	11.2088439907346	1.65792231857655e-05	0.00117757583542109
MS.gene007723	1	2	1	23	37	17	0.063	0.116	0.057	1.329	2.130	0.991	0.0786666666666667	1.48333333333333	4.23694657137928	1.66532953936667e-05	0.00118207138682321
MS.gene030775	0	0	0	23	10	21	0.000	0.000	0.000	1.476	0.617	1.336	0.001	1.143	10.1586096882145	1.67308813833201e-05	0.0011868103737278
MS.gene78119	42	42	30	3	4	0	2.286	2.263	1.759	0.183	0.256	0.000	2.10266666666667	0.146333333333333	-3.84488981525516	1.68895675917165e-05	0.00119729238494711
MS.gene061473	1	0	1	88	5	231	0.047	0.000	0.050	4.481	0.256	11.958	0.0323333333333333	5.565	7.42721563076335	1.69800350895876e-05	0.00120292798975111
MS.gene88726	0	0	0	30	29	9	0.000	0.000	0.000	1.239	1.193	0.361	0.001	0.931	9.86263735755879	1.70466248738634e-05	0.00120686582531769
MS.gene067300	1	2	0	30	52	17	0.034	0.061	0.000	0.851	1.468	0.491	0.0316666666666667	0.936666666666667	4.88649880677734	1.7179960690508e-05	0.00121552101231306
MS.gene000619	0	0	0	250	21	10	0.000	0.000	0.000	27.209	2.334	1.151	0.001	10.2313333333333	13.3207065469242	1.73147401261748e-05	0.00122426711197749
MS.gene71754	0	0	0	15	12	20	0.000	0.000	0.000	1.119	0.875	1.554	0.001	1.18266666666667	10.2078277935799	1.74281965708453e-05	0.00123149523526954
MS.gene031770	0	0	0	25	9	95	0.000	0.000	0.000	1.321	0.468	5.038	0.001	2.27566666666667	11.1520735358191	1.7451586188811e-05	0.00123235392851394
MS.gene001744	7	22	14	59	118	135	0.637	1.989	1.349	5.763	11.646	13.443	1.325	10.284	2.95633725049573	1.74875427110126e-05	0.00123409836483006
MS.gene79228	0	0	0	16	16	13	0.000	0.000	0.000	4.876	5.031	4.134	0.001	4.68033333333333	12.1923955668686	1.75812688521109e-05	0.00123991474593929
MSTRG.30293	13	8	5	43	56	43	1.350	0.790	0.564	4.856	6.312	4.895	0.901333333333333	5.35433333333333	2.57057430566987	1.76865225501254e-05	0.00124653610667227
MS.gene24320	0	0	0	8	37	34	0.000	0.000	0.000	0.583	2.876	2.678	0.001	2.04566666666667	10.9983553674164	1.77096212249004e-05	0.00124736244139366
MS.gene027054	2	5	0	31	79	41	0.174	0.353	0.000	2.501	6.330	3.302	0.175666666666667	4.04433333333333	4.52498954259146	1.77304854414145e-05	0.001248030434158
MS.gene34981	79	102	132	585	298	427	3.526	4.535	6.258	28.022	14.407	20.830	4.773	21.0863333333333	2.14334000764904	1.77608274836808e-05	0.00124936427634723
MS.gene55702	103	150	123	36	20	16	5.614	8.139	7.150	2.075	1.181	0.949	6.96766666666667	1.40166666666667	-2.3135323072645	1.77765169023056e-05	0.0012496663478258
MS.gene86528	0	0	0	23	10	20	0.000	0.000	0.000	0.714	0.322	0.643	0.001	0.559666666666667	9.12842401421588	1.80539187197097e-05	0.00126835429232266
MS.gene77708	0	0	1	241	1	436	0.000	0.000	0.063	15.420	0.064	28.350	0.021	14.6113333333333	9.44248279169635	1.81379924711946e-05	0.00127344499509989
MS.gene070769	10	12	11	62	37	101	1.038	1.244	1.234	6.963	4.179	11.500	1.172	7.54733333333333	2.68699442350529	1.81887663220898e-05	0.00127619273671037
MS.gene28860	225	184	140	46	30	59	21.260	17.337	14.076	4.633	3.044	6.103	17.5576666666667	4.59333333333333	-1.9344877427401	1.82096820336624e-05	0.00127684323731596
MS.gene22370	0	0	0	10	40	21	0.000	0.000	0.000	1.142	4.519	2.418	0.001	2.693	11.3949985145017	1.82213235314453e-05	0.00127684323731596
MS.gene41424	29	42	22	95	96	131	1.472	2.086	1.149	5.109	5.182	7.197	1.569	5.82933333333333	1.89348554798265	1.82608034992022e-05	0.00127879264147095
MS.gene041417	222	217	174	442	386	403	7.287	7.110	6.097	15.628	13.753	14.506	6.83133333333333	14.629	1.09859205900741	1.82747170552343e-05	0.00127895030030589
MS.gene67529	0	0	0	16	11	28	0.000	0.000	0.000	0.485	0.334	0.845	0.001	0.554666666666667	9.11547721741994	1.83040662843315e-05	0.00128011362851449
MS.gene79851	7	66	58	0	0	0	0.094	0.889	0.836	0.000	0.000	0.000	0.606333333333333	0.001	-9.24396732693033	1.83146853458613e-05	0.00128011362851449
MS.gene90702	29	28	32	2	0	0	2.272	2.170	2.629	0.133	0.000	0.000	2.357	0.0443333333333333	-5.73241610847013	1.84294567872752e-05	0.00128731516435243
MS.gene059743	259	393	281	696	760	886	11.657	17.675	13.493	33.756	37.121	43.764	14.275	38.2136666666667	1.42059794780534	1.85578137485662e-05	0.00129545588959278
MS.gene38759	0	0	0	180	169	2	0.000	0.000	0.000	11.237	10.650	0.105	0.001	7.33066666666667	12.8397286907918	1.86794148182076e-05	0.00130311495257859
MS.gene93043	9	13	4	262	42	86	0.245	0.367	0.129	7.934	1.276	2.660	0.247	3.95666666666667	4.00170258222344	1.87048375941862e-05	0.00130360380237199
MS.gene026503	0	0	0	101	35	7	0.000	0.000	0.000	8.576	2.999	0.579	0.001	4.05133333333333	11.9841810758239	1.87101962771827e-05	0.00130360380237199
MS.gene47798	199	152	361	1668	902	1353	8.224	6.273	15.927	74.155	40.403	61.240	10.1413333333333	58.5993333333333	2.53063690828131	1.90032300508547e-05	0.00132290929332816
MS.gene35370	2	2	0	37	15	43	0.089	0.100	0.000	1.992	0.832	2.329	0.063	1.71766666666667	4.76895445293196	1.90114077862343e-05	0.00132290929332816
MSTRG.63719	7	6	16	51	75	72	0.507	0.416	1.184	3.742	5.592	5.396	0.702333333333333	4.91	2.80549521110591	1.90502003254625e-05	0.00132476808426897
MS.gene63175	10	8	15	62	45	106	0.454	0.356	0.707	3.024	2.203	5.283	0.505666666666667	3.50333333333333	2.7924696786025	1.90894663373378e-05	0.00132665742417648
MS.gene49612	37	27	16	1	0	0	6.909	4.955	3.159	0.211	0.000	0.000	5.00766666666667	0.0703333333333333	-6.15378612972295	1.91220563541016e-05	0.00132808070432483
MSTRG.2248	222	239	189	413	389	436	10.005	10.726	9.085	20.033	19.021	21.533	9.93866666666667	20.1956666666667	1.02292154728289	1.91420590029694e-05	0.00132841168244948
MS.gene018268	14	11	10	45	42	71	0.788	0.640	0.591	2.737	2.601	4.392	0.673	3.24333333333333	2.268798894337	1.91510483646037e-05	0.00132841168244948
MS.gene82105	8	4	11	52	37	62	0.500	0.259	0.757	3.473	2.511	4.256	0.505333333333333	3.41333333333333	2.75587405671627	1.91705649067276e-05	0.00132892488689076
MSTRG.63914	22	22	168	0	1	0	2.396	2.328	19.073	0.000	0.113	0.000	7.93233333333333	0.0376666666666667	-7.71831312688916	1.93924875059871e-05	0.0013434595924394
MS.gene065691	2	1	4	40	32	20	0.226	0.115	0.482	4.861	3.941	2.506	0.274333333333333	3.76933333333333	3.78030754740955	1.94535419404601e-05	0.00134638069660713
MS.gene071184	16	8	6	52	46	61	2.743	1.448	1.171	9.820	8.716	11.831	1.78733333333333	10.1223333333333	2.50166126517517	1.94592070844409e-05	0.00134638069660713
MS.gene069886	387	435	3	3	4	3	21.881	24.502	0.195	0.201	0.258	0.194	15.526	0.217666666666667	-6.15642189139404	1.9486276001445e-05	0.00134740349557028
MS.gene028590	84	126	7	1	0	0	3.164	4.752	0.299	0.052	0.000	0.000	2.73833333333333	0.0173333333333333	-7.30360514169634	1.95033317803624e-05	0.0013477330705893
MS.gene44880	0	0	0	17	12	90	0.000	0.000	0.000	2.403	1.623	12.760	0.001	5.59533333333333	12.4500083647507	1.95284872698198e-05	0.0013486215900076
MS.gene065205	34	62	100	543	282	412	2.777	5.045	8.666	47.311	24.762	36.556	5.496	36.2096666666667	2.71992098666832	1.96303794067695e-05	0.00135480502707539
MS.gene40239	0	0	0	9	26	26	0.000	0.000	0.000	1.354	3.827	3.779	0.001	2.98666666666667	11.5443205162238	1.97045195587038e-05	0.00135906656724831
MS.gene25744	169	196	125	52	45	60	17.246	19.969	13.575	5.671	4.973	6.757	16.93	5.80033333333333	-1.54537425675509	1.9768002376748e-05	0.0013625881512561
MS.gene073508	736	983	1	0	2	0	254.807	339.532	0.377	0.000	0.777	0.000	198.238666666667	0.259	-9.58007057595231	1.98532501081432e-05	0.00136760460198469
MS.gene063128	33	58	50	7	4	9	6.613	11.614	10.704	1.601	0.852	2.023	9.64366666666667	1.492	-2.69233424945575	1.98661637881293e-05	0.00136763510231575
MS.gene50209	8	7	8	50	27	59	0.897	0.757	1.029	6.275	3.362	7.475	0.894333333333333	5.704	2.67308942790452	1.99194783838976e-05	0.00137044511696896
MSTRG.111584	0	0	0	19	10	49	0.000	0.000	0.000	1.631	0.870	4.334	0.001	2.27833333333333	11.1537631217723	2.00434726115411e-05	0.00137796892325768
MS.gene49698	4	6	8	153	59	30	0.165	0.242	0.319	6.173	2.387	1.216	0.242	3.25866666666667	3.75120283182298	2.00539675151757e-05	0.00137796892325768
MS.gene85597	18	37	39	117	159	141	0.949	2.001	2.216	6.784	9.244	8.312	1.722	8.11333333333333	2.23620961948309	2.00737564447448e-05	0.00137846498075728
MS.gene043028	74	75	14	2	2	0	5.911	5.991	1.233	0.134	0.196	0.000	4.37833333333333	0.11	-5.31480636577518	2.01487429859774e-05	0.00138274846576983
MS.gene72639	1181	1021	1079	448	275	389	94.154	81.220	91.827	38.471	23.779	34.024	89.067	32.0913333333333	-1.47270726919972	2.02025974562904e-05	0.0013855772686939
MS.gene74233	0	0	0	9	50	24	0.000	0.000	0.000	0.679	3.757	1.847	0.001	2.09433333333333	11.0322753640249	2.03195661804583e-05	0.00139272846546634
MSTRG.41876	0	0	0	34	9	22	0.000	0.000	0.000	4.733	1.274	3.075	0.001	3.02733333333333	11.5638318207032	2.03809850706624e-05	0.00139606565194208
MS.gene003047	306	338	209	70	70	107	51.926	57.272	37.962	12.789	12.828	19.904	49.0533333333333	15.1736666666667	-1.69278142536247	2.04213880659874e-05	0.00139796001475941
MS.gene39937	0	0	0	8	27	66	0.000	0.000	0.000	0.064	0.212	0.527	0.001	0.267666666666667	8.06429367679616	2.05303765323305e-05	0.00140454415021495
MS.gene42076	233	331	204	2076	842	903	13.232	18.775	12.382	126.945	51.885	56.214	14.7963333333333	78.348	2.40465674017204	2.06396346077262e-05	0.00141113850928361
MS.gene58391	151	178	188	368	405	465	6.836	8.031	9.093	17.891	19.850	23.017	7.98666666666667	20.2526666666667	1.34244647261568	2.07461178661498e-05	0.00141753505414903
MS.gene002661	0	0	1	150	5	83	0.000	0.000	0.039	5.867	0.210	3.305	0.013	3.12733333333333	7.91027756663373	2.07780211056005e-05	0.00141883092314246
MS.gene066672	78	93	54	329	463	204	2.221	2.630	1.647	10.093	14.305	6.367	2.166	10.255	2.24322234375889	2.08261559738046e-05	0.00142123286933619
MS.gene81623	358	295	475	1137	1300	2223	19.328	15.877	27.353	65.963	76.026	131.348	20.8526666666667	91.1123333333333	2.12741446704949	2.08921373314716e-05	0.00142403370520561
MS.gene44888	0	6	4	55	39	93	0.000	0.439	0.255	4.036	2.869	6.966	0.231333333333333	4.62366666666667	4.32099232638726	2.0893168636367e-05	0.00142403370520561
MS.gene039178	15	15	21	53	148	121	1.753	1.785	2.694	6.872	19.388	16.004	2.07733333333333	14.088	2.7616621764907	2.09781924841846e-05	0.00142842377708231
MS.gene020631	38	45	82	253	233	489	2.107	2.525	4.930	15.300	14.150	30.047	3.18733333333333	19.8323333333333	2.63743261486204	2.09836294282604e-05	0.00142842377708231
MS.gene047120	0	0	0	114	5	49	0.000	0.000	0.000	4.468	0.206	1.953	0.001	2.209	11.1091777033553	2.12300564598578e-05	0.00144430233978087
MS.gene058920	4	11	25	118	121	176	0.053	0.136	0.342	1.633	1.690	2.490	0.177	1.93766666666667	3.45249914242773	2.12714276605424e-05	0.00144621970602669
MS.gene009287	63	107	65	204	329	297	7.726	13.001	8.466	26.733	43.511	39.683	9.731	36.6423333333333	1.91285139982195	2.12849914274817e-05	0.00144624527254412
MS.gene56939	0	0	0	25	16	11	0.000	0.000	0.000	0.640	0.399	0.285	0.001	0.441333333333333	8.78572490608606	2.13874258260511e-05	0.00145230553599983
MS.gene37411	580	442	343	129	149	99	23.146	17.572	14.610	5.546	6.454	4.340	18.4426666666667	5.44666666666667	-1.75960179060924	2.14706824014758e-05	0.00145705684173283
MS.gene34846	0	0	0	11	17	58	0.000	0.000	0.000	0.936	1.457	5.072	0.001	2.48833333333333	11.2809640443007	2.15292900085949e-05	0.00146013056158477
MS.gene96247	0	0	1	15	39	23	0.000	0.000	0.112	1.352	3.529	2.123	0.0373333333333333	2.33466666666667	5.96660844637596	2.17602873542e-05	0.00147460551002782
MS.gene21708	0	4	0	55	46	35	0.000	0.264	0.000	4.092	3.421	2.667	0.088	3.39333333333333	5.2690558216046	2.17756243274637e-05	0.00147460551002782
MS.gene012577	179	159	124	324	360	457	19.096	16.882	14.146	37.145	41.597	53.386	16.708	44.0426666666667	1.39836277429223	2.18099514641286e-05	0.00147460551002782
MS.gene012578	179	159	124	324	360	457	19.096	16.882	14.146	37.145	41.597	53.386	16.708	44.0426666666667	1.39836277429223	2.18099514641286e-05	0.00147460551002782
MS.gene60181	179	159	124	324	360	457	19.096	16.882	14.146	37.145	41.597	53.386	16.708	44.0426666666667	1.39836277429223	2.18099514641286e-05	0.00147460551002782
MSTRG.10832	38	42	26	146	873	225	0.417	0.459	0.304	3.077	19.756	4.998	0.393333333333333	9.277	4.55983398260152	2.19511508035559e-05	0.00148236405469036
MS.gene013657	0	0	0	10	19	59	0.000	0.000	0.000	0.516	0.964	2.995	0.001	1.49166666666667	10.5427094663178	2.19736591512889e-05	0.00148236405469036
MS.gene052932	0	0	0	10	19	59	0.000	0.000	0.000	0.516	0.964	2.995	0.001	1.49166666666667	10.5427094663178	2.19736591512889e-05	0.00148236405469036
MS.gene002204	37	16	56	210	243	229	2.940	1.272	4.749	17.994	21.001	19.991	2.987	19.662	2.71864093595313	2.20043597246791e-05	0.00148236405469036
MS.gene040727	104	64	152	534	1434	543	11.781	7.193	18.352	65.188	176.407	67.504	12.442	103.033	3.0498161695835	2.20068296146386e-05	0.00148236405469036
MS.gene066080	192	208	238	507	630	505	7.127	7.693	9.399	20.212	25.340	20.494	8.073	22.0153333333333	1.44733189141936	2.20140470969504e-05	0.00148236405469036
MSTRG.49897	7	5	1	111	19	194	0.289	0.206	0.044	4.943	0.844	8.789	0.179666666666667	4.85866666666667	4.75716578104954	2.20193227170736e-05	0.00148236405469036
MS.gene40989	0	2	2	16	71	39	0.000	0.097	0.075	0.764	3.395	1.879	0.0573333333333333	2.01266666666667	5.13359028681153	2.2304901483801e-05	0.00150066829823467
MS.gene32957	15	17	62	0	0	0	0.437	0.487	1.866	0.000	0.000	0.000	0.93	0.001	-9.86108690599539	2.23859162150296e-05	0.00150479346457122
MS.gene014535	115	112	96	230	338	433	4.390	4.263	3.925	9.431	13.970	18.117	4.19266666666667	13.8393333333333	1.72283440733986	2.23936583278339e-05	0.00150479346457122
MS.gene99584	0	0	0	11	26	16	0.000	0.000	0.000	0.914	2.099	1.281	0.001	1.43133333333333	10.4831439751376	2.24170423285563e-05	0.0015054423539519
MS.gene044254	22	29	10	0	0	0	1.730	2.298	0.849	0.000	0.000	0.000	1.62566666666667	0.001	-10.6668157563147	2.25233235687362e-05	0.00151165410189047
MS.gene049409	0	0	0	8	38	28	0.000	0.000	0.000	0.692	3.372	2.488	0.001	2.184	11.0927571409199	2.26152399893879e-05	0.00151689474536771
MS.gene82886	0	0	0	25	8	62	0.000	0.000	0.000	0.643	0.206	1.654	0.001	0.834333333333333	9.70448007496718	2.28810415692707e-05	0.00153378502734452
MS.gene56607	6	8	2	190	191	16	0.317	0.384	0.124	10.274	10.413	0.891	0.275	7.19266666666667	4.70902322236932	2.29867434807505e-05	0.00153992926729382
MS.gene070549	23	18	23	60	103	91	2.109	1.646	2.251	5.920	10.247	9.173	2.002	8.44666666666667	2.07694014447102	2.30046014453792e-05	0.00154018475098227
MS.gene004099	58	63	111	699	231	658	2.949	3.186	5.998	38.061	12.681	36.494	4.04433333333333	29.0786666666667	2.84598730545459	2.30415182237085e-05	0.0015417151540703
MS.gene050535	0	0	0	8	29	31	0.000	0.000	0.000	0.399	1.518	1.634	0.001	1.18366666666667	10.2090471442998	2.33116856416993e-05	0.00155747306518902
MS.gene38966	0	0	6	140	75	464	0.000	0.000	0.795	17.635	9.512	59.472	0.265	28.873	6.76758484623751	2.33219331651828e-05	0.00155747306518902
MS.gene31507	0	0	0	74	5	54	0.000	0.000	0.000	7.896	0.501	5.915	0.001	4.77066666666667	12.2199751713308	2.33316109681428e-05	0.00155747306518902
MS.gene68747	2124	2126	11	10	30	14	68.336	68.222	0.369	0.330	1.043	0.487	45.6423333333333	0.62	-6.20196052143163	2.33338340607441e-05	0.00155747306518902
MS.gene030457	56	38	42	146	110	176	4.544	3.096	3.619	12.812	9.745	15.722	3.753	12.7596666666667	1.76547444531476	2.34013179079749e-05	0.00156102732949877
MS.gene28603	8	3	6	48	57	28	0.813	0.304	0.644	5.258	6.261	3.077	0.587	4.86533333333333	3.05110624175327	2.34549779639891e-05	0.00156365569203576
MS.gene073461	0	0	0	43	68	6	0.000	0.000	0.000	5.194	8.136	0.737	0.001	4.689	12.1950645637208	2.3483505990705e-05	0.00156381833078562
MS.gene20081	0	0	0	61	6	41	0.000	0.000	0.000	5.576	0.514	3.854	0.001	3.31466666666667	11.6946480803313	2.34912930617434e-05	0.00156381833078562
MS.gene021126	48	39	59	2	8	2	2.837	2.264	3.704	0.134	0.479	0.139	2.935	0.250666666666667	-3.54951843704093	2.35001970449793e-05	0.00156381833078562
MS.gene72611	26	19	9	127	108	67	1.568	1.163	0.559	8.189	7.050	4.382	1.09666666666667	6.54033333333333	2.57623908246749	2.35253395946154e-05	0.00156454208125112
MS.gene031879	0	0	0	20	9	39	0.000	0.000	0.000	1.398	0.639	2.780	0.001	1.60566666666667	10.6489567078658	2.35405100546309e-05	0.0015646021670613
MS.gene069208	607	527	236	107	92	73	46.583	40.327	19.335	8.800	7.649	6.136	35.415	7.52833333333333	-2.23395812923344	2.36713524927106e-05	0.00157234557387378
MS.gene01435	18	10	23	66	96	141	0.851	0.467	1.131	3.255	4.779	7.113	0.816333333333333	5.049	2.62876740420828	2.39202027473512e-05	0.00158791341070885
MS.gene069975	37	9	33	0	0	0	1.991	0.512	1.896	0.000	0.000	0.000	1.46633333333333	0.001	-10.517997385189	2.39500296366093e-05	0.00158893160927308
MS.gene73446	20	37	24	122	277	108	1.476	2.800	1.908	9.841	22.586	8.886	2.06133333333333	13.771	2.7399836028962	2.3966461348066e-05	0.00158906042938151
MSTRG.58300	9	11	18	58	53	64	0.702	0.779	1.434	4.611	4.257	5.169	0.971666666666667	4.679	2.26766684599361	2.40105361748971e-05	0.00159102082184669
MS.gene43035	11	31	30	139	103	216	0.802	2.220	2.306	10.756	8.061	17.039	1.776	11.952	2.75054856643913	2.4252351300488e-05	0.00160483912477134
MSTRG.78561	0	0	0	44	60	6	0.000	0.000	0.000	3.523	4.841	0.489	0.001	2.951	11.526988205432	2.42601709082452e-05	0.00160483912477134
MSTRG.25990	0	0	0	25	8	33	0.000	0.000	0.000	3.293	1.062	4.426	0.001	2.927	11.5152070304088	2.42629736551975e-05	0.00160483912477134
MS.gene91855	22	20	25	0	1	0	0.610	0.533	0.721	0.000	0.030	0.000	0.621333333333333	0.01	-5.95729554904576	2.43791636534607e-05	0.00161155235757711
MS.gene058432	0	0	0	11	17	17	0.000	0.000	0.000	0.942	1.528	1.489	0.001	1.31966666666667	10.3659578513089	2.44516225022843e-05	0.00161536845381657
MS.gene78202	0	0	0	10	17	24	0.000	0.000	0.000	1.857	3.122	4.477	0.001	3.152	11.6220518194564	2.45612402612614e-05	0.0016215173611549
MS.gene020140	1459	1722	1407	448	353	648	166.981	196.488	171.776	55.183	43.747	81.276	178.415	60.0686666666667	-1.5705523669016	2.45742696390809e-05	0.0016215173611549
MS.gene070711	20	20	18	74	55	118	0.486	0.496	0.457	1.940	1.460	3.149	0.479666666666667	2.183	2.18620803897165	2.468550461657e-05	0.00162787766042139
MS.gene38304	0	0	0	21	9	104	0.000	0.000	0.000	2.367	0.997	11.647	0.001	5.00366666666667	12.2887699681777	2.47065144119026e-05	0.00162828402012963
MS.gene004405	0	0	0	11	36	16	0.000	0.000	0.000	0.670	2.271	1.006	0.001	1.31566666666667	10.361578303172	2.47891094659912e-05	0.00162971731454791
MS.gene05840	0	0	0	11	36	16	0.000	0.000	0.000	0.670	2.271	1.006	0.001	1.31566666666667	10.361578303172	2.47891094659912e-05	0.00162971731454791
MS.gene49346	16	14	8	111	61	49	0.702	0.610	0.375	5.239	2.901	2.355	0.562333333333333	3.49833333333333	2.63717028789195	2.47990612186937e-05	0.00162971731454791
MS.gene063650	0	3	0	35	26	86	0.000	0.156	0.000	1.959	1.466	4.901	0.052	2.77533333333333	5.73800562427797	2.4809334149743e-05	0.00162971731454791
MS.gene015258	29	33	17	84	174	113	1.297	1.443	0.804	4.027	8.394	5.495	1.18133333333333	5.972	2.33779806230068	2.48104309981199e-05	0.00162971731454791
MS.gene32272	83	49	26	5	5	7	3.034	1.797	1.016	0.202	0.185	0.279	1.949	0.222	-3.13410250890778	2.48174266891745e-05	0.00162971731454791
MS.gene55489	1	0	0	12	28	61	0.089	0.000	0.000	1.130	2.649	5.821	0.0296666666666667	3.2	6.75308525952948	2.48840823571657e-05	0.00163311656240631
MS.gene042471	29	70	24	175	201	326	0.976	2.368	0.864	6.373	7.377	12.081	1.40266666666667	8.61033333333333	2.61789688609846	2.49726784451771e-05	0.00163795081002918
MS.gene063630	28	18	11	0	0	0	1.327	0.869	0.544	0.000	0.000	0.000	0.913333333333333	0.001	-9.83499767712673	2.50043097500748e-05	0.00163808608177327
MS.gene35176	825	1097	1482	3870	3355	3848	31.252	41.429	59.897	157.689	137.754	159.623	44.1926666666667	151.688666666667	1.77923440576124	2.50056735832493e-05	0.00163808608177327
MS.gene02350	0	0	0	8	26	33	0.000	0.000	0.000	1.666	5.447	6.994	0.001	4.70233333333333	12.1991610953038	2.50195519757284e-05	0.00163808608177327
MS.gene068228	0	0	0	2492	0	2711	0.000	0.000	0.000	183.809	0.000	203.571	0.001	129.126666666667	16.9784274448338	2.50575510981617e-05	0.00163861741128861
MS.gene068229	0	0	0	2492	0	2711	0.000	0.000	0.000	183.809	0.000	203.571	0.001	129.126666666667	16.9784274448338	2.50575510981617e-05	0.00163861741128861
MS.gene060785	4	4	0	29	45	130	0.107	0.110	0.000	0.886	1.405	4.097	0.0723333333333333	2.12933333333333	4.87959736496675	2.52293209630484e-05	0.0016488669324992
MS.gene77612	589	577	272	97	130	111	38.539	37.639	19.039	6.834	9.205	7.994	31.739	8.011	-1.98620242568203	2.54203036496761e-05	0.00166035915428551
MSTRG.16720	28	40	49	162	138	121	4.170	6.053	7.907	26.445	22.678	19.994	6.04333333333333	23.039	1.93066167408814	2.55347197080437e-05	0.00166683962589424
MS.gene76820	0	0	0	22	58	9	0.000	0.000	0.000	2.892	7.675	1.234	0.001	3.93366666666667	11.9416589955267	2.55879264149701e-05	0.00166860331433452
MSTRG.24604	32	31	16	76	136	159	2.551	2.471	1.474	6.428	11.537	13.311	2.16533333333333	10.4253333333333	2.26743247535574	2.56073840390367e-05	0.00166860331433452
MS.gene94165	787	892	249	83	108	105	52.823	59.704	17.831	6.014	7.858	7.707	43.4526666666667	7.193	-2.59477920795396	2.5936330824577e-05	0.00168903423765325
MS.gene033227	2974	3057	2263	1108	1218	1337	511.533	524.386	415.400	205.070	227.105	251.962	483.773	228.045666666667	-1.08500749657466	2.59779881907206e-05	0.00169074305811487
MS.gene074247	1785	1928	2107	759	498	448	259.528	279.595	327.050	118.731	78.449	71.360	288.724333333333	89.5133333333333	-1.68951820315243	2.6068031933127e-05	0.00169559714708084
MS.gene010634	1	0	0	19	16	26	0.059	0.000	0.000	1.204	1.021	1.677	0.0196666666666667	1.30066666666667	6.04735501324719	2.61833683702576e-05	0.00170208967142423
MS.gene52746	3	0	0	40	26	121	0.053	0.000	0.000	0.825	0.536	2.514	0.0176666666666667	1.29166666666667	6.19206014048576	2.62647792802017e-05	0.0017063704292314
MS.gene036239	7	11	23	90	73	127	0.343	0.549	1.259	4.877	4.015	7.024	0.717	5.30533333333333	2.88739837427068	2.63387151824462e-05	0.00171016076921145
MS.gene36398	9	8	56	232	594	560	0.431	0.410	2.911	12.123	31.256	29.801	1.25066666666667	24.3933333333333	4.28571768271107	2.63619989944829e-05	0.00171065975250235
MS.gene39335	0	0	0	79	50	5	0.000	0.000	0.000	4.319	2.746	0.281	0.001	2.44866666666667	11.2577806800105	2.63967322456569e-05	0.00171190067324199
MS.gene050378	0	0	0	33	7	35	0.000	0.000	0.000	4.428	0.966	4.808	0.001	3.40066666666667	11.7316018846758	2.66717485365604e-05	0.0017287139332213
MS.gene009948	1	4	16	109	109	181	0.063	0.250	1.071	7.362	7.420	12.459	0.461333333333333	9.08033333333333	4.2988638166636	2.6691655547896e-05	0.00172898233745751
MSTRG.31812	4	6	20	159	1245	47	0.420	0.662	2.528	20.790	166.244	6.200	1.20333333333333	64.4113333333333	5.74220631492996	2.67172526247352e-05	0.00172961878768843
MS.gene95959	0	0	0	40	25	8	0.000	0.000	0.000	3.611	2.234	0.766	0.001	2.20366666666667	11.1056902986273	2.68187117949094e-05	0.00173516274200622
MS.gene87517	72	134	4	0	0	0	2.544	4.717	0.155	0.000	0.000	0.000	2.472	0.001	-11.2714630279044	2.68599165104239e-05	0.00173680401181141
MS.gene020600	0	0	0	23	8	68	0.000	0.000	0.000	3.360	1.162	10.178	0.001	4.9	12.2585660338899	2.71186570922267e-05	0.00175250126616154
MS.gene35137	325	186	185	887	2045	869	32.035	18.273	19.448	94.090	218.576	93.827	23.252	135.497666666667	2.54284128911313	2.72081050582897e-05	0.00175724620101437
MS.gene55820	12	23	0	262	555	298	0.833	1.626	0.000	20.259	43.266	23.509	0.819666666666667	29.0113333333333	5.14543546262835	2.72890191221397e-05	0.00176143470926932
MS.gene022754	45	33	35	107	118	97	1.357	1.002	1.122	3.492	3.895	3.233	1.16033333333333	3.54	1.60921004696784	2.73383057830162e-05	0.00176250136754032
MS.gene39292	45	33	35	107	118	97	1.357	1.002	1.122	3.492	3.895	3.233	1.16033333333333	3.54	1.60921004696784	2.73383057830162e-05	0.00176250136754032
MS.gene82941	0	0	0	33	7	34	0.000	0.000	0.000	0.941	0.202	0.989	0.001	0.710666666666667	9.47302922203802	2.73537589367134e-05	0.00176250136754032
MS.gene71654	0	0	0	70	10	18	0.000	0.000	0.000	4.753	0.665	1.251	0.001	2.223	11.118292233027	2.74589854638127e-05	0.00176824257185818
MS.gene019292	31	25	54	0	2	0	5.869	4.701	10.973	0.000	0.411	0.000	7.181	0.137	-5.71193696421562	2.76163601655332e-05	0.00177733318891629
MSTRG.104471	52	68	44	3	11	8	4.263	5.560	3.850	0.265	0.978	0.736	4.55766666666667	0.659666666666667	-2.78848630264227	2.77010974744499e-05	0.00178174108834782
MS.gene018375	6	0	5	240	19	482	0.146	0.000	0.144	6.531	0.510	13.341	0.0966666666666667	6.794	6.13509891358542	2.77690164299305e-05	0.00178506269390666
MS.gene023299	338	307	242	981	655	682	20.680	18.714	15.825	64.614	43.454	45.736	18.4063333333333	51.268	1.47785635765091	2.79169586729817e-05	0.00179352149374998
MS.gene062812	0	0	0	36	7	31	0.000	0.000	0.000	1.129	0.236	0.999	0.001	0.788	9.62205181945638	2.81916180964969e-05	0.00181010655162203
MS.gene052746	16	31	25	138	73	213	0.471	0.903	0.769	4.334	2.310	6.837	0.714333333333333	4.49366666666667	2.65322376227777	2.82430773438152e-05	0.00181234951432816
MS.gene040651	9	29	38	0	0	0	0.324	1.031	1.434	0.000	0.000	0.000	0.929666666666667	0.001	-9.86056971830716	2.83658341420623e-05	0.00181916231989673
MS.gene47041	13	16	31	0	0	0	0.450	0.556	1.183	0.000	0.000	0.000	0.729666666666667	0.001	-9.51109373845979	2.8432262724816e-05	0.0018223568228987
MS.gene96538	28	8	12	91	85	115	0.911	0.267	0.409	3.186	2.995	4.096	0.529	3.42566666666667	2.69504514984767	2.85801266102045e-05	0.00183076411497353
MS.gene74305	128	129	114	263	320	257	8.242	8.310	7.873	18.261	22.351	18.190	8.14166666666667	19.6006666666667	1.26750666329335	2.87136623958562e-05	0.00183824430840862
MSTRG.23854	0	0	4	172	27	123	0.000	0.000	0.188	8.121	1.288	5.920	0.0626666666666667	5.10966666666667	6.34938711253337	2.87530190907929e-05	0.00183952877109425
MS.gene99713	0	0	0	10	17	63	0.000	0.000	0.000	0.330	0.592	2.200	0.001	1.04066666666667	10.0232923212568	2.87742979150472e-05	0.00183952877109425
MS.gene44965	4	2	0	21	53	39	0.404	0.265	0.000	2.405	6.184	4.575	0.223	4.388	4.29844791048289	2.87840476647068e-05	0.00183952877109425
MS.gene007370	0	6	15	123	269	301	0.000	0.091	0.250	2.025	4.475	5.065	0.113666666666667	3.855	5.08384971649938	2.88831263718911e-05	0.00184478563581818
MS.gene070877	0	0	0	228	223	1	0.000	0.000	0.000	17.802	17.538	0.080	0.001	11.8066666666667	13.5273140909181	2.89257614694307e-05	0.00184643338609231
MS.gene48390	136	134	122	35	10	16	5.175	5.081	4.942	1.444	0.433	0.653	5.066	0.843333333333333	-2.58667219285199	2.91291063806015e-05	0.00185833192573301
MS.gene81112	0	2	2	31	17	92	0.000	0.159	0.167	2.316	1.285	7.100	0.108666666666667	3.567	5.03672984695689	2.92457122570518e-05	0.00186468620952433
MS.gene33587	0	2	0	33	74	19	0.000	0.101	0.000	2.113	4.849	1.248	0.0336666666666667	2.73666666666667	6.34495502391337	2.94250653034295e-05	0.00187503150003829
MS.gene059021	82	85	85	22	28	27	7.783	8.042	8.579	2.225	2.924	2.777	8.13466666666667	2.642	-1.62245276336965	2.94714621804152e-05	0.00187689742826795
MS.gene027203	38	15	56	1	0	1	2.852	1.121	4.485	0.096	0.000	0.122	2.81933333333333	0.0726666666666667	-5.27791652025187	2.94990282544165e-05	0.0018775626422222
MS.gene014240	248	201	241	56	77	42	23.870	19.370	24.797	5.852	8.085	4.451	22.679	6.12933333333333	-1.88755495743909	2.96002208501479e-05	0.00188181902594337
MS.gene68182	248	201	241	56	77	42	23.870	19.370	24.797	5.852	8.085	4.451	22.679	6.12933333333333	-1.88755495743909	2.96002208501479e-05	0.00188181902594337
MSTRG.71304	0	0	0	16	10	46	0.000	0.000	0.000	2.102	1.287	6.281	0.001	3.22333333333333	11.654337673643	2.9701961353533e-05	0.001887193101852
MS.gene24724	2028	1815	1372	583	667	453	312.120	278.607	225.307	96.547	111.260	76.400	272.011333333333	94.7356666666667	-1.52168717473414	2.98483934380858e-05	0.00189539890838513
MS.gene05552	19	23	25	64	68	79	1.001	1.177	1.394	3.632	3.855	4.565	1.19066666666667	4.01733333333333	1.75446859247323	2.99036547429677e-05	0.0018978091441217
MS.gene005144	68	66	66	16	4	7	9.779	9.465	10.081	2.476	0.642	1.142	9.775	1.42	-2.78320577269003	3.02402627724174e-05	0.001918061687218
MS.gene31240	0	0	0	18	13	12	0.000	0.000	0.000	4.365	3.110	2.849	0.001	3.44133333333333	11.7487519253728	3.03334067746006e-05	0.00192285744933141
MS.gene31618	0	0	0	10	42	17	0.000	0.000	0.000	0.810	3.320	1.319	0.001	1.81633333333333	10.8268132748554	3.03652433840454e-05	0.00192376359385022
MS.gene49700	16	24	4	166	82	113	0.601	0.894	0.173	6.759	3.358	4.696	0.556	4.93766666666667	3.15067265786057	3.04147137484425e-05	0.00192578521820825
MSTRG.71950	0	0	4	43	47	55	0.000	0.000	0.231	2.538	2.835	4.015	0.077	3.12933333333333	5.34485308510711	3.06730742467492e-05	0.00194102328929255
MS.gene74053	28	25	20	2	3	2	2.858	2.479	2.134	0.217	0.328	0.221	2.49033333333333	0.255333333333333	-3.28588506469188	3.0727896430661e-05	0.0019428263949293
MS.gene73513	0	0	7	208	77	621	0.000	0.000	0.167	4.785	1.788	14.514	0.0556666666666667	7.029	6.9803619478314	3.0736999573271e-05	0.0019428263949293
MS.gene023180	58	101	107	351	249	362	0.651	1.138	1.293	4.269	3.051	4.479	1.02733333333333	3.933	1.93672582514929	3.08128235237087e-05	0.00194649718004092
MS.gene048434	207	198	200	88	78	80	51.881	49.491	53.503	23.733	21.071	21.968	51.625	22.2573333333333	-1.21378912379981	3.10288096258146e-05	0.00195901291676717
MS.gene000900	2	0	14	204	163	281	0.144	0.000	0.960	13.940	11.255	19.580	0.368	14.925	5.34188135498252	3.11073945463871e-05	0.00196284437878256
MS.gene45743	0	0	0	12	12	23	0.000	0.000	0.000	1.472	1.433	2.769	0.001	1.89133333333333	10.8851879345532	3.11961186085228e-05	0.00196731083572298
MSTRG.76242	31	52	74	362	299	185	4.447	7.444	11.368	56.163	46.708	29.263	7.753	44.0446666666667	2.50614076490283	3.12889742079636e-05	0.00197203255487962
MS.gene027083	45	43	19	3	3	5	11.610	11.064	5.232	0.833	0.839	1.413	9.302	1.02833333333333	-3.17723295120899	3.14370450274157e-05	0.001978582132029
MS.gene030401	0	0	0	20	14	11	0.000	0.000	0.000	3.243	2.322	1.767	0.001	2.444	11.2550285698187	3.1459272025275e-05	0.001978582132029
MS.gene000342	4	2	6	33	24	55	0.474	0.295	0.721	4.259	3.097	7.250	0.496666666666667	4.86866666666667	3.29317689988518	3.14650597109275e-05	0.001978582132029
MS.gene54353	4	2	6	33	24	55	0.474	0.295	0.721	4.259	3.097	7.250	0.496666666666667	4.86866666666667	3.29317689988518	3.14650597109275e-05	0.001978582132029
MS.gene043065	33	34	67	212	218	174	1.627	1.663	3.581	11.366	11.734	9.462	2.29033333333333	10.854	2.24459732636225	3.17891168026809e-05	0.00199781391592138
MS.gene76097	22	37	9	0	0	0	0.437	0.737	0.185	0.000	0.000	0.000	0.453	0.001	-8.82336724004624	3.18507207006129e-05	0.0020005390242574
MS.gene50444	8	34	41	0	0	0	0.755	3.205	4.073	0.000	0.000	0.000	2.67766666666667	0.001	-11.3867606604556	3.20090395767727e-05	0.00200933218902481
MS.gene055620	65	66	5	0	0	0	3.859	3.915	0.325	0.000	0.000	0.000	2.69966666666667	0.001	-11.3985655704439	3.20964489397349e-05	0.00201366657289758
MS.gene66895	61	55	33	10	10	8	8.073	7.257	4.626	1.364	1.480	1.127	6.652	1.32366666666667	-2.32924830848395	3.21628204891815e-05	0.00201667688494373
MS.gene49082	0	1	0	124	1	480	0.000	0.033	0.000	4.101	0.036	16.189	0.011	6.77533333333333	9.26664459205102	3.22231387761493e-05	0.00201908273808364
MS.gene28131	489	228	734	2441	3318	2702	29.595	13.766	47.409	158.917	217.688	179.094	30.2566666666667	185.233	2.61401618159926	3.22380124595085e-05	0.00201908273808364
MS.gene26053	0	0	0	25	28	8	0.000	0.000	0.000	4.116	4.645	1.341	0.001	3.36733333333333	11.71739082571	3.2393199982139e-05	0.00202764421760346
MS.gene87227	0	0	0	8	21	93	0.023	0.000	0.000	0.388	1.075	4.709	0.00766666666666667	2.05733333333333	8.06796039051372	3.25493948016174e-05	0.00203625894484551
MSTRG.32656	0	0	1	8	64	48	0.000	0.000	0.039	0.318	2.563	1.942	0.013	1.60766666666667	6.95031287589965	3.25861369022802e-05	0.00203700961929996
MS.gene055840	2	0	0	126	7	171	0.142	0.000	0.000	12.747	0.694	17.631	0.0473333333333333	10.3573333333333	7.77358036591451	3.25985435948374e-05	0.00203700961929996
MS.gene30891	148	137	56	11	23	15	13.845	12.785	5.568	1.142	2.370	1.502	10.7326666666667	1.67133333333333	-2.68293717588479	3.26335590492666e-05	0.00203712974143071
MS.gene31623	0	0	0	8	21	91	0.000	0.000	0.000	0.668	1.662	7.393	0.001	3.241	11.6622233053178	3.26406277240658e-05	0.00203712974143071
MS.gene24073	2	3	8	64	189	27	0.280	0.329	1.055	8.369	24.811	3.540	0.554666666666667	12.24	4.46383872016008	3.26561932179088e-05	0.00203712974143071
MS.gene051102	6	5	0	76	122	34	0.265	0.234	0.000	3.514	5.658	1.622	0.166333333333333	3.598	4.43504596663538	3.26820485625439e-05	0.0020375835916202
MS.gene63797	0	0	0	24	30	8	0.000	0.000	0.000	2.378	2.903	0.743	0.001	2.008	10.9715435539508	3.28594594097842e-05	0.00204569593836255
MS.gene86428	0	0	0	27	7	36	0.000	0.000	0.000	6.396	1.745	8.464	0.001	5.535	12.4343676016689	3.28867829530865e-05	0.00204569593836255
MS.gene86943	0	0	0	27	7	36	0.000	0.000	0.000	6.396	1.745	8.464	0.001	5.535	12.4343676016689	3.28867829530865e-05	0.00204569593836255
MS.gene87002	0	0	0	27	7	36	0.000	0.000	0.000	6.396	1.745	8.464	0.001	5.535	12.4343676016689	3.28867829530865e-05	0.00204569593836255
MS.gene071185	9	19	13	91	47	67	1.574	3.224	2.482	17.040	8.839	12.838	2.42666666666667	12.9056666666667	2.41095681368747	3.30662459249744e-05	0.00205509678770004
MS.gene88835	0	0	0	31	6	68	0.000	0.000	0.000	2.149	0.405	4.729	0.001	2.42766666666667	11.2453546290891	3.3075391008066e-05	0.00205509678770004
MSTRG.56431	27	24	40	1	0	3	2.260	2.036	3.542	0.102	0.000	0.317	2.61266666666667	0.139666666666667	-4.22546342390286	3.32063498673064e-05	0.00206206543858892
MS.gene008713	0	0	0	7	25	67	0.000	0.000	0.000	0.927	3.549	9.548	0.001	4.67466666666667	12.1906477800384	3.35597564983547e-05	0.00208283206346834
MS.gene58600	170	208	235	690	475	541	9.895	12.080	14.578	43.259	29.975	34.490	12.1843333333333	35.908	1.55927798410522	3.40947958010911e-05	0.00211484155900591
MS.gene40333	253	347	4	0	2	0	14.087	19.286	0.219	0.000	0.118	0.000	11.1973333333333	0.0393333333333333	-8.15318702347317	3.41858314835009e-05	0.00211928965261143
MS.gene85040	0	0	0	141	1	302	0.000	0.000	0.000	4.374	0.031	9.574	0.001	4.65966666666667	12.1860110387804	3.44737520911423e-05	0.00213593135413967
MSTRG.82255	0	2	0	83	8	221	0.000	0.172	0.000	7.657	0.747	20.882	0.0573333333333333	9.762	7.41165878241274	3.46229567663236e-05	0.00214396452667174
MS.gene07211	0	0	0	26	15	10	0.000	0.000	0.000	4.347	2.435	1.754	0.001	2.84533333333333	11.4743819601033	3.47592878281694e-05	0.00215040534407106
MS.gene72281	0	0	0	7	27	37	0.000	0.000	0.000	1.743	6.320	8.693	0.001	5.58533333333333	12.4474276681454	3.47661871048273e-05	0.00215040534407106
MS.gene019021	96	110	121	253	450	363	8.089	9.259	10.913	22.988	41.140	33.535	9.42033333333333	32.5543333333333	1.78899957963597	3.4861922786604e-05	0.00215511140040345
MS.gene025212	82	77	13	4	2	1	10.353	9.716	1.730	0.520	0.330	0.142	7.26633333333333	0.330666666666667	-4.45777802397527	3.50429613842363e-05	0.00216508248065558
MS.gene010555	10	15	12	105	104	37	0.517	0.782	0.694	5.971	5.974	2.163	0.664333333333333	4.70266666666667	2.8234998655872	3.50998934017508e-05	0.00216615920641328
MS.gene64700	10	15	12	105	104	37	0.517	0.782	0.694	5.971	5.974	2.163	0.664333333333333	4.70266666666667	2.8234998655872	3.50998934017508e-05	0.00216615920641328
MS.gene27711	544	444	185	82	50	33	14.122	11.490	5.134	2.286	1.401	0.933	10.2486666666667	1.54	-2.73443397384323	3.51823014265002e-05	0.00217002377291258
MS.gene005737	0	0	1	142	111	3	0.000	0.000	0.049	6.212	4.905	0.146	0.0163333333333333	3.75433333333333	7.84459368866584	3.5228017105254e-05	0.00217162210447712
MSTRG.104086	1	0	0	54	4	230	0.062	0.000	0.000	3.604	0.269	15.628	0.0206666666666667	6.50033333333333	8.29706417560156	3.5255696056773e-05	0.00217210739537195
MS.gene22039	3	4	2	24	40	20	0.594	0.622	0.372	4.501	7.527	3.819	0.529333333333333	5.28233333333333	3.31892693161835	3.52894620103913e-05	0.00217296695161795
MSTRG.93285	34	38	58	158	143	272	3.381	3.768	6.156	16.905	15.418	29.632	4.435	20.6516666666667	2.21925220758475	3.55681463339408e-05	0.00218889805603701
MS.gene065215	21	38	19	2	2	2	1.438	2.620	1.438	0.183	0.159	0.145	1.832	0.162333333333333	-3.49638832673576	3.56963775166349e-05	0.00219555745190089
MS.gene85999	116	195	150	29	19	6	8.359	14.025	11.612	2.275	1.453	0.440	11.332	1.38933333333333	-3.02793782482075	3.59414504102682e-05	0.00220939187258547
MS.gene006411	106	89	73	26	24	31	5.893	4.946	4.317	1.531	1.455	1.874	5.052	1.62	-1.64086082601556	3.61713936559011e-05	0.00222103698581638
MS.gene34377	106	89	73	26	24	31	5.893	4.946	4.317	1.531	1.455	1.874	5.052	1.62	-1.64086082601556	3.61713936559011e-05	0.00222103698581638
MS.gene054897	277	250	155	663	578	550	24.176	21.690	14.411	62.172	54.624	52.554	20.0923333333333	56.45	1.49032846625725	3.63544485705404e-05	0.00222983471884542
MS.gene65378	291	406	289	71	65	124	5.892	8.188	6.232	1.549	1.417	2.742	6.77066666666667	1.90266666666667	-1.83127506017174	3.63553378193389e-05	0.00222983471884542
MS.gene46793	15	8	11	66	38	99	2.106	1.128	1.655	10.037	5.807	15.276	1.62966666666667	10.3733333333333	2.67023074986541	3.6472760106071e-05	0.0022357863106721
MS.gene58013	0	0	0	8	20	35	0.000	0.000	0.000	0.291	0.732	1.276	0.001	0.766333333333333	9.58182824999702	3.66734508778442e-05	0.0022455782601729
MS.gene58279	0	0	0	8	20	35	0.000	0.000	0.000	0.291	0.732	1.276	0.001	0.766333333333333	9.58182824999702	3.66734508778442e-05	0.0022455782601729
MS.gene064419	0	0	0	13	11	41	0.000	0.000	0.000	0.660	0.556	2.105	0.001	1.107	10.1124395067816	3.68383585179216e-05	0.00225409545555754
MS.gene51446	10	20	8	83	46	69	0.298	0.596	0.246	2.711	1.532	2.306	0.38	2.183	2.52224080665984	3.68650170289291e-05	0.00225409545555754
MS.gene023501	32	87	106	1217	328	551	2.278	6.143	8.020	92.919	25.237	42.820	5.48033333333333	53.6586666666667	3.29147565554246	3.6874211216514e-05	0.00225409545555754
MS.gene057686	0	0	11	350	193	1282	0.000	0.000	0.404	12.815	7.109	47.817	0.134666666666667	22.5803333333333	7.38953018100782	3.69723537396518e-05	0.00225883573549451
MS.gene004238	12	16	20	0	0	0	0.734	0.987	1.257	0.000	0.000	0.000	0.992666666666667	0.001	-9.95516553786094	3.70527162932448e-05	0.00226194793639826
MS.gene057506	8	4	5	23	49	71	0.541	0.272	0.364	1.676	3.645	5.282	0.392333333333333	3.53433333333333	3.17128629144791	3.70760217803557e-05	0.00226194793639826
MS.gene68561	0	0	0	19	11	13	0.000	0.000	0.000	1.139	0.654	0.825	0.001	0.872666666666667	9.76928688122408	3.70885582428489e-05	0.00226194793639826
MS.gene053352	59	69	29	5	0	4	6.985	8.151	3.669	0.673	0.000	0.543	6.26833333333333	0.405333333333333	-3.95090117248408	3.71057970344543e-05	0.00226194793639826
MS.gene015967	93	74	57	16	13	23	24.756	19.567	16.133	4.703	3.805	6.658	20.152	5.05533333333333	-1.99504489987618	3.73257472576782e-05	0.00227346893446728
MS.gene49844	7	9	1	33	73	92	1.153	1.455	0.220	5.399	12.190	15.536	0.942666666666667	11.0416666666667	3.55006642930325	3.73418528301557e-05	0.00227346893446728
MS.gene024732	125	144	113	51	39	38	9.811	11.299	9.468	4.333	3.347	3.252	10.1926666666667	3.644	-1.48393668317554	3.73569841145847e-05	0.00227346893446728
MS.gene015230	8	13	10	65	53	35	0.319	0.559	0.435	2.933	2.378	1.581	0.437666666666667	2.29733333333333	2.39205578533206	3.78575687992887e-05	0.0023026556516599
MSTRG.109668	0	1	0	17	16	23	0.000	0.113	0.000	1.581	1.531	2.222	0.0376666666666667	1.778	5.56082314713574	3.79588927949549e-05	0.00230753876787779
MS.gene021737	313	332	351	81	68	27	19.704	20.837	23.598	5.477	4.625	1.847	21.3796666666667	3.983	-2.42431197516154	3.84338160307629e-05	0.00233511516278651
MS.gene058930	0	0	0	55	4	70	0.000	0.000	0.000	9.194	0.675	11.980	0.001	7.283	12.8303171298102	3.84847870242007e-05	0.00233691730553488
MS.gene041615	0	0	0	14	10	20	0.000	0.000	0.000	1.530	1.055	2.201	0.001	1.59533333333333	10.6396421808173	3.85318866761911e-05	0.00233747944450911
MSTRG.47232	131	128	109	242	237	241	13.380	13.021	11.818	26.536	26.143	26.933	12.7396666666667	26.5373333333333	1.05869587539287	3.85366734965484e-05	0.00233747944450911
MS.gene65094	5	2	14	125	552	38	0.488	0.222	1.430	12.572	55.880	3.857	0.713333333333333	24.103	5.07849252285485	3.85597616654452e-05	0.00233758696672345
MS.gene05032	6	2	4	28	24	44	0.682	0.303	0.462	3.680	3.105	5.841	0.482333333333333	4.20866666666667	3.12526082923127	3.86758843698158e-05	0.0023433312349725
MS.gene72660	18	15	29	101	199	85	1.141	0.898	1.902	6.745	13.360	5.776	1.31366666666667	8.627	2.71525970722305	3.88108276683623e-05	0.00235020884985015
MS.gene06128	11	19	65	0	0	0	0.693	1.193	4.299	0.000	0.000	0.000	2.06166666666667	0.001	-11.0095953791426	3.89010865832708e-05	0.00235437448192107
MS.gene94151	1910	1606	120	58	61	79	206.815	173.413	13.916	6.739	7.123	9.425	131.381333333333	7.76233333333333	-4.08112611454722	3.89664187905784e-05	0.00235702773474218
MS.gene025031	177	145	71	22	30	26	18.036	14.721	7.774	2.432	3.351	2.925	13.5103333333333	2.90266666666667	-2.21861245803944	3.92025916203832e-05	0.00237000629142279
MS.gene71607	152	122	79	34	28	23	47.004	37.586	25.968	11.261	9.400	7.877	36.8526666666667	9.51266666666667	-1.95384728612511	3.92535761291952e-05	0.00237050183883243
MS.gene05012	0	0	0	13	15	12	0.000	0.000	0.000	0.885	0.987	0.836	0.001	0.902666666666667	9.81804952285384	3.92540198358624e-05	0.00237050183883243
MS.gene057815	2	4	7	32	44	29	0.147	0.310	0.542	2.527	3.513	2.315	0.333	2.785	3.06408324515613	3.95357425751843e-05	0.00238538415042314
MS.gene92753	119	143	91	290	238	299	5.005	6.007	4.088	13.109	10.848	13.787	5.03333333333333	12.5813333333333	1.32169877413966	3.95439642684995e-05	0.00238538415042314
MS.gene005491	855	1024	813	184	333	193	63.937	76.320	64.854	14.804	26.982	15.802	68.3703333333333	19.196	-1.83256474090305	3.97565430816719e-05	0.0023968889794363
MS.gene37033	0	0	0	34	5	86	0.000	0.000	0.000	6.424	0.960	16.675	0.001	8.01966666666667	12.9693265577087	3.9792172590315e-05	0.00239771890070851
MS.gene041947	355	350	304	63	73	21	27.609	27.152	25.302	5.241	6.172	1.830	26.6876666666667	4.41433333333333	-2.59590569546869	3.9820303619973e-05	0.002398096329922
MS.gene028908	0	0	0	11	28	13	0.000	0.000	0.000	4.385	11.792	5.639	0.001	7.272	12.8281364841941	3.99655430327202e-05	0.00240319233594927
MS.gene051560	15	22	11	0	0	0	0.975	1.402	0.755	0.000	0.000	0.000	1.044	0.001	-10.0279059965699	3.99693773057042e-05	0.00240319233594927
MS.gene34838	90	28	22	365	255	349	11.334	3.478	2.913	49.255	34.718	47.921	5.90833333333333	43.9646666666667	2.89552140375478	3.99706638408573e-05	0.00240319233594927
MSTRG.67777	2	1	1	17	26	18	0.128	0.067	0.068	1.063	1.656	1.138	0.0876666666666667	1.28566666666667	3.87434444133646	4.00102749090413e-05	0.0024041072000522
MSTRG.75999	67	75	30	5	4	0	4.920	5.505	2.131	0.371	0.254	0.000	4.18533333333333	0.208333333333333	-4.32837693403267	4.00297243201659e-05	0.0024041072000522
MS.gene64198	0	0	0	22	7	82	0.000	0.000	0.000	0.719	0.228	2.741	0.001	1.22933333333333	10.2636604397082	4.01897093531086e-05	0.00241239445315709
MS.gene016265	493	548	343	130	150	84	61.157	67.835	45.388	17.348	20.223	11.472	58.1266666666667	16.3476666666667	-1.83011544628465	4.03635912266257e-05	0.00242150634324898
MS.gene99908	20	14	6	114	229	53	2.240	1.564	0.717	13.719	27.829	6.503	1.507	16.017	3.40985263278784	4.06567009932066e-05	0.00243775711925697
MS.gene34104	0	0	0	7	23	49	0.000	0.000	0.000	0.423	1.389	3.031	0.001	1.61433333333333	10.6567227868805	4.07040968467786e-05	0.00243926529223979
MS.gene23654	72	52	18	278	826	248	5.459	3.963	1.457	22.779	68.283	20.725	3.62633333333333	37.2623333333333	3.36113456823023	4.08444859693941e-05	0.00244577195134771
MS.gene40913	38	29	13	109	106	113	1.469	1.103	0.548	4.496	4.397	4.739	1.04	4.544	2.12737930647623	4.08572776874237e-05	0.00244577195134771
MS.gene74495	257	252	83	17	25	39	41.726	40.796	14.468	3.005	4.335	6.915	32.33	4.75166666666667	-2.76636796890929	4.10180404146729e-05	0.00245405587567677
MS.gene067365	0	0	0	13	11	16	0.000	0.000	0.000	1.052	0.836	1.277	0.001	1.055	10.0430272835945	4.18942460368069e-05	0.00250374625933104
MS.gene067366	0	0	0	13	11	16	0.000	0.000	0.000	1.052	0.836	1.277	0.001	1.055	10.0430272835945	4.18942460368069e-05	0.00250374625933104
MSTRG.91050	37	23	34	91	132	214	2.696	1.709	2.702	7.180	10.563	17.251	2.369	11.6646666666667	2.2997949772946	4.2390052248537e-05	0.00253199753261877
MS.gene051057	162	176	76	34	15	22	35.617	38.528	17.858	8.064	3.481	5.310	30.6676666666667	5.61833333333333	-2.44850427748403	4.2672127363383e-05	0.00254745863877668
MS.gene072635	0	0	0	11	13	16	0.000	0.000	0.000	0.891	1.071	1.373	0.001	1.11166666666667	10.1185085453508	4.30502932484589e-05	0.00256863626734793
MS.gene36707	0	0	0	50	78	4	0.000	0.000	0.000	4.640	7.241	0.335	0.001	4.072	11.9915218460757	4.31933194760967e-05	0.00257576866430975
MS.gene69686	200	168	205	47	71	53	15.771	13.177	17.282	4.004	6.072	4.587	15.41	4.88766666666667	-1.65664905839703	4.34931379177884e-05	0.0025922382950501
MSTRG.104130	62	71	36	8	9	14	14.229	16.251	8.755	1.976	2.240	3.520	13.0783333333333	2.57866666666667	-2.34248150027355	4.37803211933475e-05	0.00260790943595277
MS.gene61465	0	0	0	108	2	110	0.000	0.000	0.000	8.724	0.143	9.055	0.001	5.974	12.5444815223108	4.38036326758065e-05	0.00260790943595277
MSTRG.19581	0	0	0	13	10	29	0.000	0.000	0.000	1.362	0.998	2.987	0.001	1.78233333333333	10.7995514606775	4.4146297737492e-05	0.00262688436661953
MSTRG.107491	832	1038	353	163	155	139	95.744	119.147	43.345	20.195	19.397	17.585	86.0786666666667	19.059	-2.17518330617151	4.43088549920563e-05	0.0026351273815395
MS.gene86230	5	5	5	24	26	46	0.225	0.217	0.215	1.069	1.187	2.098	0.219	1.45133333333333	2.72837613186587	4.44443854281498e-05	0.00264144004570474
MSTRG.44573	55	45	16	0	2	0	10.053	8.190	3.036	0.000	0.360	0.000	7.093	0.12	-5.88528963664629	4.4463172946683e-05	0.00264144004570474
MS.gene030544	0	1	1	123	2	203	0.000	0.074	0.069	7.905	0.137	13.212	0.0476666666666667	7.08466666666667	7.21557542459079	4.45457911655409e-05	0.00264491539467255
MSTRG.63678	1	1	0	17	18	31	0.055	0.054	0.000	0.999	1.066	1.856	0.0363333333333333	1.307	5.16882160173966	4.48668857449784e-05	0.00266253890265628
MS.gene91068	24	15	35	92	113	130	2.828	1.730	4.424	11.830	14.649	16.901	2.994	14.46	2.27192142578006	4.49868682673299e-05	0.00266821519491887
MS.gene39294	0	0	0	22	12	11	0.000	0.003	0.000	1.131	0.621	0.576	0.001	0.776	9.59991284218713	4.51381209224218e-05	0.0026757390103126
MS.gene014249	2730	2162	0	0	0	2	362.870	286.624	0.000	0.000	0.000	0.333	216.498	0.111	-10.9295783055403	4.52353676939842e-05	0.00268005501541246
MS.gene061583	5	6	2	20	57	44	0.576	0.763	0.205	2.604	7.483	5.889	0.514666666666667	5.32533333333333	3.37116158017589	4.52937710751924e-05	0.00268095857074938
MS.gene47124	1	2	5	25	25	53	0.075	0.109	0.256	1.429	1.394	3.023	0.146666666666667	1.94866666666667	3.73187440028139	4.52995115313644e-05	0.00268095857074938
MSTRG.67697	0	2	0	48	15	34	0.000	0.252	0.000	5.385	1.693	3.883	0.084	3.65366666666667	5.4428118811024	4.57254591703607e-05	0.00270470776989039
MS.gene048208	0	0	6	64	124	211	0.000	0.000	0.359	3.777	7.316	12.621	0.119666666666667	7.90466666666667	6.04561137815568	4.58560312052237e-05	0.0027109690124809
MS.gene026370	110	148	295	899	914	921	2.212	2.968	6.332	19.423	19.907	20.270	3.83733333333333	19.8666666666667	2.37217383349659	4.58911976665649e-05	0.00271158625177883
MS.gene42299	0	0	0	125	1	247	0.000	0.000	0.000	2.249	0.027	4.525	0.001	2.267	11.1465686757408	4.6097218963803e-05	0.00272229273822532
MS.gene027801	30	22	69	356	178	304	1.670	1.188	4.078	21.191	10.684	18.432	2.312	16.769	2.85858335505915	4.6126616196407e-05	0.00272256269741398
MS.gene010509	0	0	0	9	15	24	0.000	0.000	0.000	0.946	1.526	2.497	0.001	1.65633333333333	10.693777325829	4.61675260287889e-05	0.0027235115166612
MS.gene84694	16	23	10	0	0	0	1.599	2.236	1.068	0.000	0.000	0.000	1.63433333333333	0.001	-10.6744865455645	4.63877083442714e-05	0.0027350292598295
MS.gene34048	0	0	0	5	39	50	0.000	0.000	0.000	0.209	1.554	2.008	0.001	1.257	10.2957689344205	4.64532801903788e-05	0.00273742365682863
MS.gene072659	4631	4154	3202	1817	1754	1822	308.562	276.022	227.686	130.249	126.684	132.993	270.756666666667	129.975333333333	-1.05875900567579	4.65339100125596e-05	0.00274030433884573
MS.gene67835	30	16	10	0	0	0	2.456	1.325	0.856	0.000	0.000	0.000	1.54566666666667	0.001	-10.5940135106534	4.65521399820327e-05	0.00274030433884573
MSTRG.28881	62	48	40	133	204	373	1.041	0.807	0.706	2.398	3.692	6.836	0.851333333333333	4.30866666666667	2.33944546657522	4.67224837083269e-05	0.0027488510244897
MSTRG.33696	115	102	63	22	6	13	20.512	18.054	11.870	4.290	1.157	2.480	16.812	2.64233333333333	-2.66960698081629	4.67474619359991e-05	0.0027488510244897
MS.gene060307	18	41	88	0	0	2	1.128	2.562	5.885	0.000	0.000	0.137	3.19166666666667	0.0456666666666667	-6.12702468873916	4.68530718377172e-05	0.00275358466031892
MS.gene048743	487	684	678	171	229	205	60.141	84.289	89.389	22.721	30.626	27.725	77.9396666666667	27.024	-1.52811652813216	4.71114867171e-05	0.00276728886037359
MS.gene056819	1	0	0	16	15	26	0.157	0.000	0.000	1.947	1.837	3.183	0.0523333333333333	2.32233333333333	5.47170109906233	4.71656882430689e-05	0.00276892094392362
MS.gene22024	0	0	0	19	34	8	0.000	0.000	0.000	1.027	1.840	0.422	0.001	1.09633333333333	10.0984707921142	4.71933598437136e-05	0.00276892094392362
MS.gene35971	0	1	0	292	1	142	0.000	0.051	0.000	12.231	0.050	6.087	0.017	6.12266666666667	8.49248158470419	4.72150180104788e-05	0.00276892094392362
MS.gene99191	24	20	16	1	0	0	1.040	0.873	0.740	0.047	0.000	0.000	0.884333333333333	0.0156666666666667	-5.81882010855105	4.74152539124013e-05	0.00277917757111566
MS.gene061055	16	20	38	107	118	119	0.820	1.032	2.100	5.963	6.632	6.740	1.31733333333333	6.445	2.2905599123855	4.75592019448361e-05	0.00278612576948846
MS.gene47601	274	331	199	701	558	627	3.917	4.725	3.047	10.796	8.669	9.838	3.89633333333333	9.76766666666667	1.3258968614603	4.77036039840972e-05	0.00279237087235978
MS.gene98310	2500	2064	2871	380	342	72	97.740	80.509	119.810	15.991	14.490	3.089	99.353	11.19	-3.15035349452026	4.77167309357706e-05	0.00279237087235978
MS.gene056374	0	0	0	35	6	30	0.000	0.000	0.000	3.788	0.618	3.288	0.001	2.56466666666667	11.3245556135755	4.79064465549026e-05	0.00280197779620798
MS.gene014909	0	0	0	18	11	12	0.000	0.000	0.000	1.107	0.691	0.728	0.001	0.842	9.7176764230664	4.80006284240439e-05	0.00280449489437997
MS.gene42608	0	0	0	18	11	12	0.000	0.000	0.000	1.107	0.691	0.728	0.001	0.842	9.7176764230664	4.80006284240439e-05	0.00280449489437997
MS.gene040303	4	3	3	45	18	26	0.142	0.126	0.122	1.845	0.747	1.075	0.13	1.22233333333333	3.23305423696205	4.80597854718511e-05	0.00280645603490736
MS.gene50085	4446	4780	3530	1919	1929	1618	1227.224	1316.058	1039.958	570.106	577.383	489.446	1194.41333333333	545.645	-1.13026764041926	4.81121812063724e-05	0.00280802047055776
MSTRG.43643	12	11	8	59	36	136	0.582	0.532	0.415	3.079	1.893	7.226	0.509666666666667	4.066	2.99598430920508	4.83865151066228e-05	0.00282212864717554
MS.gene92370	18	29	9	0	0	0	0.479	0.773	0.258	0.000	0.000	0.000	0.503333333333333	0.001	-8.97537033349128	4.84053761907719e-05	0.00282212864717554
MS.gene001417	161	220	121	10	19	1	4.074	5.553	3.285	0.286	0.526	0.028	4.304	0.28	-3.94217934561166	4.84977590279054e-05	0.00282601234939122
MS.gene036758	14	14	14	0	0	0	0.923	0.914	0.986	0.000	0.000	0.000	0.941	0.001	-9.87805091272854	4.85829196126556e-05	0.00282947130230562
MS.gene79428	22	55	98	862	232	775	1.120	2.797	5.347	47.198	12.821	43.241	3.088	34.42	3.47850243965949	4.87769667909328e-05	0.00283926477712019
MS.gene47128	0	0	0	10	13	42	0.000	0.000	0.000	0.973	1.302	4.162	0.001	2.14566666666667	11.0672102527886	4.90028030547168e-05	0.00285050743105364
MS.gene38368	171	155	149	67	53	49	9.538	8.642	8.906	4.032	3.209	3.028	9.02866666666667	3.423	-1.39925165710624	4.90220944957158e-05	0.00285050743105364
MS.gene71664	92	141	104	338	240	401	7.566	11.564	9.129	29.945	21.402	36.099	9.41966666666667	29.1486666666667	1.62968197916745	4.92136912634317e-05	0.00286013177853498
MS.gene056288	0	0	0	24	13	10	0.000	0.000	0.000	1.258	0.699	0.548	0.001	0.835	9.70563238736141	4.92863550840743e-05	0.00286283761475111
MS.gene061737	22	29	28	0	2	0	1.177	1.547	1.599	0.000	0.108	0.000	1.441	0.036	-5.32292961873244	4.93771016949722e-05	0.00286659038352611
MS.gene021051	0	5	0	32	98	138	0.000	0.236	0.000	1.725	5.405	7.647	0.0786666666666667	4.92566666666667	5.96842273604292	4.94316723900854e-05	0.00286824009752968
MS.gene035754	0	0	0	30	15	9	0.000	0.000	0.000	1.407	0.709	0.430	0.001	0.848666666666667	9.7290542031802	4.95216916274671e-05	0.00287194385722782
MS.gene048690	4852	5306	2461	843	1155	569	357.629	390.044	193.653	66.855	92.322	45.938	313.775333333333	68.3716666666667	-2.19826144406348	4.9638874439991e-05	0.00287721818410996
MS.gene05451	53	53	61	412	124	377	9.298	9.273	11.423	77.780	23.590	72.468	9.998	57.946	2.53499764360437	4.97385403360274e-05	0.00288147214183348
MS.gene040541	0	0	1	15	16	24	0.000	0.000	0.048	0.729	0.778	1.208	0.016	0.905	5.82177398197057	4.99959894095363e-05	0.00289485753674034
MS.gene86155	0	0	0	87	64	3	0.000	0.000	0.000	2.275	1.686	0.080	0.001	1.347	10.3955341354623	5.00429786180005e-05	0.00289549413293161
MSTRG.70641	107	102	4	0	1	0	5.685	5.404	0.227	0.000	0.058	0.000	3.772	0.0193333333333333	-7.60809546626868	5.00928495130449e-05	0.00289549413293161
MS.gene66635	37	24	16	2	2	2	2.227	1.403	1.011	0.109	0.124	0.151	1.547	0.128	-3.59525748144904	5.00997700703646e-05	0.00289549413293161
MS.gene48394	30	9	20	0	0	0	0.706	0.213	0.499	0.000	0.000	0.000	0.472666666666667	0.001	-8.88467931651836	5.01125951918023e-05	0.00289549413293161
MS.gene036780	180	174	127	47	62	47	10.117	9.783	7.659	2.825	3.815	2.901	9.18633333333333	3.18033333333333	-1.53031115035383	5.03063504042287e-05	0.00290515862213278
MS.gene023805	0	0	0	10	14	16	0.000	0.000	0.000	0.468	0.651	0.736	0.001	0.618333333333333	9.27224097078701	5.05450963235402e-05	0.00291740975443019
MS.gene066610	0	0	0	24	15	9	0.000	0.000	0.000	1.069	0.675	0.383	0.001	0.709	9.46964181723952	5.06712136424876e-05	0.00292315061300213
MS.gene63751	32	20	12	331	66	174	2.175	1.394	0.882	24.440	4.922	13.068	1.48366666666667	14.1433333333333	3.25288327272582	5.07231133669732e-05	0.00292460617797186
MS.gene65765	0	0	0	49	2	259	0.000	0.000	0.000	12.822	0.528	69.144	0.001	27.498	14.7470390710955	5.09787427571076e-05	0.00293780073736257
MS.gene09237	5	7	2	126	47	23	0.197	0.288	0.101	5.758	2.191	1.052	0.195333333333333	3.00033333333333	3.94111272222628	5.12738548319159e-05	0.00295325554831769
MS.gene22774	0	0	0	7	29	23	0.000	0.000	0.000	0.721	2.978	2.412	0.001	2.037	10.9922302649659	5.19641741818516e-05	0.00299143284864565
MS.gene33910	0	0	0	16	8	102	0.000	0.000	0.000	0.773	0.379	5.129	0.001	2.09366666666667	11.031816053279	5.19912371155929e-05	0.00299143284864565
MS.gene32864	0	0	0	18	37	8	0.000	0.000	0.000	1.218	2.558	0.534	0.001	1.43666666666667	10.4885096532553	5.22527226864684e-05	0.0030049014610038
MS.gene014208	747	671	545	271	256	321	158.626	142.013	123.548	61.791	58.920	74.651	141.395666666667	65.1206666666667	-1.11855053250407	5.24250849368077e-05	0.00301323341964358
MS.gene029890	67	39	45	592	450	124	7.366	4.354	5.328	70.479	53.955	15.058	5.68266666666667	46.4973333333333	3.03250798113667	5.24621495848179e-05	0.00301378423068027
MS.gene23576	130	210	97	29	40	27	9.331	15.047	7.453	2.238	3.142	2.126	10.6103333333333	2.502	-2.08431628593347	5.26802098430045e-05	0.00302472664536279
MS.gene045167	550	526	854	199	146	118	19.951	19.042	33.090	7.787	5.752	4.684	24.0276666666667	6.07433333333333	-1.98389857005685	5.28635599654796e-05	0.00303366570757419
MS.gene95712	27	51	31	144	151	101	0.673	1.260	0.822	3.864	4.076	2.741	0.918333333333333	3.56033333333333	1.95492250059797	5.30441859576563e-05	0.00304243917219264
MS.gene70511	590	528	448	186	109	198	74.267	66.308	60.268	25.217	14.831	27.346	66.9476666666667	22.4646666666667	-1.57537611889606	5.36569389692916e-05	0.00307597588552343
MS.gene01639	0	0	1	7	48	50	0.000	0.000	0.050	0.485	3.422	3.571	0.0166666666666667	2.49266666666667	7.22458056608344	5.37785594272872e-05	0.00308133725086357
MS.gene75789	165	124	116	403	352	287	8.232	6.190	6.196	21.673	19.047	15.688	6.87266666666667	18.8026666666667	1.45199539141097	5.39339190537271e-05	0.00308862515245224
MS.gene43039	0	3	0	58	18	43	0.000	0.539	0.096	11.341	3.557	8.423	0.211666666666667	7.77366666666667	5.1987292502409	5.41815507329592e-05	0.00310118681768304
MS.gene049671	0	0	0	9	16	17	0.000	0.000	0.000	0.339	0.618	0.648	0.001	0.535	9.06339508128851	5.42326838665658e-05	0.00310249426651581
MS.gene42386	22	15	9	90	47	87	1.159	0.811	0.500	5.178	2.723	5.070	0.823333333333333	4.32366666666667	2.39270676161283	5.43209203649724e-05	0.00310592182103496
MS.gene017786	0	0	0	16	12	11	0.000	0.000	0.000	1.251	0.955	0.824	0.001	1.01	9.98013957763916	5.45125387009016e-05	0.00311525381405579
MS.gene037392	0	0	0	48	13	10	0.000	0.000	0.000	1.300	0.364	0.280	0.001	0.648	9.33985000288462	5.46529201777304e-05	0.00312164955427655
MS.gene031912	11	10	6	70	28	59	0.354	0.335	0.210	2.441	0.995	2.095	0.299666666666667	1.84366666666667	2.62114732120148	5.47635716883753e-05	0.00312483718605874
MS.gene064818	0	0	10	218	259	352	0.000	0.000	0.407	8.738	10.423	14.322	0.135666666666667	11.161	6.36225619112915	5.47836709521672e-05	0.00312483718605874
MS.gene003988	15	22	10	0	0	0	1.494	2.182	1.055	0.000	0.000	0.000	1.577	0.001	-10.6229669447905	5.47942106832652e-05	0.00312483718605874
MS.gene46296	0	0	0	12	10	22	0.000	0.000	0.000	0.532	0.462	0.974	0.001	0.656	9.35755200461808	5.49792359704371e-05	0.00313375929934197
MS.gene070165	190	218	185	40	56	20	6.558	7.534	6.844	1.493	2.101	0.768	6.97866666666667	1.454	-2.26292415440729	5.52064215667586e-05	0.00314507398833254
MS.gene87410	10	11	34	170	92	192	0.510	0.570	1.830	9.226	5.044	10.609	0.97	8.293	3.09583743992189	5.52917384563742e-05	0.00314829895615615
MS.gene92766	188	211	139	49	57	30	35.339	39.501	27.927	9.986	11.618	6.080	34.2556666666667	9.228	-1.89225275326585	5.55205067849587e-05	0.00315968443024353
MS.gene015276	11	20	14	0	0	0	0.693	1.293	0.947	0.000	0.000	0.000	0.977666666666667	0.001	-9.9331988550358	5.56456091126085e-05	0.00316516149841459
MS.gene06297	0	0	0	120	81	2	0.000	0.000	0.000	3.415	2.334	0.071	0.001	1.94	10.9218409370745	5.57280205381846e-05	0.00316671256873337
MS.gene049480	0	1	1	18	18	22	0.000	0.127	0.183	2.520	2.539	3.088	0.103333333333333	2.71566666666667	4.71592878757841	5.57306298912645e-05	0.00316671256873337
MS.gene30256	0	0	0	19	7	52	0.000	0.000	0.000	1.097	0.374	3.002	0.001	1.491	10.5420645422834	5.58118205669323e-05	0.00316968364282403
MS.gene020329	474	458	607	167	170	113	61.752	59.506	84.407	23.412	24.016	16.130	68.555	21.186	-1.69415066463328	5.65555561647205e-05	0.00320809594894209
MS.gene068339	0	0	0	24	7	22	0.000	0.000	0.000	0.707	0.207	0.673	0.001	0.529	9.04712391211403	5.65793536932859e-05	0.00320809594894209
MSTRG.46678	34	12	39	138	144	205	2.577	0.905	3.123	11.134	11.736	16.815	2.20166666666667	13.2283333333333	2.58696333889721	5.65938700172393e-05	0.00320809594894209
MS.gene75627	0	0	0	5	26	102	0.000	0.000	0.000	0.143	0.772	3.019	0.001	1.31133333333333	10.3568187415574	5.66051981580703e-05	0.00320809594894209
MSTRG.10908	346	419	271	829	929	706	35.083	42.376	29.263	90.437	102.066	78.410	35.574	90.3043333333333	1.34397201580367	5.67758968887499e-05	0.00321610821704631
MS.gene61115	0	0	0	7	20	33	0.000	0.000	0.000	1.336	3.918	6.465	0.001	3.90633333333333	11.9315993464901	5.68304957673458e-05	0.00321725105423404
MS.gene40402	8	3	4	39	25	93	0.729	0.294	0.407	3.847	2.490	9.395	0.476666666666667	5.244	3.45961503927716	5.68547457106629e-05	0.00321725105423404
MS.gene059641	0	0	0	12	10	35	0.000	0.000	0.000	0.530	0.460	1.562	0.001	0.850666666666667	9.73245011304371	5.69508802605796e-05	0.00322102900188588
MS.gene069027	25	20	29	86	68	78	0.594	0.482	0.735	2.195	1.743	2.028	0.603666666666667	1.98866666666667	1.71997743138505	5.76926846856076e-05	0.00326130204058343
MS.gene059110	0	0	0	32	5	48	0.000	0.000	0.000	1.186	0.195	1.777	0.001	1.05266666666667	10.0398329551391	5.78374423474157e-05	0.00326780059375152
MS.gene049839	33	56	89	0	4	5	1.860	3.111	5.307	0.000	0.214	0.299	3.426	0.171	-4.3244569211981	5.78759898023993e-05	0.00326829469498966
MS.gene21722	2	9	20	74	177	168	0.166	0.902	2.243	8.269	19.756	18.985	1.10366666666667	15.67	3.8276287646841	5.8194913390974e-05	0.00328199010181282
MS.gene007964	7	12	8	39	46	136	0.404	0.720	0.518	2.442	2.904	8.640	0.547333333333333	4.662	3.09045737807222	5.8202382687107e-05	0.00328199010181282
MS.gene43899	97	112	116	261	212	293	16.330	18.644	20.686	47.082	38.542	53.895	18.5533333333333	46.5063333333333	1.32574879099083	5.82552998468136e-05	0.00328199010181282
MS.gene68338	97	112	116	261	212	293	16.330	18.644	20.686	47.082	38.542	53.895	18.5533333333333	46.5063333333333	1.32574879099083	5.82552998468136e-05	0.00328199010181282
MS.gene002270	0	0	0	11	11	44	0.000	0.000	0.000	0.606	0.624	2.480	0.001	1.23666666666667	10.272240970787	5.82681480880999e-05	0.00328199010181282
MS.gene051244	292	364	263	135	122	127	14.809	18.466	14.279	7.377	6.734	7.090	15.8513333333333	7.067	-1.16543438350395	5.84608202167015e-05	0.00329115210979712
MS.gene55994	20	30	8	0	0	0	1.264	1.886	0.548	0.000	0.000	0.000	1.23266666666667	0.001	-10.267567008683	5.84957035569799e-05	0.0032914262833657
MS.gene014054	447	497	334	163	172	134	101.504	112.489	80.900	39.711	42.211	33.330	98.2976666666667	38.4173333333333	-1.35539979058307	5.87559925158705e-05	0.00330437675653613
MS.gene50293	67	68	59	128	162	186	6.119	6.197	5.709	12.499	15.941	18.469	6.00833333333333	15.6363333333333	1.37986548650916	5.88601581969558e-05	0.00330853824132617
MS.gene014325	0	0	0	12	10	41	0.000	0.000	0.000	0.580	0.510	2.015	0.001	1.035	10.0154150523867	5.89486472126859e-05	0.00331098413671962
MS.gene61272	0	0	0	81	3	56	0.000	0.000	0.000	7.583	0.253	5.274	0.001	4.37	12.093417564388	5.89640546661081e-05	0.00331098413671962
MS.gene98957	81	73	67	198	296	176	7.014	6.353	6.255	18.548	27.855	16.783	6.54066666666667	21.062	1.68713284087892	5.92574655293948e-05	0.00332575701880584
MS.gene048235	0	2	0	18	22	31	0.000	0.062	0.000	0.473	0.595	0.841	0.0206666666666667	0.636333333333333	4.94440507701706	5.93736232590191e-05	0.00333057174850312
MS.gene83407	4	6	10	38	31	54	0.160	0.259	0.485	1.783	1.464	2.538	0.301333333333333	1.92833333333333	2.67792228157966	5.97244299793711e-05	0.00334853749392521
MS.gene55235	522	482	434	26	102	23	60.286	55.501	53.530	3.270	12.800	2.936	56.439	6.33533333333333	-3.15519999231527	5.9845132950557e-05	0.00335359036798967
MS.gene99985	20	16	14	58	61	144	0.431	0.337	0.332	1.335	1.420	3.377	0.366666666666667	2.044	2.47885417324675	6.00048245135975e-05	0.00336082180036169
MS.gene048218	0	1	3	23	22	82	0.000	0.068	0.140	1.167	1.161	4.301	0.0693333333333333	2.20966666666667	4.9941358193849	6.03253236389002e-05	0.003376674901644
MS.gene018428	796	861	631	1830	1304	1761	40.584	43.804	34.357	100.453	72.090	98.381	39.5816666666667	90.308	1.19002143428232	6.03494502144898e-05	0.003376674901644
MS.gene20225	27	25	34	3	0	3	4.097	3.809	5.571	0.510	0.000	0.489	4.49233333333333	0.333	-3.75387089797962	6.07867374423884e-05	0.00339940762282354
MS.gene42982	57	39	35	1	5	0	9.584	6.585	6.301	0.180	0.909	0.000	7.49	0.363	-4.36692426535036	6.08338352529079e-05	0.00340030753152161
MS.gene019311	113	85	74	488	220	302	4.988	3.748	3.465	23.169	10.523	14.569	4.067	16.087	1.98385841282977	6.1119061264696e-05	0.00341450991984419
MS.gene24458	415	422	277	88	55	130	33.123	33.550	23.565	7.554	4.742	11.367	30.0793333333333	7.88766666666667	-1.93110210231159	6.13225189010478e-05	0.00342413205590749
MS.gene41703	15	5	13	221	926	19	1.144	0.354	1.046	18.117	76.592	1.610	0.848	32.1063333333333	5.24264983813877	6.16205683371892e-05	0.00343902353550442
MS.gene006078	0	0	0	36	16	8	0.000	0.000	0.000	2.858	1.295	0.599	0.001	1.584	10.6293566200796	6.18969233722139e-05	0.00345268972458658
MS.gene045840	11	18	14	0	0	0	0.821	1.324	1.133	0.000	0.000	0.000	1.09266666666667	0.001	-10.0936376383783	6.19449040011468e-05	0.00345360947747319
MS.gene003045	42	54	15	2	3	4	4.267	5.485	1.629	0.233	0.283	0.445	3.79366666666667	0.320333333333333	-3.56594708545862	6.20271073946659e-05	0.00345643534529646
MSTRG.79749	1	0	0	20	11	36	0.097	0.000	0.000	1.768	0.980	3.284	0.0323333333333333	2.01066666666667	5.95850787108154	6.26481245819083e-05	0.00348572766636203
MS.gene038660	0	0	0	79	1	292	0.000	0.000	0.000	7.023	0.130	26.275	0.001	11.1426666666667	13.4438069198023	6.27206095956656e-05	0.00348799106081048
MS.gene37156	6	4	2	22	26	38	0.728	0.522	0.310	3.092	3.752	5.444	0.52	4.096	2.97763218697155	6.28161103746789e-05	0.00348982352793665
MS.gene54969	291	268	257	109	117	89	64.950	59.701	61.113	26.101	28.248	21.693	61.9213333333333	25.3473333333333	-1.28860256047869	6.2847263190194e-05	0.00348982352793665
MS.gene91524	158	164	121	45	53	61	46.515	47.990	37.776	14.218	16.762	19.483	44.0936666666667	16.821	-1.39030797550178	6.28808499553445e-05	0.00348982352793665
MS.gene91526	158	164	121	45	53	61	46.515	47.990	37.776	14.218	16.762	19.483	44.0936666666667	16.821	-1.39030797550178	6.28808499553445e-05	0.00348982352793665
MS.gene26202	0	0	0	5	31	48	0.000	0.000	0.000	0.414	2.602	4.071	0.001	2.36233333333333	11.2059968329777	6.29756180811218e-05	0.00349331519093794
MS.gene050155	0	0	1	36	7	59	0.000	0.000	0.109	3.430	0.649	5.748	0.0363333333333333	3.27566666666667	6.49435101574936	6.31191527120094e-05	0.00349950707852135
MS.gene81613	16	20	15	66	43	79	0.878	1.120	0.854	3.921	2.561	4.772	0.950666666666667	3.75133333333333	1.98039198161367	6.37830256551648e-05	0.0035338516445307
MS.gene90475	0	0	0	30	5	47	0.000	0.000	0.000	2.535	0.400	4.031	0.001	2.322	11.1811522568656	6.38030588894532e-05	0.0035338516445307
MS.gene038210	0	0	0	15	8	26	0.000	0.000	0.000	1.399	0.744	2.570	0.001	1.571	10.6174674652942	6.39553052353829e-05	0.00353953639990232
MS.gene04825	745	612	3	0	3	6	96.638	79.106	0.418	0.000	0.426	0.811	58.7206666666667	0.412333333333333	-7.15391344275387	6.397024733834e-05	0.00353953639990232
MS.gene034819	20	21	25	2	0	1	0.804	0.835	1.057	0.092	0.000	0.065	0.898666666666667	0.0523333333333333	-4.10198403229023	6.40838938029768e-05	0.00354403645879841
MS.gene022215	0	0	0	24	7	20	0.000	0.000	0.000	1.646	0.482	1.402	0.001	1.17666666666667	10.2004899674374	6.42129405123797e-05	0.00354938323297915
MS.gene46441	0	0	7	130	107	142	0.000	0.000	0.722	13.224	10.990	14.766	0.240666666666667	12.9933333333333	5.75459144325808	6.44011767029718e-05	0.00355799468227109
MS.gene069359	0	0	0	7	18	42	0.000	0.000	0.000	0.897	2.309	5.480	0.001	2.89533333333333	11.4995137367327	6.5040908373295e-05	0.00359152883064742
MS.gene055777	1	1	3	18	18	29	0.098	0.117	0.313	1.895	1.939	3.107	0.176	2.31366666666667	3.7165336942614	6.51957627845224e-05	0.0035982680027818
MS.gene23078	146	229	201	681	410	712	6.107	9.544	8.944	30.616	18.549	32.590	8.19833333333333	27.2516666666667	1.73294191107997	6.53726538076738e-05	0.0036049487958976
MS.gene78939	75	81	99	229	218	197	6.983	7.553	9.878	22.965	22.107	20.122	8.138	21.7313333333333	1.41703050875449	6.54650556447831e-05	0.0036049487958976
MS.gene80849	56	48	21	7	4	4	2.017	1.731	0.823	0.279	0.161	0.158	1.52366666666667	0.199333333333333	-2.93429242940594	6.5488763494585e-05	0.0036049487958976
MS.gene025057	17	20	9	0	0	0	1.038	1.183	0.571	0.000	0.000	0.000	0.930666666666667	0.001	-9.8621207254885	6.54923826643462e-05	0.0036049487958976
MSTRG.69023	88	54	86	15	20	12	18.793	11.622	19.782	3.491	4.657	2.811	16.7323333333333	3.653	-2.1954849852309	6.55444788527202e-05	0.0036049487958976
MS.gene01774	3914	4590	2454	1388	968	1090	620.494	725.692	415.248	236.781	166.404	189.328	587.144666666667	197.504333333333	-1.57183170598106	6.55453772816615e-05	0.0036049487958976
MSTRG.89648	0	0	0	13	9	49	0.000	0.000	0.000	1.331	0.849	5.120	0.001	2.43333333333333	11.2487182479336	6.55469142580182e-05	0.0036049487958976
MSTRG.224	26	16	9	0	0	0	4.305	2.574	1.630	0.000	0.000	0.000	2.83633333333333	0.001	-11.4698113765088	6.60009995684172e-05	0.00362810306700253
MS.gene46317	0	0	0	56	3	70	0.000	0.000	0.000	3.220	0.200	4.102	0.001	2.50733333333333	11.2919380903191	6.6153612660063e-05	0.00363467038375675
MS.gene88837	816	860	1058	2043	2438	3576	40.729	42.841	56.384	109.758	131.993	195.641	46.6513333333333	145.797333333333	1.64397411249761	6.62063373222372e-05	0.00363574571295967
MS.gene74245	54	39	36	121	109	107	2.833	2.027	2.016	6.831	6.195	6.153	2.292	6.393	1.47988604974695	6.63279897699954e-05	0.00363679113885676
MS.gene90888	54	39	36	121	109	107	2.833	2.027	2.016	6.831	6.195	6.153	2.292	6.393	1.47988604974695	6.63279897699954e-05	0.00363679113885676
MS.gene90890	54	39	36	121	109	107	2.833	2.027	2.016	6.831	6.195	6.153	2.292	6.393	1.47988604974695	6.63279897699954e-05	0.00363679113885676
MS.gene80865	0	1	13	325	122	219	0.000	0.076	1.004	25.292	9.564	17.378	0.36	17.4113333333333	5.59588596982355	6.63653111750789e-05	0.00363679113885676
MS.gene023530	0	0	0	7	39	19	0.000	0.000	0.000	0.450	2.582	1.311	0.001	1.44766666666667	10.4995137367327	6.63911865116922e-05	0.00363679113885676
[truncated: 2,461 more rows]
