# Supplementary material for: Integrated transcriptomic and metabolomic profiling reveals the flower color formation mechanism of alfalfa different purple flowers
Source: Front Plant Sci. 2026 Mar 23;17:1786493. doi: 10.3389/fpls.2026.1786493 (PMC13050952; doi:10.3389/fpls.2026.1786493)
Supplement: Supplementary File 7 — The SDEGs between BH and ZH4 [file Table7.xls]

id	BH1_count	BH2_count	BH3_count	ZH4-1_count	ZH4-2_count	ZH4-3_count	BH1_fpkm	BH2_fpkm	BH3_fpkm	ZH4-1_fpkm	ZH4-2_fpkm	ZH4-3_fpkm	BH_mean	ZH4_mean	log2(fc)	PValue	FDR
MS.gene040127	4534	4393	4299	523	522	455	718.761	694.596	727.483	110.016	103.662	89.521	713.613333333333	101.066333333333	-2.81984007664078	1.60977154747592e-28	1.75577782683199e-23
MS.gene042464	3	5	3	717	377	577	0.607	1.007	0.628	178.857	88.743	134.555	0.747333333333333	134.051666666667	7.48682156883667	3.50780538315229e-26	1.9129816657021e-21
MSTRG.105	2471	2325	1765	0	0	0	287.722	270.004	219.319	0.000	0.000	0.000	259.015	0.001	-17.9826761236961	1.26613905470528e-24	4.60325955655682e-20
MS.gene41703	15	5	13	904	784	563	1.144	0.354	1.046	91.559	74.836	53.314	0.848	73.2363333333333	6.43235148763657	6.01322314027362e-24	1.63965561977411e-19
MS.gene08661	3	5	2	715	336	686	0.180	0.356	0.176	67.087	29.718	60.231	0.237333333333333	52.3453333333333	7.78500237371992	2.08789891407786e-23	4.55454269116945e-19
MS.gene41710	2	0	2	413	558	442	0.065	0.000	0.072	15.990	20.409	16.022	0.0456666666666667	17.4736666666667	8.57982517183633	3.79900364596534e-23	6.90595546109066e-19
MS.gene54073	15	15	9	784	534	363	1.405	1.336	0.880	95.116	61.034	41.171	1.207	65.7736666666667	5.76801251683577	7.75395755812858e-22	9.94073225602556e-18
MS.gene89371	0	0	0	849	887	774	0.000	0.000	0.000	32.555	32.067	27.748	0.001	30.79	14.9101742469322	7.81725994372064e-22	9.94073225602556e-18
MSTRG.86777	146	148	137	804	812	701	6.644	6.725	6.658	48.738	46.384	39.717	6.67566666666667	44.9463333333333	2.75121960314051	8.2026762908435e-22	9.94073225602556e-18
MS.gene065244	21	20	28	364	604	368	1.243	1.176	1.737	28.526	44.625	26.951	1.38533333333333	33.3673333333333	4.59013133449429	1.87461880846128e-21	2.04464673438872e-17
MSTRG.82947	438	403	464	21	20	30	72.726	66.698	82.158	4.633	4.079	6.225	73.8606666666667	4.979	-3.89087836385679	2.54852103591e-21	2.52697444897004e-17
MS.gene052296	1294	1022	931	0	0	0	230.084	181.204	176.632	0.000	0.000	0.000	195.973333333333	0.001	-17.5802978303838	4.72610215483958e-21	4.29563301690294e-17
MS.gene071959	0	0	0	767	708	1053	0.000	0.000	0.000	28.693	24.985	36.829	0.001	30.169	14.8807792563804	8.7812565330439e-21	7.36747423122383e-17
MS.gene025063	0	0	0	1710	840	1340	0.000	0.000	0.000	54.628	25.328	40.053	0.001	40.003	15.2878205776201	1.06472866107317e-20	8.29499679023222e-17
MS.gene26915	0	0	0	528	633	740	0.000	0.000	0.000	20.876	23.579	27.345	0.001	23.9333333333333	14.5467337228766	3.78249496955003e-20	2.75037817552548e-16
MS.gene55844	0	0	0	438	697	673	0.000	0.000	0.000	36.858	55.293	52.978	0.001	48.3763333333333	15.5620138044629	1.8115661444735e-19	1.23492199611078e-15
MS.gene033730	0	0	0	430	608	509	0.000	0.000	0.000	38.334	51.122	42.399	0.001	43.9516666666667	15.4236302535904	2.26894789725719e-19	1.45573027737554e-15
MS.gene012711	0	0	0	2746	771	2277	0.000	0.000	0.000	176.609	46.749	136.991	0.001	120.116333333333	16.8740728154622	4.84076530850897e-19	2.93323484555041e-15
MS.gene01253	7	3	10	258	284	409	0.363	0.167	0.544	17.688	18.352	26.218	0.358	20.7526666666667	5.8571933334237	8.83851720771355e-19	4.97549623120601e-15
MS.gene70750	784	800	517	0	0	0	17.811	18.109	12.534	0.000	0.000	0.000	16.1513333333333	0.001	-13.9793656475019	9.12349175979831e-19	4.97549623120601e-15
MS.gene014321	0	0	0	474	698	414	0.000	0.000	0.000	36.589	50.860	29.939	0.001	39.1293333333333	15.2559629100568	1.41830180796087e-18	7.36638943782344e-15
MS.gene071963	0	3	5	416	405	619	0.000	0.163	0.271	29.886	27.457	41.609	0.144666666666667	32.984	7.83289001416474	3.44195417369098e-18	1.70642700783853e-14
MS.gene036906	0	0	0	387	956	634	0.000	0.000	0.000	24.242	56.547	37.172	0.001	39.3203333333333	15.2629879315511	5.05948472498587e-18	2.20735199581683e-14
MS.gene27538	0	0	0	387	956	634	0.000	0.000	0.000	24.242	56.547	37.172	0.001	39.3203333333333	15.2629879315511	5.05948472498587e-18	2.20735199581683e-14
MS.gene27540	0	0	0	387	956	634	0.000	0.000	0.000	24.242	56.547	37.172	0.001	39.3203333333333	15.2629879315511	5.05948472498587e-18	2.20735199581683e-14
MSTRG.86520	0	0	0	318	579	453	0.000	0.000	0.000	8.401	14.426	11.192	0.001	11.3396666666667	13.4690906119447	7.40171449341729e-18	3.10501922998855e-14
MS.gene08419	27	21	20	210	228	177	2.205	1.719	1.704	22.806	23.298	17.952	1.876	21.352	3.50863947762659	9.03179645413758e-18	3.6485112564918e-14
MSTRG.88570	14	11	9	685	1026	264	1.288	1.022	0.921	85.089	120.179	30.644	1.077	78.6373333333333	6.19012424435406	1.58980173811728e-17	6.19284555630187e-14
MS.gene51941	0	0	0	444	357	338	0.000	0.000	0.000	13.550	10.261	9.633	0.001	11.148	13.4444972871038	1.73960748791116e-17	6.54272374849897e-14
MS.gene49698	4	6	8	165	220	133	0.165	0.242	0.319	8.212	10.322	6.173	0.242	8.23566666666667	5.0888064863816	2.32489316194525e-17	8.45253657244562e-14
MS.gene007995	4	2	0	200	202	252	0.335	0.169	0.000	25.336	24.252	29.940	0.168	26.5093333333333	7.30189534599556	3.47921300324608e-17	1.224121813755e-13
MS.gene001421	374	416	479	0	0	0	21.054	23.373	28.783	0.000	0.000	0.000	24.4033333333333	0.001	-14.5747906033629	1.21726167365139e-16	4.11510072471221e-13
MS.gene54076	2	0	0	642	522	428	0.165	0.000	0.000	81.825	62.777	50.975	0.055	65.1923333333333	10.2110549784516	1.24505660507475e-16	4.11510072471221e-13
MS.gene26923	0	0	0	416	326	749	0.000	0.000	0.000	30.932	22.864	52.061	0.001	35.2856666666667	15.106794647231	2.11424496989695e-16	6.61778825044934e-13
MS.gene51160	0	0	0	363	575	268	0.000	0.000	0.000	43.723	65.295	30.236	0.001	46.418	15.5023967425541	2.12361408971969e-16	6.61778825044934e-13
MS.gene01449	0	0	0	221	266	285	0.000	0.000	0.000	31.018	35.243	37.415	0.001	34.5586666666667	15.0767599364462	2.18698992780482e-16	6.62597198404644e-13
MS.gene20084	0	0	2	434	455	692	0.000	0.000	0.352	80.787	79.798	120.463	0.117333333333333	93.6826666666667	9.64102540421049	2.24943763820256e-16	6.63097738375009e-13
MS.gene51149	0	0	0	650	587	274	0.000	0.000	0.000	48.927	41.647	19.266	0.001	36.6133333333333	15.1600815043133	2.84758007123247e-16	8.17330416761382e-13
MS.gene065463	356	368	282	0	0	0	21.630	22.290	18.273	0.000	0.000	0.000	20.731	0.001	-14.3395020888692	3.90509204779212e-16	1.09212407603253e-12
MS.gene20333	5676	6011	559	0	0	0	202.964	214.354	21.350	0.000	0.000	0.000	146.222666666667	0.001	-17.1578074420397	5.51923260677438e-16	1.5049567510522e-12
MS.gene91511	0	0	0	242	643	741	0.000	0.000	0.000	17.344	43.499	49.724	0.001	36.8556666666667	15.169598834511	6.7478957823758e-16	1.79510486093592e-12
MS.gene02708	0	0	0	976	323	592	0.000	0.000	0.000	81.773	25.506	46.386	0.001	51.2216666666667	15.6444665761126	7.57079878684693e-16	1.96606434209856e-12
MS.gene035379	0	0	0	247	267	447	0.000	0.000	0.000	50.724	51.814	85.804	0.001	62.7806666666667	15.9380327285011	8.7578315107041e-16	2.22143414621511e-12
MS.gene36280	0	0	0	240	245	391	0.000	0.000	0.000	9.300	8.957	14.148	0.001	10.8016666666667	13.3989663128847	9.18876743596983e-16	2.27777014600279e-12
MS.gene31306	423	432	208	2	0	2	28.268	28.760	14.810	0.203	0.000	0.169	23.946	0.124	-7.59330075384555	9.48705660482342e-16	2.29945169752909e-12
MS.gene007765	0	0	0	1213	368	524	0.000	0.000	0.000	43.324	12.404	17.503	0.001	24.4103333333333	14.5752043754085	1.97072293611545e-15	4.67275544874156e-12
MS.gene037131	0	0	0	224	662	366	0.000	0.000	0.000	35.930	99.990	54.861	0.001	63.5936666666667	15.956595473305	2.46098914310263e-15	5.711065656132e-12
MS.gene020621	0	0	0	174	277	328	0.000	0.000	0.000	19.462	29.142	34.200	0.001	27.6013333333333	14.7524503402821	2.83842524239971e-15	6.44973002476116e-12
MS.gene008024	35	31	17	228	402	337	1.497	1.304	0.772	12.769	21.280	17.666	1.191	17.2383333333333	3.85537497769189	3.78904166138055e-15	8.43409742870973e-12
MS.gene29801	0	0	0	365	221	558	0.000	0.000	0.000	20.482	11.689	29.286	0.001	20.4856666666667	14.3223272228702	4.06126788757522e-15	8.68553899015351e-12
MS.gene35570	0	0	0	365	221	558	0.000	0.000	0.000	20.482	11.689	29.286	0.001	20.4856666666667	14.3223272228702	4.06126788757522e-15	8.68553899015351e-12
MS.gene73678	0	0	0	207	274	171	0.000	0.000	0.000	11.264	14.074	8.714	0.001	11.3506666666667	13.4704894143739	4.55715462392512e-15	9.55863182368293e-12
MS.gene005813	0	0	0	209	179	186	0.000	0.000	0.000	13.821	11.190	11.534	0.001	12.1816666666667	13.5724239124028	5.86618368663671e-15	1.18486047166938e-11
MS.gene20006	0	0	0	209	179	186	0.000	0.000	0.000	13.821	11.190	11.534	0.001	12.1816666666667	13.5724239124028	5.86618368663671e-15	1.18486047166938e-11
MS.gene005565	0	0	0	200	556	758	0.000	0.000	0.000	17.156	44.920	60.651	0.001	40.909	15.3201306512493	7.75125088669395e-15	1.53714351674856e-11
MS.gene035074	0	0	0	182	196	306	0.000	0.000	0.000	17.308	17.624	27.231	0.001	20.721	14.3388060090328	8.7536750950103e-15	1.70493454037995e-11
MS.gene045317	255	253	203	0	0	0	12.464	12.340	10.580	0.000	0.000	0.000	11.7946666666667	0.001	-13.5258470261775	9.96413160884182e-15	1.90664532381820e-11
MSTRG.88195	0	0	0	55	1816	0	0.000	0.000	0.000	5.452	169.771	0.000	0.001	58.4076666666667	15.833870131121	1.13119234368886e-14	2.12722670562317e-11
MS.gene071943	0	0	0	162	178	250	0.000	0.000	0.000	11.870	12.322	17.092	0.001	13.7613333333333	13.7483326388479	1.35334853473096e-14	2.50185974039162e-11
MS.gene75468	0	0	0	1030	681	225	0.000	0.000	0.000	26.875	16.777	5.502	0.001	16.3846666666667	14.0000587022172	1.87714873292627e-14	3.41234353833781e-11
MS.gene048275	0	0	0	183	213	143	0.000	0.000	0.000	6.255	6.845	4.550	0.001	5.88333333333333	12.5224180623247	1.92563734483868e-14	3.44310270822221e-11
MS.gene007985	0	0	0	247	159	299	0.000	0.000	0.000	19.678	11.929	22.249	0.001	17.952	14.1318569606088	2.10805597481536e-14	3.70847847053405e-11
MS.gene77712	3	4	0	123	192	139	0.175	0.291	0.000	11.043	16.338	11.679	0.155333333333333	13.02	6.38921818411988	2.19754022394192e-14	3.80453511468802e-11
MS.gene008458	0	0	0	224	199	144	0.000	0.000	0.000	8.573	7.172	5.148	0.001	6.96433333333333	12.7657695409018	2.96410542992542e-14	5.05148405065572e-11
MS.gene05789	0	0	0	201	1781	1486	0.000	0.000	0.000	22.381	186.782	154.546	0.001	121.236333333333	16.8874625995222	3.90620262364894e-14	6.55460800248293e-11
MS.gene59522	431	421	327	56	51	63	23.691	23.079	19.202	4.072	3.539	4.279	21.9906666666667	3.96333333333333	-2.4721051270799	4.28902415102965e-14	7.02165945051727e-11
MS.gene25967	0	0	0	128	234	176	0.000	0.000	0.000	5.484	9.462	7.072	0.001	7.33933333333333	12.8414333068076	4.31329589423908e-14	7.02165945051727e-11
MS.gene064341	83	82	95	596	451	513	9.442	9.283	11.506	90.115	64.368	72.581	10.077	75.688	2.90899838397236	5.206505440584e-14	8.35108159418379e-11
MS.gene77452	185	246	194	0	0	0	28.215	37.376	31.450	0.000	0.000	0.000	32.347	0.001	-14.9813442962241	5.53595498205229e-14	8.75082043322381e-11
MS.gene62899	62	41	42	263	375	406	2.284	1.514	1.671	12.893	17.333	18.607	1.823	16.2776666666667	3.15850744382156	5.76390273361042e-14	8.98098387364127e-11
MSTRG.91041	25	25	33	227	205	188	0.734	0.732	1.030	8.870	7.565	6.871	0.832	7.76866666666667	3.22301157719372	6.06835681459868e-14	9.32219264462364e-11
MS.gene79918	16	24	27	314	395	201	0.561	0.826	1.017	14.503	17.228	8.699	0.801333333333333	13.4766666666667	4.07191740244788	7.21105414304387e-14	1.09237454914138e-10
MS.gene54212	0	0	0	315	164	191	0.000	0.000	0.000	8.786	4.309	4.984	0.001	6.02633333333333	12.5570647592949	8.57680729743164e-14	1.28146900264503e-10
MS.gene40169	0	0	0	151	322	164	0.000	0.000	0.000	7.907	15.914	8.041	0.001	10.6206666666667	13.3745867075095	8.79523187596564e-14	1.29634586582645e-10
MS.gene057537	31	37	19	210	202	240	1.150	1.347	0.765	10.292	9.345	11.003	1.08733333333333	10.2133333333333	3.23158761010043	1.03015907354792e-13	1.49812600202496e-10
MS.gene04699	331	238	167	0	0	0	17.482	12.516	9.416	0.000	0.000	0.000	13.138	0.001	-13.6814580502103	1.16059095348512e-13	1.66560072758713e-10
MS.gene051819	0	0	0	997	485	205	0.000	0.000	0.000	55.812	25.588	10.744	0.001	30.7146666666667	14.906640105975	1.20252125263045e-13	1.69008523377684e-10
MS.gene035726	449	325	1126	0	0	0	20.362	14.719	54.515	0.000	0.000	0.000	29.8653333333333	0.001	-14.8661842036449	1.21048616759301e-13	1.69008523377684e-10
MS.gene011452	0	0	0	118	135	134	0.000	0.000	0.000	10.062	10.834	10.646	0.001	10.514	13.3600240195719	1.2251244544939e-13	1.69008523377684e-10
MS.gene023502	173	205	226	0	0	0	5.000	5.893	6.956	0.000	0.000	0.000	5.94966666666667	0.001	-12.538593127567	1.2396334345113e-13	1.69008523377684e-10
MS.gene009397	423	378	162	0	0	0	26.044	23.260	10.650	0.000	0.000	0.000	19.9846666666667	0.001	-14.2866058891426	1.52915122352766e-13	2.05906819691558e-10
MS.gene99821	0	0	0	219	132	159	0.000	0.000	0.000	34.614	19.711	23.539	0.001	25.9546666666667	14.663706339002	1.94091819870809e-13	2.57996497261889e-10
MS.gene72344	0	0	0	126	228	346	0.000	0.000	0.000	14.441	24.728	37.182	0.001	25.4503333333333	14.635396931536	1.96329964910029e-13	2.57996497261889e-10
MS.gene070877	0	0	0	756	990	156	0.000	0.000	0.000	72.773	89.811	13.994	0.001	58.8593333333333	15.8449835813225	2.29816691512594e-13	2.98406030277127e-10
MS.gene24437	260	250	140	0	0	0	8.230	7.897	4.743	0.000	0.000	0.000	6.95666666666667	0.001	-12.764180479326	2.57468937500179e-13	3.30378082507582e-10
MS.gene74202	5	0	7	1586	746	509	0.176	0.000	0.249	73.189	32.443	21.979	0.141666666666667	42.537	8.23007413741619	2.90102248091659e-13	3.67923862783224e-10
MS.gene045296	515	451	365	37	30	54	109.302	95.462	82.743	10.288	7.913	14.218	95.8356666666667	10.8063333333333	-3.14868558699107	3.17407508418591e-13	3.95515257794035e-10
MS.gene31239	0	0	0	106	230	260	0.000	0.000	0.000	4.562	9.367	10.523	0.001	8.15066666666667	12.9927023510437	3.19110137396856e-13	3.95515257794035e-10
MS.gene76820	0	0	0	108	118	130	0.000	0.000	0.000	17.375	17.879	19.573	0.001	18.2756666666667	14.1576364138613	3.23214431120882e-13	3.96101101150051e-10
MS.gene51874	0	0	0	209	163	497	0.000	0.000	0.000	14.519	10.678	32.263	0.001	19.1533333333333	14.2253078716987	4.21016173963134e-13	5.10224823268433e-10
MS.gene053294	0	0	0	115	191	114	0.000	0.000	0.000	5.706	8.910	5.280	0.001	6.632	12.6952282914958	4.61009128835259e-13	5.45008292460933e-10
MS.gene29809	0	0	7	1871	3557	6014	0.000	0.000	0.658	217.054	389.191	652.633	0.219333333333333	419.626	10.9017632713993	4.63648928820118e-13	5.45008292460933e-10
MS.gene01397	0	0	0	106	154	219	0.000	0.000	0.000	7.322	10.056	14.178	0.001	10.5186666666667	13.3606642215087	4.69269021685452e-13	5.45008292460933e-10
MS.gene63988	0	0	0	130	106	139	0.000	0.000	0.000	8.249	6.342	8.216	0.001	7.60233333333333	12.8922265679262	4.69705505559069e-13	5.45008292460933e-10
MS.gene86268	2	2	2	85	145	288	0.125	0.124	0.183	8.665	13.913	27.346	0.144	16.6413333333333	6.85255840751913	4.82424389235061e-13	5.53873980356507e-10
MS.gene039110	166	154	140	0	0	0	9.332	8.671	8.438	0.000	0.000	0.000	8.81366666666667	0.001	-13.1055266195075	5.12050700285512e-13	5.817642695848e-10
MS.gene72440	148	157	153	0	0	0	15.225	16.159	16.794	0.000	0.000	0.000	16.0593333333333	0.001	-13.9711243834472	5.66282354835841e-13	6.36746561257167e-10
MS.gene26676	0	0	0	137	132	99	0.000	0.000	0.000	6.337	5.787	4.312	0.001	5.47866666666667	12.4196091144465	6.57490169905037e-13	7.3175972277084e-10
MS.gene24229	0	0	0	204	256	104	0.000	0.000	0.000	11.359	13.432	5.416	0.001	10.069	13.2976327891425	6.69236624144128e-13	7.37309480761616e-10
MS.gene067801	285	148	197	0	0	0	10.740	5.551	7.934	0.000	0.000	0.000	8.075	0.001	-12.9792465444686	7.09811262778077e-13	7.74191144312049e-10
MS.gene016966	1	0	0	156	197	200	0.147	0.000	0.000	27.393	32.639	32.767	0.049	30.933	9.3021492936994	7.26328842699641e-13	7.84363236368811e-10
MS.gene062347	8	4	4	1423	125	1143	0.325	0.173	0.171	78.030	6.457	58.596	0.223	47.6943333333333	7.74063034633079	7.8876917780898e-13	8.4344170807476e-10
MS.gene57250	0	0	0	93	129	166	0.000	0.000	0.000	10.087	13.201	16.886	0.001	13.3913333333333	13.7090119920131	9.43727068461638e-13	9.99342828709814e-10
MS.gene47747	0	0	0	127	152	93	0.000	0.000	0.000	5.350	6.029	3.661	0.001	5.01333333333333	12.2915544458438	9.58535897514615e-13	1.00526452251845e-09
MS.gene069441	10	13	3	156	279	163	1.296	1.652	0.438	26.749	45.092	26.048	1.12866666666667	32.6296666666667	4.85349287180893	9.99110009064901e-13	1.03783741608294e-09
MS.gene69728	77	51	38	600	780	1658	2.749	1.843	1.453	28.611	35.047	73.887	2.015	45.8483333333333	4.50801754643344	1.04087408144196e-12	1.07102015153656e-09
MS.gene38811	0	3	0	239	1940	1648	0.000	0.317	0.000	36.860	282.683	238.243	0.105666666666667	185.928666666667	10.7810131685811	1.05075538739943e-12	1.07108308508089e-09
MS.gene46942	11	8	26	382	304	532	0.759	0.561	1.844	33.663	25.278	43.859	1.05466666666667	34.2666666666667	5.02194685449581	1.35328864424166e-12	1.35612612316324e-09
MS.gene059468	55	22	122	3052	2554	2520	1.487	0.585	3.492	108.552	85.680	83.805	1.85466666666667	92.679	5.64301065343537	1.35797433509461e-12	1.35612612316324e-09
MS.gene014098	0	0	0	95	99	119	0.000	0.000	0.000	10.516	10.407	12.394	0.001	11.1056666666667	13.4390083791723	1.38012285386558e-12	1.35612612316324e-09
MS.gene42546	0	0	0	95	99	119	0.000	0.000	0.000	10.516	10.407	12.394	0.001	11.1056666666667	13.4390083791723	1.38012285386558e-12	1.35612612316324e-09
MS.gene09235	2	2	0	78	113	95	0.124	0.120	0.000	7.222	9.848	8.233	0.0813333333333333	8.43433333333333	6.69628348732263	1.43871836740455e-12	1.40108046725727e-09
MS.gene028228	168	214	117	0	0	0	6.516	8.247	4.815	0.000	0.000	0.000	6.526	0.001	-12.6719832720919	1.52549141978868e-12	1.4724367181978e-09
MS.gene51445	0	0	0	273	660	132	0.000	0.000	0.017	20.380	46.581	9.210	0.00566666666666667	25.3903333333333	12.129491374344	1.63864580965003e-12	1.56778156542569e-09
MS.gene47853	705	684	587	134	147	163	132.461	128.297	117.789	33.537	34.505	38.128	126.182333333333	35.39	-1.83409626724378	1.75761332610604e-12	1.66698161285553e-09
MSTRG.76939	18	19	20	147	282	149	1.558	1.575	1.818	16.061	29.254	15.419	1.65033333333333	20.2446666666667	3.61671253519558	1.82445141881946e-12	1.71545617457447e-09
MS.gene013993	0	0	0	145	151	87	0.000	0.000	0.000	17.340	16.995	9.709	0.001	14.6813333333333	13.8416953767521	1.8883555118648e-12	1.76036697161619e-09
MS.gene74235	0	0	0	84	165	120	0.000	0.000	0.000	1.537	2.861	2.062	0.001	2.15333333333333	11.0723559488601	1.93426234249478e-12	1.78788130250768e-09
MS.gene37303	0	0	0	81	170	180	0.000	0.000	0.000	6.478	12.777	13.440	0.001	10.8983333333333	13.4118199021128	2.28813381089083e-12	2.09719961978036e-09
MS.gene020593	0	0	0	217	108	133	0.000	0.000	0.000	11.702	5.499	6.705	0.001	7.96866666666667	12.9601226344351	2.43387268936434e-12	2.21218745190807e-09
MS.gene058523	131	134	165	0	0	0	9.491	9.717	12.786	0.000	0.000	0.000	10.6646666666667	0.001	-13.3805512532577	2.6206640277955e-12	2.3622795496831e-09
MS.gene067820	128	134	117	0	0	0	47.295	49.562	46.391	0.000	0.000	0.000	47.7493333333333	0.001	-15.5431929702181	2.73993823192577e-12	2.42963465818003e-09
MS.gene41741	128	134	117	0	0	0	47.295	49.562	46.391	0.000	0.000	0.000	47.7493333333333	0.001	-15.5431929702181	2.73993823192577e-12	2.42963465818003e-09
MS.gene43615	0	0	0	260	98	211	0.000	0.000	0.000	17.485	6.214	13.264	0.001	12.321	13.5888317327002	2.90375700738334e-12	2.5541352967363e-09
MS.gene073446	0	0	0	77	127	103	0.000	0.000	0.000	8.363	13.109	10.466	0.001	10.646	13.3780238509255	3.25945272253995e-12	2.84406806757946e-09
MS.gene01958	134	122	153	0	0	0	3.441	3.120	4.207	0.000	0.000	0.000	3.58933333333333	0.001	-11.8095001938892	3.44234541728531e-12	2.97981440208975e-09
MS.gene46390	162	132	240	0	0	0	12.512	10.185	19.746	0.000	0.000	0.000	14.1476666666667	0.001	-13.7882765127473	4.37494227317736e-12	3.75393641078352e-09
MSTRG.6927	5	2	2	77	337	194	0.298	0.105	0.123	5.560	23.060	13.116	0.175333333333333	13.912	6.31008572873544	4.40546310241395e-12	3.75393641078352e-09
MS.gene44427	0	0	0	113	668	271	0.000	0.000	0.000	5.112	28.557	11.497	0.001	15.0553333333333	13.8779870300247	4.44568294729595e-12	3.75884216326798e-09
MS.gene99985	20	16	14	119	310	207	0.431	0.337	0.332	3.398	8.342	5.511	0.366666666666667	5.75033333333333	3.97110456509926	4.68203710431454e-12	3.9282291305199e-09
MS.gene072578	186	129	111	0	0	0	8.616	5.969	5.455	0.000	0.005	0.000	6.68	0.00166666666666667	-11.9686667931952	5.14812421058763e-12	4.2863046385404e-09
MS.gene42234	0	0	0	79	116	84	0.000	0.000	0.000	10.693	14.908	10.728	0.001	12.1096666666667	13.563871533189	5.45848943241454e-12	4.4763717473192e-09
MS.gene52171	0	0	0	79	116	84	0.000	0.000	0.000	10.693	14.908	10.728	0.001	12.1096666666667	13.563871533189	5.45848943241454e-12	4.4763717473192e-09
MS.gene011742	0	0	0	158	100	95	0.000	0.000	0.000	16.527	9.889	9.303	0.001	11.9063333333333	13.5394415697232	5.93158063079094e-12	4.82804104030125e-09
MS.gene43603	3	1	0	235	153	104	0.141	0.067	0.000	15.366	9.449	6.319	0.0693333333333333	10.378	7.22576360311881	6.63679471950155e-12	5.33384513266857e-09
MS.gene65417	7	4	0	335	189	388	0.406	0.230	0.000	27.495	14.652	29.793	0.212	23.98	6.82162358373839	6.65080166904672e-12	5.33384513266857e-09
MS.gene052962	252	246	98	0	0	0	34.700	33.785	14.467	0.000	0.000	0.000	27.6506666666667	0.001	-14.7550266442807	7.7454736396956e-12	6.15867592347526e-09
MS.gene30753	0	0	0	119	94	226	0.000	0.000	0.000	2.883	2.148	5.109	0.001	3.38	11.7228075311695	7.79221855175195e-12	6.15867592347526e-09
MSTRG.93661	0	0	0	75	165	217	0.000	0.000	0.000	3.762	7.805	10.158	0.001	7.24166666666667	12.822106055868	7.99850010334014e-12	6.27623313864251e-09
MS.gene045305	113	129	99	0	0	0	12.002	13.738	11.301	0.000	0.000	0.000	12.347	0.001	-13.5918729265508	8.6993571137501e-12	6.77742057426231e-09
MSTRG.13263	0	0	0	88	155	82	0.000	0.000	0.000	4.458	7.424	3.921	0.001	5.26766666666667	12.3629483406661	8.94074326375324e-12	6.91607707643664e-09
MS.gene020139	0	0	0	86	450	247	0.000	0.000	0.000	14.241	70.258	38.206	0.001	40.9016666666667	15.3198720110476	9.39764853043422e-12	7.21832060010183e-09
MS.gene51446	10	20	8	138	161	118	0.298	0.596	0.246	5.597	6.168	4.486	0.38	5.417	3.8334227671401	1.04266592033464e-11	7.95269733782513e-09
MS.gene73446	20	37	24	170	260	181	1.476	2.800	1.908	16.970	24.459	16.866	2.06133333333333	19.4316666666667	3.23675992346637	1.0666370523999e-11	8.07903495175399e-09
MS.gene24471	234	254	134	1	0	1	17.887	19.286	10.914	0.115	0.000	0.106	16.029	0.0736666666666667	-7.76545674387365	1.08750088050466e-11	8.18025662321679e-09
MS.gene018860	12	20	28	185	241	191	0.388	0.661	0.982	8.085	9.935	7.833	0.677	8.61766666666667	3.67006955683784	1.10285569305732e-11	8.23893633162754e-09
MS.gene048954	6	0	0	627	608	691	0.496	0.000	0.000	72.760	66.571	75.024	0.165333333333333	71.4516666666667	8.75544623360079	1.12255265962005e-11	8.32903527787475e-09
MS.gene49714	9	3	4	200	181	88	0.441	0.166	0.227	13.383	11.405	5.531	0.278	10.1063333333333	5.18403097653883	1.15297866792033e-11	8.49698535878852e-09
MS.gene049045	114	475	397	0	0	0	6.087	25.252	22.617	0.000	0.000	0.000	17.9853333333333	0.001	-14.1345332776322	1.27543500085179e-11	9.33635540556407e-09
MS.gene004429	139	120	220	0	0	0	8.336	7.179	14.059	0.000	0.000	0.000	9.858	0.001	-13.2670792656712	1.29420458089441e-11	9.41059290921023e-09
MS.gene003693	111	143	94	0	0	0	5.229	6.721	4.755	0.000	0.000	0.000	5.56833333333333	0.001	-12.4430298615012	1.32264498225798e-11	9.5537012062833e-09
MS.gene068742	0	0	0	120	100	280	0.000	0.000	0.000	6.879	5.392	15.012	0.001	9.09433333333333	13.1507521686141	1.35508234217839e-11	9.72360730667086e-09
MS.gene41245	3	4	0	18376	31	18415	0.212	0.298	0.000	1807.743	2.876	1694.244	0.17	1168.28766666667	12.7465731849513	1.37480027984231e-11	9.73227987699512e-09
MS.gene61970	3	4	0	18376	31	18415	0.212	0.298	0.000	1807.743	2.876	1694.244	0.17	1168.28766666667	12.7465731849513	1.37480027984231e-11	9.73227987699512e-09
MS.gene91247	0	0	0	145	82	98	0.000	0.000	0.000	9.921	5.323	6.256	0.001	7.16666666666667	12.807086538643	1.38531682784206e-11	9.73227987699512e-09
MS.gene061402	0	0	0	72	240	154	0.000	0.000	0.000	6.424	20.125	12.836	0.001	13.1283333333333	13.6803961545498	1.3919828191173e-11	9.73227987699512e-09
MS.gene004371	0	0	0	81	318	486	0.000	0.000	0.000	6.421	23.929	36.278	0.001	22.2093333333333	14.4388784671156	1.42255085162393e-11	9.88265104373388e-09
MS.gene82154	111	115	91	0	0	0	4.004	4.129	3.487	0.000	0.000	0.000	3.87333333333333	0.001	-11.9193599475707	1.54126711232627e-11	1.06396205026219e-08
MS.gene048596	0	0	0	222	209	73	0.000	0.000	0.000	27.939	24.712	8.538	0.001	20.3963333333333	14.3160222005074	1.75622811731288e-11	1.20472830663721e-08
MS.gene86321	2	0	0	120	300	196	0.155	0.000	0.000	13.836	32.622	21.124	0.0516666666666667	22.5273333333333	8.76822702006231	1.78304331605658e-11	1.21547834051432e-08
MS.gene38765	0	0	0	88	1740	787	0.000	0.000	0.000	1.911	35.532	15.938	0.001	17.7936666666667	14.1190762109385	1.86954972707343e-11	1.26653284926645e-08
MS.gene49080	0	0	0	125	70	138	0.000	0.000	0.000	29.795	15.698	30.879	0.001	25.4573333333333	14.6357936837743	1.96943835626768e-11	1.32596692295133e-08
MS.gene048060	0	0	0	85	72	120	0.000	0.000	0.000	6.622	5.276	8.684	0.001	6.86066666666667	12.7441330578477	2.03697036478374e-11	1.36302059930652e-08
MS.gene071930	0	0	0	66	160	104	0.000	0.000	0.000	8.754	20.172	13.026	0.001	13.984	13.7714894695006	2.08126173059749e-11	1.38416595705042e-08
MS.gene54946	0	0	0	68	97	71	0.000	0.000	0.000	16.260	22.130	15.950	0.001	18.1133333333333	14.1447644443882	2.15917052509118e-11	1.42727714649512e-08
MS.gene008000	0	0	0	72	88	142	0.000	0.000	0.000	3.052	3.499	5.604	0.001	4.05166666666667	11.9842997721949	2.24715808518296e-11	1.4764911587404e-08
MS.gene019958	207	98	138	0	0	0	11.072	5.220	7.897	0.000	0.000	0.000	8.063	0.001	-12.9771010067711	2.30124562298479e-11	1.50297521017336e-08
MS.gene82742	145	139	81	6	9	8	20.234	19.355	12.040	1.133	1.518	1.317	17.2096666666667	1.32266666666667	-3.70169772403092	2.3174152576366e-11	1.50452667946681e-08
MS.gene30782	0	0	0	130	149	561	0.000	0.000	0.000	10.845	11.707	43.655	0.001	22.069	14.4297336386311	2.37442406571835e-11	1.53241676241361e-08
MS.gene34571	0	0	0	60	96	104	0.000	0.000	0.000	3.323	5.003	5.354	0.001	4.56	12.1548181090521	2.42887829155716e-11	1.53837143927108e-08
MS.gene044565	0	0	0	254	80	168	0.000	0.000	0.000	18.804	5.573	11.647	0.001	12.008	13.5517082616207	2.43302102769378e-11	1.53837143927108e-08
MS.gene23978	0	0	0	139	120	67	0.000	0.000	0.000	6.814	5.529	3.076	0.001	5.13966666666667	12.3274590810577	2.43820529388292e-11	1.53837143927108e-08
MS.gene050199	287	212	90	0	0	0	74.676	55.060	25.088	0.000	0.000	0.000	51.608	0.001	-15.6553071015105	2.44006838721828e-11	1.53837143927108e-08
MS.gene005278	154	153	122	20	18	19	5.509	5.454	4.678	0.971	0.817	0.845	5.21366666666667	0.877666666666667	-2.57055332712825	2.51968597545187e-11	1.57943763989963e-08
MS.gene69251	0	0	0	150	193	67	0.000	0.000	0.000	16.947	20.541	7.062	0.001	14.85	13.8581753105755	2.55027028568979e-11	1.58947417177249e-08
MS.gene86821	1	0	0	133	119	214	0.021	0.000	0.000	6.825	5.736	10.275	0.007	7.612	10.0867049242164	2.61727644372034e-11	1.62196785066237e-08
MSTRG.24600	151	190	140	13	18	8	5.737	7.198	5.667	0.675	0.867	0.377	6.20066666666667	0.639666666666667	-3.27703112484675	2.67160601337329e-11	1.64628286937076e-08
MS.gene049677	145	179	278	8	13	6	17.619	21.762	36.147	1.352	2.004	0.975	25.176	1.44366666666667	-4.12423950695201	2.83178730585101e-11	1.72882885294347e-08
MS.gene35563	0	0	0	103	66	114	0.000	0.000	0.000	25.577	15.528	26.542	0.001	22.549	14.4607758340044	2.83726381843661e-11	1.72882885294347e-08
MS.gene26930	204	189	82	0	0	0	16.330	15.084	6.986	0.000	0.000	0.000	12.8	0.001	-13.6438561897747	2.86137979201905e-11	1.73383718841954e-08
MS.gene54945	0	0	0	80	97	63	0.000	0.000	0.000	2.288	2.611	1.689	0.001	2.196	11.1006623390052	2.87810524489204e-11	1.73433667989157e-08
MS.gene052239	492	369	276	44	54	53	78.946	58.992	47.219	9.353	10.811	10.573	61.719	10.2456666666667	-2.5907008259671	3.12287400895846e-11	1.87149378108296e-08
MS.gene33101	0	0	0	193	97	88	0.000	0.000	0.000	14.999	7.066	6.422	0.001	9.49566666666667	13.2130535765514	3.1590044790022e-11	1.88280119412443e-08
MS.gene65094	5	2	14	574	289	282	0.488	0.222	1.430	71.028	33.731	32.679	0.713333333333333	45.8126666666667	6.00502634076849	3.30686011856108e-11	1.95491460522054e-08
MS.gene25848	0	0	0	254	81	147	0.000	0.000	0.000	11.579	3.489	6.257	0.001	7.10833333333333	12.7952956203719	3.3158448882901e-11	1.95491460522054e-08
MS.gene010426	0	0	0	70	241	125	0.000	0.000	0.000	5.410	17.416	9.007	0.001	10.611	13.3732730044221	3.43545693243645e-11	2.01454455710131e-08
MS.gene35561	0	0	0	164	69	201	0.000	0.000	0.000	20.959	8.309	24.101	0.001	17.7896666666667	14.1187518579537	3.4824133272451e-11	2.02629777291592e-08
MS.gene069187	0	0	0	62	227	171	0.000	0.000	0.000	3.399	11.730	8.754	0.001	7.961	12.9587339471429	3.49265592104331e-11	2.02629777291592e-08
MS.gene024722	0	0	0	149	335	79	0.000	0.000	0.000	10.283	21.883	5.084	0.001	12.4166666666667	13.5999903044031	3.73875741085889e-11	2.15538948731812e-08
MS.gene030626	127	99	184	0	0	0	5.727	4.449	8.836	0.000	0.000	0.000	6.33733333333333	0.001	-12.6296601855812	3.75468967259964e-11	2.15538948731812e-08
MS.gene43420	0	0	0	183	68	184	0.000	0.000	0.000	8.626	3.040	8.098	0.001	6.588	12.6856248397264	3.8014236241891e-11	2.17079201408537e-08
MS.gene073670	0	0	0	161	67	180	0.000	0.000	0.000	35.778	13.985	37.544	0.001	29.1023333333333	14.8288472080602	3.9066609808124e-11	2.21926829779796e-08
MS.gene052744	0	0	3	168	416	744	0.000	0.000	0.191	11.816	27.618	49.023	0.0636666666666667	29.4856666666667	8.85525986589005	4.1004079163805e-11	2.3172616136768e-08
MS.gene025894	0	0	0	85	257	96	0.000	0.000	0.000	5.123	14.616	5.417	0.001	8.38533333333333	13.0336524195296	4.42315166024106e-11	2.48676882259017e-08
MSTRG.36391	318	277	244	32	54	43	33.123	28.744	27.119	4.464	6.978	5.591	29.662	5.67766666666667	-2.38524582004912	4.47917424862308e-11	2.50535146306318e-08
MS.gene25693	6	10	2	117	123	89	0.328	0.551	0.110	8.229	8.190	5.846	0.329666666666667	7.42166666666667	4.49266328057116	4.5246168791337e-11	2.51785695411792e-08
MS.gene059312	0	0	0	107	95	61	0.000	0.000	0.000	9.902	8.348	5.319	0.001	7.85633333333333	12.9396404271641	4.59186474429579e-11	2.54230805918955e-08
MS.gene003381	229	144	86	0	0	0	4.428	2.779	1.783	0.000	0.000	0.000	2.99666666666667	0.001	-11.5491428996807	4.64815211313721e-11	2.55814349041119e-08
MS.gene015994	352	259	218	26	39	22	14.818	10.866	9.772	1.464	2.073	1.168	11.8186666666667	1.56833333333333	-2.9137631584333	4.66737466390233e-11	2.55814349041119e-08
MS.gene023544	0	0	0	163	160	62	0.000	0.000	0.000	5.091	4.711	1.824	0.001	3.87533333333333	11.9201046925107	4.69315963456194e-11	2.55941460670835e-08
MS.gene87275	0	4	0	282	251	159	0.000	0.107	0.000	10.878	9.135	5.725	0.0356666666666667	8.57933333333333	7.91014534483492	4.95307021923668e-11	2.68771825279674e-08
MS.gene044019	169	141	76	0	0	0	37.449	31.097	17.845	0.000	0.000	0.000	28.797	0.001	-14.8136309026559	5.11487489036159e-11	2.76177922916702e-08
MS.gene44531	0	0	0	143	86	73	0.000	0.000	0.000	13.894	7.842	6.631	0.001	9.45566666666667	13.206963462857	5.19412147544588e-11	2.790752853827e-08
MS.gene43475	0	0	0	69	64	92	0.000	0.000	0.000	5.074	4.466	6.349	0.001	5.29633333333333	12.3707782080182	5.29591677085236e-11	2.83149824606308e-08
MS.gene022258	0	0	0	54	102	89	0.000	0.000	0.000	4.542	8.103	7.016	0.001	6.55366666666667	12.6780865808909	5.40165397867617e-11	2.87394341197175e-08
MS.gene013989	0	0	0	85	74	62	0.000	0.000	0.000	5.005	4.134	3.396	0.001	4.17833333333333	12.0287118750001	5.51196956175396e-11	2.91840058301216e-08
MSTRG.106088	20	35	20	142	177	145	1.225	2.148	1.279	11.545	13.550	11.022	1.55066666666667	12.039	2.95675506074909	5.61866982929689e-11	2.9605232767218e-08
MS.gene24125	0	0	0	99	66	74	0.000	0.000	0.000	4.740	2.989	3.338	0.001	3.689	11.8490140736948	5.9800685772975e-11	3.13579846022037e-08
MS.gene26077	0	0	0	112	64	86	0.000	0.000	0.000	6.398	3.422	4.566	0.001	4.79533333333333	12.2274153880457	6.14308400831484e-11	3.20586685543971e-08
MS.gene047938	0	0	0	110	103	58	0.000	0.000	0.000	16.218	14.357	8.010	0.001	12.8616666666667	13.6507899845743	6.22867678828411e-11	3.23505608237213e-08
MS.gene78801	0	0	0	207	111	75	0.000	0.000	0.000	26.209	13.256	8.840	0.001	16.1016666666667	13.9749224074724	6.35068183088329e-11	3.28279084025801e-08
MS.gene05862	0	0	0	61	255	152	0.000	0.000	0.000	4.947	19.422	11.473	0.001	11.9473333333333	13.5444010215133	6.63381723507987e-11	3.40611486110867e-08
MS.gene001050	3	8	1	200	103	154	0.191	0.562	0.099	19.170	9.335	13.860	0.284	14.1216666666667	5.63587562838742	6.65171417819884e-11	3.40611486110867e-08
MS.gene43614	0	0	0	107	60	95	0.000	0.000	0.000	16.318	8.634	13.507	0.001	12.8196666666667	13.6460711294469	7.22470606946947e-11	3.68223687381792e-08
MS.gene67141	95	98	148	0	0	0	7.829	8.061	12.996	0.000	0.000	0.000	9.62866666666667	0.001	-13.233120318809	7.45609639462846e-11	3.78249504075407e-08
MS.gene56215	0	0	0	62	74	59	0.000	0.000	0.000	3.522	3.942	3.120	0.001	3.528	11.7846348455575	7.94038512961812e-11	4.00952688003448e-08
MS.gene005450	70	77	84	3	2	3	12.873	14.104	16.459	0.733	0.461	0.685	14.4786666666667	0.626333333333333	-4.53085428030782	8.04801284046545e-11	4.04514636179524e-08
MS.gene25828	0	0	0	86	86	231	0.000	0.000	0.000	4.877	4.571	12.243	0.001	7.23033333333333	12.8198464445994	8.54068466949166e-11	4.27308475642869e-08
MS.gene059856	0	5	0	260	288	424	0.000	0.524	0.000	35.740	37.354	54.528	0.174666666666667	42.5406666666667	7.92809452108575	8.87790781350942e-11	4.42152239826243e-08
MS.gene017215	50	69	51	611	443	301	2.937	4.064	3.210	48.094	32.882	22.157	3.40366666666667	34.3776666666667	3.33630996661059	8.98682481777629e-11	4.45542264943118e-08
MS.gene70989	0	0	0	80	68	59	0.000	0.000	0.000	6.484	5.198	4.495	0.001	5.39233333333333	12.3966939658041	9.49641400801453e-11	4.65244931931559e-08
MS.gene048651	163	81	184	0	0	0	6.033	2.993	7.281	0.013	0.000	0.000	5.43566666666667	0.00433333333333333	-10.2927640551554	9.51220498952395e-11	4.65244931931559e-08
MS.gene072358	163	81	184	0	0	0	6.033	2.993	7.281	0.013	0.000	0.000	5.43566666666667	0.00433333333333333	-10.2927640551554	9.51220498952395e-11	4.65244931931559e-08
MS.gene057260	0	0	0	77	76	55	0.000	0.000	0.000	12.332	11.462	8.240	0.001	10.678	13.3823538336645	9.90395911511661e-11	4.82243223520433e-08
MS.gene012429	0	0	0	86	61	68	0.000	0.000	0.000	17.195	11.545	12.821	0.001	13.8536666666667	13.7579802462005	9.99984343501549e-11	4.84747965980951e-08
MS.gene020644	0	0	0	50	84	82	0.000	0.000	0.000	3.484	5.508	5.314	0.001	4.76866666666667	12.2193702254665	1.01808523156364e-10	4.91338744277196e-08
MS.gene029223	207	228	174	31	42	33	10.986	12.046	9.866	2.167	2.806	2.167	10.966	2.38	-2.20400390010149	1.0275500247036e-10	4.9372194358776e-08
MS.gene91282	0	0	0	110	110	54	0.000	0.000	0.000	19.386	18.160	8.817	0.001	15.4543333333333	13.91572380033	1.04328250076774e-10	4.99082554204988e-08
MS.gene59125	10	4	0	266	326	432	0.702	0.245	0.000	24.513	28.323	37.215	0.315666666666667	30.017	6.57123406116798	1.12194225036442e-10	5.34367865708506e-08
MS.gene064025	0	0	0	113	57	99	0.000	0.000	0.000	20.583	9.705	16.843	0.001	15.7103333333333	13.9394261708273	1.14394132566269e-10	5.39148458008556e-08
MS.gene041627	127	225	152	0	0	1	7.272	12.817	9.307	0.000	0.000	0.066	9.79866666666667	0.022	-8.79893811685912	1.15175200069674e-10	5.39148458008556e-08
MS.gene041634	127	225	152	0	0	1	7.272	12.817	9.307	0.000	0.000	0.066	9.79866666666667	0.022	-8.79893811685912	1.15175200069674e-10	5.39148458008556e-08
MS.gene066340	127	225	152	0	0	1	7.272	12.817	9.307	0.000	0.000	0.066	9.79866666666667	0.022	-8.79893811685912	1.15175200069674e-10	5.39148458008556e-08
MS.gene09837	0	0	0	52	68	77	0.000	0.000	0.000	4.751	5.913	6.618	0.001	5.76066666666667	12.49202006526	1.15759913085418e-10	5.395698171037e-08
MS.gene020064	108	113	103	307	343	293	3.055	3.186	3.118	11.551	12.187	10.327	3.11966666666667	11.355	1.86386391416445	1.16574055615438e-10	5.41052435998969e-08
MS.gene029493	75	148	147	0	0	0	4.606	9.101	9.683	0.000	0.000	0.000	7.79666666666667	0.001	-12.9286417405186	1.17914118057631e-10	5.44953087141771e-08
MS.gene059087	0	0	0	59	178	92	0.000	0.000	0.000	3.501	9.905	5.066	0.001	6.15733333333333	12.588089957053	1.18628299966693e-10	5.45940450521823e-08
MS.gene04637	0	0	0	89	167	60	0.000	0.000	0.000	6.866	12.135	4.319	0.001	7.77333333333333	12.9243176673667	1.19678837751257e-10	5.46868781943799e-08
MSTRG.95818	4	9	8	95	80	150	0.129	0.303	0.269	4.058	3.223	5.996	0.233666666666667	4.42566666666667	4.24337094538169	1.1983280359821e-10	5.46868781943799e-08
MS.gene28294	0	0	0	116	166	55	0.000	0.000	0.000	11.747	15.900	5.259	0.001	10.9686666666667	13.4211005442789	1.23292737836943e-10	5.60314121494805e-08
MS.gene76495	0	0	0	69	107	245	0.000	0.000	0.000	4.604	6.741	15.337	0.001	8.894	13.1186166893515	1.27265031807285e-10	5.73762539248599e-08
MS.gene07043	106	83	148	0	0	0	21.143	16.429	31.588	0.000	0.000	0.000	23.0533333333333	0.001	-14.4926877478085	1.2730405656749e-10	5.73762539248599e-08
MS.gene069186	0	0	0	55	374	422	0.000	0.000	0.000	4.143	26.633	29.771	0.001	20.1823333333333	14.300805357454	1.28610175454014e-10	5.77263861595446e-08
MS.gene024049	0	0	0	96	99	52	0.000	0.000	0.000	4.879	4.761	2.472	0.001	4.03733333333333	11.9791869892646	1.3086489212043e-10	5.82589134023481e-08
MS.gene51146	0	0	0	96	99	52	0.000	0.000	0.000	4.879	4.761	2.472	0.001	4.03733333333333	11.9791869892646	1.3086489212043e-10	5.82589134023481e-08
MS.gene24299	0	0	0	80	83	52	0.000	0.000	0.000	5.680	5.580	3.443	0.001	4.901	12.2588604314098	1.32540603838812e-10	5.87650555312975e-08
MS.gene067061	137	152	136	0	2	0	6.718	7.467	7.116	0.000	0.116	0.000	7.10033333333333	0.0386666666666667	-7.52065254544463	1.40737296479884e-10	6.21466272350647e-08
MS.gene032842	0	1	0	85	154	103	0.000	0.114	0.000	9.351	16.020	10.649	0.038	12.0066666666667	8.3036205466289	1.4278517266895e-10	6.27966886411386e-08
MS.gene31364	103	109	98	296	436	331	2.215	2.347	2.247	8.461	11.759	8.858	2.26966666666667	9.69266666666667	2.09441320505069	1.43421919718319e-10	6.28234087697872e-08
MS.gene056036	0	0	0	82	96	51	0.000	0.000	0.000	6.368	7.026	3.708	0.001	5.70066666666667	12.4769149303347	1.46640610354969e-10	6.39763654856659e-08
MS.gene37446	0	0	0	49	69	70	0.000	0.000	0.000	2.445	3.265	3.297	0.001	3.00233333333333	11.5518684453816	1.57972192863227e-10	6.86455261975784e-08
MS.gene026448	0	0	0	57	61	92	0.000	0.000	0.000	3.006	3.053	4.578	0.001	3.54566666666667	11.791841197393	1.60322599287443e-10	6.93904202550851e-08
MS.gene056822	0	0	0	152	126	54	0.000	0.000	0.000	14.239	11.159	4.765	0.001	10.0543333333333	13.2955298044468	1.6285010709437e-10	7.02057754181143e-08
MS.gene24444	636	577	528	10	0	5	30.527	27.623	27.076	0.660	0.000	0.279	28.4086666666667	0.313	-6.50402465423481	1.64766823927568e-10	7.06180373627511e-08
MS.gene019144	0	0	0	79	53	88	0.000	0.000	0.000	6.086	3.806	6.311	0.001	5.401	12.399010832952	1.65101306752558e-10	7.06180373627511e-08
MSTRG.78091	0	0	1	209	91	372	0.000	0.000	0.131	27.976	11.474	46.693	0.0436666666666667	28.7143333333333	9.36102294549422	1.65789156854027e-10	7.06352474143311e-08
MS.gene24079	123	136	64	0	0	0	7.849	8.662	4.398	0.000	0.000	0.000	6.96966666666667	0.001	-12.7668739436472	1.67175886199874e-10	7.09489257113629e-08
MS.gene047282	0	2	0	235	305	95	0.000	0.527	0.000	67.706	83.062	25.608	0.175666666666667	58.792	8.38663558530152	1.80472468304199e-10	7.62950857284457e-08
MS.gene072092	0	0	0	59	58	92	0.000	0.000	0.000	8.801	8.174	12.819	0.001	9.93133333333333	13.2777717047577	1.86023248864097e-10	7.83380531027298e-08
MS.gene92401	0	2	0	866	407	123	0.000	0.317	0.000	162.624	71.998	21.537	0.105666666666667	85.3863333333333	9.65834102524571	1.94842469363611e-10	8.14272501096319e-08
MS.gene73134	0	0	2	91	191	246	0.000	0.000	0.082	6.174	12.212	15.636	0.0273333333333333	11.3406666666667	8.69662832796296	1.95448447884906e-10	8.14272501096319e-08
MS.gene05831	0	3	0	109	1532	1373	0.000	0.047	0.000	2.344	31.147	27.688	0.0156666666666667	20.393	10.3461600534206	1.95598602078698e-10	8.14272501096319e-08
MS.gene87709	0	0	0	61	54	65	0.000	0.000	0.000	9.058	7.629	9.060	0.001	8.58233333333333	13.0671542203566	1.98595600556298e-10	8.23605405044693e-08
MS.gene24415	395	700	77	0	0	0	18.523	32.730	3.861	0.000	0.000	0.000	18.3713333333333	0.001	-14.1651687160467	2.0132153653815e-10	8.31747726902122e-08
MS.gene006531	0	0	0	53	101	61	0.000	0.000	0.000	3.389	6.105	3.656	0.001	4.38333333333333	12.0978126783459	2.0253385943459e-10	8.33598794284177e-08
MS.gene029004	0	0	0	45	99	87	0.000	0.000	0.000	6.840	14.212	12.309	0.001	11.1203333333333	13.4409124132169	2.29540597748121e-10	9.41202744225098e-08
MS.gene54999	0	0	0	93	54	138	0.000	0.000	0.000	7.133	3.898	9.888	0.001	6.973	12.7675637662868	2.3080054870383e-10	9.428245635628e-08
MS.gene067300	1	2	0	56	90	106	0.034	0.061	0.000	1.940	2.940	3.429	0.0316666666666667	2.76966666666667	6.45060353336856	2.35196869036288e-10	9.57198600962235e-08
MS.gene48302	42	23	15	206	264	348	2.552	1.352	0.958	16.454	19.872	26.001	1.62066666666667	20.7756666666667	3.68023547436444	2.38757620304425e-10	9.68077830728761e-08
MS.gene024396	0	0	0	90	416	99	0.000	0.000	0.000	6.580	28.575	6.748	0.001	13.9676666666667	13.7698034146428	2.44011207337581e-10	9.8571490312259e-08
MS.gene86309	0	0	0	77	254	78	0.000	0.000	0.000	2.519	7.898	2.412	0.001	4.27633333333333	12.0621585978711	2.47351872613244e-10	9.95522831953007e-08
MS.gene020311	0	0	0	181	54	226	0.000	0.000	0.000	17.648	4.941	20.654	0.001	14.4143333333333	13.8152164929043	2.53360643259049e-10	1.00718665795672e-07
MS.gene46301	0	0	0	181	54	226	0.000	0.000	0.000	17.648	4.941	20.654	0.001	14.4143333333333	13.8152164929043	2.53360643259049e-10	1.00718665795672e-07
MS.gene060975	10	11	18	87	129	121	0.518	0.559	0.951	5.842	8.186	7.607	0.676	7.21166666666667	3.41523756330591	2.53489290037822e-10	1.00718665795672e-07
MS.gene74581	0	0	0	221	54	226	0.000	0.000	0.000	9.268	2.148	8.838	0.001	6.75133333333333	12.7209567354816	2.5394364255808e-10	1.00718665795672e-07
MS.gene038660	0	0	0	78	404	111	0.000	0.000	0.000	8.553	41.557	11.301	0.001	20.4703333333333	14.3212469745552	2.6636328650267e-10	1.05261752387124e-07
MS.gene007818	0	0	3	110	113	101	0.000	0.000	0.317	16.848	16.284	14.421	0.105666666666667	15.851	7.22890970939379	2.7836823386954e-10	1.08396577781265e-07
MS.gene035385	0	0	0	101	72	53	0.000	0.000	0.000	7.501	5.023	3.715	0.001	5.413	12.4022126727146	2.78521833749798e-10	1.08396577781265e-07
MS.gene035387	0	0	0	101	72	53	0.000	0.000	0.000	7.501	5.023	3.715	0.001	5.413	12.4022126727146	2.78521833749798e-10	1.08396577781265e-07
MS.gene066351	0	0	0	101	72	53	0.000	0.000	0.000	7.501	5.023	3.715	0.001	5.413	12.4022126727146	2.78521833749798e-10	1.08396577781265e-07
MS.gene020883	354	261	67	0	0	0	35.015	25.710	7.074	0.000	0.000	0.000	22.5996666666667	0.001	-14.4640138733451	2.79265044068354e-10	1.08396577781265e-07
MS.gene26916	0	0	0	46	95	68	0.000	0.000	0.000	3.411	6.686	4.768	0.001	4.955	12.2746693420738	2.84498341089302e-10	1.09833332709384e-07
MS.gene66966	10	6	2	120	91	96	0.647	0.376	0.148	10.592	7.613	7.985	0.390333333333333	8.73	4.48320307873674	2.84980591883705e-10	1.09833332709384e-07
MS.gene071485	130	68	94	0	0	0	6.056	3.138	4.656	0.000	0.000	0.000	4.61666666666667	0.001	-12.1726358551028	3.14910664583541e-10	1.20941218965235e-07
MS.gene034818	0	0	0	68	49	74	0.000	0.000	0.000	16.041	10.997	16.493	0.001	14.5103333333333	13.8247930411197	3.20092768100402e-10	1.22071742016472e-07
MS.gene41103	0	0	0	68	49	74	0.000	0.000	0.000	16.041	10.997	16.493	0.001	14.5103333333333	13.8247930411197	3.20092768100402e-10	1.22071742016472e-07
MS.gene24231	0	0	0	93	146	49	0.000	0.000	0.000	7.701	11.478	3.780	0.001	7.653	12.9018096843236	3.26619495937925e-10	1.24126788926653e-07
MS.gene74184	4	1	2	563	222	67	0.212	0.070	0.142	40.979	15.209	4.547	0.141333333333333	20.245	7.16232006872178	3.33099275028653e-10	1.25938842510784e-07
MS.gene35864	0	0	0	61	63	133	0.000	0.000	0.000	5.830	5.630	11.867	0.001	7.77566666666667	12.924750658357	3.33696942198741e-10	1.25938842510784e-07
MS.gene46366	0	0	1	165	174	72	0.000	0.000	0.020	3.883	3.871	1.578	0.00666666666666667	3.11066666666667	8.86604249709684	3.40230481300295e-10	1.27961857225597e-07
MS.gene058358	0	0	1	95	191	86	0.000	0.000	0.057	5.666	10.746	4.778	0.019	7.06333333333333	8.53820595309479	3.53090075604355e-10	1.32342043113976e-07
MS.gene036882	0	0	0	87	66	50	0.000	0.000	0.000	5.969	4.257	3.204	0.001	4.47666666666667	12.1282091835936	3.76668129966225e-10	1.40695866217179e-07
MS.gene047337	0	0	0	98	75	49	0.000	0.000	0.000	16.642	12.046	7.732	0.001	12.14	13.567480801143	3.79276479591657e-10	1.41186640372225e-07
MS.gene016666	0	0	0	79	66	48	0.000	0.000	0.000	20.623	16.118	11.746	0.001	16.1623333333333	13.9803478725292	3.92259098141975e-10	1.45522788552195e-07
MS.gene071814	4	2	1	106	238	58	0.116	0.059	0.031	3.692	7.786	1.876	0.0686666666666667	4.45133333333333	6.01848379770976	4.05852173856235e-10	1.50055242720338e-07
MS.gene24162	145	189	69	6	4	6	5.933	7.721	3.000	0.336	0.206	0.306	5.55133333333333	0.282666666666667	-4.29566065405983	4.28578983110295e-10	1.57922667864324e-07
MS.gene058008	0	0	0	44	75	105	0.000	0.000	0.000	3.249	5.240	7.202	0.001	5.23033333333333	12.352687178175	4.91480073680573e-10	1.80490678910236e-07
MS.gene035821	207	171	462	2	0	0	24.573	20.242	58.414	0.264	0.010	0.000	34.4096666666667	0.0913333333333333	-8.55745671377683	5.48407724497645e-10	2.00049600371098e-07
MS.gene064342	207	171	462	2	0	0	24.573	20.242	58.414	0.264	0.010	0.000	34.4096666666667	0.0913333333333333	-8.55745671377683	5.48407724497645e-10	2.00049600371098e-07
MS.gene037356	0	0	0	42	65	57	0.000	0.000	0.000	2.621	3.829	3.343	0.001	3.26433333333333	11.6725726685012	5.62325979886202e-10	2.04442982087293e-07
MS.gene81035	0	0	0	47	52	53	0.000	0.000	0.000	2.652	2.732	2.787	0.001	2.72366666666667	11.4113344359662	5.91765727664073e-10	2.14431521316679e-07
MS.gene26196	0	0	0	96	45	105	0.000	0.000	0.000	18.344	8.038	18.712	0.001	15.0313333333333	13.8756853667193	6.19521094367659e-10	2.23745581995631e-07
MS.gene018884	0	0	2	96	187	94	0.000	0.000	0.066	4.338	7.966	3.997	0.022	5.43366666666667	7.94827873083068	6.61436976378738e-10	2.37601872677394e-07
MS.gene04657	0	0	0	57	138	56	0.000	0.000	0.000	2.699	6.194	2.484	0.001	3.79233333333333	11.8888700625089	6.62244148656163e-10	2.37601872677394e-07
MS.gene54649	58	47	53	166	241	237	1.981	1.601	1.928	7.454	10.221	9.972	1.83666666666667	9.21566666666667	2.32699871695104	6.75540744897692e-10	2.41577800150791e-07
MS.gene020620	0	0	0	60	202	643	0.000	0.000	0.000	8.403	26.490	83.657	0.001	39.5166666666667	15.2701736365356	6.82657997514425e-10	2.43325188852609e-07
MS.gene04656	0	0	0	97	303	61	0.000	0.000	0.000	3.354	9.872	1.977	0.001	5.06766666666667	12.3071059168436	7.07025156767406e-10	2.51189686803326e-07
MS.gene013380	999	957	1173	221	194	192	309.362	295.353	387.530	90.847	75.363	73.946	330.748333333333	80.052	-2.04672453441746	7.17664979268351e-10	2.53638301110044e-07
MS.gene032149	0	0	0	71	44	72	0.000	0.000	0.000	7.424	4.302	7.030	0.001	6.252	12.6101020629997	7.18568213468449e-10	2.53638301110044e-07
MS.gene043364	86	94	74	224	288	246	0.729	0.795	0.675	2.526	3.059	2.595	0.733	2.72666666666667	1.89525323897414	7.32627255238843e-10	2.57766628157744e-07
MS.gene84662	3	7	13	600	119	1204	0.088	0.187	0.407	22.572	4.206	42.378	0.227333333333333	23.052	6.66393887608367	7.49281944808453e-10	2.62778719357743e-07
MS.gene048276	0	0	0	43	52	58	0.000	0.000	0.000	3.518	3.966	4.453	0.001	3.979	11.9581901836937	7.54154925961976e-10	2.63639992867541e-07
MS.gene051576	89	87	135	7	7	7	6.800	6.606	11.029	0.661	0.665	0.648	8.145	0.658	-3.62975520967764	8.28072329551202e-10	2.88555428064376e-07
MS.gene068028	0	0	0	40	379	269	0.000	0.000	0.000	3.368	30.282	21.304	0.001	18.318	14.1609743749279	8.85374564517355e-10	3.07540776279961e-07
MS.gene034823	0	0	0	47	61	44	0.000	0.000	0.000	3.118	3.805	2.722	0.001	3.215	11.6506030222153	8.92152642889631e-10	3.089113928888e-07
MS.gene047683	0	0	0	131	45	185	0.000	0.000	0.000	8.461	2.740	11.205	0.001	7.46866666666667	12.8666349955372	8.97514757501478e-10	3.09784603166728e-07
MS.gene016581	0	0	0	44	55	85	0.000	0.000	0.000	3.532	4.139	6.364	0.001	4.67833333333333	12.1917789426787	9.21584058188831e-10	3.17088874532037e-07
MS.gene22703	0	0	0	42	93	57	0.000	0.000	0.000	5.695	11.910	7.164	0.001	8.25633333333333	13.0112855025937	9.26904916098067e-10	3.17916727040302e-07
MS.gene59207	0	0	0	58	160	520	0.000	0.000	0.000	1.566	4.084	13.147	0.001	6.26566666666667	12.6132523050671	9.92294308258048e-10	3.39277555491239e-07
MS.gene41298	110	118	86	281	348	296	2.579	2.762	2.169	8.771	10.230	8.646	2.50333333333333	9.21566666666667	1.88023812800793	1.00848690311407e-09	3.42834764184152e-07
MS.gene65141	110	124	88	5	12	11	13.451	15.086	11.475	0.838	1.882	1.697	13.3373333333333	1.47233333333333	-3.17929400611327	1.00898468234265e-09	3.42834764184152e-07
MS.gene05833	5	7	4	59	144	66	0.329	0.495	0.258	5.307	12.160	5.516	0.360666666666667	7.661	4.40879472280306	1.02361928645551e-09	3.46727191222679e-07
MS.gene25889	0	0	0	37	97	99	0.000	0.000	0.000	1.623	4.028	4.066	0.001	3.239	11.6613327527952	1.04672271661082e-09	3.53455252943473e-07
MS.gene013379	0	0	1	101	108	63	0.000	0.000	0.042	5.040	5.078	2.936	0.014	4.35133333333333	8.27988690118527	1.0573523813275e-09	3.55942667380834e-07
MS.gene69236	0	0	0	89	42	83	0.000	0.000	0.000	6.386	2.808	5.548	0.001	4.914	12.2626821423622	1.06541882541309e-09	3.57554557808634e-07
MS.gene26680	0	0	0	204	43	262	0.000	0.000	0.000	11.400	2.291	13.703	0.001	9.13133333333333	13.1566098187973	1.13553322105456e-09	3.79163001196231e-07
MS.gene78476	0	0	0	40	89	57	0.000	0.000	0.000	7.831	16.440	10.448	0.001	11.573	13.4984752737358	1.13675897488922e-09	3.79163001196231e-07
MSTRG.109178	2	0	3	126	59	107	0.208	0.000	0.353	15.891	7.006	12.561	0.187	11.8193333333333	5.98196658260379	1.1407761757706e-09	3.7934285820518e-07
MS.gene007994	0	0	0	55	94	266	0.000	0.000	0.000	2.449	3.982	11.107	0.001	5.846	12.5132341138061	1.21429276364936e-09	4.02562041736277e-07
MS.gene071180	0	0	0	185	42	210	0.000	0.000	0.000	15.531	3.306	16.516	0.001	11.7843333333333	13.5245825238907	1.24095969274068e-09	4.09401573213985e-07
MS.gene045041	0	0	0	66	85	39	0.000	0.000	0.000	10.493	12.840	5.915	0.001	9.74933333333333	13.2510878543369	1.24243073928513e-09	4.09401573213985e-07
MS.gene061759	0	0	0	36	125	116	0.000	0.000	0.000	3.483	11.405	10.495	0.001	8.461	13.0466124692581	1.33748442226006e-09	4.39395861252724e-07
MS.gene47195	0	0	0	46	165	393	0.000	0.000	0.000	10.673	36.333	85.619	0.001	44.2083333333333	15.4320307248557	1.40406953793061e-09	4.5988547898526e-07
MS.gene38719	0	0	0	38	62	49	0.000	0.000	0.000	5.301	8.039	6.288	0.001	6.54266666666667	12.6756630553471	1.47552250509125e-09	4.79188846588868e-07
MS.gene63985	3	0	0	78	102	77	0.114	0.000	0.000	3.422	4.247	3.162	0.038	3.61033333333333	6.56998881501964	1.47597493357421e-09	4.79188846588868e-07
MS.gene036174	0	0	0	41	85	50	0.000	0.000	0.000	4.901	9.524	5.501	0.001	6.642	12.6974020075027	1.4761845828721e-09	4.79188846588868e-07
MS.gene57400	240	297	279	32	36	53	18.451	22.813	22.965	3.222	3.517	5.042	21.4096666666667	3.927	-2.44676283104223	1.51039350260144e-09	4.88189007341558e-07
MS.gene63367	98	90	59	270	390	318	2.637	2.409	1.674	9.615	13.068	10.584	2.24	11.089	2.30755863251442	1.51286223967587e-09	4.88189007341558e-07
MS.gene06350	0	0	0	39	53	47	0.000	0.000	0.000	3.617	4.673	4.137	0.001	4.14233333333333	12.0162279364816	1.54876914353663e-09	4.9830162385115e-07
MS.gene033310	5	0	0	282	2261	527	0.567	0.000	0.000	39.911	301.456	69.651	0.189	137.006	9.50163712574241	1.61796750304396e-09	5.19034457520601e-07
MS.gene45439	7	18	7	2525	4850	55	0.423	1.140	0.485	214.038	387.775	4.325	0.682666666666667	202.046	8.20928676524758	1.6297864917312e-09	5.21292705727629e-07
MS.gene024790	72	77	49	0	0	0	13.289	14.090	9.674	0.000	0.000	0.000	12.351	0.001	-13.5923402340424	1.65406195575606e-09	5.27510343609102e-07
MS.gene005495	96	100	329	0	0	0	3.505	3.621	12.814	0.000	0.000	0.000	6.64666666666667	0.001	-12.6984152885644	1.67347236747025e-09	5.32144697142799e-07
MS.gene02084	0	0	0	35	136	118	0.000	0.000	0.000	3.473	12.625	10.833	0.001	8.977	13.1320176797134	1.68108591783561e-09	5.33011747262588e-07
MS.gene05487	0	0	0	63	282	71	0.000	0.000	0.000	3.869	16.326	4.077	0.001	8.09066666666667	12.9820428695259	1.70677213493539e-09	5.39587352920007e-07
MS.gene92116	0	0	0	124	63	49	0.000	0.000	0.000	16.329	7.770	6.041	0.001	10.0466666666667	13.294429295764	1.71276250546006e-09	5.39916203672047e-07
MS.gene015018	0	0	0	564	52	201	0.000	0.000	0.000	27.728	2.419	9.253	0.001	13.1333333333333	13.6809455085099	1.76712989763066e-09	5.55449158312899e-07
MS.gene42804	0	0	0	97	143	38	0.000	0.000	0.000	4.697	6.527	1.735	0.001	4.31966666666667	12.0767042736941	1.8176001747605e-09	5.69671411095196e-07
MS.gene43141	86	155	47	737	1584	934	7.059	12.687	4.144	80.466	163.074	95.377	7.96333333333333	112.972333333333	3.82645324498666	1.84762345162502e-09	5.77422034007853e-07
MS.gene030362	0	0	0	135	39	137	0.000	0.000	0.000	6.157	1.687	5.881	0.001	4.575	12.1595560280588	1.89985310484041e-09	5.92048508985554e-07
MS.gene002714	295	301	251	1017	2547	2775	4.784	4.859	4.334	21.855	51.625	55.767	4.659	43.0823333333333	3.20900415260696	1.91972272301947e-09	5.95055462910091e-07
MS.gene47657	0	0	0	48	41	67	0.000	0.000	0.000	17.589	14.064	22.856	0.001	18.1696666666667	14.1492443322663	1.9204137062836e-09	5.95055462910091e-07
MS.gene043182	117	158	148	863	1377	587	4.959	6.661	6.669	48.360	72.807	30.755	6.09633333333333	50.6406666666667	3.0542827041557	2.02823796272778e-09	6.26685310466627e-07
MS.gene64535	2	0	0	64	151	182	0.031	0.000	0.000	1.109	2.475	2.945	0.0103333333333333	2.17633333333333	7.71845001573775	2.04517485119203e-09	6.30133392710492e-07
MS.gene014921	0	0	0	51	145	52	0.000	0.000	0.000	3.245	8.607	3.073	0.001	4.975	12.2804808103184	2.13679665843407e-09	6.54498898599857e-07
MS.gene055744	0	0	0	51	145	52	0.000	0.000	0.000	3.245	8.607	3.073	0.001	4.975	12.2804808103184	2.13679665843407e-09	6.54498898599857e-07
MS.gene66932	251	256	258	984	738	942	20.869	21.169	22.861	108.411	76.687	97.059	21.633	94.0523333333334	2.12022998802049	2.14225824516502e-09	6.54498898599857e-07
MS.gene31322	0	0	0	37	382	195	0.000	0.000	0.000	1.458	14.145	7.173	0.001	7.592	12.8902642770211	2.17725138667378e-09	6.63331868001422e-07
MS.gene95562	77	84	46	0	0	0	5.788	6.274	3.729	0.000	0.000	0.000	5.26366666666667	0.001	-12.3618524147737	2.25067814186111e-09	6.83792381428387e-07
MS.gene058431	0	0	0	41	42	55	0.000	0.000	0.000	3.676	3.596	4.631	0.001	3.96766666666667	11.9540751111563	2.32049333391633e-09	7.03045022028483e-07
MS.gene23904	51	76	68	0	0	0	1.691	2.514	2.399	0.000	0.000	0.000	2.20133333333333	0.001	-11.1041619041921	2.34668915352679e-09	7.09012149515698e-07
MS.gene71487	0	0	0	37	53	77	0.000	0.000	0.000	3.222	4.293	6.208	0.001	4.57433333333333	12.1593457839545	2.3729048661849e-09	7.1495230319002e-07
MS.gene47147	65	97	50	0	0	0	4.044	6.003	3.320	0.000	0.000	0.000	4.45566666666667	0.001	-12.1214255917712	2.46467831941887e-09	7.40557752889853e-07
MS.gene047554	0	0	0	34	115	80	0.000	0.000	0.000	1.798	5.772	3.976	0.001	3.84866666666667	11.9101430092866	2.51870874559517e-09	7.54713084840837e-07
MSTRG.103953	3	0	0	89	76	121	0.232	0.000	0.000	9.491	7.632	12.096	0.0773333333333333	9.73966666666667	6.9766381881715	2.5407838935607e-09	7.59241915810043e-07
MS.gene46364	0	0	0	109	40	75	0.000	0.000	0.000	13.522	4.657	8.708	0.001	8.96233333333333	13.1296586698675	2.56562658623161e-09	7.63123322436461e-07
MS.gene93813	174	140	87	2	0	0	6.825	5.481	3.624	0.101	0.000	0.000	5.31	0.0336666666666667	-7.30124716366088	2.57145452887691e-09	7.63123322436461e-07
MS.gene43861	0	0	0	45	68	38	0.000	0.000	0.000	3.061	4.389	2.437	0.001	3.29566666666667	11.6863546161802	2.57476283722946e-09	7.63123322436461e-07
MS.gene23408	0	0	0	40	44	68	0.000	0.000	0.000	6.350	6.588	10.161	0.001	7.69966666666667	12.910580274787	2.67982908599611e-09	7.92110998399989e-07
MS.gene072087	0	0	0	35	75	51	0.000	0.000	0.000	5.591	11.294	7.638	0.001	8.17433333333334	12.9968853595036	2.72583322357792e-09	8.03531431609847e-07
MS.gene28377	0	0	0	89	178	39	0.000	0.000	0.000	6.285	11.910	2.612	0.001	6.93566666666667	12.759818847884	2.7589914752118e-09	8.11113747173453e-07
MS.gene041293	0	0	0	33	81	102	0.000	0.000	0.000	3.164	7.286	9.171	0.001	6.54033333333333	12.6751484503689	2.95637787987882e-09	8.66806815479522e-07
MS.gene88211	19	24	22	134	110	97	0.877	1.138	1.084	8.269	6.441	5.626	1.033	6.77866666666667	2.71416127541874	3.02592531687222e-09	8.8481950217494e-07
MS.gene02352	0	0	0	74	57	37	0.000	0.000	0.000	7.358	5.344	3.394	0.001	5.36533333333333	12.3894520890844	3.09715783103529e-09	9.03227285109678e-07
MS.gene76458	35	39	66	262	617	429	1.151	1.288	2.328	11.520	25.648	17.683	1.589	18.2836666666667	3.52436439242164	3.25705499925708e-09	9.47325303383919e-07
MS.gene32884	0	0	0	49	56	35	0.000	0.000	0.000	1.847	2.009	1.235	0.001	1.697	10.7287708495427	3.33846810539171e-09	9.68422117699664e-07
MS.gene97871	0	0	0	40	62	38	0.000	0.000	0.000	6.475	9.483	5.754	0.001	7.23733333333333	12.8212425046977	3.45346164587e-09	9.99122179615492e-07
MS.gene004357	0	1	0	149	59	99	0.000	0.116	0.000	23.020	8.614	14.250	0.0386666666666667	15.2946666666667	8.62772255015701	3.52660423079306e-09	1.01758392447778e-06
MS.gene058379	0	1	0	104	73	61	0.000	0.117	0.000	15.317	10.103	8.374	0.039	11.2646666666667	8.17411478402867	3.58135357213098e-09	1.03065497127263e-06
MS.gene90537	947	908	908	138	136	216	207.754	198.634	212.528	40.119	37.371	58.873	206.305333333333	45.4543333333333	-2.18229137409668	3.59572215408473e-09	1.03206688248953e-06
MSTRG.77660	0	0	0	34	49	65	0.000	0.000	0.000	2.291	3.070	4.059	0.001	3.14	11.616548843779	3.76229334230129e-09	1.0770428736084e-06
MS.gene24981	1101	1089	763	237	242	251	127.672	125.908	94.369	36.516	35.122	36.170	115.983	35.936	-1.69041162244922	3.81667893462121e-09	1.08975175758936e-06
MS.gene060572	25	27	11	120	140	130	1.979	2.147	0.937	12.876	14.141	13.014	1.68766666666667	13.3436666666667	2.98305326626069	3.90094673491582e-09	1.11090407409209e-06
MS.gene037686	1	1	5	51	162	142	0.126	0.123	0.569	7.913	23.599	20.482	0.272666666666667	17.3313333333333	5.99010049544454	3.93196351342661e-09	1.11682099064958e-06
MS.gene60209	0	0	0	45	50	35	0.000	0.000	0.000	7.398	7.720	5.425	0.001	6.84766666666667	12.7413967600502	4.07735371829085e-09	1.15510901312723e-06
MS.gene38236	0	0	0	47	36	60	0.000	0.000	0.000	2.533	1.829	3.024	0.001	2.462	11.2656150464845	4.17950442308748e-09	1.17849385058997e-06
MS.gene50737	0	0	0	32	51	53	0.000	0.000	0.000	1.378	2.044	2.105	0.001	1.84233333333333	10.847318396493	4.18150839074281e-09	1.17849385058997e-06
MS.gene052011	0	2	0	71	78	136	0.000	0.185	0.000	7.488	7.779	13.441	0.0616666666666667	9.56933333333333	7.27778374485557	4.3863955300259e-09	1.23305195994826e-06
MS.gene074439	0	0	0	33	46	48	0.000	0.000	0.000	7.305	9.611	9.996	0.001	8.97066666666667	13.130999489534	4.46598466113802e-09	1.25219780717307e-06
MSTRG.3198	209	186	75	2	8	7	13.240	11.772	5.062	0.195	0.657	0.519	10.0246666666667	0.457	-4.45521629046414	4.5961343475881e-09	1.28538557254214e-06
MS.gene69249	0	0	2	186	136	67	0.000	0.000	0.175	22.526	15.496	7.595	0.0583333333333333	15.2056666666667	8.02607283871093	4.75585416388203e-09	1.32665220883533e-06
MS.gene00534	0	0	0	122	35	92	0.000	0.000	0.000	16.514	4.408	11.626	0.001	10.8493333333333	13.4053187746392	4.96719123938958e-09	1.38207027673526e-06
MS.gene045496	9	3	6	62	87	148	0.808	0.289	0.606	7.287	9.532	16.165	0.567666666666667	10.9946666666667	4.27561602620953	5.10550967888155e-09	1.41694132487433e-06
MS.gene005110	62	63	43	0	0	0	2.581	2.614	1.926	0.000	0.000	0.000	2.37366666666667	0.001	-11.2129016366126	5.16459075053719e-09	1.42494108284273e-06
MS.gene00463	6	0	0	344	774	4462	0.324	0.000	0.000	25.572	54.233	310.056	0.108	129.953666666667	10.2327503125643	5.1996566514294e-09	1.42494108284273e-06
MS.gene063260	6	0	0	344	774	4462	0.324	0.000	0.000	25.572	54.233	310.056	0.108	129.953666666667	10.2327503125643	5.1996566514294e-09	1.42494108284273e-06
MS.gene063261	6	0	0	344	774	4462	0.324	0.000	0.000	25.572	54.233	310.056	0.108	129.953666666667	10.2327503125643	5.1996566514294e-09	1.42494108284273e-06
MS.gene063262	6	0	0	344	774	4462	0.324	0.000	0.000	25.572	54.233	310.056	0.108	129.953666666667	10.2327503125643	5.1996566514294e-09	1.42494108284273e-06
MS.gene073054	68	88	42	0	0	0	4.460	5.751	2.944	0.000	0.000	0.000	4.385	0.001	-12.0983611273321	5.31512660629992e-09	1.45293448358179e-06
MS.gene52170	0	0	0	38	247	92	0.000	0.000	0.000	3.475	21.464	7.929	0.001	10.956	13.4194335507054	5.33370864954386e-09	1.45436900601437e-06
MS.gene29344	0	0	0	58	61	32	0.000	0.000	0.000	1.004	1.011	0.525	0.001	0.846666666666667	9.72565028093837	5.37001571033511e-09	1.4600128211541e-06
MS.gene050676	0	0	0	249	154	34	0.000	0.000	0.000	26.660	15.575	3.364	0.001	15.1996666666667	13.8917520648223	5.38117863852523e-09	1.4600128211541e-06
MS.gene021783	57	49	62	0	0	0	2.689	2.327	3.152	0.000	0.000	0.000	2.72266666666667	0.001	-11.4108046501566	5.48009962416902e-09	1.48316244667026e-06
MS.gene92766	188	211	139	32	35	29	35.339	39.501	27.927	7.988	8.251	6.766	34.2556666666667	7.66833333333333	-2.15935770667939	5.55783054303563e-09	1.50047667655667e-06
MS.gene054541	1098	1021	889	299	330	286	66.597	61.744	57.562	24.021	25.074	21.539	61.9676666666667	23.5446666666667	-1.39611534818325	5.78733981377903e-09	1.55858062589847e-06
MS.gene012777	0	3	6	177	99	253	0.000	0.303	0.787	27.213	14.436	36.341	0.363333333333333	25.9966666666667	6.16088911109989	5.89352781401062e-09	1.58326866668507e-06
MS.gene008079	1921	1927	1228	270	170	270	173.745	173.817	118.581	32.453	19.202	30.328	155.381	27.3276666666667	-2.50737591387515	6.06179249726055e-09	1.62447102623147e-06
MS.gene40359	0	0	0	239	60	62	0.000	0.000	0.000	35.828	8.451	8.708	0.001	17.6623333333333	14.1083883265031	6.07743747927364e-09	1.62467182809896e-06
MS.gene93017	0	0	0	114	50	45	0.000	0.000	0.000	3.540	1.471	1.316	0.001	2.109	11.0423433797937	6.1318186209721e-09	1.63520160633112e-06
MS.gene002701	48	56	57	0	0	0	2.868	3.367	3.624	0.000	0.000	0.000	3.28633333333333	0.001	-11.6822631051684	6.18567646555773e-09	1.64554080999605e-06
MS.gene003823	0	0	0	36	67	38	0.000	0.000	0.000	4.574	7.909	4.514	0.001	5.66566666666667	12.468030009482	6.22060885375623e-09	1.65080731795424e-06
MS.gene40113	177	51	338	0	0	0	10.756	3.111	21.890	0.000	0.000	0.000	11.919	0.001	-13.5409755788093	6.29798361659284e-09	1.66728415791695e-06
MS.gene011135	76	141	89	381	486	477	3.134	5.794	3.898	20.866	25.114	24.440	4.27533333333333	23.4733333333333	2.4569139149127	6.39871029269724e-09	1.68984826059198e-06
MS.gene32737	0	0	0	85	44	42	0.000	0.000	0.000	6.893	3.375	3.196	0.001	4.488	12.1318569606088	6.49106262507459e-09	1.71009710269779e-06
MSTRG.36102	80	91	79	285	238	272	7.604	8.637	8.021	35.834	28.266	32.087	8.08733333333333	32.0623333333333	1.9871434403636	6.60536535347761e-09	1.73601734723808e-06
MS.gene068093	0	0	0	35	127	58	0.000	0.000	0.000	6.011	20.506	9.286	0.001	11.9343333333333	13.5428303574851	6.65151133741287e-09	1.74394312877794e-06
MS.gene07067	144	93	42	0	0	0	13.275	8.585	4.124	0.000	0.000	0.000	8.66133333333333	0.001	-13.080373416464	6.73181852646739e-09	1.76076605918897e-06
MS.gene74957	0	0	0	43	171	55	0.000	0.000	0.000	1.982	7.428	2.394	0.001	3.93466666666667	11.9420257047109	6.78164913879935e-09	1.76955615207858e-06
MS.gene01418	0	0	0	44	57	32	0.000	0.000	0.000	3.119	3.880	2.170	0.001	3.05633333333333	11.5775861814788	6.82268131779737e-09	1.77420440937417e-06
MS.gene062758	68	61	72	2	2	0	5.919	5.237	6.688	0.241	0.228	0.000	5.948	0.156333333333333	-5.2497073202582	6.83199644207527e-09	1.77420440937417e-06
MS.gene059849	93	120	105	300	309	354	4.191	5.388	5.036	17.894	17.380	19.751	4.87166666666667	18.3416666666667	1.91263741097287	6.97776292132987e-09	1.80775439864477e-06
MS.gene074393	239	246	153	34	41	37	69.212	71.026	47.125	13.236	14.996	13.438	62.4543333333333	13.89	-2.16875507598266	7.07039068188034e-09	1.81879130111483e-06
MS.gene25913	239	246	153	34	41	37	69.212	71.026	47.125	13.236	14.996	13.438	62.4543333333333	13.89	-2.16875507598266	7.07039068188034e-09	1.81879130111483e-06
MS.gene70586	239	246	153	34	41	37	69.212	71.026	47.125	13.236	14.996	13.438	62.4543333333333	13.89	-2.16875507598266	7.07039068188034e-09	1.81879130111483e-06
MS.gene42152	44	75	85	0	0	0	5.581	9.579	11.605	0.000	0.000	0.000	8.92166666666667	0.001	-13.1230975314812	7.13061350048246e-09	1.82996709293558e-06
MS.gene025668	0	0	0	29	71	55	0.000	0.000	0.000	0.937	2.203	1.683	0.001	1.60766666666667	10.6507525940407	7.20307030321431e-09	1.84422271824316e-06
MS.gene63673	0	0	0	50	58	210	0.000	0.000	0.000	6.915	7.589	27.171	0.001	13.8916666666667	13.76193207804	7.33626582669317e-09	1.87392626163331e-06
MS.gene31540	35	44	30	130	149	198	1.955	2.437	1.757	9.557	10.337	13.650	2.04966666666667	11.1813333333333	2.4476310233659	7.37796182494891e-09	1.88017358936257e-06
MS.gene73820	0	0	0	124	33	91	0.000	0.000	0.000	11.337	2.840	7.720	0.001	7.299	12.8334831056596	7.41673145504544e-09	1.8856477850858e-06
MS.gene22545	0	0	0	36	64	36	0.000	0.000	0.000	1.028	1.710	0.958	0.001	1.232	10.2667865406949	7.49048532350706e-09	1.89614293343987e-06
MS.gene054719	23	29	14	94	142	127	0.894	1.166	0.611	4.949	7.050	6.244	0.890333333333333	6.081	2.7718911142741	7.49278082252302e-09	1.89614293343987e-06
MS.gene08206	0	0	0	151	40	69	0.000	0.000	0.000	12.769	3.171	5.479	0.001	7.13966666666667	12.8016410046346	7.72638934905639e-09	1.95073445903144e-06
MS.gene051521	536	475	260	30	34	59	12.076	10.685	6.253	0.889	0.951	1.647	9.67133333333333	1.16233333333333	-3.05669093642077	7.82727722173772e-09	1.97164232465342e-06
MS.gene29393	0	0	0	92	34	63	0.000	0.000	0.000	3.908	1.349	2.517	0.001	2.59133333333333	11.339478891618	7.85849238408204e-09	1.97301261207034e-06
MS.gene91177	0	0	3	69	253	252	0.000	0.000	0.190	4.879	16.820	16.613	0.0633333333333333	12.7706666666667	7.65565311190506	7.87384347078149e-09	1.97301261207034e-06
MS.gene023341	0	0	0	57	33	49	0.000	0.000	0.000	2.078	1.146	1.663	0.001	1.629	10.6697708885255	7.88698541177838e-09	1.97301261207034e-06
MS.gene89762	19	29	41	317	259	180	0.468	0.705	1.060	10.190	7.833	5.406	0.744333333333333	7.80966666666667	3.39124022192166	8.09750668325267e-09	2.02104131336926e-06
MS.gene012433	0	0	3	130	88	255	0.000	0.000	0.505	24.830	15.771	45.455	0.168333333333333	28.6853333333333	7.41284858532598	8.32263470411361e-09	2.07248805291706e-06
MS.gene066124	146	91	214	1000	1089	1005	5.889	3.688	9.218	53.639	55.107	50.438	6.265	53.0613333333333	3.08227451362488	8.34519587751807e-09	2.07337247007038e-06
MS.gene063386	0	0	0	28	62	53	0.000	0.000	0.000	3.203	6.592	5.600	0.001	5.13166666666667	12.325211746211	8.81309745810874e-09	2.18464668126346e-06
MS.gene57256	0	0	0	41	49	129	0.000	0.000	0.000	4.682	5.209	13.591	0.001	7.82733333333333	12.9343051691843	8.9510046140341e-09	2.21380061962063e-06
MS.gene014105	0	0	0	60	133	34	0.000	0.000	0.000	1.249	2.617	0.673	0.001	1.513	10.5631962722167	9.40774951589802e-09	2.32150054230542e-06
MSTRG.5962	0	0	0	33	56	108	0.000	0.000	0.000	2.313	3.719	7.072	0.001	4.368	12.0927571409199	9.45806416888747e-09	2.32864798848884e-06
MS.gene24215	93	85	37	0	0	0	21.046	19.288	8.906	0.000	0.000	0.000	16.4133333333333	0.001	-14.0025806406507	9.61986676302183e-09	2.36315060324953e-06
MS.gene020652	0	0	0	28	111	165	0.000	0.000	0.000	2.806	10.328	15.179	0.001	9.43766666666667	13.2042145018203	9.75888502576204e-09	2.39191368485363e-06
MS.gene012495	40	182	147	0	0	0	4.165	19.072	16.551	0.000	0.000	0.000	13.2626666666667	0.001	-13.6950832605792	1.02603438041047e-08	2.50822736471576e-06
MS.gene053010	1	2	0	78	109	39	0.133	0.264	0.000	13.015	17.245	6.054	0.132333333333333	12.1046666666667	6.51524303466869	1.0279431851361e-08	2.50822736471576e-06
MS.gene95249	14	30	19	136	113	155	0.677	1.453	0.999	8.815	6.902	9.410	1.043	8.37566666666667	3.00546486942582	1.05104467421369e-08	2.55887148697517e-06
MS.gene28810	2060	1999	1926	666	734	691	423.536	409.800	422.700	181.584	188.754	176.197	418.678666666667	182.178333333333	-1.20049202087768	1.05813312998796e-08	2.57039154761218e-06
MS.gene039678	191	157	111	12	18	6	31.082	25.463	19.196	2.641	3.676	1.248	25.247	2.52166666666667	-3.32366248153561	1.06806798331112e-08	2.58875944310541e-06
MS.gene39038	0	0	0	78	57	31	0.000	0.000	0.000	4.121	2.864	1.546	0.001	2.84366666666667	11.4735366474636	1.07167007644789e-08	2.59173071481533e-06
MS.gene071947	0	0	0	62	32	105	0.000	0.000	0.000	3.521	1.697	5.554	0.001	3.59066666666667	11.8100360137805	1.13177013744135e-08	2.71946441236737e-06
MS.gene037458	0	0	0	57	47	212	0.000	0.000	0.000	4.502	3.545	15.746	0.001	7.931	12.9532870678781	1.13189554925181e-08	2.71946441236737e-06
MSTRG.76380	0	0	1	63	49	74	0.000	0.000	0.138	10.803	7.925	11.867	0.046	10.1983333333333	7.79248382194395	1.13196740003189e-08	2.71946441236737e-06
MS.gene06965	0	0	0	48	76	30	0.000	0.000	0.000	3.447	5.149	2.008	0.001	3.53466666666667	11.7873584541461	1.14948984511063e-08	2.7554913715652e-06
MS.gene051525	97	136	37	0	0	0	6.877	9.644	2.788	0.000	0.000	0.000	6.43633333333333	0.001	-12.6520233288549	1.16274613828746e-08	2.78115616892574e-06
MS.gene011322	41	169	240	0	0	0	1.770	7.205	10.940	0.000	0.000	0.000	6.63833333333333	0.001	-12.6966053585304	1.18922074273987e-08	2.82996906586445e-06
MS.gene053535	0	0	0	29	89	52	0.000	0.000	0.000	4.030	11.794	6.909	0.001	7.57766666666667	12.8875379633153	1.19093774753074e-08	2.82996906586445e-06
MS.gene059423	0	0	0	29	89	52	0.000	0.000	0.000	4.030	11.794	6.909	0.001	7.57766666666667	12.8875379633153	1.19093774753074e-08	2.82996906586445e-06
MS.gene63832	0	0	0	30	109	230	0.000	0.000	0.000	1.219	4.128	8.693	0.001	4.68	12.1922928144708	1.20121700778776e-08	2.84818997911763e-06
MS.gene01558	0	0	0	61	44	32	0.000	0.000	0.000	12.537	8.566	6.227	0.001	9.11	13.1532353386894	1.20551407625684e-08	2.85217831447578e-06
MS.gene006428	113	46	59	0	0	0	15.840	6.379	8.811	0.000	0.000	0.000	10.3433333333333	0.001	-13.3364135756949	1.21756418187726e-08	2.87445292894703e-06
MS.gene074512	0	0	0	51	30	55	0.000	0.000	0.000	7.520	4.135	7.664	0.001	6.43966666666667	12.652770297413	1.24069961177284e-08	2.92274528414823e-06
MS.gene70707	0	0	0	29	159	79	0.000	0.000	0.000	3.678	18.957	9.358	0.001	10.6643333333333	13.3805061598781	1.28505202327901e-08	3.02070310730693e-06
MS.gene043612	12	14	7	74	351	167	0.710	0.828	0.449	6.012	26.940	12.692	0.662333333333333	15.2146666666667	4.52176144966905	1.30033568940747e-08	3.05005620739082e-06
MS.gene033496	0	0	0	30	209	90	0.000	0.000	0.000	3.348	21.627	9.209	0.001	11.3946666666667	13.47607110096	1.30792472801333e-08	3.06127360696167e-06
MS.gene96593	150	62	49	0	0	0	5.536	2.284	1.912	0.000	0.000	0.000	3.244	0.001	-11.6635581042173	1.33291890575389e-08	3.11309347003375e-06
MS.gene041383	0	1	0	34	217	339	0.000	0.160	0.000	5.798	35.249	54.503	0.0533333333333333	31.85	9.22204015786482	1.34588635775622e-08	3.13666292821519e-06
MS.gene056466	0	0	0	52	83	29	0.000	0.000	0.000	1.619	2.435	0.851	0.001	1.635	10.6750749203854	1.36271478508854e-08	3.16911090852041e-06
MS.gene06297	0	0	0	241	28	165	0.000	0.000	0.000	8.475	0.935	5.419	0.001	4.943	12.2711711911398	1.37722178472753e-08	3.19603361830279e-06
MS.gene24270	0	0	0	57	30	83	0.000	0.000	0.000	4.765	2.375	6.536	0.001	4.55866666666667	12.1543962067122	1.38108186712103e-08	3.19818682052847e-06
MS.gene90431	0	0	0	39	36	33	0.000	0.000	0.000	5.675	4.994	4.547	0.001	5.072	12.3083390301394	1.39428287923724e-08	3.22191596691538e-06
MS.gene59525	0	0	0	50	67	28	0.000	0.000	0.000	5.649	7.093	2.989	0.001	5.24366666666667	12.3563602628168	1.43620677483252e-08	3.31177744040132e-06
MSTRG.62797	0	0	0	24	264	173	0.000	0.000	0.000	1.053	10.920	7.096	0.001	6.35633333333333	12.6339790678975	1.4516105139448e-08	3.3402354167924e-06
MS.gene02898	267	306	231	657	895	654	4.170	4.768	3.858	13.611	17.494	12.680	4.26533333333333	14.595	1.77474381399511	1.47301620071067e-08	3.38235530550552e-06
MSTRG.80575	191	175	76	0	0	3	5.108	4.668	2.169	0.000	0.000	0.100	3.98166666666667	0.0333333333333333	-6.90026304356897	1.4796126556088e-08	3.39036454511032e-06
MS.gene79849	0	13	0	1674	1706	1899	0.000	0.597	0.000	106.271	102.159	112.779	0.199	107.069666666667	9.07156566966816	1.50755830984475e-08	3.4339320413147e-06
MS.gene57510	123	128	72	5	13	8	8.373	8.692	5.199	0.409	1.118	0.654	7.42133333333333	0.727	-3.35165113869086	1.50807137415397e-08	3.4339320413147e-06
MS.gene57689	123	128	72	5	13	8	8.373	8.692	5.199	0.409	1.118	0.654	7.42133333333333	0.727	-3.35165113869086	1.50807137415397e-08	3.4339320413147e-06
MS.gene31407	0	0	0	38	46	124	0.000	0.000	0.000	4.616	5.193	13.923	0.001	7.91066666666667	12.9495835667388	1.53367963906398e-08	3.48496746318142e-06
MS.gene026820	1024	1093	1149	41	4	34	155.762	165.864	186.489	8.178	0.718	6.359	169.371666666667	5.085	-5.05780096935674	1.54633363720342e-08	3.50641600436127e-06
MS.gene71922	21	20	7	99	165	129	0.727	0.694	0.253	4.463	7.068	5.462	0.558	5.66433333333333	3.34356914012471	1.55124995920481e-08	3.51026624586035e-06
MSTRG.24604	32	31	16	170	141	125	2.551	2.471	1.474	17.575	13.896	12.073	2.16533333333333	14.5146666666667	2.74485040353992	1.56085306443247e-08	3.52468413535506e-06
MS.gene29719	0	0	0	27	100	60	0.000	0.000	0.000	2.427	8.394	5.002	0.001	5.27433333333333	12.3647730358324	1.57803812000878e-08	3.55612846589582e-06
MS.gene05113	16	14	12	57	100	104	1.884	1.661	1.558	9.072	14.913	15.338	1.701	13.1076666666667	2.94595584401993	1.58674329315374e-08	3.56837300998513e-06
MS.gene042598	0	0	0	134	43	47	0.000	0.000	0.000	8.673	2.644	2.812	0.001	4.70966666666667	12.2014092393272	1.69464870158717e-08	3.80319617041384e-06
MS.gene72914	0	0	0	54	72	27	0.000	0.000	0.000	5.279	6.706	2.470	0.001	4.81833333333333	12.2343184876433	1.72480021223556e-08	3.85715088471698e-06
MS.gene24724	2028	1815	1372	408	460	499	312.120	278.607	225.307	83.266	88.527	95.227	272.011333333333	89.0066666666667	-1.611681458328	1.72576293365901e-08	3.85715088471698e-06
MS.gene023964	172	157	33	0	0	0	24.703	22.575	5.041	0.000	0.000	0.000	17.4396666666667	0.001	-14.0900848449543	1.73538362266819e-08	3.86847622053561e-06
MS.gene27076	769	737	596	118	171	92	204.507	195.322	169.205	41.478	57.040	30.352	189.678	42.9566666666667	-2.14259840283185	1.7379236710942e-08	3.86847622053561e-06
MS.gene035514	258	273	159	29	44	38	29.056	30.592	19.133	4.400	6.182	5.286	26.2603333333333	5.28933333333333	-2.31172742720056	1.7522438957344e-08	3.89240818142059e-06
MS.gene28183	1	0	0	87	192	44	0.061	0.000	0.000	6.889	14.434	3.283	0.0203333333333333	8.202	8.65598519148549	1.78847119907265e-08	3.96480800168403e-06
MS.gene04275	0	0	0	44	30	68	0.000	0.000	0.000	2.299	1.475	3.316	0.001	2.36333333333333	11.2066074114057	1.80288687321154e-08	3.98865864627144e-06
MS.gene08990	70	62	94	3	5	1	6.627	5.896	9.599	0.434	0.597	0.118	7.374	0.383	-4.26703111916886	1.847018687655e-08	4.07453962218793e-06
MS.gene26674	0	0	0	104	49	35	0.000	0.000	0.000	23.063	10.130	7.260	0.001	13.4843333333333	13.718996575912	1.85114800543716e-08	4.07453962218793e-06
MS.gene065736	1	2	2	153	52	46	0.073	0.080	0.123	10.450	3.350	2.955	0.092	5.585	5.92377960931366	1.85426742826505e-08	4.07453962218793e-06
MS.gene048888	0	0	0	235	193	24	0.000	0.000	0.000	12.146	9.381	1.159	0.001	7.562	12.8845521339872	1.85664820044687e-08	4.07453962218793e-06
MS.gene39933	0	0	0	48	32	36	0.000	0.000	0.000	4.813	3.041	3.381	0.001	3.745	11.8707500033461	1.87445143545918e-08	4.10534976035206e-06
MS.gene36272	0	0	0	26	53	72	0.000	0.000	0.000	2.453	4.672	6.284	0.001	4.46966666666667	12.1259515285364	1.89114156955072e-08	4.11710201578637e-06
MS.gene36274	0	0	0	26	53	72	0.000	0.000	0.000	2.453	4.672	6.284	0.001	4.46966666666667	12.1259515285364	1.89114156955072e-08	4.11710201578637e-06
MS.gene61440	0	0	0	26	53	72	0.000	0.000	0.000	2.453	4.672	6.284	0.001	4.46966666666667	12.1259515285364	1.89114156955072e-08	4.11710201578637e-06
MS.gene30926	117	125	133	388	386	328	4.776	5.075	5.802	20.997	19.661	16.568	5.21766666666667	19.0753333333333	1.87023158286887	1.9093984419933e-08	4.14856749139858e-06
MS.gene063131	0	0	0	86	29	160	0.000	0.000	0.000	8.063	2.568	14.048	0.001	8.22633333333333	13.0060338160924	1.92874425315561e-08	4.18226909923822e-06
MS.gene66256	26	18	9	127	110	147	2.056	1.432	0.737	13.192	10.758	14.263	1.40833333333333	12.7376666666667	3.17704027774712	1.94909185612978e-08	4.21800493547769e-06
MS.gene96757	0	0	0	51	31	99	0.000	0.000	0.000	3.234	1.839	5.818	0.001	3.63033333333333	11.8258863056844	2.02079560943019e-08	4.35769339788765e-06
MS.gene43604	0	0	0	83	28	66	0.000	0.000	0.000	12.769	4.060	9.525	0.001	8.78466666666667	13.1007718290095	2.02163093364917e-08	4.35769339788765e-06
MS.gene60716	80	81	33	0	0	0	13.777	13.956	6.058	0.000	0.000	0.000	11.2636666666667	0.001	-13.4593889246154	2.05018444086167e-08	4.40676260894868e-06
MS.gene35379	440	413	267	46	80	62	101.657	95.111	65.687	14.236	23.123	17.904	87.485	18.421	-2.24768429508423	2.05247584610427e-08	4.40676260894868e-06
MS.gene004399	0	0	0	63	29	48	0.000	0.000	0.000	3.471	1.498	2.481	0.001	2.48333333333333	11.2780622095157	2.10729405920774e-08	4.51557098306067e-06
MS.gene007337	190	136	33	0	0	0	45.959	32.802	8.388	0.000	0.000	0.000	29.0496666666667	0.001	-14.8262339889243	2.11712456144264e-08	4.52774070424606e-06
MS.gene00440	0	0	0	24	68	59	0.000	0.000	0.000	1.161	3.174	2.710	0.001	2.34833333333333	11.1974214904758	2.21978910411412e-08	4.72875776534623e-06
MS.gene00441	0	0	0	24	68	59	0.000	0.000	0.000	1.161	3.174	2.710	0.001	2.34833333333333	11.1974214904758	2.21978910411412e-08	4.72875776534623e-06
MS.gene016286	16	16	2	274	185	181	0.596	0.628	0.075	13.968	8.895	8.650	0.433	10.5043333333333	4.6004737678414	2.2403607857647e-08	4.76327779538705e-06
MS.gene54325	48	44	73	0	0	0	3.468	3.179	5.624	0.000	0.000	0.000	4.09033333333333	0.001	-11.998002702096	2.28635439678564e-08	4.85160844469669e-06
MS.gene57751	0	0	0	30	47	31	0.000	0.000	0.000	1.451	2.115	1.390	0.001	1.652	10.6899979714194	2.29841389422587e-08	4.85712525454251e-06
MS.gene58234	0	0	0	30	47	31	0.000	0.000	0.000	1.451	2.115	1.390	0.001	1.652	10.6899979714194	2.29841389422587e-08	4.85712525454251e-06
MS.gene022477	0	0	0	48	45	27	0.000	0.000	0.000	5.343	4.704	2.868	0.001	4.305	12.0717975222842	2.3067671053938e-08	4.85712525454251e-06
MS.gene29817	0	0	0	48	45	27	0.000	0.000	0.000	5.343	4.704	2.868	0.001	4.305	12.0717975222842	2.3067671053938e-08	4.85712525454251e-06
MS.gene46636	180	194	134	617	760	463	12.839	13.871	10.235	58.567	68.058	41.063	12.315	55.896	2.1823284175457	2.32074419741362e-08	4.87714006959353e-06
MS.gene004002	63	38	74	0	0	0	3.255	1.975	4.102	0.000	0.000	0.000	3.11066666666667	0.001	-11.603008091263	2.32701316434264e-08	4.88091011220868e-06
MSTRG.808	153	77	159	0	3	0	9.672	4.836	10.726	0.000	0.154	0.000	8.41133333333333	0.0513333333333333	-7.35629475395822	2.38985668838638e-08	4.99804775134337e-06
MSTRG.75074	0	0	0	25	49	63	0.000	0.000	0.000	7.207	13.242	17.047	0.001	12.4986666666667	13.6094865787579	2.39202432034587e-08	4.99804775134337e-06
MSTRG.101178	1	0	0	80	46	58	0.059	0.000	0.000	6.278	3.405	4.257	0.0196666666666667	4.64666666666667	7.88429989139394	2.41299968765438e-08	5.03223472146201e-06
MS.gene044198	0	3	0	64	71	55	0.000	0.153	0.000	4.094	4.319	3.332	0.051	3.915	6.26237125020691	2.57361706456144e-08	5.35484112610279e-06
MS.gene073980	406	391	436	881	1113	1062	8.763	8.414	10.034	25.230	30.048	28.434	9.07033333333333	27.904	1.62124446956938	2.58242086030079e-08	5.35484112610279e-06
MS.gene92166	406	391	436	881	1113	1062	8.763	8.414	10.034	25.230	30.048	28.434	9.07033333333333	27.904	1.62124446956938	2.58242086030079e-08	5.35484112610279e-06
MS.gene72611	26	19	9	100	249	181	1.568	1.163	0.559	7.919	18.650	13.472	1.09666666666667	13.347	3.60531851599549	2.68359393159933e-08	5.54817558987825e-06
MS.gene062812	0	0	0	29	33	48	0.000	0.000	0.000	1.122	1.218	1.761	0.001	1.367	10.4167975276061	2.68583176992364e-08	5.54817558987825e-06
MS.gene47209	0	0	0	30	38	30	0.000	0.000	0.000	6.905	8.138	6.363	0.001	7.13533333333333	12.8007651126973	2.85295040994294e-08	5.87212271883014e-06
MSTRG.10795	58	18	50	299	449	530	0.913	0.282	0.841	6.271	8.889	10.403	0.678666666666667	8.521	3.65024769022607	2.85341985970475e-08	5.87212271883014e-06
MS.gene004068	1	1	0	50	59	152	0.176	0.209	0.000	11.557	12.885	32.913	0.128333333333333	19.1183333333333	7.21891700458968	2.90336357725026e-08	5.96365094860049e-06
MSTRG.51354	523	550	469	152	145	159	85.310	89.535	81.663	33.001	29.624	32.250	85.5026666666667	31.625	-1.43490393582646	2.97113231908875e-08	6.09137973765056e-06
MS.gene44527	0	0	2	89	548	99	0.000	0.000	0.239	11.178	64.643	11.629	0.0796666666666667	29.15	8.51530395571563	3.04859044747773e-08	6.23845703764345e-06
MSTRG.4782	0	0	0	46	29	36	0.000	0.000	0.000	3.896	2.365	2.887	0.001	3.04933333333333	11.5742781496905	3.05568715592291e-08	6.2412696272755e-06
MS.gene033409	0	0	0	61	33	34	0.000	0.000	0.000	12.554	6.346	6.488	0.001	8.46266666666667	13.0468966265616	3.10028666711669e-08	6.32052835107322e-06
MS.gene037192	0	0	0	28	39	31	0.000	0.000	0.000	3.781	5.006	3.938	0.001	4.24166666666667	12.0504155351293	3.10854513319619e-08	6.32554137458411e-06
MS.gene070176	467	539	322	44	36	76	32.492	37.434	23.922	4.093	3.173	6.601	31.2826666666667	4.62233333333333	-2.75867029263105	3.13251439920011e-08	6.36244591286323e-06
MS.gene028826	40	75	134	0	0	0	1.636	3.090	5.894	0.000	0.000	0.000	3.54	0.001	-11.7895336449704	3.14766551746207e-08	6.38133602211131e-06
MS.gene010399	0	0	0	39	97	31	0.000	0.000	0.000	3.874	8.940	2.811	0.001	5.20833333333333	12.346606068603	3.18019179850103e-08	6.43531575997231e-06
MSTRG.55967	0	1	0	39	86	55	0.000	0.058	0.000	4.920	10.400	6.515	0.0193333333333333	7.27833333333333	8.55637391554005	3.27859009946017e-08	6.62214485459482e-06
MS.gene90606	18144	16427	11921	548	2039	724	2744.170	2477.797	1924.384	110.036	385.932	135.954	2382.117	210.640666666667	-3.49938837664576	3.30603306453259e-08	6.66523154063899e-06
MS.gene072569	49	69	34	0	0	0	3.243	4.533	2.416	0.000	0.000	0.000	3.39733333333333	0.001	-11.7301870615351	3.35168485674917e-08	6.74480198017771e-06
MS.gene28933	0	0	0	88	106	23	0.000	0.000	0.000	10.152	11.654	2.452	0.001	8.086	12.9812104882717	3.46741374584219e-08	6.96484009685097e-06
MS.gene020640	0	0	0	48	88	26	0.000	0.000	0.000	11.115	19.405	5.709	0.001	12.0763333333333	13.5598948636161	3.47887186131948e-08	6.97501018224478e-06
MS.gene053632	382	355	181	42	28	36	28.146	26.133	14.221	4.157	2.545	3.262	22.8333333333333	3.32133333333333	-2.78130706138178	3.59666399374765e-08	7.19794755592764e-06
MS.gene40466	126	108	69	11	9	13	18.164	15.532	10.642	2.161	1.622	2.297	14.7793333333333	2.02666666666667	-2.86640046575484	3.6769355848807e-08	7.34389797747636e-06
MS.gene93890	0	0	0	53	152	30	0.000	0.000	0.000	2.463	6.640	1.298	0.001	3.467	11.7594721212028	3.68305876380267e-08	7.34389797747636e-06
MSTRG.57849	0	0	0	44	26	60	0.000	0.000	0.000	9.093	5.067	11.596	0.001	8.58533333333333	13.067658433917	3.72491583090856e-08	7.41380601600724e-06
MS.gene07325	0	0	0	30	33	30	0.000	0.000	0.000	4.494	4.586	4.065	0.001	4.38166666666667	12.0972640207843	3.78808420464037e-08	7.51211534909318e-06
MS.gene20874	0	0	0	30	33	30	0.000	0.000	0.000	4.494	4.586	4.065	0.001	4.38166666666667	12.0972640207843	3.78808420464037e-08	7.51211534909318e-06
MS.gene60640	10	10	6	57	52	84	0.481	0.454	0.290	3.508	3.025	4.825	0.408333333333333	3.786	3.21285516253493	3.84994702476458e-08	7.62085231309815e-06
MS.gene41257	0	0	0	1308	7	1367	0.000	0.000	0.000	101.948	0.515	99.688	0.001	67.3836666666667	16.0401113140627	3.85689050777498e-08	7.62085231309815e-06
MS.gene016512	3	2	3	98	62	32	0.217	0.123	0.242	8.518	5.112	2.606	0.194	5.412	4.80203328178941	3.88635920708345e-08	7.66519346684615e-06
MS.gene028945	0	4	5	82	70	119	0.000	0.148	0.174	3.670	2.982	4.987	0.107333333333333	3.87966666666667	5.17576261148379	3.90594028016032e-08	7.68990805698711e-06
MS.gene51557	0	0	1	41	60	46	0.000	0.000	0.161	6.810	9.444	7.167	0.0536666666666667	7.807	7.18459817694267	3.91362959322565e-08	7.69116359879498e-06
MS.gene38759	0	0	0	22	243	113	0.000	0.000	0.000	1.726	17.603	8.145	0.001	9.158	13.1608168496735	3.98863479609687e-08	7.82446757572456e-06
MS.gene040540	18	16	18	117	112	69	0.888	0.778	0.971	7.708	6.918	4.261	0.879	6.29566666666667	2.84042408677487	4.07813654846332e-08	7.9856795931938e-06
MS.gene38261	0	0	0	28	47	106	0.000	0.000	0.000	1.376	2.192	4.950	0.001	2.83933333333333	11.4713365138292	4.12533674335091e-08	8.06362864869683e-06
MS.gene74260	0	0	0	71	24	71	0.000	0.000	0.000	3.936	1.248	3.666	0.001	2.95	11.5264992391366	4.28469249895588e-08	8.36013257354415e-06
MS.gene25871	1	0	2	19	604	374	0.125	0.000	0.265	2.625	78.905	48.490	0.13	43.34	8.38104371995258	4.30444852953298e-08	8.38170912163278e-06
MS.gene69607	951	1522	13	0	0	0	65.504	104.538	0.963	0.000	0.000	0.000	57.0016666666667	0.001	-15.7987164822756	4.31112021384064e-08	8.38170912163278e-06
MS.gene54969	291	268	257	73	76	64	64.950	59.701	61.113	21.679	21.117	17.770	61.9213333333333	20.1886666666667	-1.61689090397029	4.34464325130511e-08	8.43185479394748e-06
MS.gene71844	2	2	0	50	365	73	0.122	0.133	0.000	4.402	30.224	5.996	0.085	13.5406666666667	7.31562021430522	4.36682456001907e-08	8.45984999575986e-06
MS.gene023161	4	3	0	61	68	42	0.333	0.238	0.000	6.617	6.972	4.304	0.190333333333333	5.96433333333333	4.96976073891415	4.43244920994009e-08	8.55658823589673e-06
MS.gene09179	4	3	0	61	68	42	0.333	0.238	0.000	6.617	6.972	4.304	0.190333333333333	5.96433333333333	4.96976073891415	4.43244920994009e-08	8.55658823589673e-06
MS.gene047120	0	0	0	25	44	32	0.000	0.000	0.000	1.228	2.021	1.448	0.001	1.56566666666667	10.6125613775366	4.4999142874444e-08	8.67147793872015e-06
MS.gene04722	0	0	0	57	26	43	0.000	0.000	0.000	3.116	1.360	2.193	0.001	2.223	11.118292233027	4.58488956681444e-08	8.81964559175399e-06
MS.gene49465	58	36	42	0	0	0	2.021	1.242	1.575	0.000	0.000	0.000	1.61266666666667	0.001	-10.6552325532588	4.73112003455146e-08	9.06895012598468e-06
MS.gene49466	58	36	42	0	0	0	2.021	1.242	1.575	0.000	0.000	0.000	1.61266666666667	0.001	-10.6552325532588	4.73112003455146e-08	9.06895012598468e-06
MS.gene87480	0	0	0	34	33	27	0.000	0.000	0.000	6.600	5.995	4.981	0.001	5.85866666666667	12.5163566537021	4.75747297493693e-08	9.1034662697609e-06
MS.gene034878	0	0	0	40	45	24	0.000	0.000	0.000	3.707	3.892	2.113	0.001	3.23733333333333	11.6605902055345	4.79526575636003e-08	9.13370842938135e-06
MS.gene066820	0	0	0	29	29	47	0.000	0.000	0.000	1.037	0.978	1.532	0.001	1.18233333333333	10.207421114214	4.79638094870442e-08	9.13370842938135e-06
MSTRG.91083	0	0	0	49	32	29	0.000	0.000	0.000	6.214	3.807	3.439	0.001	4.48666666666667	12.1314282887765	4.79840004587468e-08	9.13370842938135e-06
MS.gene26922	0	0	0	52	29	131	0.000	0.000	0.000	5.406	2.815	12.662	0.001	6.961	12.7650788596167	4.85819147858923e-08	9.21855098292942e-06
MS.gene71535	0	0	0	27	36	29	0.000	0.000	0.000	4.438	5.489	4.430	0.001	4.78566666666667	12.2245041978163	4.86178857857213e-08	9.21855098292942e-06
MS.gene008008	0	0	0	27	31	33	0.000	0.000	0.000	1.585	1.705	1.811	0.001	1.70033333333333	10.7316018846758	4.86832801518964e-08	9.21855098292942e-06
MSTRG.51189	0	0	0	21	70	90	0.000	0.000	0.000	1.955	6.168	7.836	0.001	5.31966666666667	12.3771201331304	5.16497641250978e-08	9.76332716312724e-06
MSTRG.82839	90	101	111	14	7	11	10.200	11.148	13.198	2.228	0.978	1.494	11.5153333333333	1.56666666666667	-2.87778601211892	5.32924951961876e-08	1.00564229256889e-05
MS.gene29926	43	149	51	0	0	0	3.962	13.628	4.980	0.000	0.000	0.000	7.52333333333333	0.001	-12.877156297358	5.38946707561083e-08	1.01524900507232e-05
MS.gene016228	38	40	44	0	0	0	2.473	2.615	3.069	0.000	0.000	0.000	2.719	0.001	-11.4088604360248	5.497856961999e-08	1.03388148076764e-05
MSTRG.108933	952	912	234	35	56	29	156.505	149.544	41.137	7.629	11.627	5.824	115.728666666667	8.36	-3.7910995201698	5.53426796588381e-08	1.03893736151282e-05
MSTRG.39415	5	7	5	34	79	59	0.273	0.403	0.305	2.754	5.987	4.454	0.327	4.39833333333333	3.74959440399439	5.70155915829079e-08	1.06850353504257e-05
MS.gene04006	376	411	143	14	6	23	19.307	21.023	7.831	0.935	0.392	1.475	16.0536666666667	0.934	-4.10333648719762	5.73189933316587e-08	1.07234693013448e-05
MS.gene49082	0	1	0	376	42	98	0.000	0.033	0.000	15.378	1.635	3.730	0.011	6.91433333333333	9.29594282223646	5.84399640453561e-08	1.09144638329229e-05
MS.gene81545	24	18	23	151	92	194	2.649	1.983	2.771	22.308	12.718	26.672	2.46766666666667	20.566	3.05904179008742	5.97999185809195e-08	1.11493625976426e-05
MS.gene50085	4446	4780	3530	1356	1515	1387	1227.224	1316.058	1039.958	496.615	523.546	475.067	1194.41333333333	498.409333333333	-1.26089918561458	6.36800848633439e-08	1.1852537297005e-05
MS.gene76289	614	735	220	11	44	19	40.596	48.450	15.559	0.955	3.665	1.546	34.8683333333333	2.05533333333333	-4.08447311274436	6.7412989941071e-08	1.25259536846211e-05
MS.gene41351	0	0	0	36	47	23	0.000	0.000	0.000	4.132	5.163	2.520	0.001	3.93833333333333	11.9433695081401	6.86193622209524e-08	1.27284248936042e-05
MS.gene35610	0	0	0	82	31	447	0.000	0.000	0.000	11.184	3.995	56.769	0.001	23.9826666666667	14.5497044625251	6.91533179847751e-08	1.28056916682503e-05
MS.gene011756	0	0	2	121	45	104	0.000	0.000	0.168	11.636	4.079	9.385	0.056	8.36666666666667	7.22308232094674	6.98249588874798e-08	1.29081496031482e-05
MS.gene013810	0	0	0	818	6	1705	0.000	0.000	0.000	55.719	0.354	108.545	0.001	54.8726666666667	15.7438000682293	7.03667072028366e-08	1.29862889248957e-05
MS.gene34483	491	632	245	16	21	2	73.025	93.662	38.817	3.092	3.904	0.399	68.5013333333333	2.465	-4.79647251773934	7.1068295339202e-08	1.30936131294709e-05
MS.gene36453	133	119	118	289	448	336	3.689	3.289	3.503	10.626	15.520	11.547	3.49366666666667	12.5643333333333	1.84652025216261	7.15827826792491e-08	1.3166162068846e-05
MS.gene01409	0	0	0	20	132	405	0.000	0.000	0.000	2.219	13.879	42.083	0.001	19.3936666666667	14.2432979721493	7.44092193897222e-08	1.36629857892879e-05
MS.gene060308	103	111	26	0	0	0	12.018	12.956	3.247	0.000	0.000	0.000	9.407	0.001	-13.1995189889988	7.56695021175561e-08	1.38618528878532e-05
MS.gene91773	0	0	0	64	52	22	0.000	0.000	0.000	6.253	4.816	2.053	0.001	4.374	12.0947375050481	7.57464410118322e-08	1.38618528878532e-05
MS.gene34825	1	2	4	40	36	54	0.051	0.101	0.219	2.666	2.260	3.348	0.123666666666667	2.758	4.47909386561433	7.61094424580524e-08	1.39049529127299e-05
MS.gene022289	0	0	0	24	33	30	0.000	0.000	0.000	2.884	3.841	3.392	0.001	3.37233333333333	11.7195314290617	7.81986153659775e-08	1.42627474547946e-05
MS.gene32806	0	1	0	276	41	81	0.000	0.074	0.000	25.217	3.564	6.914	0.0246666666666667	11.8983333333333	8.91398101589484	8.01111684191967e-08	1.45871872111549e-05
MSTRG.44504	5	4	2	58	74	31	0.155	0.123	0.066	2.379	2.863	1.189	0.114666666666667	2.14366666666667	4.22456261943667	8.06892258922775e-08	1.46679564467845e-05
MS.gene37624	0	0	0	25	49	28	0.000	0.000	0.000	0.961	1.730	0.978	0.001	1.223	10.2562086885274	8.12910995325818e-08	1.47527790782341e-05
MS.gene36771	0	0	0	66	37	26	0.000	0.000	0.000	3.350	1.781	1.234	0.001	2.12166666666667	11.0509822980676	8.24076474453078e-08	1.49305682838201e-05
MS.gene024543	36	43	68	0	0	0	3.460	4.071	6.968	0.000	0.000	0.000	4.833	0.001	-12.2387032794277	8.32258902780221e-08	1.50538107008688e-05
MS.gene038972	0	0	0	71	139	21	0.000	0.000	0.000	6.922	12.783	1.898	0.001	7.201	12.8139815516147	8.34089521925792e-08	1.50619443967626e-05
MS.gene27314	0	0	0	38	43	22	0.000	0.000	0.000	1.861	2.008	1.015	0.001	1.628	10.6688849842662	8.57722749474482e-08	1.54631107909391e-05
MS.gene025918	2	4	0	1247	4201	6	0.110	0.213	0.000	90.724	288.297	0.440	0.107666666666667	126.487	10.1982017366145	8.78040789869353e-08	1.58032853054539e-05
MS.gene72894	0	0	0	36	50	22	0.000	0.000	0.000	2.413	3.157	1.371	0.001	2.31366666666667	11.1759653128987	8.99453080148316e-08	1.61620012276403e-05
MS.gene80361	0	0	0	53	27	31	0.000	0.000	0.000	7.390	3.545	4.129	0.001	5.02133333333333	12.2938547838931	9.20730520440265e-08	1.65171180698059e-05
MS.gene55838	0	0	0	23	38	69	0.000	0.000	0.000	1.419	2.150	3.881	0.001	2.48333333333333	11.2780622095157	9.28142475470825e-08	1.66227421674225e-05
MS.gene041774	0	0	0	19	62	75	0.000	0.000	0.000	3.066	9.405	11.246	0.001	7.90566666666667	12.9486714115265	9.33974577439637e-08	1.66997716657936e-05
MS.gene002167	0	0	0	37	27	90	0.000	0.000	0.000	1.391	0.950	3.148	0.001	1.82966666666667	10.8373651232534	9.5052218391105e-08	1.69678321766249e-05
MS.gene051217	132	137	114	1	0	6	4.367	4.524	4.023	0.044	0.000	0.246	4.30466666666667	0.0966666666666667	-5.47673922173242	9.59365493391772e-08	1.70977114974249e-05
MS.gene049076	0	0	0	22	69	176	0.000	0.000	0.000	2.383	6.931	17.517	0.001	8.94366666666667	13.126650704137	1.00336955745174e-07	1.78527761225549e-05
MS.gene005496	564	422	183	0	4	11	34.512	25.748	11.932	0.000	0.313	0.801	24.064	0.371333333333333	-6.01801783505876	1.00643343735092e-07	1.78781262234307e-05
MS.gene98306	16598	15459	12347	3899	2885	3654	1451.180	1347.926	1152.251	452.381	315.753	396.499	1317.119	388.211	-1.76247279445522	1.04626713913337e-07	1.85555051813458e-05
MS.gene23083	0	0	0	54	21	60	0.000	0.000	0.000	2.648	0.969	2.781	0.001	2.13266666666667	11.0584427763945	1.05223008495181e-07	1.86309635333918e-05
MS.gene022623	0	0	0	29	26	56	0.000	0.000	0.000	3.807	3.311	7.012	0.001	4.71	12.2015113445001	1.07028040603953e-07	1.89198515213504e-05
MS.gene050123	0	0	0	18	77	69	0.000	0.000	0.000	0.417	1.721	1.529	0.001	1.22233333333333	10.2554220499905	1.07241918512934e-07	1.89269839032456e-05
MS.gene62818	0	0	0	116	20	84	0.000	0.000	0.000	6.240	1.020	4.213	0.001	3.82433333333333	11.9009925604359	1.08135481859857e-07	1.90538562301366e-05
MSTRG.52692	0	0	0	59	34	25	0.000	0.000	0.000	4.161	2.265	1.613	0.001	2.67966666666667	11.3878378345033	1.09221723598612e-07	1.92142151498397e-05
MS.gene039107	80	66	38	0	2	2	28.746	23.631	14.622	0.000	1.002	0.895	22.333	0.632333333333333	-5.14234797878589	1.1034623358588e-07	1.93807789005023e-05
MS.gene52169	0	0	0	33	23	37	0.000	0.000	0.000	1.790	1.180	1.892	0.001	1.62066666666667	10.6623716773076	1.10803764734233e-07	1.94298498706798e-05
MS.gene49336	0	6	0	135	600	303	0.000	0.609	0.000	17.466	73.140	36.688	0.203	42.4313333333333	7.70750647597206	1.11292012736022e-07	1.94841409777173e-05
MS.gene002591	0	0	0	42	28	132	0.000	0.000	0.000	2.071	1.309	6.178	0.001	3.186	11.6375305515253	1.13184415681914e-07	1.97836926577346e-05
MS.gene014096	0	0	0	36	28	25	0.000	0.000	0.000	1.442	1.058	0.936	0.001	1.14533333333333	10.1615518204173	1.15215255342734e-07	2.01064446403712e-05
MSTRG.4897	0	0	0	140	23	65	0.000	0.000	0.000	12.237	1.909	5.314	0.001	6.48666666666667	12.6632615889473	1.15467921697227e-07	2.01183485934769e-05
MS.gene029726	1381	1360	672	85	152	181	143.128	140.533	74.302	11.738	19.705	23.268	119.321	18.237	-2.70990764397831	1.16345135703747e-07	2.02388579764078e-05
MS.gene022784	0	0	0	93	49	23	0.000	0.000	0.000	6.519	3.283	1.524	0.001	3.77533333333333	11.8823883137664	1.18147009719388e-07	2.04952115767486e-05
MS.gene97348	0	0	0	100	98	18	0.000	0.000	0.000	11.035	10.103	1.818	0.001	7.652	12.9016211583461	1.18194628053313e-07	2.04952115767486e-05
MSTRG.91169	124	130	85	342	381	290	16.418	17.199	11.952	60.207	63.114	47.718	15.1896666666667	57.013	1.90820070685727	1.20116015376275e-07	2.07953234874449e-05
MS.gene38754	28	13	6	130	220	151	1.169	0.530	0.267	7.301	11.641	7.937	0.655333333333333	8.95966666666667	3.77314423863665	1.22202439209133e-07	2.11100343780803e-05
MS.gene88594	10	12	14	58	267	153	0.425	0.514	0.622	3.345	14.443	8.186	0.520333333333333	8.658	4.0565257639556	1.22320910671557e-07	2.11100343780803e-05
MS.gene043881	0	0	1	31	65	47	0.000	0.000	0.080	3.074	5.993	4.272	0.0266666666666667	4.44633333333333	7.38143479907681	1.22882345266642e-07	2.11734240098462e-05
MS.gene065246	0	0	5	158	364	151	0.000	0.000	0.306	12.009	26.112	10.776	0.102	16.299	7.32007049042099	1.2427325504465e-07	2.13793121888327e-05
MS.gene068781	0	4	0	64	238	130	0.000	0.176	0.000	3.901	13.647	7.392	0.0586666666666667	8.31333333333333	7.14674222607973	1.24654823715129e-07	2.14111836576522e-05
MSTRG.58301	0	0	2	70	46	53	0.000	0.000	0.179	6.259	3.857	4.417	0.0596666666666667	4.84433333333333	6.34322914685097	1.27783027140298e-07	2.19139854877238e-05
MS.gene33924	0	0	0	64	24	210	0.000	0.000	0.000	9.760	3.452	29.952	0.001	14.388	13.8125784441354	1.29670856217078e-07	2.22028261971691e-05
MS.gene066798	38	44	29	0	0	0	1.738	2.036	1.410	0.000	0.000	0.000	1.728	0.001	-10.7548875021635	1.32469865036452e-07	2.2646533196749e-05
MSTRG.35717	0	0	0	25	144	43	0.000	0.000	0.000	3.490	19.117	5.594	0.001	9.40033333333333	13.1984961999439	1.3475352150975e-07	2.29742982060057e-05
MS.gene06488	0	0	0	17	92	153	0.000	0.000	0.000	0.475	2.392	3.948	0.001	2.27166666666667	11.1495354409714	1.34808387749552e-07	2.29742982060057e-05
MS.gene57831	51	32	37	123	205	200	1.909	1.175	1.456	6.072	9.539	9.210	1.51333333333333	8.27366666666667	2.4507970379796	1.37028955170242e-07	2.32860821708001e-05
MS.gene033242	0	0	0	195	30	50	0.000	0.000	0.000	14.275	2.072	3.432	0.001	6.593	12.6867193660218	1.37064864340824e-07	2.32860821708001e-05
MS.gene050352	39	36	31	0	0	0	4.437	4.028	3.764	0.000	0.000	0.000	4.07633333333333	0.001	-11.9930563142532	1.39995204288532e-07	2.37100573474382e-05
MS.gene07324	39	36	31	0	0	0	4.437	4.028	3.764	0.000	0.000	0.000	4.07633333333333	0.001	-11.9930563142532	1.39995204288532e-07	2.37100573474382e-05
MS.gene63797	0	0	0	23	30	27	0.000	0.000	0.000	2.794	3.450	2.981	0.001	3.075	11.586370695114	1.41062117352617e-07	2.38537133948061e-05
MS.gene067060	749	725	755	180	241	162	100.082	96.604	107.666	31.885	40.372	26.885	101.450666666667	33.0473333333333	-1.61817257846005	1.42470652581209e-07	2.40546038344156e-05
MS.gene60041	742	893	1477	30	43	3	24.138	28.982	51.292	1.279	1.764	0.128	34.804	1.057	-5.04120584172741	1.43363452673484e-07	2.41679316585733e-05
MS.gene61001	12	6	17	99	81	98	0.854	0.413	1.231	9.029	6.984	8.343	0.832666666666667	8.11866666666667	3.28543183599662	1.4787889628695e-07	2.48906654599038e-05
MS.gene05742	1	4	2	51	37	34	0.150	0.551	0.340	8.935	6.047	5.497	0.347	6.82633333333333	4.29810329577427	1.48640270062669e-07	2.49802684988217e-05
MS.gene96297	0	0	0	20	34	46	0.000	0.000	0.000	1.737	2.726	3.677	0.001	2.71333333333333	11.4058505784325	1.49948615084306e-07	2.51525653993242e-05
MS.gene023440	480	523	371	110	146	113	101.942	110.653	84.150	31.023	38.769	29.857	98.915	33.2163333333333	-1.57429648892336	1.50357317689184e-07	2.51525653993242e-05
MS.gene08867	480	523	371	110	146	113	101.942	110.653	84.150	31.023	38.769	29.857	98.915	33.2163333333333	-1.57429648892336	1.50357317689184e-07	2.51525653993242e-05
MS.gene93545	36	40	79	0	0	0	3.888	4.278	9.024	0.000	0.000	0.000	5.73	0.001	-12.4843194236443	1.51347331631954e-07	2.52794080568104e-05
MS.gene049861	241	293	158	28	34	46	27.082	32.820	18.988	4.182	4.818	6.428	26.2966666666667	5.14266666666667	-2.35429138648843	1.51891412261683e-07	2.53314928675563e-05
MS.gene007862	30	41	46	0	0	0	2.037	2.764	3.315	0.000	0.000	0.000	2.70533333333333	0.001	-11.4015906490355	1.53286948719793e-07	2.55252022852943e-05
MS.gene007098	33	48	91	0	0	0	2.458	3.603	7.311	0.000	0.000	0.000	4.45733333333333	0.001	-12.1219651388962	1.54714887860992e-07	2.57237085655464e-05
MS.gene069676	0	0	0	39	24	28	0.000	0.000	0.000	2.224	1.286	1.501	0.001	1.67033333333333	10.7059203217084	1.55947679702805e-07	2.58892137369634e-05
MS.gene24374	405	382	207	37	53	61	25.469	24.015	13.910	3.074	4.168	4.768	21.1313333333333	4.00333333333333	-2.40011015020648	1.56986173449746e-07	2.60220090245651e-05
MS.gene26942	0	0	0	19	68	152	0.000	0.000	0.000	1.362	4.485	9.980	0.001	5.27566666666667	12.365137698088	1.5730160823469e-07	2.60347289987217e-05
MS.gene022999	0	0	0	23	28	49	0.000	0.000	0.000	0.851	0.988	1.700	0.001	1.17966666666667	10.2041635457041	1.57666527127948e-07	2.60555880512808e-05
MS.gene002051	0	0	0	35	46	20	0.000	0.000	0.000	8.998	11.105	4.885	0.001	8.32933333333333	13.0239853138444	1.58525883983199e-07	2.61184564441805e-05
MS.gene047317	0	0	0	35	46	20	0.000	0.000	0.000	8.998	11.105	4.885	0.001	8.32933333333333	13.0239853138444	1.58525883983199e-07	2.61184564441805e-05
MSTRG.72231	192	160	199	37	33	41	52.125	43.177	57.606	13.419	11.277	13.913	50.9693333333333	12.8696666666667	-1.98565479602546	1.61228279035102e-07	2.65236325706766e-05
MS.gene057705	129	98	104	20	16	12	33.487	25.455	28.815	6.784	5.381	3.881	29.2523333333333	5.34866666666667	-2.45130050524055	1.61708748811329e-07	2.65626102904392e-05
MS.gene064438	0	0	0	97	57	20	0.000	0.000	0.000	5.238	2.931	0.989	0.001	3.05266666666667	11.5758543489524	1.64556793360371e-07	2.69897886493469e-05
MS.gene031834	12	20	18	96	71	105	0.431	0.702	0.692	4.505	3.112	4.587	0.608333333333333	4.068	2.74138571592392	1.66930451435375e-07	2.73379945015861e-05
MS.gene40900	80	99	93	259	236	278	4.568	5.698	5.696	19.712	17.007	19.840	5.32066666666667	18.853	1.82511518349793	1.67810798953217e-07	2.7440965280101e-05
MS.gene50006	0	0	0	20	44	30	0.000	0.000	0.000	1.740	3.656	2.479	0.001	2.625	11.3581017074408	1.70264185086744e-07	2.77589157958314e-05
MS.gene50097	0	0	0	20	44	30	0.000	0.000	0.000	1.740	3.656	2.479	0.001	2.625	11.3581017074408	1.70264185086744e-07	2.77589157958314e-05
MSTRG.107491	832	1038	353	80	55	85	95.744	119.147	43.345	12.229	7.885	12.135	86.0786666666667	10.7496666666667	-3.00136380675279	1.71851445522917e-07	2.7975876362962e-05
MS.gene019043	38	35	37	162	117	202	2.352	2.136	2.429	13.329	9.114	15.537	2.30566666666667	12.66	2.45702154395246	1.72517487137973e-07	2.80424475739772e-05
MS.gene056181	0	0	0	91	60	19	0.000	0.000	0.000	9.390	5.802	1.856	0.001	5.68266666666667	12.4723523770615	1.74353605514433e-07	2.8298731775981e-05
MS.gene35587	3	7	7	36	82	66	0.213	0.579	0.662	4.061	8.642	6.929	0.484666666666667	6.544	3.75510797974331	1.78290497114409e-07	2.88947169691956e-05
MSTRG.2972	0	0	0	20	31	42	0.000	0.000	0.000	1.332	1.947	2.616	0.001	1.965	10.940313597146	1.80203837231769e-07	2.91614725917938e-05
MS.gene023439	15	504	354	0	0	0	0.415	13.679	10.269	0.000	0.000	0.000	8.121	0.001	-12.9874416729361	1.81669822520722e-07	2.93551519145707e-05
MS.gene065709	0	0	0	26	31	87	0.000	0.000	0.000	3.153	3.530	10.000	0.001	5.561	12.4411286218047	1.8346483138091e-07	2.9601344909343e-05
MS.gene43374	0	0	0	25	26	55	0.000	0.000	0.000	2.945	2.849	5.986	0.001	3.92666666666667	11.9390894179967	1.83916909596102e-07	2.96304539581195e-05
MS.gene41480	4	2	0	665	1036	14	0.424	0.204	0.000	93.600	137.617	1.844	0.209333333333333	77.687	8.53572733226859	1.86396541668636e-07	2.99856501471948e-05
MSTRG.76242	31	52	74	386	282	588	4.447	7.444	11.368	73.816	50.895	105.094	7.753	76.6016666666667	3.30454921200593	1.89962246466462e-07	3.05142595318072e-05
MS.gene25100	0	0	0	301	30	54	0.000	0.000	0.000	44.584	4.170	7.465	0.001	18.7396666666667	14.1938076707203	1.91513806874928e-07	3.0718251346836e-05
MS.gene36914	74	54	67	0	2	0	11.068	8.149	10.830	0.000	0.459	0.000	10.0156666666667	0.153	-6.03258299042714	1.95447360570266e-07	3.13031477494844e-05
MS.gene40239	0	0	0	22	31	25	0.000	0.000	0.000	3.904	5.223	4.148	0.001	4.425	12.1114617398577	1.95843284973809e-07	3.13205675837146e-05
MS.gene33885	279	374	308	33	71	59	3.341	4.470	3.948	0.519	1.061	0.883	3.91966666666667	0.821	-2.25527684385883	1.98440543815604e-07	3.16894730804801e-05
MS.gene87377	0	0	0	23	72	29	0.000	0.000	0.000	1.604	4.814	1.907	0.001	2.775	11.4382720561248	2.02317888883286e-07	3.22614212580409e-05
MS.gene69791	0	0	0	20	30	44	0.000	0.000	0.000	5.241	7.483	10.885	0.001	7.86966666666667	12.942086813847	2.07171165525217e-07	3.29870934654532e-05
MS.gene46343	0	0	0	21	31	26	0.000	0.000	0.000	2.256	3.237	2.631	0.001	2.708	11.403012023575	2.09748140373401e-07	3.33487312981441e-05
MSTRG.39635	53	52	46	0	0	1	1.636	1.605	1.532	0.000	0.000	0.048	1.591	0.016	-6.63571812033105	2.17693663337118e-07	3.45438409801018e-05
MS.gene000372	355	350	214	25	26	55	30.935	30.416	19.904	2.945	2.849	5.986	27.085	3.92666666666667	-2.78611705236175	2.17898254279912e-07	3.45438409801018e-05
MS.gene017756	0	0	0	16	68	60	0.000	0.000	0.000	1.322	5.359	4.651	0.001	3.77733333333333	11.8831523856569	2.20979465890358e-07	3.49262225702574e-05
MS.gene38761	0	0	0	16	68	60	0.000	0.000	0.000	1.322	5.359	4.651	0.001	3.77733333333333	11.8831523856569	2.20979465890358e-07	3.49262225702574e-05
MS.gene53174	58	59	52	3	8	5	5.499	5.517	5.235	0.376	0.994	0.585	5.417	0.651666666666667	-3.05528798399749	2.21270925057741e-07	3.49262225702574e-05
MS.gene072814	0	0	0	16	67	60	0.000	0.000	0.000	1.954	7.673	6.783	0.001	5.47	12.4173251176799	2.21796885669737e-07	3.49586507514425e-05
MSTRG.61875	1	0	0	37	34	44	0.086	0.000	0.000	3.057	2.656	3.397	0.0286666666666667	3.03666666666667	6.72697058398732	2.25457993623475e-07	3.54844204394119e-05
MS.gene06322	0	0	0	21	33	68	0.000	0.000	0.000	2.086	3.185	6.441	0.001	3.904	11.9307373375629	2.28494926634879e-07	3.59105787436113e-05
MS.gene42377	47	41	25	0	0	0	3.482	3.042	1.970	0.000	0.000	0.000	2.83133333333333	0.001	-11.4672658926262	2.31193870263168e-07	3.62824682440341e-05
MSTRG.36161	3	4	0	52	39	75	0.310	0.408	0.000	7.091	5.054	9.636	0.239333333333333	7.26033333333333	4.92294253770235	2.37104209635498e-07	3.7156546185264e-05
MS.gene059947	8	4	3	38	889	148	0.429	0.219	0.167	2.564	56.647	9.326	0.271666666666667	22.8456666666667	6.39393917405574	2.40098408099885e-07	3.75717838901786e-05
MS.gene050003	540	452	458	45	112	71	13.592	11.360	12.317	1.505	3.517	2.204	12.423	2.40866666666667	-2.36670694937975	2.4087509118398e-07	3.76393211969008e-05
MS.gene91334	106	103	112	17	19	24	33.206	32.063	37.439	7.010	7.611	9.277	34.236	7.966	-2.10358676793869	2.4254528018442e-07	3.78460854216234e-05
MS.gene052153	0	0	0	187	17	88	0.000	0.000	0.000	11.516	1.010	5.078	0.001	5.868	12.5186531556734	2.47258425140209e-07	3.85263949000608e-05
MS.gene23353	3	10	0	102	193	180	0.092	0.304	0.000	4.060	7.266	6.724	0.132	6.01666666666667	5.51035459658229	2.4882799776473e-07	3.87156486679017e-05
MS.gene022092	0	0	3	46	155	88	0.000	0.000	0.183	3.230	10.255	5.787	0.061	6.424	6.71851883995443	2.51685169337531e-07	3.91044179767016e-05
MS.gene03606	0	0	0	3992	4	313	0.000	0.000	0.000	899.417	0.867	65.945	0.001	322.076333333333	18.2970431275913	2.530001500544e-07	3.92494454789263e-05
MS.gene010627	80	24	80	0	0	0	12.654	3.767	13.414	0.000	0.000	0.000	9.945	0.001	-13.2797556557211	2.53414882700156e-07	3.92494454789263e-05
MS.gene059481	0	0	0	22	39	23	0.000	0.000	0.000	3.104	5.359	3.097	0.001	3.85333333333333	11.9118912766669	2.53698166889549e-07	3.92494454789263e-05
MS.gene81329	151	129	127	284	432	391	4.105	3.513	3.707	10.273	14.729	13.218	3.775	12.74	1.75481672804386	2.54144596763971e-07	3.92628203527568e-05
MS.gene67192	717	754	813	1591	2396	2405	28.149	29.554	34.105	82.941	117.784	117.241	30.6026666666667	105.988666666667	1.79218072851793	2.54919311361539e-07	3.93268023906691e-05
MS.gene00866	0	0	0	26	48	21	0.000	0.000	0.000	2.340	4.114	1.776	0.001	2.74333333333333	11.4217142145878	2.56940193654544e-07	3.95825803981654e-05
MS.gene009009	0	0	0	35	114	23	0.000	0.000	0.000	5.168	15.981	3.190	0.001	8.113	12.9860197730641	2.60599884744695e-07	4.00796179721881e-05
MS.gene98719	50	33	28	0	0	0	10.396	6.867	6.197	0.000	0.000	0.000	7.82	0.001	-12.9329528921947	2.60901519760278e-07	4.00796179721881e-05
MSTRG.67777	2	1	1	36	26	63	0.128	0.067	0.068	2.859	1.953	4.645	0.0876666666666667	3.15233333333333	5.16824789209098	2.63692548922278e-07	4.04514012812276e-05
MS.gene066580	45	49	57	155	159	210	2.688	2.913	3.635	12.265	11.912	15.527	3.07866666666667	13.2346666666667	2.10394428152301	2.69004394073306e-07	4.12082995246847e-05
MS.gene63944	0	0	0	79	23	35	0.000	0.000	0.000	14.917	4.205	6.232	0.001	8.45133333333333	13.0449632522866	2.69474296456252e-07	4.12223864158253e-05
MS.gene26675	0	0	0	26	27	80	0.000	0.000	0.000	1.840	1.798	5.238	0.001	2.95866666666667	11.5307314514759	2.71605833764512e-07	4.14902637096573e-05
MS.gene013066	7	16	7	382	110	93	0.196	0.418	0.205	13.617	3.693	3.097	0.273	6.80233333333333	4.63905684760688	2.72604388270796e-07	4.15845603198541e-05
MS.gene067369	0	0	0	17	40	53	0.000	0.000	0.000	1.850	4.132	5.484	0.001	3.822	11.9001120629775	2.75853385250773e-07	4.18924656583796e-05
MS.gene068014	1102	1108	820	288	283	328	204.266	204.824	162.143	70.954	65.549	75.531	190.411	70.678	-1.42978370408113	2.75948467469349e-07	4.18924656583796e-05
MS.gene90231	1102	1108	820	288	283	328	204.266	204.824	162.143	70.954	65.549	75.531	190.411	70.678	-1.42978370408113	2.75948467469349e-07	4.18924656583796e-05
MSTRG.5623	0	0	0	19	31	28	0.000	0.000	0.000	1.893	2.920	2.675	0.001	2.496	11.2854022188622	2.76159189588108e-07	4.18924656583796e-05
MS.gene79865	0	0	0	15	68	75	0.000	0.000	0.000	0.695	2.911	3.160	0.001	2.25533333333333	11.1391249610728	2.78432601082115e-07	4.2178671944481e-05
MS.gene039460	184	140	104	26	21	21	17.776	13.500	10.736	3.371	2.548	2.480	14.004	2.79966666666667	-2.32251199422979	2.81423136368807e-07	4.25725679386211e-05
MS.gene28378	0	0	0	46	40	18	0.000	0.000	0.000	4.513	3.701	1.662	0.001	3.292	11.6847486204216	2.85529793635365e-07	4.31339814290988e-05
MS.gene76513	52	61	99	308	358	513	2.132	2.527	4.393	16.902	18.526	26.321	3.01733333333333	20.583	2.77010728330825	2.87220294176619e-07	4.33293464534492e-05
MS.gene033410	0	0	0	20	29	52	0.000	0.000	0.000	1.356	1.855	3.309	0.001	2.17333333333333	11.0856937483973	2.88030616350262e-07	4.33718221656005e-05
MS.gene054339	2	2	2	45	72	22	0.111	0.097	0.105	2.772	4.202	1.267	0.104333333333333	2.747	4.7185848488644	2.88442434574211e-07	4.33718221656005e-05
MS.gene03133	0	1	0	68	36	36	0.000	0.086	0.000	6.694	3.388	3.305	0.0286666666666667	4.46233333333333	7.28228031664893	2.88694809683927e-07	4.33718221656005e-05
MS.gene94149	3173	2904	2180	417	682	321	356.799	325.718	261.732	62.279	95.959	44.801	314.749666666667	67.6796666666667	-2.21741048198849	2.89719559684694e-07	4.34659042294493e-05
MS.gene74338	8	6	15	77	68	72	0.411	0.297	0.879	5.411	4.539	4.742	0.529	4.89733333333333	3.21065676789647	2.91815187772031e-07	4.35621088921051e-05
MS.gene02622	0	0	0	16	75	187	0.000	0.000	0.000	1.098	4.849	11.994	0.001	5.98033333333333	12.546010184628	2.91875018557159e-07	4.35621088921051e-05
MS.gene052917	0	0	0	16	75	187	0.000	0.000	0.000	1.098	4.849	11.994	0.001	5.98033333333333	12.546010184628	2.91875018557159e-07	4.35621088921051e-05
MS.gene67082	39	45	60	417	217	243	1.283	1.464	2.077	18.031	8.857	9.838	1.608	12.242	2.92849996162764	2.91958390025936e-07	4.35621088921051e-05
MS.gene032583	597	584	9	0	0	0	21.852	21.305	0.361	0.000	0.000	0.000	14.506	0.001	-13.8243621335695	2.95453750630401e-07	4.40234160946146e-05
MS.gene39573	0	0	0	17	101	48	0.000	0.000	0.000	1.507	8.541	4.083	0.001	4.71033333333333	12.2016134424472	2.97587689250085e-07	4.42315756253121e-05
MS.gene04976	0	0	0	68	41	19	0.000	0.000	0.000	11.118	6.342	2.920	0.001	6.79333333333333	12.729903930332	2.97661836517641e-07	4.42315756253121e-05
MS.gene023301	0	0	0	125	55	19	0.000	0.000	0.000	13.933	5.795	1.945	0.001	7.22433333333333	12.8186487454837	3.02222255003932e-07	4.48481378956175e-05
MS.gene020651	0	0	0	14	106	79	0.000	0.000	0.000	0.983	6.963	5.148	0.001	4.36466666666667	12.0916557628674	3.04289026575143e-07	4.50462327001976e-05
MS.gene52692	0	0	0	123	144	13	0.000	0.000	0.000	5.854	6.491	0.590	0.001	4.31166666666667	12.0740299328509	3.04383180526686e-07	4.50462327001976e-05
MS.gene41240	0	0	0	1310	2	1316	0.000	0.000	0.000	119.148	0.132	111.916	0.001	77.0653333333333	16.2337944112165	3.11906713301974e-07	4.60697166994089e-05
MS.gene060372	0	0	0	199	25	47	0.000	0.000	0.000	7.264	0.854	1.621	0.001	3.24633333333333	11.6645954280035	3.12143766763209e-07	4.60697166994089e-05
MS.gene22903	0	1	0	69	29	48	0.000	0.058	0.000	8.743	3.496	5.679	0.0193333333333333	5.97266666666667	8.27114099775999	3.12584445012711e-07	4.60724127264006e-05
MS.gene73429	79	36	29	0	0	0	11.190	5.036	4.345	0.000	0.000	0.000	6.857	0.001	-12.7433618068659	3.13811342021538e-07	4.61875648428119e-05
MS.gene30769	0	0	0	20	29	55	0.000	0.000	0.000	2.472	3.493	6.454	0.001	4.13966666666667	12.0152988886891	3.14212644296016e-07	4.61875648428119e-05
MS.gene89206	65	27	38	0	0	0	2.778	1.166	1.729	0.000	0.000	0.000	1.891	0.001	-10.8849336479498	3.1818381574868e-07	4.67083563710747e-05
MS.gene057306	93	94	80	222	272	373	12.365	12.412	11.281	39.139	45.245	61.553	12.0193333333333	48.6456666666667	2.0169544186615	3.20866280980725e-07	4.70388242830211e-05
MS.gene73412	0	0	0	19	97	38	0.000	0.000	0.000	3.392	16.447	6.431	0.001	8.75666666666667	13.0961660792998	3.21640996071306e-07	4.70891052906005e-05
MS.gene89608	0	0	0	28	191	33	0.000	0.000	0.000	5.998	39.064	6.697	0.001	17.253	14.0745596231105	3.31728453246849e-07	4.85008343105012e-05
MS.gene039585	56	52	97	288	721	1065	4.305	3.987	7.999	29.418	69.405	101.666	5.43033333333333	66.8296666666667	3.62137601466821	3.32931126926993e-07	4.86115100588047e-05
MS.gene068762	13	13	13	85	65	54	0.669	0.668	0.723	5.776	4.205	3.452	0.686666666666667	4.47766666666667	2.7050652961824	3.36626652707415e-07	4.90853863780719e-05
MS.gene030759	950	1014	738	96	82	188	162.346	172.827	134.557	21.802	17.440	39.894	156.576666666667	26.3786666666667	-2.56942568643393	3.38152797431433e-07	4.92166055220425e-05
MS.gene51230	0	4	0	102	227	62	0.000	0.262	0.000	9.341	19.660	5.354	0.0873333333333333	11.4516666666667	7.03480946105122	3.38429028527843e-07	4.92166055220425e-05
MS.gene059664	0	0	0	13	221	97	0.000	0.000	0.000	1.220	19.712	8.527	0.001	9.81966666666666	13.2614583370525	3.39765220321361e-07	4.93451299340224e-05
MS.gene003159	1	6	6	72	58	199	0.028	0.105	0.125	1.822	1.376	4.723	0.086	2.64033333333333	4.94023960650954	3.42669353077099e-07	4.96343311582057e-05
MS.gene70456	0	0	0	22	63	25	0.000	0.000	0.000	1.150	3.043	1.199	0.001	1.79733333333333	10.8116422804607	3.42763918386634e-07	4.96343311582057e-05
MS.gene41483	2	2	1	424	653	4	0.143	0.143	0.077	40.342	58.565	0.356	0.121	33.0876666666667	8.09514269904707	3.43121717184259e-07	4.96343311582057e-05
MS.gene43489	0	0	0	31	22	24	0.000	0.000	0.000	1.933	1.264	1.418	0.001	1.53833333333333	10.587152431812	3.44693619701828e-07	4.97956729812958e-05
MS.gene64653	11	8	6	41	50	64	0.215	0.148	0.112	1.040	1.190	1.496	0.158333333333333	1.242	2.97162825572333	3.50949934257158e-07	5.06324197479209e-05
MS.gene014594	0	0	0	20	40	113	0.000	0.000	0.000	1.350	2.538	7.097	0.001	3.66166666666667	11.8382847485895	3.55795812252866e-07	5.11961071799737e-05
MS.gene014596	0	0	0	20	40	113	0.000	0.000	0.000	1.350	2.538	7.097	0.001	3.66166666666667	11.8382847485895	3.55795812252866e-07	5.11961071799737e-05
MS.gene31332	48	50	33	324	286	141	1.087	1.120	0.788	9.710	8.067	3.937	0.998333333333333	7.238	2.85799760541755	3.57276009281234e-07	5.1341362756659e-05
MS.gene93056	6	0	0	228	195	129	0.343	0.000	0.000	17.326	13.940	9.167	0.114333333333333	13.4776666666667	6.88118086434103	3.61573297364955e-07	5.18905257152575e-05
MS.gene71307	88	80	121	1290	371	1196	3.196	2.870	4.653	61.868	16.769	53.646	3.573	44.0943333333333	3.6253854445205	3.67601900117914e-07	5.2686385342787e-05
MS.gene43414	4	4	3	39	39	27	0.209	0.185	0.164	2.406	2.270	1.558	0.186	2.078	3.48182112779618	3.72716644612509e-07	5.33493496428954e-05
MS.gene74985	0	0	0	18	157	49	0.000	0.000	0.000	2.683	21.562	6.673	0.001	10.306	13.331196877153	3.73608769850908e-07	5.34069574412038e-05
MS.gene004851	327	273	262	900	1066	655	25.870	21.543	22.059	94.369	105.468	64.207	23.1573333333333	88.0146666666667	1.92627482254368	3.79519048772282e-07	5.4180814986378e-05
MS.gene021546	0	0	0	35	25	150	0.000	0.000	0.000	0.442	0.301	1.771	0.001	0.838	9.71080643369935	3.81582813159272e-07	5.44042319363161e-05
MS.gene92355	0	0	0	38	19	31	0.000	0.000	0.000	1.710	0.808	1.319	0.001	1.279	10.3208005488816	3.83837510687005e-07	5.46445472263045e-05
MS.gene00301	34	52	34	120	134	139	0.586	0.907	0.641	2.796	2.934	3.025	0.711333333333333	2.91833333333333	2.03654700249649	3.84270355941831e-07	5.46445472263045e-05
MSTRG.64768	2	1	0	19	247	107	0.061	0.068	0.000	1.116	13.141	4.623	0.043	6.29333333333333	7.19334388882595	3.91628253897252e-07	5.56079896916197e-05
MS.gene034390	0	0	0	24	21	42	0.000	0.000	0.000	1.625	1.362	2.671	0.001	1.886	10.8811139606751	3.92065133151697e-07	5.56079896916197e-05
MS.gene24472	911	876	1191	34	7	1	89.161	85.473	124.357	4.463	0.823	0.126	99.6636666666667	1.804	-5.78779640862684	4.00017062713567e-07	5.66621571820373e-05
MS.gene001451	64	39	24	0	0	0	5.135	3.102	2.038	0.000	0.000	0.000	3.425	0.001	-11.7418882727353	4.01768199435152e-07	5.68127142482568e-05
MS.gene023793	53	30	145	0	0	0	3.670	2.110	10.745	0.000	0.000	0.000	5.50833333333333	0.001	-12.4274001505613	4.02741185648636e-07	5.68127142482568e-05
MS.gene044513	0	0	0	21	35	106	0.000	0.000	0.000	4.136	6.383	19.363	0.001	9.96066666666667	13.2820265896569	4.03375522743959e-07	5.68127142482568e-05
MS.gene27253	0	0	0	21	26	57	0.000	0.000	0.000	1.942	2.314	4.918	0.001	3.058	11.5783726913608	4.03511434148835e-07	5.68127142482568e-05
MS.gene75083	91	109	39	6	6	4	9.766	11.596	4.494	0.855	0.866	0.502	8.61866666666667	0.741	-3.53991924972481	4.03684363641689e-07	5.68127142482568e-05
MS.gene002382	0	0	0	17	40	29	0.000	0.000	0.000	4.143	8.999	6.463	0.001	6.535	12.6739715206828	4.06312849911174e-07	5.71089465719223e-05
MS.gene072782	0	0	0	20	60	26	0.000	0.000	0.000	1.164	3.305	1.396	0.001	1.955	10.9329528921947	4.08723488797929e-07	5.73738364519821e-05
MS.gene33162	299	261	122	24	36	27	39.879	34.791	17.464	4.217	6.009	4.404	30.7113333333333	4.87666666666667	-2.65480387956085	4.10743582505536e-07	5.7583293758199e-05
MS.gene81687	70	59	111	1	6	5	8.889	7.501	15.081	0.191	0.936	0.825	10.4903333333333	0.650666666666667	-4.01099806339759	4.20555214741886e-07	5.88117115449422e-05
MS.gene21710	43	20	25	177	167	122	1.449	0.673	0.889	7.833	6.973	5.057	1.00366666666667	6.621	2.72176892299724	4.20584349546666e-07	5.88117115449422e-05
MS.gene054662	61	41	40	0	2	2	6.214	4.133	4.317	0.000	0.215	0.270	4.888	0.161666666666667	-4.91815013346539	4.24634276537737e-07	5.93019981331254e-05
MS.gene062731	140	133	187	7	6	0	17.853	16.960	25.499	1.194	0.959	0.000	20.104	0.717666666666667	-4.80802485243458	4.33303642044021e-07	6.04353302272908e-05
MS.gene27985	1041	1253	798	230	155	130	271.318	325.618	221.844	79.529	50.399	42.153	272.926666666667	57.3603333333333	-2.25038804896573	4.34980341529304e-07	6.0591706067179e-05
MS.gene25037	0	0	0	55	185	17	0.000	0.000	0.000	2.329	7.404	0.687	0.001	3.47333333333333	11.7621051564447	4.36334143415083e-07	6.07027615080142e-05
MS.gene073184	0	0	0	23	21	27	0.014	0.000	0.000	1.746	1.504	1.917	0.00466666666666667	1.72233333333333	8.52775624636725	4.3933864161091e-07	6.09669802406261e-05
MSTRG.30990	0	0	0	17	68	34	0.000	0.000	0.000	1.156	4.360	2.162	0.001	2.55933333333333	11.3215523441258	4.39719338319488e-07	6.09669802406261e-05
MS.gene003767	64	26	150	0	0	0	1.616	0.644	4.046	0.000	0.000	0.000	2.102	0.001	-11.0375469539622	4.39910272754862e-07	6.09669802406261e-05
MS.gene56513	187	123	17	0	0	0	7.796	5.125	0.748	0.000	0.000	0.000	4.55633333333333	0.001	-12.1536575806009	4.45484220033041e-07	6.16611216738627e-05
MSTRG.441	0	0	0	28	19	30	0.000	0.000	0.000	6.067	3.807	6.161	0.001	5.345	12.3839742326079	4.47797004455055e-07	6.1902686027773e-05
MS.gene044073	79	93	32	281	470	437	2.026	2.383	0.874	9.536	15.047	13.859	1.761	12.814	2.86325408133305	4.49022881087638e-07	6.19935767597831e-05
MS.gene043439	162	107	152	19	12	23	60.046	39.552	59.985	9.567	5.753	10.746	53.1943333333333	8.68866666666667	-2.61406585897018	4.62395786744976e-07	6.37591763088174e-05
MSTRG.20600	6670	5905	5204	21442	19749	13536	485.300	428.531	404.193	2070.536	1798.650	1222.406	439.341333333333	1697.19733333333	1.94974017694641	4.68517586852773e-07	6.45217338358989e-05
MS.gene41031	0	0	0	25	21	55	0.000	0.000	0.000	2.100	1.669	4.258	0.001	2.67566666666667	11.3856826815455	4.83290319851143e-07	6.6472225959854e-05
MS.gene66245	59	56	76	3	4	0	3.284	3.118	4.526	0.229	0.260	0.000	3.64266666666667	0.163	-4.48205111333786	4.90998557976048e-07	6.74473711819239e-05
MSTRG.86776	0	0	0	40	42	16	0.000	0.000	0.000	5.817	5.733	2.222	0.001	4.59066666666667	12.1644879648488	4.94837015380693e-07	6.78891487642418e-05
MS.gene003257	118	106	141	14	25	21	14.486	12.958	18.444	2.206	3.766	3.137	15.296	3.03633333333333	-2.33275234259522	4.99077310848291e-07	6.83068828938724e-05
MS.gene44173	101	75	76	7	2	9	23.200	17.210	18.471	2.159	0.596	2.585	19.627	1.78	-3.46289052645489	4.99134369362944e-07	6.83068828938724e-05
MS.gene49208	0	0	3	472	48	164	0.000	0.000	0.255	45.430	4.334	14.745	0.085	21.503	7.98285939546794	5.00374204786261e-07	6.83907450075658e-05
MS.gene006238	17	11	7	50	96	91	0.933	0.611	0.430	3.619	6.600	6.205	0.658	5.47466666666667	3.05661163765221	5.01151741414773e-07	6.84112896572082e-05
MS.gene05686	184	181	104	445	546	706	7.413	7.261	4.466	23.783	27.516	35.308	6.38	28.869	2.17789280548782	5.07659922657392e-07	6.92130847053022e-05
MS.gene24269	0	0	0	51	16	48	0.000	0.000	0.000	11.032	3.179	9.671	0.001	7.96066666666667	12.9586735391019	5.11606841760614e-07	6.96641176414859e-05
MS.gene39941	0	0	0	23	20	38	0.000	0.000	0.000	0.765	0.615	1.150	0.001	0.843333333333333	9.71995916886052	5.18113669245623e-07	7.04621669633667e-05
MS.gene39937	0	0	0	131	85	13	0.000	0.000	0.000	1.276	0.776	0.119	0.001	0.723666666666667	9.49918150989399	5.29319063955763e-07	7.1834439379837e-05
MS.gene20920	0	0	0	18	52	26	0.000	0.000	0.000	0.805	2.205	1.106	0.001	1.372	10.4220647661728	5.29521309813779e-07	7.1834439379837e-05
MS.gene45443	6	0	14	236	305	589	0.714	0.000	1.939	39.293	47.806	91.576	0.884333333333333	59.5583333333333	6.07356930248143	5.34306932692297e-07	7.23936113649053e-05
MS.gene03802	32	29	40	103	137	114	1.001	0.909	1.358	4.314	5.434	4.454	1.08933333333333	4.734	2.11961422331009	5.35713781451156e-07	7.24941713931484e-05
MS.gene23314	93	113	59	282	470	296	4.414	5.345	2.976	17.737	27.892	17.408	4.245	21.0123333333333	2.30739991737586	5.41171818858501e-07	7.31420201770715e-05
MSTRG.85628	224	269	305	686	717	781	11.990	14.359	17.425	48.727	48.034	51.882	14.5913333333333	49.5476666666667	1.76370539810153	5.42144948906287e-07	7.31828583876346e-05
MS.gene022256	0	2	0	40	37	43	0.000	0.632	0.000	15.171	13.284	15.319	0.210666666666667	14.5913333333333	6.11400585260068	5.49146591424467e-07	7.40363643098475e-05
MS.gene27986	382	402	374	102	68	69	95.794	100.386	100.011	33.926	21.284	21.594	98.7303333333333	25.6013333333333	-1.9472744493831	5.53096950755748e-07	7.44768943443574e-05
MS.gene064475	0	3	0	638	60	104	0.000	0.091	0.000	27.480	2.419	4.170	0.0303333333333333	11.3563333333333	8.54837734113741	5.55095219544007e-07	7.4653804680228e-05
MSTRG.72164	1205	1643	1055	62	217	153	104.655	142.329	97.804	7.170	23.571	16.505	114.929333333333	15.7486666666667	-2.86744546738616	5.63785870308112e-07	7.5729217825746e-05
MS.gene015255	126	132	115	23	30	33	22.623	23.631	22.051	5.486	6.704	7.283	22.7683333333333	6.491	-1.81051602721116	5.70955114350089e-07	7.65978773950359e-05
MS.gene78038	0	0	0	26	28	18	0.000	0.000	0.000	1.388	1.410	0.899	0.001	1.23233333333333	10.2671768274661	5.77206647604792e-07	7.73414361845881e-05
MS.gene62236	2	0	3	87	28	101	0.110	0.000	0.183	6.154	1.896	6.684	0.0976666666666667	4.91133333333333	5.65210467286446	5.86999859845941e-07	7.85571468876034e-05
MS.gene21669	0	0	1	23	123	51	0.000	0.000	0.087	2.300	11.526	4.715	0.029	6.18033333333333	7.73548794083216	5.89072519299753e-07	7.87379162745393e-05
MS.gene026503	0	0	0	15	72	39	0.000	0.000	0.000	1.613	7.103	3.856	0.001	4.19066666666667	12.0329640560776	5.92412292093301e-07	7.90874035478781e-05
MS.gene069737	0	0	0	14	68	45	0.000	0.000	0.000	0.280	1.269	0.836	0.001	0.795	9.63481105017172	5.93150353664791e-07	7.90891308975779e-05
MS.gene063091	0	0	0	31	326	29	0.000	0.000	0.000	2.617	26.042	2.325	0.001	10.328	13.3342732853072	6.0087693864326e-07	8.00215478605865e-05
MSTRG.85737	131	106	79	11	21	16	9.511	7.689	6.051	1.103	1.994	1.535	7.75033333333333	1.544	-2.32758560784609	6.04248710575153e-07	8.03724473932097e-05
MS.gene68017	0	0	0	19	30	21	0.000	0.000	0.000	1.801	2.745	1.933	0.001	2.15966666666667	11.0765929417466	6.10112585430792e-07	8.09826999874534e-05
MS.gene014718	415	418	163	46	33	33	55.219	55.347	23.062	8.075	5.530	5.366	44.5426666666667	6.32366666666667	-2.81635470411127	6.10321622716482e-07	8.09826999874534e-05
MS.gene061427	0	0	0	68	14	166	0.000	0.000	0.000	2.738	0.517	6.205	0.001	3.15333333333333	11.6226619675056	6.14027697355723e-07	8.13754568050896e-05
MS.gene073461	0	0	0	15	67	37	0.000	0.000	0.000	2.253	9.312	5.084	0.001	5.54966666666667	12.4381854051719	6.25247779686205e-07	8.27618632650174e-05
MSTRG.109352	0	0	0	28	18	50	0.000	0.000	0.000	2.119	1.245	3.481	0.001	2.28166666666667	11.1558723254241	6.2789435880143e-07	8.30114396539055e-05
MS.gene79921	0	0	0	48	15	61	0.000	0.000	0.000	1.334	0.398	1.602	0.001	1.11133333333333	10.1180758882653	6.35630223376517e-07	8.39324315540881e-05
MS.gene001055	0	0	0	10	258	106	0.000	0.000	0.000	0.984	22.843	9.309	0.001	11.0453333333333	13.4311493374994	6.43625815720571e-07	8.48854506900154e-05
MS.gene88835	0	0	0	49	24	21	0.000	0.000	0.000	4.105	1.932	1.674	0.001	2.57033333333333	11.3277397519268	6.45009371293389e-07	8.49651837282246e-05
MS.gene018295	432	411	248	77	74	53	107.251	101.761	65.718	25.369	22.995	16.331	91.5766666666667	21.565	-2.08628833669849	6.52774372391227e-07	8.58843194170219e-05
MS.gene42151	220	302	233	64	56	63	14.039	19.205	15.852	5.428	4.430	4.970	16.3653333333333	4.94266666666667	-1.72728146831835	6.62576485022279e-07	8.70689364113012e-05
MS.gene056178	0	0	0	13	67	53	0.000	0.000	0.000	1.136	5.503	4.325	0.001	3.65466666666667	11.8355241121046	6.64035835580422e-07	8.71557022704652e-05
MS.gene86392	16	19	20	68	84	62	1.492	1.745	1.944	8.275	9.732	7.091	1.727	8.366	2.27626991511511	6.6867656889344e-07	8.76593189533744e-05
MSTRG.38135	194	211	180	417	539	394	10.888	12.010	11.361	33.201	40.750	29.207	11.4196666666667	34.386	1.59030076218933	6.77702988769608e-07	8.87359723710698e-05
MS.gene91798	27	25	54	171	238	204	1.727	1.647	3.752	14.721	19.351	16.473	2.37533333333333	16.8483333333333	2.82640399668039	6.79811792236761e-07	8.8905362325256e-05
MSTRG.10886	9	11	12	45	52	51	1.094	1.322	1.550	7.198	7.845	7.629	1.322	7.55733333333333	2.51515508068917	6.93240364570526e-07	9.05328072796992e-05
MS.gene039387	1	3	0	33	50	149	0.163	0.304	0.000	5.314	7.610	22.301	0.155666666666667	11.7416666666667	6.2370333463747	6.93916080368833e-07	9.05328072796992e-05
MS.gene28036	0	0	2	34	42	42	0.000	0.000	0.352	7.807	9.207	9.232	0.117333333333333	8.74866666666667	6.22037832769523	7.05936992915751e-07	9.1991096555939e-05
MS.gene30125	5	6	0	193	55	644	0.349	0.456	0.000	18.707	5.031	58.383	0.268333333333333	27.3736666666667	6.67261860201952	7.09722872616308e-07	9.23740736470892e-05
MS.gene24477	30	42	23	0	0	0	10.253	14.132	8.204	0.000	0.000	0.000	10.863	0.001	-13.4071349621973	7.15933202882054e-07	9.3071316374667e-05
MS.gene94231	524	530	901	63	107	40	8.082	8.151	14.823	1.281	2.061	0.771	10.352	1.371	-2.91660904621328	7.25215586476369e-07	9.41657904964018e-05
MS.gene49700	16	24	4	172	213	106	0.601	0.894	0.173	8.658	10.124	4.994	0.556	7.92533333333333	3.83331482709393	7.28730327861811e-07	9.45096514386299e-05
MS.gene035992	19	19	10	70	71	65	0.558	0.551	0.305	2.779	2.634	2.404	0.471333333333333	2.60566666666667	2.4668329176244	7.43420912295237e-07	9.63003787458926e-05
MS.gene62778	0	0	0	19	36	20	0.000	0.001	0.000	1.941	3.593	1.949	0.000333333333333333	2.49433333333333	12.8694010597781	7.45548340625061e-07	9.63740599168403e-05
MS.gene01259	27	29	45	0	0	0	2.415	2.617	4.312	0.000	0.000	0.000	3.11466666666667	0.001	-11.6048620581589	7.45756913631734e-07	9.63740599168403e-05
MSTRG.53213	49	33	22	0	0	0	6.350	4.221	3.044	0.000	0.000	0.000	4.53833333333333	0.001	-12.14794686121	7.53148292517044e-07	9.72140642187385e-05
MS.gene021099	0	0	0	24	21	69	0.000	0.000	0.000	3.335	2.692	8.891	0.001	4.97266666666667	12.2798040107023	7.80344802589077e-07	0.000100605446357436
MS.gene058130	114	103	102	25	24	22	10.912	9.898	10.414	3.171	2.885	2.581	10.408	2.879	-1.85405317315436	7.84665565978721e-07	0.000101043061725265
MS.gene47688	242	217	138	39	45	33	17.306	15.450	10.557	3.688	4.000	2.888	14.4376666666667	3.52533333333333	-2.03400601968369	7.89149677314148e-07	0.000101500654840394
MS.gene008015	3	0	0	71	38	58	0.235	0.000	0.000	7.221	3.675	5.543	0.0783333333333333	5.47966666666667	6.12831797416218	7.92067961990618e-07	0.000101756010146427
MS.gene84848	56	56	49	157	196	128	3.171	3.192	2.972	11.929	13.988	9.035	3.11166666666667	11.6506666666667	1.90465308333066	8.00362554754847e-07	0.000102700639820131
MS.gene24428	49	47	19	0	0	0	2.922	2.814	1.222	0.000	0.000	0.000	2.31933333333333	0.001	-11.1794944628987	8.01653339892155e-07	0.000102745393398399
MSTRG.4253	0	0	0	1372	1	1259	0.000	0.000	0.000	160.440	0.110	137.674	0.001	99.408	16.6010743389417	8.07239988075704e-07	0.000103339982980536
MS.gene054089	0	0	2	36	64	36	0.000	0.000	0.110	2.179	3.648	2.007	0.0366666666666667	2.61133333333333	6.15417369942608	8.10438238003295e-07	0.000103627782671769
MS.gene88804	0	0	0	26	22	19	0.000	0.000	0.000	2.500	2.017	1.679	0.001	2.06533333333333	11.0121589280684	8.17354870604639e-07	0.000104384176174103
MS.gene64828	0	2	4	257	49	72	0.000	0.225	0.625	49.029	8.814	12.772	0.283333333333333	23.5383333333333	6.37636802107221	8.18267815429154e-07	0.000104384176174103
MS.gene06490	0	0	0	14	286	58	0.000	0.000	0.000	0.644	12.655	2.531	0.001	5.27666666666667	12.3654111343034	8.38357768409831e-07	0.000106822058178108
MS.gene067697	89	111	74	237	294	217	2.688	3.349	2.376	9.487	11.107	8.112	2.80433333333333	9.56866666666667	1.77066006470522	8.43296235188689e-07	0.000107325928088717
MS.gene34429	0	0	0	13	46	50	0.000	0.000	0.000	0.844	2.718	2.963	0.001	2.175	11.0867996856235	8.47628421795265e-07	0.000107751552407004
MS.gene020329	474	458	607	126	113	94	61.752	59.506	84.407	21.784	18.426	15.199	68.555	18.4696666666667	-1.89210406220614	8.51732284356992e-07	0.000108147194708751
MSTRG.68314	32	24	34	0	0	0	5.096	3.833	5.773	0.000	0.000	0.000	4.90066666666667	0.001	-12.258762305578	8.53561810648031e-07	0.000108253472892303
MSTRG.26998	0	0	0	21	19	26	0.000	0.000	0.000	2.076	1.771	2.403	0.001	2.08333333333333	11.0246779737157	8.58562911905036e-07	0.000108761273869317
MS.gene08809	52	38	20	0	0	0	8.500	6.113	3.451	0.000	0.000	0.000	6.02133333333333	0.001	-12.5558672700518	8.61734087965947e-07	0.000109036353798661
MS.gene022257	0	0	0	29	23	18	0.000	0.000	0.000	2.063	1.525	1.199	0.001	1.59566666666667	10.6399435899986	8.73877045142891e-07	0.000110444692136425
MS.gene24408	199	265	11	0	0	0	5.711	7.558	0.347	0.000	0.000	0.000	4.53866666666667	0.001	-12.1480528209648	8.77014213222931e-07	0.000110676403359767
MS.gene72960	0	0	0	18	31	20	0.000	0.000	0.000	1.253	1.964	1.303	0.001	1.50666666666667	10.5571445565814	8.77739881784162e-07	0.000110676403359767
MS.gene25744	169	196	125	38	33	28	17.246	19.969	13.575	5.118	4.226	3.523	16.93	4.289	-1.98086875214745	8.80447461247157e-07	0.000110889612700032
MS.gene055784	21	62	129	0	0	0	0.698	2.097	4.622	0.000	0.000	0.000	2.47233333333333	0.001	-11.2716575529557	8.91161179983428e-07	0.000112109515456508
MS.gene74442	0	0	0	18	24	52	0.000	0.000	0.000	1.471	1.887	3.992	0.001	2.45	11.2585660338899	8.95756720106935e-07	0.000112557817352608
MS.gene007990	0	0	0	23	28	17	0.000	0.000	0.000	5.021	5.782	3.391	0.001	4.73133333333333	12.2080310902816	8.99152022396789e-07	0.000112854443133277
MS.gene021737	313	332	351	93	71	75	19.704	20.837	23.598	7.790	5.612	5.824	21.3796666666667	6.40866666666667	-1.73814322180704	9.11982845790836e-07	0.000114333297690122
MS.gene90485	0	0	0	13	57	41	0.000	0.000	0.000	1.287	5.446	3.902	0.001	3.545	11.7915699121269	9.1517148811703e-07	0.000114601325153759
MS.gene038120	0	0	0	34	17	91	0.000	0.000	0.000	1.266	0.597	3.166	0.001	1.67633333333333	10.7110933373576	9.21711220054933e-07	0.000115287893086458
MS.gene005448	43	37	37	103	109	109	1.831	1.559	1.700	5.828	5.804	5.731	1.69666666666667	5.78766666666667	1.77027867848832	9.26119010828401e-07	0.000115706529795021
MSTRG.44988	49	43	65	162	220	172	3.485	3.055	4.975	15.359	19.673	15.260	3.83833333333333	16.764	2.12681451617157	9.27950323881697e-07	0.000115802679434527
MS.gene53433	0	0	0	74	147	11	0.000	0.000	0.000	4.821	9.054	0.673	0.001	4.84933333333333	12.2435707097345	9.40141466695591e-07	0.000117189976882844
MSTRG.57751	16	12	6	173	86	68	1.124	0.841	0.450	16.122	7.583	5.938	0.805	9.881	3.61759636784607	9.72426273984887e-07	0.000120990255386006
MS.gene91722	331	241	105	17	20	29	110.149	80.223	37.284	7.330	8.368	11.932	75.8853333333333	9.21	-3.04254801562218	9.72847290488012e-07	0.000120990255386006
MS.gene79519	55	75	219	0	0	2	4.578	6.242	19.504	0.000	0.000	0.224	10.108	0.0746666666666667	-7.08081752760833	9.82346238445134e-07	0.000122032464951265
MS.gene33072	0	0	0	81	34	17	0.000	0.000	0.000	7.672	3.023	1.517	0.001	4.07066666666667	11.9910493734856	9.90423575773857e-07	0.00012289590376525
MS.gene013090	0	0	0	43	14	65	0.000	0.000	0.000	2.284	0.712	3.224	0.001	2.07333333333333	11.0177363642968	9.93544753208333e-07	0.000123143097991401
MSTRG.104471	52	68	44	0	3	4	4.263	5.560	3.850	0.000	0.308	0.407	4.55766666666667	0.238333333333333	-4.25724276802403	9.95490299969836e-07	0.000123244185037128
MS.gene28895	0	0	0	27	24	17	0.000	0.000	0.000	3.145	2.566	1.788	0.001	2.49966666666667	11.2875200073856	1.00505935970739e-06	0.000124287782724813
MS.gene54772	0	0	0	73	52	13	0.000	0.000	0.000	1.896	1.258	0.321	0.001	1.15833333333333	10.1778347617771	1.01680776918294e-06	0.00012548347796072
MS.gene006882	1	2	1	21	33	29	0.085	0.114	0.090	1.744	2.597	2.255	0.0963333333333333	2.19866666666667	4.51245000093679	1.01817986609735e-06	0.00012548347796072
MS.gene56441	1	2	1	21	33	29	0.085	0.114	0.090	1.744	2.597	2.255	0.0963333333333333	2.19866666666667	4.51245000093679	1.01817986609735e-06	0.00012548347796072
MS.gene99538	1	0	0	128	12	232	0.061	0.000	0.000	10.294	0.917	17.446	0.0203333333333333	9.55233333333334	8.87586262884899	1.03133577162732e-06	0.000126961391209245
MSTRG.30904	0	0	0	39	25	17	0.000	0.000	0.000	2.591	1.540	1.075	0.001	1.73533333333333	10.760997095683	1.03822411230538e-06	0.000127665280641655
MS.gene20081	0	0	0	37	18	23	0.000	0.000	0.000	4.165	1.972	2.443	0.001	2.86	11.4817994316658	1.06783491470043e-06	0.000131158506921594
MS.gene055207	210	288	162	26	47	44	20.705	28.311	17.087	3.369	5.845	5.341	22.0343333333333	4.85166666666667	-2.18320090862492	1.07106293936854e-06	0.000131407013269884
MS.gene80721	0	0	0	55	13	59	0.000	0.000	0.000	3.048	0.700	3.072	0.001	2.27333333333333	11.1505935231904	1.0723662635778e-06	0.000131419088054416
MS.gene030077	0	0	0	5	176	672	0.000	0.000	0.000	0.184	5.641	21.419	0.001	9.08133333333333	13.1486884161176	1.07556046135705e-06	0.000131662603277457
MS.gene005256	0	0	2	37	34	47	0.000	0.000	0.176	3.210	2.784	3.861	0.0586666666666667	3.285	5.80720853729355	1.07899587975104e-06	0.000131935067942204
MS.gene071764	396	410	341	77	36	36	74.430	76.782	68.446	19.108	8.545	8.487	73.2193333333333	12.0466666666667	-2.60359063239119	1.08900068443229e-06	0.000133009299721198
MS.gene004749	0	0	0	11	70	66	0.000	0.000	0.000	0.445	2.687	2.520	0.001	1.884	10.8795832496128	1.09080607610671e-06	0.000133080781567068
MS.gene68561	0	0	0	14	30	35	0.000	0.000	0.000	1.074	2.091	2.395	0.001	1.85333333333333	10.8559066668897	1.09651669382881e-06	0.00013362801764906
MS.gene90716	38	40	19	0	0	0	4.821	5.057	2.524	0.000	0.000	0.000	4.134	0.001	-12.0133226734254	1.10626469202729e-06	0.000134665502186848
MSTRG.2023	20	14	54	810	367	250	2.664	1.891	7.555	140.748	60.159	40.575	4.03666666666667	80.494	4.31764488484348	1.111037433195e-06	0.000135095711079798
MS.gene018887	17	19	9	54	120	136	0.469	0.519	0.255	1.983	4.191	4.716	0.414333333333333	3.63	3.13110575255179	1.11544229136974e-06	0.000135480279197882
MS.gene065245	0	0	3	55	60	38	0.000	0.000	0.194	4.195	4.306	2.704	0.0646666666666667	3.735	5.85194218621063	1.1187351266986e-06	0.000135729077051186
MSTRG.105804	0	0	0	16	42	195	0.000	0.000	0.000	3.056	7.579	35.204	0.001	15.2796666666667	13.8993254501749	1.14297330061448e-06	0.000138515664331135
MS.gene63304	0	0	0	127	13	57	0.000	0.000	0.000	9.029	0.852	3.827	0.001	4.56933333333333	12.157767975798	1.15234369871322e-06	0.000139415669895055
MS.gene74925	0	0	0	13	41	35	0.000	0.000	0.000	2.196	6.389	5.358	0.001	4.64766666666667	12.1822908861946	1.1529562138566e-06	0.000139415669895055
MS.gene058674	20	0	6	607	1221	232	1.211	0.000	0.411	49.324	93.531	17.646	0.540666666666667	53.5003333333333	6.62866465629326	1.16776447880298e-06	0.000141049913292405
MS.gene39141	0	0	0	23	42	16	0.000	0.000	0.000	2.925	5.039	1.928	0.001	3.29733333333333	11.6870840236688	1.17806292087009e-06	0.000142136419003651
MS.gene08049	32	35	152	0	0	0	1.776	1.918	8.977	0.000	0.000	0.000	4.22366666666667	0.001	-12.0442802658256	1.19270706830216e-06	0.000143744265126759
MS.gene07904	887	1420	403	101	96	109	111.653	178.336	54.196	16.944	15.092	17.036	114.728333333333	16.3573333333333	-2.81021224751721	1.20010765931189e-06	0.00014447653686661
MS.gene93155	0	0	0	14	29	31	0.000	0.000	0.000	2.228	4.495	4.710	0.001	3.811	11.8959538928122	1.20252607327618e-06	0.000144608069252737
MS.gene71886	0	0	0	89	58	12	0.000	0.000	0.000	11.118	6.871	1.373	0.001	6.454	12.6559778624869	1.20756335679887e-06	0.000145053893530895
MS.gene068547	0	0	0	47	20	21	0.000	0.000	0.000	1.560	0.643	0.654	0.001	0.952333333333333	9.89532282021522	1.23061087104569e-06	0.000147659766452094
MS.gene71946	302	368	398	44	51	15	16.762	20.393	23.574	3.274	3.555	1.023	20.243	2.61733333333333	-2.95125353518829	1.23813254867828e-06	0.000148399029763011
MS.gene013310	0	0	0	45	23	18	0.000	0.000	0.000	6.007	2.831	2.186	0.001	3.67466666666667	11.8433976719831	1.25462597621451e-06	0.000150210818030425
MS.gene018022	0	0	0	71	55	12	0.000	0.000	0.000	3.396	2.487	0.546	0.001	2.143	11.0654161346765	1.26955165707949e-06	0.000151831139514978
MS.gene064317	61	18	73	0	0	0	1.369	0.411	1.751	0.000	0.000	0.000	1.177	0.001	-10.2008986050384	1.28155854415394e-06	0.000153099222793944
MSTRG.70763	6	6	1	32	66	56	0.529	0.527	0.094	3.742	7.279	6.124	0.383333333333333	5.715	3.89808213799126	1.28803410841406e-06	0.00015352782302185
MS.gene57093	4	8	1	325	22	334	0.070	0.136	0.024	7.207	0.460	6.939	0.0766666666666667	4.86866666666667	5.98878346429032	1.29053615610932e-06	0.00015352782302185
MS.gene033176	0	0	0	99	305	8	0.000	0.000	0.000	2.140	6.189	0.163	0.001	2.83066666666667	11.4669261551842	1.29077669121698e-06	0.00015352782302185
MS.gene51029	0	0	0	99	305	8	0.000	0.000	0.000	2.140	6.189	0.163	0.001	2.83066666666667	11.4669261551842	1.29077669121698e-06	0.00015352782302185
MS.gene002438	0	0	0	62	16	31	0.000	0.000	0.000	9.092	2.141	4.231	0.001	5.15466666666667	12.3316634214901	1.29359112233707e-06	0.000153694971365255
MS.gene004070	208	180	150	39	32	20	54.656	47.120	42.134	13.505	10.432	6.663	47.97	10.2	-2.23356328734263	1.30953425208646e-06	0.000154999846223088
MS.gene41207	208	180	150	39	32	20	54.656	47.120	42.134	13.505	10.432	6.663	47.97	10.2	-2.23356328734263	1.30953425208646e-06	0.000154999846223088
MS.gene61109	208	180	150	39	32	20	54.656	47.120	42.134	13.505	10.432	6.663	47.97	10.2	-2.23356328734263	1.30953425208646e-06	0.000154999846223088
MS.gene29812	12	8	5	41	354	127	0.450	0.312	0.205	2.052	16.780	5.965	0.322333333333333	8.26566666666667	4.68050589056689	1.31025816647738e-06	0.000154999846223088
MSTRG.10796	0	0	5	272	73	328	0.000	0.000	0.123	8.062	2.047	9.077	0.041	6.39533333333333	7.28525183630716	1.31879131286834e-06	0.000155840269224864
MSTRG.73421	92	108	117	15	25	15	15.102	17.772	20.581	3.185	5.157	3.038	17.8183333333333	3.79333333333333	-2.23182434143002	1.3223978802578e-06	0.000156097334198829
MS.gene06500	3	9	16	35	1434	460	0.266	0.730	1.373	3.781	146.266	46.563	0.789666666666667	65.5366666666667	6.37491469325915	1.35087479307503e-06	0.000159286393168317
MS.gene51229	17	8	9	54	64	94	1.328	0.660	0.758	5.702	6.361	9.316	0.915333333333333	7.12633333333333	2.96079084216228	1.35349737359225e-06	0.000159423281358215
MS.gene21027	0	0	0	9	167	79	0.000	0.000	0.000	0.300	5.514	2.571	0.001	2.795	11.4486325677306	1.38453413356072e-06	0.000162903061432003
MS.gene037835	1	0	1	31	65	26	0.082	0.000	0.088	3.373	6.670	2.645	0.0566666666666667	4.22933333333333	6.22178611956627	1.39790588583284e-06	0.000164063765632861
MS.gene24256	0	0	0	13	32	39	0.000	0.000	0.000	1.621	3.880	4.610	0.001	3.37033333333333	11.7186755688185	1.40041593292558e-06	0.000164063765632861
MS.gene27292	0	0	0	13	32	39	0.000	0.000	0.000	1.621	3.880	4.610	0.001	3.37033333333333	11.7186755688185	1.40041593292558e-06	0.000164063765632861
MS.gene90697	0	0	0	13	32	39	0.000	0.000	0.000	1.621	3.880	4.610	0.001	3.37033333333333	11.7186755688185	1.40041593292558e-06	0.000164063765632861
MS.gene47798	199	152	361	2525	2038	1043	8.224	6.273	15.927	138.437	105.376	53.477	10.1413333333333	99.0966666666667	3.28858918666178	1.40213779798104e-06	0.000164089237795915
MS.gene023283	0	0	0	15	26	23	0.000	0.000	0.000	1.401	2.266	1.985	0.001	1.884	10.8795832496128	1.40894835178197e-06	0.000164709535615069
MSTRG.11842	12	7	11	174	42	191	0.845	0.488	0.809	15.900	3.647	16.346	0.714	11.9643333333333	4.0666721259789	1.4239932877735e-06	0.000166290094108625
MS.gene004332	1	0	1	19	54	70	0.026	0.000	0.039	0.680	1.780	2.298	0.0216666666666667	1.586	6.19377174339668	1.44124571124229e-06	0.000168124780454756
MS.gene031879	0	0	0	41	13	54	0.000	0.000	0.000	3.604	1.042	4.431	0.001	3.02566666666667	11.563037341339	1.45237452988948e-06	0.000169241976469065
MS.gene062736	68	98	15	0	0	0	10.019	14.461	2.403	0.000	0.000	0.000	8.961	0.001	-13.1294440230319	1.46255228433892e-06	0.00017024608073943
MS.gene005485	2332	2236	2	0	0	2	337.178	322.457	0.313	0.000	0.000	0.364	219.982666666667	0.121333333333333	-10.8241981873492	1.4806502041311e-06	0.000172168995484626
MS.gene065229	91	48	43	0	2	0	7.215	3.802	3.647	0.000	0.214	0.000	4.888	0.0713333333333333	-6.09852408413874	1.50243030464879e-06	0.000174451827957923
MSTRG.3068	70	61	121	434	353	414	1.013	0.888	1.877	8.377	6.425	7.486	1.25933333333333	7.42933333333333	2.56057255621289	1.50348141817592e-06	0.000174451827957923
MS.gene02245	40	47	43	100	128	134	2.972	3.505	3.433	9.918	11.917	12.405	3.30333333333333	11.4133333333333	1.78872573921466	1.52337457257801e-06	0.000176572225962895
MS.gene27261	0	0	1	35	22	45	0.000	0.000	0.146	5.850	3.414	7.054	0.0486666666666667	5.43933333333333	6.80435206628171	1.53088209745195e-06	0.000177254044977797
MS.gene80377	106	124	38	0	3	0	3.137	3.637	1.192	0.000	0.111	0.000	2.65533333333333	0.037	-6.16522389801408	1.54261206134579e-06	0.000178422796957566
MS.gene54867	156	152	210	482	492	589	2.818	2.749	4.062	11.586	11.149	13.247	3.20966666666667	11.994	1.90181749580423	1.55387864699673e-06	0.000179535533927896
MS.gene49570	0	0	0	17	25	74	0.000	0.000	0.000	1.866	2.579	7.594	0.001	4.013	11.97046544078	1.55989737335862e-06	0.000180040218531454
MS.gene032801	10688	9788	5272	1810	1335	1621	623.645	569.574	328.356	140.122	97.521	117.424	507.191666666667	118.355666666667	-2.09940226020241	1.57125529475862e-06	0.000181159423889347
MS.gene60265	468	517	315	114	112	113	71.605	78.888	51.410	23.157	21.408	21.443	67.301	22.0026666666667	-1.61294955617392	1.58295533058056e-06	0.000182315668327795
MS.gene43444	0	0	0	67	13	42	0.000	0.000	0.000	15.704	2.785	9.141	0.001	9.21	13.1689854409787	1.61180240223953e-06	0.000185442286932769
MS.gene69267	0	1	0	27	33	25	0.000	0.107	0.000	2.887	3.382	2.528	0.0356666666666667	2.93233333333333	6.36132891030267	1.61530113283136e-06	0.000185648993211714
MS.gene96063	69	60	70	278	275	167	0.618	0.531	0.663	3.283	3.063	1.845	0.604	2.73033333333333	2.17645663896949	1.62180672923131e-06	0.000186200484165535
MS.gene60166	0	0	1	128	98	13	0.000	0.000	0.142	20.951	15.022	2.045	0.0473333333333333	12.6726666666667	8.06464789865996	1.64289006843016e-06	0.000188368292831421
MS.gene016237	0	0	0	47	12	67	0.000	0.000	0.000	4.849	1.180	6.568	0.001	4.199	12.035830072835	1.64479753512257e-06	0.000188368292831421
MSTRG.42608	38	52	49	5	2	4	2.633	3.925	2.666	0.360	0.298	0.246	3.07466666666667	0.301333333333333	-3.35099783523659	1.64586946977486e-06	0.000188368292831421
MS.gene61269	0	0	0	27	15	54	0.000	0.000	0.000	2.317	1.216	4.244	0.001	2.59233333333333	11.3400355227255	1.66906599859478e-06	0.000190822880992382
MSTRG.87830	5	11	3	38	59	58	0.244	0.508	0.140	2.374	3.477	3.382	0.297333333333333	3.07766666666667	3.37168387138885	1.67639584214417e-06	0.000191460203667712
MSTRG.54151	236	239	30	4	8	4	25.980	26.303	3.637	0.674	0.974	0.576	18.64	0.741333333333333	-4.65213566753929	1.68552386135151e-06	0.000192301346817583
MSTRG.70594	9	16	21	104	72	140	0.878	1.605	2.273	13.890	9.018	17.481	1.58533333333333	13.463	3.08614180628796	1.69106427639669e-06	0.000192731850184521
MS.gene008009	0	0	0	18	18	24	0.000	0.000	0.000	1.057	1.019	1.319	0.001	1.13166666666667	10.1442333584109	1.71095987327377e-06	0.000194795817722307
MS.gene048065	4	2	3	18	69	79	0.306	0.150	0.278	1.801	6.531	7.393	0.244666666666667	5.24166666666667	4.4211361438108	1.73357263905547e-06	0.000197164512765151
MSTRG.14646	24	35	26	82	90	99	0.920	1.331	1.043	4.175	4.286	4.679	1.098	4.38	1.99605281548334	1.76481250841907e-06	0.000200369814637108
MS.gene027054	2	5	0	31	61	57	0.174	0.353	0.000	3.015	5.662	5.263	0.175666666666667	4.64666666666667	4.72528378911857	1.76542946608839e-06	0.000200369814637108
MS.gene020575	0	0	2	26	68	141	0.000	0.000	0.201	3.028	7.535	15.558	0.067	8.707	7.02187081754525	1.77379102223646e-06	0.000201109549683296
MS.gene56609	31	37	31	88	108	87	1.575	1.841	1.651	5.845	6.790	5.428	1.689	6.021	1.83383378928239	1.78205198983372e-06	0.000201836355691759
MS.gene020327	0	2	2	32	59	24	0.000	0.109	0.112	2.895	5.045	2.079	0.0736666666666667	3.33966666666667	5.50254833996495	1.79399927489649e-06	0.000202978735386888
MS.gene99030	305	337	479	1757	1283	1277	28.568	31.487	47.919	218.369	150.334	148.469	35.9913333333333	172.390666666667	2.25996021379129	1.79856598649477e-06	0.000203284551447653
MS.gene051856	0	0	0	159	39	15	0.000	0.000	0.000	13.164	3.064	1.168	0.001	5.79866666666667	12.5015054927429	1.8194751338235e-06	0.000205434940834502
MS.gene72947	13	7	1	124	100	77	2.157	1.240	0.191	28.284	21.436	16.380	1.196	22.0333333333333	4.20339847636315	1.82421766503496e-06	0.000205757415434708
MS.gene011157	0	0	0	341	6	125	0.000	0.000	0.000	57.504	0.958	19.700	0.001	26.054	14.6692172621168	1.89170942335447e-06	0.000213149531823628
MS.gene24319	0	0	0	14	31	22	0.000	0.000	0.000	1.514	3.196	2.231	0.001	2.31366666666667	11.1759653128987	1.89755715233634e-06	0.000213587779778457
MSTRG.44573	55	45	16	0	0	0	10.053	8.190	3.036	0.000	0.000	0.000	7.093	0.001	-12.7921802322548	1.90339467825008e-06	0.000214023976862614
MS.gene041091	0	0	1	39	20	75	0.000	0.000	0.262	9.064	4.492	16.348	0.0873333333333333	9.968	6.83462785220771	1.9159585060745e-06	0.000215082552811189
MS.gene042038	413	518	515	77	144	90	7.476	9.344	9.941	1.844	3.259	2.013	8.92033333333333	2.372	-1.91099361162509	1.91675292319131e-06	0.000215082552811189
MS.gene47498	0	0	0	51	34	13	0.000	0.000	0.000	0.627	0.395	0.150	0.001	0.390666666666667	8.60979435370109	1.92059995700385e-06	0.000215292741326218
MS.gene46488	1254	1087	554	159	181	198	148.893	128.755	70.216	25.030	26.904	29.163	115.954666666667	27.0323333333333	-2.10080293271616	1.92303287532941e-06	0.000215344143441662
MS.gene64097	50	33	39	2	1	0	11.953	7.926	9.994	0.731	0.175	0.000	9.95766666666667	0.302	-5.0431872672688	1.98010490925925e-06	0.000221507735849135
MS.gene27265	0	0	0	5	118	572	0.000	0.000	0.000	0.742	16.158	77.800	0.001	31.5666666666667	14.946114304522	2.00582148084241e-06	0.000224154660774059
MS.gene90107	0	0	0	13	30	59	0.000	0.000	0.000	1.167	2.576	4.939	0.001	2.894	11.4988492065317	2.01473426542714e-06	0.000224920231658278
MS.gene060785	4	4	0	47	65	32	0.107	0.110	0.000	1.785	2.349	1.145	0.0723333333333333	1.75966666666667	4.60449771822615	2.03065806851509e-06	0.00022646613040178
MS.gene015559	0	0	0	9	80	68	0.000	0.000	0.000	0.272	2.281	1.919	0.001	1.49066666666667	10.541741972122	2.04278599152007e-06	0.000227585973539422
MS.gene68981	42	18	46	0	0	0	3.846	1.611	4.462	0.000	0.000	0.000	3.30633333333333	0.001	-11.6910164642545	2.05929913170128e-06	0.000229191588055774
MS.gene062850	0	1	3	42	41	26	0.000	0.120	0.388	6.634	6.110	3.787	0.169333333333333	5.51033333333333	5.02420169214459	2.06661465919855e-06	0.000229771315880516
MSTRG.83253	3	8	9	56	41	70	0.112	0.310	0.394	3.056	2.128	3.604	0.272	2.92933333333333	3.42889381245178	2.1155227651101e-06	0.000234969519338655
MS.gene015113	0	0	0	13	26	39	0.000	0.000	0.000	2.454	4.629	6.885	0.001	4.656	12.1848753429083	2.13756049894583e-06	0.000237175710701955
MS.gene07131	0	2	0	326	108	20	0.000	0.067	0.000	11.932	3.732	0.701	0.0223333333333333	5.455	7.93223679147436	2.1582498949719e-06	0.000239227963459944
MS.gene05813	0	0	0	6	146	142	0.000	0.000	0.000	0.324	6.953	6.712	0.001	4.663	12.1870427143399	2.16500803593466e-06	0.000239733427897862
MS.gene91614	0	0	0	23	16	21	0.000	0.000	0.000	1.661	1.071	1.450	0.001	1.394	10.4450148458684	2.16940599729442e-06	0.000239976787144931
MS.gene066933	0	0	0	8	115	77	0.000	0.000	0.000	1.463	19.452	12.947	0.001	11.2873333333333	13.4624170648459	2.17824037358786e-06	0.000240709906329512
MS.gene051549	161	130	16	1	0	0	15.976	12.841	1.683	0.152	0.000	0.000	10.1666666666667	0.0506666666666667	-7.64859410878139	2.18829419798098e-06	0.000241576162119216
MS.gene045230	391	332	281	95	79	66	115.712	98.000	88.582	37.141	29.115	24.063	100.764666666667	30.1063333333333	-1.74285092632716	2.20663474502865e-06	0.000242855393434612
MS.gene067035	391	332	281	95	79	66	115.712	98.000	88.582	37.141	29.115	24.063	100.764666666667	30.1063333333333	-1.74285092632716	2.20663474502865e-06	0.000242855393434612
MS.gene79128	391	332	281	95	79	66	115.712	98.000	88.582	37.141	29.115	24.063	100.764666666667	30.1063333333333	-1.74285092632716	2.20663474502865e-06	0.000242855393434612
MS.gene39989	0	0	0	52	92	10	0.000	0.000	0.000	3.422	5.674	0.587	0.001	3.22766666666667	11.6562758784023	2.20878839540786e-06	0.000242855393434612
MS.gene02894	29	49	59	219	283	163	1.305	2.210	2.857	13.127	15.994	9.164	2.124	12.7616666666667	2.58696108533361	2.22487291982356e-06	0.000244377532089785
MSTRG.53878	82	73	87	4	14	10	10.002	8.996	11.573	0.568	1.969	1.328	10.1903333333333	1.28833333333333	-2.98362342535482	2.23169074064154e-06	0.000244879787808624
MS.gene97113	2	3	0	26	29	42	0.108	0.168	0.000	1.889	1.974	2.840	0.092	2.23433333333333	4.60206676172858	2.31963635601938e-06	0.000254184226721215
MS.gene60748	98	126	91	14	21	25	14.452	18.506	14.423	2.680	3.964	4.587	15.7936666666667	3.74366666666667	-2.07682225774328	2.32235768483917e-06	0.000254184226721215
MS.gene55240	0	0	0	16	26	99	0.000	0.000	0.000	0.881	1.325	5.074	0.001	2.42666666666667	11.2447602343649	2.3234773452008e-06	0.000254184226721215
MS.gene049193	0	0	0	126	21	23	0.000	0.000	0.000	7.421	1.169	1.273	0.001	3.28766666666667	11.6828483176461	2.32940160973056e-06	0.000254576987548409
MS.gene037432	63	44	40	1333	683	162	3.608	2.523	2.479	102.068	49.308	11.604	2.87	54.3266666666667	4.24253788795165	2.33893948883238e-06	0.000255363493540488
MS.gene26650	16	6	14	58	326	141	1.069	0.403	1.022	5.140	27.184	11.657	0.831333333333333	14.6603333333333	4.14034703697404	2.35494853113972e-06	0.000256854236291409
MS.gene003172	0	0	0	17	51	18	0.000	0.000	0.000	2.381	6.501	2.297	0.001	3.72633333333333	11.8635410187477	2.37185788705197e-06	0.000258440099641117
MS.gene76408	126	158	144	528	353	628	6.389	7.973	7.781	35.373	22.333	39.372	7.381	32.3593333333333	2.132293690397	2.39545303621006e-06	0.000260750561536358
MS.gene057598	0	0	0	12	29	34	0.000	0.000	0.000	0.460	1.014	1.194	0.001	0.889333333333333	9.79658045046343	2.4055669578222e-06	0.00026159041683915
MS.gene073889	172	147	187	374	420	435	10.801	9.163	12.485	31.064	32.976	33.818	10.8163333333333	32.6193333333333	1.59251577906823	2.41956432800673e-06	0.00026285047933834
MS.gene30747	3	0	0	70	30	82	0.121	0.000	0.000	4.259	1.740	4.649	0.0403333333333333	3.54933333333333	6.4594316186373	2.42820062094894e-06	0.000263526210673533
MS.gene026240	193	178	112	21	33	36	1.961	1.803	1.210	0.285	0.422	0.451	1.658	0.386	-2.10277125422767	2.43600887240433e-06	0.000264110822776481
MS.gene64907	3	4	13	47	158	691	0.157	0.232	0.840	3.861	12.362	53.489	0.409666666666667	23.2373333333333	5.8258501975425	2.45839284924539e-06	0.000266272997087581
MS.gene25765	112	91	20	755	608	3255	8.891	7.162	1.685	79.145	60.119	319.244	5.91266666666667	152.836	4.69203164927168	2.46500785785907e-06	0.000266724610175286
MS.gene042575	137	135	10	0	0	0	8.588	8.487	0.682	0.000	0.000	0.000	5.919	0.001	-12.5311377414447	2.47856075723742e-06	0.000267925294144584
MS.gene24248	14	13	28	88	100	114	1.069	1.021	2.336	8.979	9.617	10.951	1.47533333333333	9.849	2.73893630021428	2.48950700498794e-06	0.000268310799440745
MS.gene26989	14	13	28	88	100	114	1.069	1.021	2.336	8.979	9.617	10.951	1.47533333333333	9.849	2.73893630021428	2.48950700498794e-06	0.000268310799440745
MS.gene27251	14	13	28	88	100	114	1.069	1.021	2.336	8.979	9.617	10.951	1.47533333333333	9.849	2.73893630021428	2.48950700498794e-06	0.000268310799440745
MS.gene002994	4	0	0	160	48	85	0.297	0.000	0.000	15.843	4.432	7.900	0.099	9.39166666666667	6.56780886914618	2.5198077659753e-06	0.000271308423529048
MS.gene031895	0	0	0	127	65	9	0.000	0.000	0.000	7.368	3.572	0.485	0.001	3.80833333333333	11.8949440441116	2.52431849169892e-06	0.000271526053145563
MS.gene05689	43	52	31	109	235	259	1.726	2.077	1.350	5.824	11.857	12.964	1.71766666666667	10.215	2.57216720718871	2.52744254128628e-06	0.000271594244313393
MS.gene038971	0	0	0	23	21	15	0.000	0.000	0.000	3.673	3.254	2.328	0.001	3.085	11.5910547740368	2.56436696807963e-06	0.000275290851583116
MSTRG.19183	22	14	32	113	200	105	3.270	2.040	5.202	22.772	37.864	19.687	3.504	26.7743333333333	2.93377597303145	2.57610960274213e-06	0.000276279522488775
MS.gene033758	0	0	6	148	135	184	0.000	0.000	0.579	17.604	15.134	20.435	0.193	17.7243333333333	6.52098670657088	2.6004387149773e-06	0.000278614784521193
MS.gene008294	0	0	6	154	131	186	0.000	0.000	0.509	15.108	12.061	17.044	0.169666666666667	14.7376666666667	6.44066116277324	2.6301263912983e-06	0.000281405847364695
MS.gene051524	45	74	15	0	0	0	2.268	3.686	0.797	0.000	0.000	0.000	2.25033333333333	0.001	-11.1359230028726	2.63164907226542e-06	0.000281405847364695
MS.gene012910	4	0	0	55	99	47	0.245	0.000	0.000	4.194	7.104	3.335	0.0816666666666667	4.87766666666667	5.90030001599928	2.65808815308481e-06	0.000283954627675769
MS.gene070682	0	0	0	89	9	69	0.000	0.000	0.000	6.195	0.599	4.461	0.001	3.75166666666667	11.8733159356204	2.67887491657099e-06	0.000285895192906456
MS.gene71128	191	164	150	44	53	41	14.227	12.171	11.931	4.316	4.945	3.794	12.7763333333333	4.35166666666667	-1.55383390120093	2.70076832891588e-06	0.000287949952722243
MSTRG.78249	68	62	103	302	336	244	6.472	5.867	10.474	37.968	39.936	28.708	7.60433333333333	35.5373333333333	2.22444174929247	2.71939577380556e-06	0.000289652829149387
MS.gene67609	0	1	3	32	28	37	0.000	0.143	0.446	5.996	4.948	6.609	0.196333333333333	5.851	4.89730617970997	2.74901418715598e-06	0.000292521929164003
MS.gene032720	8	17	13	65	55	64	0.490	1.038	0.882	5.326	4.233	4.930	0.803333333333333	4.82966666666667	2.58785297501602	2.76489832525807e-06	0.000293639201885002
MS.gene33296	8	17	13	65	55	64	0.490	1.038	0.882	5.326	4.233	4.930	0.803333333333333	4.82966666666667	2.58785297501602	2.76489832525807e-06	0.000293639201885002
MS.gene005284	43	58	38	2	0	0	3.203	4.285	3.064	0.202	0.000	0.000	3.51733333333333	0.0673333333333333	-5.70701736649975	2.8282455423233e-06	0.000300074651071209
MS.gene073454	5	21	18	166	95	133	0.135	0.534	0.485	5.538	2.980	4.151	0.384666666666667	4.223	3.45658752387697	2.9371447910505e-06	0.000311325930378891
MS.gene24252	0	0	0	62	11	42	0.000	0.000	0.000	7.699	1.294	4.858	0.001	4.617	12.1727400170494	2.96041526609482e-06	0.000312275138368436
MS.gene24253	0	0	0	62	11	42	0.000	0.000	0.000	7.699	1.294	4.858	0.001	4.617	12.1727400170494	2.96041526609482e-06	0.000312275138368436
MS.gene24255	0	0	0	62	11	42	0.000	0.000	0.000	7.699	1.294	4.858	0.001	4.617	12.1727400170494	2.96041526609482e-06	0.000312275138368436
MS.gene27247	0	0	0	62	11	42	0.000	0.000	0.000	7.699	1.294	4.858	0.001	4.617	12.1727400170494	2.96041526609482e-06	0.000312275138368436
MS.gene27289	0	0	0	62	11	42	0.000	0.000	0.000	7.699	1.294	4.858	0.001	4.617	12.1727400170494	2.96041526609482e-06	0.000312275138368436
MS.gene61911	0	0	0	10	42	47	0.000	0.000	0.000	0.684	2.608	2.910	0.001	2.06733333333333	11.0135553098915	2.97833930576871e-06	0.000313862288000187
MS.gene014954	0	0	0	36	15	21	0.000	0.000	0.000	8.702	3.362	4.775	0.001	5.613	12.4545563439619	2.98485179379992e-06	0.00031424496636077
MS.gene048015	53	42	28	112	205	154	3.748	2.984	2.142	10.548	18.239	13.550	2.958	14.1123333333333	2.25426258531981	3.11402157344253e-06	0.000327527804257837
MS.gene06296	0	0	0	156	4	286	0.000	0.000	0.000	10.062	0.239	17.229	0.001	9.17666666666667	13.1637544887618	3.14448580390212e-06	0.000330413358989984
MS.gene023900	0	0	0	62	12	34	0.000	0.000	0.000	2.431	0.442	1.253	0.001	1.37533333333333	10.4255656051653	3.16682259845418e-06	0.000332440174026369
MS.gene010320	9	2	3	41	44	69	0.288	0.052	0.105	1.672	1.668	2.630	0.148333333333333	1.99	3.74585369029841	3.19223731365603e-06	0.000334228156029712
MS.gene047599	9	2	3	41	44	69	0.288	0.052	0.105	1.672	1.668	2.630	0.148333333333333	1.99	3.74585369029841	3.19223731365603e-06	0.000334228156029712
MS.gene91945	8	0	0	1378	212	204	0.450	0.000	0.000	106.709	15.496	14.751	0.15	45.652	8.2495717546711	3.19304793786522e-06	0.000334228156029712
MS.gene49884	0	0	0	14	23	19	0.000	0.000	0.000	2.146	3.344	2.786	0.001	2.75866666666667	11.4297554291389	3.19705277631975e-06	0.000334326506532306
MS.gene012412	0	0	0	14	28	117	0.000	0.000	0.000	1.617	3.087	12.951	0.001	5.885	12.5228266999258	3.20906173614228e-06	0.00033526088463701
MS.gene44807	0	0	0	58	13	29	0.000	0.000	0.000	4.133	0.851	1.956	0.001	2.31333333333333	11.1757574467445	3.22057426497958e-06	0.000336141660364902
MS.gene71806	0	0	0	36	22	14	0.000	0.000	0.000	2.097	1.220	0.762	0.001	1.35966666666667	10.4090372910714	3.23849277359066e-06	0.00033768872544506
MS.gene053314	0	0	0	47	10	63	0.000	0.000	0.000	5.746	1.206	7.259	0.001	4.737	12.2097579565814	3.26878942511175e-06	0.000340522313846169
MS.gene034469	3656	3382	3028	1053	937	1227	637.237	587.867	563.196	243.610	204.376	265.494	596.1	237.826666666667	-1.32564388484073	3.34031245045676e-06	0.000347641105888663
MS.gene82109	0	0	0	47	10	59	0.000	0.000	0.000	4.603	0.922	5.459	0.001	3.66133333333333	11.8381534094259	3.36563120493792e-06	0.000349942226427625
MS.gene87659	16790	13466	10209	3668	2823	3522	2778.888	2222.671	1803.606	805.701	584.770	723.537	2268.38833333333	704.669333333333	-1.68664930586067	3.45886009618741e-06	0.000359285785460357
MS.gene020920	0	0	0	31	19	15	0.000	0.000	0.000	1.068	0.618	0.481	0.001	0.722333333333333	9.49652093737252	3.46208270394091e-06	0.000359285785460357
MS.gene27934	0	0	0	36	11	47	0.000	0.000	0.000	3.912	1.111	4.776	0.001	3.26633333333333	11.6734563118777	3.48906444782426e-06	0.000361741691372806
MS.gene072540	0	0	0	13	29	110	0.000	0.000	0.000	0.437	0.954	3.558	0.001	1.64966666666667	10.6879588261459	3.5111971382615e-06	0.000363690666543383
MS.gene061332	1	531	705	1	1	1	0.051	21.319	30.310	0.051	0.051	0.028	17.2266666666667	0.0433333333333333	-8.63495063655284	3.51870133723213e-06	0.000364122158303518
MS.gene052169	39	48	43	110	140	105	2.396	2.880	2.805	8.834	10.675	7.904	2.69366666666667	9.13766666666667	1.76225448279782	3.56784194339472e-06	0.000368857365655035
MS.gene82886	0	0	0	191	10	47	0.000	0.000	0.000	6.162	0.296	1.402	0.001	2.62	11.3553510964248	3.58275507122224e-06	0.000370048386002093
MS.gene26162	0	0	0	27	14	21	0.000	0.000	0.000	2.892	1.415	2.104	0.001	2.137	11.0613711926598	3.61673418146556e-06	0.000373204538479138
MS.gene047021	0	1	0	43	17	42	0.000	0.113	0.000	5.116	1.943	4.634	0.0376666666666667	3.89766666666667	6.69317853775321	3.69378538572753e-06	0.000380795058621269
MSTRG.31131	0	0	0	32	12	30	0.000	0.000	0.000	3.257	1.188	2.846	0.001	2.43033333333333	11.2469384854753	3.71808614037118e-06	0.000382938295873735
MS.gene02456	0	0	0	8	92	54	0.000	0.000	0.000	0.626	6.723	3.928	0.001	3.759	11.876133200043	3.72293669747616e-06	0.00038307613735257
MS.gene020921	0	0	0	29	20	14	0.000	0.000	0.000	3.266	2.145	1.412	0.001	2.27433333333333	11.1512280002398	3.78624836626068e-06	0.000389223477198918
MS.gene21251	0	0	0	14	18	26	0.000	0.000	0.000	1.307	1.625	2.323	0.001	1.75166666666667	10.7745125481284	3.83571273326358e-06	0.00039393708833998
MS.gene24831	0	0	0	27	13	24	0.000	0.000	0.000	4.211	1.931	3.522	0.001	3.22133333333333	11.6534422386039	3.85306954732811e-06	0.000395347408774297
MS.gene002150	0	0	0	99	6	136	0.000	0.000	0.000	28.010	1.609	36.185	0.001	21.9346666666667	14.4209251619494	3.87953197437867e-06	0.00039768848914049
MS.gene038501	0	0	0	7	61	267	0.000	0.000	0.000	0.380	3.122	13.594	0.001	5.69866666666667	12.4764086919387	3.92003875697713e-06	0.000401463499740371
MS.gene41137	2786	2479	553	77	208	80	198.160	175.859	42.019	7.226	18.534	7.081	138.679333333333	10.947	-3.6631453444009	3.93880211689986e-06	0.000403006704399876
MS.gene72525	0	0	0	59	9	59	0.000	0.000	0.000	9.404	1.354	8.793	0.001	6.517	12.6699922796164	3.96280579553596e-06	0.000405082688021656
MS.gene005481	98	73	71	12	8	16	6.235	4.652	4.864	1.059	0.629	1.254	5.25033333333333	0.980666666666667	-2.4205742736845	3.99047291050956e-06	0.000407528914184717
MS.gene055777	1	1	3	22	26	46	0.098	0.117	0.313	2.904	3.220	5.532	0.176	3.88533333333333	4.46439104270606	3.99997166203199e-06	0.000408116846751945
MS.gene06042	0	0	0	15	23	16	0.000	0.000	0.000	2.229	3.109	2.121	0.001	2.48633333333333	11.2798040107023	4.03429903419559e-06	0.00041123457538291
MS.gene052042	0	0	1	27	24	23	0.000	0.000	0.097	2.193	1.870	1.749	0.0323333333333333	1.93733333333333	5.90490614544571	4.06359307654594e-06	0.000413833890624525
MS.gene073834	36	45	45	0	2	0	0.907	1.130	1.210	0.000	0.078	0.000	1.08233333333333	0.026	-5.37948945042384	4.0883847078334e-06	0.000415970261271818
MSTRG.50324	16	16	15	91	88	47	1.519	1.442	1.465	11.317	10.223	5.434	1.47533333333333	8.99133333333333	2.60749411979972	4.10791122702642e-06	0.000417567453431287
MSTRG.82503	0	0	0	16	16	21	0.000	0.000	0.000	2.052	1.935	2.519	0.001	2.16866666666667	11.08259260632	4.13145945224753e-06	0.000419570095397242
MS.gene03123	0	0	0	55	21	15	0.000	0.000	0.000	6.277	2.270	1.643	0.001	3.39666666666667	11.729903930332	4.1369194393304e-06	0.000419733770463039
MS.gene055700	0	0	0	13	22	52	0.000	0.000	0.000	0.629	1.021	2.345	0.001	1.33166666666667	10.3790172870942	4.17189731441632e-06	0.000422775944641473
MS.gene038599	0	0	0	12	22	31	0.000	0.000	0.000	1.700	2.920	4.227	0.001	2.949	11.5260101070617	4.17465565580698e-06	0.000422775944641473
MS.gene031760	0	0	0	7	95	66	0.000	0.000	0.000	0.467	5.912	4.056	0.001	3.47833333333333	11.764180479326	4.18269490379608e-06	0.000423197155062187
MS.gene70620	0	0	0	44	10	46	0.000	0.000	0.000	4.267	0.884	4.174	0.001	3.10833333333333	11.6019255093088	4.2017990059571e-06	0.000424736068192531
MS.gene49764	5	1	8	38	297	94	0.771	0.208	1.159	7.200	53.764	16.819	0.712666666666667	25.9276666666667	5.18512112074684	4.2464490770845e-06	0.000428852037812599
MS.gene050271	657	641	613	236	260	252	38.075	37.074	37.904	18.165	18.843	18.119	37.6843333333333	18.3756666666667	-1.03616827876908	4.2647294012378e-06	0.000430299755590201
MS.gene83022	0	4	3	22	128	109	0.000	0.152	0.152	1.274	6.911	5.874	0.101333333333333	4.68633333333333	5.53127884697803	4.28395575597923e-06	0.000431470969134721
MS.gene65249	118	123	106	211	266	231	2.243	2.326	2.151	5.294	6.313	5.435	2.24	5.68066666666667	1.34256151791449	4.28424919384709e-06	0.000431470969134721
MS.gene27489	0	0	0	77	14	25	0.000	0.000	0.000	8.725	1.497	2.667	0.001	4.29633333333333	12.0688902145988	4.3414675153239e-06	0.000436830130900718
MS.gene038979	0	0	0	65	9	51	0.000	0.000	0.000	5.770	0.759	4.212	0.001	3.58033333333333	11.8058781950455	4.4096689722675e-06	0.000443204719533337
MS.gene062528	836	880	720	174	254	283	79.436	83.415	73.013	22.001	30.156	33.422	78.6213333333333	28.5263333333333	-1.46262651023819	4.41294879814068e-06	0.000443204719533337
MS.gene93728	914	841	707	265	307	322	14.772	13.551	12.191	5.683	6.214	6.461	13.5046666666667	6.11933333333333	-1.14201163734844	4.42921679353886e-06	0.000444429324444603
MS.gene20875	80	80	115	267	270	289	4.891	4.858	7.499	21.701	20.685	21.986	5.74933333333333	21.4573333333333	1.90000421002328	4.45858673839824e-06	0.000446965124592919
MS.gene89372	0	0	0	13	43	19	0.000	0.000	0.000	1.367	4.255	1.869	0.001	2.497	11.2859801059282	4.51415761509577e-06	0.000452120450944441
MS.gene013995	0	0	0	33	68	10	0.000	0.000	0.000	3.544	6.773	1.005	0.001	3.774	11.8818787076004	4.58615423321903e-06	0.000458909946988257
MS.gene066564	0	0	0	54	24	13	0.000	0.000	0.000	2.857	1.209	0.651	0.001	1.57233333333333	10.6186913848084	4.60424264408309e-06	0.000460297658286107
MS.gene022577	0	0	0	14	18	20	0.000	0.000	0.000	1.074	1.362	1.466	0.001	1.30066666666667	10.3450355618879	4.6093151067263e-06	0.000460382782683734
MSTRG.32654	139	150	130	258	441	385	8.936	9.609	8.921	22.012	35.478	30.694	9.15533333333333	29.3946666666667	1.68287009926321	4.61635945306262e-06	0.000460664524744319
MS.gene068779	0	0	2	18	82	121	0.000	0.000	0.110	1.117	4.924	7.155	0.0366666666666667	4.39866666666667	6.90645334904027	4.63846853311005e-06	0.000462447680901565
MS.gene80583	20	36	20	0	0	0	0.821	1.431	0.838	0.000	0.000	0.000	1.03	0.001	-10.0084286220706	4.6950079097318e-06	0.000467657089236938
MS.gene05460	699	573	520	191	168	191	109.441	89.446	86.891	39.701	32.936	37.186	95.2593333333333	36.6076666666667	-1.37971463138214	4.70578478305334e-06	0.00046830287070039
MSTRG.1226	3	7	7	40	33	62	0.251	0.651	0.715	5.009	3.869	7.147	0.539	5.34166666666667	3.30893277291981	4.79581411018645e-06	0.000476827206014618
MS.gene62227	0	0	0	3	128	406	0.000	0.000	0.000	0.299	12.419	38.990	0.001	17.236	14.0731373831104	4.8568544813174e-06	0.000482456391873669
MS.gene060518	188	185	273	578	663	797	11.653	11.477	18.112	47.589	51.513	61.357	13.7473333333333	53.4863333333333	1.96001850941347	4.9473168425764e-06	0.000490995312119935
MS.gene038254	0	0	0	6	104	78	0.000	0.000	0.000	0.814	12.428	9.221	0.001	7.48766666666667	12.8703004956183	4.97673835026005e-06	0.000493466228966239
MS.gene21194	40	18	221	0	0	0	2.939	1.363	17.507	0.000	0.000	0.000	7.26966666666667	0.001	-12.8276734989621	5.02321786347072e-06	0.000497622499880792
MS.gene049849	28	19	22	0	0	0	1.967	1.302	1.654	0.000	0.000	0.000	1.641	0.001	-10.6803595235137	5.05029827978332e-06	0.000499851209960042
MS.gene40607	10	34	11	204	164	97	0.247	0.811	0.294	6.489	4.925	2.877	0.450666666666667	4.76366666666667	3.40193981453403	5.07140389370233e-06	0.000501046683036705
MS.gene50464	45	17	16	123	153	170	1.408	0.525	0.535	5.085	5.944	6.531	0.822666666666667	5.85333333333333	2.8308785452733	5.07156448219054e-06	0.000501046683036705
MSTRG.27414	109	94	84	188	215	216	4.649	4.003	3.804	10.601	11.423	11.387	4.152	11.137	1.42348231403077	5.08295463475219e-06	0.000501717522183187
MS.gene24334	45	45	13	0	0	0	3.835	3.811	1.134	0.000	0.000	0.000	2.92666666666667	0.001	-11.5150427237016	5.1094855468633e-06	0.000503880279020235
MS.gene067797	0	0	0	76	6	143	0.000	0.000	0.000	4.051	0.317	7.068	0.001	3.812	11.8963324039099	5.14887643232054e-06	0.000507306190129359
MS.gene62856	0	0	0	20	13	41	0.028	0.000	0.000	1.577	0.973	3.040	0.00933333333333333	1.86333333333333	7.64127764567295	5.21037049038387e-06	0.000511977576023575
MS.gene62857	0	0	0	20	13	41	0.028	0.000	0.000	1.577	0.973	3.040	0.00933333333333333	1.86333333333333	7.64127764567295	5.21037049038387e-06	0.000511977576023575
MS.gene72282	0	0	0	20	13	41	0.028	0.000	0.000	1.577	0.973	3.040	0.00933333333333333	1.86333333333333	7.64127764567295	5.21037049038387e-06	0.000511977576023575
MS.gene96019	44	59	38	150	178	114	3.274	4.318	2.990	14.677	16.482	10.492	3.52733333333333	13.8836666666667	1.97673881085351	5.25459481116906e-06	0.000515858376286417
MS.gene25029	36	29	15	0	0	0	4.149	3.330	1.804	0.000	0.000	0.000	3.09433333333333	0.001	-11.595412902407	5.27939184476549e-06	0.000517826680313464
MS.gene064319	34	55	14	0	0	0	3.007	4.830	1.289	0.000	0.000	0.000	3.042	0.001	-11.5708044377245	5.3058652267322e-06	0.000519955723521726
MS.gene006834	254	271	266	72	63	86	81.516	86.737	91.119	30.856	25.186	34.410	86.4573333333333	30.1506666666667	-1.51979843666285	5.31549367444795e-06	0.000520431683188544
MSTRG.14552	1	1	1	1	309	329	0.106	0.109	0.118	0.135	38.682	40.821	0.111	26.546	7.90179100266879	5.33019707039142e-06	0.000521403223737751
MSTRG.86353	894	1199	1375	2676	3684	3778	76.589	102.421	125.645	304.042	394.822	401.465	101.551666666667	366.776333333333	1.8526866330224	5.36070951887133e-06	0.000523918088909763
MS.gene044316	80	72	53	11	15	12	16.925	15.159	11.910	2.956	3.960	3.081	14.6646666666667	3.33233333333333	-2.13773965263982	5.3928884274494e-06	0.000526120161701168
MS.gene25718	80	72	53	11	15	12	16.925	15.159	11.910	2.956	3.960	3.081	14.6646666666667	3.33233333333333	-2.13773965263982	5.3928884274494e-06	0.000526120161701168
MS.gene29340	0	0	0	18	19	14	0.000	0.000	0.000	1.300	1.257	0.953	0.001	1.17	10.1922928144708	5.47810422776711e-06	0.000533956057303448
MS.gene054580	0	1	0	8	88	132	0.000	0.108	0.000	1.145	11.879	17.669	0.036	10.231	8.15073454220627	5.50985285673481e-06	0.000536571117039344
MS.gene63188	1	1	0	127	256	5	0.074	0.071	0.000	9.752	18.504	0.373	0.0483333333333333	9.543	7.62528056796689	5.52294224144432e-06	0.000537366021654177
MS.gene062849	32	39	28	123	245	100	3.768	4.638	3.557	19.545	36.621	14.913	3.98766666666667	23.693	2.57084416026067	5.58484529828234e-06	0.000542904702926608
MS.gene38834	0	0	0	41	11	28	0.000	0.000	0.000	4.181	1.033	2.683	0.001	2.63233333333333	11.3621264743042	5.71558524500161e-06	0.000555119218764315
MS.gene003871	0	0	0	20	20	13	0.000	0.000	0.000	1.938	1.766	1.130	0.001	1.61133333333333	10.6540392570444	5.74887774917537e-06	0.000557855957386617
MSTRG.22584	59	40	25	140	162	149	4.430	3.044	2.033	14.010	15.287	13.942	3.169	14.413	2.18527109230762	5.77814423688233e-06	0.000560197503926005
MS.gene25886	0	0	0	6	62	175	0.000	0.000	0.000	1.085	9.942	27.622	0.001	12.883	13.6531809653276	5.81804047217095e-06	0.000563564542006825
MS.gene020641	0	0	0	12	60	21	0.000	0.000	0.000	0.709	3.246	1.114	0.001	1.68966666666667	10.7225229478683	5.83831636908956e-06	0.000565026766971249
MS.gene41839	0	0	0	28	48	10	0.000	0.000	0.000	1.995	3.247	0.688	0.001	1.97666666666667	10.9488538887122	5.94622978654384e-06	0.000574960357108455
MS.gene012155	126	140	116	33	35	39	11.092	12.290	10.861	3.879	3.894	4.262	11.4143333333333	4.01166666666667	-1.50857295874461	5.96800686244828e-06	0.000576554923372218
MS.gene62903	38	18	18	91	139	225	0.703	0.331	0.364	2.251	3.237	5.211	0.466	3.56633333333333	2.93603969318728	6.02658361205595e-06	0.000581698650059241
MS.gene82566	5	0	0	130	81	61	0.846	0.000	0.000	27.103	15.818	11.834	0.282	18.2516666666667	6.01618923809933	6.04499926313437e-06	0.000582960273766636
MS.gene63306	0	0	0	39	11	27	0.000	0.000	0.000	4.996	1.377	3.240	0.001	3.20433333333333	11.6458085177187	6.0808675903362e-06	0.000585901261552977
MS.gene20877	73	67	44	169	156	178	2.844	2.623	1.836	8.805	7.654	8.658	2.43433333333333	8.37233333333333	1.7821030218728	6.10978370357408e-06	0.000588167792187842
MS.gene72660	18	15	29	254	172	78	1.141	0.898	1.902	20.789	13.278	5.987	1.31366666666667	13.3513333333333	3.34531267024295	6.13058121265985e-06	0.00058949827911712
MS.gene78080	0	0	0	41	17	15	0.000	0.000	0.000	6.022	2.342	2.088	0.001	3.484	11.7665289085989	6.1344141083518e-06	0.00058949827911712
MS.gene43208	300	290	302	82	110	101	14.966	14.449	16.115	5.419	6.896	6.290	15.1766666666667	6.20166666666667	-1.29112706889343	6.21242204561334e-06	0.000596469077918176
MS.gene24130	74	33	26	169	272	276	1.907	0.861	0.711	5.774	8.786	8.839	1.15966666666667	7.79966666666667	2.74970229078659	6.22961534659773e-06	0.000597593795825342
MS.gene24677	0	0	0	125	18	18	0.000	0.000	0.000	8.940	1.219	1.210	0.001	3.78966666666667	11.8878552413709	6.24140129899197e-06	0.000598198277399872
MS.gene057284	1	1	1	17	23	35	0.043	0.034	0.037	0.770	0.987	1.511	0.038	1.08933333333333	4.84130225398094	6.25209564103892e-06	0.000598697165555852
MS.gene062852	0	0	0	190	5	81	0.000	0.000	0.000	30.146	0.780	12.012	0.001	14.3126666666667	13.8050048726035	6.32659420394421e-06	0.000605299675284382
MS.gene002204	37	16	56	285	194	300	2.940	1.272	4.749	30.133	19.332	29.653	2.987	26.3726666666667	3.14227431362374	6.3521201908701e-06	0.000607209245590011
MS.gene63634	0	0	1	19	23	29	0.000	0.000	0.073	1.703	1.937	2.501	0.0243333333333333	2.047	6.39443332886455	6.36004204829439e-06	0.000607434138535437
MSTRG.68969	114	101	83	227	215	269	7.052	6.205	5.435	18.545	16.602	20.544	6.23066666666667	18.5636666666667	1.57502325590564	6.3855157409745e-06	0.000609333509945835
MSTRG.35346	8	9	0	122	197	74	0.288	0.323	0.000	6.643	10.380	3.770	0.203666666666667	6.931	5.08878173401074	6.40316820181002e-06	0.000610483877422569
MS.gene74138	0	0	0	37	9	61	0.000	0.000	0.000	4.209	0.943	6.519	0.001	3.89033333333333	11.9256780588309	6.46464198807422e-06	0.000615806551650004
MS.gene002485	240	209	113	32	14	14	55.893	48.542	28.099	9.964	3.967	4.075	44.178	6.002	-2.87981288329547	6.52368216030081e-06	0.000620888318694598
MS.gene27226	0	3	6	30	220	142	0.000	0.083	0.173	0.998	6.867	4.384	0.0853333333333333	4.083	5.58037635294631	6.62019709402954e-06	0.000629524757668528
MS.gene60979	36	36	33	0	2	3	7.705	7.658	7.522	0.000	0.580	0.862	7.62833333333333	0.480666666666667	-3.9882592222472	6.70419126691317e-06	0.000636956569235382
MS.gene062759	90	102	43	7	2	8	4.338	4.908	2.194	0.435	0.136	0.463	3.81333333333333	0.344666666666667	-3.46777896135081	6.71489907322526e-06	0.000637418661372218
MSTRG.38152	0	0	0	19	19	13	0.000	0.000	0.000	2.275	2.160	1.445	0.001	1.96	10.9366379390026	6.72270620783214e-06	0.000637604840076741
MS.gene072007	0	0	0	12	21	58	0.000	0.000	0.000	1.689	2.752	7.678	0.001	4.03966666666667	11.9800205384839	6.78985984815115e-06	0.000643252949298036
MS.gene22024	0	0	0	38	19	13	0.000	0.000	0.000	2.518	1.210	0.831	0.001	1.51966666666667	10.5695391931436	6.79405333814373e-06	0.000643252949298036
MS.gene056097	6	0	0	76	163	108	0.438	0.000	0.000	7.488	15.114	9.925	0.146	10.8423333333333	6.21456308715644	6.82244932837968e-06	0.000645381221375864
MS.gene017491	40	56	40	150	158	108	2.635	3.699	2.808	13.216	13.070	8.897	3.04733333333333	11.7276666666667	1.94429678037533	6.84013441505436e-06	0.000646493466767746
MS.gene044049	144	151	184	420	373	475	7.392	7.736	10.092	28.699	24.074	30.365	8.40666666666667	27.7126666666667	1.72093976668168	6.88403916123947e-06	0.000649392600233457
MSTRG.91050	37	23	34	86	115	111	2.696	1.709	2.702	8.354	10.588	10.110	2.369	9.684	2.03132488075871	6.88711043506437e-06	0.000649392600233457
MS.gene57217	1698	1723	819	249	351	283	69.715	70.547	35.887	13.549	18.030	14.439	58.7163333333333	15.3393333333333	-1.93652609595786	6.88867001439543e-06	0.000649392600233457
MS.gene054843	18	24	23	0	0	0	0.974	1.283	1.302	0.000	0.000	0.000	1.18633333333333	0.001	-10.2122937167886	6.89684727251055e-06	0.000649602013827915
MS.gene37361	0	0	0	47	9	39	0.000	0.000	0.000	2.615	0.455	2.036	0.001	1.702	10.733015321686	7.01018181846982e-06	0.000659707101760573
MS.gene70266	31	25	39	1	1	1	8.752	6.888	11.544	0.372	0.410	0.347	9.06133333333333	0.376333333333333	-4.58964036641122	7.04414937673744e-06	0.000662332217690304
MS.gene64998	282	262	222	22	65	41	54.188	50.212	45.474	5.567	15.565	9.670	49.958	10.2673333333333	-2.28265419313129	7.13649261948297e-06	0.000670436907844106
MS.gene77392	0	0	0	89	5	119	0.000	0.000	0.000	9.673	0.494	12.161	0.001	7.44266666666667	12.8616039083449	7.17138291387345e-06	0.000673134883318569
MS.gene026652	0	0	0	473	331	1	0.000	0.000	0.000	34.334	22.657	0.088	0.001	19.0263333333333	14.2157099384549	7.27292833976529e-06	0.000682079358571109
MS.gene045291	114	109	126	5	0	0	7.559	7.197	8.945	0.440	0.000	0.000	7.90033333333333	0.146666666666667	-5.75130059707259	7.28580826831306e-06	0.000682700264454386
MS.gene024369	0	0	0	8	90	36	0.000	0.000	0.000	0.265	2.924	1.146	0.001	1.445	10.496853777388	7.29960951624639e-06	0.000683406360460939
MS.gene000502	0	0	0	28	23	11	0.000	0.000	0.000	2.954	2.324	1.073	0.001	2.117	11.0478055540076	7.31955755829895e-06	0.000684686228888222
MSTRG.74380	0	8	0	201	186	153	0.000	0.196	0.000	6.856	5.989	4.887	0.0653333333333333	5.91066666666667	6.49935780305006	7.42569245775559e-06	0.000694019088575323
MS.gene058384	0	0	0	61	8	46	0.000	0.000	0.000	13.430	1.757	9.517	0.001	8.23466666666667	13.0074945365469	7.43643564857185e-06	0.000694129782693438
MS.gene24245	0	0	0	14	16	44	0.000	0.000	0.000	1.095	1.128	3.150	0.001	1.791	10.806549621986	7.43960498733501e-06	0.000694129782693438
MS.gene28451	2	0	0	106	92	15	0.087	0.000	0.000	7.717	6.319	0.998	0.029	5.01133333333333	7.43299779264882	7.50077188407628e-06	0.000699238623415556
MS.gene84476	3	0	3	22	43	41	0.108	0.000	0.126	1.150	2.110	1.990	0.078	1.75	4.48773698785744	7.54657522394529e-06	0.000702907736700011
MSTRG.82340	0	0	0	9	45	28	0.000	0.000	0.000	1.028	4.849	2.992	0.001	2.95633333333333	11.5295932304773	7.59774987273606e-06	0.000706497106028588
MS.gene031807	0	0	0	14	190	19	0.000	0.000	0.000	1.303	16.924	1.711	0.001	6.646	12.698270577692	7.59806642863788e-06	0.000706497106028588
MS.gene38966	0	0	6	176	303	80	0.000	0.000	0.795	27.258	44.306	11.599	0.265	27.721	6.70884313191091	7.63859436895584e-06	0.000709660551807508
MS.gene85956	40	21	17	0	0	0	3.418	1.789	1.550	0.000	0.000	0.000	2.25233333333333	0.001	-11.1372046390607	7.65952595127166e-06	0.000710105904200429
MS.gene27053	7	16	1	96	94	121	0.372	0.876	0.060	7.151	6.614	8.396	0.436	7.387	4.0825885375364	7.66658463250137e-06	0.000710105904200429
MS.gene27056	7	16	1	96	94	121	0.372	0.876	0.060	7.151	6.614	8.396	0.436	7.387	4.0825885375364	7.66658463250137e-06	0.000710105904200429
MS.gene051042	19	11	31	95	200	116	0.644	0.379	1.115	4.249	8.413	4.830	0.712666666666667	5.83066666666667	3.03236149536072	7.67283380576594e-06	0.000710105904200429
MS.gene038489	1	1	4	31	24	66	0.084	0.089	0.316	3.063	2.235	6.026	0.163	3.77466666666667	4.53340537895351	7.67594078162928e-06	0.000710105904200429
MS.gene063669	0	0	1	81	79	9	0.000	0.000	0.263	22.183	20.572	2.397	0.0876666666666667	15.0506666666667	7.42358328330496	7.71524764833276e-06	0.000713137339833605
MS.gene059188	0	0	0	49	24	11	0.000	0.000	0.000	9.702	4.526	1.963	0.001	5.397	12.3979419719726	7.73817817110858e-06	0.000714046610086982
MS.gene059189	0	0	0	49	24	11	0.000	0.000	0.000	9.702	4.526	1.963	0.001	5.397	12.3979419719726	7.73817817110858e-06	0.000714046610086982
MS.gene018350	21	19	39	0	0	0	3.117	2.824	6.197	0.000	0.000	0.000	4.046	0.001	-11.9822806045583	7.750516214501e-06	0.000714580560875422
MS.gene052476	0	0	0	44	16	15	0.000	0.000	0.000	6.754	2.263	2.185	0.001	3.734	11.8665062122262	7.86370430895971e-06	0.000724403909609996
MS.gene059521	15	9	4	111	47	355	0.391	0.246	0.118	3.892	1.576	11.689	0.251666666666667	5.719	4.506176856712	7.87323032047702e-06	0.000724669393294877
MS.gene037355	0	0	0	58	22	12	0.000	0.000	0.000	2.233	0.795	0.432	0.001	1.15333333333333	10.1715938218029	7.88042079017327e-06	0.000724719642145192
MS.gene43798	0	0	0	11	64	21	0.000	0.000	0.000	0.712	3.793	1.252	0.001	1.919	10.9061389961954	8.08100623219773e-06	0.000742500511491769
MS.gene90495	50	44	19	1	0	0	5.014	4.367	1.979	0.188	0.000	0.000	3.78666666666667	0.0626666666666667	-5.91708636271441	8.08738065143689e-06	0.000742500511491769
MSTRG.62558	1	2	1	20	38	18	0.048	0.105	0.050	1.219	2.151	1.014	0.0676666666666667	1.46133333333333	4.43269616577535	8.12583835178559e-06	0.000744997831431477
MSTRG.13345	3	1	0	23	26	45	0.174	0.075	0.000	2.087	2.250	3.815	0.083	2.71733333333333	5.03293640409773	8.13118856212504e-06	0.000744997831431477
MS.gene030698	89	39	47	5	1	4	6.790	2.986	3.838	0.472	0.054	0.341	4.538	0.289	-3.97291521117166	8.13507304698716e-06	0.000744997831431477
MS.gene029790	0	0	3	231	14	343	0.000	0.000	0.245	23.666	1.347	32.819	0.0816666666666667	19.2773333333333	7.88294243615243	8.14408926493366e-06	0.000745197832320733
MSTRG.14242	0	0	0	8	57	34	0.000	0.000	0.000	0.844	5.448	3.216	0.001	3.16933333333333	11.6299636872213	8.15927106934198e-06	0.00074596118653238
MS.gene005270	25	22	178	0	0	0	5.029	4.395	38.789	0.000	0.000	0.000	16.071	0.001	-13.9721720814408	8.19761788855942e-06	0.000748839349334318
MS.gene58764	12	18	16	76	55	57	0.863	1.286	1.232	7.148	4.888	5.057	1.127	5.69766666666667	2.33788370593861	8.22708172893615e-06	0.000750901928179971
MS.gene054950	0	0	0	9	30	31	0.000	0.000	0.000	0.592	1.883	1.956	0.001	1.477	10.5284541107648	8.23470549120026e-06	0.000750969337730111
MS.gene56853	0	0	0	15	50	14	0.000	0.000	0.000	0.483	1.484	0.399	0.001	0.788666666666667	9.62327185761863	8.26916257887137e-06	0.000753481672913534
MS.gene53621	127	152	121	27	30	41	13.679	16.297	13.882	3.813	4.079	5.502	14.6193333333333	4.46466666666667	-1.71125315098126	8.28842046344834e-06	0.000754606026668039
MS.gene00867	0	0	0	3	129	181	0.000	0.000	0.000	0.452	17.912	24.899	0.001	14.421	13.8158835888591	8.35122337754394e-06	0.000759689686229122
MS.gene022430	0	0	0	23	43	10	0.000	0.000	0.000	1.308	2.248	0.499	0.001	1.35166666666667	10.4005236983835	8.46622758259457e-06	0.000769509535361324
MS.gene06302	0	0	0	12	21	90	0.000	0.000	0.000	0.490	0.851	3.566	0.001	1.63566666666667	10.6756630553471	8.63758965316074e-06	0.000784431226869477
MS.gene027454	37	37	59	219	139	283	3.323	3.309	5.630	25.967	15.503	31.290	4.08733333333333	24.2533333333333	2.56895123323008	8.65397541181989e-06	0.000785190523117071
MS.gene074463	52	69	34	3	8	4	10.987	14.613	7.799	0.873	2.101	1.080	11.133	1.35133333333333	-3.04238691367294	8.66034839378231e-06	0.000785190523117071
MS.gene40635	16	4	5	100	71	56	0.110	0.030	0.035	0.926	0.618	0.482	0.0583333333333333	0.675333333333333	3.53320734696881	8.71022818243441e-06	0.00078858338783951
MSTRG.23854	0	0	4	86	125	38	0.000	0.000	0.188	5.014	6.858	2.055	0.0626666666666667	4.64233333333333	6.21100804989976	8.71223051569276e-06	0.00078858338783951
MS.gene72950	0	0	0	17	22	12	0.000	0.000	0.000	2.175	2.756	1.462	0.001	2.131	11.0573148777827	8.77022699647673e-06	0.000793174675377874
MS.gene75065	0	0	0	45	69	7	0.000	0.000	0.000	3.491	5.019	0.533	0.001	3.01433333333333	11.5576232476351	8.84579619988654e-06	0.00079934630614882
MS.gene46345	57	26	63	194	232	236	2.026	0.936	2.400	9.176	10.340	10.431	1.78733333333333	9.98233333333333	2.48156836098821	8.86762358242383e-06	0.000800655384217688
MS.gene57633	0	0	0	19	12	52	0.000	0.000	0.000	0.664	0.401	1.667	0.001	0.910666666666667	9.83077926756893	9.02371633886291e-06	0.000814075054656557
MS.gene81744	0	0	0	22	12	19	0.000	0.000	0.000	5.578	2.893	4.483	0.001	4.318	12.0761475280225	9.08534347312227e-06	0.000818957365796236
MS.gene033528	4	3	10	37	51	48	0.314	0.235	0.838	3.857	5.014	4.680	0.462333333333333	4.517	3.28835962683507	9.09597710561543e-06	0.000819238829817899
MS.gene000075	3	7	2	34	40	26	0.119	0.277	0.085	1.787	1.981	1.279	0.160333333333333	1.68233333333333	3.39131728752839	9.1310069424855e-06	0.000821145819485586
MS.gene011571	20	20	25	73	79	145	1.028	1.032	1.366	4.969	5.080	9.226	1.142	6.425	2.49213380360576	9.13220756427997e-06	0.000821145819485586
MS.gene006302	40	48	93	581	222	600	4.618	5.503	11.346	88.158	31.751	85.273	7.15566666666667	68.394	3.25671167854318	9.14879062638049e-06	0.000821959302816574
MS.gene80105	173	249	202	56	62	56	10.254	14.719	12.779	4.405	4.599	4.114	12.584	4.37266666666667	-1.52500529642005	9.19020858604784e-06	0.000825000864592788
MS.gene68905	0	0	0	64	9	32	0.000	0.000	0.000	5.806	0.770	2.696	0.001	3.09066666666667	11.5937023502853	9.19804812676171e-06	0.000825025583212089
MS.gene058933	0	0	0	28	14	15	0.000	0.000	0.000	1.358	0.637	0.663	0.001	0.886	9.79116288855502	9.23130832523406e-06	0.000827328511941889
MS.gene66977	0	0	0	89	58	6	0.000	0.000	0.000	7.553	4.627	0.461	0.001	4.21366666666667	12.0408604750945	9.31385447266823e-06	0.00083404113902621
MS.gene010066	2384	2771	2078	835	1048	901	17.260	20.006	16.055	8.026	9.500	8.097	17.7736666666667	8.541	-1.05726443783438	9.39284984172491e-06	0.000839774857514183
MS.gene007984	0	0	0	10	24	22	0.000	0.000	0.000	0.294	0.665	0.610	0.001	0.523	9.03066713624694	9.39328253568629e-06	0.000839774857514183
MS.gene48443	32	27	27	0	1	0	1.407	1.172	1.257	0.000	0.071	0.000	1.27866666666667	0.0236666666666667	-5.75563988551345	9.69235865569925e-06	0.000865803078277737
MS.gene001049	0	0	2	46	27	27	0.000	0.000	0.101	2.837	1.560	1.547	0.0336666666666667	1.98133333333333	5.8790069177868	9.73685738536468e-06	0.000869066313438401
MS.gene017389	4	0	0	42	63	40	0.211	0.000	0.000	2.718	3.798	2.424	0.0703333333333333	2.98	5.4049599273635	9.80042715112135e-06	0.00087402501175209
MSTRG.19133	34	42	12	0	0	0	4.369	5.465	1.667	0.000	0.000	0.000	3.83366666666667	0.001	-11.9045091862865	9.85278727823738e-06	0.000877976722579535
MS.gene006038	0	0	0	14	97	16	0.000	0.000	0.000	0.767	5.140	0.862	0.001	2.25633333333333	11.1397645008133	9.95434876025808e-06	0.000885968983710893
MS.gene024927	16	11	16	44	81	60	0.886	0.634	0.948	3.259	5.688	4.177	0.822666666666667	4.37466666666667	2.410793199369	9.96125468958253e-06	0.000885968983710893
MS.gene44571	0	0	0	9	27	71	0.000	0.000	0.000	1.032	2.725	7.244	0.001	3.667	11.8403845507117	9.97328556753974e-06	0.000885968983710893
MS.gene013165	46	49	63	194	158	145	2.438	2.603	3.606	13.733	10.536	9.619	2.88233333333333	11.296	1.97050290002959	9.98309233502051e-06	0.000885968983710893
MS.gene06238	46	49	63	194	158	145	2.438	2.603	3.606	13.733	10.536	9.619	2.88233333333333	11.296	1.97050290002959	9.98309233502051e-06	0.000885968983710893
MS.gene000969	5	4	5	45	22	78	0.299	0.250	0.297	3.709	1.690	5.979	0.282	3.79266666666667	3.74944551257481	9.99469924415496e-06	0.000886277924032505
MS.gene064625	291	317	357	73	95	105	16.010	17.367	20.964	5.322	6.544	7.173	18.1136666666667	6.34633333333333	-1.51308340986986	1.00219177262092e-05	0.000887969590899791
MS.gene70278	6	6	5	44	24	63	0.310	0.305	0.283	3.189	1.683	4.296	0.299333333333333	3.056	3.35181969401576	1.00389144657769e-05	0.000888753572063546
MS.gene014546	20	24	30	179	82	357	1.519	1.819	2.461	18.162	7.796	33.803	1.933	19.9203333333333	3.3653282460255	1.00738888938889e-05	0.000891126570686506
MS.gene042988	29	22	15	0	0	0	2.935	2.230	1.637	0.000	0.000	0.000	2.26733333333333	0.001	-11.1467807899867	1.01564794077362e-05	0.000897704383307773
MS.gene005818	3	4	0	140	13	351	0.159	0.206	0.000	10.530	0.894	24.733	0.121666666666667	12.0523333333333	6.63023470595022	1.02384606235515e-05	0.000904217732964183
MS.gene010330	0	6	1	51	54	46	0.000	0.195	0.039	2.071	2.063	1.765	0.078	1.96633333333333	4.65588997424519	1.02821544358842e-05	0.000907341896700559
MS.gene70940	0	0	0	12	23	15	0.000	0.000	0.000	0.806	1.488	0.965	0.001	1.08633333333333	10.0852511360174	1.03816236431079e-05	0.000915378893091171
MSTRG.25487	29	26	19	73	89	65	2.126	1.902	1.451	7.073	8.162	5.862	1.82633333333333	7.03233333333333	1.94505335307472	1.0472037490868e-05	0.000922605112382048
MS.gene47389	42	45	11	0	0	0	4.669	4.918	1.311	0.000	0.000	0.000	3.63266666666667	0.001	-11.8268132748554	1.05330068669276e-05	0.000927227650505078
MS.gene47601	274	331	199	649	894	584	3.917	4.725	3.047	12.340	16.030	10.379	3.89633333333333	12.9163333333333	1.72900756722543	1.05646508472589e-05	0.000929263280573007
MSTRG.108481	34	32	12	84	210	177	1.225	1.176	0.480	4.059	9.594	7.993	0.960333333333333	7.21533333333333	2.90945888597776	1.06505271063095e-05	0.00093606203987524
MS.gene063833	96	83	60	460	299	218	3.081	2.642	2.040	19.554	11.978	8.659	2.58766666666667	13.397	2.37218628114612	1.06919792136642e-05	0.000938948609367431
MSTRG.81140	0	0	0	8	50	29	0.000	0.000	0.000	0.794	5.999	2.838	0.001	3.21033333333333	11.6485073868009	1.07571216222262e-05	0.000943909296328405
MS.gene032118	240	309	28	1	1	8	7.856	10.113	0.992	0.054	0.052	0.316	6.32033333333333	0.140666666666667	-5.48964824458247	1.08409924935475e-05	0.000950133796538566
MS.gene030960	3	5	2	21	28	30	0.172	0.292	0.096	1.481	1.893	1.956	0.186666666666667	1.77666666666667	3.25063680070157	1.08454806701248e-05	0.000950133796538566
MS.gene50733	182	164	128	46	41	35	15.661	14.103	11.793	5.205	4.413	3.736	13.8523333333333	4.45133333333333	-1.63781956449674	1.10555755602259e-05	0.000967762139930849
MS.gene61272	0	0	0	35	8	48	0.000	0.000	0.000	3.982	0.901	5.157	0.001	3.34666666666667	11.708509148117	1.11087168388967e-05	0.000971634118378879
MS.gene49307	2	0	1	19	23	31	0.182	0.000	0.121	1.946	2.177	2.913	0.101	2.34533333333333	4.53736578399901	1.11965581722599e-05	0.000978532531929795
MS.gene031278	0	0	0	15	85	14	0.000	0.000	0.000	0.698	3.682	0.592	0.001	1.65733333333333	10.6946480803313	1.12199131021056e-05	0.000979788568492122
MS.gene24537	0	0	0	11	134	20	0.000	0.000	0.000	1.280	14.490	2.092	0.001	5.954	12.539643506238	1.13103798203544e-05	0.000986898501604844
MS.gene91524	158	164	121	39	43	28	46.515	47.990	37.776	15.295	15.741	10.276	44.0936666666667	13.7706666666667	-1.67897304610321	1.13326632537601e-05	0.000986971315139888
MS.gene91526	158	164	121	39	43	28	46.515	47.990	37.776	15.295	15.741	10.276	44.0936666666667	13.7706666666667	-1.67897304610321	1.13326632537601e-05	0.000986971315139888
MS.gene073561	0	0	0	3499	0	3554	0.000	0.000	0.000	318.212	0.028	302.253	0.001	206.831	17.6580929086124	1.13383612163774e-05	0.000986971315139888
MSTRG.65739	312	373	234	71	53	85	34.695	41.312	27.767	10.442	7.303	11.746	34.5913333333333	9.83033333333333	-1.81509838154704	1.1474806729874e-05	0.000998051969718786
MS.gene023804	0	0	0	36	27	9	0.000	0.000	0.000	3.562	2.519	0.841	0.001	2.30733333333333	11.1720107254443	1.15674421952799e-05	0.00100530750616668
MSTRG.17211	287	225	251	14	7	0	18.772	14.677	17.524	1.215	0.573	0.000	16.991	0.596	-4.83331462347436	1.16496207085576e-05	0.00101164341614839
MSTRG.51233	241	234	209	34	20	54	75.540	72.961	70.043	14.111	7.752	20.997	72.848	14.2866666666667	-2.35022001517644	1.17455114057961e-05	0.00101915905252998
MS.gene37847	5	7	19	126	66	99	0.341	0.452	1.407	11.563	5.670	8.512	0.733333333333333	8.58166666666667	3.5487168412728	1.17801369688782e-05	0.00102053974519106
MS.gene39840	5	7	19	126	66	99	0.341	0.452	1.407	11.563	5.670	8.512	0.733333333333333	8.58166666666667	3.5487168412728	1.17801369688782e-05	0.00102053974519106
MSTRG.76021	11	10	5	73	60	33	0.366	0.337	0.185	3.354	2.615	1.413	0.296	2.46066666666667	3.0553801558955	1.18447051386663e-05	0.00102531903926535
MS.gene51358	122	79	7	0	0	0	12.210	7.919	0.732	0.000	0.000	0.000	6.95366666666667	0.001	-12.7635581958644	1.18961395585842e-05	0.00102895475151053
MS.gene09559	93	117	19	0	2	0	3.816	4.778	0.844	0.000	0.112	0.000	3.146	0.0373333333333333	-6.39691053407924	1.19145915461561e-05	0.00102913942050672
MSTRG.104906	7	13	9	218	107	35	0.283	0.622	0.271	11.164	4.596	1.416	0.392	5.72533333333333	3.86843413102241	1.19171457605206e-05	0.00102913942050672
MS.gene78338	0	0	0	49	18	12	0.000	0.000	0.000	3.845	1.312	0.852	0.001	2.003	10.9679467058127	1.20615458946561e-05	0.00104078545152701
MS.gene020289	173	140	108	434	317	460	4.807	3.884	3.199	15.988	11.018	15.828	3.96333333333333	14.278	1.84900769272457	1.21304320778481e-05	0.0010434276236048
MS.gene020290	173	140	108	434	317	460	4.807	3.884	3.199	15.988	11.018	15.828	3.96333333333333	14.278	1.84900769272457	1.21304320778481e-05	0.0010434276236048
MS.gene054892	173	140	108	434	317	460	4.807	3.884	3.199	15.988	11.018	15.828	3.96333333333333	14.278	1.84900769272457	1.21304320778481e-05	0.0010434276236048
MS.gene054893	173	140	108	434	317	460	4.807	3.884	3.199	15.988	11.018	15.828	3.96333333333333	14.278	1.84900769272457	1.21304320778481e-05	0.0010434276236048
MS.gene04300	734	779	435	131	102	171	27.203	28.783	17.211	6.455	4.732	7.876	24.399	6.35433333333333	-1.94100934220371	1.22316122182927e-05	0.00105130176883309
MS.gene041113	38	12	52	0	0	0	5.142	1.599	7.421	0.000	0.000	0.000	4.72066666666667	0.001	-12.204774900346	1.22453696963209e-05	0.00105165549037615
MS.gene03132	452	341	305	30	13	61	33.425	25.154	24.057	2.915	1.189	5.603	27.5453333333333	3.23566666666667	-3.08967302509871	1.22993714369548e-05	0.00105546218932231
MS.gene004860	24	15	35	0	0	0	3.248	1.967	4.990	0.000	0.000	0.000	3.40166666666667	0.001	-11.7320260611989	1.23111516173122e-05	0.00105560776757592
MS.gene009805	38	34	67	1	4	4	4.309	3.828	8.093	0.152	0.589	0.598	5.41	0.446333333333333	-3.59943513411102	1.2320424389146e-05	0.00105560776757592
MS.gene042682	678	676	795	139	54	122	17.998	17.894	22.532	4.903	1.789	4.032	19.4746666666667	3.57466666666667	-2.44571801125214	1.23585584862561e-05	0.00105804393571111
MS.gene014535	115	112	96	277	217	267	4.390	4.263	3.925	14.016	10.369	12.626	4.19266666666667	12.337	1.55705157563255	1.23804117405018e-05	0.00105908353610708
MS.gene049799	108	80	7	0	0	0	6.286	4.641	0.439	0.000	0.000	0.000	3.78866666666667	0.001	-11.8874744993302	1.25335990228135e-05	0.00107134768449708
MS.gene020475	18	19	22	0	0	0	1.053	1.110	1.341	0.000	0.000	0.000	1.168	0.001	-10.18982455888	1.26638412044318e-05	0.00108163285839262
MS.gene92791	2	0	2	15	41	40	0.288	0.000	0.249	2.524	6.393	6.113	0.179	5.01	4.80677911081831	1.27454549284073e-05	0.00108775177546274
MS.gene76559	888	873	644	206	314	231	121.082	118.745	93.728	37.276	53.648	39.093	111.185	43.339	-1.35922439647177	1.28035285387859e-05	0.00109185368078606
MS.gene052358	21	18	60	0	0	0	2.546	2.124	7.759	0.000	0.000	0.000	4.143	0.001	-12.0164601049792	1.28219742247735e-05	0.00109257244429378
MS.gene70168	154	208	367	15	26	40	7.600	10.186	19.281	0.954	1.632	2.427	12.3556666666667	1.671	-2.88638921681267	1.28358873741999e-05	0.00109290416542075
MS.gene054600	76	52	9	0	0	0	11.567	7.875	1.398	0.000	0.000	0.000	6.94666666666667	0.001	-12.7621051564447	1.28946323321091e-05	0.00109704956978404
MS.gene038843	0	0	2	23	86	30	0.000	0.004	0.129	1.816	6.535	2.220	0.0443333333333333	3.52366666666667	6.31254180390986	1.29769255585577e-05	0.0011031903902353
MS.gene47875	223	235	300	568	722	585	14.048	14.800	20.191	47.605	57.008	45.857	16.3463333333333	50.1566666666667	1.61747441281111	1.31271963387698e-05	0.00111509603167416
MS.gene015744	0	0	0	24	21	10	0.000	0.000	0.000	1.684	1.414	0.676	0.001	1.258	10.2969162068793	1.32924769023382e-05	0.0011277075613503
MS.gene86122	97	68	106	216	310	354	2.590	1.809	3.028	7.678	10.395	11.784	2.47566666666667	9.95233333333333	2.00721772884939	1.32963411010955e-05	0.0011277075613503
MS.gene031086	37	20	15	0	0	0	1.896	1.035	0.809	0.000	0.000	0.000	1.24666666666667	0.001	-10.2838600540538	1.33289294671359e-05	0.00112959311342697
MS.gene65557	29	24	25	62	161	189	1.912	1.571	1.746	5.414	13.200	15.394	1.743	11.336	2.70126718879233	1.33461227382493e-05	0.00113017205517147
MS.gene31005	0	0	0	8	71	26	0.000	0.000	0.000	0.621	5.540	2.032	0.001	2.731	11.4152135987653	1.34415392034109e-05	0.00113736903096666
MS.gene06265	2	0	0	200	5	335	0.047	0.000	0.000	7.204	0.162	11.292	0.0156666666666667	6.21933333333333	8.63291787608064	1.34685510167475e-05	0.00113877120883461
MSTRG.100739	1	0	6	39	82	92	0.052	0.000	0.327	2.604	5.123	5.731	0.126333333333333	4.486	5.15012236763634	1.35220401098499e-05	0.00114240814467957
MS.gene30350	14	6	7	52	45	43	1.079	0.451	0.533	5.131	4.195	3.945	0.687666666666667	4.42366666666667	2.68546135881601	1.35457755477418e-05	0.00114352766175866
MS.gene022063	1	3	0	18	62	31	0.102	0.240	0.000	1.673	5.415	2.725	0.114	3.271	4.84262602991804	1.35695243579565e-05	0.00114464657519127
MS.gene67647	0	0	0	6	62	43	0.000	0.000	0.000	0.559	5.436	3.724	0.001	3.23966666666667	11.6616296647207	1.36417170706501e-05	0.00114984704860572
MS.gene041838	263	233	144	50	52	54	44.360	39.169	25.992	11.270	11.066	11.279	36.507	11.205	-1.70403046985738	1.37977338381573e-05	0.00116138766596428
MS.gene73374	88	100	69	11	16	22	18.189	20.715	15.195	2.981	4.132	5.658	18.033	4.257	-2.08273043066107	1.37999304583269e-05	0.00116138766596428
MS.gene005483	15	24	23	0	0	0	3.339	5.484	5.730	0.000	0.000	0.000	4.851	0.001	-12.2440664641948	1.38425111055593e-05	0.00116407300407352
MS.gene66868	1	0	0	14	25	68	0.028	0.000	0.000	0.440	0.741	1.991	0.00933333333333333	1.05733333333333	6.82382213364637	1.39719214927431e-05	0.00117405044469452
MS.gene021699	4	8	12	45	44	61	0.154	0.304	0.503	2.234	2.085	2.853	0.320333333333333	2.39066666666667	2.89976715209463	1.40433375128859e-05	0.00117769897971581
MS.gene019580	356	406	323	56	21	66	60.398	68.760	58.621	12.514	4.382	13.819	62.593	10.2383333333333	-2.61202044183023	1.40477342313218e-05	0.00117769897971581
MS.gene056747	356	406	323	56	21	66	60.398	68.760	58.621	12.514	4.382	13.819	62.593	10.2383333333333	-2.61202044183023	1.40477342313218e-05	0.00117769897971581
MS.gene67098	395	457	264	99	73	93	24.880	28.684	17.741	8.241	5.767	7.229	23.7683333333333	7.079	-1.74742326261806	1.41676548991746e-05	0.0011868403378287
MS.gene27294	0	0	0	21	14	13	0.000	0.000	0.000	5.207	3.319	3.032	0.001	3.85266666666667	11.9116416538544	1.42015131711774e-05	0.00118876365432105
MS.gene83496	0	0	0	11	19	16	0.000	0.000	0.000	1.213	1.900	1.639	0.001	1.584	10.6293566200796	1.42407862373514e-05	0.00119113692861037
MS.gene031437	0	0	0	19	12	16	0.000	0.000	0.000	2.547	1.488	2.033	0.001	2.02266666666667	10.9820428695259	1.42909938542e-05	0.00119442045952306
MS.gene75711	4	6	8	28	49	108	0.068	0.101	0.139	0.636	1.073	2.325	0.102666666666667	1.34466666666667	3.71120882791806	1.43057352273251e-05	0.00119473701473534
MS.gene45870	0	0	0	10	18	23	0.000	0.000	0.000	0.969	1.748	2.189	0.001	1.63533333333333	10.6753690178364	1.43668919087432e-05	0.00119892647321088
MS.gene28131	489	228	734	3240	3400	2127	29.595	13.766	47.409	260.100	257.420	159.672	30.2566666666667	225.730666666667	2.899277467562	1.44407550403647e-05	0.0012041690766457
MS.gene52395	0	0	0	12	17	15	0.000	0.000	0.000	1.144	1.442	1.252	0.001	1.27933333333333	10.3211764954742	1.45011945865238e-05	0.00120828517460057
MS.gene52075	336	294	210	68	94	72	43.836	38.203	29.256	11.822	15.409	11.642	37.0983333333333	12.9576666666667	-1.51754842393242	1.45296367722866e-05	0.00120973090286512
MS.gene67200	19	28	15	0	0	0	2.748	4.089	2.351	0.000	0.000	0.000	3.06266666666667	0.001	-11.5805726406568	1.45693251255859e-05	0.00121211006212636
MSTRG.88311	0	0	0	16	48	11	0.000	0.000	0.000	1.597	4.507	1.057	0.001	2.387	11.2209828510818	1.46460940703094e-05	0.00121706867204782
MS.gene61511	0	0	0	9	21	37	0.000	0.000	0.000	1.113	2.385	4.291	0.001	2.59633333333333	11.3422599020035	1.46512438470596e-05	0.00121706867204782
MS.gene53879	0	0	1	229	84	4	0.000	0.000	0.038	10.955	3.779	0.179	0.0126666666666667	4.971	8.61635537522018	1.467251544196e-05	0.00121790811206588
MS.gene045373	0	0	4	38	59	80	0.000	0.000	0.086	1.154	1.679	2.262	0.0286666666666667	1.69833333333333	5.88860167635107	1.49020412336763e-05	0.00123601949608903
MSTRG.92078	20	20	12	56	57	58	1.208	1.180	0.784	4.409	4.236	4.265	1.05733333333333	4.30333333333333	2.02502432449058	1.49150692500755e-05	0.00123616003275512
MS.gene031429	0	0	0	18	12	16	0.000	0.000	0.000	0.917	0.583	0.764	0.001	0.754666666666667	9.55969574211073	1.49970817584115e-05	0.00124201344524673
MS.gene35703	0	0	0	45	13	15	0.000	0.000	0.000	1.773	0.488	0.543	0.001	0.934666666666667	9.86830813328947	1.50861291895914e-05	0.00124844014469555
MS.gene010036	28	44	22	86	117	102	2.140	3.334	1.743	8.620	11.110	9.577	2.40566666666667	9.769	2.02177413477567	1.52422944925699e-05	0.00126040717233101
MS.gene039959	0	0	0	8	30	26	0.000	0.000	0.000	0.219	0.823	0.708	0.001	0.583333333333333	9.18817670599853	1.52930096696072e-05	0.00126364285201822
MSTRG.99396	0	0	0	47	13	15	0.000	0.000	0.000	5.704	1.507	1.764	0.001	2.99166666666667	11.5467337228766	1.54088253402029e-05	0.00127188215130711
MSTRG.103724	0	0	0	4	120	61	0.000	0.000	0.000	0.225	6.655	3.314	0.001	3.398	11.7304701371842	1.54160466125241e-05	0.00127188215130711
MS.gene74416	0	0	0	5	58	65	0.000	0.000	0.000	1.133	11.751	13.043	0.001	8.64233333333333	13.0772051611663	1.54281260653172e-05	0.00127191663639013
MS.gene31185	525	552	551	175	229	202	23.220	24.338	26.028	10.298	12.689	11.068	24.5286666666667	11.3516666666667	-1.11156468231495	1.54493778143399e-05	0.00127270667538524
MS.gene023541	0	0	0	29	15	12	0.000	0.000	0.000	4.632	2.306	1.818	0.001	2.91866666666667	11.5110937384598	1.54988847508098e-05	0.00127582140360062
MS.gene78401	0	0	0	25	49	8	0.000	0.000	0.000	1.513	2.862	0.471	0.001	1.61533333333333	10.6576161887302	1.56104402725351e-05	0.00128403523418205
MS.gene041075	18	21	17	0	0	0	2.782	3.119	2.809	0.000	0.000	0.000	2.90333333333333	0.001	-11.5034945027651	1.56652126544713e-05	0.00128756951335583
MS.gene43351	584	557	382	128	178	117	20.960	19.934	14.644	6.106	7.999	5.217	18.5126666666667	6.44066666666667	-1.52323079089669	1.57500465688577e-05	0.00129356745426605
MS.gene56527	11	38	59	0	0	0	1.017	3.680	6.122	0.000	0.000	0.000	3.60633333333333	0.001	-11.8163170358754	1.57699073212994e-05	0.00129422407188422
MS.gene055959	163	136	54	17	9	9	19.553	16.290	6.984	2.658	1.364	1.312	14.2756666666667	1.778	-3.00523089103536	1.5818233725394e-05	0.00129721409957047
MS.gene54297	295	364	169	63	48	42	41.903	51.599	25.690	11.978	8.462	7.348	39.7306666666667	9.26266666666667	-2.10075349982394	1.58602875608023e-05	0.00129968562303284
MS.gene07774	0	0	0	4	61	121	0.000	0.000	0.000	0.165	2.618	5.178	0.001	2.65366666666667	11.3737714464218	1.59304010291652e-05	0.00130445108126955
MS.gene020603	0	0	0	4	80	78	0.000	0.000	0.000	0.120	2.013	1.951	0.001	1.36133333333333	10.4108046501566	1.59450016459802e-05	0.00130466716393628
MS.gene073630	0	2	0	21	36	24	0.000	0.055	0.000	0.760	1.250	0.805	0.0183333333333333	0.938333333333333	5.67755949344293	1.59572419463949e-05	0.00130467356135106
MS.gene059771	0	0	0	88	8	28	0.000	0.000	0.000	4.182	0.381	1.240	0.001	1.93433333333333	10.9176207128322	1.59690034326915e-05	0.00130467356135106
MS.gene56086	426	405	433	132	150	102	25.642	24.299	27.856	10.576	11.317	7.649	25.9323333333333	9.84733333333333	-1.39694702303909	1.62074607778225e-05	0.00132040553439529
MS.gene001466	3809	3624	3336	676	1318	1019	424.724	403.018	397.089	99.978	183.957	141.077	408.277	141.670666666667	-1.52700722176052	1.62303779664217e-05	0.00132040553439529
MS.gene012885	3809	3624	3336	676	1318	1019	424.724	403.018	397.089	99.978	183.957	141.077	408.277	141.670666666667	-1.52700722176052	1.62303779664217e-05	0.00132040553439529
MS.gene015091	3809	3624	3336	676	1318	1019	424.724	403.018	397.089	99.978	183.957	141.077	408.277	141.670666666667	-1.52700722176052	1.62303779664217e-05	0.00132040553439529
MS.gene38597	3809	3624	3336	676	1318	1019	424.724	403.018	397.089	99.978	183.957	141.077	408.277	141.670666666667	-1.52700722176052	1.62303779664217e-05	0.00132040553439529
MS.gene39837	18	25	9	117	73	75	0.839	1.159	0.466	7.289	4.261	4.349	0.821333333333333	5.29966666666667	2.68986186597358	1.62341965858997e-05	0.00132040553439529
MS.gene91734	27	25	14	94	67	133	0.358	0.321	0.194	1.633	1.099	2.162	0.291	1.63133333333333	2.48696054244995	1.62468731017876e-05	0.00132045189956183
MS.gene069969	42	42	50	147	140	104	2.135	2.083	2.660	9.821	8.832	6.500	2.29266666666667	8.38433333333333	1.87066945965015	1.64420103527182e-05	0.00133509355698065
MS.gene88379	0	4	0	57	37	43	0.000	0.417	0.000	7.524	4.593	5.269	0.139	5.79533333333333	5.38173485583066	1.64515058272852e-05	0.00133509355698065
MS.gene35370	2	2	0	15	34	29	0.089	0.100	0.000	1.019	2.116	1.790	0.063	1.64166666666667	4.70366558501003	1.65910448809086e-05	0.00134541655402283
MS.gene024542	0	0	0	10	18	19	0.000	0.000	0.000	0.604	1.013	1.107	0.001	0.908	9.82654848729092	1.66965312735831e-05	0.00134873604725392
MS.gene024547	0	0	0	10	18	19	0.000	0.000	0.000	0.604	1.013	1.107	0.001	0.908	9.82654848729092	1.66965312735831e-05	0.00134873604725392
MS.gene050553	0	0	0	10	18	19	0.000	0.000	0.000	0.604	1.013	1.107	0.001	0.908	9.82654848729092	1.66965312735831e-05	0.00134873604725392
MS.gene22880	0	0	0	10	18	19	0.000	0.000	0.000	0.604	1.013	1.107	0.001	0.908	9.82654848729092	1.66965312735831e-05	0.00134873604725392
MS.gene22898	0	0	0	10	18	19	0.000	0.000	0.000	0.604	1.013	1.107	0.001	0.908	9.82654848729092	1.66965312735831e-05	0.00134873604725392
MS.gene055262	0	0	0	9	43	19	0.000	0.000	0.000	0.652	2.978	1.275	0.001	1.635	10.6750749203854	1.670617401522e-05	0.00134873604725392
MSTRG.47112	1161	1137	1035	1958	1952	1798	76.979	75.175	73.198	172.208	161.944	147.926	75.1173333333333	160.692666666667	1.09708633870456	1.71089829333041e-05	0.00138023429625406
MS.gene011133	0	0	0	56	5	72	0.000	0.000	0.000	2.501	0.200	3.026	0.001	1.909	10.8986013874039	1.74468945900023e-05	0.00140645439241061
MSTRG.75827	122	110	369	7528	1617	1327	6.316	5.663	20.371	516.174	104.595	85.067	10.7833333333333	235.278666666667	4.44749539694275	1.7463749420353e-05	0.00140677337465133
MS.gene037435	0	0	0	38	6	80	0.000	0.000	0.000	3.070	0.473	5.974	0.001	3.17233333333333	11.6313286550359	1.75422387528804e-05	0.0014120531223444
MS.gene57905	0	0	0	15	16	12	0.000	0.000	0.000	1.170	1.172	0.835	0.001	1.059	10.0484868739923	1.77045663605043e-05	0.00142406862311224
MS.gene015584	10	11	0	182	381	78	0.140	0.154	0.000	3.456	6.841	1.395	0.098	3.89733333333333	5.31356176896969	1.77405429515117e-05	0.00142591084725231
MS.gene034858	0	0	0	24	10	19	0.000	0.000	0.000	1.341	0.538	1.015	0.001	0.964666666666667	9.91388670581057	1.77616758866763e-05	0.00142636862276303
MS.gene012516	4	4	18	96	71	188	0.209	0.221	0.996	6.459	4.551	11.861	0.475333333333333	7.62366666666667	4.00347355990021	1.77875591115632e-05	0.00142636862276303
MS.gene035621	4	4	18	96	71	188	0.209	0.221	0.996	6.459	4.551	11.861	0.475333333333333	7.62366666666667	4.00347355990021	1.77875591115632e-05	0.00142636862276303
MS.gene052048	519	522	521	184	182	208	78.949	79.190	84.646	37.078	34.646	39.270	80.9283333333333	36.998	-1.1291975992821	1.7824703702448e-05	0.00142636862276303
MS.gene31086	519	522	521	184	182	208	78.949	79.190	84.646	37.078	34.646	39.270	80.9283333333333	36.998	-1.1291975992821	1.7824703702448e-05	0.00142636862276303
MS.gene45557	519	522	521	184	182	208	78.949	79.190	84.646	37.078	34.646	39.270	80.9283333333333	36.998	-1.1291975992821	1.7824703702448e-05	0.00142636862276303
MS.gene32445	0	0	0	6	44	42	0.000	0.000	0.000	0.851	5.843	5.508	0.001	4.06733333333333	11.9898675146165	1.79263474969172e-05	0.00143345067557827
MS.gene35645	26	13	37	0	0	0	0.580	0.301	0.883	0.000	0.000	0.000	0.588	0.001	-9.19967234483637	1.79457367959847e-05	0.00143394982588868
MS.gene66359	0	0	0	10	19	17	0.000	0.000	0.000	0.895	1.573	1.444	0.001	1.304	10.3487281542311	1.79699738861171e-05	0.0014348353233959
MS.gene059932	4	0	2	2	820	384	0.115	0.000	0.061	0.071	31.077	14.429	0.0586666666666667	15.1923333333333	8.0165867265956	1.80103088642583e-05	0.00143686678595719
MSTRG.99334	0	2	14	346	154	214	0.000	0.088	0.785	26.802	11.220	14.754	0.291	17.592	5.91775654594668	1.80217636672727e-05	0.00143686678595719
MSTRG.76472	62	51	69	129	200	186	6.353	4.612	6.159	11.125	16.230	17.135	5.708	14.83	1.37746135786623	1.80395638719285e-05	0.0014372353772909
MS.gene044292	0	0	0	8	50	22	0.000	0.000	0.000	1.019	6.442	2.848	0.001	3.43633333333333	11.7466542731239	1.81553730814114e-05	0.00144540623502886
MS.gene30688	50	44	43	5	8	2	6.101	5.342	5.631	0.896	1.207	0.234	5.69133333333333	0.779	-2.8690714451509	1.81756248345819e-05	0.00144596309314941
MS.gene58159	0	0	0	77	77	4	0.000	0.000	0.000	2.595	2.464	0.133	0.001	1.73066666666667	10.757112167278	1.82725079917223e-05	0.00145261111272387
MS.gene69257	8	22	10	105	95	51	0.560	1.470	0.687	9.364	7.994	4.224	0.905666666666667	7.194	2.98974209463456	1.83954874600451e-05	0.00146132251803869
MS.gene024375	0	0	0	45	86	5	0.000	0.000	0.000	1.655	2.964	0.182	0.001	1.60033333333333	10.6441567199374	1.846621881233e-05	0.00146587371605592
MS.gene73786	117	117	99	18	8	23	28.509	28.405	25.749	5.821	2.440	6.823	27.5543333333333	5.028	-2.45422266726111	1.86214732158821e-05	0.00147712296993183
MS.gene027740	41	31	46	226	119	148	2.788	2.087	3.330	20.235	10.071	12.380	2.735	14.2286666666667	2.37918773866628	1.8775283210266e-05	0.0014882413806277
MS.gene34048	0	0	0	15	12	86	0.000	0.000	0.000	0.748	0.568	3.924	0.001	1.74666666666667	10.7703885957037	1.87957472962364e-05	0.00148878152331191
MSTRG.67774	0	0	0	7	28	52	0.000	0.000	0.000	0.290	1.094	2.015	0.001	1.133	10.1459321458205	1.88822936207118e-05	0.00149455135356388
MSTRG.31812	4	6	20	302	23	1276	0.420	0.662	2.528	48.641	3.376	193.658	1.20333333333333	81.8916666666667	6.08860840852648	1.89064586289636e-05	0.0014953788561719
MS.gene06892	374	409	449	114	99	137	70.887	77.236	90.706	28.678	23.571	32.180	79.6096666666667	28.143	-1.50016749597266	1.89768843732727e-05	0.00149986143376294
MSTRG.58300	9	11	18	47	76	56	0.702	0.779	1.434	4.585	7.075	5.206	0.971666666666667	5.622	2.53255007101364	1.91024765079968e-05	0.00150869450595743
MS.gene40228	24	15	19	0	0	0	0.898	0.558	0.744	0.000	0.000	0.000	0.733333333333333	0.001	-9.51832530769087	1.91487789152635e-05	0.00151045432158387
MS.gene73421	14	22	38	103	256	132	0.519	0.805	1.501	5.087	11.865	6.069	0.941666666666667	7.67366666666667	3.02662773084298	1.9152455549193e-05	0.00151045432158387
MSTRG.68984	14	14	20	70	73	48	0.831	0.855	1.254	5.517	5.443	3.578	0.98	4.846	2.30594075044878	1.91974242499583e-05	0.00151290683738652
MS.gene21807	0	0	0	4	108	54	0.000	0.000	0.000	0.330	9.555	4.746	0.001	4.877	12.2517782570359	1.92571086958685e-05	0.00151651468986165
MSTRG.80941	0	0	1	32	12	35	0.000	0.000	0.134	5.290	1.918	5.441	0.0446666666666667	4.21633333333333	6.56064652246443	1.93614844992001e-05	0.00152363428162176
MS.gene73545	0	0	0	7	65	26	0.000	0.000	0.000	0.812	7.118	2.802	0.001	3.57733333333333	11.8046688385394	1.94094332152822e-05	0.00152630633077925
MS.gene71028	0	0	0	4	68	75	0.000	0.000	0.000	0.192	2.792	3.058	0.001	2.014	10.9758479680068	1.94301044908985e-05	0.00152683104958379
MS.gene77771	2448	2280	1369	278	593	422	410.308	381.199	244.996	61.897	124.488	87.741	345.501	91.3753333333333	-1.91881321720303	1.94802351138003e-05	0.00152966828211822
MS.gene45320	16	23	17	0	0	0	1.021	1.441	1.123	0.000	0.000	0.000	1.195	0.001	-10.2227949028681	1.95281244028691e-05	0.00153232556015895
MS.gene068282	9	16	20	47	110	111	0.697	1.324	1.703	5.100	11.238	11.287	1.24133333333333	9.20833333333333	2.89104948649473	1.96742808225437e-05	0.00154268426262749
MS.gene07286	284	273	155	33	65	34	48.806	46.757	28.418	7.455	13.933	7.166	41.327	9.518	-2.11835428011858	1.97318770251066e-05	0.00154608895627038
MS.gene99578	36	72	38	135	190	168	0.761	1.528	0.860	3.831	5.071	4.445	1.04966666666667	4.449	2.08354984176153	1.97660597325219e-05	0.00154765551688885
MS.gene015955	0	0	1	43	13	26	0.000	0.000	0.010	1.054	0.302	0.594	0.00333333333333333	0.65	7.60733031374961	1.98735654232324e-05	0.00155495680108462
MS.gene00446	106	50	18	290	544	570	4.306	2.018	0.765	15.632	27.646	28.734	2.363	24.004	3.34458330054767	1.99171185258994e-05	0.0015561318894125
MS.gene044062	106	50	18	290	544	570	4.306	2.018	0.765	15.632	27.646	28.734	2.363	24.004	3.34458330054767	1.99171185258994e-05	0.0015561318894125
MS.gene034757	1377	1327	1640	329	524	326	55.676	53.510	70.766	17.639	26.517	16.373	59.984	20.1763333333333	-1.57191371498889	2.01967727852771e-05	0.00157635078860483
MS.gene77545	1781	2026	1869	606	386	503	52.090	59.075	58.345	23.497	14.121	18.250	56.5033333333333	18.6226666666667	-1.60127630583485	2.02048079441602e-05	0.00157635078860483
MS.gene011379	84	88	38	0	3	6	9.441	9.919	4.543	0.000	0.365	0.809	7.96766666666667	0.391333333333333	-4.34768738470853	2.02567713672026e-05	0.00157927523446804
MSTRG.111584	0	0	0	7	29	34	0.000	0.000	0.000	0.767	2.949	3.447	0.001	2.38766666666667	11.2213857259911	2.03338844250563e-05	0.00158415483874349
MSTRG.73472	134	146	129	16	35	35	7.867	8.519	8.061	1.265	2.602	2.543	8.149	2.13666666666667	-1.93126117456355	2.05358675210893e-05	0.00159874880123142
MS.gene063447	0	0	0	5	156	34	0.000	0.000	0.000	0.599	17.192	3.725	0.001	7.172	12.8081597728684	2.05934316730468e-05	0.0016005399438271
MS.gene010498	2	0	1	13	52	32	0.033	0.000	0.019	0.263	1.024	0.616	0.0173333333333333	0.634333333333333	5.19362012813293	2.05958457076513e-05	0.0016005399438271
MS.gene002679	113	125	110	29	34	38	14.525	16.066	15.141	4.940	5.513	6.129	15.244	5.52733333333333	-1.46358598929331	2.06175723945822e-05	0.0016005399438271
MS.gene05795	113	125	110	29	34	38	14.525	16.066	15.141	4.940	5.513	6.129	15.244	5.52733333333333	-1.46358598929331	2.06175723945822e-05	0.0016005399438271
MS.gene67083	0	0	0	33	20	9	0.000	0.000	0.000	1.385	0.788	0.359	0.001	0.844	9.72109918870719	2.06751019874872e-05	0.00160386441947029
MS.gene66718	0	0	0	13	56	12	0.000	0.000	0.000	3.283	13.131	2.746	0.001	6.38666666666667	12.6408474399024	2.07229880946836e-05	0.00160643661086506
MS.gene37426	0	0	0	6	34	55	0.000	0.000	0.000	0.552	3.061	4.851	0.001	2.82133333333333	11.4621614113929	2.09630901514544e-05	0.00162389505882041
MS.gene024348	26	34	18	77	113	73	1.058	1.373	0.790	4.138	5.772	3.666	1.07366666666667	4.52533333333333	2.07547790415984	2.12156579646845e-05	0.00164125908161434
MS.gene025185	15	19	26	0	0	0	0.328	0.400	0.584	0.005	0.000	0.000	0.437333333333333	0.00166666666666667	-8.03562390973072	2.12173402867537e-05	0.00164125908161434
MS.gene42076	233	331	204	918	573	982	13.232	18.775	12.382	69.282	40.757	69.306	14.7963333333333	59.7816666666667	2.0144634116752	2.12967712513515e-05	0.00164623588971291
MS.gene009488	0	0	3	30	30	37	0.000	0.000	0.191	2.376	2.215	2.752	0.0636666666666667	2.44766666666667	5.26472505659912	2.13787607564838e-05	0.00165140328308051
MS.gene23161	2	0	0	137	11	76	0.161	0.000	0.000	14.252	1.092	7.408	0.0536666666666667	7.584	7.1427888715048	2.15944186635613e-05	0.00166688127645763
MSTRG.55467	87	113	105	601	456	239	8.343	10.785	10.760	76.170	54.549	28.333	9.96266666666667	53.0173333333333	2.4118602478931	2.1872964498408e-05	0.00168718828701652
MS.gene067785	80	95	94	173	212	191	5.489	6.554	6.890	15.830	18.288	16.297	6.311	16.805	1.41295001414244	2.19519109266718e-05	0.00169088624630797
MS.gene41704	80	95	94	173	212	191	5.489	6.554	6.890	15.830	18.288	16.297	6.311	16.805	1.41295001414244	2.19519109266718e-05	0.00169088624630797
MS.gene99312	0	0	0	56	8	24	0.000	0.000	0.000	1.483	0.212	0.591	0.001	0.762	9.57364718749332	2.20433972126755e-05	0.00169561271765828
MSTRG.99638	0	0	0	35	15	11	0.000	0.000	0.000	5.860	2.304	1.703	0.001	3.289	11.6834332928354	2.20443644782199e-05	0.00169561271765828
MS.gene02203	279	243	77	17	29	24	83.435	72.472	24.680	6.774	10.997	8.852	60.1956666666667	8.87433333333333	-2.76194898567858	2.2062448376664e-05	0.00169580778325774
MSTRG.37653	27	25	15	108	62	106	0.906	0.820	0.545	4.802	2.611	4.399	0.757	3.93733333333333	2.37885365042706	2.21475367722676e-05	0.0017011491801065
MS.gene86528	0	0	0	11	17	14	0.000	0.000	0.000	0.432	0.610	0.494	0.001	0.512	9	2.22349953729155e-05	0.00170666498615334
MS.gene005399	38	11	31	0	0	0	3.537	1.024	3.063	0.000	0.013	0.000	2.54133333333333	0.00433333333333333	-9.19589268576885	2.23064753783086e-05	0.00170854443083716
MS.gene21111	38	11	31	0	0	0	3.537	1.024	3.063	0.000	0.013	0.000	2.54133333333333	0.00433333333333333	-9.19589268576885	2.23064753783086e-05	0.00170854443083716
MS.gene21227	38	11	31	0	0	0	3.537	1.024	3.063	0.000	0.013	0.000	2.54133333333333	0.00433333333333333	-9.19589268576885	2.23064753783086e-05	0.00170854443083716
MSTRG.1197	3	1	3	15	57	31	0.160	0.053	0.170	1.060	3.798	2.048	0.127666666666667	2.302	4.17243403692843	2.23667249807772e-05	0.00171195697800237
MS.gene05804	0	0	0	5	45	58	0.000	0.000	0.000	0.356	3.152	4.068	0.001	2.52533333333333	11.3022581147472	2.23830083963315e-05	0.0017120019114922
MS.gene020631	38	45	82	206	309	206	2.107	2.525	4.930	15.359	21.671	14.316	3.18733333333333	17.1153333333333	2.42486758005997	2.26977179138278e-05	0.00173485640705059
MS.gene79256	15	4	7	37	83	78	1.151	0.283	0.584	3.794	8.008	7.437	0.672666666666667	6.413	3.25303573345259	2.2823604372709e-05	0.00174228934996141
MS.gene070711	20	20	18	57	64	50	0.486	0.496	0.457	1.842	1.961	1.526	0.479666666666667	1.77633333333333	1.88879824101973	2.28269137351687e-05	0.00174228934996141
MS.gene31361	0	3	5	32	45	36	0.000	0.146	0.272	2.056	2.767	2.178	0.139333333333333	2.33366666666667	4.06598615921039	2.28954374620954e-05	0.00174629745733618
MS.gene80848	732	842	421	89	182	88	179.974	206.571	110.441	29.163	56.090	26.947	165.662	37.4	-2.14713253597153	2.31024679151043e-05	0.00176085686617779
MS.gene000238	7	4	10	77	81	27	1.154	0.636	1.767	16.792	16.498	5.538	1.18566666666667	12.9426666666667	3.44836451755133	2.32550782617456e-05	0.0017712509678831
MS.gene35879	136	149	62	13	16	4	13.110	14.315	6.397	1.663	1.930	0.432	11.274	1.34166666666667	-3.07090128497302	2.33621960630711e-05	0.00177816798646138
MS.gene26165	0	0	0	21	9	22	0.000	0.000	0.000	1.861	0.752	1.824	0.001	1.479	10.5304063370991	2.33787067677611e-05	0.0017781837846302
MS.gene007993	0	0	0	26	7	64	0.000	0.000	0.000	3.311	0.871	7.726	0.001	3.96933333333333	11.9546810055169	2.36636497719877e-05	0.0017986022861538
MS.gene46970	0	0	0	22	9	21	0.000	0.000	0.000	2.413	0.955	2.105	0.001	1.82433333333333	10.8331536404863	2.37177412916772e-05	0.00180145824699389
MS.gene30608	0	0	0	1013	0	4199	0.000	0.000	0.000	142.840	0.000	553.817	0.001	232.219	17.8251264917926	2.37408239308797e-05	0.00180195662222759
MS.gene42361	40	49	40	6	9	6	7.196	8.956	7.693	1.467	1.954	1.327	7.94833333333333	1.58266666666667	-2.32829494263981	2.38232924504148e-05	0.00180695862834961
MS.gene061333	0	2	0	22	98	24	0.000	0.125	0.000	1.534	6.600	1.618	0.0416666666666667	3.25066666666667	6.28569812595813	2.39969630100195e-05	0.00181691256026474
MS.gene01446	0	0	0	2	80	215	0.000	0.000	0.000	0.302	10.450	27.812	0.001	12.8546666666667	13.6500045797963	2.39971101647884e-05	0.00181691256026474
MS.gene019707	0	0	0	6	84	28	0.000	0.000	0.000	0.298	3.756	1.237	0.001	1.76366666666667	10.7843622016862	2.4004501690121e-05	0.00181691256026474
MSTRG.79797	1341	1015	1449	3958	2893	4663	54.758	41.340	63.170	214.515	147.866	236.353	53.0893333333333	199.578	1.91045876731104	2.40439030189465e-05	0.00181863280324306
MS.gene98310	2500	2064	2871	559	386	688	97.740	80.509	119.810	28.993	18.896	33.390	99.353	27.093	-1.87464337924775	2.40643900749441e-05	0.0018189210155746
MS.gene045845	369	342	364	584	803	680	26.982	24.936	28.396	56.689	73.479	61.687	26.7713333333333	63.9516666666667	1.25629296467685	2.41119831337144e-05	0.00182125623296
MSTRG.66706	5	4	9	31	34	38	0.241	0.196	0.495	2.163	2.269	2.473	0.310666666666667	2.30166666666667	2.88923955449113	2.42476169001245e-05	0.0018302336161222
MS.gene73286	1452	1357	899	322	195	306	241.797	225.387	159.864	71.121	40.662	63.271	209.016	58.3513333333333	-1.84077585649589	2.4355820952616e-05	0.00183654071502334
MSTRG.111296	34	11	31	0	0	0	4.751	1.566	4.500	0.055	0.000	0.000	3.60566666666667	0.0183333333333333	-7.61965310185815	2.43648520641677e-05	0.00183654071502334
MS.gene20257	40	28	37	243	105	144	0.917	0.631	0.905	7.399	3.023	4.106	0.817666666666667	4.84266666666667	2.56621696873331	2.43841740989271e-05	0.00183672781006214
MS.gene013116	26	10	15	88	68	78	1.951	0.743	1.195	8.898	6.555	7.442	1.29633333333333	7.63166666666667	2.55756142512671	2.44306355069789e-05	0.00183895749809951
MS.gene068136	45	47	17	174	123	199	2.902	2.978	1.145	14.795	9.860	15.837	2.34166666666667	13.4973333333333	2.52706677260329	2.46722654402402e-05	0.00185586482177034
MS.gene78809	10	9	4	35	35	40	0.597	0.560	0.275	2.841	2.627	3.022	0.477333333333333	2.83	2.56773306117615	2.49687576600571e-05	0.00187687277600443
MSTRG.88151	0	0	0	12	12	20	0.000	0.000	0.000	2.075	1.957	3.234	0.001	2.422	11.2419831496943	2.50906398439709e-05	0.00188432285097634
MS.gene54868	9	14	16	44	52	54	0.329	0.543	0.646	2.212	2.454	2.521	0.506	2.39566666666667	2.24321789530586	2.5102421403398e-05	0.00188432285097634
MSTRG.19373	52	42	66	7	7	2	3.954	3.177	5.358	0.707	0.665	0.189	4.163	0.520333333333333	-3.00011552188347	2.52083892942121e-05	0.00189097594244822
MS.gene46392	0	0	0	7	24	45	0.000	0.000	0.000	1.209	3.740	6.850	0.001	3.933	11.9414144709429	2.5367094711061e-05	0.00190157320971507
MS.gene067467	0	0	0	14	23	10	0.000	0.000	0.000	1.628	2.436	0.998	0.001	1.68733333333333	10.7205292913895	2.54649810553848e-05	0.0019062906545716
MS.gene86993	0	0	0	14	23	10	0.000	0.000	0.000	1.628	2.436	0.998	0.001	1.68733333333333	10.7205292913895	2.54649810553848e-05	0.0019062906545716
MS.gene004621	2	1	6	48	33	28	0.035	0.013	0.118	1.194	0.777	0.644	0.0553333333333333	0.871666666666667	3.97755579978738	2.5782341377431e-05	0.00192872426202771
MS.gene051044	0	0	0	7	39	23	0.000	0.000	0.000	0.689	3.385	1.981	0.001	2.01833333333333	10.9789487438605	2.58196333148303e-05	0.00193019013409769
MS.gene049260	0	0	0	57	11	15	0.000	0.000	0.000	4.540	0.821	1.130	0.001	2.16366666666667	11.0792625401168	2.59571214202999e-05	0.00193913920089871
MS.gene57623	1	0	1	14	24	40	0.120	0.000	0.128	2.229	3.604	5.884	0.0826666666666667	3.90566666666667	5.56211930111104	2.60004795154403e-05	0.001941048802703
MS.gene060135	0	0	5	123	47	113	0.000	0.000	0.260	7.293	2.653	6.282	0.0866666666666667	5.40933333333333	5.96382977417782	2.60542703759423e-05	0.00194240551599728
MS.gene57879	0	0	5	123	47	113	0.000	0.000	0.260	7.293	2.653	6.282	0.0866666666666667	5.40933333333333	5.96382977417782	2.60542703759423e-05	0.00194240551599728
MS.gene013798	35	31	16	81	166	98	1.332	1.155	0.630	4.078	7.877	4.596	1.039	5.517	2.40868832622888	2.62757051678789e-05	0.00195757593077907
MS.gene82776	261	280	216	476	521	427	24.851	26.666	22.004	60.173	62.191	50.584	24.507	57.6493333333333	1.23411003546675	2.64628708739253e-05	0.00197017428410856
MS.gene011559	9	15	8	42	40	46	0.807	1.385	0.789	5.093	4.669	5.238	0.993666666666667	5	2.33109422027944	2.66484271514515e-05	0.00198263570901011
MS.gene00604	26	9	361	0	0	0	1.449	0.483	21.404	0.000	0.000	0.000	7.77866666666667	0.001	-12.925307170177	2.67517120107417e-05	0.00198896334629284
MS.gene049441	0	0	0	11	31	12	0.000	0.000	0.000	0.896	2.481	0.940	0.001	1.439	10.4908508767403	2.68577336886337e-05	0.00199548570396409
MS.gene065341	30	57	79	383	241	236	2.965	5.677	8.418	50.436	29.959	29.148	5.68666666666667	36.5143333333333	2.68280774462732	2.6903704115226e-05	0.00199754050908625
MSTRG.46678	34	12	39	384	109	278	2.577	0.905	3.123	38.255	10.270	25.842	2.20166666666667	24.789	3.4930321077337	2.6934009343197e-05	0.00199843020344388
MS.gene026538	0	0	0	6	113	25	0.000	0.000	0.000	1.170	22.463	4.972	0.001	9.535	13.2190172232001	2.70104706639729e-05	0.00200274101653265
MS.gene054617	346	377	343	128	102	115	52.986	57.579	55.958	25.927	19.506	21.775	55.5076666666667	22.4026666666667	-1.30901657743586	2.71115756444292e-05	0.00200887198066433
MS.gene021548	332	320	1	0	0	0	25.406	24.379	0.059	0.000	0.000	0.000	16.6146666666667	0.001	-14.020169728663	2.71436056249125e-05	0.00200987988154054
MS.gene055472	0	0	0	48	48	5	0.000	0.000	0.000	2.735	2.586	0.254	0.001	1.85833333333333	10.8597935889739	2.72045466659341e-05	0.00201302571564005
MS.gene41083	0	3	0	21	34	36	0.000	0.198	0.000	1.903	2.872	3.048	0.066	2.60766666666667	5.30414962954984	2.72667757911749e-05	0.00201626253257183
MS.gene029407	8	9	7	122	27	68	0.825	0.932	0.822	17.296	3.594	9.064	0.859666666666667	9.98466666666667	3.53786499238154	2.73181768508535e-05	0.00201869481647872
MS.gene31121	3217	3054	0	0	0	0	249.023	235.709	0.000	0.000	0.000	0.000	161.577333333333	0.001	-17.3018653001181	2.76169263960322e-05	0.00203938941233259
MS.gene44265	37851	35458	29004	10599	11951	14485	3083.931	2881.111	2522.329	1145.983	1218.707	1464.745	2829.12366666667	1276.47833333333	-1.14818619124494	2.7951182145293e-05	0.00205774274583597
MS.gene038980	22	15	11	50	61	56	2.689	1.772	1.459	8.188	9.313	8.559	1.97333333333333	8.68666666666667	2.13816800293919	2.79521149339271e-05	0.00205774274583597
MS.gene045728	22	15	11	50	61	56	2.689	1.772	1.459	8.188	9.313	8.559	1.97333333333333	8.68666666666667	2.13816800293919	2.79521149339271e-05	0.00205774274583597
MS.gene62501	22	15	11	50	61	56	2.689	1.772	1.459	8.188	9.313	8.559	1.97333333333333	8.68666666666667	2.13816800293919	2.79521149339271e-05	0.00205774274583597
MS.gene007857	0	0	0	35	6	43	0.000	0.000	0.000	2.661	0.435	3.099	0.001	2.065	11.0119260663068	2.79786604205991e-05	0.00205774274583597
MS.gene32238	0	0	0	35	6	43	0.000	0.000	0.000	2.661	0.435	3.099	0.001	2.065	11.0119260663068	2.79786604205991e-05	0.00205774274583597
MS.gene94774	2	4	0	78	22	36	0.128	0.214	0.000	5.692	1.529	2.441	0.114	3.22066666666667	4.82025362254618	2.80440351263658e-05	0.00206116099139671
MS.gene05032	6	2	4	17	58	51	0.682	0.303	0.462	2.828	8.877	7.716	0.482333333333333	6.47366666666667	3.74648066099922	2.81470817528364e-05	0.00206689683060886
MS.gene010555	10	15	12	49	78	38	0.517	0.782	0.694	3.429	5.127	2.480	0.664333333333333	3.67866666666667	2.46920374651422	2.81789271762664e-05	0.00206689683060886
MS.gene64700	10	15	12	49	78	38	0.517	0.782	0.694	3.429	5.127	2.480	0.664333333333333	3.67866666666667	2.46920374651422	2.81789271762664e-05	0.00206689683060886
MS.gene004300	0	0	2	13	54	68	0.000	0.000	0.037	0.405	1.565	1.949	0.0123333333333333	1.30633333333333	6.72681649197326	2.82180921144696e-05	0.00206837856648199
MS.gene02714	2	9	11	114	39	94	0.089	0.427	0.589	7.443	2.393	5.781	0.368333333333333	5.20566666666667	3.82099906602295	2.82525398172216e-05	0.00206951277223933
MS.gene33060	2	2	0	26	21	18	0.180	0.172	0.000	2.791	2.193	1.824	0.117333333333333	2.26933333333333	4.27358370304867	2.82738351106758e-05	0.00206968268155799
MSTRG.82008	66	67	19	2	3	0	4.466	4.518	1.348	0.153	0.245	0.000	3.444	0.132666666666667	-4.69820730757435	2.8459035042504e-05	0.00208184235552375
MS.gene004244	0	0	0	7	25	27	0.000	0.000	0.000	0.836	2.907	3.104	0.001	2.28233333333333	11.156293796371	2.86494775918939e-05	0.00209436898186854
MS.gene057340	1	0	0	6	46	108	0.197	0.000	0.000	1.516	11.314	26.129	0.0656666666666667	12.9863333333333	7.6276172068779	2.87288221838418e-05	0.00209876264942507
MS.gene57146	36	35	38	1	4	0	1.784	1.724	2.022	0.066	0.248	0.000	1.84333333333333	0.104666666666667	-4.13844301623044	2.87943763655892e-05	0.00210214366144231
MS.gene002378	21	9	3	57	129	121	0.684	0.300	0.096	2.391	5.147	4.772	0.36	4.10333333333333	3.51072754432099	2.88476630221797e-05	0.00210462515440076
MS.gene31384	0	0	3	29	28	39	0.000	0.000	0.175	2.299	2.073	2.866	0.0583333333333333	2.41266666666667	5.37016428054021	2.92780410187008e-05	0.00213459621250648
MS.gene58348	0	0	0	21	12	12	0.000	0.000	0.000	2.379	1.275	1.345	0.001	1.66633333333333	10.7024613109624	2.93505613684335e-05	0.00213844069289269
MS.gene065192	0	0	0	10	15	16	0.000	0.000	0.000	0.603	0.887	0.890	0.001	0.793333333333333	9.63178335747415	2.93699840281769e-05	0.00213844069289269
MS.gene06923	427	359	411	35	104	35	22.409	18.805	23.051	2.468	6.810	2.307	21.4216666666667	3.86166666666667	-2.47177518675572	2.94454881738745e-05	0.00214250793537324
MS.gene46365	0	0	0	23	37	7	0.000	0.000	0.000	1.351	2.078	0.380	0.001	1.26966666666667	10.3102340718422	2.95383498337553e-05	0.00214783187757846
MS.gene93887	0	0	0	19	27	8	0.000	0.000	0.000	4.568	5.922	1.787	0.001	4.09233333333333	11.9987079465491	2.95816382917882e-05	0.00214920491471012
MSTRG.14270	402	417	482	131	149	156	41.152	42.548	52.586	17.728	19.041	19.800	45.4286666666667	18.8563333333333	-1.26855379564809	2.95966423571523e-05	0.00214920491471012
MS.gene024252	201	227	102	28	7	12	44.776	50.395	24.345	8.213	2.052	3.393	39.8386666666667	4.55266666666667	-3.12938562533161	2.98268845202543e-05	0.00216308990052554
MS.gene055884	294	242	229	74	73	45	7.636	6.272	6.364	2.547	2.380	1.441	6.75733333333333	2.12266666666667	-1.67057618859716	2.9838767236522e-05	0.00216308990052554
MS.gene043643	241	218	125	48	42	33	62.075	56.190	34.398	16.270	13.437	10.718	50.8876666666667	13.475	-1.91703076849249	2.98473484944617e-05	0.00216308990052554
MS.gene03490	0	0	0	15	27	9	0.000	0.000	0.000	1.100	1.792	0.573	0.001	1.155	10.1736771363034	3.01131593836291e-05	0.00218013417104413
MS.gene36977	14	12	5	49	41	59	0.524	0.452	0.212	2.438	1.916	2.732	0.396	2.362	2.57643662931755	3.01225102756349e-05	0.00218013417104413
MS.gene069765	116	106	70	18	10	21	13.398	12.202	8.570	2.705	1.406	3.014	11.39	2.375	-2.2617683284898	3.02848165563258e-05	0.00219042768023771
MS.gene059946	1208	1569	1395	258	441	189	45.994	59.575	56.688	13.057	21.019	8.923	54.0856666666667	14.333	-1.91590570601318	3.04847091199804e-05	0.0022034242701897
MSTRG.70846	32	24	72	255	450	186	3.507	2.564	8.347	36.717	61.065	24.949	4.806	40.9103333333333	3.08955673862935	3.05392531180937e-05	0.00220590485933144
MS.gene014735	644	572	459	204	199	190	118.515	104.980	90.161	49.943	45.837	43.397	104.552	46.3923333333333	-1.17226234541291	3.06501698116472e-05	0.00221098810936267
MS.gene85659	644	572	459	204	199	190	118.515	104.980	90.161	49.943	45.837	43.397	104.552	46.3923333333333	-1.17226234541291	3.06501698116472e-05	0.00221098810936267
MS.gene26273	0	0	0	16	9	36	0.000	0.000	0.000	0.674	0.357	1.459	0.001	0.83	9.69696752623429	3.07020626323255e-05	0.00221326766114193
MS.gene005737	0	0	1	13	49	18	0.000	0.000	0.049	0.716	2.520	0.917	0.0163333333333333	1.38433333333333	6.40522831230959	3.08910778706285e-05	0.0022254226310102
MS.gene34482	0	0	0	29	20	8	0.000	0.000	0.000	6.868	4.456	1.707	0.001	4.34366666666667	12.0846976795174	3.09189203081059e-05	0.00222595817690106
MS.gene76899	0	0	0	102	5	33	0.000	0.000	0.000	15.459	0.766	4.601	0.001	6.942	12.7611356498286	3.09506591185584e-05	0.00222677334436752
MS.gene27306	0	0	0	33	9	17	0.000	0.000	0.000	2.709	0.683	1.293	0.001	1.56166666666667	10.6088708318254	3.12276291510528e-05	0.0022452191901815
MS.gene054641	18	54	51	209	236	168	0.517	1.534	1.548	7.881	8.371	5.927	1.19966666666667	7.393	2.62352631179592	3.13031158079398e-05	0.00224916392699077
MS.gene002219	268	167	116	27	43	23	64.116	39.845	29.621	8.572	12.876	6.829	44.5273333333333	9.42566666666667	-2.24002464652292	3.13617880957048e-05	0.00225180374149994
MSTRG.14465	84	95	41	4	0	0	4.295	4.813	2.227	0.266	0.000	0.000	3.77833333333333	0.0886666666666667	-5.41321433512696	3.1381146851379e-05	0.00225180374149994
MS.gene072306	61	84	132	324	626	329	3.853	5.261	8.900	27.115	49.479	25.778	6.00466666666667	34.124	2.50663070280316	3.15605527822512e-05	0.00226318835763323
MS.gene42623	0	0	0	12	15	12	0.000	0.000	0.000	3.351	4.105	3.285	0.001	3.58033333333333	11.8058781950455	3.16027337048082e-05	0.00226472415583669
MS.gene004373	0	0	0	6	23	128	0.000	0.000	0.000	0.884	3.032	16.925	0.001	6.947	12.7621743819931	3.16487566600968e-05	0.00226653308530319
MS.gene80989	100	97	72	10	21	22	16.079	15.557	12.377	2.235	4.264	4.398	14.671	3.63233333333333	-2.01399870328137	3.19258044055184e-05	0.00228487367881226
MSTRG.63441	0	0	0	20	17	9	0.000	0.000	0.000	2.361	1.800	0.925	0.001	1.69533333333333	10.7273532459689	3.1990494914177e-05	0.00228800215100937
MS.gene066080	192	208	238	556	507	916	7.127	7.693	9.399	27.368	23.518	42.124	8.073	31.0033333333333	1.94124653884676	3.21105612327924e-05	0.00229508447815247
MS.gene074352	19	84	13	0	0	0	1.399	6.054	0.973	0.000	0.000	0.000	2.80866666666667	0.001	-11.4556696998411	3.23103356778785e-05	0.00230785089219791
MS.gene025186	2	0	0	42	25	19	0.185	0.000	0.000	5.738	3.182	2.412	0.0616666666666667	3.77733333333333	5.93673342586178	3.24471682650158e-05	0.00231610775043539
MSTRG.83824	0	0	0	19	8	31	0.000	0.000	0.000	2.061	0.865	3.192	0.001	2.03933333333333	10.993881890837	3.25616931244847e-05	0.0023227625043084
MS.gene25819	27	21	35	75	116	90	1.326	1.048	1.854	4.872	7.157	5.496	1.40933333333333	5.84166666666667	2.05136716240267	3.27657006078904e-05	0.00233578755902131
MS.gene010946	0	0	0	9	26	14	0.000	0.000	0.000	1.123	3.044	1.645	0.001	1.93733333333333	10.9198564869117	3.27907022843597e-05	0.00233604304255723
MS.gene21813	73	63	96	169	582	548	5.291	4.574	7.397	16.220	52.696	49.189	5.754	39.3683333333333	2.77439851080213	3.32021750114237e-05	0.00236381281233419
MSTRG.47071	27	30	36	71	187	135	0.967	1.086	1.390	3.403	8.420	6.001	1.14766666666667	5.94133333333333	2.37208305177011	3.32593332824595e-05	0.0023663375610684
MS.gene025034	676	670	426	173	122	103	41.097	40.605	27.662	13.924	9.291	7.755	36.4546666666667	10.3233333333333	-1.82019462762186	3.35774918717224e-05	0.00238741658308264
MS.gene063498	67	102	5	0	0	0	4.508	6.818	0.393	0.000	0.000	0.000	3.90633333333333	0.001	-11.9315993464901	3.37620541619428e-05	0.00239897540550039
MSTRG.107814	0	0	0	59	19	8	0.000	0.000	0.000	5.822	1.732	0.759	0.001	2.771	11.4361909954814	3.3819673760546e-05	0.00240150508923356
MS.gene015967	93	74	57	16	7	10	24.756	19.567	16.133	5.503	2.292	3.279	20.152	3.69133333333333	-2.448709100925	3.38984149558837e-05	0.00240439349457533
MSTRG.14541	0	0	0	12	11	38	0.000	0.000	0.000	2.603	2.250	7.709	0.001	4.18733333333333	12.031816053279	3.39044393018874e-05	0.00240439349457533
MS.gene027557	0	0	5	56	76	68	0.000	0.000	0.365	4.614	5.924	5.212	0.121666666666667	5.25	5.43131155439462	3.41210785500919e-05	0.00241818455975213
MS.gene34420	21	27	27	63	90	136	0.918	1.182	1.278	3.715	4.976	7.462	1.126	5.38433333333333	2.25756089966622	3.44224133621765e-05	0.00243795625026791
MS.gene014166	23	24	22	1	0	0	4.532	4.882	4.786	0.395	0.000	0.000	4.73333333333333	0.131666666666667	-5.16789446621494	3.44463227261486e-05	0.00243806646316744
MSTRG.51709	3845	4083	3386	707	636	206	586.020	620.609	550.832	142.998	121.325	38.967	585.820333333333	101.096666666667	-2.53472283896871	3.45930441060153e-05	0.00244672809834517
MS.gene015029	2	2	5	700	3	89	0.122	0.109	0.295	51.457	0.182	6.103	0.175333333333333	19.2473333333333	6.77841446908339	3.46252043382249e-05	0.00244672809834517
MS.gene43207	7	7	3	42	26	113	0.729	0.748	0.345	5.700	3.327	14.454	0.607333333333333	7.827	3.68789898645771	3.46457236753226e-05	0.00244672809834517
MS.gene062282	16	15	30	0	0	0	0.911	0.865	1.815	0.000	0.000	0.000	1.197	0.001	-10.2252074369435	3.46584295584789e-05	0.00244672809834517
MS.gene54839	0	0	0	51	12	12	0.000	0.000	0.000	2.284	0.493	0.487	0.001	1.088	10.0874628412503	3.47064502383535e-05	0.00244831550994409
MS.gene003957	36	26	32	0	0	2	1.794	1.297	1.697	0.000	0.000	0.094	1.596	0.0313333333333333	-5.67061858526587	3.47258099741772e-05	0.00244831550994409
MS.gene62904	1	0	0	20	16	17	0.117	0.000	0.000	2.139	1.622	1.666	0.039	1.809	5.53557447375899	3.47720486853243e-05	0.00244999182823535
MS.gene032435	0	0	0	8	31	16	0.000	0.000	0.000	0.437	1.532	0.783	0.001	0.917333333333333	9.84130225398094	3.50372364341704e-05	0.0024657111143387
MS.gene066663	0	0	0	7	27	21	0.000	0.000	0.000	0.334	1.200	0.906	0.001	0.813333333333333	9.66770293172909	3.50403614855138e-05	0.0024657111143387
MS.gene68825	34	9	58	0	0	0	1.010	0.263	1.819	0.000	0.000	0.000	1.03066666666667	0.001	-10.0093621032037	3.51233560848143e-05	0.00246995773576447
MS.gene067527	147	108	76	15	27	23	25.395	18.586	14.067	3.380	5.866	4.863	19.3493333333333	4.703	-2.04063062294938	3.52007543264502e-05	0.00247295599743282
MSTRG.43643	12	11	8	123	51	41	0.582	0.532	0.415	7.916	3.096	2.468	0.509666666666667	4.49333333333333	3.14016018470841	3.52113382599539e-05	0.00247295599743282
MS.gene48581	110	106	176	352	460	388	6.330	6.037	10.752	26.794	33.043	27.609	7.70633333333333	29.1486666666667	1.91931339697159	3.55586206090262e-05	0.00249573922125256
MS.gene058635	0	0	0	7	30	20	0.000	0.000	0.000	1.898	7.482	4.990	0.001	4.79	12.2258099406235	3.56602900883268e-05	0.00250014898345728
MSTRG.40565	107	111	51	15	18	12	6.056	6.284	3.081	1.127	1.275	0.843	5.14033333333333	1.08166666666667	-2.24860593887198	3.5667294565504e-05	0.00250014898345728
MS.gene38032	0	0	0	10	23	12	0.000	0.000	0.000	0.771	1.649	0.860	0.001	1.09333333333333	10.0945175987843	3.57394297302382e-05	0.00250359640377462
MS.gene035071	5	6	5	36	21	37	0.493	0.625	0.532	4.667	2.556	4.524	0.55	3.91566666666667	2.83175443250542	3.57898072133697e-05	0.00250551622128513
MSTRG.732	88	106	119	27	24	18	14.871	17.790	21.333	6.065	5.137	3.771	17.998	4.991	-1.85043578924773	3.58498934277155e-05	0.00250715224568622
MS.gene76443	0	0	0	69	13	11	0.000	0.000	0.000	14.952	2.600	2.315	0.001	6.62233333333333	12.6931239148841	3.58604919352324e-05	0.00250715224568622
MS.gene61768	2	3	2	12	32	87	0.046	0.062	0.050	0.374	0.957	2.584	0.0526666666666667	1.305	4.6310158440013	3.58821367517758e-05	0.00250715224568622
MS.gene064110	2	4	4	12	61	67	0.041	0.081	0.094	0.317	1.519	1.663	0.072	1.16633333333333	4.01783944707638	3.62218231751632e-05	0.00252926648765368
MS.gene064556	7	4	8	73	46	26	0.300	0.164	0.375	4.414	2.628	1.490	0.279666666666667	2.844	3.34614124990075	3.63544793056551e-05	0.00253690534732425
MS.gene82428	0	0	2	21	41	20	0.000	0.000	0.086	0.999	1.839	0.888	0.0286666666666667	1.242	5.43714720423954	3.67533972644939e-05	0.00256310296652068
MSTRG.110799	4541	4501	7158	669	1034	1429	344.686	340.776	580.012	67.445	98.247	134.656	421.824666666667	100.116	-2.07497090444366	3.68249877419358e-05	0.00256645457700507
MS.gene035683	13	20	20	0	0	0	0.801	1.264	1.344	0.000	0.000	0.000	1.13633333333333	0.001	-10.1501703834188	3.68973411360707e-05	0.00256909839052441
MS.gene048434	207	198	200	64	49	38	51.881	49.491	53.503	21.287	15.500	11.802	51.625	16.1963333333333	-1.67240263629602	3.69100318873362e-05	0.00256909839052441
MS.gene30540	0	0	0	12	23	10	0.000	0.000	0.000	2.792	5.072	2.191	0.001	3.35166666666667	11.7106629604716	3.70577442037869e-05	0.00257666905789174
MS.gene28287	147	177	102	916	497	388	14.828	17.795	10.948	122.573	62.756	48.495	14.5236666666667	77.9413333333333	2.42398288746317	3.70660470508126e-05	0.00257666905789174
MS.gene065205	34	62	100	460	561	221	2.777	5.045	8.666	49.399	56.817	22.183	5.496	42.7996666666667	2.96114565137133	3.72562617081591e-05	0.00258824233408211
MSTRG.104654	0	0	1	33	19	13	0.000	0.000	0.151	4.870	2.636	1.752	0.0503333333333333	3.086	5.93808010796681	3.73176152337401e-05	0.00259026354849115
MS.gene053556	0	3	0	79	14	109	0.000	0.104	0.000	4.250	0.728	5.509	0.0346666666666667	3.49566666666667	6.65587468878703	3.73328531972869e-05	0.00259026354849115
MS.gene71607	152	122	79	26	23	14	47.004	37.586	25.968	10.683	8.820	5.380	36.8526666666667	8.29433333333333	-2.15157108414675	3.73665893078767e-05	0.00259095606853789
MS.gene32957	15	17	62	0	0	0	0.437	0.487	1.866	0.000	0.000	0.000	0.93	0.001	-9.86108690599539	3.74966962153864e-05	0.00259832570280317
MS.gene63839	10	7	4	26	44	38	0.372	0.256	0.144	1.293	2.102	1.780	0.257333333333333	1.725	2.74488611000597	3.75431669028949e-05	0.00259989410418968
MS.gene021036	14	36	15	0	0	0	2.637	6.596	2.850	0.000	0.000	0.000	4.02766666666667	0.001	-11.9757285742019	3.76157367322725e-05	0.00260326675468843
MS.gene24235	4	6	14	35	129	75	0.182	0.284	0.677	2.147	7.445	4.289	0.381	4.627	3.60221419607197	3.78615193021015e-05	0.00261861503505404
MSTRG.11649	20	10	8	88	167	42	1.096	0.542	0.445	6.244	11.197	2.818	0.694333333333333	6.753	3.28182821885582	3.80154951322613e-05	0.00262759825987056
MS.gene83189	0	0	1	63	34	8	0.000	0.000	0.206	11.317	5.779	1.419	0.0686666666666667	6.17166666666667	6.48990640187577	3.80667701730692e-05	0.00262947601189149
MS.gene36569	94	93	104	0	6	0	3.174	3.131	3.757	0.000	0.262	0.000	3.354	0.0873333333333333	-5.26320647274805	3.86894407451091e-05	0.0026707957608032
MSTRG.77075	592	402	37	10	6	21	58.783	39.778	3.961	1.321	0.786	2.571	34.174	1.55933333333333	-4.45389785620749	3.90075916030207e-05	0.00269105503867265
MS.gene70265	171	93	3	0	0	0	10.024	5.419	0.160	0.000	0.000	0.000	5.201	0.001	-12.3445733225962	3.9078862471065e-05	0.00269392040711839
MS.gene08804	0	0	0	3	41	150	0.000	0.000	0.000	0.259	3.646	13.222	0.001	5.709	12.4790223469952	3.91232229290871e-05	0.00269392040711839
MS.gene55655	0	0	0	3	41	150	0.000	0.000	0.000	0.259	3.646	13.222	0.001	5.709	12.4790223469952	3.91232229290871e-05	0.00269392040711839
MS.gene29043	0	0	0	3	91	52	0.000	0.000	0.000	0.168	4.871	2.776	0.001	2.605	11.3470676571659	3.93549984763854e-05	0.0027064626001383
MS.gene29112	0	0	0	3	91	52	0.000	0.000	0.000	0.168	4.871	2.776	0.001	2.605	11.3470676571659	3.93549984763854e-05	0.0027064626001383
MS.gene89613	2	5	2	343	2	216	0.119	0.299	0.126	25.124	0.144	14.763	0.181333333333333	13.3436666666667	6.20136719392017	3.94518245450491e-05	0.00271141178521015
MS.gene008090	112	131	128	277	259	387	4.633	5.402	5.660	15.187	13.404	19.865	5.23166666666667	16.152	1.62637028758315	3.97036552161876e-05	0.00272700105442669
MS.gene60464	111	73	52	0	5	7	41.220	27.158	20.584	0.000	2.385	3.400	29.654	1.92833333333333	-3.94280035794209	3.9874035216922e-05	0.00273697987483303
MS.gene022226	0	0	0	4	51	47	0.000	0.000	0.000	0.371	4.456	4.072	0.001	2.96633333333333	11.5344650103461	3.99011612690792e-05	0.00273711928277891
MS.gene22774	0	0	0	18	12	11	0.000	0.000	0.000	2.342	1.405	1.267	0.001	1.67133333333333	10.7067837801128	3.99692496165585e-05	0.00274006665975992
MS.gene02464	205	203	277	56	70	63	17.256	17.099	24.954	6.311	7.399	6.552	19.7696666666667	6.754	-1.5494744617532	4.03845900756235e-05	0.00276676150354572
MS.gene030959	608	561	316	56	132	53	47.788	43.961	26.517	5.794	12.988	5.122	39.422	7.968	-2.30671141810143	4.04093799866905e-05	0.00276676150354572
MS.gene010093	0	0	0	10	18	12	0.000	0.000	0.000	0.504	0.841	0.544	0.001	0.629666666666667	9.29844448566721	4.08394882443387e-05	0.00279445607453577
MS.gene005333	0	0	0	166	62	2	0.000	0.000	0.000	9.613	3.389	0.085	0.001	4.36233333333333	12.0908842976424	4.09985115095477e-05	0.002803578464167
MSTRG.9896	0	0	0	1	210	114	0.000	0.000	0.000	0.170	33.687	18.134	0.001	17.3303333333333	14.0810117832525	4.10941905613227e-05	0.00280836050408738
MSTRG.5788	3	0	0	29	28	24	0.206	0.000	0.000	3.038	2.794	2.417	0.0686666666666667	2.74966666666667	5.32350299411199	4.11670886369545e-05	0.00281158068730909
MS.gene80953	1	1	1	22	12	27	0.034	0.033	0.036	0.979	0.504	1.126	0.0343333333333333	0.869666666666667	4.66278070163424	4.11967527426502e-05	0.00281184594595798
MS.gene041939	0	0	0	13	11	14	0.000	0.000	0.000	2.322	1.872	2.315	0.001	2.16966666666667	11.0832576981677	4.13440021048354e-05	0.00282013152568756
MS.gene058362	0	0	0	27	8	18	0.000	0.000	0.000	2.430	0.679	1.515	0.001	1.54133333333333	10.5899631817795	4.14054927565071e-05	0.00282256068434514
MS.gene85616	31	22	28	1	0	2	6.135	4.388	6.066	0.267	0.000	0.551	5.52966666666667	0.272666666666667	-4.34198226855407	4.147092759769e-05	0.00282460584178862
MS.gene99713	0	0	0	24	10	13	0.000	0.000	0.000	1.040	0.398	0.525	0.001	0.654333333333333	9.35388195674501	4.1487288516965e-05	0.00282460584178862
MS.gene005269	70	50	10	1	0	0	14.589	10.473	2.229	0.283	0.000	0.000	9.097	0.0943333333333333	-6.59147939569785	4.1894453373826e-05	0.00285054774141185
MSTRG.26616	219	194	95	12	37	20	10.471	9.241	4.831	0.619	2.040	1.201	8.181	1.28666666666667	-2.66863885420213	4.19977999724178e-05	0.00285579803179028
MS.gene019801	0	0	0	38	71	4	0.000	0.000	0.000	4.658	8.237	0.458	0.001	4.451	12.1199137854523	4.20573558654331e-05	0.0028580659216466
MS.gene020608	0	0	0	49	4	54	0.000	0.000	0.000	3.351	0.259	3.492	0.001	2.36733333333333	11.2090471442998	4.21110940323594e-05	0.00285993588176179
MS.gene009951	0	0	0	4	97	32	0.000	0.000	0.000	0.265	5.718	1.864	0.001	2.61566666666667	11.3529629841419	4.25788060868045e-05	0.00288630850210551
MS.gene26656	0	0	0	4	97	32	0.000	0.000	0.000	0.265	5.718	1.864	0.001	2.61566666666667	11.3529629841419	4.25788060868045e-05	0.00288630850210551
MS.gene26657	0	0	0	4	97	32	0.000	0.000	0.000	0.265	5.718	1.864	0.001	2.61566666666667	11.3529629841419	4.25788060868045e-05	0.00288630850210551
MS.gene31186	2299	2434	1372	220	347	557	72.817	76.870	46.365	9.236	13.746	21.876	65.3506666666667	14.9526666666667	-2.12779915518582	4.28888682182792e-05	0.00290552102892405
MS.gene008085	92	71	50	318	294	161	4.034	3.113	2.366	18.528	16.188	8.767	3.171	14.4943333333333	2.19247919563191	4.2942745167081e-05	0.00290736512437835
MS.gene044317	108	182	178	29	24	39	3.664	6.187	6.459	1.314	1.015	1.653	5.43666666666667	1.32733333333333	-2.03419165587875	4.30312577350121e-05	0.00291155042255445
MS.gene019784	27	48	31	156	660	130	0.592	1.046	0.720	4.503	17.913	3.495	0.786	8.637	3.45792907202598	4.30683314240753e-05	0.00291225226808673
MS.gene83058	42	41	29	109	200	92	2.306	2.256	1.691	8.016	13.815	6.287	2.08433333333333	9.37266666666667	2.16887355851048	4.31552146647483e-05	0.00291631924627267
MS.gene78399	0	0	0	12	11	15	0.000	0.000	0.000	0.436	0.378	0.523	0.001	0.445666666666667	8.7998212493722	4.34587393719472e-05	0.00293501220018469
MS.gene023338	0	0	0	12	10	22	0.000	0.000	0.000	0.769	0.611	1.327	0.001	0.902333333333333	9.81751667149381	4.37582567529727e-05	0.00295341154953387
MS.gene036607	31	29	32	74	79	113	1.380	1.274	1.524	4.387	4.416	6.256	1.39266666666667	5.01966666666667	1.84974157282809	4.39555496788355e-05	0.00296489289021063
MS.gene038749	15	16	10	53	79	38	3.856	4.191	2.709	18.364	25.718	12.302	3.58533333333333	18.7946666666667	2.39014416904754	4.40401028215484e-05	0.00296876020688893
MS.gene039104	67	62	114	14	7	11	3.462	3.193	6.293	0.928	0.483	0.711	4.316	0.707333333333333	-2.60923270929441	4.40869428945456e-05	0.00297008206393335
MS.gene00552	43	30	28	126	81	142	4.473	3.068	3.071	17.455	10.514	18.291	3.53733333333333	15.42	2.12406868529486	4.42921114238306e-05	0.00298206209444272
MSTRG.25580	127	89	82	257	219	252	9.861	6.897	6.828	26.530	21.262	24.264	7.862	24.0186666666667	1.61118779695748	4.4384408343407e-05	0.00298643270698051
MS.gene032132	10	6	0	52	94	130	0.197	0.117	0.000	1.441	2.431	3.354	0.104666666666667	2.40866666666667	4.52436079054081	4.46799573955438e-05	0.00300446544582735
MS.gene25088	0	0	0	11	103	10	0.000	0.000	0.000	0.306	2.609	0.244	0.001	1.053	10.0402897210257	4.48491185078241e-05	0.0030137651157652
MS.gene041783	0	0	0	5	32	39	0.000	0.000	0.000	0.541	3.271	3.963	0.001	2.59166666666667	11.3396644591842	4.4893475156106e-05	0.0030137651157652
MS.gene059223	340	354	129	44	48	51	20.297	21.069	8.219	3.485	3.564	3.758	16.5283333333333	3.60233333333333	-2.19793766611924	4.49011489237963e-05	0.0030137651157652
MS.gene043505	0	0	2	30	21	21	0.000	0.000	0.201	3.008	1.941	1.973	0.067	2.30733333333333	5.10592153498652	4.49373959526983e-05	0.00301434303601526
MS.gene00636	0	0	0	10	25	11	0.000	0.000	0.000	0.289	0.708	0.295	0.001	0.430666666666667	8.75042785397277	4.52091956003426e-05	0.00303071110272241
MS.gene037030	1	0	0	36	30	9	0.038	0.000	0.000	1.821	1.443	0.426	0.0126666666666667	1.23	6.60147758750417	4.5506292871822e-05	0.00304825175233486
MS.gene054776	51	82	73	14	7	11	2.299	3.674	3.528	0.835	0.386	0.609	3.167	0.61	-2.37623571957794	4.55267452512468e-05	0.00304825175233486
MSTRG.108778	475	471	337	842	901	746	60.618	59.921	45.884	142.550	143.778	118.106	55.4743333333333	134.811333333333	1.28104945630549	4.55733757134334e-05	0.0030495018951314
MS.gene47725	99	122	92	12	12	28	13.640	16.709	13.492	2.244	2.064	4.739	14.6136666666667	3.01566666666667	-2.27676932953853	4.60558466041648e-05	0.00307989649853847
MS.gene019069	397	354	480	120	82	106	19.529	17.363	25.221	7.836	5.067	6.468	20.7043333333333	6.457	-1.68099681737401	4.61517818242119e-05	0.00308442086002867
MS.gene014798	0	0	0	10	16	12	0.000	0.000	0.000	0.960	1.355	1.013	0.001	1.10933333333333	10.1154772174199	4.64153228602145e-05	0.00310013427089014
MS.gene050808	0	0	0	71	8	16	0.000	0.000	0.000	8.755	0.982	1.868	0.001	3.86833333333333	11.9174964015107	4.66112598854975e-05	0.00311131586028838
MS.gene30739	47	55	55	123	161	108	0.620	0.726	0.778	2.172	2.684	1.777	0.708	2.211	1.64287775973323	4.67625644366903e-05	0.00311950636275829
MS.gene45980	201	206	241	47	57	24	14.731	15.091	18.819	4.528	5.217	2.181	16.2136666666667	3.97533333333333	-2.02806264727296	4.69066896594493e-05	0.00312720821586561
MS.gene012397	158	118	111	37	36	36	12.236	9.139	9.215	3.772	3.458	3.433	10.1966666666667	3.55433333333333	-1.52044671418184	4.71917970774386e-05	0.00314429401785964
MSTRG.47115	0	7	0	81	81	412	0.000	0.489	0.000	7.294	6.885	34.627	0.163	16.2686666666667	6.64108024201955	4.73757766969962e-05	0.00315462513085554
MS.gene017490	451	490	354	944	1126	743	25.901	28.094	21.682	71.965	80.996	52.986	25.2256666666667	68.649	1.44434630745941	4.75402352973309e-05	0.00316364457832818
MS.gene97860	0	0	0	238	4	20	0.000	0.000	0.000	18.690	0.291	1.500	0.001	6.827	12.7370360365402	4.76513790231944e-05	0.00316910726223159
MSTRG.76109	37	25	9	0	0	0	2.960	1.994	0.768	0.000	0.000	0.000	1.90733333333333	0.001	-10.897341281602	4.7754517458126e-05	0.00317367403351283
MS.gene99391	0	0	0	67	59	3	0.000	0.000	0.000	3.027	2.514	0.127	0.001	1.88933333333333	10.8836615421969	4.77782411573124e-05	0.00317367403351283
MS.gene32411	9	13	3	97	29	234	0.583	0.827	0.205	7.930	2.259	17.836	0.538333333333333	9.34166666666667	4.11710830299887	4.78946541897222e-05	0.00317822925078784
MS.gene31532	35	33	24	4	4	2	10.710	10.071	7.728	1.624	1.532	0.760	9.503	1.30533333333333	-2.86396476521099	4.79050966195581e-05	0.00317822925078784
MS.gene66296	49	27	35	106	105	112	2.810	1.537	2.159	8.124	7.585	8.065	2.16866666666667	7.92466666666667	1.86954193113854	4.80281407650056e-05	0.00318445550956788
MSTRG.84580	0	0	2	14	60	32	0.000	0.000	0.159	1.417	5.851	3.065	0.053	3.44433333333333	6.02208859974311	4.82281662045791e-05	0.0031957752660592
MS.gene47412	14	15	12	64	64	35	0.522	0.558	0.477	3.166	2.986	1.619	0.519	2.59033333333333	2.3193313173063	4.82730800915905e-05	0.00319680925658153
MS.gene048952	0	3	3	42	35	18	0.000	0.185	0.233	4.010	3.128	1.644	0.139333333333333	2.92733333333333	4.39297468704566	4.84184349407603e-05	0.00320448950181355
MS.gene047312	0	0	0	6	32	22	0.000	0.000	0.000	0.690	3.357	2.208	0.001	2.085	11.025831668332	4.8541929747862e-05	0.00321071454069091
MS.gene023745	0	0	0	5	120	21	0.000	0.000	0.000	0.316	7.298	1.255	0.001	2.95633333333333	11.5295932304773	4.85734497719322e-05	0.00321085222219676
MSTRG.88310	0	0	0	10	50	11	0.000	0.000	0.000	0.654	3.077	0.668	0.001	1.46633333333333	10.517997385189	4.87469026152241e-05	0.00322036624363567
MSTRG.108858	145	78	57	13	3	4	14.874	7.949	6.217	1.790	0.337	0.552	9.68	0.893	-3.43827496704073	4.90913881625895e-05	0.0032409159566284
MS.gene023230	0	0	1	14	29	14	0.000	0.000	0.107	1.546	2.982	1.467	0.0356666666666667	1.99833333333333	5.80807705190044	4.91173931998418e-05	0.0032409159566284
MS.gene013994	6	1	0	72	36	41	0.216	0.053	0.000	3.445	1.609	1.824	0.0896666666666667	2.29266666666667	4.67631103797017	4.91869750409606e-05	0.00324354496234436
MS.gene028338	0	0	3	21	43	141	0.000	0.000	0.075	0.766	1.491	4.836	0.025	2.36433333333333	6.56336154175893	4.93220453030092e-05	0.00325048669558865
MS.gene023534	42	42	7	0	0	0	2.227	2.228	0.373	0.000	0.000	0.000	1.60933333333333	0.001	-10.6522474600339	4.94393252782139e-05	0.0032562483140669
MS.gene070654	787	800	342	118	154	85	188.281	190.873	87.399	37.451	46.155	25.129	155.517666666667	36.245	-2.10122458442493	4.94819629862583e-05	0.00325708974225177
MS.gene049765	297	284	192	28	2	8	31.426	29.913	21.654	3.971	0.303	1.115	27.6643333333333	1.79633333333333	-3.94490016641245	4.95978774068651e-05	0.0032622150335076
MS.gene055620	65	66	5	0	0	0	3.859	3.915	0.325	0.000	0.000	0.000	2.69966666666667	0.001	-11.3985655704439	4.96196455541314e-05	0.0032622150335076
MS.gene46192	0	0	0	10	19	11	0.000	0.000	0.000	0.949	1.733	0.978	0.001	1.22	10.2526654324503	4.965179534206e-05	0.00326236223973403
MSTRG.86120	50	54	38	9	7	10	12.109	13.042	9.823	2.892	2.122	3.006	11.658	2.67333333333333	-2.12460866568538	4.9722504308177e-05	0.00326372312688747
MS.gene063630	28	18	11	0	0	0	1.327	0.869	0.544	0.000	0.000	0.000	0.913333333333333	0.001	-9.83499767712673	4.97323538726229e-05	0.00326372312688747
MS.gene79733	45	51	39	119	199	100	2.361	2.664	2.189	8.262	13.001	6.443	2.40466666666667	9.23533333333333	1.94132711131754	5.0057847574332e-05	0.00328310849965868
MS.gene07847	1	0	0	21	39	10	0.174	0.000	0.000	4.008	6.991	1.794	0.058	4.26433333333333	6.20012350426179	5.01267795260852e-05	0.00328565375174886
MS.gene43533	0	0	0	13	9	23	0.000	0.000	0.000	0.897	0.587	1.539	0.001	1.00766666666667	9.97680276290655	5.05236201702062e-05	0.00330967642760624
MS.gene043451	78	37	25	3	5	4	14.614	6.846	4.960	0.718	1.072	0.864	8.80666666666667	0.884666666666667	-3.315390190764	5.09726102906634e-05	0.00333708439640015
MS.gene03053	698	728	3	1	2	9	13.334	13.871	0.065	0.026	0.049	0.223	9.09	0.0993333333333333	-6.51585855934047	5.11482732952804e-05	0.00334657598579258
MS.gene36772	0	0	0	54	5	29	0.000	0.000	0.000	9.855	0.835	5.016	0.001	5.23533333333333	12.3540656810421	5.12278074525582e-05	0.0033497703590231
MS.gene047813	49	63	140	10	8	9	0.791	1.003	2.398	0.203	0.166	0.169	1.39733333333333	0.179333333333333	-2.96196063898083	5.13063459168118e-05	0.00335289583531855
MS.gene09552	4	2	2	24	20	19	0.151	0.069	0.077	1.298	1.000	0.930	0.099	1.076	3.44210574247701	5.14294040197094e-05	0.00335892520744294
MS.gene065231	0	0	0	14	16	9	0.000	0.000	0.000	1.397	1.586	0.867	0.001	1.28333333333333	10.3256802297485	5.18088401980903e-05	0.00338168174769941
MS.gene47950	172	136	166	14	4	26	49.229	38.877	50.790	5.314	1.486	9.128	46.2986666666667	5.30933333333333	-3.12436802114391	5.22474830404721e-05	0.00340827331054085
MS.gene23361	817	708	590	256	241	271	41.370	35.716	31.864	17.176	15.244	17.036	36.3166666666667	16.4853333333333	-1.13944873203241	5.28681621312834e-05	0.0034467008031435
MS.gene016595	2	0	2	25	15	67	0.110	0.000	0.122	2.419	1.363	6.039	0.0773333333333333	3.27366666666667	5.40367322054993	5.30184526423317e-05	0.00345443406792062
MS.gene070124	46	46	46	128	177	94	3.657	3.681	3.927	13.518	17.612	9.319	3.755	13.483	1.844256722509	5.31500202430615e-05	0.00346093893009595
MSTRG.81312	32	33	8	0	0	0	1.741	1.835	0.442	0.000	0.000	0.000	1.33933333333333	0.001	-10.3872993480121	5.33727223991462e-05	0.00347336684491341
MS.gene66255	6	10	10	48	30	45	0.297	0.498	0.535	3.282	1.921	2.892	0.443333333333333	2.69833333333333	2.60560483480138	5.34087644118653e-05	0.00347363979391899
MS.gene035341	1511	1840	1625	350	646	515	313.184	380.190	359.424	96.282	167.521	132.409	350.932666666667	132.070666666667	-1.40988417285992	5.37819369701896e-05	0.00349582590306232
MS.gene020832	186	190	160	61	65	49	23.545	24.010	21.613	10.252	10.363	7.732	23.056	9.449	-1.28690868039899	5.38668132357758e-05	0.00349925748637646
MS.gene011260	4	12	14	25	961	111	0.134	0.370	0.469	1.013	36.949	4.217	0.324333333333333	14.0596666666667	5.43794127619813	5.42326818770229e-05	0.00352092774543267
MSTRG.90194	214	238	121	24	16	44	28.399	31.609	17.195	4.189	2.602	7.273	25.7343333333333	4.688	-2.45664993408891	5.44258019768696e-05	0.00353086930471105
MS.gene83855	21	43	36	2	3	4	1.584	3.324	2.988	0.236	0.283	0.424	2.632	0.314333333333333	-3.0657923137813	5.44591036935075e-05	0.00353086930471105
MS.gene066995	101	105	112	26	36	30	11.226	11.584	13.255	3.803	5.003	4.134	12.0216666666667	4.31333333333333	-1.47876180648222	5.44829287597754e-05	0.00353086930471105
MSTRG.46575	30	12	16	0	0	0	3.356	1.347	1.900	0.000	0.000	0.000	2.201	0.001	-11.1039434298916	5.45674094906222e-05	0.00353342264968326
MS.gene051024	625	638	527	874	1219	1043	31.333	31.911	28.173	58.168	76.459	64.866	30.4723333333333	66.4976666666667	1.12580374427254	5.4587119874542e-05	0.00353342264968326
MS.gene042077	17	12	7	44	45	72	0.738	0.520	0.318	2.539	2.422	3.883	0.525333333333333	2.948	2.48843149035985	5.47264144488702e-05	0.00354033809249008
MS.gene95049	63	51	41	135	133	110	2.365	1.886	1.647	6.710	6.221	5.074	1.966	6.00166666666667	1.61009987201591	5.51095411027732e-05	0.00356300986845257
MSTRG.76466	3	2	5	154	21	29	0.146	0.070	0.263	9.528	1.228	1.707	0.159666666666667	4.15433333333333	4.70148191872163	5.52031408493358e-05	0.00356694702158594
MS.gene29219	91	101	44	10	9	16	5.995	6.640	3.082	0.860	0.774	1.306	5.239	0.98	-2.41843780766649	5.56563313624881e-05	0.00359410068780733
MS.gene67602	65	53	279	6	0	2	3.174	2.581	14.540	0.389	0.000	0.121	6.765	0.17	-5.3144832827262	5.61156620019056e-05	0.00362161849381529
MSTRG.48495	277	352	162	66	59	51	53.767	68.068	33.486	17.044	14.339	12.300	51.7736666666667	14.561	-1.83010905669701	5.64934348597343e-05	0.00364363132632552
MS.gene89398	59	79	53	5	12	14	2.747	3.699	2.635	0.338	0.711	0.792	3.027	0.613666666666667	-2.30236154919876	5.65383558608662e-05	0.00364363132632552
MSTRG.97766	75	59	52	131	197	293	2.842	2.226	2.113	6.567	9.353	13.764	2.39366666666667	9.89466666666667	2.04742884452514	5.65569619094995e-05	0.00364363132632552
MS.gene29923	15	16	15	0	0	0	0.540	0.549	0.577	0.000	0.000	0.000	0.555333333333333	0.001	-9.11721018464439	5.68166139327121e-05	0.0036581983953016
MS.gene041417	222	217	174	439	379	386	7.287	7.110	6.097	19.124	15.582	15.722	6.83133333333333	16.8093333333333	1.29902341269586	5.69041650318298e-05	0.00366167391151721
MS.gene40797	963	1031	793	1755	1601	2113	59.621	63.672	52.438	144.204	124.101	162.397	58.577	143.567333333333	1.29332130903276	5.69499661765882e-05	0.00366246038377386
MS.gene011726	126	96	84	245	222	218	11.653	8.823	8.289	29.974	25.608	24.999	9.58833333333333	26.8603333333333	1.48612523903811	5.69917270676207e-05	0.00366298625295545
MS.gene033759	0	0	0	14	9	16	0.000	0.000	0.000	1.610	0.953	1.809	0.001	1.45733333333333	10.5091151849507	5.74747943605416e-05	0.0036918585517693
MSTRG.2489	0	0	1	2	84	139	0.000	0.000	0.047	0.138	4.534	7.481	0.0156666666666667	4.051	8.01443601872995	5.75619218473443e-05	0.00369527887927596
MSTRG.76511	38	35	20	0	0	2	4.416	4.060	2.558	0.000	0.000	0.290	3.678	0.0966666666666667	-5.24975917511816	5.81408279579553e-05	0.00373024712080834
MS.gene059089	7254	5361	4483	862	1515	1750	194.391	143.290	128.221	30.669	50.813	58.198	155.300666666667	46.56	-1.7379010595063	5.83448262923412e-05	0.00374113474644659
MS.gene79935	56	26	8	0	0	0	3.276	1.529	0.497	0.000	0.000	0.000	1.76733333333333	0.001	-10.7873584541461	5.86433636505391e-05	0.00375587947352175
MS.gene31948	0	0	3	15	63	103	0.000	0.000	0.062	0.435	1.662	2.721	0.0206666666666667	1.606	6.28002236785159	5.86436485138676e-05	0.00375587947352175
MSTRG.25098	0	0	0	27	8	15	0.000	0.000	0.000	2.082	0.598	1.099	0.001	1.25966666666667	10.2988263025388	5.93502530049827e-05	0.00379890381176846
MS.gene021713	88	60	74	170	306	182	4.411	3.018	3.974	11.301	19.174	11.353	3.801	13.9426666666667	1.87505558633477	5.97184488405271e-05	0.00382022945163419
MSTRG.60517	0	0	0	10	11	17	0.000	0.000	0.000	1.412	1.551	2.310	0.001	1.75766666666667	10.7794457806587	5.97873607275789e-05	0.00382091423579536
MS.gene02444	31	32	21	66	73	76	1.060	1.108	0.784	3.020	3.133	3.240	0.984	3.131	1.66989328779943	5.97992170212037e-05	0.00382091423579536
MS.gene53889	1	0	0	93	120	2	0.221	0.000	0.000	21.800	26.625	0.353	0.0736666666666667	16.2593333333333	7.78604042599128	6.03857316636209e-05	0.0038561310026646
MS.gene78406	0	0	0	12	9	23	0.000	0.000	0.000	2.500	1.674	4.483	0.001	2.88566666666667	11.4946889434236	6.05612084983634e-05	0.00386488719551691
MS.gene042865	0	0	0	13	27	8	0.000	0.000	0.000	2.172	4.156	1.241	0.001	2.523	11.3009244909763	6.05937205861733e-05	0.00386488719551691
MS.gene028134	0	1	0	18	15	15	0.000	0.060	0.000	1.382	1.077	1.092	0.02	1.18366666666667	5.88711904941246	6.06843161526806e-05	0.00386840348496369
MS.gene79790	463	373	191	1133	1039	976	8.835	7.095	3.895	28.721	24.831	23.131	6.60833333333333	25.561	1.95158591344066	6.07901079722366e-05	0.00387288380638542
MSTRG.75846	160	147	188	308	669	683	6.660	6.106	8.381	17.016	34.869	35.313	7.049	29.066	2.04384203405084	6.10266189156547e-05	0.00388568203451866
MS.gene001954	459	444	316	108	161	132	81.068	78.159	59.572	25.304	35.547	28.913	72.933	29.9213333333333	-1.28539727359547	6.14683390462983e-05	0.00390924299695612
MS.gene93021	459	444	316	108	161	132	81.068	78.159	59.572	25.304	35.547	28.913	72.933	29.9213333333333	-1.28539727359547	6.14683390462983e-05	0.00390924299695612
MS.gene09228	1	0	0	35	4	155	0.157	0.000	0.000	5.030	0.607	20.875	0.0523333333333333	8.83733333333333	7.39973713832983	6.15453857873206e-05	0.00391186202087591
MS.gene46972	46	49	15	225	267	112	6.799	7.196	2.438	44.320	49.776	20.640	5.47766666666667	38.2453333333333	2.80365034071288	6.16743843740013e-05	0.00391777816171946
MSTRG.33138	1	3	4	39	17	28	0.080	0.234	0.336	4.060	1.675	2.756	0.216666666666667	2.83033333333333	3.70742284926229	6.20475156347801e-05	0.00393918657176104
MS.gene009287	63	107	65	565	175	574	7.726	13.001	8.466	91.280	26.691	86.776	9.731	68.249	2.81014793211695	6.24299608299504e-05	0.00395924126639229
MS.gene051228	0	12	4	140	58	173	0.000	0.568	0.186	9.179	3.576	10.606	0.251333333333333	7.787	4.95339369838237	6.24910992109428e-05	0.00395924126639229
MS.gene06128	11	19	65	0	0	0	0.693	1.193	4.299	0.000	0.000	0.000	2.06166666666667	0.001	-11.0095953791426	6.25022361063341e-05	0.00395924126639229
MS.gene020792	37	42	64	159	196	125	1.015	1.160	1.899	5.829	6.798	4.272	1.358	5.633	2.05241999199482	6.25086042058084e-05	0.00395924126639229
MSTRG.99934	314	281	374	48	106	56	25.985	23.252	33.026	5.297	11.003	5.782	27.421	7.36066666666667	-1.89737284048105	6.26346754684059e-05	0.00396330797008072
MS.gene88922	0	0	0	7	16	24	0.000	0.000	0.000	0.551	1.276	1.824	0.001	1.217	10.2491134527137	6.26863921462313e-05	0.00396330797008072
MS.gene051537	31	50	36	3	0	0	2.539	4.114	3.160	0.322	0.000	0.000	3.271	0.107333333333333	-4.92956166668932	6.27082835072297e-05	0.00396330797008072
MS.gene54724	65	55	58	15	10	8	4.014	3.370	3.807	1.240	0.770	0.585	3.73033333333333	0.865	-2.1085325140288	6.28676334684774e-05	0.00396330797008072
MS.gene023546	3708	3880	2781	1110	1295	1470	216.847	226.319	173.613	86.151	94.779	106.687	205.593	95.8723333333333	-1.10060469464196	6.2927735345811e-05	0.00396330797008072
MS.gene023548	3708	3880	2781	1110	1295	1470	216.847	226.319	173.613	86.151	94.779	106.687	205.593	95.8723333333333	-1.10060469464196	6.2927735345811e-05	0.00396330797008072
MS.gene034860	12	14	10	29	108	71	1.177	1.313	1.014	3.709	12.883	8.358	1.168	8.31666666666667	2.83196513551081	6.29361823065903e-05	0.00396330797008072
MS.gene034861	12	14	10	29	108	71	1.177	1.313	1.014	3.709	12.883	8.358	1.168	8.31666666666667	2.83196513551081	6.29361823065903e-05	0.00396330797008072
MS.gene73548	12	14	10	29	108	71	1.177	1.313	1.014	3.709	12.883	8.358	1.168	8.31666666666667	2.83196513551081	6.29361823065903e-05	0.00396330797008072
MS.gene73549	12	14	10	29	108	71	1.177	1.313	1.014	3.709	12.883	8.358	1.168	8.31666666666667	2.83196513551081	6.29361823065903e-05	0.00396330797008072
MS.gene56976	15	18	13	0	0	0	0.962	1.187	0.886	0.000	0.000	0.000	1.01166666666667	0.001	-9.98251830042189	6.31112916953874e-05	0.00397204188414074
MSTRG.76257	44	66	34	0	5	4	5.929	9.006	4.940	0.000	0.874	0.694	6.625	0.522666666666667	-3.66395739583123	6.37532545173326e-05	0.00401013118235609
MS.gene56607	6	8	2	12	262	95	0.317	0.384	0.124	0.830	16.494	5.918	0.275	7.74733333333333	4.8161962900164	6.39901117728614e-05	0.00402270979312161
MS.gene35716	308	282	281	106	109	117	57.870	52.921	56.445	26.430	25.727	27.375	55.7453333333333	26.5106666666667	-1.07227808599473	6.40853370526523e-05	0.00402495119368511
MS.gene35503	0	0	0	15	9	14	0.000	0.000	0.000	2.531	1.424	2.105	0.001	2.02	10.9801395776392	6.40995711325849e-05	0.00402495119368511
MS.gene87330	0	0	0	98	61	2	0.000	0.000	0.000	9.385	5.562	0.200	0.001	5.049	12.3017819620511	6.42076050332034e-05	0.00402941512138751
MS.gene29581	292	265	322	101	94	91	67.985	61.499	80.027	31.125	27.546	26.340	69.837	28.337	-1.30130455603915	6.45549076649885e-05	0.0040488808389996
MS.gene026012	0	0	0	929	1129	0	0.000	0.000	0.000	85.196	97.579	0.000	0.001	60.925	15.8947467254981	6.47431255093026e-05	0.00405759854742889
MS.gene44888	0	6	4	36	37	50	0.000	0.439	0.255	3.283	3.141	4.202	0.231333333333333	3.542	3.93651914489481	6.47683054100458e-05	0.00405759854742889
MS.gene005063	0	0	0	6	19	33	0.000	0.000	0.000	0.991	2.881	4.801	0.001	2.891	11.497352893477	6.49485202209265e-05	0.00406655287054905
MS.gene27621	0	0	0	16	13	9	0.000	0.000	0.000	0.927	0.710	0.503	0.001	0.713333333333333	9.47843258056735	6.528647088793e-05	0.00408536740088728
MS.gene072631	6	42	64	0	0	0	0.515	3.368	5.540	0.000	0.003	0.000	3.141	0.001	-11.617008227652	6.54817477531412e-05	0.00409523751573114
MS.gene60367	280	286	223	34	65	81	34.728	35.406	29.516	5.682	10.099	12.435	33.2166666666667	9.40533333333333	-1.82035632418753	6.628959010897e-05	0.00414338429408903
MS.gene91854	282	232	174	38	77	44	9.211	7.548	6.041	1.635	3.153	1.787	7.6	2.19166666666667	-1.79397102487244	6.63963545239703e-05	0.00414768063455294
MS.gene89074	336	416	287	687	765	597	15.106	18.644	13.803	41.033	43.100	33.343	15.851	39.1586666666667	1.30475778345899	6.66078189387247e-05	0.00415850876453732
MSTRG.75637	4	7	5	41	191	20	0.127	0.231	0.162	1.823	7.933	0.809	0.173333333333333	3.52166666666667	4.34463733379385	6.69354369086627e-05	0.00417657214166352
MS.gene021584	4	7	0	60	41	38	0.245	0.483	0.000	5.431	3.507	3.231	0.242666666666667	4.05633333333333	4.06312835733528	6.70626408555157e-05	0.00417972699320634
MS.gene54078	4	7	0	60	41	38	0.245	0.483	0.000	5.431	3.507	3.231	0.242666666666667	4.05633333333333	4.06312835733528	6.70626408555157e-05	0.00417972699320634
MS.gene068377	107	95	132	25	11	9	14.682	12.991	19.363	4.589	1.828	1.484	15.6786666666667	2.63366666666667	-2.57365821033776	6.74585852505701e-05	0.00420200336566515
MSTRG.50142	114	108	76	23	21	30	23.622	22.319	16.809	6.325	5.446	7.715	20.9166666666667	6.49533333333333	-1.68717748814042	6.75209151209968e-05	0.00420348528096297
MS.gene030544	0	1	1	4	67	81	0.000	0.074	0.069	0.324	4.973	5.954	0.0476666666666667	3.75033333333333	6.29789427807336	6.77197310022421e-05	0.00421064066322792
MS.gene29086	11	36	16	0	0	0	0.343	1.125	0.546	0.000	0.000	0.000	0.671333333333333	0.001	-9.39088546728563	6.77674502826578e-05	0.00421064066322792
MS.gene31716	0	0	1	71	4	57	0.000	0.000	0.063	4.199	0.200	3.138	0.021	2.51233333333333	6.90249475383701	6.77820162877981e-05	0.00421064066322792
MSTRG.105082	282	254	444	937	926	1036	11.021	9.917	18.530	48.607	45.315	50.264	13.156	48.062	1.86917577117946	6.77902723446248e-05	0.00421064066322792
MS.gene018753	116	105	31	7	3	10	22.186	20.115	6.417	1.858	0.765	2.441	16.2393333333333	1.688	-3.26610559821536	6.7870916981772e-05	0.00421085376291346
MS.gene020323	116	105	31	7	3	10	22.186	20.115	6.417	1.858	0.765	2.441	16.2393333333333	1.688	-3.26610559821536	6.7870916981772e-05	0.00421085376291346
MS.gene65537	0	0	0	18	10	11	0.000	0.000	0.000	1.107	0.567	0.648	0.001	0.774	9.59618975614441	6.81601835710372e-05	0.00422399036957056
MS.gene60467	243	237	324	77	47	54	85.265	82.934	121.346	35.855	20.641	23.516	96.515	26.6706666666667	-1.85549929076241	6.81831250776888e-05	0.00422399036957056
MS.gene31240	0	0	0	21	26	6	0.000	0.000	0.000	6.254	7.154	1.777	0.001	5.06166666666667	12.3053967873337	6.81988359843565e-05	0.00422399036957056
MSTRG.30384	109	152	96	351	249	320	5.801	8.050	5.469	24.739	16.602	21.142	6.44	20.8276666666667	1.69336862917206	6.83485645530161e-05	0.00422923052133987
MS.gene010695	738	1127	644	219	153	234	103.641	157.928	96.508	40.753	26.956	40.819	119.359	36.176	-1.72220255141818	6.8379231890867e-05	0.00422923052133987
MS.gene83065	7	19	16	61	136	55	0.419	1.051	0.968	4.532	9.563	3.851	0.812666666666667	5.982	2.8798922852203	6.83997674855004e-05	0.00422923052133987
MSTRG.74352	4	7	8	22	50	37	0.221	0.388	0.529	1.719	3.683	2.722	0.379333333333333	2.708	2.83568968198957	6.86080604987785e-05	0.00423894583293954
MS.gene24448	66	65	44	6	9	1	11.769	11.691	8.434	1.430	2.100	0.227	10.6313333333333	1.25233333333333	-3.08563202407628	6.86346230949961e-05	0.00423894583293954
MS.gene21256	0	0	0	12	52	8	0.000	0.000	0.000	1.220	4.960	0.743	0.001	2.30766666666667	11.1722191320956	6.89265368994963e-05	0.0042544331089385
MS.gene42063	0	0	0	10	10	47	0.000	0.000	0.000	0.746	0.669	3.252	0.001	1.55566666666667	10.603317251243	6.8963397236667e-05	0.0042544331089385
MS.gene009304	60	90	16	4	3	1	4.596	6.866	1.311	0.412	0.281	0.137	4.25766666666667	0.276666666666667	-3.94384226455887	6.91044743941903e-05	0.00426072641163049
MS.gene27916	180	220	200	350	592	426	9.845	12.025	11.690	25.480	40.609	28.976	11.1866666666667	31.6883333333333	1.5021715672585	6.92392084540226e-05	0.0042649990144989
MS.gene97305	219	199	9	3	6	4	7.080	6.398	0.300	0.121	0.240	0.163	4.59266666666667	0.174666666666667	-4.7166558611564	6.92802063578621e-05	0.0042649990144989
MS.gene53356	427	469	635	1253	1509	2653	13.002	14.218	20.614	50.581	57.465	100.186	15.9446666666667	69.4106666666667	2.1220834481827	6.93133218609859e-05	0.0042649990144989
MS.gene05373	7	3	0	25	69	145	0.404	0.201	0.000	2.029	5.272	11.053	0.201666666666667	6.118	4.9230155601174	6.93301847685574e-05	0.0042649990144989
MSTRG.29721	9	9	11	78	50	30	1.119	1.116	1.460	12.870	7.781	4.642	1.23166666666667	8.431	2.77509189556911	6.94501760331145e-05	0.00426997220965716
MS.gene032673	23	16	13	45	58	66	1.810	1.273	1.090	4.616	5.718	6.348	1.391	5.56066666666667	1.99913543771555	6.96533559324518e-05	0.00427282988276294
MS.gene032674	23	16	13	45	58	66	1.810	1.273	1.090	4.616	5.718	6.348	1.391	5.56066666666667	1.99913543771555	6.96533559324518e-05	0.00427282988276294
MS.gene34339	23	16	13	45	58	66	1.810	1.273	1.090	4.616	5.718	6.348	1.391	5.56066666666667	1.99913543771555	6.96533559324518e-05	0.00427282988276294
MS.gene34342	23	16	13	45	58	66	1.810	1.273	1.090	4.616	5.718	6.348	1.391	5.56066666666667	1.99913543771555	6.96533559324518e-05	0.00427282988276294
MS.gene020480	1948	1682	1010	352	395	495	236.278	203.412	130.738	56.633	60.031	74.505	190.142666666667	63.723	-1.57719620498237	6.97866042318395e-05	0.00427619377728468
MS.gene063698	1948	1682	1010	352	395	495	236.278	203.412	130.738	56.633	60.031	74.505	190.142666666667	63.723	-1.57719620498237	6.97866042318395e-05	0.00427619377728468
MS.gene005509	30	18	96	0	2	1	3.222	1.866	10.806	0.000	0.200	0.157	5.298	0.119	-5.47641436506168	6.99718098430562e-05	0.00428513492396527
MS.gene58132	186	147	44	3	9	0	4.879	3.838	1.228	0.097	0.286	0.000	3.315	0.127666666666667	-4.69855507379615	7.00386940071311e-05	0.0042868239929056
MSTRG.65382	18	18	13	84	52	49	0.932	1.009	0.752	6.252	3.329	3.007	0.897666666666667	4.196	2.22476294879675	7.0106538152712e-05	0.00428856989137201
MS.gene99558	0	0	0	6	21	22	0.000	0.000	0.000	0.230	0.741	0.747	0.001	0.572666666666667	9.16155182041731	7.03713115459663e-05	0.00430235367170322
MS.gene00942	211	183	127	41	34	53	12.585	10.872	8.095	3.258	2.529	3.941	10.5173333333333	3.24266666666667	-1.69751632293432	7.06909384115223e-05	0.00431947375492703
MS.gene29810	1	6	38	297	541	315	0.174	1.040	6.758	66.476	114.142	65.908	2.65733333333333	82.1753333333333	4.95065428884996	7.10383864146661e-05	0.00433827368770864
MSTRG.83803	0	0	0	5	33	24	0.000	0.000	0.000	0.481	3.274	2.413	0.001	2.056	11.0056245491939	7.11131820195817e-05	0.00434041117116719
MS.gene68806	0	0	0	6	17	52	0.000	0.000	0.000	1.171	3.051	9.454	0.001	4.55866666666667	12.1543962067122	7.17549887203115e-05	0.00437713457478992
MS.gene04101	125	132	169	37	30	40	10.488	11.036	15.132	4.120	3.110	4.203	12.2186666666667	3.811	-1.68084534977135	7.18496254043855e-05	0.00438045759801919
MS.gene27075	1657	1940	1312	551	582	395	436.084	509.172	368.506	192.311	191.846	128.903	437.920666666667	171.02	-1.35650448459143	7.26434066875004e-05	0.00442637785888585
MS.gene34155	15	10	13	34	49	60	0.968	0.666	0.887	3.000	4.081	4.898	0.840333333333333	3.993	2.24843945449566	7.29247184525281e-05	0.00443934635559153
MS.gene047519	704	604	399	138	199	126	126.068	107.919	76.256	32.669	44.671	28.098	103.414333333333	35.146	-1.55700374928733	7.29376425159991e-05	0.00443934635559153
MS.gene96151	117	164	158	24	7	4	5.338	7.449	7.686	1.432	0.399	0.254	6.82433333333333	0.695	-3.29560323360808	7.36904041278189e-05	0.00448266167218137
MSTRG.16720	28	40	49	166	100	211	4.170	6.053	7.907	33.318	18.883	39.536	6.04333333333333	30.579	2.33912480383453	7.38201913416712e-05	0.0044880536620045
MS.gene021455	34	63	21	160	154	135	0.501	0.933	0.326	3.145	2.854	2.487	0.586666666666667	2.82866666666667	2.26950924976608	7.39585504866475e-05	0.00449396050227222
MS.gene35316	102	86	22	3	8	2	18.955	15.967	4.456	0.822	1.946	0.463	13.126	1.077	-3.60733718321896	7.41232735091969e-05	0.00450146182719828
MS.gene072520	1453	1160	1004	5436	2662	3581	119.489	95.157	88.099	593.316	273.961	365.512	100.915	410.929666666667	2.02575085573338	7.47341494540126e-05	0.00453603432440131
MS.gene061558	0	0	0	33	4	46	0.000	0.000	0.000	2.674	0.341	3.483	0.001	2.166	11.0808175276083	7.4814085060159e-05	0.00453836054366604
MS.gene26409	116	144	99	219	254	227	18.691	23.092	17.016	46.621	51.080	45.254	19.5996666666667	47.6516666666667	1.28169755627727	7.57584462436409e-05	0.00458917865149791
MS.gene47570	116	144	99	219	254	227	18.691	23.092	17.016	46.621	51.080	45.254	19.5996666666667	47.6516666666667	1.28169755627727	7.57584462436409e-05	0.00458917865149791
MS.gene04651	0	3	0	90	244	7	0.000	0.072	0.000	2.625	6.679	0.189	0.024	3.16433333333333	7.04272336637394	7.57780393448953e-05	0.00458917865149791
MS.gene043541	0	0	0	9	14	12	0.000	0.000	0.000	0.360	0.533	0.443	0.001	0.445333333333333	8.7987417917529	7.62012297770044e-05	0.00461224646602545
MS.gene72756	179	238	203	4	3	28	5.797	7.687	7.011	0.190	0.130	1.140	6.83166666666667	0.486666666666667	-3.81123171575476	7.64869710927544e-05	0.00462440905603477
MS.gene86449	179	238	203	4	3	28	5.797	7.687	7.011	0.190	0.130	1.140	6.83166666666667	0.486666666666667	-3.81123171575476	7.64869710927544e-05	0.00462440905603477
MS.gene85515	0	0	0	14	16	8	0.000	0.000	0.000	0.400	0.433	0.208	0.001	0.347	8.43879185257826	7.65317369742433e-05	0.0046245521062497
MS.gene70188	174	145	226	25	43	49	6.611	5.479	9.159	1.268	2.051	2.319	7.083	1.87933333333333	-1.91413956510054	7.66311284326695e-05	0.00462569677160938
MSTRG.30770	14	13	25	0	0	0	3.425	3.142	6.583	0.000	0.000	0.000	4.38333333333333	0.001	-12.0978126783459	7.66745459237737e-05	0.00462569677160938
MSTRG.69987	426	440	297	55	121	105	19.447	20.014	14.463	3.346	6.916	5.970	17.9746666666667	5.41066666666667	-1.73208674719766	7.66779110944326e-05	0.00462569677160938
MS.gene054476	279	315	210	544	624	468	17.442	19.651	14.057	45.185	48.933	36.381	17.05	43.4996666666667	1.35123260653515	7.69593400730075e-05	0.00463846197007267
MSTRG.30094	50	51	49	93	120	104	4.934	5.039	5.208	12.189	14.849	12.772	5.06033333333333	13.27	1.39086404460715	7.69966868395556e-05	0.00463846197007267
MS.gene04551	2352	2701	1947	718	639	920	221.017	253.155	195.316	89.613	75.137	107.317	223.162666666667	90.689	-1.29909621925703	7.70170956981903e-05	0.00463846197007267
MS.gene011049	784	831	511	188	224	122	50.721	53.562	35.257	16.124	18.165	9.800	46.5133333333333	14.6963333333333	-1.66218807865271	7.7368738163283e-05	0.00465706858248856
MS.gene90714	120	86	53	14	3	6	8.190	5.875	3.878	1.294	0.296	0.492	5.981	0.694	-3.10737914968909	7.78562375039072e-05	0.00467854050574875
MS.gene45510	0	0	0	6	41	16	0.000	0.000	0.000	0.820	5.149	1.940	0.001	2.63633333333333	11.3643170783554	7.78831554447913e-05	0.00467854050574875
MS.gene029104	0	0	0	2	50	97	0.000	0.000	0.000	0.116	3.659	7.035	0.001	3.60333333333333	11.8151164019009	7.78970345506531e-05	0.00467854050574875
MS.gene75176	0	0	0	2	50	97	0.000	0.000	0.000	0.116	3.659	7.035	0.001	3.60333333333333	11.8151164019009	7.78970345506531e-05	0.00467854050574875
MS.gene013451	377	410	205	76	67	93	26.667	28.947	15.479	7.110	5.961	8.123	23.6976666666667	7.06466666666667	-1.74605161828516	7.80738084463095e-05	0.00468657693298788
MS.gene32451	3	2	2	16	27	16	0.105	0.091	0.075	0.910	1.397	0.818	0.0903333333333333	1.04166666666667	3.52749143308295	7.82188617575552e-05	0.00469164146461656
MS.gene072250	429	385	251	46	100	92	59.089	52.949	36.851	8.325	17.173	15.683	49.6296666666667	13.727	-1.85418640223169	7.82442085278952e-05	0.00469164146461656
MS.gene001026	305	277	170	41	78	62	85.388	77.339	50.800	15.233	27.332	21.543	71.1756666666667	21.3693333333333	-1.73584220059836	7.891900122307e-05	0.00472950300186826
MS.gene72023	0	0	0	18	28	6	0.000	0.000	0.000	1.941	2.741	0.635	0.001	1.77233333333333	10.7914342503617	7.92132857442916e-05	0.00474403899495377
MS.gene000398	0	0	0	14	8	17	0.000	0.000	0.000	0.466	0.259	0.536	0.001	0.420333333333333	8.71539005960706	7.92485472522762e-05	0.00474403899495377
MS.gene048962	0	4	4	105	131	13	0.000	0.485	0.538	16.496	19.474	1.858	0.341	12.6093333333333	5.20857645163796	7.93878568284275e-05	0.00474672027394993
MS.gene81063	2	15	11	79	137	50	0.081	0.604	0.484	4.304	7.028	2.575	0.389666666666667	4.63566666666667	3.57246440215793	7.94124862170217e-05	0.00474672027394993
MS.gene24336	0	0	0	29	5	29	0.000	0.000	0.000	2.841	0.501	2.584	0.001	1.97533333333333	10.9478804102401	7.94238974966408e-05	0.00474672027394993
MS.gene93077	2	0	0	11	42	36	0.064	0.000	0.000	0.509	1.755	1.487	0.0213333333333333	1.25033333333333	5.87305954766147	7.98556811643886e-05	0.00476991190832413
MS.gene063880	208	224	200	75	64	77	10.406	11.187	10.724	4.972	4.018	4.799	10.7723333333333	4.59633333333333	-1.22877544422074	7.99910529827405e-05	0.00477488184193365
MS.gene39938	0	0	0	30	4	49	0.000	0.000	0.000	1.990	0.279	2.995	0.001	1.75466666666667	10.7769812730141	8.00264417993465e-05	0.00477488184193365
MS.gene034337	387	367	256	86	81	39	84.190	79.666	59.510	24.698	22.020	10.633	74.4553333333333	19.117	-1.96151905337632	8.04392223357421e-05	0.00479688681255298
MS.gene02409	0	0	0	10	15	10	0.000	0.000	0.000	0.426	0.598	0.391	0.001	0.471666666666667	8.88162383699809	8.07977202527269e-05	0.00481563243058192
MS.gene036746	8947	8974	5008	8	477	35	634.617	634.819	379.140	0.723	42.328	3.087	549.525333333333	15.3793333333333	-5.15912112000343	8.11337270722954e-05	0.00483301781090948
MS.gene94545	931	1005	453	153	221	194	56.992	61.312	29.613	12.395	16.916	14.726	49.3056666666667	14.679	-1.74799977548508	8.13361680029008e-05	0.00484243222929934
MS.gene023299	338	307	242	827	785	526	20.680	18.714	15.825	67.171	60.148	39.932	18.4063333333333	55.7503333333333	1.59877817033189	8.20186808078608e-05	0.00488040235445356
MS.gene039475	155	199	95	33	37	37	20.605	26.419	13.442	5.838	6.202	6.123	20.1553333333333	6.05433333333333	-1.73512163009152	8.211590422892e-05	0.00488352326840148
MS.gene96899	23	35	24	68	93	161	1.357	2.024	1.503	5.273	6.760	11.647	1.628	7.89333333333333	2.27753397552891	8.23476728048442e-05	0.00489463796884161
MS.gene68922	0	0	0	14	10	11	0.000	0.000	0.000	1.260	0.834	0.911	0.001	1.00166666666667	9.9681867748774	8.24094290858179e-05	0.00489564075729312
MS.gene22726	0	0	0	33	7	15	0.000	0.000	0.000	5.140	1.001	2.150	0.001	2.76366666666667	11.4323679035189	8.33501969908415e-05	0.00494614036223672
MS.gene86330	0	0	0	12	19	8	0.000	0.000	0.000	1.112	1.668	0.717	0.001	1.16566666666667	10.1869395799766	8.37672061681456e-05	0.00496818334788453
MS.gene37285	0	2	0	85	5	127	0.000	0.164	0.000	8.323	0.460	11.618	0.0546666666666667	6.80033333333333	6.95880024573999	8.44590369513833e-05	0.00500649302189531
MS.gene61465	0	0	0	71	2	63	0.000	0.000	0.000	7.074	0.166	5.921	0.001	4.387	12.0990189910192	8.45395807428127e-05	0.0050085453946869
MS.gene70516	101	124	41	10	1	3	13.774	16.834	5.912	1.810	0.174	0.540	12.1733333333333	0.841333333333333	-3.85490294988903	8.46198840531636e-05	0.00500896029260001
MS.gene44458	1247	1200	543	227	248	171	239.515	229.859	111.285	57.782	59.618	40.830	193.553	52.7433333333333	-1.87566801276075	8.46384323761054e-05	0.00500896029260001
MS.gene28255	16	8	19	186	36	190	0.835	0.428	1.069	12.682	2.285	12.131	0.777333333333333	9.03266666666667	3.53854668204032	8.48767997412655e-05	0.00502034303024936
MS.gene010908	0	0	0	107	28	3	0.000	0.000	0.000	10.291	2.537	0.240	0.001	4.356	12.0887882387169	8.57652614578775e-05	0.00507014475187572
MSTRG.26800	5	6	7	34	31	22	1.093	1.457	1.807	5.743	5.130	3.635	1.45233333333333	4.836	1.73544163205512	8.59927060656358e-05	0.0050808366471175
MSTRG.58498	0	0	0	5	18	68	0.000	0.000	0.000	0.250	0.849	3.180	0.001	1.42633333333333	10.4780954629023	8.60504094044147e-05	0.00508149331550596
MS.gene00599	9	7	0	45	80	118	0.378	0.308	0.000	2.649	4.424	6.466	0.228666666666667	4.513	4.30276879776083	8.64025426746468e-05	0.00509952669346522
MS.gene72096	0	0	1	30	18	10	0.000	0.000	0.036	1.063	0.607	0.346	0.012	0.672	5.8073549220576	8.73166755148492e-05	0.00515069215706036
MS.gene86316	0	0	0	8	10	90	0.000	0.000	0.000	0.391	0.461	4.117	0.001	1.65633333333333	10.693777325829	8.75531339644417e-05	0.00516184882243333
MS.gene045371	0	0	0	507	0	1301	0.000	0.000	0.000	39.546	0.000	94.862	0.001	44.8026666666667	15.4512969839815	8.86699185848039e-05	0.00522486656944601
MS.gene008792	588	575	286	83	144	78	200.862	196.091	104.514	37.618	61.757	33.035	167.155666666667	44.1366666666667	-1.92114268172783	8.92087913656734e-05	0.00525378124959719
MS.gene67150	35	17	0	674	592	276	1.871	0.899	0.000	47.711	39.529	18.258	0.923333333333333	35.166	5.25118586250446	8.95678392973442e-05	0.00527207999576974
MSTRG.7492	0	0	0	25	7	15	0.000	0.000	0.000	4.704	1.191	2.751	0.001	2.882	11.4928546201747	8.99015480490383e-05	0.00528779032438825
MS.gene93993	349	331	175	647	1194	756	9.741	9.204	5.205	23.966	41.722	26.194	8.05	30.6273333333333	1.92775907121028	8.9931704884388e-05	0.00528779032438825
MS.gene66784	0	0	0	6	61	14	0.000	0.000	0.000	1.312	12.267	2.845	0.001	5.47466666666667	12.4185554113874	9.06226768409559e-05	0.00532277355912059
MS.gene022372	45	67	61	221	133	176	2.252	3.321	3.244	14.532	8.243	10.852	2.939	11.209	1.93126031115178	9.0650343194317e-05	0.00532277355912059
MS.gene017684	1180	1176	1441	418	386	468	46.589	46.310	60.705	21.906	19.062	22.951	51.2013333333333	21.3063333333333	-1.26489904287418	9.06730840088571e-05	0.00532277355912059
MS.gene66631	41	58	5	0	0	0	3.758	5.325	0.501	0.000	0.000	0.000	3.19466666666667	0.001	-11.6414496920676	9.11272810812363e-05	0.00534655865924177
MS.gene70835	198	230	267	584	651	1372	15.995	18.538	23.102	62.708	65.969	137.895	19.2116666666667	88.8573333333333	2.20950816344982	9.11865665104284e-05	0.00534716065015722
MSTRG.59017	0	0	1	10	40	15	0.000	0.000	0.080	0.989	3.732	1.388	0.0266666666666667	2.03633333333333	6.25479243019288	9.14559484551623e-05	0.00535904544149876
MSTRG.41985	5	0	3	45	28	30	0.253	0.000	0.134	2.844	1.641	1.752	0.129	2.079	4.01044678743512	9.14875090498826e-05	0.00535904544149876
MS.gene058975	0	0	0	3	18	183	0.000	0.000	0.000	0.370	2.426	23.959	0.001	8.91833333333333	13.1225584077676	9.16478172959036e-05	0.00536555417738283
MSTRG.23631	85	96	130	214	316	325	6.056	6.818	9.915	20.341	28.284	28.884	7.59633333333333	25.8363333333333	1.76602622008733	9.20091470925392e-05	0.00538381849430432
MS.gene060595	10	9	4	209	158	13	0.626	0.554	0.268	16.691	11.924	0.966	0.482666666666667	9.86033333333333	4.35253731673064	9.22172534903647e-05	0.00539310232610942
MS.gene27126	36	24	24	2	0	0	1.238	0.823	0.881	0.091	0.000	0.000	0.980666666666667	0.0303333333333333	-5.01478689105614	9.25812983499169e-05	0.00541149100269316
MS.gene49941	13408	15129	8593	4083	3668	3878	469.196	527.992	320.986	189.617	160.674	168.444	439.391333333333	172.911666666667	-1.34547120041755	9.26447787930065e-05	0.00541230102996959
MS.gene84694	16	23	10	0	0	0	1.599	2.236	1.068	0.000	0.000	0.000	1.63433333333333	0.001	-10.6744865455645	9.28144057606049e-05	0.00541930794234966
MS.gene004347	0	1	0	6	29	49	0.000	0.074	0.000	0.576	2.612	4.403	0.0246666666666667	2.53033333333333	6.68062087055135	9.28797877931418e-05	0.00541945300241492
MS.gene013648	0	0	0	10	67	8	0.000	0.000	0.000	0.325	2.032	0.228	0.001	0.861666666666667	9.75098606448114	9.29162658340139e-05	0.00541945300241492
MSTRG.89643	2	3	1	72	1	411	0.091	0.134	0.028	4.262	0.056	22.854	0.0843333333333333	9.05733333333333	6.74683956415405	9.33282630234719e-05	0.00543783871525449
MS.gene017136	233	244	410	15	54	51	12.916	13.519	24.271	1.119	3.775	3.518	16.902	2.804	-2.59163571508546	9.3331200833927e-05	0.00543783871525449
MS.gene95412	4	0	0	18	201	57	0.151	0.000	0.000	0.901	9.492	2.685	0.0503333333333333	4.35933333333333	6.43644956862154	9.34425735578648e-05	0.00544142098129008
MS.gene37027	258	220	281	810	640	517	9.290	7.908	10.797	38.734	28.865	23.111	9.33166666666667	30.2366666666667	1.69609242423273	9.35049435397718e-05	0.00544214738094072
MS.gene76238	109	123	17	0	5	2	17.074	19.215	2.898	0.000	1.008	0.340	13.0623333333333	0.449333333333333	-4.8614827285726	9.39694797995684e-05	0.00546626728626076
MS.gene26408	212	217	121	46	38	22	62.686	63.991	38.189	18.050	14.064	8.030	54.9553333333333	13.3813333333333	-2.0380376242375	9.41396899731287e-05	0.005473249459152
MS.gene031837	86	111	101	422	215	306	1.666	2.141	2.094	10.840	5.197	7.344	1.967	7.79366666666667	1.98630527147445	9.44017609185831e-05	0.0054855621009003
MS.gene017190	0	0	0	18	5	61	0.000	0.000	0.000	2.147	0.537	6.983	0.001	3.22233333333333	11.6538900255945	9.44966974643595e-05	0.00548815484155362
MS.gene97190	18	23	24	61	65	54	1.076	1.397	1.533	4.873	4.892	4.035	1.33533333333333	4.6	1.78443394074019	9.51442293994694e-05	0.0055228212350187
MS.gene060699	224	287	192	68	72	42	52.712	67.376	48.297	21.370	21.140	12.285	56.1283333333333	18.265	-1.61964746705665	9.66928767854725e-05	0.00560376836928347
MS.gene58356	224	287	192	68	72	42	52.712	67.376	48.297	21.370	21.140	12.285	56.1283333333333	18.265	-1.61964746705665	9.66928767854725e-05	0.00560376836928347
MS.gene71881	224	287	192	68	72	42	52.712	67.376	48.297	21.370	21.140	12.285	56.1283333333333	18.265	-1.61964746705665	9.66928767854725e-05	0.00560376836928347
MSTRG.89040	1	2	2	4	57	97	0.043	0.079	0.092	0.232	3.097	5.210	0.0713333333333333	2.84633333333333	5.31838442436965	9.70110169613282e-05	0.00561922019116944
MS.gene073811	15	38	10	0	0	0	1.818	4.639	1.245	0.000	0.000	0.000	2.56733333333333	0.001	-11.3260549070758	9.76136084224227e-05	0.00565112328589896
MS.gene044330	45	26	31	0	3	0	7.567	4.446	5.679	0.000	0.553	0.000	5.89733333333333	0.184333333333333	-4.99967385666395	9.78523802750195e-05	0.00566194117591319
MSTRG.63719	7	6	16	101	40	63	0.507	0.416	1.184	9.190	3.392	5.332	0.702333333333333	5.97133333333333	3.08782529202808	9.79519470726005e-05	0.00566469717243295
MS.gene34674	0	3	5	35	34	27	0.000	0.275	0.434	3.841	3.507	2.767	0.236333333333333	3.37166666666667	3.83456688220613	9.86620724905549e-05	0.00570274098915995
MSTRG.22921	9	13	3	34	50	45	0.505	0.727	0.180	2.530	3.509	3.132	0.470666666666667	3.057	2.69933896433694	9.88418396268387e-05	0.0057101056398831
MSTRG.82748	38	37	12	79	221	173	2.068	1.989	0.697	5.704	15.050	11.711	1.58466666666667	10.8216666666667	2.77167140097211	9.89747408319003e-05	0.00571475647566722
MS.gene000544	216	206	249	39	66	23	8.577	8.167	10.561	2.050	3.304	1.158	9.10166666666667	2.17066666666667	-2.06799255209538	9.91360860302578e-05	0.00572104386419059
MS.gene031776	97	96	63	11	23	21	14.444	14.279	10.014	2.188	4.280	3.818	12.9123333333333	3.42866666666667	-1.91303016946151	9.94595726166782e-05	0.00573667667123273
MS.gene05446	0	0	0	27	7	14	0.000	0.000	0.000	3.684	0.915	1.815	0.001	2.138	11.0620461377205	0.000100309022378575	0.00578231589179224
MS.gene86428	0	0	0	16	8	13	0.000	0.000	0.000	4.580	2.153	3.609	0.001	3.44733333333333	11.7512650887622	0.000100462901026371	0.00578231589179224
MS.gene86943	0	0	0	16	8	13	0.000	0.000	0.000	4.580	2.153	3.609	0.001	3.44733333333333	11.7512650887622	0.000100462901026371	0.00578231589179224
MS.gene87002	0	0	0	16	8	13	0.000	0.000	0.000	4.580	2.153	3.609	0.001	3.44733333333333	11.7512650887622	0.000100462901026371	0.00578231589179224
MS.gene010918	6	6	7	29	24	29	0.652	0.627	0.765	4.047	3.169	3.691	0.681333333333333	3.63566666666667	2.4157872376433	0.000100704535923974	0.00579158054806298
MS.gene068598	59	39	66	129	175	238	2.594	1.720	3.065	7.458	9.600	12.893	2.45966666666667	9.98366666666667	2.02110695130831	0.000100730916972484	0.00579158054806298
MSTRG.108192	0	0	0	35	21	5	0.000	0.000	0.000	3.832	2.168	0.512	0.001	2.17066666666667	11.0839224835451	0.00010078316567547	0.00579158054806298
MS.gene51511	8	4	0	51	39	57	0.501	0.255	0.000	4.012	2.928	4.213	0.252	3.71766666666667	3.88290178233257	0.00010110727575503	0.00580714616461357
MS.gene37217	3	0	0	13	49	56	0.169	0.000	0.000	0.877	3.168	3.590	0.0563333333333333	2.545	5.49753300540203	0.000101334055702162	0.00581710813443937
MS.gene44622	0	0	5	24	153	132	0.000	0.000	0.285	1.853	11.158	9.533	0.095	7.51466666666667	6.30563778725753	0.000101438844256418	0.00582006035930957
MS.gene09237	5	7	2	104	11	106	0.197	0.288	0.101	5.903	0.578	5.579	0.195333333333333	4.02	4.3631854323652	0.00010165817738706	0.00582659978472717
MS.gene030733	77	47	110	282	282	264	6.906	4.153	10.435	33.386	31.468	29.257	7.16466666666667	31.3703333333333	2.13042936864535	0.000101659662513393	0.00582659978472717
MS.gene92453	31	24	33	81	75	76	1.418	1.082	1.575	4.841	4.267	4.275	1.35833333333333	4.461	1.71552958948893	0.000101731377918429	0.00582764778863604
MS.gene032825	0	0	0	6	39	14	0.000	0.000	0.000	0.928	5.524	2.033	0.001	2.82833333333333	11.4657364437089	0.000102161265932916	0.00584654580425107
MS.gene07692	112	142	220	448	477	571	5.448	6.858	11.393	28.808	28.955	34.351	7.89966666666667	30.7046666666667	1.95859425719737	0.000102242555399406	0.00584654580425107
MS.gene004680	2	2	0	10	30	35	0.141	0.140	0.000	0.907	2.627	3.086	0.0936666666666667	2.20666666666667	4.55818918147366	0.000102246627009155	0.00584654580425107
MS.gene92253	23	20	27	2	2	2	2.680	2.361	3.436	0.329	0.353	0.322	2.82566666666667	0.334666666666667	-3.07779451780116	0.000102275688956735	0.00584654580425107
MS.gene99187	13	21	13	47	60	43	0.681	1.097	0.727	3.268	3.934	2.796	0.835	3.33266666666667	1.99682892360095	0.000104376925254297	0.00596353653089897
MS.gene037427	0	0	0	38	20	5	0.000	0.000	0.000	2.026	1.006	0.249	0.001	1.09366666666667	10.0949573777973	0.000104717825095098	0.00597988124770804
MS.gene063431	390	429	427	160	147	124	46.601	51.130	54.560	25.466	21.938	18.366	50.7636666666667	21.9233333333333	-1.21132910945383	0.000104798217608461	0.00598134044717677
MSTRG.28104	89	113	150	284	307	375	5.631	7.135	10.113	23.833	24.279	29.421	7.62633333333333	25.8443333333333	1.76078649260664	0.000104941205627815	0.005986368879616
MS.gene58126	6875	8621	3515	110	537	14	164.616	205.887	89.844	3.490	16.107	0.419	153.449	6.672	-4.5234961450387	0.000105705638479257	0.00602682383111999
MS.gene63374	214	208	69	19	33	17	12.117	11.728	4.187	1.440	2.306	1.212	9.344	1.65266666666667	-2.49924450351445	0.000106134927276526	0.00604813820169837
MS.gene99563	28	16	25	376	142	64	1.297	0.761	1.247	23.300	8.304	3.700	1.10166666666667	11.768	3.41710947558093	0.000106563456784228	0.00606938706603432
MSTRG.64095	124	81	2	0	0	0	12.966	8.447	0.223	0.000	0.000	0.000	7.212	0.001	-12.8161836814323	0.000106911302289621	0.0060860207415078
MS.gene057922	76	81	59	14	6	16	5.227	5.544	4.351	1.295	0.538	1.344	5.04066666666667	1.059	-2.25091196445221	0.000107235231139514	0.00610127629649807
MS.gene022207	0	0	0	17	6	24	0.000	0.000	0.000	2.643	0.896	3.446	0.001	2.32833333333333	11.1850818995757	0.000107781084928111	0.00612814493535978
MS.gene94840	0	0	0	28	5	23	0.000	0.000	0.000	2.546	0.431	1.938	0.001	1.63833333333333	10.6780132005068	0.000107819841670078	0.00612814493535978
MS.gene71987	227	153	155	716	387	538	22.165	14.969	16.139	92.898	47.397	65.333	17.7576666666667	68.5426666666667	1.94856029533051	0.000108152598813751	0.00614385622532076
MS.gene055004	2	3	0	52	10	52	0.043	0.062	0.000	1.545	0.269	1.448	0.035	1.08733333333333	4.95729554904576	0.00010867795133222	0.00617048628412557
MSTRG.68360	2	2	0	20	13	32	0.147	0.140	0.000	2.343	1.419	3.438	0.0956666666666667	2.4	4.64887426454135	0.000108815613252532	0.00617508789669804
MS.gene95705	45	61	54	440	101	633	1.215	1.666	1.580	15.918	3.459	21.401	1.487	13.5926666666667	3.19235196536631	0.000109955150839215	0.00623650977744834
MS.gene072318	0	0	0	30	13	7	0.000	0.000	0.052	3.865	1.609	0.863	0.0173333333333333	2.11233333333333	6.92914458205276	0.000110130289209167	0.00624319680043858
MS.gene49383	210	215	275	599	477	576	3.070	3.133	4.293	11.648	8.743	10.461	3.49866666666667	10.284	1.55552439093673	0.000110294587132773	0.00624647655676989
MS.gene007964	7	12	8	44	29	88	0.404	0.720	0.518	3.361	2.095	6.309	0.547333333333333	3.92166666666667	2.84097528833386	0.000110302684957723	0.00624647655676989
MS.gene24243	57	69	71	120	297	326	4.577	5.586	6.115	12.854	29.975	32.662	5.426	25.1636666666667	2.21338120384076	0.000110838515699668	0.00627356352224327
MS.gene24110	21	4	11	84	87	57	1.178	0.224	0.661	6.218	6.066	3.928	0.687666666666667	5.404	2.97424635416036	0.000110992598368911	0.00627902629880555
MS.gene50585	0	0	0	41	15	6	0.000	0.000	0.000	4.022	1.399	0.533	0.001	1.98466666666667	10.9546810055169	0.000111225073723771	0.00628877246344134
MS.gene012681	494	476	463	85	184	131	51.371	49.361	51.383	11.733	23.986	16.944	50.705	17.5543333333333	-1.53030081027394	0.000111280194869733	0.00628877246344134
MS.gene33104	53	87	19	207	256	324	3.309	5.394	1.286	17.068	19.907	24.929	3.32966666666667	20.6346666666667	2.63162047190985	0.000111505328973286	0.00629602870425921
MS.gene004157	310	347	252	660	709	499	34.843	38.897	30.285	98.454	99.787	69.684	34.675	89.3083333333333	1.36489891651263	0.000111524043794158	0.00629602870425921
MS.gene21708	0	4	0	42	34	26	0.000	0.264	0.000	3.831	2.968	2.264	0.088	3.021	5.10137885009064	0.000112153653405889	0.00632829745317139
MS.gene61968	0	0	0	711	0	664	0.000	0.000	0.000	163.473	0.098	142.734	0.001	102.101666666667	16.6396468908201	0.000112858092457072	0.00636475291845545
MS.gene87491	0	0	0	80	104	1	0.000	0.000	0.000	6.274	7.702	0.073	0.001	4.683	12.1932173226991	0.000113259845160203	0.00638206860086812
MS.gene011743	98	110	82	31	28	25	31.755	35.502	28.554	13.456	11.585	10.238	31.937	11.7596666666667	-1.44138163277158	0.000113399183537934	0.00638206860086812
MS.gene041903	98	110	82	31	28	25	31.755	35.502	28.554	13.456	11.585	10.238	31.937	11.7596666666667	-1.44138163277158	0.000113399183537934	0.00638206860086812
MS.gene041905	98	110	82	31	28	25	31.755	35.502	28.554	13.456	11.585	10.238	31.937	11.7596666666667	-1.44138163277158	0.000113399183537934	0.00638206860086812
MSTRG.73328	32	27	59	0	3	0	5.004	4.344	10.004	0.000	0.531	0.000	6.45066666666667	0.177	-5.18762700317577	0.000114213514894706	0.00642458384196266
MS.gene018742	152	160	199	10	43	15	16.149	16.974	22.514	1.405	5.683	1.933	18.5456666666667	3.007	-2.62468535674178	0.000114706099667995	0.00644896612927227
MS.gene30524	26	30	41	3	3	0	4.413	5.054	7.376	0.676	0.542	0.000	5.61433333333333	0.406	-3.78956308933782	0.000115113623491813	0.00646854349008347
MSTRG.56018	10	10	13	39	33	48	0.445	0.459	0.631	2.266	1.830	2.619	0.511666666666667	2.23833333333333	2.12914874405726	0.000116355056924586	0.00653493617856058
MSTRG.79689	150	144	105	329	278	255	5.850	5.610	4.355	17.024	13.571	12.342	5.27166666666667	14.3123333333333	1.44092783803536	0.000116698132902213	0.00655083137192198
MS.gene036254	9	9	8	33	28	33	0.197	0.182	0.185	0.931	0.738	0.864	0.188	0.844333333333333	2.16708000931371	0.00011676154337766	0.00655101930874558
MS.gene55244	621	281	30	19	10	12	71.943	32.503	3.752	2.983	1.402	1.793	36.066	2.05933333333333	-4.1303901505363	0.000117228436308528	0.00656906874313736
MS.gene24237	1	1	0	8	26	35	0.046	0.052	0.000	0.612	1.737	2.383	0.0326666666666667	1.57733333333333	5.59352451422458	0.000117263929979724	0.00656906874313736
MS.gene27262	1	1	0	8	26	35	0.046	0.052	0.000	0.612	1.737	2.383	0.0326666666666667	1.57733333333333	5.59352451422458	0.000117263929979724	0.00656906874313736
MS.gene008766	5	8	13	55	31	62	0.417	0.649	1.143	6.037	3.192	6.341	0.736333333333333	5.19	2.81730362061113	0.000117848916500963	0.00659786722906389
MSTRG.86494	2	1	0	9	101	21	0.136	0.073	0.000	0.785	8.353	1.726	0.0696666666666667	3.62133333333333	5.69990863216385	0.00011789899357702	0.00659786722906389
MS.gene52570	187	202	127	49	57	37	48.621	52.338	35.232	16.974	18.661	11.997	45.397	15.8773333333333	-1.51562833612745	0.000118245990787782	0.00660989835216766
MS.gene043154	15	30	39	89	127	113	1.120	2.197	3.091	8.705	11.723	10.267	2.136	10.2316666666667	2.26005761698099	0.000118249674804919	0.00660989835216766
MS.gene071185	9	19	13	108	36	96	1.574	3.224	2.482	25.048	7.840	20.774	2.42666666666667	17.8873333333333	2.88189046977206	0.000118295787874129	0.00660989835216766
MS.gene87429	7	5	2	136	263	5	0.359	0.244	0.135	9.414	17.132	0.303	0.246	8.94966666666667	5.18510372904025	0.000119284228440798	0.00665895515572877
MS.gene81272	45	59	15	234	185	143	3.573	4.696	1.303	24.820	18.494	14.240	3.19066666666667	19.1846666666667	2.58802389708304	0.000119295850135638	0.00665895515572877
MS.gene056399	58	59	41	13	10	11	15.132	15.485	11.517	4.540	3.294	3.593	14.0446666666667	3.809	-1.88253819121876	0.000119868773415088	0.00668751259150058
MS.gene013526	0	0	0	9	11	12	0.000	0.000	0.000	0.357	0.412	0.454	0.001	0.407666666666667	8.67124618780623	0.000121381730030859	0.00676845873950196
MS.gene64789	0	0	0	5	23	20	0.000	0.000	0.000	0.457	1.876	1.604	0.001	1.31233333333333	10.3579184964379	0.000121455987687156	0.00676913877211965
MSTRG.80383	21	8	22	89	171	57	1.277	0.451	1.432	7.109	12.912	4.230	1.05333333333333	8.08366666666667	2.94004777513714	0.000121569119951855	0.00677023651414393
MSTRG.19662	53	21	7	0	0	0	9.301	3.743	1.372	0.000	0.000	0.000	4.80533333333333	0.001	-12.2304207950924	0.00012166117056939	0.00677023651414393
MS.gene77014	22	18	45	93	177	126	0.799	0.647	1.693	4.395	7.868	5.540	1.04633333333333	5.93433333333333	2.50374343752066	0.000121661901235189	0.00677023651414393
MS.gene72031	0	0	0	7	18	12	0.000	0.000	0.000	1.359	3.334	2.346	0.001	2.34633333333333	11.1961922699747	0.000121829024128762	0.00677607937874761
MS.gene030674	1642	1400	1569	480	604	661	146.996	125.000	149.922	57.054	67.624	73.441	140.639333333333	66.0396666666667	-1.09059539344392	0.000122079969760658	0.00678657609673548
MSTRG.103295	31	48	36	176	83	210	1.785	2.775	2.253	13.574	6.022	15.092	2.271	11.5626666666667	2.34807454992583	0.000122284726043608	0.00679449570533688
MS.gene69489	14	16	0	129	147	303	0.903	1.082	0.000	11.352	12.227	24.994	0.661666666666667	16.191	4.61294368138463	0.00012242305339851	0.0067956751317646
MS.gene014940	14	24	10	0	0	0	1.279	2.201	0.971	0.000	0.000	0.000	1.48366666666667	0.001	-10.5349512847311	0.000122430564169042	0.0067956751317646
MS.gene60623	14	13	14	0	0	0	0.408	0.375	0.445	0.000	0.000	0.000	0.409333333333333	0.001	-8.67713234464902	0.00012273778343243	0.00680861554871479
MSTRG.15978	35	44	54	96	127	128	1.543	1.937	2.544	5.705	7.087	7.070	2.008	6.62066666666667	1.72121722693842	0.000122788546661062	0.00680861554871479
MS.gene027880	331	363	327	524	553	570	12.813	14.016	13.523	26.954	26.810	27.402	13.4506666666667	27.0553333333333	1.00823533599512	0.00012314862455621	0.00682511203269603
MS.gene51464	32	48	9	1	0	0	6.960	10.411	2.089	0.289	0.000	0.000	6.48666666666667	0.0963333333333333	-6.0732984071678	0.000123345734630053	0.00683200246503433
MS.gene022058	18	32	53	177	120	194	1.895	3.286	5.835	24.172	15.375	24.771	3.672	21.4393333333333	2.54562208131344	0.000123398229175003	0.00683200246503433
MS.gene41462	192	225	184	74	60	66	6.734	7.901	6.903	3.427	2.651	2.883	7.17933333333333	2.987	-1.26515264520904	0.000123820971775534	0.00685192967608192
MS.gene019156	0	0	0	2	34	96	0.000	0.000	0.000	0.292	4.588	12.950	0.001	5.94333333333333	12.5370565817912	0.00012445576840263	0.00688129678536536
MS.gene055109	24	29	7	0	0	0	2.881	3.402	0.882	0.000	0.000	0.000	2.38833333333333	0.001	-11.2217884884284	0.000124477845030951	0.00688129678536536
MS.gene069565	0	0	0	12	7	25	0.000	0.000	0.000	0.966	0.530	1.947	0.001	1.14766666666667	10.1644879648488	0.000124568412297899	0.00688222001073761
MS.gene036743	1146	1197	535	191	58	121	50.111	52.189	24.970	11.074	3.190	6.576	42.4233333333333	6.94666666666667	-2.61046520546628	0.000124620743753615	0.00688222001073761
MS.gene69252	0	0	0	82	91	1	0.000	0.000	0.000	6.080	6.364	0.069	0.001	4.171	12.0261775968892	0.000125827016571626	0.00694532019102592
MS.gene77865	6	3	7	21	35	29	0.326	0.187	0.398	1.509	2.349	1.943	0.303666666666667	1.93366666666667	2.67077866018385	0.000125966459729017	0.00694950013284973
MS.gene27066	203	211	173	37	69	29	14.453	14.989	13.162	3.490	6.153	2.556	14.2013333333333	4.06633333333333	-1.80422599916521	0.000127018263172222	0.00699737678290606
MS.gene030564	64	72	55	17	8	10	16.060	17.874	14.625	5.588	2.553	2.977	16.1863333333333	3.706	-2.12684142455327	0.000127090890317566	0.00699737678290606
MS.gene49725	64	72	55	17	8	10	16.060	17.874	14.625	5.588	2.553	2.977	16.1863333333333	3.706	-2.12684142455327	0.000127090890317566	0.00699737678290606
MS.gene70164	64	72	55	17	8	10	16.060	17.874	14.625	5.588	2.553	2.977	16.1863333333333	3.706	-2.12684142455327	0.000127090890317566	0.00699737678290606
MS.gene033298	0	0	0	12	8	14	0.000	0.000	0.000	1.848	1.076	1.978	0.001	1.634	10.6741922681457	0.000127646072821451	0.00702439816480102
MS.gene045211	44	94	13	0	0	2	1.454	3.095	0.459	0.000	0.000	0.077	1.66933333333333	0.0256666666666667	-6.02323230623771	0.000127821876906307	0.00702698191238455
MS.gene066796	44	94	13	0	0	2	1.454	3.095	0.459	0.000	0.000	0.077	1.66933333333333	0.0256666666666667	-6.02323230623771	0.000127821876906307	0.00702698191238455
MS.gene012413	28	15	11	68	60	69	1.162	0.614	0.475	3.662	3.048	3.491	0.750333333333333	3.40033333333333	2.18007262404943	0.000128183094153544	0.00704328971250733
MS.gene022208	24	24	9	68	127	61	1.017	1.002	0.388	3.810	6.748	3.206	0.802333333333333	4.588	2.51559175026249	0.000128660148197426	0.00706594278141652
MS.gene72766	4	7	5	42	29	20	0.134	0.264	0.192	2.129	1.385	0.948	0.196666666666667	1.48733333333333	2.91890365399493	0.000129605808577169	0.00711429569275884
MS.gene070073	0	0	3	76	23	26	0.000	0.000	0.825	23.390	6.780	7.515	0.275	12.5616666666667	5.51345246309111	0.000129814303378673	0.00712215597057939
MS.gene82291	57	48	29	2	2	8	21.287	17.806	11.279	0.984	0.928	3.680	16.7906666666667	1.864	-3.17118574793365	0.000130748881898901	0.00716982430805086
MS.gene38419	445	361	519	104	134	62	20.749	16.783	25.817	6.438	7.797	3.581	21.1163333333333	5.93866666666667	-1.83014838254562	0.000131421033659331	0.00720306137749913
MSTRG.89632	28	21	24	65	65	120	1.698	1.239	1.536	5.201	4.897	8.906	1.491	6.33466666666667	2.08698844840625	0.000131689915020817	0.0072125454232386
MS.gene81766	1393	1533	639	238	328	273	119.392	131.026	58.436	27.129	35.194	29.093	102.951333333333	30.472	-1.75640641645686	0.00013172632697434	0.0072125454232386
MS.gene041958	1	0	1	16	16	15	0.033	0.000	0.040	0.711	0.668	0.591	0.0243333333333333	0.656666666666667	4.75415535546372	0.000132045602800632	0.00722639934644503
MS.gene69282	81	87	38	236	173	239	4.627	4.926	2.309	17.773	12.285	16.878	3.954	15.6453333333333	1.984347620221	0.000132593639257153	0.00725275237401089
MS.gene072517	194	212	236	446	454	383	15.967	17.383	20.688	48.700	46.692	39.142	18.0126666666667	44.8446666666667	1.31592463764908	0.000133222534738249	0.0072822308526267
MS.gene028854	0	0	0	30	7	12	0.000	0.000	0.000	4.923	0.994	1.815	0.001	2.57733333333333	11.3316634214901	0.000133266093168084	0.0072822308526267
MS.gene83623	47	49	33	78	164	168	1.502	1.555	1.143	3.325	6.569	6.684	1.4	5.526	1.98080873498016	0.000133403367141678	0.00728608174969598
MS.gene030457	56	38	42	88	151	184	4.544	3.096	3.619	9.494	15.388	18.609	3.753	14.497	1.94963818539114	0.000133681543601263	0.00729762060089576
MS.gene038695	110	99	168	28	22	30	1.353	1.219	2.220	0.455	0.346	0.463	1.59733333333333	0.421333333333333	-1.92263144461168	0.000133753185093823	0.00729787888853589
MS.gene82577	13	11	14	99	141	27	0.500	0.418	0.586	4.989	6.679	1.292	0.501333333333333	4.32	3.10718924609435	0.000134454538996163	0.00733247828415574
[truncated: 1,755 more rows]
