# Supplementary material for: Integrated transcriptomic and metabolomic profiling reveals the flower color formation mechanism of alfalfa different purple flowers
Source: Front Plant Sci. 2026 Mar 23;17:1786493. doi: 10.3389/fpls.2026.1786493 (PMC13050952; doi:10.3389/fpls.2026.1786493)
Supplement: Supplementary File 8 — The TSDEGs between BH and ZHs [file Table8.xls]

id	BH1_fpkm	BH2_fpkm	BH3_fpkm	ZH1-1_fpkm	ZH1-2_fpkm	ZH1-3_fpkm	ZH2-1_fpkm	ZH2-2_fpkm	ZH2-3_fpkm	ZH3-1_fpkm	ZH3-2_fpkm	ZH3-3_fpkm	ZH4-1_fpkm	ZH4-2_fpkm	ZH4-3_fpkm	BH1_count	BH2_count	BH3_count	ZH1-1_count	ZH1-2_count	ZH1-3_count	ZH2-1_count	ZH2-2_count	ZH2-3_count	ZH3-1_count	ZH3-2_count	ZH3-3_count	ZH4-1_count	ZH4-2_count	ZH4-3_count	Symbol	Description	KEGG_A_class	KEGG_B_class	Pathway	K_ID	GO Component	GO Function	GO Process	TF_family
MS.gene000075	0.119	0.277	0.085	0.845	0.420	0.445	1.905	0.922	0.737	0.634	0.817	2.084	1.787	1.981	1.279	3.00	7.00	2.00	17.00	10.00	11.00	39.97	22.00	17.00	14.87	19.00	48.00	33.98	39.94	26.00	--	ankyrin repeat plant-like protein [Medicago truncatula]	-	-	-	-	-	-	-	--
MS.gene000091	0.000	0.000	0.000	70.459	74.846	97.015	145.089	22.310	29.015	36.719	60.245	0.490	6.294	0.155	0.000	0.00	0.00	0.00	1505.46	1893.81	2548.09	3231.84	565.33	710.84	914.14	1488.39	11.98	127.06	3.31	0.00	ABC1K7	protein ACTIVITY OF BC1 COMPLEX KINASE 7, chloroplastic [Medicago truncatula]	-	-	-	-	-	GO:0016740//transferase activity	GO:0006796//phosphate-containing compound metabolic process	--
MS.gene000096	0.000	0.000	0.000	3.720	2.886	2.158	1.975	0.000	0.000	2.146	4.621	1.646	0.000	0.000	0.000	0.00	0.00	0.00	77.00	70.74	54.92	42.62	0.00	0.00	51.76	110.61	39.00	0.00	0.00	0.00	dnaJ	curved DNA-binding protein [Trifolium pratense]	-	-	-	-	-	-	-	--
MS.gene000098	0.000	0.000	0.000	5.023	5.199	3.567	3.524	0.707	2.561	6.837	2.456	2.414	0.850	0.095	0.082	0.00	0.00	0.00	94.23	115.50	82.27	68.92	15.74	55.08	149.45	53.27	51.82	15.06	1.79	1.55	SPCC1442.07c	ubiquitin and WLM domain-containing protein [Trifolium pratense]	-	-	-	-	-	-	-	--
MS.gene000179	0.000	0.000	0.691	3.678	4.095	3.153	0.908	0.116	0.944	0.696	0.468	1.064	0.286	0.818	1.472	0.00	0.00	3.00	13.60	17.93	14.33	3.50	0.51	4.00	3.00	2.00	4.50	1.00	3.03	5.50	--	Small heat shock protein HSP [Trema orientale]	-	-	-	-	GO:0043231//intracellular membrane-bounded organelle	-	GO:0006950//response to stress	--
MS.gene000194	0.204	0.153	0.233	0.259	0.271	0.000	0.274	0.846	0.061	0.362	0.478	0.468	1.842	0.956	1.717	4.31	3.24	4.61	4.36	5.41	0.00	4.82	16.90	1.17	7.10	9.32	9.02	29.32	16.13	29.23	ASI1	protein ANTI-SILENCING 1 [Medicago truncatula]	-	-	-	-	-	GO:0005488//binding	-	--
MS.gene000197	4.476	6.100	5.580	1.024	1.434	0.657	1.727	1.596	2.583	2.082	2.217	2.302	0.951	7.182	1.490	74.67	102.04	87.21	13.62	22.59	10.75	23.96	25.18	39.40	32.27	34.11	35.05	11.96	95.72	20.03	HEXO2	beta-hexosaminidase 2 [Medicago truncatula]	Metabolism;Metabolism;Metabolism;Metabolism;Metabolism;Metabolism;Metabolism	Global and overview maps;Carbohydrate metabolism;Glycan biosynthesis and metabolism;Glycan biosynthesis and metabolism;Glycan biosynthesis and metabolism;Glycan biosynthesis and metabolism;Glycan biosynthesis and metabolism	ko01100//Metabolic pathways;ko00520//Amino sugar and nucleotide sugar metabolism;ko00513//Various types of N-glycan biosynthesis;ko00511//Other glycan degradation;ko00531//Glycosaminoglycan degradation;ko00603//Glycosphingolipid biosynthesis - globo and isoglobo series;ko00604//Glycosphingolipid biosynthesis - ganglio series	K12373;K12373;K12373;K12373;K12373;K12373;K12373	GO:0016020//membrane	GO:0008194//UDP-glycosyltransferase activity;GO:0015929//hexosaminidase activity	GO:0044238//primary metabolic process	--
MS.gene000206	37.214	16.783	44.718	10.588	25.358	4.380	7.265	5.710	9.049	7.229	31.928	7.220	12.395	36.990	13.055	378.98	171.38	426.65	86.00	243.91	43.73	61.52	55.00	84.27	68.41	299.85	67.11	95.12	300.97	107.12	--	extensin-2 [Selaginella moellendorffii]	-	-	-	-	-	-	-	--
MS.gene000215	10.856	10.567	3.382	0.000	0.000	0.000	0.000	0.000	0.000	3.114	4.632	0.000	3.035	0.000	0.000	78.79	76.90	23.00	0.00	0.00	0.00	0.00	0.00	0.00	21.00	31.00	0.00	16.60	0.00	0.00	--	extensin-2 isoform X2 [Vigna radiata var. radiata] [Vigna radiata]	-	-	-	-	-	-	-	--
MS.gene000225	8.369	7.793	5.265	4.139	2.074	3.440	21.899	9.332	3.201	22.147	17.858	41.310	16.669	7.079	9.150	106.22	99.17	62.60	41.90	24.86	42.80	231.10	112.03	37.15	261.22	209.02	478.53	159.42	71.78	93.57	COMT	caffeic acid 3-O-methyltransferase [Medicago truncatula]	-	-	-	-	-	GO:0005515//protein binding;GO:0008171//O-methyltransferase activity	GO:0009698//phenylpropanoid metabolic process;GO:0044711//single-organism biosynthetic process;GO:1901362//organic cyclic compound biosynthetic process	--
MS.gene000227	6.339	6.484	7.216	10.204	23.897	5.986	21.005	18.469	24.725	27.688	15.109	0.000	21.956	29.032	12.896	146.70	150.46	156.45	188.33	522.33	135.81	404.18	404.28	523.25	595.44	322.45	0.00	382.87	536.78	240.45	MPK19	mitogen-activated protein kinase homologue [Medicago sativa]	-	-	-	-	-	GO:0004702//receptor signaling protein serine/threonine kinase activity;GO:0032550//purine ribonucleoside binding	GO:0006464//cellular protein modification process;GO:0006796//phosphate-containing compound metabolic process;GO:0042546//cell wall biogenesis;GO:0048509//regulation of meristem development;GO:0071555//cell wall organization	--
MS.gene000234	0.000	0.258	0.000	0.818	9.051	0.000	2.154	0.119	6.199	3.105	1.629	1.818	0.658	3.227	0.852	0.00	2.99	0.00	7.54	98.75	0.00	20.69	1.30	65.49	33.33	17.35	19.17	5.73	29.78	7.93	NDX1	protein NEOXANTHIN-DEFICIENT 1 isoform X2 [Medicago truncatula]	-	-	-	-	GO:0043231//intracellular membrane-bounded organelle	-	GO:0006779//porphyrin-containing compound biosynthetic process	--
MS.gene000236	0.000	0.000	0.153	2.727	4.236	1.165	0.000	0.000	1.105	1.048	0.942	0.000	0.387	0.509	0.527	0.00	0.00	1.12	16.94	31.17	8.90	0.00	0.00	7.87	7.59	6.77	0.00	2.27	3.17	3.31	--	21 kDa seed protein [Medicago truncatula]	-	-	-	-	-	-	-	--
MS.gene000238	1.154	0.636	1.767	5.587	5.484	7.194	4.854	39.319	12.556	24.267	23.644	1.443	16.792	16.498	5.538	7.06	3.90	10.13	27.26	31.69	43.15	24.69	227.53	70.25	137.97	133.40	8.06	77.41	80.64	27.30	RASI	alpha-amylase/subtilisin inhibitor [Medicago truncatula]	-	-	-	-	-	-	-	--
MS.gene000300	0.000	0.000	0.000	1.507	0.424	7.153	8.917	0.424	8.545	3.450	3.042	0.000	0.798	0.502	4.725	0.00	0.00	0.00	6.00	2.00	35.00	37.00	2.00	39.00	16.00	14.00	0.00	3.00	2.00	19.00	HVA22E	HVA22-like protein e [Medicago truncatula]	-	-	-	-	GO:0009536//plastid;GO:0031224//intrinsic component of membrane	-	GO:0006972//hyperosmotic response;GO:0009414//response to water deprivation;GO:0010506//regulation of autophagy;GO:0048229//gametophyte development;GO:0090567//reproductive shoot system development	--
MS.gene000304	51.529	42.010	13.488	10.486	4.933	17.174	2.846	12.013	4.421	26.749	7.896	7.941	5.117	9.909	6.765	231.05	188.88	56.66	37.50	20.89	75.50	10.61	50.95	18.13	111.46	32.65	32.50	17.29	35.50	24.44	PBP1	calcium-binding protein PBP1 [Medicago truncatula]	-	-	-	-	GO:0005911//cell-cell junction;GO:0016020//membrane;GO:0043231//intracellular membrane-bounded organelle;GO:0044444//cytoplasmic part	GO:0046914//transition metal ion binding	GO:0001101//response to acid chemical;GO:0006972//hyperosmotic response;GO:0009605//response to external stimulus;GO:0009692//ethylene metabolic process;GO:0009755//hormone-mediated signaling pathway;GO:0010243//response to organonitrogen compound;GO:0014070//response to organic cyclic compound;GO:0044267//cellular protein metabolic process;GO:0050790//regulation of catalytic activity	--
MS.gene000328	32.847	22.729	28.190	68.193	118.076	81.298	6.883	25.932	43.633	29.475	78.762	28.979	27.483	4.561	12.152	163.51	113.45	131.47	270.74	555.15	396.77	28.49	122.10	198.63	136.35	361.57	131.66	103.09	18.14	48.74	GILP	GSH-induced LITAF domain protein [Medicago truncatula]	-	-	-	-	-	-	GO:0006605//protein targeting;GO:0009642//response to light intensity;GO:0009755//hormone-mediated signaling pathway;GO:0010363//regulation of plant-type hypersensitive response	--
MS.gene000330	1.980	3.842	2.793	1.994	9.049	5.887	7.698	9.617	12.884	3.418	3.186	2.823	3.375	6.099	8.310	48.00	93.39	63.44	38.55	207.20	139.92	155.17	220.53	285.64	77.00	71.22	62.46	61.65	118.14	162.33	At2g33490	hydroxyproline-rich glycoprotein family protein [Medicago truncatula]	-	-	-	-	GO:0016020//membrane;GO:0044424//intracellular part	-	-	--
MS.gene000342	0.474	0.295	0.721	5.287	2.167	3.730	10.515	0.000	1.914	4.259	3.097	7.250	2.445	2.599	2.969	3.96	2.47	5.65	35.25	17.11	30.57	73.09	0.00	14.63	33.09	23.88	55.32	15.40	17.36	20.00	RABA5E	ras-related protein RABA5e [Medicago truncatula]	Cellular Processes	Transport and catabolism	ko04144//Endocytosis	K07904	-	-	-	--
MS.gene000372	30.935	30.416	19.904	3.139	2.213	0.000	6.205	8.019	0.000	11.440	0.000	0.000	2.945	2.849	5.986	355.00	350.00	214.00	28.73	23.99	0.00	59.21	87.04	0.00	122.00	0.00	0.00	25.47	26.12	55.35	RZPF34	E3 ubiquitin-protein ligase RZFP34 [Medicago truncatula]	Genetic Information Processing	Folding, sorting and degradation	ko04120//Ubiquitin mediated proteolysis	K10144	-	GO:0046914//transition metal ion binding	-	--
MS.gene000398	0.000	0.000	0.000	0.071	0.000	0.090	0.000	0.000	0.000	0.580	0.097	0.000	0.466	0.259	0.536	0.00	0.00	0.00	2.25	0.00	3.50	0.00	0.00	0.00	21.48	3.55	0.00	13.99	8.25	17.23	--	tyrosyl-DNA phosphodiesterase [Trifolium pratense]	-	-	-	-	GO:0043231//intracellular membrane-bounded organelle	GO:0016817//hydrolase activity, acting on acid anhydrides;GO:0042578//phosphoric ester hydrolase activity;GO:0046914//transition metal ion binding	GO:0006259//DNA metabolic process	FHA
MS.gene000421	100.546	117.230	0.000	23.492	0.354	0.000	0.101	0.000	0.000	2.961	22.776	0.000	14.278	0.210	0.000	1218.79	1424.89	0.00	227.12	4.05	0.00	1.02	0.00	0.00	33.35	254.61	0.00	130.42	2.03	0.00	sec14	polyphosphoinositide-binding protein [Medicago truncatula]	-	-	-	-	GO:0043231//intracellular membrane-bounded organelle	-	GO:0000097//sulfur amino acid biosynthetic process;GO:0051234//establishment of localization	--
MS.gene000427	0.000	0.000	0.000	1.156	0.315	0.102	3.312	0.500	2.165	0.000	0.801	0.000	3.578	2.199	0.039	0.00	0.00	0.00	32.28	10.41	3.49	96.37	16.56	69.28	0.00	25.85	0.00	94.36	61.50	1.10	ML4	protein MEI2-like 1 isoform X2 [Medicago truncatula]	-	-	-	-	-	GO:0097159//organic cyclic compound binding	-	--
MS.gene000463	3.821	3.853	3.357	13.666	6.488	13.017	19.689	15.597	13.674	12.106	17.780	8.454	7.222	9.346	9.689	48.06	48.59	39.56	137.09	77.07	160.52	205.91	185.56	157.28	141.50	206.23	97.05	68.45	93.92	98.19	PSAT1	phosphoserine aminotransferase 2, chloroplastic [Medicago truncatula]	Metabolism;Metabolism;Metabolism;Metabolism;Metabolism;Metabolism;Metabolism	Global and overview maps;Global and overview maps;Global and overview maps;Global and overview maps;Amino acid metabolism;Amino acid metabolism;Metabolism of cofactors and vitamins	ko01100//Metabolic pathways;ko01110//Biosynthesis of secondary metabolites;ko01200//Carbon metabolism;ko01230//Biosynthesis of amino acids;ko00270//Cysteine and methionine metabolism;ko00260//Glycine, serine and threonine metabolism;ko00750//Vitamin B6 metabolism	K00831;K00831;K00831;K00831;K00831;K00831;K00831	-	GO:0008483//transaminase activity;GO:0043168//anion binding	GO:0006563//L-serine metabolic process	--
MS.gene000482	2.259	2.100	1.769	0.000	0.314	0.482	1.979	2.171	0.000	0.749	0.214	0.172	2.397	0.668	0.405	86.52	80.64	63.47	0.00	11.37	18.11	63.03	78.64	0.00	26.66	7.55	6.02	69.17	20.45	12.51	IPO11	importin-11 isoform X1 [Medicago truncatula]	-	-	-	-	GO:0043231//intracellular membrane-bounded organelle	GO:0017016//Ras GTPase binding	-	--
MS.gene000483	2.564	2.511	1.854	11.689	10.988	18.314	7.383	5.376	16.308	4.930	15.263	3.039	3.482	4.574	4.467	54.37	53.39	36.84	197.68	220.05	380.72	130.16	107.82	316.21	97.14	298.46	58.82	55.63	77.48	76.32	ERDJ3A	dnaJ protein ERDJ3A isoform X1 [Medicago truncatula]	-	-	-	-	GO:0005911//cell-cell junction	GO:0003824//catalytic activity;GO:0005515//protein binding;GO:0043169//cation binding	GO:0000302//response to reactive oxygen species;GO:0000904//cell morphogenesis involved in differentiation;GO:0009408//response to heat;GO:0009642//response to light intensity;GO:0009687//abscisic acid metabolic process;GO:0044267//cellular protein metabolic process	--
MS.gene000484	12.669	14.556	12.800	3.544	3.202	2.867	8.449	5.482	2.867	14.237	11.569	9.246	13.961	15.629	11.186	290.78	334.98	275.23	64.87	69.42	64.52	161.24	119.02	60.18	303.66	244.86	193.68	241.45	286.59	206.85	PDC2	LOW QUALITY PROTEIN: pyruvate decarboxylase 2 [Medicago truncatula]	Metabolism;Metabolism;Metabolism	Global and overview maps;Global and overview maps;Carbohydrate metabolism	ko01100//Metabolic pathways;ko01110//Biosynthesis of secondary metabolites;ko00010//Glycolysis / Gluconeogenesis	K01568;K01568;K01568	GO:0009536//plastid	GO:0016831//carboxy-lyase activity;GO:0019842//vitamin binding;GO:0046872//metal ion binding	GO:0006006//glucose metabolic process;GO:0006950//response to stress;GO:0006996//organelle organization;GO:0051603//proteolysis involved in cellular protein catabolic process	--
MS.gene000502	0.000	0.000	0.000	0.498	0.121	0.324	0.000	1.597	1.002	0.818	0.000	0.409	2.954	2.324	1.073	0.00	0.00	0.00	5.00	1.44	4.00	0.00	19.00	11.52	9.56	0.00	4.70	28.00	23.35	10.87	HIDM	2-hydroxyisoflavanone dehydratase [Medicago truncatula]	-	-	-	-	-	GO:0016788//hydrolase activity, acting on ester bonds;GO:0016836//hydro-lyase activity	GO:0009699//phenylpropanoid biosynthetic process	--
MS.gene000510	214.776	201.993	85.701	45.105	39.095	34.512	145.350	157.943	52.186	108.119	21.668	9.042	144.177	159.870	19.048	1762.85	1662.43	659.02	295.27	303.08	277.72	991.96	1226.21	391.71	824.69	164.01	67.74	891.72	1048.38	125.97	GSTF9	glutathione S-transferase F9 [Medicago truncatula]	Metabolism;Metabolism	Global and overview maps;Metabolism of other amino acids	ko01100//Metabolic pathways;ko00480//Glutathione metabolism	K00799;K00799	GO:0005576//extracellular region;GO:0005911//cell-cell junction;GO:0009532//plastid stroma;GO:0016020//membrane;GO:0030312//external encapsulating structure	GO:0004601//peroxidase activity;GO:0016765//transferase activity, transferring alkyl or aryl (other than methyl) groups;GO:0043168//anion binding;GO:0046914//transition metal ion binding	GO:0005982//starch metabolic process;GO:0006006//glucose metabolic process;GO:0006090//pyruvate metabolic process;GO:0006544//glycine metabolic process;GO:0006568//tryptophan metabolic process;GO:0006633//fatty acid biosynthetic process;GO:0006739//NADP metabolic process;GO:0006873//cellular ion homeostasis;GO:0006970//response to osmotic stress;GO:0009404//toxin metabolic process;GO:0009414//res…	--
MS.gene000516	0.000	0.000	0.000	0.760	0.000	0.066	0.000	0.000	0.287	0.076	0.198	0.074	0.137	0.678	0.255	0.00	0.00	0.00	29.85	0.00	3.21	0.00	0.00	12.94	3.48	8.98	3.31	5.10	26.66	10.13	PHS1	dual specificity phosphatase family protein [Medicago truncatula]	-	-	-	-	-	-	-	--
MS.gene000521	0.978	1.813	1.663	0.485	0.000	1.647	1.008	1.786	0.212	0.000	0.421	0.000	0.000	0.000	0.160	15.16	28.18	24.16	6.00	0.00	25.04	13.00	26.19	3.01	0.00	6.02	0.00	0.00	0.00	2.00	ACO3	aconitate hydratase 1-like isoform X2 [Hevea brasiliensis]	Metabolism;Metabolism;Metabolism;Metabolism;Metabolism;Metabolism;Metabolism	Global and overview maps;Global and overview maps;Global and overview maps;Global and overview maps;Carbohydrate metabolism;Global and overview maps;Carbohydrate metabolism	ko01100//Metabolic pathways;ko01110//Biosynthesis of secondary metabolites;ko01200//Carbon metabolism;ko01230//Biosynthesis of amino acids;ko00630//Glyoxylate and dicarboxylate metabolism;ko01210//2-Oxocarboxylic acid metabolism;ko00020//Citrate cycle (TCA cycle)	K01681;K01681;K01681;K01681;K01681;K01681;K01681	GO:0005576//extracellular region;GO:0005911//cell-cell junction;GO:0009532//plastid stroma;GO:0030312//external encapsulating structure;GO:0031090//organelle membrane	GO:0003729//mRNA binding;GO:0016836//hydro-lyase activity;GO:0032550//purine ribonucleoside binding;GO:0046914//transition metal ion binding;GO:0051536//iron-sulfur cluster binding	GO:0000160//phosphorelay signal transduction system;GO:0000302//response to reactive oxygen species;GO:0006006//glucose metabolic process;GO:0006090//pyruvate metabolic process;GO:0006101//citrate metabolic process;GO:0006486//protein glycosylation;GO:0006970//response to osmotic stress;GO:0006996//organelle organization;GO:0009725//response to hormone;GO:0010038//response to metal ion;GO:0019941…	--
MS.gene000526	0.000	0.000	0.200	0.000	0.170	0.387	1.940	0.144	1.406	0.606	1.182	0.366	2.565	5.644	0.987	0.00	0.00	3.98	0.00	3.42	8.08	34.33	2.90	27.36	11.99	23.20	7.10	41.13	95.95	16.92	At1g54610	probable serine/threonine-protein kinase At1g54610 [Medicago truncatula]	-	-	-	-	GO:0016020//membrane	GO:0004674//protein serine/threonine kinase activity;GO:0032550//purine ribonucleoside binding	GO:0006468//protein phosphorylation	--
MS.gene000532	2.795	3.317	1.912	7.039	5.379	7.698	5.407	5.002	8.271	1.475	7.922	2.555	6.427	7.468	4.049	89.74	106.79	57.51	180.26	163.13	242.33	144.37	151.92	242.86	44.00	234.58	74.87	155.50	191.58	104.74	MORC7	protein MICRORCHIDIA 7 [Medicago truncatula]	-	-	-	-	-	-	GO:0006796//phosphate-containing compound metabolic process	--
MS.gene000544	8.577	8.167	10.561	1.427	5.142	1.733	3.228	4.700	1.666	6.415	2.842	5.666	2.050	3.304	1.158	215.75	206.00	248.91	28.63	122.17	42.73	67.52	111.84	38.32	149.96	65.94	130.09	38.86	66.40	23.47	--	transcription initiation factor TFIID subunit 12b [Medicago truncatula]	-	-	-	-	GO:0005634//nucleus	GO:0005488//binding	GO:0006351//transcription, DNA-templated;GO:0009755//hormone-mediated signaling pathway	--
MS.gene000553	3.508	1.590	30.242	3.113	57.524	62.485	134.158	157.713	122.257	37.472	21.177	81.301	19.416	21.179	31.422	25.46	11.57	205.64	18.02	394.33	444.63	809.61	1082.71	811.45	252.74	141.74	538.56	106.19	122.81	183.75	ABP19A	germin-like protein subfamily 3 member 1 [Medicago truncatula]	-	-	-	-	GO:0005576//extracellular region;GO:0005618//cell wall;GO:0044424//intracellular part	GO:0016616//oxidoreductase activity, acting on the CH-OH group of donors, NAD or NADP as acceptor;GO:0016623//oxidoreductase activity, acting on the aldehyde or oxo group of donors, oxygen as acceptor;GO:0046914//transition metal ion binding	GO:0006873//cellular ion homeostasis;GO:0009886//post-embryonic morphogenesis;GO:0019852//L-ascorbic acid metabolic process;GO:0030001//metal ion transport;GO:0042353//fucose biosynthetic process;GO:0044249//cellular biosynthetic process;GO:0070887//cellular response to chemical stimulus	--
MS.gene00056	0.000	0.000	0.000	0.000	0.428	0.000	0.000	1.432	0.000	0.449	0.443	0.983	0.828	1.297	0.549	0.00	0.00	0.00	0.00	6.81	0.00	0.00	22.80	0.00	7.03	6.87	15.10	10.50	17.44	7.45	KAO1	ent-kaurenoic acid oxidase 2 [Medicago truncatula]	Metabolism;Metabolism;Metabolism	Global and overview maps;Global and overview maps;Metabolism of terpenoids and polyketides	ko01100//Metabolic pathways;ko01110//Biosynthesis of secondary metabolites;ko00904//Diterpenoid biosynthesis	K04123;K04123;K04123	GO:0031090//organelle membrane;GO:0031224//intrinsic component of membrane;GO:0043231//intracellular membrane-bounded organelle	GO:0016709//oxidoreductase activity, acting on paired donors, with incorporation or reduction of molecular oxygen, NAD(P)H as one donor, and incorporation of one atom of oxygen;GO:0046906//tetrapyrrole binding;GO:0046914//transition metal ion binding	GO:0009685//gibberellin metabolic process	--
MS.gene000572	0.000	0.000	0.000	1.693	0.700	1.032	2.470	0.000	3.368	0.000	0.262	0.000	2.772	0.000	0.000	0.00	0.00	0.00	30.37	14.87	22.76	46.20	0.00	69.28	0.00	5.44	0.00	46.99	0.00	0.00	SFH9	Sec14p-like phosphatidylinositol transfer family protein [Medicago truncatula]	-	-	-	-	GO:0005622//intracellular;GO:0016020//membrane	-	GO:0051234//establishment of localization	--
MS.gene000614	0.701	0.504	0.933	0.000	0.766	0.635	14.585	1.459	8.560	3.144	2.391	0.828	0.000	2.848	13.414	19.56	14.10	24.38	0.00	20.19	17.36	338.25	38.50	218.33	81.48	61.50	21.07	0.00	63.46	301.45	--	GPI-anchored adhesin-like protein precursor [Actinidia chinensis var. chinensis] [Actinidia chinensis]	-	-	-	-	-	GO:0046914//transition metal ion binding	-	--
MS.gene000619	0.000	0.000	0.000	0.000	0.000	0.000	0.000	5.273	0.000	27.209	2.334	1.151	6.449	2.173	0.000	0.00	0.00	0.00	0.00	0.00	0.00	0.00	49.28	0.00	249.82	21.27	10.38	48.01	17.15	0.00	VHA-D	V-type proton ATPase subunit D [Medicago truncatula]	Metabolism;Metabolism;Cellular Processes	Global and overview maps;Energy metabolism;Transport and catabolism	ko01100//Metabolic pathways;ko00190//Oxidative phosphorylation;ko04145//Phagosome	K02149;K02149;K02149	GO:0005773//vacuole;GO:0031090//organelle membrane	GO:0003824//catalytic activity;GO:0015405//P-P-bond-hydrolysis-driven transmembrane transporter activity	GO:0006006//glucose metabolic process;GO:0006605//protein targeting;GO:0006818//hydrogen transport;GO:0006970//response to osmotic stress;GO:0006996//organelle organization;GO:0044763//single-organism cellular process;GO:0070838//divalent metal ion transport	--
MS.gene000620	0.000	0.000	0.000	0.000	14.769	0.000	0.000	0.000	0.000	60.842	7.890	0.000	4.849	0.000	0.000	0.00	0.00	0.00	0.00	166.97	0.00	0.00	0.00	0.00	676.78	87.09	0.00	43.74	0.00	0.00	WRKY40	WRKY transcription factor 56 [Medicago sativa]	-	-	-	-	GO:0000942//condensed nuclear chromosome outer kinetochore;GO:0005819//spindle	GO:0001071//nucleic acid binding transcription factor activity;GO:0003677//DNA binding;GO:0005515//protein binding	GO:0000160//phosphorelay signal transduction system;GO:0006605//protein targeting;GO:0009617//response to bacterium;GO:0009620//response to fungus;GO:0009642//response to light intensity;GO:0009694//jasmonic acid metabolic process;GO:0009696//salicylic acid metabolic process;GO:0009755//hormone-mediated signaling pathway;GO:0009863//salicylic acid mediated signaling pathway;GO:0010243//response t…	WRKY
MS.gene000648	4.721	3.800	2.879	0.000	2.088	0.000	0.000	0.000	2.961	0.000	0.143	0.896	0.130	0.000	0.438	23.68	19.11	13.53	0.00	9.89	0.00	0.00	0.00	13.58	0.00	0.66	4.10	0.49	0.00	1.77	DDB_G0269284	NF-kappa-B-activating protein [Trifolium pratense]	-	-	-	-	-	-	-	--
MS.gene000649	4.721	3.800	2.879	0.000	2.088	0.000	0.000	0.000	2.961	0.000	0.143	0.896	0.130	0.000	0.438	23.68	19.11	13.53	0.00	9.89	0.00	0.00	0.00	13.58	0.00	0.66	4.10	0.49	0.00	1.77	DDB_G0269284	NF-kappa-B-activating protein [Trifolium pratense]	-	-	-	-	-	-	-	--
MS.gene000677	0.000	0.000	0.000	0.000	0.000	6.691	3.531	2.201	3.079	0.000	0.000	0.000	0.000	3.328	1.756	0.00	0.00	0.00	0.00	0.00	55.84	24.99	17.72	23.97	0.00	0.00	0.00	0.00	22.63	12.04	PGPS1	CDP-diacylglycerol--glycerol-3-phosphate 3-phosphatidyltransferase 1, chloroplastic isoform X2 [Medicago truncatula]	Metabolism;Metabolism	Global and overview maps;Lipid metabolism	ko01100//Metabolic pathways;ko00564//Glycerophospholipid metabolism	K00995;K00995	GO:0019866//organelle inner membrane;GO:0031224//intrinsic component of membrane;GO:0042170//plastid membrane	GO:0017169//CDP-alcohol phosphatidyltransferase activity;GO:0046914//transition metal ion binding	GO:0006089//lactate metabolic process;GO:0046471//phosphatidylglycerol metabolic process;GO:0046474//glycerophospholipid biosynthetic process	--
MS.gene000678	0.000	0.000	0.000	0.000	0.000	0.407	1.816	2.975	2.357	0.000	0.000	0.000	0.000	0.180	0.000	0.00	0.00	0.00	0.00	0.00	3.00	11.36	21.17	16.22	0.00	0.00	0.00	0.00	1.08	0.00	--	Humj1 family protein [Populus alba]	-	-	-	-	-	-	-	--
MS.gene000681	4.102	5.286	3.056	1.192	22.676	11.349	25.829	8.475	30.475	5.052	3.653	3.921	4.415	7.955	7.243	56.42	72.91	39.38	13.08	294.61	153.06	295.42	110.27	383.36	64.58	46.34	49.23	45.76	87.43	80.28	Os08g0536000	pyruvate dehydrogenase E1 component subunit beta, mitochondrial [Medicago truncatula]	Metabolism;Metabolism;Metabolism;Metabolism;Metabolism;Metabolism	Global and overview maps;Global and overview maps;Global and overview maps;Carbohydrate metabolism;Carbohydrate metabolism;Carbohydrate metabolism	ko01100//Metabolic pathways;ko01110//Biosynthesis of secondary metabolites;ko01200//Carbon metabolism;ko00010//Glycolysis / Gluconeogenesis;ko00620//Pyruvate metabolism;ko00020//Citrate cycle (TCA cycle)	K00162;K00162;K00162;K00162;K00162;K00162	GO:0005576//extracellular region;GO:0031090//organelle membrane;GO:0043232//intracellular non-membrane-bounded organelle;GO:0044429//mitochondrial part	GO:0000166//nucleotide binding;GO:0004738//pyruvate dehydrogenase activity;GO:0016616//oxidoreductase activity, acting on the CH-OH group of donors, NAD or NADP as acceptor;GO:0048037//cofactor binding	GO:0006085//acetyl-CoA biosynthetic process;GO:0006090//pyruvate metabolic process;GO:0006739//NADP metabolic process;GO:0009617//response to bacterium;GO:0009746//response to hexose;GO:0010038//response to metal ion;GO:0019932//second-messenger-mediated signaling;GO:0034285//response to disaccharide;GO:0045333//cellular respiration	--
MS.gene000683	0.000	0.000	0.000	2.670	0.345	0.000	0.000	0.040	9.296	1.893	0.978	6.149	4.491	0.000	0.000	0.00	0.00	0.00	28.00	4.28	0.00	0.00	0.50	111.77	23.13	11.86	73.79	44.49	0.00	0.00	--	Zinc knuckle containing protein [Brassica oleracea]	-	-	-	-	-	-	-	--
MS.gene000712	2.013	1.817	6.228	6.073	2.849	9.053	11.983	14.863	24.743	7.868	11.378	2.364	8.504	25.370	17.327	35.19	31.85	102.00	84.66	47.03	155.15	174.16	245.74	395.52	127.81	183.41	37.71	112.01	354.30	244.03	PUB9	U-box domain-containing protein 9 [Medicago truncatula]	-	-	-	-	-	-	-	--
MS.gene000725	0.000	0.184	0.000	0.000	0.658	0.000	0.000	1.513	1.077	3.620	0.452	6.788	0.459	0.000	0.000	0.00	2.71	0.00	0.00	9.12	0.00	0.00	20.99	14.45	49.34	6.12	90.87	5.07	0.00	0.00	At1g66430	probable fructokinase-6, chloroplastic [Medicago truncatula]	Metabolism;Metabolism;Metabolism;Metabolism;Metabolism	Global and overview maps;Global and overview maps;Carbohydrate metabolism;Carbohydrate metabolism;Carbohydrate metabolism	ko01100//Metabolic pathways;ko01110//Biosynthesis of secondary metabolites;ko00500//Starch and sucrose metabolism;ko00520//Amino sugar and nucleotide sugar metabolism;ko00051//Fructose and mannose metabolism	K00847;K00847;K00847;K00847;K00847	GO:0009532//plastid stroma	GO:0004396//hexokinase activity	GO:0000097//sulfur amino acid biosynthetic process;GO:0016310//phosphorylation;GO:0019321//pentose metabolic process	--
MS.gene000744	5.848	7.405	1.791	0.000	0.000	0.000	0.938	9.350	0.000	1.590	1.735	3.155	0.817	4.880	3.005	30.00	38.09	8.61	0.00	0.00	0.00	4.00	45.37	0.00	7.58	8.21	14.77	3.16	20.00	12.42	--	transmembrane ascorbate ferrireductase [Spatholobus suberectus]	-	-	-	-	-	-	-	--
MS.gene000769	13.010	16.264	8.747	2.739	4.804	2.887	6.675	4.400	3.393	6.515	7.333	11.353	15.650	10.941	13.387	269.93	338.35	170.03	45.32	94.13	58.72	115.15	86.35	64.38	125.61	140.30	214.98	244.68	181.36	223.79	--	protein LTV1 homolog [Medicago truncatula]	-	-	-	-	-	-	-	--
MS.gene00077	0.000	0.000	0.000	0.000	0.558	0.045	0.000	0.000	0.000	0.052	0.457	0.107	0.204	1.164	0.646	0.00	0.00	0.00	0.00	12.52	1.04	0.00	0.00	0.00	1.15	10.00	2.31	3.65	22.08	12.37	HSP70	probable mediator of RNA polymerase II transcription subunit 37c [Medicago truncatula]	Genetic Information Processing;Genetic Information Processing;Cellular Processes	Folding, sorting and degradation;Transcription;Transport and catabolism	ko04141//Protein processing in endoplasmic reticulum;ko03040//Spliceosome;ko04144//Endocytosis	K03283;K03283;K03283	GO:0016020//membrane;GO:0043231//intracellular membrane-bounded organelle;GO:0044444//cytoplasmic part;GO:0071944//cell periphery	GO:0016491//oxidoreductase activity;GO:0032550//purine ribonucleoside binding	GO:0006950//response to stress;GO:0010467//gene expression;GO:0034645//cellular macromolecule biosynthetic process;GO:0044267//cellular protein metabolic process	--
MS.gene00082	19.507	19.048	19.953	6.126	6.222	5.804	6.925	4.012	5.386	12.390	13.341	15.739	10.810	6.213	4.827	871.71	853.49	835.36	218.33	262.61	254.28	257.29	169.58	220.10	514.52	549.80	641.93	364.01	221.81	173.79	RH40	DEAD-box ATP-dependent RNA helicase 46 [Medicago truncatula]	Genetic Information Processing	Transcription	ko03040//Spliceosome	K12823	GO:0043231//intracellular membrane-bounded organelle	GO:0003676//nucleic acid binding;GO:0003724//RNA helicase activity;GO:0032550//purine ribonucleoside binding;GO:0042623//ATPase activity, coupled	GO:0000956//nuclear-transcribed mRNA catabolic process;GO:0006625//protein targeting to peroxisome;GO:0009062//fatty acid catabolic process;GO:0016072//rRNA metabolic process;GO:0022613//ribonucleoprotein complex biogenesis;GO:0071555//cell wall organization	--
MS.gene000820	1.706	2.176	0.553	0.060	0.582	0.358	0.276	0.110	0.247	0.105	0.266	0.189	0.528	0.187	0.970	43.30	55.39	13.14	1.22	13.95	8.92	5.83	2.64	5.74	2.47	6.23	4.39	10.09	3.80	19.83	LECRK41	L-type lectin-domain containing receptor kinase IV.1 [Medicago truncatula]	-	-	-	-	-	GO:0004713//protein tyrosine kinase activity;GO:0032550//purine ribonucleoside binding	GO:0006468//protein phosphorylation;GO:0007167//enzyme linked receptor protein signaling pathway	--
MS.gene000855	0.000	0.000	0.000	2.346	1.527	0.612	2.212	0.000	2.606	0.000	0.000	0.000	0.000	0.000	0.000	0.00	0.00	0.00	13.01	10.03	4.17	12.79	0.00	16.57	0.00	0.00	0.00	0.00	0.00	0.00	slr0328	low molecular weight protein-tyrosine-phosphatase slr0328 [Trifolium pratense]	-	-	-	-	GO:0009532//plastid stroma	GO:0004721//phosphoprotein phosphatase activity	GO:0006470//protein dephosphorylation	--
MS.gene00086	0.000	0.000	0.000	0.232	0.622	0.981	0.000	0.000	1.574	0.595	0.000	0.445	0.000	0.198	0.000	0.00	0.00	0.00	3.20	10.18	16.66	0.00	0.00	24.94	9.58	0.00	7.04	0.00	2.74	0.00	At1g48100	polygalacturonase At1g48100 isoform X1 [Medicago truncatula]	-	-	-	-	GO:0030312//external encapsulating structure	GO:0004553//hydrolase activity, hydrolyzing O-glycosyl compounds	GO:0006139//nucleobase-containing compound metabolic process;GO:0045229//external encapsulating structure organization	--
MS.gene000860	17.532	17.395	5.247	0.939	1.034	2.158	1.243	0.625	2.783	4.905	1.786	0.265	0.000	3.508	0.000	64.62	64.29	18.12	2.76	3.60	7.80	3.81	2.18	9.38	16.80	6.07	0.89	0.00	10.33	0.00	--	low-temperature-induced 65 kDa protein [Medicago truncatula]	-	-	-	-	-	-	-	--
MS.gene000900	0.144	0.000	0.960	7.206	0.000	7.293	0.000	8.617	8.844	13.940	11.255	19.580	5.401	5.548	4.745	2.27	0.00	14.15	90.41	0.00	112.48	0.00	128.23	127.24	203.79	163.29	281.14	64.02	69.73	60.14	RFI2	E3 ubiquitin-protein ligase RFI2 isoform X1 [Medicago truncatula]	-	-	-	-	-	GO:0019787//ubiquitin-like protein transferase activity;GO:0046914//transition metal ion binding	-	--
MS.gene000920	0.000	0.000	0.000	0.767	0.324	0.312	0.736	0.000	1.840	0.000	1.161	0.000	1.218	3.256	2.469	0.00	0.00	0.00	4.00	2.00	2.00	4.00	0.00	11.00	0.00	7.00	0.00	6.00	17.00	13.00	GT-3A	trihelix transcription factor GT-3b [Medicago truncatula]	-	-	-	-	GO:0043231//intracellular membrane-bounded organelle;GO:0043232//intracellular non-membrane-bounded organelle;GO:0043234//protein complex	GO:0001071//nucleic acid binding transcription factor activity;GO:0003677//DNA binding;GO:0005515//protein binding	GO:0009404//toxin metabolic process;GO:0010243//response to organonitrogen compound;GO:0010468//regulation of gene expression;GO:0014070//response to organic cyclic compound;GO:0034645//cellular macromolecule biosynthetic process	--
MS.gene000924	0.000	0.000	0.000	0.000	0.149	0.721	0.677	1.577	0.347	0.351	0.349	0.523	0.354	0.917	0.765	0.00	0.00	0.00	0.00	2.50	12.51	9.97	26.41	5.62	5.77	5.70	8.46	4.72	12.97	10.92	PDX2	E3 ubiquitin-protein ligase AIRP2 [Medicago truncatula]	Metabolism	Metabolism of cofactors and vitamins	ko00750//Vitamin B6 metabolism	K08681	GO:0044444//cytoplasmic part	GO:0016811//hydrolase activity, acting on carbon-nitrogen (but not peptide) bonds, in linear amides;GO:0016843//amine-lyase activity;GO:0046914//transition metal ion binding;GO:0046983//protein dimerization activity	GO:0003006//developmental process involved in reproduction;GO:0006541//glutamine metabolic process;GO:0006787//porphyrin-containing compound catabolic process;GO:0008614//pyridoxine metabolic process;GO:0009108//coenzyme biosynthetic process;GO:0042364//water-soluble vitamin biosynthetic process	--
MS.gene000925	3.821	2.425	5.429	8.090	11.842	13.149	7.407	18.490	8.795	6.575	11.021	9.141	5.511	4.497	4.596	42.11	26.80	56.05	71.10	123.25	142.06	67.87	192.73	88.63	67.33	112.00	91.94	45.76	39.59	40.81	LHCB4.1	chlorophyll a-b binding protein CP29.1, chloroplastic [Medicago truncatula]	Metabolism;Metabolism	Global and overview maps;Energy metabolism	ko01100//Metabolic pathways;ko00196//Photosynthesis - antenna proteins	K08915;K08915	GO:0009521//photosystem;GO:0009526//plastid envelope;GO:0030076//light-harvesting complex;GO:0031224//intrinsic component of membrane;GO:0031976//plastid thylakoid;GO:0044434//chloroplast part	GO:0043169//cation binding;GO:0046906//tetrapyrrole binding	GO:0000097//sulfur amino acid biosynthetic process;GO:0006091//generation of precursor metabolites and energy;GO:0009639//response to red or far red light;GO:0009642//response to light intensity;GO:0009725//response to hormone;GO:0016072//rRNA metabolic process;GO:0031399//regulation of protein modification process;GO:0034285//response to disaccharide;GO:0043269//regulation of ion transport	--
MS.gene000927	3.821	2.425	5.429	8.090	11.842	13.149	7.407	18.490	8.795	6.575	11.021	9.141	5.511	4.497	4.596	42.11	26.80	56.05	71.10	123.25	142.06	67.87	192.73	88.63	67.33	112.00	91.94	45.76	39.59	40.81	LHCB4.1	chlorophyll a-b binding protein CP29.1, chloroplastic [Medicago truncatula]	Metabolism;Metabolism	Global and overview maps;Energy metabolism	ko01100//Metabolic pathways;ko00196//Photosynthesis - antenna proteins	K08915;K08915	GO:0009521//photosystem;GO:0009526//plastid envelope;GO:0030076//light-harvesting complex;GO:0031224//intrinsic component of membrane;GO:0031976//plastid thylakoid;GO:0044434//chloroplast part	GO:0043169//cation binding;GO:0046906//tetrapyrrole binding	GO:0000097//sulfur amino acid biosynthetic process;GO:0006091//generation of precursor metabolites and energy;GO:0009639//response to red or far red light;GO:0009642//response to light intensity;GO:0009725//response to hormone;GO:0016072//rRNA metabolic process;GO:0031399//regulation of protein modification process;GO:0034285//response to disaccharide;GO:0043269//regulation of ion transport	--
MS.gene000969	0.299	0.250	0.297	5.674	3.816	2.860	3.141	2.440	4.419	1.337	1.964	0.834	3.709	1.690	5.979	4.86	4.08	4.52	73.60	58.62	45.61	42.48	37.53	65.73	20.20	29.45	12.38	45.45	21.96	78.35	CYP71D11	cytochrome P450 71D11 [Medicago truncatula]	-	-	-	-	-	GO:0016491//oxidoreductase activity;GO:0046906//tetrapyrrole binding;GO:0046914//transition metal ion binding	GO:0044710//single-organism metabolic process	--
MS.gene00097	2.235	2.729	1.085	0.000	0.000	0.034	3.299	2.578	0.000	0.255	1.639	0.000	0.000	0.890	0.631	22.00	26.93	10.00	0.00	0.00	0.33	27.00	24.00	0.00	2.33	14.88	0.00	0.00	7.00	5.00	--	G-type lectin S-receptor-like serine/threonine-protein kinase, partial [Trifolium pratense]	-	-	-	-	-	-	-	--
MS.gene000991	0.000	0.000	0.000	9.960	1.876	2.030	1.513	0.114	1.033	0.000	0.368	0.000	0.000	0.191	0.000	0.00	0.00	0.00	83.82	18.70	21.00	13.27	1.14	9.97	0.00	3.58	0.00	0.00	1.61	0.00	AVT1I	amino acid transporter AVT1I isoform X1 [Medicago truncatula]	-	-	-	-	GO:0031224//intrinsic component of membrane	-	GO:0006812//cation transport;GO:0046942//carboxylic acid transport	--
MS.gene001016	0.553	0.346	0.725	2.296	1.632	1.020	1.172	2.387	2.077	3.715	1.149	2.203	1.872	1.410	0.360	24.28	15.26	29.85	80.44	67.73	43.94	42.81	99.18	83.43	151.64	46.55	88.34	61.96	49.49	12.74	RPPL1	disease resistance protein (CC-NBS-LRR class) family protein [Medicago truncatula]	-	-	-	-	-	GO:0032550//purine ribonucleoside binding	GO:0006796//phosphate-containing compound metabolic process	--
MS.gene001026	85.388	77.339	50.800	25.624	48.908	47.402	36.701	38.181	18.674	34.042	23.072	30.060	15.233	27.332	21.543	305.00	277.00	170.00	73.00	165.00	166.00	109.00	129.00	61.00	113.00	76.00	98.00	41.00	78.00	62.00	--	hypothetical protein MTR_7g087980 [Medicago truncatula]	-	-	-	-	-	-	-	--
MS.gene001049	0.000	0.000	0.101	0.000	5.621	2.510	1.555	4.198	0.762	0.518	4.506	0.000	2.837	1.560	1.547	0.00	0.00	2.04	0.00	115.00	53.31	28.00	86.00	15.09	10.42	90.00	0.00	46.30	27.00	27.00	SUV3	DExH-box ATP-dependent RNA helicase DExH16, mitochondrial isoform X1 [Medicago truncatula]	-	-	-	-	GO:0043231//intracellular membrane-bounded organelle	GO:0003724//RNA helicase activity;GO:0032550//purine ribonucleoside binding	GO:0044260//cellular macromolecule metabolic process;GO:0048229//gametophyte development	--
MS.gene00105	0.716	0.453	0.786	2.196	1.194	5.038	1.384	3.056	3.041	0.173	0.166	0.894	0.849	0.398	1.253	29.83	18.92	30.67	72.96	46.97	205.73	47.91	120.39	115.83	6.69	6.36	33.97	26.63	13.23	42.03	UPL6	E3 ubiquitin-protein ligase UPL6 [Cajanus cajan]	Genetic Information Processing	Folding, sorting and degradation	ko04120//Ubiquitin mediated proteolysis	K10589	-	-	-	--
MS.gene001050	0.191	0.562	0.099	0.325	17.165	14.064	1.840	7.131	1.163	1.928	25.525	0.533	19.170	9.335	13.860	2.64	7.79	1.28	3.58	224.24	190.72	21.16	93.30	14.71	24.78	325.59	6.73	199.80	103.16	154.46	OPR11	12-oxophytodienoate reductase 2 isoform X2 [Medicago truncatula]	Metabolism;Metabolism;Metabolism	Global and overview maps;Global and overview maps;Lipid metabolism	ko01100//Metabolic pathways;ko01110//Biosynthesis of secondary metabolites;ko00592//alpha-Linolenic acid metabolism	K05894;K05894;K05894	GO:0043231//intracellular membrane-bounded organelle	GO:0016628//oxidoreductase activity, acting on the CH-CH group of donors, NAD or NADP as acceptor;GO:0032553//ribonucleotide binding	GO:0006633//fatty acid biosynthetic process;GO:0006950//response to stress;GO:0009694//jasmonic acid metabolic process	--
MS.gene001051	0.166	0.000	0.177	1.266	8.423	45.431	10.638	13.704	1.552	1.028	19.528	1.080	16.039	0.000	33.083	2.30	0.00	2.30	13.97	110.04	616.09	122.34	179.29	19.63	13.22	249.10	13.63	167.17	0.00	368.70	OPR11	12-oxophytodienoate reductase [Trifolium pratense]	Metabolism;Metabolism;Metabolism	Global and overview maps;Global and overview maps;Lipid metabolism	ko01100//Metabolic pathways;ko01110//Biosynthesis of secondary metabolites;ko00592//alpha-Linolenic acid metabolism	K05894;K05894;K05894	GO:0043231//intracellular membrane-bounded organelle	GO:0016628//oxidoreductase activity, acting on the CH-CH group of donors, NAD or NADP as acceptor;GO:0032553//ribonucleotide binding	GO:0006633//fatty acid biosynthetic process	--
MS.gene001053	0.000	0.000	0.256	0.090	1.164	9.887	3.773	2.480	0.494	0.231	0.474	0.235	0.285	0.267	8.857	0.00	0.00	3.36	1.00	15.38	135.55	43.87	32.80	6.32	3.00	6.11	3.00	3.00	2.98	99.79	OPR11	12-oxophytodienoate reductase [Trifolium pratense]	Metabolism;Metabolism;Metabolism	Global and overview maps;Global and overview maps;Lipid metabolism	ko01100//Metabolic pathways;ko01110//Biosynthesis of secondary metabolites;ko00592//alpha-Linolenic acid metabolism	K05894;K05894;K05894	GO:0043231//intracellular membrane-bounded organelle	GO:0016628//oxidoreductase activity, acting on the CH-CH group of donors, NAD or NADP as acceptor;GO:0032553//ribonucleotide binding	GO:0006633//fatty acid biosynthetic process;GO:0006950//response to stress;GO:0009694//jasmonic acid metabolic process	--
MS.gene001055	0.000	0.000	0.000	0.000	2.150	0.000	0.000	0.313	0.000	0.000	6.052	0.000	0.984	22.843	9.309	0.00	0.00	0.00	0.00	28.71	0.00	0.00	4.19	0.00	0.00	78.89	0.00	10.48	257.99	106.03	OPR1	12-oxophytodienoate reductase 2 [Medicago truncatula]	Metabolism;Metabolism;Metabolism	Global and overview maps;Global and overview maps;Lipid metabolism	ko01100//Metabolic pathways;ko01110//Biosynthesis of secondary metabolites;ko00592//alpha-Linolenic acid metabolism	K05894;K05894;K05894	GO:0043231//intracellular membrane-bounded organelle;GO:0044444//cytoplasmic part	GO:0016628//oxidoreductase activity, acting on the CH-CH group of donors, NAD or NADP as acceptor;GO:0032553//ribonucleotide binding	GO:0001101//response to acid chemical;GO:0006633//fatty acid biosynthetic process;GO:0006950//response to stress;GO:0009694//jasmonic acid metabolic process;GO:0010038//response to metal ion;GO:0010260//organ senescence	--
MS.gene001070	0.000	0.000	0.067	0.786	7.922	0.256	0.000	0.000	0.000	0.000	0.544	0.000	0.000	0.157	0.156	0.00	0.00	0.50	5.00	59.71	2.00	0.00	0.00	0.00	0.00	4.00	0.00	0.00	1.00	1.00	ABP19A	auxin-binding protein ABP19b [Medicago truncatula]	-	-	-	-	GO:0005576//extracellular region;GO:0005618//cell wall;GO:0043231//intracellular membrane-bounded organelle	GO:0016623//oxidoreductase activity, acting on the aldehyde or oxo group of donors, oxygen as acceptor;GO:0046914//transition metal ion binding	GO:0006091//generation of precursor metabolites and energy;GO:0006873//cellular ion homeostasis;GO:0006950//response to stress;GO:0009617//response to bacterium;GO:0009725//response to hormone;GO:0009886//post-embryonic morphogenesis;GO:0030001//metal ion transport	--
MS.gene00108	5.183	7.330	7.105	4.002	1.923	2.031	0.781	1.645	1.233	3.181	5.865	4.579	4.034	6.843	3.610	64.99	92.16	83.47	40.03	22.77	24.97	8.14	19.51	14.14	37.07	67.82	52.41	38.12	68.56	36.47	MYB78	transcription factor MYB78 [Medicago truncatula]	-	-	-	-	-	GO:0005488//binding	GO:0001101//response to acid chemical;GO:0006970//response to osmotic stress	ARR-B
MS.gene001088	6.496	5.814	4.089	0.626	0.705	1.359	4.607	2.289	0.729	9.320	5.779	5.110	16.136	10.840	4.341	39.00	35.00	23.00	3.00	4.00	8.00	23.00	13.00	4.00	52.00	32.00	28.00	73.00	52.00	21.00	ERF023	ethylene-responsive transcription factor ERF038 [Medicago truncatula]	-	-	-	-	GO:0043231//intracellular membrane-bounded organelle	GO:0001071//nucleic acid binding transcription factor activity;GO:0003677//DNA binding	GO:0000160//phosphorelay signal transduction system;GO:0001101//response to acid chemical;GO:0006355//regulation of transcription, DNA-templated;GO:0006950//response to stress;GO:0016049//cell growth	--
MS.gene001096	0.000	0.000	0.000	0.000	3.453	0.000	0.000	21.119	22.162	5.084	3.189	22.995	1.918	0.000	0.000	0.00	0.00	0.00	0.00	26.27	0.00	0.00	160.92	163.27	38.06	23.69	169.07	11.64	0.00	0.00	RABB1C	ras-related protein RABB1b [Medicago truncatula]	-	-	-	-	-	-	-	--
MS.gene001123	0.468	1.739	1.297	2.414	4.416	6.387	6.407	0.840	0.000	7.219	3.436	1.072	1.790	6.430	9.255	14.04	52.29	36.42	57.72	125.05	187.74	159.73	23.81	0.00	201.14	95.01	29.33	40.44	154.03	223.56	EDR2	protein ENHANCED DISEASE RESISTANCE 2 isoform X1 [Medicago truncatula]	-	-	-	-	GO:0031090//organelle membrane;GO:0031224//intrinsic component of membrane	GO:1901981//phosphatidylinositol phosphate binding	GO:0000160//phosphorelay signal transduction system;GO:0001101//response to acid chemical;GO:0002831//regulation of response to biotic stimulus;GO:0009725//response to hormone;GO:0033554//cellular response to stress;GO:0051093//negative regulation of developmental process	--
MS.gene001144	0.000	0.000	0.000	4.822	0.488	0.047	0.000	0.190	0.000	0.302	0.315	0.000	0.000	0.000	0.000	0.00	0.00	0.00	83.00	9.95	1.00	0.00	3.88	0.00	6.05	6.27	0.00	0.00	0.00	0.00	MAIL1	protein MAIN-LIKE 1-like isoform X1 [Medicago truncatula]	-	-	-	-	-	-	-	--
MS.gene001162	1.919	2.635	4.251	23.229	10.921	12.354	21.675	18.509	13.610	8.548	5.308	18.283	7.681	9.383	2.897	20.68	28.48	42.93	199.70	111.19	130.56	194.26	188.71	134.16	85.63	52.76	179.87	62.39	80.81	25.16	ATHB-16	homeobox-leucine zipper protein HAT5 [Medicago truncatula]	-	-	-	-	GO:0043231//intracellular membrane-bounded organelle	GO:0001071//nucleic acid binding transcription factor activity;GO:0003677//DNA binding	GO:0010468//regulation of gene expression;GO:0034645//cellular macromolecule biosynthetic process	--
MS.gene001169	0.180	0.263	0.349	16.815	4.594	17.840	0.000	0.319	12.100	0.373	0.382	0.000	0.280	0.105	0.000	3.23	4.73	5.87	240.54	77.82	313.71	0.00	5.42	198.47	6.22	6.32	0.00	3.78	1.50	0.00	RVE7	protein REVEILLE 7 isoform X1 [Medicago truncatula]	-	-	-	-	-	GO:0005488//binding	GO:0003006//developmental process involved in reproduction;GO:0006970//response to osmotic stress;GO:0009725//response to hormone;GO:0009791//post-embryonic development;GO:0010038//response to metal ion;GO:0010467//gene expression;GO:0042545//cell wall modification;GO:0044238//primary metabolic process;GO:0044260//cellular macromolecule metabolic process;GO:0044763//single-organism cellular proce…	ARR-B
MS.gene001171	0.000	0.000	0.000	3.608	1.284	0.000	3.080	1.006	0.473	0.000	0.000	0.000	0.000	2.671	0.000	0.00	0.00	0.00	33.28	14.03	0.00	29.62	11.00	5.00	0.00	0.00	0.00	0.00	24.68	0.00	PAPS1	nuclear poly(A) polymerase 1 isoform X1 [Medicago truncatula]	Genetic Information Processing	Translation	ko03015//mRNA surveillance pathway	K14376	GO:0043231//intracellular membrane-bounded organelle	GO:0032550//purine ribonucleoside binding;GO:0043169//cation binding;GO:0070566//adenylyltransferase activity	GO:0007049//cell cycle;GO:0008283//cell proliferation;GO:0031123//RNA 3'-end processing;GO:0031348//negative regulation of defense response;GO:0048449//floral organ formation;GO:0048827//phyllome development	--
MS.gene001173	0.000	0.000	0.000	2.110	0.000	0.000	3.346	2.739	0.573	0.000	0.000	0.000	0.000	1.373	0.000	0.00	0.00	0.00	40.74	0.00	0.00	67.35	62.72	12.68	0.00	0.00	0.00	0.00	26.55	0.00	PAPS1	nuclear poly(A) polymerase 1 isoform X1 [Medicago truncatula]	Genetic Information Processing	Translation	ko03015//mRNA surveillance pathway	K14376	GO:0043231//intracellular membrane-bounded organelle	GO:0043167//ion binding;GO:0070566//adenylyltransferase activity	GO:0007049//cell cycle;GO:0008283//cell proliferation;GO:0031123//RNA 3'-end processing;GO:0031348//negative regulation of defense response;GO:0048449//floral organ formation;GO:0048827//phyllome development	--
MS.gene001195	0.552	1.120	0.629	0.000	0.059	0.109	1.585	0.000	0.256	1.754	0.000	2.160	0.524	0.671	0.164	35.40	72.01	37.80	0.00	3.57	6.86	84.47	0.00	15.02	104.48	0.00	126.36	25.29	34.38	8.45	BIG1	brefeldin A-inhibited guanine nucleotide-exchange protein 1 isoform X2 [Medicago truncatula]	Cellular Processes	Transport and catabolism	ko04144//Endocytosis	K18442	-	-	GO:0043087//regulation of GTPase activity	--
MS.gene001246	4.111	3.754	5.722	16.085	13.664	24.942	8.805	10.416	20.573	26.762	12.063	8.975	12.006	10.534	10.545	23.59	21.60	30.76	73.61	74.05	140.31	42.01	56.53	107.95	142.70	63.83	47.00	51.91	48.29	48.75	CAM2	calmodulin-like protein 11 [Medicago truncatula]	Organismal Systems	Environmental adaptation	ko04626//Plant-pathogen interaction	K13448	GO:0031090//organelle membrane;GO:0043231//intracellular membrane-bounded organelle;GO:0044444//cytoplasmic part	GO:0016628//oxidoreductase activity, acting on the CH-CH group of donors, NAD or NADP as acceptor;GO:0046872//metal ion binding	GO:0006928//movement of cell or subcellular component;GO:0009593//detection of chemical stimulus;GO:0009605//response to external stimulus;GO:0016192//vesicle-mediated transport;GO:0019932//second-messenger-mediated signaling;GO:0044710//single-organism metabolic process;GO:0051640//organelle localization	--
MS.gene001265	0.814	1.407	0.598	1.613	1.032	0.000	0.000	0.000	0.000	0.000	0.805	0.461	0.344	0.757	0.000	19.60	33.99	13.49	31.00	23.48	0.00	0.00	0.00	0.00	0.00	17.89	10.14	6.24	14.58	0.00	gyp7	Rab GTPase activator [Medicago truncatula]	-	-	-	-	-	-	-	--
MS.gene001283	3.400	2.441	1.725	20.442	34.347	13.690	43.079	29.156	5.024	20.033	22.787	21.657	4.571	20.540	22.584	40.70	29.30	19.34	195.15	388.31	160.66	428.75	330.10	54.99	222.84	251.54	236.60	41.23	196.43	217.81	RGGA	RGG repeats nuclear RNA binding protein A [Medicago truncatula]	-	-	-	-	GO:0042579//microbody	-	GO:0009725//response to hormone	--
MS.gene001321	0.000	0.000	0.000	0.000	0.657	1.251	0.000	5.748	1.499	2.569	1.141	3.807	0.000	5.457	0.000	0.00	0.00	0.00	0.00	3.61	7.13	0.00	31.61	7.97	13.88	6.12	20.20	0.00	25.35	0.00	PME2.1	pectinesterase [Medicago truncatula]	Metabolism;Metabolism	Global and overview maps;Carbohydrate metabolism	ko01100//Metabolic pathways;ko00040//Pentose and glucuronate interconversions	K01051;K01051	GO:0005618//cell wall;GO:0031090//organelle membrane;GO:0044444//cytoplasmic part	GO:0030234//enzyme regulator activity;GO:0030597//RNA glycosylase activity;GO:0052689//carboxylic ester hydrolase activity	GO:0000272//polysaccharide catabolic process;GO:0001906//cell killing;GO:0006417//regulation of translation;GO:0006950//response to stress;GO:0007275//multicellular organism development;GO:0009620//response to fungus;GO:0009664//plant-type cell wall organization;GO:0009892//negative regulation of metabolic process;GO:0010383//cell wall polysaccharide metabolic process	--
MS.gene001336	24.205	26.345	26.966	6.379	9.411	6.621	7.455	18.919	4.349	18.879	18.954	18.261	14.929	21.804	15.291	206.95	225.86	216.00	43.50	76.00	55.50	53.00	153.00	34.00	150.00	149.45	142.50	96.18	148.94	105.34	CBSX1	CBS domain-containing protein CBSX1, chloroplastic [Medicago truncatula]	-	-	-	-	GO:0009532//plastid stroma	GO:0017076//purine nucleotide binding	GO:0019725//cellular homeostasis;GO:0042743//hydrogen peroxide metabolic process	--
MS.gene001360	103.218	82.774	54.574	15.606	11.328	24.888	42.788	31.521	22.864	18.881	29.620	41.326	62.051	57.726	43.226	534.73	429.98	264.88	64.48	55.43	126.41	184.31	154.46	108.32	90.90	141.51	195.40	242.23	238.93	180.43	RPL32A	60S ribosomal protein L32-1 [Medicago truncatula]	Genetic Information Processing	Translation	ko03010//Ribosome	K02912	GO:0015934//large ribosomal subunit;GO:0043231//intracellular membrane-bounded organelle	GO:0005198//structural molecule activity	GO:0010467//gene expression;GO:0022613//ribonucleoprotein complex biogenesis	--
MS.gene001417	4.074	5.553	3.285	0.000	0.081	0.000	0.000	0.935	0.388	0.286	0.526	0.028	0.657	0.000	0.000	160.64	219.55	121.37	0.00	3.00	0.00	0.00	34.87	14.00	10.49	19.13	1.00	19.52	0.00	0.00	--	Myb/SANT-like DNA-binding domain protein [Medicago truncatula]	-	-	-	-	-	GO:0008233//peptidase activity	-	--
MS.gene001421	21.054	23.373	28.783	7.641	16.244	0.804	2.866	0.000	2.667	11.775	2.324	22.508	0.000	0.000	0.000	373.62	415.89	478.54	108.15	272.27	13.98	42.29	0.00	43.28	194.19	38.03	364.55	0.00	0.00	0.00	TMN1	transmembrane 9 superfamily member 1 [Medicago truncatula]	-	-	-	-	GO:0031090//organelle membrane;GO:0031224//intrinsic component of membrane;GO:0031985//Golgi cisterna	-	-	--
MS.gene001426	3.672	3.632	0.000	0.264	1.793	1.438	1.780	2.615	2.201	0.000	0.000	0.000	0.000	0.000	6.069	140.09	138.93	0.00	8.03	64.62	53.79	56.45	94.38	76.78	0.00	0.00	0.00	0.00	0.00	186.57	CDC5	cell division cycle 5-like protein isoform X1 [Medicago truncatula]	Genetic Information Processing	Transcription	ko03040//Spliceosome	K12860	GO:0009536//plastid;GO:0030529//intracellular ribonucleoprotein complex	GO:0001071//nucleic acid binding transcription factor activity;GO:0003676//nucleic acid binding	GO:0002218//activation of innate immune response;GO:0006259//DNA metabolic process;GO:0006396//RNA processing;GO:0007049//cell cycle;GO:0009617//response to bacterium;GO:0009620//response to fungus;GO:0010468//regulation of gene expression;GO:0034645//cellular macromolecule biosynthetic process	ARR-B
MS.gene001450	3.032	4.650	1.751	0.000	0.102	0.000	2.510	1.402	0.602	0.913	1.729	1.790	1.365	2.218	1.345	70.17	107.89	37.97	0.00	2.23	0.00	48.30	30.68	12.73	19.63	36.90	37.81	23.81	41.00	25.08	At1g15480	pentatricopeptide repeat-containing protein At1g80270, mitochondrial [Medicago truncatula]	-	-	-	-	GO:0009526//plastid envelope	-	GO:0006221//pyrimidine nucleotide biosynthetic process;GO:0006886//intracellular protein transport	--
MS.gene001451	5.135	3.102	2.038	1.952	0.000	0.000	0.209	0.000	2.179	0.420	0.000	0.128	0.000	0.000	0.000	64.39	39.01	23.94	19.52	0.00	0.00	2.18	0.00	24.99	4.90	0.00	1.46	0.00	0.00	0.00	NAD-ME2	NAD-dependent malic enzyme 59 kDa isoform, mitochondrial [Medicago truncatula]	Metabolism;Metabolism;Metabolism;Metabolism	Global and overview maps;Global and overview maps;Carbohydrate metabolism;Energy metabolism	ko01100//Metabolic pathways;ko01200//Carbon metabolism;ko00620//Pyruvate metabolism;ko00710//Carbon fixation by Calvin cycle	K00028;K00028;K00028;K00028	GO:0009536//plastid;GO:0044429//mitochondrial part	GO:0000166//nucleotide binding;GO:0004470//malic enzyme activity;GO:0016651//oxidoreductase activity, acting on NAD(P)H;GO:0016831//carboxy-lyase activity;GO:0032550//purine ribonucleoside binding;GO:0046914//transition metal ion binding;GO:0046983//protein dimerization activity	GO:0006090//pyruvate metabolic process;GO:0006970//response to osmotic stress;GO:0006996//organelle organization;GO:0010038//response to metal ion;GO:0042044//fluid transport;GO:0043648//dicarboxylic acid metabolic process	--
MS.gene001466	424.724	403.018	397.089	138.021	250.365	209.594	222.138	212.085	173.434	250.293	249.939	109.154	99.978	183.957	141.077	3808.85	3624.01	3336.25	987.19	2120.62	1842.80	1656.38	1799.00	1422.33	2085.91	2067.04	893.42	675.61	1318.04	1019.36	ZAT6	zinc finger protein ZAT10 [Medicago truncatula]	-	-	-	-	GO:0043231//intracellular membrane-bounded organelle	GO:0000975//regulatory region DNA binding;GO:0046872//metal ion binding	GO:0000160//phosphorelay signal transduction system;GO:0001101//response to acid chemical;GO:0002252//immune effector process;GO:0006355//regulation of transcription, DNA-templated;GO:0006972//hyperosmotic response;GO:0009642//response to light intensity;GO:0009694//jasmonic acid metabolic process;GO:0009755//hormone-mediated signaling pathway;GO:0010243//response to organonitrogen compound;GO:00…	--
MS.gene001481	0.104	1.568	1.140	0.000	0.000	0.000	0.000	0.000	0.000	0.429	0.000	0.000	0.000	0.000	0.000	1.86	28.20	19.16	0.00	0.00	0.00	0.00	0.00	0.00	7.15	0.00	0.00	0.00	0.00	0.00	At1g30680	twinkle homolog protein, chloroplastic/mitochondrial [Medicago truncatula]	-	-	-	-	-	GO:0003678//DNA helicase activity;GO:0032550//purine ribonucleoside binding;GO:0043566//structure-specific DNA binding	GO:0006259//DNA metabolic process;GO:0032392//DNA geometric change	--
MS.gene001666	0.595	0.302	0.473	0.000	0.041	0.000	0.000	0.118	0.000	0.466	0.000	0.601	0.841	0.268	0.205	17.74	9.02	13.20	0.00	1.14	0.00	0.00	3.33	0.00	12.91	0.00	16.34	18.88	6.38	4.92	DYW9	pentatricopeptide repeat-containing protein At4g30700 [Medicago truncatula]	-	-	-	-	GO:0009536//plastid	-	GO:0016553//base conversion or substitution editing;GO:0016556//mRNA modification	--
MS.gene001671	0.416	0.584	0.749	0.842	1.298	0.630	2.654	2.013	1.831	1.040	1.289	3.128	1.803	2.211	2.163	6.44	9.06	10.85	10.38	18.96	9.56	34.13	29.45	25.90	14.95	18.38	44.16	21.01	27.32	26.95	PII-2	piriformospora indica-insensitive protein 2 [Medicago truncatula]	-	-	-	-	-	GO:0016628//oxidoreductase activity, acting on the CH-CH group of donors, NAD or NADP as acceptor	GO:0006796//phosphate-containing compound metabolic process;GO:0009617//response to bacterium;GO:0009886//post-embryonic morphogenesis;GO:0044710//single-organism metabolic process;GO:0048437//floral organ development;GO:0050794//regulation of cellular process	--
MS.gene001684	4.484	3.735	8.984	1.139	0.478	0.384	0.303	0.964	0.000	0.118	0.216	0.387	5.216	0.000	3.680	65.43	54.65	122.82	13.25	6.59	5.49	3.68	13.31	0.00	1.60	2.90	5.15	57.35	0.00	43.27	TEM1	AP2/ERF and B3 domain-containing transcription factor RAV1 [Medicago truncatula]	-	-	-	-	GO:0043231//intracellular membrane-bounded organelle	GO:0000975//regulatory region DNA binding;GO:0001071//nucleic acid binding transcription factor activity	GO:0001101//response to acid chemical;GO:0006355//regulation of transcription, DNA-templated;GO:0006605//protein targeting;GO:0006873//cellular ion homeostasis;GO:0009648//photoperiodism;GO:0009690//cytokinin metabolic process;GO:0009725//response to hormone;GO:0009891//positive regulation of biosynthetic process;GO:0009909//regulation of flower development;GO:0010243//response to organonitrogen …	ABI3VP1
MS.gene001687	0.304	0.000	0.000	0.000	2.187	1.330	1.140	5.137	3.370	4.449	4.649	5.418	6.454	3.762	0.772	3.41	0.00	0.00	0.00	23.16	14.62	10.63	54.47	34.55	46.35	48.06	55.43	54.52	33.69	6.97	RPL3B	50S ribosomal protein L3-2, chloroplastic [Medicago truncatula]	Genetic Information Processing	Translation	ko03010//Ribosome	K02906	GO:0009536//plastid;GO:0030529//intracellular ribonucleoprotein complex	GO:0003723//RNA binding;GO:0005198//structural molecule activity	GO:0010467//gene expression;GO:0044237//cellular metabolic process	--
MS.gene001709	2.954	3.349	1.497	0.219	0.548	0.120	0.157	2.706	0.219	2.728	1.008	2.606	0.000	4.186	0.286	78.58	89.33	37.31	4.64	13.76	3.14	3.47	68.07	5.32	67.44	24.72	63.27	0.00	88.95	6.12	--	enhancer of polycomb-like transcription factor protein [Trifolium pratense]	-	-	-	-	GO:0035267//NuA4 histone acetyltransferase complex	-	GO:0010468//regulation of gene expression;GO:0034645//cellular macromolecule biosynthetic process	--
MS.gene001722	1.352	1.716	0.944	0.076	0.074	0.286	0.398	0.773	0.642	0.888	0.571	0.140	1.597	1.910	0.740	26.04	33.14	17.04	1.17	1.35	5.40	6.38	14.08	11.31	15.90	10.15	2.47	23.19	29.40	11.49	PTL	trihelix transcription factor PTL [Medicago truncatula]	-	-	-	-	GO:0043231//intracellular membrane-bounded organelle	GO:0003676//nucleic acid binding;GO:0046983//protein dimerization activity	GO:0003002//regionalization;GO:0009987//cellular process;GO:0010243//response to organonitrogen compound;GO:0010468//regulation of gene expression;GO:0045926//negative regulation of growth;GO:0048438//floral whorl development;GO:0048449//floral organ formation;GO:0048507//meristem development;GO:0048559//establishment of floral organ orientation;GO:0048580//regulation of post-embryonic development	Trihelix
MS.gene001744	0.637	1.989	1.349	8.444	13.144	8.846	8.291	11.682	1.556	5.763	11.646	13.443	2.086	18.182	22.828	6.99	21.90	13.88	73.96	136.33	95.24	75.71	121.35	15.63	58.81	117.94	134.74	17.26	159.53	201.99	SDR1	(+)-neomenthol dehydrogenase [Medicago truncatula]	Metabolism;Metabolism	Global and overview maps;Metabolism of terpenoids and polyketides	ko01110//Biosynthesis of secondary metabolites;ko00902//Monoterpenoid biosynthesis	K15095;K15095	-	GO:0003824//catalytic activity	GO:0044710//single-organism metabolic process	--
MS.gene001752	0.000	0.000	0.039	24.692	6.210	5.080	9.252	2.039	9.571	1.417	3.124	3.263	0.000	8.458	0.000	0.00	0.00	0.42	223.75	66.64	56.59	87.40	21.91	99.44	14.96	32.73	33.84	0.00	76.78	0.00	SDR1	(+)-neomenthol dehydrogenase [Medicago truncatula]	Metabolism;Metabolism	Global and overview maps;Metabolism of terpenoids and polyketides	ko01110//Biosynthesis of secondary metabolites;ko00902//Monoterpenoid biosynthesis	K15095;K15095	-	GO:0003824//catalytic activity	GO:0044710//single-organism metabolic process	--
MS.gene001826	0.138	0.315	1.200	1.842	4.481	2.943	6.304	4.208	3.684	1.665	2.330	0.980	1.754	0.720	0.939	2.50	5.73	20.37	26.63	76.71	52.30	95.01	72.14	61.06	28.05	38.94	16.21	23.96	10.42	13.72	--	UDP-glucose:O-linked fucose beta-1 [Vigna unguiculata]	-	-	-	-	-	-	-	--
MS.gene001844	0.006	0.000	0.000	0.115	0.509	0.124	0.107	0.190	0.447	0.446	0.299	0.568	1.163	0.260	0.152	0.13	0.00	0.00	2.00	10.45	2.65	1.94	3.91	8.88	9.00	6.00	11.26	19.05	4.51	2.66	GEN2	flap endonuclease GEN-like 2 [Medicago truncatula]	-	-	-	-	GO:0043231//intracellular membrane-bounded organelle	GO:0004518//nuclease activity;GO:0043169//cation binding	GO:0006259//DNA metabolic process;GO:0033554//cellular response to stress	--
MS.gene001856	0.000	0.000	0.000	0.000	0.000	0.000	6.878	1.994	1.314	0.000	0.000	0.000	0.000	0.000	0.000	0.00	0.00	0.00	0.00	0.00	0.00	138.00	45.50	29.00	0.00	0.00	0.00	0.00	0.00	0.00	HSP70	heat shock cognate 70 kDa protein [Medicago truncatula]	Genetic Information Processing;Genetic Information Processing;Cellular Processes	Folding, sorting and degradation;Transcription;Transport and catabolism	ko04141//Protein processing in endoplasmic reticulum;ko03040//Spliceosome;ko04144//Endocytosis	K03283;K03283;K03283	GO:0005576//extracellular region;GO:0030312//external encapsulating structure;GO:0031090//organelle membrane;GO:0043231//intracellular membrane-bounded organelle;GO:0044444//cytoplasmic part	GO:0016491//oxidoreductase activity;GO:0032550//purine ribonucleoside binding;GO:0044389//ubiquitin-like protein ligase binding	GO:0000302//response to reactive oxygen species;GO:0009642//response to light intensity;GO:0010038//response to metal ion;GO:0010467//gene expression;GO:0032446//protein modification by small protein conjugation;GO:0033554//cellular response to stress;GO:0034645//cellular macromolecule biosynthetic process;GO:0051707//response to other organism	--
MS.gene001862	1.487	1.305	4.893	0.000	0.000	0.000	0.000	2.153	0.000	0.000	0.265	0.000	0.000	0.000	0.185	12.54	11.04	38.67	0.00	0.00	0.00	0.00	17.18	0.00	0.00	2.06	0.00	0.00	0.00	1.26	--	eukaryotic translation initiation factor 3 subunit G [Elaeis guineensis]	Genetic Information Processing	Translation	ko03013//Nucleocytoplasmic transport	K03248	GO:0032991//macromolecular complex;GO:0044464//cell part	GO:0005488//binding	GO:0006412//translation	--
MS.gene001904	5.790	7.731	0.554	0.000	0.000	0.000	0.000	0.000	0.000	0.000	0.000	0.000	0.000	0.000	0.000	33.66	45.07	3.02	0.00	0.00	0.00	0.00	0.00	0.00	0.00	0.00	0.00	0.00	0.00	0.00	MUB4	membrane-anchored ubiquitin-fold protein 4 isoform X2 [Medicago truncatula]	-	-	-	-	-	-	GO:0009408//response to heat	--
MS.gene001914	0.240	0.382	0.189	0.609	1.625	3.037	1.423	2.610	2.181	0.067	2.041	0.689	0.834	0.958	0.308	4.00	6.38	2.94	8.08	25.54	49.55	19.69	41.09	33.19	1.04	31.33	10.47	10.46	12.74	4.13	HHT1	omega-hydroxypalmitate O-feruloyl transferase [Medicago truncatula]	Metabolism	Lipid metabolism	ko00073//Cutin, suberine and wax biosynthesis	K15400	-	GO:0016747//transferase activity, transferring acyl groups other than amino-acyl groups	-	--
MS.gene001935	2.377	2.326	1.422	1.179	0.000	0.194	0.000	0.000	0.762	0.188	0.000	0.000	0.000	0.876	0.449	52.56	51.59	29.46	20.80	0.00	4.21	0.00	0.00	15.41	3.87	0.00	0.00	0.00	15.47	8.00	--	nucleolar transcription factor 1 [Medicago truncatula]	-	-	-	-	-	-	-	--
MS.gene001951	0.602	0.425	0.367	0.455	0.668	0.295	2.382	0.993	0.918	0.715	0.640	2.140	1.516	1.886	1.447	14.00	9.90	8.00	8.43	14.67	6.73	46.04	21.83	19.51	15.45	13.71	45.39	26.56	35.03	27.09	SFH13	phosphatidylinositol/phosphatidylcholine transfer protein SFH13 isoform X2 [Medicago truncatula]	-	-	-	-	-	-	-	--
MS.gene001954	81.068	78.159	59.572	53.369	34.380	35.669	33.604	42.790	36.968	36.300	38.692	40.009	25.304	35.547	28.913	459.00	443.73	316.00	241.00	183.85	198.00	158.20	229.16	191.41	191.00	202.03	206.75	107.96	160.80	131.90	UBC28	ubiquitin-conjugating enzyme E2 10 [Medicago truncatula]	Genetic Information Processing;Genetic Information Processing	Folding, sorting and degradation;Folding, sorting and degradation	ko04141//Protein processing in endoplasmic reticulum;ko04120//Ubiquitin mediated proteolysis	K06689;K06689	GO:0016020//membrane;GO:0043231//intracellular membrane-bounded organelle	GO:0016879//ligase activity, forming carbon-nitrogen bonds;GO:0019787//ubiquitin-like protein transferase activity;GO:0032550//purine ribonucleoside binding;GO:0044389//ubiquitin-like protein ligase binding	GO:0001558//regulation of cell growth;GO:0003006//developmental process involved in reproduction;GO:0006281//DNA repair;GO:0006511//ubiquitin-dependent protein catabolic process;GO:0006625//protein targeting to peroxisome;GO:0009062//fatty acid catabolic process;GO:0016192//vesicle-mediated transport;GO:0018205//peptidyl-lysine modification;GO:0032446//protein modification by small protein conjug…	--
MS.gene001965	10.261	10.107	28.073	60.364	57.241	81.660	1.548	37.961	0.585	83.770	31.977	0.000	102.453	107.908	50.097	117.75	116.30	301.82	552.50	620.43	918.76	14.77	412.05	6.14	893.37	338.41	0.00	885.95	989.37	463.21	--	metacaspase-1 [Medicago truncatula]	-	-	-	-	-	-	-	--
MS.gene002015	0.000	0.000	0.000	2.437	3.277	4.437	0.123	1.319	1.604	5.662	0.114	5.605	0.401	3.870	0.000	0.00	0.00	0.00	69.36	110.43	155.22	3.66	44.51	52.33	187.74	3.76	182.53	10.77	110.33	0.00	TIF3C1	eukaryotic translation initiation factor 3 subunit C-like [Medicago truncatula]	Genetic Information Processing	Translation	ko03013//Nucleocytoplasmic transport	K03252	GO:0043231//intracellular membrane-bounded organelle;GO:0043234//protein complex;GO:0070993//translation preinitiation complex	GO:0005515//protein binding;GO:0008135//translation factor activity, RNA binding	GO:0006417//regulation of translation;GO:0022618//ribonucleoprotein complex assembly	--
MS.gene002018	101.738	97.987	42.830	295.404	212.599	243.343	155.538	106.899	157.363	95.750	98.033	88.570	0.000	40.566	14.489	2733.23	2639.62	1078.01	6329.64	5394.59	6409.52	3474.41	2716.46	3866.12	2390.53	2428.82	2171.76	0.00	870.73	313.63	HSP70	stromal 70 kDa heat shock-related protein, chloroplastic [Medicago truncatula]	Genetic Information Processing;Genetic Information Processing;Cellular Processes	Folding, sorting and degradation;Transcription;Transport and catabolism	ko04141//Protein processing in endoplasmic reticulum;ko03040//Spliceosome;ko04144//Endocytosis	K03283;K03283;K03283	GO:0009526//plastid envelope;GO:0009532//plastid stroma	GO:0005515//protein binding;GO:0016628//oxidoreductase activity, acting on the CH-CH group of donors, NAD or NADP as acceptor;GO:0032550//purine ribonucleoside binding	GO:0003006//developmental process involved in reproduction;GO:0006605//protein targeting;GO:0006950//response to stress;GO:0009657//plastid organization;GO:0010038//response to metal ion;GO:0044267//cellular protein metabolic process;GO:0044403//symbiosis, encompassing mutualism through parasitism;GO:0044710//single-organism metabolic process	--
MS.gene002019	0.000	0.113	0.000	4.050	1.811	2.017	0.342	0.627	0.837	2.246	0.480	1.302	0.250	0.000	0.000	0.00	1.40	0.00	40.01	21.19	24.50	3.52	7.35	9.48	25.86	5.48	14.72	2.33	0.00	0.00	--	octicosapeptide/Phox/Bem1p family protein [Trifolium pratense]	-	-	-	-	-	GO:0016301//kinase activity	-	--
MS.gene002025	4.876	2.867	4.008	1.768	0.429	1.640	0.000	1.922	0.598	0.000	0.648	0.307	0.786	2.174	0.000	43.54	25.67	33.53	12.59	3.62	14.36	0.00	16.23	4.88	0.00	5.34	2.50	5.29	15.51	0.00	DMP3	protein DMP3-like [Cicer arietinum]	-	-	-	-	GO:0043231//intracellular membrane-bounded organelle	-	-	--
MS.gene002030	0.083	0.000	0.000	0.166	1.791	1.728	0.000	7.891	0.851	1.477	3.194	1.119	0.269	14.792	0.129	1.49	0.00	0.00	2.37	30.34	30.38	0.00	133.87	13.95	24.61	52.83	18.31	3.63	211.96	1.87	At5g49945	Magnesium-protoporphyrin IX monomethyl ester [oxidative] cyclase 2, chloroplastic [Gossypium australe]	-	-	-	-	GO:0043231//intracellular membrane-bounded organelle;GO:0044425//membrane part	-	GO:0016192//vesicle-mediated transport;GO:0030243//cellulose metabolic process	--
MS.gene002051	0.000	0.000	0.000	0.313	10.119	1.417	0.000	14.895	0.000	5.076	1.433	0.000	8.998	11.105	4.885	0.00	0.00	0.00	1.29	49.39	7.18	0.00	72.81	0.00	24.38	6.83	0.00	35.04	45.85	20.34	RPL27	60S ribosomal protein L27 [Medicago truncatula]	Genetic Information Processing	Translation	ko03010//Ribosome	K02901	GO:0015934//large ribosomal subunit;GO:0043231//intracellular membrane-bounded organelle	GO:0005198//structural molecule activity	GO:0009451//RNA modification;GO:0010467//gene expression;GO:0022613//ribonucleoprotein complex biogenesis	--
MS.gene002053	10.364	12.762	7.879	2.355	2.117	3.192	8.433	11.708	5.766	13.181	12.283	15.038	13.325	16.400	12.013	176.83	218.33	125.95	32.04	34.12	53.39	119.63	188.94	89.97	209.00	193.27	234.18	171.31	223.56	165.14	MORF1	multiple organellar RNA editing factor 1, mitochondrial [Medicago truncatula]	-	-	-	-	GO:0044435//plastid part	-	GO:0009657//plastid organization;GO:0016070//RNA metabolic process;GO:0019438//aromatic compound biosynthetic process;GO:0044763//single-organism cellular process;GO:1901362//organic cyclic compound biosynthetic process	--
MS.gene00206	73.384	82.156	86.570	5.396	20.250	2.347	8.129	28.637	6.447	34.217	22.932	30.574	47.137	69.574	67.778	510.30	572.85	564.00	29.93	133.00	16.00	47.00	188.36	41.00	221.12	147.06	194.05	247.00	386.54	379.75	--	extensin-3 [Medicago truncatula]	-	-	-	-	-	-	-	--
MS.gene002062	19.468	17.036	24.659	9.230	6.499	7.462	5.195	9.936	1.989	9.347	8.094	9.649	13.752	16.477	13.029	379.50	333.00	450.36	143.50	119.66	142.61	84.21	183.21	35.45	169.33	145.51	171.67	202.00	256.63	204.64	TH1	thiamine-phosphate pyrophosphorylase [Medicago truncatula]	Metabolism;Metabolism	Global and overview maps;Metabolism of cofactors and vitamins	ko01100//Metabolic pathways;ko00730//Thiamine metabolism	K14153;K14153	GO:0009532//plastid stroma	GO:0016301//kinase activity;GO:0016765//transferase activity, transferring alkyl or aryl (other than methyl) groups;GO:0032550//purine ribonucleoside binding;GO:0043169//cation binding	GO:0006772//thiamine metabolic process;GO:0006796//phosphate-containing compound metabolic process;GO:0009108//coenzyme biosynthetic process	--
MS.gene00209	7.804	9.479	10.292	1.316	2.384	2.485	5.108	3.017	1.958	2.972	4.444	5.618	0.301	3.688	6.414	57.53	70.07	71.08	7.74	16.60	17.96	31.31	21.04	13.20	20.36	30.21	37.80	1.67	21.72	38.10	UGT73E1	UDP-glucose flavonoid 3-O-glucosyltransferase 7 [Medicago truncatula]	-	-	-	-	-	GO:0016757//transferase activity, transferring glycosyl groups	-	--
MS.gene00211	3.566	1.586	3.403	2.439	5.573	4.460	20.334	6.303	12.210	6.608	5.637	4.809	7.823	13.373	10.962	33.47	14.93	29.92	18.26	49.40	41.04	158.69	55.96	104.80	57.64	48.79	41.20	55.33	100.28	82.90	UGT73E1	UDP-glucose flavonoid 3-O-glucosyltransferase 7 [Medicago truncatula]	-	-	-	-	-	GO:0035251//UDP-glucosyltransferase activity	-	--
MS.gene002125	0.057	0.000	0.000	0.000	0.000	2.639	3.144	0.659	0.000	1.836	0.841	1.368	0.925	2.485	0.000	0.36	0.00	0.00	0.00	0.00	16.22	16.39	3.91	0.00	10.70	4.86	7.83	4.37	12.45	0.00	PYM	partner of Y14 and mago [Medicago truncatula]	Genetic Information Processing;Genetic Information Processing	Translation;Translation	ko03013//Nucleocytoplasmic transport;ko03015//mRNA surveillance pathway	K14294;K14294	GO:0031981//nuclear lumen;GO:0043232//intracellular non-membrane-bounded organelle	GO:0005488//binding	GO:0007049//cell cycle;GO:0010467//gene expression	--
MS.gene002135	0.667	0.553	0.984	0.340	0.392	0.055	0.000	0.000	0.000	0.000	0.781	0.000	0.001	0.370	0.000	18.24	15.17	25.23	7.41	10.12	1.47	0.00	0.00	0.00	0.01	19.70	0.00	0.03	8.08	0.00	NMAT2	nuclear intron maturase 2, mitochondrial [Medicago truncatula]	-	-	-	-	GO:0009536//plastid	GO:0003676//nucleic acid binding;GO:0034061//DNA polymerase activity	GO:0006260//DNA replication;GO:0006396//RNA processing;GO:0009791//post-embryonic development	--
MS.gene002141	0.098	0.000	0.359	3.176	1.853	0.494	6.745	28.245	2.491	0.265	0.426	0.132	11.301	1.901	4.495	3.42	0.00	11.78	88.75	61.33	16.98	196.49	936.03	79.80	8.64	13.78	4.21	298.35	53.20	126.89	LOX2.1	linoleate 13S-lipoxygenase 2-1, chloroplastic [Medicago truncatula]	Metabolism;Metabolism;Metabolism;Metabolism	Global and overview maps;Global and overview maps;Lipid metabolism;Lipid metabolism	ko01100//Metabolic pathways;ko01110//Biosynthesis of secondary metabolites;ko00592//alpha-Linolenic acid metabolism;ko00591//Linoleic acid metabolism	K00454;K00454;K00454;K00454	-	GO:0016701//oxidoreductase activity, acting on single donors with incorporation of molecular oxygen;GO:0043169//cation binding	GO:0006633//fatty acid biosynthetic process	--
MS.gene002150	0.000	0.000	0.000	5.411	21.561	18.036	0.000	25.300	21.882	44.494	32.471	33.916	28.010	1.609	36.185	0.00	0.00	0.00	20.17	95.18	82.65	0.00	111.85	93.53	193.26	139.96	144.68	98.65	6.01	136.27	--	UBX domain-containing protein 4 [Medicago truncatula]	-	-	-	-	-	-	-	--
MS.gene002152	0.000	0.000	0.000	0.271	1.352	11.824	0.000	44.225	49.858	62.244	27.732	66.661	62.096	0.255	0.000	0.00	0.00	0.00	3.10	18.34	166.51	0.00	600.86	654.91	830.86	367.35	873.91	672.10	2.93	0.00	AC101	actin-101 [Glycine max]	-	-	-	-	GO:0005911//cell-cell junction;GO:0009526//plastid envelope;GO:0009532//plastid stroma;GO:0016020//membrane;GO:0030312//external encapsulating structure;GO:0043232//intracellular non-membrane-bounded organelle	GO:0005198//structural molecule activity;GO:0017111//nucleoside-triphosphatase activity;GO:0032550//purine ribonucleoside binding	GO:0006006//glucose metabolic process;GO:0006950//response to stress;GO:0007010//cytoskeleton organization;GO:0008104//protein localization;GO:0009314//response to radiation;GO:0009725//response to hormone;GO:0010015//root morphogenesis;GO:0048588//developmental cell growth;GO:0051603//proteolysis involved in cellular protein catabolic process	--
MS.gene002160	21.276	16.293	0.000	0.000	0.000	0.000	0.000	0.000	0.000	0.000	19.263	17.939	12.252	0.000	0.000	392.92	301.71	0.00	0.00	0.00	0.00	0.00	0.00	0.00	0.00	328.06	302.37	170.50	0.00	0.00	SDC	serine decarboxylase [Medicago truncatula]	Metabolism;Metabolism;Metabolism	Global and overview maps;Global and overview maps;Amino acid metabolism	ko01100//Metabolic pathways;ko01110//Biosynthesis of secondary metabolites;ko00340//Histidine metabolism	K01590;K01590;K01590	GO:0016020//membrane;GO:0044444//cytoplasmic part	GO:0016831//carboxy-lyase activity;GO:0043168//anion binding	GO:0003006//developmental process involved in reproduction;GO:0034308//primary alcohol metabolic process;GO:0043436//oxoacid metabolic process	--
MS.gene002163	9.572	8.842	12.707	2.530	2.857	2.732	4.208	5.013	4.395	5.584	3.959	8.530	4.944	7.502	4.144	86.57	80.18	107.67	18.25	24.40	24.22	31.64	42.88	36.35	46.93	33.02	70.41	33.69	54.21	30.20	RZ1A	glycine-rich RNA-binding protein RZ1A-like [Medicago truncatula]	Genetic Information Processing	Transcription	ko03040//Spliceosome	K12885	GO:0043231//intracellular membrane-bounded organelle;GO:0044444//cytoplasmic part	GO:0003676//nucleic acid binding;GO:0036094//small molecule binding;GO:0046872//metal ion binding	GO:0009409//response to cold	--
MS.gene002165	0.000	0.000	0.000	0.339	1.214	0.000	7.817	3.777	7.713	6.262	1.979	0.000	1.443	0.000	0.000	0.00	0.00	0.00	1.09	4.62	0.00	26.18	14.39	28.41	23.44	7.35	0.00	4.38	0.00	0.00	RPL44	60S ribosomal protein L44 [Medicago truncatula]	Genetic Information Processing	Translation	ko03010//Ribosome	K02929	GO:0030529//intracellular ribonucleoprotein complex	-	GO:0010467//gene expression	--
MS.gene002167	0.000	0.000	0.000	0.446	6.150	6.722	0.396	0.022	0.154	0.000	0.043	0.175	1.391	0.950	3.148	0.00	0.00	0.00	12.61	205.94	233.66	11.67	0.74	4.98	0.00	1.40	5.67	37.17	26.90	89.93	GmSGT3	Soyasaponin III rhamnosyltransferase [Mucuna pruriens]	Metabolism	Biosynthesis of other secondary metabolites	ko00942//Anthocyanin biosynthesis	K17193	-	GO:0008194//UDP-glycosyltransferase activity;GO:0016758//transferase activity, transferring hexosyl groups	GO:0016099//monoterpenoid biosynthetic process	--
MS.gene002171	0.825	0.351	0.814	0.000	0.988	1.987	4.718	0.494	0.911	2.083	2.402	5.031	2.752	3.950	0.285	24.29	10.37	22.45	0.00	27.48	57.37	115.53	13.75	24.53	57.02	65.24	135.22	61.08	92.93	6.77	Xyl1	RecName: Full=Beta-xylosidase/alpha-L-arabinofuranosidase 1; AltName: Full=Xylan 1,4-beta-xylosidase/Alpha-L-arabinofuranosidase 1; Short=MsXyl1; Includes: RecName: Full=Beta-xylosidase; AltName: Full=1,4-beta-D-xylan xylohydrolase; AltName: Full=Xylan 1,4-beta-xylosidase; Includes: RecName: Full=Alpha-L-arabinofuranosidase; Short=Arabinosidase; Flags: Precursor [Medicago sativa subsp. x varia] […	Metabolism;Metabolism	Global and overview maps;Carbohydrate metabolism	ko01100//Metabolic pathways;ko00520//Amino sugar and nucleotide sugar metabolism	K15920;K15920	GO:0005576//extracellular region;GO:0005618//cell wall;GO:0031012//extracellular matrix	GO:0015926//glucosidase activity;GO:0097599//xylanase activity	GO:0000272//polysaccharide catabolic process;GO:0009814//defense response, incompatible interaction	--
MS.gene002174	11.530	11.427	0.100	0.236	1.934	2.452	7.765	1.069	3.523	0.280	0.293	0.389	1.236	9.072	3.979	538.88	535.54	4.37	8.79	85.39	112.38	301.76	47.25	150.59	12.17	12.62	16.60	43.54	338.79	149.85	BAK1	BRASSINOSTEROID INSENSITIVE 1-associated receptor kinase 1 [Medicago truncatula]	Environmental Information Processing;Organismal Systems;Environmental Information Processing	Signal transduction;Environmental adaptation;Signal transduction	ko04075//Plant hormone signal transduction;ko04626//Plant-pathogen interaction;ko04016//MAPK signaling pathway - plant	K13416;K13416;K13416	GO:0031090//organelle membrane;GO:0031224//intrinsic component of membrane;GO:0032991//macromolecular complex;GO:0043231//intracellular membrane-bounded organelle	GO:0004713//protein tyrosine kinase activity;GO:0005102//receptor binding;GO:0016628//oxidoreductase activity, acting on the CH-CH group of donors, NAD or NADP as acceptor;GO:0032550//purine ribonucleoside binding;GO:0046983//protein dimerization activity	GO:0002239//response to oomycetes;GO:0002252//immune effector process;GO:0006468//protein phosphorylation;GO:0006605//protein targeting;GO:0009617//response to bacterium;GO:0009620//response to fungus;GO:0010243//response to organonitrogen compound;GO:0040007//growth;GO:0043067//regulation of programmed cell death;GO:0043401//steroid hormone mediated signaling pathway;GO:0044710//single-organism …	--
MS.gene002180	8.563	8.402	0.000	0.151	0.000	2.255	2.068	0.000	1.208	0.000	0.000	0.000	2.603	0.000	0.000	155.21	152.71	0.00	2.18	0.00	40.07	31.17	0.00	20.02	0.00	0.00	0.00	35.55	0.00	0.00	At1g22040	F-box/kelch-repeat protein At1g22040 [Medicago truncatula]	-	-	-	-	GO:0044424//intracellular part	-	-	--
MS.gene002181	0.000	0.000	0.000	0.000	0.616	0.088	6.682	0.030	1.730	0.000	0.000	0.000	0.000	0.000	0.000	0.00	0.00	0.00	0.00	14.58	2.17	139.34	0.71	39.68	0.00	0.00	0.00	0.00	0.00	0.00	ST2	high affinity sulfate transporter 2 [Medicago truncatula]	-	-	-	-	GO:0031224//intrinsic component of membrane	GO:0015103//inorganic anion transmembrane transporter activity;GO:0015291//secondary active transmembrane transporter activity	GO:0008272//sulfate transport;GO:0044763//single-organism cellular process	--
MS.gene002194	16.170	7.437	0.000	0.000	8.285	0.000	0.000	0.000	0.530	0.000	0.000	0.000	0.000	0.000	0.000	200.31	92.38	0.00	0.00	96.94	0.00	0.00	0.00	6.00	0.00	0.00	0.00	0.00	0.00	0.00	PNC2	cationic peroxidase 2 [Medicago truncatula]	Metabolism;Metabolism;Metabolism	Global and overview maps;Global and overview maps;Biosynthesis of other secondary metabolites	ko01100//Metabolic pathways;ko01110//Biosynthesis of secondary metabolites;ko00940//Phenylpropanoid biosynthesis	K00430;K00430;K00430	GO:0043231//intracellular membrane-bounded organelle	GO:0003824//catalytic activity;GO:0016209//antioxidant activity;GO:0043169//cation binding;GO:0046906//tetrapyrrole binding	GO:0006950//response to stress;GO:0009620//response to fungus;GO:0042743//hydrogen peroxide metabolic process;GO:0044710//single-organism metabolic process;GO:0046942//carboxylic acid transport	--
MS.gene002197	2.435	2.013	0.395	20.754	16.942	18.513	3.897	2.260	21.325	1.063	3.096	1.224	1.057	3.464	0.745	61.26	50.77	9.30	416.39	402.53	456.58	81.51	53.77	490.56	24.84	71.82	28.10	20.04	69.62	15.09	LNK1	protein LNK1 isoform X2 [Medicago truncatula]	-	-	-	-	-	-	-	--
MS.gene002204	2.940	1.272	4.749	36.887	13.070	6.190	24.031	31.683	26.311	17.994	21.001	19.991	30.133	19.332	29.653	36.87	15.99	55.79	368.92	154.80	76.10	250.56	375.79	301.72	209.69	242.86	228.80	284.73	193.68	299.60	At2g37990	ribosome biogenesis regulatory protein homolog [Medicago truncatula]	-	-	-	-	GO:0031224//intrinsic component of membrane;GO:0043231//intracellular membrane-bounded organelle;GO:0043232//intracellular non-membrane-bounded organelle	-	GO:0000338//protein deneddylation;GO:0000469//cleavage involved in rRNA processing;GO:0006405//RNA export from nucleus;GO:0006605//protein targeting;GO:0009451//RNA modification;GO:0009639//response to red or far red light;GO:0044763//single-organism cellular process;GO:0048580//regulation of post-embryonic development	--
MS.gene002219	64.116	39.845	29.621	3.899	13.678	6.100	15.250	10.623	11.772	18.536	15.306	13.892	8.572	12.876	6.829	268.00	167.00	116.00	13.00	54.00	25.00	53.00	42.00	45.00	72.00	59.00	53.00	27.00	43.00	23.00	--	classical arabinogalactan protein 1-like [Cicer arietinum]	-	-	-	-	-	-	-	--
MS.gene002228	12.864	12.434	4.917	1.633	1.655	0.704	2.864	0.372	1.425	2.773	5.552	7.051	3.900	14.062	5.498	49.37	47.85	17.68	5.00	6.00	2.65	9.14	1.35	5.00	9.89	19.65	24.70	11.28	43.12	17.00	--	protein PELPK1 [Medicago truncatula]	-	-	-	-	-	-	-	--
MS.gene00223	19.252	6.809	7.323	155.264	15.754	78.258	2.562	15.388	11.791	0.000	22.151	3.897	26.024	15.292	6.380	116.32	41.25	41.45	748.19	89.90	463.57	12.87	87.94	65.15	0.00	123.42	21.49	118.48	73.82	31.06	DRR49A	disease-resistance response protein [Medicago sativa]	-	-	-	-	GO:0044424//intracellular part	GO:0043169//cation binding	GO:0006950//response to stress	--
MS.gene002251	1.525	2.437	0.652	3.968	2.355	3.779	11.006	12.575	6.396	5.474	2.787	7.726	2.532	2.669	3.515	14.14	22.66	5.66	29.34	20.62	34.35	84.85	110.28	54.23	47.17	23.83	65.38	17.69	19.77	26.26	GGP5	gamma-glutamyl peptidase 5 [Medicago truncatula]	-	-	-	-	-	GO:0003824//catalytic activity	-	--
MS.gene002270	0.000	0.000	0.000	14.254	0.241	1.079	9.701	1.099	1.878	0.606	0.624	2.480	0.000	2.799	1.856	0.00	0.00	0.00	219.45	4.40	20.42	155.71	20.06	33.15	10.87	11.10	43.69	0.00	43.17	28.87	CYP89A9	cytochrome P450 family 87 protein [Medicago truncatula]	Metabolism;Metabolism	Global and overview maps;Amino acid metabolism	ko01100//Metabolic pathways;ko00380//Tryptophan metabolism	K07408;K07408	-	GO:0004497//monooxygenase activity;GO:0016705//oxidoreductase activity, acting on paired donors, with incorporation or reduction of molecular oxygen;GO:0046906//tetrapyrrole binding;GO:0046914//transition metal ion binding	GO:0044710//single-organism metabolic process	--
MS.gene002277	0.000	0.000	0.000	0.000	1.619	1.894	1.346	0.052	0.451	0.000	0.000	0.000	0.364	1.606	2.521	0.00	0.00	0.00	0.00	21.03	25.55	15.39	0.68	5.67	0.00	0.00	0.00	3.77	17.65	27.94	--	replication factor-A carboxy-terminal domain protein [Medicago truncatula]	-	-	-	-	-	-	-	--
MS.gene002291	0.000	0.000	0.000	0.000	0.000	0.000	4.948	3.319	3.435	15.489	8.571	11.286	20.426	2.243	0.000	0.00	0.00	0.00	0.00	0.00	0.00	41.12	31.37	31.39	143.85	78.99	102.94	153.82	17.91	0.00	CGR2	cotton-golgi related protein [Trifolium pratense]	-	-	-	-	GO:0031090//organelle membrane;GO:0031224//intrinsic component of membrane;GO:0031984//organelle subcompartment;GO:0044434//chloroplast part	-	-	--
MS.gene002304	0.094	0.000	0.000	0.000	0.153	0.057	0.276	0.060	0.076	0.582	2.750	1.693	0.194	0.455	1.147	1.69	0.00	0.00	0.00	2.60	1.00	4.14	1.03	1.25	9.77	45.77	27.89	2.64	6.56	16.68	At1g61740	sulfite exporter TauE/SafE family protein 2 [Medicago truncatula]	-	-	-	-	-	-	GO:0006605//protein targeting;GO:0009891//positive regulation of biosynthetic process;GO:0043067//regulation of programmed cell death	--
MS.gene002309	3.152	3.099	0.420	50.266	23.535	39.721	7.012	8.317	20.080	0.339	1.880	0.518	1.464	0.197	1.369	20.00	19.72	2.50	254.41	141.06	247.13	37.00	49.92	116.53	2.00	11.00	3.00	7.00	1.00	7.00	At5g56260	regulator of ribonuclease-like protein 3-like [Trifolium pratense]	-	-	-	-	-	GO:0004857//enzyme inhibitor activity;GO:0016831//carboxy-lyase activity;GO:0016833//oxo-acid-lyase activity;GO:0043169//cation binding	GO:0009892//negative regulation of metabolic process;GO:0016070//RNA metabolic process	--
MS.gene002378	0.684	0.300	0.096	0.164	0.446	0.633	1.002	1.298	0.402	2.123	1.644	2.049	2.391	5.147	4.772	21.46	9.45	2.81	4.10	13.23	19.48	26.16	38.53	11.54	61.92	47.59	58.71	56.55	129.07	120.67	At1g11330	transmembrane protein 184A [Medicago truncatula]	-	-	-	-	GO:0009536//plastid	GO:0004672//protein kinase activity;GO:0032550//purine ribonucleoside binding	GO:0006464//cellular protein modification process;GO:0006796//phosphate-containing compound metabolic process;GO:0008037//cell recognition	--
MS.gene002381	26.914	23.521	23.839	67.369	36.927	49.136	46.658	40.133	48.790	28.039	47.676	34.187	36.448	35.003	40.976	333.41	292.16	276.67	665.61	432.06	596.77	480.58	470.25	552.72	322.79	544.65	386.53	340.23	346.44	408.99	TP53I3	quinone oxidoreductase PIG3 [Medicago truncatula]	-	-	-	-	GO:0043231//intracellular membrane-bounded organelle;GO:0044444//cytoplasmic part	GO:0003824//catalytic activity;GO:0046914//transition metal ion binding	GO:0009608//response to symbiont;GO:0044710//single-organism metabolic process	--
MS.gene002382	0.000	0.000	0.000	0.000	9.665	0.000	13.657	0.204	1.014	14.594	14.769	0.000	4.143	8.999	6.463	0.00	0.00	0.00	0.00	50.99	0.00	63.43	1.08	5.18	75.76	76.08	0.00	17.44	40.16	29.09	RPL26B	60S ribosomal protein L26-2 [Medicago truncatula]	Genetic Information Processing	Translation	ko03010//Ribosome	K02898	GO:0009536//plastid;GO:0015934//large ribosomal subunit;GO:0031090//organelle membrane	GO:0005198//structural molecule activity;GO:0005488//binding	GO:0006950//response to stress;GO:0009451//RNA modification;GO:0010467//gene expression	--
MS.gene002384	0.570	0.445	1.262	1.013	1.170	2.473	4.192	2.830	3.110	1.270	2.058	2.286	1.575	1.897	2.323	11.29	8.84	23.40	16.00	21.88	48.00	69.00	53.00	56.30	23.37	37.58	41.30	23.50	30.00	37.06	AATL1	lysine histidine transporter-like 8 [Medicago truncatula]	-	-	-	-	GO:0031224//intrinsic component of membrane	-	GO:0046942//carboxylic acid transport;GO:0048509//regulation of meristem development	--
MS.gene002391	0.394	0.000	0.000	2.304	4.590	8.841	2.608	0.802	1.017	0.000	1.363	0.265	2.345	1.505	1.447	6.53	0.00	0.00	30.45	71.83	143.61	35.93	12.57	15.41	0.00	20.82	4.01	29.27	19.92	19.32	--	bromodomain protein [Medicago truncatula]	-	-	-	-	-	-	-	--
MS.gene002392	2.298	1.897	4.327	6.802	5.906	5.507	12.606	12.381	10.820	4.893	6.629	4.411	1.895	6.613	7.203	98.92	81.88	174.53	233.56	240.18	232.45	451.28	504.21	426.02	195.77	263.18	173.34	61.47	227.46	249.88	At5g23430	katanin p80 WD40 repeat-containing subunit B1 homolog [Medicago truncatula]	-	-	-	-	GO:0005875//microtubule associated complex	GO:0015631//tubulin binding	GO:0007017//microtubule-based process	--
MS.gene002436	21.191	16.627	28.733	69.513	46.991	101.014	35.973	23.307	26.455	16.407	6.250	26.789	44.880	34.260	4.257	140.92	110.87	179.01	368.68	295.14	658.58	198.90	146.60	160.88	101.39	38.33	162.59	224.89	182.02	22.81	SRP	stress-related protein [Medicago truncatula]	-	-	-	-	GO:0043231//intracellular membrane-bounded organelle;GO:0043232//intracellular non-membrane-bounded organelle	-	GO:0006631//fatty acid metabolic process;GO:0010243//response to organonitrogen compound;GO:0034645//cellular macromolecule biosynthetic process;GO:0046942//carboxylic acid transport;GO:0051235//maintenance of location	--
MS.gene002438	0.000	0.000	0.000	0.000	5.996	2.364	22.800	0.000	19.395	2.109	4.735	11.046	9.092	2.141	4.231	0.00	0.00	0.00	0.00	51.65	21.14	172.89	0.00	161.75	17.87	39.82	91.94	62.48	15.60	31.09	ECI2	enoyl-CoA delta isomerase 2, peroxisomal [Medicago truncatula]	Metabolism	Lipid metabolism	ko00071//Fatty acid degradation	K07517	GO:0042579//microbody	GO:0016856//racemase and epimerase activity, acting on hydroxy acids and derivatives;GO:0016863//intramolecular oxidoreductase activity, transposing C=C bonds	GO:0001101//response to acid chemical;GO:0006511//ubiquitin-dependent protein catabolic process;GO:0006812//cation transport;GO:0006972//hyperosmotic response;GO:0009062//fatty acid catabolic process;GO:0009404//toxin metabolic process;GO:0009755//hormone-mediated signaling pathway;GO:0009850//auxin metabolic process;GO:0035966//response to topologically incorrect protein;GO:0043248//proteasome a…	--
MS.gene002443	3.937	1.785	2.320	0.000	0.000	0.000	0.000	0.000	0.000	0.000	0.000	0.000	2.024	3.091	0.000	31.57	14.35	17.43	0.00	0.00	0.00	0.00	0.00	0.00	0.00	0.00	0.00	12.23	19.80	0.00	RMA3	E3 ubiquitin-protein ligase RMA1H1 [Medicago truncatula]	Genetic Information Processing	Folding, sorting and degradation	ko04141//Protein processing in endoplasmic reticulum	K10666	-	-	-	--
MS.gene002472	0.000	0.000	0.073	0.282	5.422	2.541	2.437	0.000	1.419	0.158	0.074	0.335	0.000	0.000	0.169	0.00	0.00	0.50	1.65	37.56	18.27	14.86	0.00	9.52	1.08	0.50	2.24	0.00	0.00	1.00	--	late embryogenesis abundant protein At3g53040 [Medicago truncatula]	-	-	-	-	-	-	-	--
MS.gene002484	93.583	95.762	62.287	12.947	22.414	5.137	24.928	54.117	25.445	27.199	44.902	14.622	31.784	16.541	26.466	729.00	748.00	454.58	80.44	164.91	39.23	161.46	398.75	181.26	196.90	322.57	103.96	186.57	102.95	166.11	RPL15	60S ribosomal protein L15-1 [Medicago truncatula]	Genetic Information Processing	Translation	ko03010//Ribosome	K02877	GO:0015934//large ribosomal subunit;GO:0031090//organelle membrane;GO:0043231//intracellular membrane-bounded organelle	GO:0005198//structural molecule activity	GO:0006221//pyrimidine nucleotide biosynthetic process;GO:0009451//RNA modification;GO:0016458//gene silencing;GO:0034968//histone lysine methylation;GO:0071555//cell wall organization	--
MS.gene002485	55.893	48.542	28.099	0.000	0.247	1.188	5.313	7.569	1.334	1.862	3.533	10.337	9.964	3.967	4.075	240.00	209.00	113.04	0.00	1.00	5.00	18.97	30.74	5.24	7.43	13.99	40.51	32.24	13.61	14.10	DRM1	dormancy-associated protein 1 [Medicago truncatula]	-	-	-	-	GO:0043231//intracellular membrane-bounded organelle	-	GO:0009746//response to hexose;GO:0034285//response to disaccharide	--
MS.gene002499	0.000	0.000	2.850	460.103	122.655	26.348	107.598	81.548	282.189	46.523	276.229	0.100	30.815	0.255	7.889	0.00	0.00	35.31	4852.64	1531.94	341.60	1183.07	1020.01	3412.50	571.72	3368.62	1.21	307.06	2.69	84.06	DNAJB4	dnaJ homolog subfamily B member 13 [Medicago truncatula]	-	-	-	-	-	GO:0005515//protein binding	GO:0000302//response to reactive oxygen species;GO:0009642//response to light intensity;GO:0033554//cellular response to stress;GO:0044267//cellular protein metabolic process	--
MS.gene002544	0.384	1.523	5.530	22.707	41.584	7.726	12.282	13.942	36.711	4.215	3.730	8.868	0.995	3.450	1.001	5.90	23.45	79.53	278.02	602.96	116.28	156.78	202.45	515.39	60.14	52.81	124.25	11.51	42.32	12.38	SDT	3'-N-debenzoyl-2'-deoxytaxol N-benzoyltransferase [Medicago truncatula]	-	-	-	-	-	GO:0016747//transferase activity, transferring acyl groups other than amino-acyl groups	GO:0009699//phenylpropanoid biosynthetic process;GO:0009814//defense response, incompatible interaction;GO:0009891//positive regulation of biosynthetic process;GO:0033554//cellular response to stress	--
MS.gene002557	39.235	61.796	24.926	8.180	11.279	8.845	28.626	55.687	42.274	46.111	48.365	55.007	64.226	73.547	84.483	397.08	627.10	236.34	66.03	107.81	87.76	240.89	533.08	391.25	433.68	451.40	508.10	489.80	594.69	688.90	TBL38	protein trichome birefringence-like 38 [Medicago truncatula]	-	-	-	-	GO:0031224//intrinsic component of membrane	-	-	--
MS.gene002566	0.774	1.781	2.506	10.152	16.195	6.170	10.621	7.394	15.984	4.790	3.643	6.716	4.657	6.019	3.044	13.00	30.00	39.44	136.00	256.91	101.60	148.33	117.47	245.50	74.76	56.43	102.96	58.94	80.77	41.19	--	protein spotted leaf 11 [Medicago truncatula]	-	-	-	-	-	-	-	--
MS.gene002588	0.000	0.000	0.000	0.276	0.138	0.188	0.000	0.248	0.176	0.399	0.529	0.075	0.592	0.470	1.266	0.00	0.00	0.00	3.20	1.89	2.68	0.00	3.40	2.33	5.38	7.08	1.00	6.48	5.45	14.81	At1g14600	transcription factor LUX isoform X2 [Medicago truncatula]	-	-	-	-	-	GO:0001071//nucleic acid binding transcription factor activity;GO:0005488//binding	GO:0010468//regulation of gene expression	ARR-B
MS.gene002589	0.000	0.000	0.000	2.476	2.426	0.000	0.000	0.214	0.542	0.657	4.668	2.175	0.000	0.542	6.587	0.00	0.00	0.00	18.46	21.42	0.00	0.00	1.89	4.63	5.71	40.24	18.56	0.00	4.05	49.61	PCO4	plant cysteine oxidase 4 [Medicago truncatula]	-	-	-	-	-	-	-	--
MS.gene002591	0.000	0.000	0.000	2.008	1.110	0.881	0.817	2.409	1.655	3.515	1.001	2.801	2.071	1.309	6.178	0.00	0.00	0.00	42.61	27.89	22.98	18.07	60.62	40.26	86.90	24.55	68.00	41.52	27.81	132.40	MDIS2	LRR receptor-like kinase [Medicago truncatula]	-	-	-	-	GO:0016020//membrane	GO:0016772//transferase activity, transferring phosphorus-containing groups	GO:0006796//phosphate-containing compound metabolic process	--
MS.gene002593	41.320	40.518	44.402	10.678	0.000	0.000	20.439	12.275	8.343	36.438	3.414	15.996	20.479	4.107	0.000	646.90	636.06	651.27	133.33	0.00	0.00	266.06	181.77	119.44	530.14	49.29	228.56	241.59	51.37	0.00	CIPK5	CBL-interacting kinase [Medicago truncatula]	-	-	-	-	GO:0044444//cytoplasmic part	GO:0004672//protein kinase activity;GO:0032550//purine ribonucleoside binding	GO:0006464//cellular protein modification process;GO:0006796//phosphate-containing compound metabolic process;GO:0009738//abscisic acid-activated signaling pathway	--
MS.gene002617	8.727	6.995	3.908	11.578	18.821	26.413	5.014	7.911	22.922	3.174	11.187	2.630	13.974	2.840	2.523	76.94	61.83	32.28	81.41	156.71	228.29	36.75	65.97	184.80	26.00	90.95	21.16	92.83	20.00	17.92	--	DUF1685 family protein [Medicago truncatula]	-	-	-	-	-	-	-	--
MS.gene002638	4.180	6.524	7.993	25.389	27.719	29.748	8.628	34.223	55.065	18.201	18.483	28.358	35.641	13.917	8.857	50.03	78.30	89.63	242.38	313.38	349.11	85.87	387.47	602.75	202.46	204.03	309.81	321.47	133.09	85.42	PDX13	pyridoxal 5'-phosphate synthase subunit PDX1.3 [Medicago truncatula]	Metabolism	Metabolism of cofactors and vitamins	ko00750//Vitamin B6 metabolism	K06215	GO:0009536//plastid;GO:0016020//membrane	GO:0016830//carbon-carbon lyase activity;GO:0016843//amine-lyase activity;GO:0046983//protein dimerization activity	GO:0000302//response to reactive oxygen species;GO:0005982//starch metabolic process;GO:0006739//NADP metabolic process;GO:0006772//thiamine metabolic process;GO:0006778//porphyrin-containing compound metabolic process;GO:0006972//hyperosmotic response;GO:0008614//pyridoxine metabolic process;GO:0009108//coenzyme biosynthetic process;GO:0009411//response to UV;GO:0009642//response to light intens…	--
MS.gene002639	0.000	0.000	0.000	0.717	2.325	0.360	0.000	0.000	0.000	2.706	2.587	4.222	0.910	0.000	1.717	0.00	0.00	0.00	5.95	22.86	3.67	0.00	0.00	0.00	26.18	24.84	40.12	7.14	0.00	14.40	NIP1-2	nodulin-26 [Medicago truncatula]	-	-	-	-	-	-	-	--
MS.gene00266	250.426	232.216	275.387	95.272	150.710	199.041	86.937	159.060	102.527	183.813	187.456	183.181	136.817	133.737	96.941	5405.09	5025.65	5568.66	1640.05	3072.32	4211.91	1560.20	3247.28	2023.67	3686.89	3731.22	3608.55	2225.19	2306.21	1685.84	PME28	pectinesterase/pectinesterase inhibitor [Medicago truncatula]	Metabolism;Metabolism	Global and overview maps;Carbohydrate metabolism	ko01100//Metabolic pathways;ko00040//Pentose and glucuronate interconversions	K01051;K01051	GO:0005618//cell wall	GO:0030234//enzyme regulator activity;GO:0052689//carboxylic ester hydrolase activity	GO:0000272//polysaccharide catabolic process;GO:0009664//plant-type cell wall organization;GO:0009892//negative regulation of metabolic process	--
MS.gene002661	0.000	0.000	0.039	0.000	0.000	2.262	1.743	0.120	24.702	5.867	0.210	3.305	0.000	9.331	1.985	0.00	0.00	1.00	0.00	0.00	61.00	39.88	3.12	621.48	150.00	5.33	83.00	0.00	205.09	44.00	--	Glucose-1-phosphate adenylyltransferase small subunit 1, chloroplastic isoform A [Glycine soja]	-	-	-	-	-	-	-	--
MS.gene002663	2.238	2.250	2.030	15.025	10.734	5.493	1.899	9.017	12.089	7.860	2.147	6.549	5.227	3.705	3.421	29.77	30.00	25.29	159.38	134.84	71.63	21.00	113.43	147.03	97.15	26.33	79.50	52.38	39.37	36.66	At1g29670	GDSL esterase/lipase At1g29670 isoform X2 [Medicago truncatula]	-	-	-	-	GO:0005576//extracellular region;GO:0030312//external encapsulating structure;GO:0031976//plastid thylakoid	GO:0016787//hydrolase activity	GO:0006629//lipid metabolic process;GO:0044763//single-organism cellular process	--
MS.gene002668	11.423	9.130	12.047	1.983	3.959	0.811	1.365	1.539	1.101	11.659	8.619	0.000	51.736	11.940	44.606	158.87	127.32	156.97	22.00	52.00	11.06	15.79	20.25	14.00	150.69	110.55	0.00	542.19	132.67	499.85	At1g29670	GDSL esterase/lipase At1g29670 [Medicago truncatula]	-	-	-	-	GO:0005576//extracellular region;GO:0030312//external encapsulating structure;GO:0031976//plastid thylakoid	GO:0016788//hydrolase activity, acting on ester bonds	GO:0006631//fatty acid metabolic process;GO:0006970//response to osmotic stress;GO:0007275//multicellular organism development;GO:0009414//response to water deprivation;GO:0009746//response to hexose;GO:0009814//defense response, incompatible interaction;GO:0042044//fluid transport	--
MS.gene002670	0.315	0.298	0.477	0.271	0.077	0.394	0.000	0.000	0.000	0.465	0.000	0.790	0.000	1.044	0.072	9.39	8.90	13.32	6.43	2.17	11.50	0.00	0.00	0.00	12.88	0.00	21.47	0.00	24.86	1.72	SBT5.6	subtilisin-like protease SBT5.6 [Medicago truncatula]	-	-	-	-	-	GO:0016491//oxidoreductase activity;GO:0016787//hydrolase activity	GO:0008152//metabolic process	--
MS.gene002675	69.466	66.339	59.449	47.383	36.484	26.488	33.036	30.520	19.584	13.626	20.193	14.231	20.737	50.580	34.892	599.20	573.78	480.43	325.98	297.24	224.01	236.94	249.01	154.48	109.23	160.63	112.04	134.79	348.58	242.50	EIF4E1	eukaryotic translation initiation factor 4E-1 [Medicago truncatula]	Genetic Information Processing	Translation	ko03013//Nucleocytoplasmic transport	K03259	GO:0043231//intracellular membrane-bounded organelle;GO:0043232//intracellular non-membrane-bounded organelle;GO:0044444//cytoplasmic part	GO:0008135//translation factor activity, RNA binding;GO:0043021//ribonucleoprotein complex binding	GO:0003006//developmental process involved in reproduction;GO:0006412//translation;GO:0006605//protein targeting;GO:0010608//posttranscriptional regulation of gene expression;GO:0042255//ribosome assembly;GO:0051707//response to other organism	--
MS.gene002679	14.525	16.066	15.141	16.215	7.836	4.190	14.513	11.300	12.564	9.677	8.182	13.367	4.940	5.513	6.129	113.15	125.49	110.50	100.74	57.65	32.00	94.00	83.26	89.50	70.05	58.78	95.04	29.00	34.31	38.47	DDB_G0277951	PITH domain-containing protein 1 [Medicago truncatula]	-	-	-	-	GO:0043231//intracellular membrane-bounded organelle	-	-	--
MS.gene002701	2.868	3.367	3.624	2.072	3.618	0.000	0.000	0.000	0.000	0.000	0.680	0.000	0.000	0.000	0.000	47.95	56.44	56.76	27.63	57.14	0.00	0.00	0.00	0.00	0.00	10.49	0.00	0.00	0.00	0.00	--	nucleoporin NDC1 [Vigna unguiculata]	Genetic Information Processing	Translation	ko03013//Nucleocytoplasmic transport	K14315	GO:0009536//plastid	-	-	--
MS.gene002710	0.000	0.000	0.000	0.198	0.083	0.451	0.000	0.088	0.644	1.786	0.263	4.776	0.216	2.699	2.031	0.00	0.00	0.00	2.02	1.00	5.66	0.00	1.06	7.54	21.25	3.11	55.82	2.08	27.61	20.96	SKIP19	F-box protein skip19 [Trifolium pratense]	-	-	-	-	-	-	GO:0044267//cellular protein metabolic process	--
MS.gene002714	4.784	4.859	4.334	3.132	27.757	50.553	9.319	8.690	8.026	39.865	21.352	36.254	21.855	51.625	55.767	295.42	300.88	250.75	154.23	1618.86	3060.46	478.45	507.54	453.20	2287.59	1215.88	2043.21	1016.90	2546.91	2774.54	ABCC2	ABC transporter C family member 2 [Medicago truncatula]	-	-	-	-	GO:0005773//vacuole;GO:0031090//organelle membrane;GO:0031224//intrinsic component of membrane	GO:0005515//protein binding;GO:0016628//oxidoreductase activity, acting on the CH-CH group of donors, NAD or NADP as acceptor;GO:0032550//purine ribonucleoside binding;GO:0042626//ATPase activity, coupled to transmembrane movement of substances	GO:0009404//toxin metabolic process;GO:0014070//response to organic cyclic compound;GO:0015893//drug transport	--
MS.gene002723	72.043	60.648	73.458	15.640	10.493	40.710	6.594	24.490	8.343	38.768	34.183	30.651	38.035	41.013	38.912	361.36	305.03	345.20	62.57	49.71	200.20	27.50	116.19	38.27	180.71	158.12	140.32	143.76	164.36	157.26	TIFY5A	protein TIFY 5A [Medicago truncatula]	-	-	-	-	-	GO:0005488//binding	GO:0001101//response to acid chemical;GO:0006950//response to stress;GO:0009628//response to abiotic stimulus;GO:0009694//jasmonic acid metabolic process;GO:0009755//hormone-mediated signaling pathway;GO:0010243//response to organonitrogen compound;GO:0035556//intracellular signal transduction;GO:0044249//cellular biosynthetic process;GO:1901576//organic substance biosynthetic process	Tify
MS.gene002724	12.283	13.201	8.988	2.715	2.472	1.599	7.322	7.261	2.231	6.837	5.153	4.035	6.215	3.713	6.340	210.03	226.35	143.99	37.03	39.93	26.81	104.10	117.44	34.89	108.65	81.26	62.98	80.08	50.72	87.35	RRP45B	exosome complex component RRP45A isoform X2 [Medicago truncatula]	Genetic Information Processing	Folding, sorting and degradation	ko03018//RNA degradation	K03678	GO:0043231//intracellular membrane-bounded organelle	GO:0003676//nucleic acid binding;GO:0008408//3'-5' exonuclease activity	GO:0009058//biosynthetic process;GO:0010467//gene expression;GO:0090501//RNA phosphodiester bond hydrolysis	--
MS.gene002730	6.792	10.331	8.200	0.576	0.000	0.000	2.092	1.819	0.000	0.386	0.519	0.000	2.464	1.485	2.892	28.39	43.30	32.11	1.92	0.00	0.00	7.27	7.19	0.00	1.50	2.00	0.00	7.76	4.96	9.74	--	PREDICTED: VQ motif-containing protein 1-like [Lupinus angustifolius]	-	-	-	-	-	-	-	--
MS.gene002731	0.464	0.577	0.526	47.785	31.603	18.845	22.924	6.015	111.190	3.617	3.651	3.711	0.318	2.340	3.224	7.00	8.73	7.44	574.94	450.30	278.73	287.55	85.83	1533.94	50.71	50.80	51.09	3.62	28.20	39.19	At2g27500	glucan endo-1,3-beta-glucosidase 14 [Medicago truncatula]	-	-	-	-	GO:0043231//intracellular membrane-bounded organelle	GO:0008422//beta-glucosidase activity	GO:0044238//primary metabolic process;GO:0071704//organic substance metabolic process	--
MS.gene002734	0.682	2.258	1.990	0.000	0.148	0.000	0.394	0.578	0.000	0.630	0.570	0.000	0.000	0.466	0.618	8.73	29.00	23.88	0.00	1.79	0.00	4.20	7.00	0.00	7.50	6.73	0.00	0.00	4.77	6.38	GA2OX1	gibberellin 2-beta-dioxygenase [Medicago truncatula]	Metabolism;Metabolism	Global and overview maps;Metabolism of terpenoids and polyketides	ko01110//Biosynthesis of secondary metabolites;ko00904//Diterpenoid biosynthesis	K04125;K04125	GO:0044424//intracellular part	GO:0045543//gibberellin 2-beta-dioxygenase activity;GO:0046914//transition metal ion binding	GO:0001101//response to acid chemical;GO:0009639//response to red or far red light;GO:0009685//gibberellin metabolic process;GO:0032787//monocarboxylic acid metabolic process	--
MS.gene002746	59.534	50.168	77.514	0.499	5.499	0.000	0.000	0.000	0.000	0.000	11.247	0.000	0.000	20.764	13.868	343.86	290.55	419.45	2.30	30.00	0.00	0.00	0.00	0.00	0.00	59.91	0.00	0.00	95.82	64.54	RPS14	40S ribosomal protein S14 [Medicago truncatula]	Genetic Information Processing	Translation	ko03010//Ribosome	K02955	GO:0005911//cell-cell junction;GO:0009536//plastid;GO:0015935//small ribosomal subunit;GO:0031090//organelle membrane;GO:0031224//intrinsic component of membrane	GO:0003723//RNA binding;GO:0005198//structural molecule activity;GO:0016780//phosphotransferase activity, for other substituted phosphate groups	GO:0009451//RNA modification;GO:0010467//gene expression;GO:0071555//cell wall organization	--
MS.gene002751	8.964	9.544	13.074	8.072	5.020	2.307	0.592	17.673	1.099	4.844	3.796	5.207	3.246	10.390	4.872	214.59	229.11	293.22	154.13	113.50	54.14	11.79	400.19	24.06	107.77	83.81	113.77	58.55	198.73	93.97	OBGL	GTP-binding protein OBGC, chloroplastic [Medicago truncatula]	-	-	-	-	GO:0009528//plastid inner membrane;GO:0009532//plastid stroma	GO:0017111//nucleoside-triphosphatase activity;GO:0032550//purine ribonucleoside binding;GO:0046872//metal ion binding	GO:0003006//developmental process involved in reproduction;GO:0009451//RNA modification;GO:0009668//plastid membrane organization;GO:0016072//rRNA metabolic process;GO:0044767//single-organism developmental process	--
MS.gene002779	0.406	0.273	0.472	0.374	1.158	0.519	1.052	4.723	1.713	1.267	1.095	2.347	1.299	6.167	1.735	6.36	4.29	6.92	4.67	17.12	7.97	13.70	69.94	24.52	18.43	15.81	33.54	15.33	77.14	21.88	DVR	divinyl chlorophyllide a 8-vinyl-reductase, chloroplastic [Medicago truncatula]	Metabolism;Metabolism;Metabolism	Global and overview maps;Global and overview maps;Metabolism of cofactors and vitamins	ko01100//Metabolic pathways;ko01110//Biosynthesis of secondary metabolites;ko00860//Porphyrin metabolism	K19073;K19073;K19073	GO:0009507//chloroplast;GO:0009526//plastid envelope;GO:0031976//plastid thylakoid	GO:0016628//oxidoreductase activity, acting on the CH-CH group of donors, NAD or NADP as acceptor	GO:0000097//sulfur amino acid biosynthetic process;GO:0006090//pyruvate metabolic process;GO:0006355//regulation of transcription, DNA-templated;GO:0006633//fatty acid biosynthetic process;GO:0006739//NADP metabolic process;GO:0006779//porphyrin-containing compound biosynthetic process;GO:0009887//organ morphogenesis;GO:0016072//rRNA metabolic process;GO:0016109//tetraterpenoid biosynthetic proce…	--
MS.gene002813	10.740	4.920	6.839	4.725	6.499	4.457	5.852	10.055	3.860	4.580	3.025	6.730	1.772	1.298	2.859	181.21	83.23	108.10	63.58	103.56	73.72	82.10	160.46	59.56	71.81	47.06	103.64	22.53	17.50	38.87	RBK2	receptor-like cytosolic Serine/Threonine-kinase [Medicago truncatula]	-	-	-	-	GO:0042579//microbody	GO:0004672//protein kinase activity;GO:0032550//purine ribonucleoside binding	GO:0006468//protein phosphorylation	--
MS.gene002815	0.000	1.362	0.622	0.000	42.124	0.312	97.844	57.230	18.511	47.153	63.661	133.222	1.399	85.070	0.368	0.00	10.17	4.34	0.00	296.32	2.28	605.92	403.17	126.08	326.36	437.25	905.60	7.85	506.21	2.21	--	proline-rich nuclear receptor coactivator [Trema orientale]	-	-	-	-	-	-	GO:0000904//cell morphogenesis involved in differentiation	--
MS.gene002822	0.000	0.000	0.000	0.000	0.517	1.826	5.558	3.470	4.658	0.000	0.000	5.595	0.000	3.225	0.000	0.00	0.00	0.00	0.00	8.19	30.00	77.44	55.00	71.38	0.00	0.00	85.57	0.00	43.18	0.00	At3g06270	phosphatase 2C family protein [Medicago truncatula]	-	-	-	-	GO:0016020//membrane	GO:0004721//phosphoprotein phosphatase activity;GO:0016772//transferase activity, transferring phosphorus-containing groups;GO:0043169//cation binding	GO:0006464//cellular protein modification process;GO:0016310//phosphorylation	--
MS.gene002856	1.177	1.219	5.694	1.069	0.697	0.000	0.273	1.393	0.426	0.000	0.106	0.151	0.038	1.799	1.467	8.54	8.87	38.72	6.19	4.78	0.00	1.65	9.56	2.83	0.00	0.71	1.00	0.21	10.43	8.58	--	F-box-like protein [Medicago truncatula]	-	-	-	-	GO:0044424//intracellular part	-	-	--
MS.gene002860	2.507	2.768	2.753	0.039	0.313	0.339	1.726	1.624	0.223	1.571	1.410	1.574	2.596	2.523	1.697	66.59	73.73	68.50	0.83	7.85	8.82	38.12	40.79	5.42	38.79	34.54	38.16	51.96	53.55	36.32	PCMP-E42	Tetratricopeptide-like helical [Medicago truncatula]	-	-	-	-	-	-	-	--
MS.gene002877	4.854	4.769	3.637	1.321	1.623	1.238	3.457	1.051	0.230	0.412	0.346	0.862	1.526	2.619	0.000	38.00	37.43	26.67	8.25	12.00	9.50	22.50	7.78	1.65	3.00	2.50	6.16	9.00	16.38	0.00	ARFRP1	ADP-ribosylation factor-related protein 1 [Medicago truncatula]	-	-	-	-	GO:0044464//cell part	GO:0032550//purine ribonucleoside binding	GO:0035556//intracellular signal transduction;GO:0048193//Golgi vesicle transport;GO:0061024//membrane organization	--
MS.gene002891	138.216	133.720	248.482	40.430	204.286	126.139	41.357	64.386	24.000	235.316	145.701	103.788	201.284	194.969	212.980	2258.40	2190.88	3803.84	526.88	3152.71	2020.71	561.88	995.11	358.62	3573.19	2195.50	1547.81	2478.32	2545.27	2803.93	GIP2	basic 7S globulin [Medicago truncatula]	-	-	-	-	GO:0005618//cell wall;GO:0016020//membrane;GO:0044424//intracellular part	-	-	--
MS.gene002902	9.022	11.093	15.740	3.698	3.800	1.157	0.546	1.456	0.000	6.186	3.109	0.497	0.903	8.144	5.350	39.77	49.03	65.00	13.00	15.82	5.00	2.00	6.07	0.00	25.34	12.64	2.00	3.00	28.68	19.00	--	DNA polymerase epsilon subunit B like [Actinidia chinensis var. chinensis] [Actinidia chinensis]	-	-	-	-	-	-	-	--
MS.gene002903	0.000	0.319	0.000	0.627	1.030	9.302	0.000	0.921	0.000	5.703	0.000	0.000	1.119	0.940	0.000	0.00	2.43	0.00	3.80	7.39	69.31	0.00	6.62	0.00	40.28	0.00	0.00	6.41	5.71	0.00	PRXIIF	peroxiredoxin-2F, mitochondrial [Medicago truncatula]	-	-	-	-	GO:0009536//plastid;GO:0044429//mitochondrial part	GO:0003824//catalytic activity;GO:0016209//antioxidant activity	GO:0006090//pyruvate metabolic process;GO:0006950//response to stress;GO:0010038//response to metal ion;GO:0045333//cellular respiration	--
MS.gene002934	28.330	22.675	34.720	10.982	13.271	10.430	0.150	15.433	9.274	10.092	4.658	6.117	11.077	20.405	8.523	235.76	189.21	270.70	72.89	104.31	85.10	1.04	121.48	70.58	78.05	35.75	46.46	69.46	135.67	57.15	--	Senescence regulator [Gossypium australe]	-	-	-	-	GO:0009536//plastid	-	-	--
MS.gene00294	4.944	5.200	4.243	7.781	9.544	7.447	7.010	6.313	11.515	10.309	6.881	8.742	10.338	11.071	10.987	48.22	50.85	38.77	60.53	87.92	71.21	56.85	58.24	102.70	93.44	61.89	77.82	75.98	86.27	86.34	ATJ49	chaperone protein dnaJ 49 [Medicago truncatula]	Genetic Information Processing	Folding, sorting and degradation	ko04141//Protein processing in endoplasmic reticulum	K09518	GO:0016020//membrane	-	-	--
MS.gene002969	0.824	1.484	0.915	0.691	1.495	1.383	5.059	1.015	7.560	3.142	0.749	1.379	2.585	5.167	4.489	14.93	26.97	15.53	9.99	25.60	24.57	76.24	17.41	125.31	52.93	12.52	22.81	35.30	74.82	65.56	CYP72A67	cytochrome P450 monooxygenase [Medicago truncatula]	-	-	-	-	GO:0016020//membrane	GO:0004497//monooxygenase activity;GO:0046872//metal ion binding;GO:0046906//tetrapyrrole binding	GO:0019741//pentacyclic triterpenoid catabolic process;GO:0019745//pentacyclic triterpenoid biosynthetic process	--
MS.gene00298	8.115	10.016	28.433	53.659	86.293	67.335	18.921	11.624	2.115	18.270	22.356	43.346	4.427	30.033	28.537	271.06	335.47	889.75	1429.46	2722.33	2205.03	525.47	367.24	64.61	567.11	688.64	1321.41	111.42	801.48	767.99	KIN13A	kinesin-like protein KIN-13A isoform X1 [Medicago truncatula]	-	-	-	-	-	-	-	--
MS.gene002992	68.502	75.501	79.055	54.151	22.645	43.786	13.102	79.648	15.956	39.610	27.775	41.268	76.663	99.415	47.891	1468.11	1622.49	1587.34	925.61	458.38	920.04	233.48	1614.59	312.73	788.90	548.96	807.23	1238.07	1702.28	826.97	WRKY6	WRKY transcription factor 6 [Medicago truncatula]	-	-	-	-	-	GO:0000975//regulatory region DNA binding;GO:0001071//nucleic acid binding transcription factor activity	GO:0002252//immune effector process;GO:0006355//regulation of transcription, DNA-templated;GO:0006865//amino acid transport;GO:0007165//signal transduction;GO:0009267//cellular response to starvation;GO:0009404//toxin metabolic process;GO:0010243//response to organonitrogen compound;GO:0014070//response to organic cyclic compound	WRKY
MS.gene002994	0.297	0.000	0.000	0.398	1.488	0.159	0.000	1.528	5.053	15.824	3.621	4.490	15.843	4.432	7.900	3.98	0.00	0.00	4.26	18.85	2.09	0.00	19.39	61.98	197.25	44.79	54.97	160.14	47.50	85.38	At1g11920	pectate lyase 16 [Spatholobus suberectus]	Metabolism;Metabolism	Global and overview maps;Carbohydrate metabolism	ko01100//Metabolic pathways;ko00040//Pentose and glucuronate interconversions	K01728;K01728	-	GO:0016837//carbon-oxygen lyase activity, acting on polysaccharides	-	--
MS.gene003008	11.786	13.985	11.465	0.000	0.240	0.000	3.831	9.169	0.041	8.569	6.458	0.000	6.531	9.062	2.896	77.93	92.72	71.02	0.00	1.50	0.00	21.06	57.34	0.25	52.65	39.38	0.00	32.54	47.87	15.43	RBCX1	chaperonin-like RBCX protein 1, chloroplastic [Medicago truncatula]	-	-	-	-	-	GO:0005515//protein binding	GO:0006457//protein folding;GO:0009813//flavonoid biosynthetic process	--
MS.gene00301	0.586	0.907	0.641	1.016	1.019	1.545	7.017	1.264	4.158	2.742	1.494	2.444	2.796	2.934	3.025	33.54	52.02	34.35	46.35	55.06	86.61	333.66	68.37	217.44	145.74	78.78	127.57	120.50	134.04	139.37	ABCC14	ABC transporter C family member 14 [Medicago truncatula]	-	-	-	-	GO:0031224//intrinsic component of membrane	GO:0015405//P-P-bond-hydrolysis-driven transmembrane transporter activity;GO:0016491//oxidoreductase activity;GO:0017111//nucleoside-triphosphatase activity;GO:0032550//purine ribonucleoside binding	GO:0008152//metabolic process;GO:0044763//single-organism cellular process;GO:0051234//establishment of localization	--
MS.gene003019	3.047	4.240	3.763	1.590	6.504	0.994	13.127	6.559	10.917	7.775	5.570	2.624	9.436	8.584	9.762	67.73	94.52	78.36	28.19	136.56	21.66	242.64	137.92	221.93	160.61	114.19	53.24	158.06	152.45	174.84	pan	spermatogenesis-associated protein 5 isoform X1 [Medicago truncatula]	Genetic Information Processing	Folding, sorting and degradation	ko04141//Protein processing in endoplasmic reticulum	K14012	-	GO:0017111//nucleoside-triphosphatase activity;GO:0032550//purine ribonucleoside binding	GO:0009987//cellular process;GO:0043170//macromolecule metabolic process;GO:0044238//primary metabolic process	--
MS.gene003045	4.267	5.485	1.629	3.677	0.641	0.336	6.193	1.715	0.580	0.233	0.283	0.445	1.518	0.000	3.697	41.51	53.50	14.85	28.53	5.89	3.20	50.09	15.78	5.16	2.11	2.54	3.95	11.13	0.00	28.98	ACER	alkaline ceramidase [Medicago truncatula]	Metabolism;Metabolism	Global and overview maps;Lipid metabolism	ko01100//Metabolic pathways;ko00600//Sphingolipid metabolism	K04711;K04711	GO:0031224//intrinsic component of membrane;GO:0043231//intracellular membrane-bounded organelle	GO:0016810//hydrolase activity, acting on carbon-nitrogen (but not peptide) bonds	GO:0006665//sphingolipid metabolic process	--
MS.gene003047	51.926	57.272	37.962	11.921	10.599	7.272	10.006	6.912	11.128	12.789	12.828	19.904	11.870	27.736	16.645	305.84	338.24	209.48	56.00	58.96	41.99	49.00	38.51	59.94	70.00	69.68	107.00	52.68	130.52	78.99	--	mavicyanin [Medicago truncatula]	-	-	-	-	-	-	-	--
MS.gene003049	8.480	9.355	5.512	11.757	4.986	2.845	16.110	8.450	9.329	1.297	0.722	1.394	3.195	1.294	15.412	173.03	191.42	105.37	191.34	96.10	56.92	273.33	163.09	174.08	24.60	13.59	25.97	49.12	21.09	253.39	RAP74	transcription initiation factor IIF subunit alpha [Medicago truncatula]	Genetic Information Processing	Transcription	ko03022//Basal transcription factors	K03138	GO:0009521//photosystem;GO:0031224//intrinsic component of membrane;GO:0043231//intracellular membrane-bounded organelle	GO:0005515//protein binding;GO:0008135//translation factor activity, RNA binding	GO:0006352//DNA-templated transcription, initiation;GO:0006412//translation;GO:0032786//positive regulation of DNA-templated transcription, elongation	--
MS.gene00306	0.079	0.383	0.000	0.147	0.284	0.205	1.711	2.502	1.446	0.817	0.172	0.174	0.000	0.000	0.302	1.00	4.84	0.00	1.48	3.38	2.54	17.95	29.86	16.68	9.58	2.00	2.00	0.00	0.00	3.07	--	protein ALP1-like [Medicago truncatula]	-	-	-	-	-	-	-	--
MS.gene003075	25.671	34.189	4.562	0.000	4.128	0.076	0.721	0.555	0.082	9.018	0.244	38.999	0.895	0.000	6.421	342.40	457.24	57.00	0.00	52.00	1.00	8.00	7.00	1.00	111.78	3.00	474.75	9.00	0.00	69.00	PUB12	U-box domain-containing protein 14 [Cicer arietinum]	-	-	-	-	GO:0044424//intracellular part	GO:0019787//ubiquitin-like protein transferase activity;GO:0033612//receptor serine/threonine kinase binding	GO:0006468//protein phosphorylation;GO:0032446//protein modification by small protein conjugation;GO:0044763//single-organism cellular process	--
MS.gene003087	301.441	295.374	169.464	109.622	86.471	49.114	155.765	79.987	83.358	135.501	110.992	87.437	102.090	66.810	94.897	1386.00	1361.79	730.00	402.00	375.52	221.40	595.50	347.87	350.50	578.98	470.63	366.93	353.71	245.43	351.56	CYS5	cysteine proteinase inhibitor 5 [Medicago truncatula]	-	-	-	-	GO:0030312//external encapsulating structure	GO:0004866//endopeptidase inhibitor activity	GO:0010466//negative regulation of peptidase activity	--
MS.gene003088	24.127	30.310	28.563	68.486	77.398	94.520	59.675	62.666	84.522	46.229	57.626	46.368	47.554	70.110	50.636	181.53	228.67	201.34	410.97	550.01	697.23	373.32	445.97	581.55	323.23	399.84	318.41	269.61	421.45	306.96	At5g47540	calcium-binding protein [Medicago truncatula]	-	-	-	-	GO:0016020//membrane	-	GO:0019941//modification-dependent protein catabolic process;GO:0035966//response to topologically incorrect protein;GO:0043094//cellular metabolic compound salvage;GO:0043248//proteasome assembly	--
MS.gene003098	10.359	11.419	0.000	0.000	3.570	4.414	0.000	0.000	0.000	0.000	6.231	0.000	10.553	0.000	0.000	189.73	209.72	0.00	0.00	61.75	79.27	0.00	0.00	0.00	0.00	105.24	0.00	145.65	0.00	0.00	RNP1	heterogeneous nuclear ribonucleoprotein 1 [Medicago truncatula]	Genetic Information Processing	Translation	ko03015//mRNA surveillance pathway	K14411	-	GO:0097159//organic cyclic compound binding	-	--
MS.gene003140	8.695	10.540	10.334	6.249	4.445	4.197	5.790	0.338	1.165	3.868	7.213	8.170	2.551	4.860	2.871	55.18	67.07	61.44	31.63	26.64	26.11	30.55	2.03	6.76	22.81	42.21	47.32	12.20	24.64	14.68	CAR11	protein C2-DOMAIN ABA-RELATED 11 [Medicago truncatula]	-	-	-	-	GO:0016020//membrane;GO:0043231//intracellular membrane-bounded organelle	-	-	--
MS.gene003145	9.446	0.000	19.339	0.000	0.000	0.000	0.000	0.000	0.000	5.446	0.000	0.000	0.000	9.056	0.000	98.23	0.00	188.41	0.00	0.00	0.00	0.00	0.00	0.00	52.63	0.00	0.00	0.00	75.24	0.00	PGLP2	phosphoglycolate phosphatase 2 [Medicago truncatula]	Metabolism;Metabolism;Metabolism;Metabolism	Global and overview maps;Global and overview maps;Global and overview maps;Carbohydrate metabolism	ko01100//Metabolic pathways;ko01110//Biosynthesis of secondary metabolites;ko01200//Carbon metabolism;ko00630//Glyoxylate and dicarboxylate metabolism	K19269;K19269;K19269;K19269	GO:0009532//plastid stroma	GO:0004672//protein kinase activity;GO:0016791//phosphatase activity	GO:0006464//cellular protein modification process;GO:0006796//phosphate-containing compound metabolic process	--
MS.gene003159	0.028	0.105	0.125	0.250	2.584	1.854	0.442	1.334	2.942	2.080	4.443	7.024	1.822	1.376	4.723	1.48	5.51	6.15	10.45	127.68	95.12	19.22	66.02	140.80	101.13	214.40	335.44	71.85	57.52	199.14	VCS	enhancer of mRNA-decapping protein 4 [Medicago truncatula]	-	-	-	-	GO:0036464//cytoplasmic ribonucleoprotein granule;GO:0043231//intracellular membrane-bounded organelle	GO:0046983//protein dimerization activity	GO:0003006//developmental process involved in reproduction;GO:0006401//RNA catabolic process;GO:0009733//response to auxin;GO:0009887//organ morphogenesis;GO:0090305//nucleic acid phosphodiester bond hydrolysis	--
MS.gene003172	0.000	0.000	0.000	2.088	2.163	3.220	6.073	1.299	0.134	2.454	2.276	1.755	2.381	6.501	2.297	0.00	0.00	0.00	16.20	19.87	30.71	49.12	11.95	1.19	22.18	20.42	15.58	17.45	50.53	18.00	At3g52155	Histidine phosphatase superfamily, clade-1 [Spatholobus suberectus]	-	-	-	-	-	-	-	--
MS.gene003204	0.000	0.000	0.000	0.302	1.423	0.333	0.000	0.000	0.619	0.000	0.158	1.550	0.000	1.471	0.734	0.00	0.00	0.00	4.40	24.52	5.96	0.00	0.00	10.33	0.00	2.65	25.81	0.00	21.43	10.78	MLO13	MLO-like protein 13 [Medicago truncatula]	-	-	-	-	GO:0031224//intrinsic component of membrane	GO:0016798//hydrolase activity, acting on glycosyl bonds	GO:0006950//response to stress;GO:0008152//metabolic process;GO:0009987//cellular process	--
MS.gene003207	0.965	1.310	2.307	13.114	26.883	16.601	34.871	12.736	73.105	4.972	4.935	5.315	2.255	4.114	0.569	27.16	37.00	60.86	294.51	714.95	458.28	816.42	339.21	1882.44	130.10	128.16	136.59	47.84	92.55	12.91	FRO7	ferric reduction oxidase 7, chloroplastic [Medicago truncatula]	-	-	-	-	GO:0031224//intrinsic component of membrane	GO:0050664//oxidoreductase activity, acting on NAD(P)H, oxygen as acceptor	GO:0044710//single-organism metabolic process;GO:0044765//single-organism transport	--
MS.gene003226	0.000	0.000	0.000	1.376	7.681	0.000	0.000	0.000	1.573	1.081	0.605	2.484	2.574	0.386	1.946	0.00	0.00	0.00	11.72	77.46	0.00	0.00	0.00	15.36	10.73	5.96	24.21	20.71	3.29	16.74	BOI	E3 ubiquitin-protein ligase BOI [Medicago truncatula]	-	-	-	-	GO:0043231//intracellular membrane-bounded organelle	GO:0019787//ubiquitin-like protein transferase activity;GO:0043169//cation binding	GO:0001101//response to acid chemical;GO:0009617//response to bacterium;GO:0009620//response to fungus;GO:0010951//negative regulation of endopeptidase activity;GO:0043067//regulation of programmed cell death	--
MS.gene003243	0.928	0.655	0.000	8.863	8.266	9.764	5.090	5.956	10.665	3.406	2.542	3.035	3.043	5.095	1.737	9.31	6.59	0.00	70.91	78.32	96.03	42.46	56.52	97.84	31.75	23.52	27.79	23.00	40.84	14.04	XPT	xylulose 5-phosphate/phosphate translocator, chloroplastic [Medicago truncatula]	-	-	-	-	GO:0031224//intrinsic component of membrane;GO:0042170//plastid membrane	GO:0015119//hexose phosphate transmembrane transporter activity;GO:0015291//secondary active transmembrane transporter activity;GO:0022891//substrate-specific transmembrane transporter activity	GO:0006006//glucose metabolic process;GO:0006996//organelle organization;GO:0008643//carbohydrate transport;GO:0009555//pollen development;GO:0015712//hexose phosphate transport;GO:0015717//triose phosphate transport;GO:0015718//monocarboxylic acid transport;GO:0015851//nucleobase transport;GO:0051707//response to other organism	--
MS.gene003252	2.824	1.913	4.064	0.000	0.120	0.215	1.701	1.030	0.000	1.994	1.053	0.000	2.117	1.901	2.910	37.24	25.29	50.20	0.00	1.50	2.78	18.65	12.85	0.00	24.43	12.80	0.00	21.03	20.03	30.92	--	CBBY-like protein [Cicer arietinum]	-	-	-	-	GO:0044435//plastid part	-	GO:0044237//cellular metabolic process	--
MS.gene003253	19.192	23.786	15.076	80.486	20.616	13.204	51.536	34.649	30.940	48.560	86.688	46.882	28.474	92.630	32.884	164.09	203.92	120.76	548.84	166.48	110.68	366.37	280.21	241.91	385.83	683.51	365.84	183.45	632.75	226.53	PSAF	photosystem I reaction center subunit III, chloroplastic [Medicago truncatula]	Metabolism;Metabolism	Global and overview maps;Energy metabolism	ko01100//Metabolic pathways;ko00195//Photosynthesis	K02694;K02694	GO:0009521//photosystem;GO:0009526//plastid envelope;GO:0031224//intrinsic component of membrane;GO:0031978//plastid thylakoid lumen;GO:0044434//chloroplast part	GO:0005488//binding	GO:0000097//sulfur amino acid biosynthetic process	--
MS.gene003257	14.486	12.958	18.444	1.400	10.820	0.694	0.000	2.058	14.276	6.403	0.480	24.272	2.206	3.766	3.137	118.35	106.15	141.17	9.12	83.49	5.56	0.00	15.90	106.66	48.61	3.62	180.99	13.58	24.58	20.65	--	pectinesterase inhibitor [Medicago truncatula]	-	-	-	-	-	-	-	--
MS.gene003285	0.158	0.636	0.000	0.000	7.421	4.550	0.000	8.708	0.600	6.551	1.239	15.507	0.541	2.010	7.128	2.14	8.63	0.00	0.00	94.82	60.34	0.00	111.42	7.42	82.35	15.46	191.46	5.51	21.72	77.69	pod	peroxidase 15 isoform X1 [Medicago truncatula]	Metabolism;Metabolism;Metabolism	Global and overview maps;Global and overview maps;Biosynthesis of other secondary metabolites	ko01100//Metabolic pathways;ko01110//Biosynthesis of secondary metabolites;ko00940//Phenylpropanoid biosynthesis	K00430;K00430;K00430	GO:0031090//organelle membrane	GO:0003824//catalytic activity;GO:0016209//antioxidant activity;GO:0043169//cation binding;GO:0046906//tetrapyrrole binding	GO:0006950//response to stress;GO:0044710//single-organism metabolic process	--
MS.gene003292	11.525	11.922	7.927	1.336	2.582	1.616	9.097	7.314	2.517	7.062	6.180	5.416	5.438	7.944	8.973	288.74	299.50	186.06	26.70	61.11	39.70	189.50	173.34	57.67	164.43	142.78	123.84	102.67	159.02	181.14	BACOVA_02659	lysosomal beta glucosidase-like protein [Trifolium pratense]	Metabolism;Metabolism;Metabolism;Metabolism;Metabolism	Global and overview maps;Global and overview maps;Biosynthesis of other secondary metabolites;Carbohydrate metabolism;Metabolism of other amino acids	ko01100//Metabolic pathways;ko01110//Biosynthesis of secondary metabolites;ko00940//Phenylpropanoid biosynthesis;ko00500//Starch and sucrose metabolism;ko00460//Cyanoamino acid metabolism	K05349;K05349;K05349;K05349;K05349	GO:0031224//intrinsic component of membrane	GO:0015926//glucosidase activity	GO:0044238//primary metabolic process	--
MS.gene003318	0.087	0.076	0.000	0.000	1.287	0.000	0.095	0.000	0.000	3.637	0.079	6.427	0.535	0.926	1.295	1.62	1.43	0.00	0.00	22.72	0.00	1.47	0.00	0.00	63.19	1.37	109.67	7.54	13.83	19.50	SKIPA	PREDICTED: SNW/SKI-interacting protein [Gossypium hirsutum]	Genetic Information Processing	Transcription	ko03040//Spliceosome	K06063	GO:0016604//nuclear body;GO:0030529//intracellular ribonucleoprotein complex;GO:0043232//intracellular non-membrane-bounded organelle	GO:0005488//binding;GO:0016772//transferase activity, transferring phosphorus-containing groups	GO:0001101//response to acid chemical;GO:0003006//developmental process involved in reproduction;GO:0006355//regulation of transcription, DNA-templated;GO:0006396//RNA processing;GO:0006402//mRNA catabolic process;GO:0006498//N-terminal protein lipidation;GO:0006970//response to osmotic stress;GO:0009743//response to carbohydrate	--
MS.gene003320	0.000	0.000	0.000	0.352	0.494	1.426	0.140	0.000	0.535	0.123	0.265	0.000	0.124	0.111	0.255	0.00	0.00	0.00	3.77	6.26	18.76	1.56	0.00	6.56	1.53	3.28	0.00	1.25	1.19	2.76	--	stress up-regulated Nod 19 protein [Medicago truncatula]	-	-	-	-	-	-	GO:0044763//single-organism cellular process;GO:0050896//response to stimulus	--
MS.gene003377	5.811	6.391	0.201	1.756	0.081	0.685	0.105	0.090	0.200	3.892	0.095	0.053	0.000	0.182	0.327	165.16	182.14	5.34	39.80	2.18	19.09	2.48	2.42	5.20	102.81	2.48	1.37	0.00	4.14	7.49	PAT19	probable protein S-acyltransferase 19 isoform X1 [Medicago truncatula]	-	-	-	-	GO:0031224//intrinsic component of membrane	GO:0016409//palmitoyltransferase activity;GO:0046914//transition metal ion binding	-	--
MS.gene003381	4.428	2.779	1.783	0.000	0.844	0.000	7.220	0.000	7.583	13.950	0.842	0.000	0.000	0.000	0.000	228.98	144.13	86.39	0.00	41.22	0.00	310.49	0.00	358.62	670.43	40.17	0.00	0.00	0.00	0.00	--	myosin-9 isoform X2 [Cicer arietinum]	-	-	-	-	-	-	-	--
MS.gene003382	15.170	18.326	12.042	1.861	4.566	2.842	5.957	4.679	1.388	11.241	5.505	0.000	6.968	0.000	1.637	181.00	219.26	134.61	17.71	51.46	33.25	59.10	52.81	15.15	124.64	60.57	0.00	62.65	0.00	15.74	SCL23	LOW QUALITY PROTEIN: scarecrow-like protein 23 [Medicago truncatula]	-	-	-	-	GO:0043231//intracellular membrane-bounded organelle	GO:0001071//nucleic acid binding transcription factor activity;GO:0003677//DNA binding;GO:0046983//protein dimerization activity	GO:0001708//cell fate specification;GO:0003002//regionalization;GO:0009606//tropism;GO:0010468//regulation of gene expression;GO:0034645//cellular macromolecule biosynthetic process;GO:0048827//phyllome development;GO:0051301//cell division;GO:0072595//maintenance of protein localization in organelle	GRAS
MS.gene003383	14.950	7.760	12.785	4.659	0.000	2.200	2.944	2.803	2.916	19.757	0.000	7.376	0.000	0.000	19.619	171.00	89.00	137.00	42.50	0.00	24.67	28.00	30.33	30.50	210.00	0.00	77.00	0.00	0.00	180.80	NAC022	NAC domain-containing protein 22 isoform X1 [Medicago truncatula]	-	-	-	-	GO:0043231//intracellular membrane-bounded organelle	GO:0001071//nucleic acid binding transcription factor activity;GO:0003676//nucleic acid binding	GO:0003006//developmental process involved in reproduction;GO:0008361//regulation of cell size;GO:0009887//organ morphogenesis;GO:0010468//regulation of gene expression;GO:0034645//cellular macromolecule biosynthetic process;GO:0045087//innate immune response	NAC
MS.gene003387	6.703	6.921	2.010	0.325	10.341	1.040	0.403	0.000	0.000	3.756	1.799	0.446	0.555	4.079	1.055	129.13	133.70	36.28	5.00	188.16	19.65	6.46	0.00	0.00	67.24	31.96	7.85	8.05	62.78	16.37	AATL1	lysine histidine transporter-like 8 [Medicago truncatula]	-	-	-	-	GO:0016020//membrane	-	GO:0006810//transport;GO:0006950//response to stress;GO:0044699//single-organism process;GO:0050789//regulation of biological process	--
MS.gene00339	0.000	0.000	0.000	0.785	0.947	0.047	7.243	0.000	0.908	0.000	0.000	0.000	1.156	0.038	0.450	0.00	0.00	0.00	13.66	19.50	1.00	131.35	0.00	18.12	0.00	0.00	0.00	19.00	0.67	7.91	--	replication factor-A carboxy-terminal domain protein [Medicago truncatula]	-	-	-	-	-	GO:0016772//transferase activity, transferring phosphorus-containing groups	GO:0006796//phosphate-containing compound metabolic process	--
MS.gene003390	307.803	261.390	315.801	34.078	166.700	185.883	69.293	73.229	57.415	269.785	164.835	57.638	107.116	149.793	216.369	6362.79	5418.01	6116.05	561.85	3254.71	3767.26	1191.00	1431.84	1085.37	5182.65	3142.34	1087.46	1668.53	2473.94	3603.75	Bp10	L-ascorbate oxidase homolog [Medicago truncatula]	-	-	-	-	GO:0005576//extracellular region;GO:0005618//cell wall;GO:0005911//cell-cell junction;GO:0044444//cytoplasmic part	GO:0016682//oxidoreductase activity, acting on diphenols and related substances as donors, oxygen as acceptor;GO:0052689//carboxylic ester hydrolase activity	GO:0006694//steroid biosynthetic process;GO:0009664//plant-type cell wall organization;GO:0010383//cell wall polysaccharide metabolic process;GO:0042546//cell wall biogenesis	--
MS.gene003412	107.790	116.836	160.971	30.900	48.248	44.534	172.286	191.020	92.261	104.733	123.379	48.065	65.031	123.577	57.181	708.60	770.15	991.41	162.01	299.57	287.03	941.72	1187.78	554.65	639.83	747.98	288.39	322.14	649.06	302.87	Cyp1	peptidyl-prolyl cis-trans isomerase 1 [Medicago truncatula]	-	-	-	-	-	-	-	--
MS.gene003413	0.000	0.617	0.000	5.183	0.877	3.401	5.732	1.358	3.541	5.718	2.733	8.001	2.399	4.041	2.043	0.00	4.49	0.00	30.00	6.01	24.20	34.59	9.32	23.50	38.57	18.29	53.00	13.12	23.43	11.95	PTRH2	peptidyl-tRNA hydrolase 2, mitochondrial [Medicago truncatula]	-	-	-	-	-	-	-	--
MS.gene003415	36.795	38.296	25.321	8.042	13.361	6.950	25.088	29.899	15.897	20.831	18.657	15.709	20.629	23.678	15.218	581.65	607.01	375.00	101.39	199.48	107.72	329.75	447.05	229.81	306.01	271.98	226.64	245.73	299.04	193.82	ELC	protein ELC-like [Medicago truncatula]	Cellular Processes	Transport and catabolism	ko04144//Endocytosis	K12183	GO:0036452//ESCRT complex	GO:0032182//ubiquitin-like protein binding	GO:0000904//cell morphogenesis involved in differentiation;GO:0008104//protein localization;GO:0010243//response to organonitrogen compound	--
MS.gene003423	1.533	0.339	0.183	4.379	5.151	4.667	0.292	1.437	8.569	1.265	1.546	0.652	0.905	0.000	0.212	6.00	1.33	0.67	13.67	19.04	17.91	0.95	5.32	30.67	4.60	5.58	2.33	2.67	0.00	0.67	YLS8	thioredoxin-like protein YLS8 [Medicago truncatula]	Genetic Information Processing	Transcription	ko03040//Spliceosome	K12859	-	-	-	--
MS.gene003425	47.215	56.350	49.569	37.848	25.814	15.000	24.668	31.914	31.316	18.740	19.724	11.449	26.706	17.922	14.410	122.00	146.00	120.00	78.00	63.00	38.00	53.00	78.00	74.00	45.00	47.00	27.00	52.00	37.00	30.00	At1g76200	NADH dehydrogenase [ubiquinone] 1 beta subcomplex subunit 2 [Medicago truncatula]	-	-	-	-	GO:0019866//organelle inner membrane;GO:0044455//mitochondrial membrane part	-	GO:0044710//single-organism metabolic process	--
MS.gene003430	1.692	1.868	0.708	15.099	9.136	11.710	4.220	9.867	8.573	1.189	2.878	1.824	1.406	2.142	2.001	31.25	34.60	12.25	222.39	159.36	212.02	64.80	172.36	144.79	20.40	49.01	30.74	19.56	31.60	29.78	CYP86B1	cytochrome P450 86B1 [Medicago truncatula]	Metabolism	Lipid metabolism	ko00073//Cutin, suberine and wax biosynthesis	K15402	GO:0009536//plastid;GO:0031090//organelle membrane;GO:0031224//intrinsic component of membrane	GO:0016712//oxidoreductase activity, acting on paired donors, with incorporation or reduction of molecular oxygen, reduced flavin or flavoprotein as one donor, and incorporation of one atom of oxygen;GO:0046906//tetrapyrrole binding;GO:0046914//transition metal ion binding	GO:0000038//very long-chain fatty acid metabolic process;GO:0009699//phenylpropanoid biosynthetic process;GO:0030001//metal ion transport;GO:0045229//external encapsulating structure organization	--
MS.gene003452	30.850	43.047	51.953	17.458	11.614	10.667	63.981	66.036	26.006	92.063	52.636	85.206	135.859	103.390	94.241	726.81	1016.93	1146.72	328.04	258.43	246.38	1253.34	1471.58	560.29	2015.64	1143.62	1832.18	2411.90	1946.12	1788.93	Os04g0620700	nuM1 [Medicago sativa]	-	-	-	-	GO:0043232//intracellular non-membrane-bounded organelle	GO:0003682//chromatin binding;GO:0097159//organic cyclic compound binding	GO:0000377//RNA splicing, via transesterification reactions with bulged adenosine as nucleophile;GO:0006342//chromatin silencing	--
MS.gene003457	4.600	5.048	4.242	0.708	1.429	1.288	4.326	4.436	3.475	2.996	1.986	1.741	4.842	4.140	5.058	103.49	113.86	89.40	12.70	30.37	28.41	80.91	94.39	71.48	62.63	41.20	35.75	82.07	74.41	91.68	BPG2	GTP-binding protein BRASSINAZOLE INSENSITIVE PALE GREEN 2, chloroplastic [Medicago truncatula]	-	-	-	-	GO:0009536//plastid	GO:0003824//catalytic activity;GO:0032550//purine ribonucleoside binding	GO:0006606//protein import into nucleus;GO:0009451//RNA modification;GO:0043401//steroid hormone mediated signaling pathway	--
MS.gene003464	4.977	7.041	3.094	1.904	0.265	2.842	0.592	0.845	0.748	7.481	2.424	8.912	2.231	0.686	8.011	133.90	189.94	77.99	40.86	6.73	74.97	13.24	21.50	18.41	187.04	60.15	218.83	45.22	14.74	173.66	--	ubiquitin homeostasis protein lub1-like isoform X3 [Medicago truncatula]	Genetic Information Processing	Folding, sorting and degradation	ko04141//Protein processing in endoplasmic reticulum	K14018	GO:0005911//cell-cell junction;GO:0043231//intracellular membrane-bounded organelle;GO:0044444//cytoplasmic part	-	-	--
MS.gene003481	42.954	39.898	31.452	7.472	9.658	8.139	30.218	35.005	26.069	39.154	18.717	26.380	33.684	23.720	40.548	927.10	863.49	635.99	128.63	196.89	172.22	542.30	714.65	514.54	785.35	372.56	519.67	547.83	409.03	705.14	DIM	delta(24)-sterol reductase [Medicago truncatula]	Metabolism;Metabolism;Metabolism	Global and overview maps;Global and overview maps;Lipid metabolism	ko01100//Metabolic pathways;ko01110//Biosynthesis of secondary metabolites;ko00100//Steroid biosynthesis	K09828;K09828;K09828	GO:0031090//organelle membrane;GO:0031224//intrinsic component of membrane;GO:0043231//intracellular membrane-bounded organelle	GO:0000166//nucleotide binding;GO:0005515//protein binding;GO:0016616//oxidoreductase activity, acting on the CH-OH group of donors, NAD or NADP as acceptor;GO:0016628//oxidoreductase activity, acting on the CH-CH group of donors, NAD or NADP as acceptor	GO:0000097//sulfur amino acid biosynthetic process;GO:0003006//developmental process involved in reproduction;GO:0006073//cellular glucan metabolic process;GO:0006637//acyl-CoA metabolic process;GO:0009698//phenylpropanoid metabolic process;GO:0009826//unidimensional cell growth;GO:0009832//plant-type cell wall biogenesis;GO:0016129//phytosteroid biosynthetic process;GO:0043479//pigment accumulat…	--
MS.gene003486	1.642	2.024	0.900	0.000	2.348	1.248	6.466	5.294	9.388	4.705	1.740	0.000	6.476	0.278	4.470	23.03	28.46	11.82	0.00	31.09	17.16	75.38	70.21	120.38	61.31	22.50	0.00	68.42	3.11	50.50	PPME1	pectinesterase PPME1 [Medicago truncatula]	Metabolism;Metabolism	Global and overview maps;Carbohydrate metabolism	ko01100//Metabolic pathways;ko00040//Pentose and glucuronate interconversions	K01051;K01051	GO:0005618//cell wall	GO:0052689//carboxylic ester hydrolase activity	-	--
MS.gene003487	1.642	2.024	0.900	0.000	2.348	1.248	6.466	5.294	9.388	4.705	1.740	0.000	6.476	0.278	4.470	23.03	28.46	11.82	0.00	31.09	17.16	75.38	70.21	120.38	61.31	22.50	0.00	68.42	3.11	50.50	PPME1	pectinesterase PPME1 [Medicago truncatula]	Metabolism;Metabolism	Global and overview maps;Carbohydrate metabolism	ko01100//Metabolic pathways;ko00040//Pentose and glucuronate interconversions	K01051;K01051	GO:0005618//cell wall	GO:0052689//carboxylic ester hydrolase activity	-	--
MS.gene003502	0.512	0.869	1.156	0.000	0.138	0.100	0.156	0.092	0.095	0.418	0.052	0.341	0.427	0.178	1.019	11.80	20.10	24.99	0.00	3.00	2.26	3.00	2.00	2.00	8.96	1.10	7.18	7.43	3.28	18.94	PCMP-E42	pentatricopeptide repeat-containing protein At1g50270 [Medicago truncatula]	-	-	-	-	-	-	GO:0007059//chromosome segregation;GO:0009653//anatomical structure morphogenesis;GO:0033043//regulation of organelle organization;GO:0070192//chromosome organization involved in meiotic cell cycle	--
MS.gene003512	3.409	3.128	4.512	0.000	0.000	0.000	1.181	2.422	2.472	1.907	0.000	2.135	12.124	0.000	4.997	25.00	23.00	31.00	0.00	0.00	0.00	7.20	16.80	16.58	13.00	0.00	14.29	67.00	0.00	29.53	DIR23	dirigent protein 23 [Medicago truncatula]	-	-	-	-	GO:0005576//extracellular region	-	-	--
MS.gene003522	0.000	0.000	0.000	0.000	0.000	1.211	0.000	0.000	0.413	0.585	0.359	0.754	0.334	0.000	0.167	0.00	0.00	0.00	0.00	0.00	29.50	0.00	0.00	9.38	13.50	8.22	17.11	6.25	0.00	3.34	--	Vacuolar protein 8 [Glycine soja]	-	-	-	-	-	-	-	--
MS.gene003547	2.770	2.981	1.822	4.769	11.000	11.226	4.674	3.206	8.140	2.260	3.170	3.719	4.742	1.434	2.258	26.74	28.85	16.48	36.71	100.28	106.23	37.51	29.27	71.85	20.27	28.22	32.76	34.49	11.06	17.56	APX3	L-ascorbate peroxidase 3 [Medicago truncatula]	Metabolism;Metabolism;Metabolism	Global and overview maps;Metabolism of other amino acids;Carbohydrate metabolism	ko01100//Metabolic pathways;ko00480//Glutathione metabolism;ko00053//Ascorbate and aldarate metabolism	K00434;K00434;K00434	GO:0005778//peroxisomal membrane;GO:0005911//cell-cell junction;GO:0009526//plastid envelope;GO:0031224//intrinsic component of membrane	GO:0004601//peroxidase activity;GO:0043169//cation binding;GO:0046906//tetrapyrrole binding	GO:0006950//response to stress;GO:0009725//response to hormone;GO:0042743//hydrogen peroxide metabolic process;GO:0044710//single-organism metabolic process	--
MS.gene003549	2.770	2.981	1.822	4.769	11.000	11.226	4.674	3.206	8.140	2.260	3.170	3.719	4.742	1.434	2.258	26.74	28.85	16.48	36.71	100.28	106.23	37.51	29.27	71.85	20.27	28.22	32.76	34.49	11.06	17.56	APX3	L-ascorbate peroxidase 3 [Medicago truncatula]	Metabolism;Metabolism;Metabolism	Global and overview maps;Metabolism of other amino acids;Carbohydrate metabolism	ko01100//Metabolic pathways;ko00480//Glutathione metabolism;ko00053//Ascorbate and aldarate metabolism	K00434;K00434;K00434	GO:0005778//peroxisomal membrane;GO:0005911//cell-cell junction;GO:0009526//plastid envelope;GO:0031224//intrinsic component of membrane	GO:0004601//peroxidase activity;GO:0043169//cation binding;GO:0046906//tetrapyrrole binding	GO:0006950//response to stress;GO:0009725//response to hormone;GO:0042743//hydrogen peroxide metabolic process;GO:0044710//single-organism metabolic process	--
MS.gene003550	7.914	10.428	9.773	20.198	23.136	46.235	1.813	7.820	0.000	12.118	6.373	17.472	3.666	24.798	15.508	161.80	213.76	187.19	329.34	446.74	926.70	30.82	151.22	0.00	230.23	120.16	326.00	56.47	405.04	255.45	SYT1	synaptotagmin-1 [Medicago truncatula]	-	-	-	-	GO:0005886//plasma membrane;GO:0005911//cell-cell junction;GO:0031090//organelle membrane;GO:0031224//intrinsic component of membrane;GO:0043231//intracellular membrane-bounded organelle	GO:0043169//cation binding	GO:0006605//protein targeting;GO:0006950//response to stress;GO:0007009//plasma membrane organization;GO:0016192//vesicle-mediated transport;GO:0046739//transport of virus in multicellular host;GO:0051707//response to other organism	--
MS.gene003552	2.774	2.366	3.710	13.559	8.516	8.333	0.000	4.322	0.000	1.998	1.111	0.671	0.000	0.452	1.123	30.36	25.96	38.04	118.35	88.02	89.41	0.00	44.74	0.00	20.32	11.21	6.70	0.00	3.95	9.90	APX3	L-ascorbate peroxidase 3 [Medicago truncatula]	Metabolism;Metabolism;Metabolism	Global and overview maps;Metabolism of other amino acids;Carbohydrate metabolism	ko01100//Metabolic pathways;ko00480//Glutathione metabolism;ko00053//Ascorbate and aldarate metabolism	K00434;K00434;K00434	GO:0005778//peroxisomal membrane;GO:0005911//cell-cell junction;GO:0009526//plastid envelope;GO:0031224//intrinsic component of membrane	GO:0004601//peroxidase activity;GO:0043169//cation binding;GO:0046906//tetrapyrrole binding	GO:0006950//response to stress;GO:0009725//response to hormone;GO:0042743//hydrogen peroxide metabolic process;GO:0044710//single-organism metabolic process	--
MS.gene003568	0.000	0.000	0.000	0.000	0.000	1.193	0.000	0.000	0.000	3.660	0.591	15.798	0.000	7.032	0.000	0.00	0.00	0.00	0.00	0.00	18.54	0.00	0.00	0.00	53.89	8.63	228.47	0.00	89.03	0.00	MSI3	WD-40 repeat-containing protein MSI3 [Medicago truncatula]	-	-	-	-	GO:0009536//plastid;GO:0031461//cullin-RING ubiquitin ligase complex	GO:0005488//binding;GO:0016740//transferase activity	GO:0006305//DNA alkylation;GO:0006405//RNA export from nucleus;GO:0006886//intracellular protein transport;GO:0009409//response to cold;GO:0009639//response to red or far red light;GO:0009756//carbohydrate mediated signaling;GO:0009887//organ morphogenesis;GO:0019827//stem cell population maintenance;GO:0031497//chromatin assembly;GO:0032446//protein modification by small protein conjugation;GO:0…	--
MS.gene003573	0.816	1.390	1.770	5.974	2.931	2.912	2.622	1.715	1.573	2.759	1.633	9.132	1.334	5.219	1.691	32.40	55.34	65.81	189.13	109.90	113.35	86.54	64.40	57.10	101.77	59.77	330.88	39.89	165.53	54.08	MRL1	PPR containing plant-like protein [Medicago truncatula]	-	-	-	-	GO:0043231//intracellular membrane-bounded organelle	-	GO:0006090//pyruvate metabolic process;GO:0006351//transcription, DNA-templated;GO:0009451//RNA modification;GO:0009658//chloroplast organization;GO:0009668//plastid membrane organization;GO:0009886//post-embryonic morphogenesis;GO:0043488//regulation of mRNA stability	--
MS.gene003609	0.143	0.000	0.000	2.749	0.000	0.000	0.000	0.000	0.000	18.191	3.055	0.104	0.000	0.000	0.000	1.51	0.00	0.00	23.16	0.00	0.00	0.00	0.00	0.00	178.58	29.76	1.00	0.00	0.00	0.00	--	histone H3.v1 [Medicago truncatula]	-	-	-	-	-	-	-	--
MS.gene003611	0.000	0.113	0.750	8.187	7.141	5.618	8.370	7.581	9.177	4.083	1.370	0.428	2.613	0.350	0.161	0.00	1.74	10.81	100.49	103.80	84.76	107.11	110.35	129.16	58.39	19.44	6.01	30.30	4.30	2.00	--	TNF receptor-associated factor homolog 1a isoform X2 [Medicago truncatula]	-	-	-	-	-	-	-	--
MS.gene003623	0.000	0.000	0.000	3.861	0.889	2.856	1.684	0.000	0.306	0.000	0.304	0.000	0.000	0.000	0.000	0.00	0.00	0.00	11.00	3.00	10.00	5.00	0.00	1.00	0.00	1.00	0.00	0.00	0.00	0.00	ARG7	SAUR-like auxin-responsive family protein [Medicago truncatula]	Environmental Information Processing	Signal transduction	ko04075//Plant hormone signal transduction	K14488	-	-	-	--
MS.gene003624	0.000	0.000	0.000	3.493	2.726	2.042	1.376	1.210	2.190	0.000	0.310	0.000	0.000	0.000	0.000	0.00	0.00	0.00	9.74	9.00	7.00	4.00	4.00	7.00	0.00	1.00	0.00	0.00	0.00	0.00	ARG7	auxin-induced protein 10A5 [Medicago truncatula]	Environmental Information Processing	Signal transduction	ko04075//Plant hormone signal transduction	K14488	-	-	-	--
MS.gene003625	0.000	0.000	0.000	2.808	1.186	2.284	0.000	0.888	5.510	0.000	0.000	0.920	0.000	0.000	0.000	0.00	0.00	0.00	8.00	4.00	8.00	0.00	3.00	18.00	0.00	0.00	3.00	0.00	0.00	0.00	ARG7	auxin-induced protein 15A [Medicago truncatula]	Environmental Information Processing	Signal transduction	ko04075//Plant hormone signal transduction	K14488	-	-	-	--
MS.gene003636	59.048	52.460	5.455	13.608	21.712	15.106	6.024	1.492	4.422	22.156	15.770	13.277	10.158	19.279	13.022	1155.55	1029.40	100.01	212.39	401.31	289.83	98.02	27.62	79.14	402.94	284.60	237.15	149.80	301.43	205.32	RF2b	probable transcription factor PosF21 [Medicago truncatula]	-	-	-	-	-	GO:0003677//DNA binding	GO:0010468//regulation of gene expression	bZIP
MS.gene003640	4.912	5.931	2.225	13.341	24.847	12.579	1.580	20.401	14.646	4.981	1.736	11.798	0.000	3.261	5.355	56.55	68.47	24.00	122.51	270.20	142.00	15.13	222.18	154.21	53.30	18.43	123.98	0.00	30.00	49.68	GC1	epimerase family protein SDR39U1 homolog, chloroplastic [Medicago truncatula]	-	-	-	-	GO:0009528//plastid inner membrane	GO:0003824//catalytic activity;GO:0046983//protein dimerization activity;GO:0048037//cofactor binding	GO:0006090//pyruvate metabolic process;GO:0006739//NADP metabolic process;GO:0009658//chloroplast organization;GO:0009668//plastid membrane organization;GO:0016109//tetraterpenoid biosynthetic process	--
MS.gene003642	26.231	26.755	24.530	77.819	72.591	53.805	5.063	20.598	11.847	10.766	21.757	17.507	0.829	13.801	8.824	728.64	745.20	638.37	1724.04	1904.48	1465.30	116.94	541.19	300.93	277.90	557.34	443.85	17.35	306.28	197.50	ADC1	Arginine decarboxylase [Medicago truncatula]	Metabolism;Metabolism	Global and overview maps;Amino acid metabolism	ko01100//Metabolic pathways;ko00330//Arginine and proline metabolism	K01583;K01583	-	GO:0016831//carboxy-lyase activity	GO:0001101//response to acid chemical;GO:0006525//arginine metabolic process;GO:0006596//polyamine biosynthetic process;GO:0006605//protein targeting;GO:0006972//hyperosmotic response;GO:0009694//jasmonic acid metabolic process;GO:0009755//hormone-mediated signaling pathway;GO:0009791//post-embryonic development;GO:0043067//regulation of programmed cell death;GO:0051707//response to other organism	--
MS.gene003645	0.830	0.738	2.576	30.095	19.650	9.144	4.727	17.367	4.876	2.888	5.478	2.300	10.402	6.826	1.724	12.65	11.27	36.78	365.75	282.80	136.60	59.89	250.31	67.94	40.89	76.98	31.99	119.44	83.10	21.17	FBA1	fructose bisphosphate aldolase [Medicago sativa]	Metabolism;Metabolism;Metabolism;Metabolism;Metabolism;Metabolism;Metabolism;Metabolism	Global and overview maps;Global and overview maps;Global and overview maps;Global and overview maps;Carbohydrate metabolism;Carbohydrate metabolism;Energy metabolism;Carbohydrate metabolism	ko01100//Metabolic pathways;ko01110//Biosynthesis of secondary metabolites;ko01200//Carbon metabolism;ko01230//Biosynthesis of amino acids;ko00010//Glycolysis / Gluconeogenesis;ko00051//Fructose and mannose metabolism;ko00710//Carbon fixation by Calvin cycle;ko00030//Pentose phosphate pathway	K01623;K01623;K01623;K01623;K01623;K01623;K01623;K01623	GO:0005576//extracellular region;GO:0005840//ribosome;GO:0009526//plastid envelope;GO:0009532//plastid stroma;GO:0031976//plastid thylakoid;GO:0044434//chloroplast part;GO:0044436//thylakoid part	GO:0016832//aldehyde-lyase activity	GO:0000097//sulfur amino acid biosynthetic process;GO:0001101//response to acid chemical;GO:0005982//starch metabolic process;GO:0006006//glucose metabolic process;GO:0006090//pyruvate metabolic process;GO:0006091//generation of precursor metabolites and energy;GO:0006355//regulation of transcription, DNA-templated;GO:0006544//glycine metabolic process;GO:0006633//fatty acid biosynthetic process;…	--
MS.gene003653	0.000	0.000	0.000	4.729	0.604	0.216	0.234	5.644	0.000	0.000	0.000	0.211	4.217	0.000	0.000	0.00	0.00	0.00	42.57	6.44	2.39	2.20	60.25	0.00	0.00	0.00	2.17	35.86	0.00	0.00	GATA7	GATA transcription factor 7 isoform X2 [Medicago truncatula]	-	-	-	-	GO:0043231//intracellular membrane-bounded organelle	GO:0001071//nucleic acid binding transcription factor activity;GO:0003677//DNA binding;GO:0046914//transition metal ion binding	GO:0006355//regulation of transcription, DNA-templated;GO:0009314//response to radiation;GO:0048511//rhythmic process	C2C2-GATA
MS.gene00366	11.228	11.146	4.439	2.379	1.531	1.728	1.992	1.127	2.739	3.728	0.954	1.716	2.878	3.707	3.208	163.41	162.66	60.52	27.62	21.04	24.66	24.10	15.52	36.45	50.42	12.81	22.80	31.56	43.11	37.62	FLA4	fasciclin-like arabinogalactan protein [Medicago truncatula]	-	-	-	-	GO:0031225//anchored component of membrane;GO:0044459//plasma membrane part	GO:0001871//pattern binding	GO:0006970//response to osmotic stress;GO:0009755//hormone-mediated signaling pathway;GO:0016049//cell growth;GO:0022610//biological adhesion	--
MS.gene003668	2.321	2.869	0.300	0.000	0.214	0.580	0.000	0.000	0.000	2.188	0.558	0.000	2.588	0.561	0.000	22.93	28.42	2.78	0.00	2.00	5.62	0.00	0.00	0.00	20.09	5.08	0.00	19.27	4.43	0.00	BBX20	B-box zinc finger protein 20 [Medicago truncatula]	-	-	-	-	-	GO:0046914//transition metal ion binding	-	C2C2-CO-like
MS.gene003670	6.136	7.002	0.496	37.055	36.625	40.171	12.826	43.494	9.226	37.401	20.835	34.060	37.790	22.321	18.286	34.74	39.75	2.63	167.33	195.86	222.99	60.38	232.93	47.77	196.79	108.79	176.01	161.23	100.97	83.42	HIS2B	probable histone H2B.1 [Medicago truncatula]	-	-	-	-	-	-	-	--
MS.gene003674	12.239	7.826	3.874	2.522	4.955	2.868	0.000	0.000	0.000	6.235	0.892	12.376	1.165	4.351	7.753	484.14	310.43	143.57	79.56	185.12	111.24	0.00	0.00	0.00	229.21	32.54	446.82	34.73	137.52	247.09	At1g62020	LOW QUALITY PROTEIN: coatomer subunit alpha-1 [Medicago truncatula]	-	-	-	-	GO:0030120//vesicle coat;GO:0031461//cullin-RING ubiquitin ligase complex	GO:0003824//catalytic activity	GO:0007017//microtubule-based process;GO:0009606//tropism;GO:0015031//protein transport;GO:0016192//vesicle-mediated transport;GO:0016482//cytoplasmic transport;GO:0019941//modification-dependent protein catabolic process;GO:0030243//cellulose metabolic process;GO:0035966//response to topologically incorrect protein;GO:0043094//cellular metabolic compound salvage;GO:0043248//proteasome assembly;G…	--
MS.gene003681	0.000	0.000	0.000	10.922	0.000	5.899	4.979	0.000	0.000	0.000	0.000	3.821	0.000	1.458	9.406	0.00	0.00	0.00	69.18	0.00	45.93	32.88	0.00	0.00	0.00	0.00	27.70	0.00	9.25	60.19	--	essential protein Yae1, amino-terminal protein [Medicago truncatula]	-	-	-	-	-	-	-	--
MS.gene003693	5.229	6.721	4.755	0.000	0.730	0.000	0.000	0.000	0.000	0.000	0.000	16.746	0.000	0.000	0.000	110.68	142.65	94.28	0.00	14.60	0.00	0.00	0.00	0.00	0.00	0.00	323.50	0.00	0.00	0.00	NOP5-1	probable nucleolar protein 5-1 [Medicago truncatula]	Genetic Information Processing	Translation	ko03008//Ribosome biogenesis in eukaryotes	K14565	-	-	-	--
MS.gene003739	0.000	0.008	0.000	1.545	0.227	0.375	0.980	0.123	0.522	0.000	1.370	0.401	0.000	0.102	0.000	0.00	0.10	0.00	15.50	2.70	4.63	10.25	1.46	6.00	0.00	15.89	4.60	0.00	1.03	0.00	PYRC5	isoflavone reductase homolog PCBER [Medicago truncatula]	Metabolism	Biosynthesis of other secondary metabolites	ko00943//Isoflavonoid biosynthesis	K13266	-	GO:0016616//oxidoreductase activity, acting on the CH-OH group of donors, NAD or NADP as acceptor	GO:0010038//response to metal ion	--
MS.gene003741	84.692	94.190	52.829	39.333	51.057	40.929	23.009	23.653	22.937	73.500	40.634	68.330	33.231	89.899	30.042	1625.21	1812.37	949.78	602.00	925.38	770.03	367.12	429.32	402.52	1310.73	719.09	1196.76	480.53	1378.30	464.50	KCS4	3-ketoacyl-CoA synthase 4 [Medicago truncatula]	Metabolism;Metabolism;Organismal Systems;Metabolism	Global and overview maps;Global and overview maps;Environmental adaptation;Lipid metabolism	ko01100//Metabolic pathways;ko01110//Biosynthesis of secondary metabolites;ko04626//Plant-pathogen interaction;ko00062//Fatty acid elongation	K15397;K15397;K15397;K15397	GO:0031224//intrinsic component of membrane	GO:0016747//transferase activity, transferring acyl groups other than amino-acyl groups	GO:0006633//fatty acid biosynthetic process;GO:0006950//response to stress;GO:0007275//multicellular organism development;GO:0009314//response to radiation	--
MS.gene003743	33.872	35.979	12.946	0.203	0.671	0.323	5.321	11.677	2.254	6.462	3.488	15.527	1.290	10.880	0.000	213.66	227.57	76.51	1.02	4.00	2.00	27.91	69.67	13.00	37.88	20.29	89.39	6.13	54.83	0.00	RBG7	glycine-rich RNA-binding protein GRP1A [Medicago truncatula]	-	-	-	-	-	-	-	--
MS.gene003745	70.118	71.675	215.937	1.056	0.350	0.389	52.651	32.792	1.009	34.800	10.886	64.707	0.406	36.919	0.000	506.24	518.89	1460.63	6.08	2.39	2.75	316.07	223.94	6.66	233.49	72.48	426.39	2.21	212.96	0.00	RBG7	glycine-rich RNA-binding protein GRP1A [Medicago truncatula]	-	-	-	-	-	-	-	--
MS.gene003746	67.648	85.976	58.129	1.723	0.160	0.459	59.489	29.127	0.809	29.578	14.466	70.337	10.371	42.272	0.000	488.41	622.42	393.19	9.92	1.09	3.25	357.12	198.91	5.34	198.45	96.32	463.49	56.42	243.84	0.00	RBG7	glycine-rich RNA-binding protein GRP1A [Medicago truncatula]	-	-	-	-	-	-	-	--
MS.gene003747	245.687	245.348	4.491	0.000	0.000	0.245	4.151	39.831	0.000	25.809	62.104	101.705	98.405	3.677	0.207	737.54	738.52	12.63	0.00	0.00	0.72	10.36	113.10	0.00	72.00	171.93	278.66	222.60	8.82	0.50	RBG7	glycine-rich RNA-binding protein GRP1A [Medicago truncatula]	-	-	-	-	-	-	-	--
MS.gene003767	1.616	0.644	4.046	0.000	3.794	2.938	1.779	0.920	1.919	3.273	0.000	1.073	0.000	0.000	0.000	64.00	25.57	150.08	0.00	141.90	114.07	58.58	34.45	69.47	120.42	0.00	38.77	0.00	0.00	0.00	SWI3D	SWI/SNF complex subunit SWI3D isoform X1 [Medicago truncatula]	-	-	-	-	GO:0043231//intracellular membrane-bounded organelle	GO:0016740//transferase activity;GO:0046914//transition metal ion binding	GO:0006355//regulation of transcription, DNA-templated;GO:0006996//organelle organization;GO:0044763//single-organism cellular process	ARR-B
MS.gene003804	51.701	58.130	48.550	20.194	94.043	19.231	5.186	23.665	5.191	96.619	83.727	44.069	7.276	5.035	21.044	884.07	996.70	777.79	275.41	1518.85	322.40	73.73	382.76	81.18	1535.36	1320.33	687.78	93.75	68.79	289.93	ISPH	4-hydroxy-3-methylbut-2-enyl diphosphate reductase, chloroplastic [Medicago truncatula]	Metabolism;Metabolism;Metabolism	Global and overview maps;Global and overview maps;Metabolism of terpenoids and polyketides	ko01100//Metabolic pathways;ko01110//Biosynthesis of secondary metabolites;ko00900//Terpenoid backbone biosynthesis	K03527;K03527;K03527	GO:0009532//plastid stroma	GO:0016726//oxidoreductase activity, acting on CH or CH2 groups, NAD or NADP as acceptor;GO:0043169//cation binding;GO:0051536//iron-sulfur cluster binding;GO:0052592//oxidoreductase activity, acting on CH or CH2 groups, with an iron-sulfur protein as acceptor	GO:0006090//pyruvate metabolic process;GO:0006720//isoprenoid metabolic process;GO:0008654//phospholipid biosynthetic process;GO:0009636//response to toxic substance	--
MS.gene003808	0.000	0.000	0.000	6.198	6.653	1.763	4.827	1.313	1.066	1.030	0.000	6.400	0.134	0.000	2.218	0.00	0.00	0.00	112.71	143.26	39.40	91.51	28.31	22.23	21.82	0.00	133.17	2.31	0.00	40.75	ARI1	probable E3 ubiquitin-protein ligase ARI1 isoform X1 [Medicago truncatula]	-	-	-	-	-	GO:0003824//catalytic activity;GO:0046914//transition metal ion binding	GO:0006625//protein targeting to peroxisome;GO:0007165//signal transduction;GO:0009062//fatty acid catabolic process	--
MS.gene003823	0.000	0.000	0.000	4.854	6.566	7.288	1.102	4.995	2.375	6.420	5.243	5.996	4.574	7.909	4.514	0.00	0.00	0.00	40.90	65.51	75.48	9.68	49.91	22.94	63.03	51.08	57.81	36.41	66.75	38.42	--	TNF receptor-associated factor homolog 1a-like [Medicago truncatula]	-	-	-	-	-	GO:0019901//protein kinase binding	GO:0044699//single-organism process;GO:0050794//regulation of cellular process	--
MS.gene003857	0.000	0.280	1.146	8.202	5.135	5.602	2.931	5.416	2.753	2.855	2.024	0.000	2.975	6.099	2.313	0.00	2.45	9.38	57.17	42.39	48.00	21.30	44.77	22.00	23.19	16.31	0.00	19.59	42.59	16.29	FKBP16-3	peptidyl-prolyl cis-trans isomerase FKBP16-3, chloroplastic [Medicago truncatula]	-	-	-	-	-	-	-	--
MS.gene003871	0.000	0.000	0.000	0.579	0.927	3.285	1.002	0.135	2.292	0.851	1.202	0.811	1.938	1.766	1.130	0.00	0.00	0.00	6.40	12.15	44.67	11.56	1.77	29.07	10.97	15.37	10.27	20.25	19.57	12.63	SKIP16	F-box protein SKIP16 [Medicago truncatula]	-	-	-	-	GO:0031461//cullin-RING ubiquitin ligase complex	GO:0005488//binding	GO:0006089//lactate metabolic process;GO:0032446//protein modification by small protein conjugation	--
MS.gene003898	28.791	30.272	5.714	0.260	5.539	6.672	2.138	0.540	3.549	3.433	24.811	5.268	39.062	4.129	2.946	597.35	629.77	111.06	4.31	108.55	135.72	36.88	10.59	67.33	66.19	474.72	99.76	610.70	68.45	49.25	CPK32	calcium-dependent protein kinase 24 [Medicago truncatula]	Organismal Systems	Environmental adaptation	ko04626//Plant-pathogen interaction	K13412	-	-	-	--
MS.gene003916	0.067	0.187	0.000	8.132	0.298	0.600	0.000	0.780	0.000	0.000	0.421	0.000	0.497	0.339	0.000	1.24	3.46	0.00	119.78	5.19	10.86	0.00	13.62	0.00	0.00	7.17	0.00	6.91	5.00	0.00	LI	cyanogenic beta-glucosidase [Medicago truncatula]	Metabolism;Metabolism;Metabolism;Metabolism;Metabolism	Global and overview maps;Global and overview maps;Biosynthesis of other secondary metabolites;Carbohydrate metabolism;Metabolism of other amino acids	ko01100//Metabolic pathways;ko01110//Biosynthesis of secondary metabolites;ko00940//Phenylpropanoid biosynthesis;ko00500//Starch and sucrose metabolism;ko00460//Cyanoamino acid metabolism	K01188;K01188;K01188;K01188;K01188	-	GO:0015926//glucosidase activity	GO:0044238//primary metabolic process	--
MS.gene003928	7.805	4.594	3.968	0.000	0.135	0.032	1.231	2.146	0.278	3.151	6.504	2.625	4.583	39.337	16.905	122.79	72.47	58.48	0.00	2.00	0.50	16.10	31.93	4.00	46.06	94.36	37.69	54.33	494.42	214.28	JMJ30	lysine-specific demethylase JMJ30 isoform X1 [Medicago truncatula]	-	-	-	-	-	GO:0003824//catalytic activity	GO:0044710//single-organism metabolic process;GO:0048511//rhythmic process;GO:0050789//regulation of biological process	--
MS.gene003931	10.565	11.177	5.155	1.973	1.732	1.951	2.231	5.261	0.569	5.550	9.075	6.447	3.676	3.917	9.863	196.72	208.67	89.92	29.30	30.46	35.62	34.54	92.65	9.69	96.04	155.82	109.56	51.58	58.27	147.96	--	PREDICTED: [Prunus dulcis]	-	-	-	-	GO:0016020//membrane	GO:0003677//DNA binding	GO:0010468//regulation of gene expression	--
MS.gene003934	0.269	0.098	0.000	0.000	1.231	0.969	1.485	0.834	0.571	1.301	0.846	2.109	1.446	0.539	2.761	3.98	1.45	0.00	0.00	17.19	14.05	18.25	11.66	7.72	17.87	11.53	28.45	16.11	6.36	32.88	BHLH122	transcription factor bHLH122 [Medicago truncatula]	-	-	-	-	-	-	-	--
MS.gene003957	1.794	1.297	1.697	0.201	0.388	0.249	0.123	1.127	0.000	0.367	0.074	0.055	0.000	0.000	0.094	35.86	26.00	31.77	3.21	7.32	4.88	2.04	21.31	0.00	6.81	1.37	1.00	0.00	0.00	1.51	--	extensin-like protein, partial [Vigna unguiculata]	-	-	-	-	-	-	-	--
MS.gene003959	2.737	2.499	2.724	1.145	2.305	0.742	2.033	0.363	0.627	1.111	0.629	0.934	1.031	0.474	2.809	62.81	57.52	58.58	20.96	49.97	16.70	38.79	7.89	13.16	23.70	13.32	19.56	17.83	8.70	51.94	--	extensin-like protein, partial [Vigna unguiculata]	-	-	-	-	-	-	-	--
MS.gene003964	5.300	5.279	2.179	2.910	0.000	1.445	0.234	0.153	0.000	1.577	0.901	2.668	2.805	0.248	0.824	54.58	54.51	21.02	23.90	0.00	14.59	2.00	1.49	0.00	15.09	8.56	25.08	21.77	2.04	6.84	DAPB3	dihydrodipicolinate reductase-like protein CRR1, chloroplastic [Medicago truncatula]	-	-	-	-	GO:0009532//plastid stroma	GO:0016628//oxidoreductase activity, acting on the CH-CH group of donors, NAD or NADP as acceptor;GO:0043168//anion binding	GO:0006355//regulation of transcription, DNA-templated;GO:0009085//lysine biosynthetic process;GO:0009451//RNA modification;GO:0009617//response to bacterium;GO:0009767//photosynthetic electron transport chain;GO:0009886//post-embryonic morphogenesis;GO:0009887//organ morphogenesis;GO:0043623//cellular protein complex assembly;GO:0048869//cellular developmental process	--
MS.gene003986	68.552	56.260	0.000	0.000	6.999	10.963	0.000	0.000	0.000	13.028	0.000	0.000	0.000	0.000	0.736	429.81	353.70	0.00	0.00	41.45	67.39	0.00	0.00	0.00	75.91	0.00	0.00	0.00	0.00	3.72	--	universal stress protein PHOS32 [Medicago truncatula]	-	-	-	-	GO:0005911//cell-cell junction	GO:0003824//catalytic activity	GO:0050896//response to stimulus	--
MS.gene003988	1.494	2.182	1.055	0.000	0.425	0.051	0.000	0.000	0.303	0.000	0.000	0.000	0.000	0.000	0.793	14.87	21.78	9.84	0.00	4.00	0.50	0.00	0.00	2.76	0.00	0.00	0.00	0.00	0.00	6.36	THA8L	protein THYLAKOID ASSEMBLY 8-like, chloroplastic [Medicago truncatula]	-	-	-	-	GO:0009536//plastid	GO:0046914//transition metal ion binding	-	--
MS.gene004002	3.255	1.975	4.102	0.000	0.014	0.000	0.644	0.581	0.000	0.000	0.000	0.000	0.000	0.000	0.000	63.08	38.38	74.47	0.00	0.26	0.00	10.38	10.65	0.00	0.00	0.00	0.00	0.00	0.00	0.00	TOC75	protein TOC75, chloroplastic [Medicago truncatula]	-	-	-	-	GO:0031355//integral component of plastid outer membrane;GO:0043234//protein complex	GO:0005488//binding;GO:0008320//protein transmembrane transporter activity	GO:0003006//developmental process involved in reproduction;GO:0006605//protein targeting;GO:0009653//anatomical structure morphogenesis;GO:0009657//plastid organization;GO:0009725//response to hormone;GO:0044743//intracellular protein transmembrane import	--
MS.gene004025	16.002	13.117	12.224	4.249	3.787	3.253	15.398	7.832	3.057	1.324	1.813	0.000	10.048	4.599	4.964	447.53	367.84	320.30	94.77	100.04	89.20	358.06	207.18	78.19	34.41	46.75	0.00	211.76	102.77	111.85	SCL14	scarecrow-like protein 33 [Medicago truncatula]	-	-	-	-	-	-	GO:0010468//regulation of gene expression	GRAS
MS.gene004026	0.000	0.000	0.000	0.000	0.539	0.598	0.897	1.041	0.202	0.674	0.300	0.771	0.000	1.042	0.845	0.00	0.00	0.00	0.00	13.22	15.25	19.39	25.59	4.81	16.29	7.20	18.30	0.00	21.63	17.69	SCL14	scarecrow-like protein 14 [Medicago truncatula]	-	-	-	-	GO:0043231//intracellular membrane-bounded organelle;GO:0044444//cytoplasmic part	GO:0001071//nucleic acid binding transcription factor activity	GO:0006355//regulation of transcription, DNA-templated;GO:0006402//mRNA catabolic process;GO:0006464//cellular protein modification process;GO:0042221//response to chemical	GRAS
MS.gene00404	4.134	3.066	6.610	19.291	22.344	16.935	6.190	3.490	11.596	7.894	8.675	19.844	8.428	5.115	9.450	70.96	52.76	106.28	264.07	362.20	284.97	88.34	56.65	182.01	125.90	137.30	310.85	109.00	70.14	130.68	AAH2	allantoate deiminase 2 [Medicago truncatula]	Metabolism;Metabolism	Global and overview maps;Nucleotide metabolism	ko01100//Metabolic pathways;ko00230//Purine metabolism	K02083;K02083	GO:0009536//plastid	GO:0016813//hydrolase activity, acting on carbon-nitrogen (but not peptide) bonds, in linear amidines;GO:0043169//cation binding;GO:0070011//peptidase activity, acting on L-amino acid peptides	GO:0006144//purine nucleobase metabolic process;GO:0006787//porphyrin-containing compound catabolic process;GO:0010135//ureide metabolic process;GO:0019538//protein metabolic process	--
MS.gene00405	4.134	3.066	6.610	19.291	22.344	16.935	6.190	3.490	11.596	7.894	8.675	19.844	8.428	5.115	9.450	70.96	52.76	106.28	264.07	362.20	284.97	88.34	56.65	182.01	125.90	137.30	310.85	109.00	70.14	130.68	AAH2	allantoate deiminase 2 [Medicago truncatula]	Metabolism;Metabolism	Global and overview maps;Nucleotide metabolism	ko01100//Metabolic pathways;ko00230//Purine metabolism	K02083;K02083	GO:0009536//plastid	GO:0016813//hydrolase activity, acting on carbon-nitrogen (but not peptide) bonds, in linear amidines;GO:0043169//cation binding;GO:0070011//peptidase activity, acting on L-amino acid peptides	GO:0006144//purine nucleobase metabolic process;GO:0006787//porphyrin-containing compound catabolic process;GO:0010135//ureide metabolic process;GO:0019538//protein metabolic process	--
MS.gene004052	12.461	12.278	17.034	27.450	32.858	29.367	52.460	23.776	41.527	12.670	19.053	35.312	7.899	21.995	22.555	211.18	208.65	270.47	371.04	525.96	487.95	739.25	381.14	643.60	199.55	297.79	546.21	100.87	297.82	307.99	PPF-1	inner membrane protein PPF-1, chloroplastic [Medicago truncatula]	Genetic Information Processing	Folding, sorting and degradation	ko03060//Protein export	K03217	GO:0031224//intrinsic component of membrane;GO:0031976//plastid thylakoid;GO:0044434//chloroplast part	GO:0005488//binding;GO:0008320//protein transmembrane transporter activity	GO:0006355//regulation of transcription, DNA-templated;GO:0006612//protein targeting to membrane;GO:0009658//chloroplast organization;GO:0009668//plastid membrane organization;GO:0016072//rRNA metabolic process;GO:0031399//regulation of protein modification process;GO:0042743//hydrogen peroxide metabolic process;GO:0043623//cellular protein complex assembly;GO:0050793//regulation of developmental…	--
MS.gene004053	171.544	57.729	52.100	383.278	519.373	818.022	221.186	150.913	610.902	161.301	505.070	246.703	111.047	10.448	62.669	4237.06	1429.75	1205.61	7550.41	12116.29	19809.17	4542.51	3525.73	13798.72	3702.42	11504.51	5561.51	2066.80	206.17	1247.17	HSP70	heat shock cognate 70 kDa protein 2 [Medicago truncatula]	Genetic Information Processing;Genetic Information Processing;Cellular Processes	Folding, sorting and degradation;Transcription;Transport and catabolism	ko04141//Protein processing in endoplasmic reticulum;ko03040//Spliceosome;ko04144//Endocytosis	K03283;K03283;K03283	GO:0005576//extracellular region;GO:0030312//external encapsulating structure;GO:0031090//organelle membrane;GO:0043231//intracellular membrane-bounded organelle;GO:0044444//cytoplasmic part	GO:0016628//oxidoreductase activity, acting on the CH-CH group of donors, NAD or NADP as acceptor;GO:0032550//purine ribonucleoside binding;GO:0044389//ubiquitin-like protein ligase binding	GO:0010468//regulation of gene expression;GO:0032446//protein modification by small protein conjugation;GO:0033554//cellular response to stress;GO:0034645//cellular macromolecule biosynthetic process;GO:0044710//single-organism metabolic process	--
MS.gene004059	1.668	3.802	1.780	0.000	6.304	10.559	10.253	21.703	6.671	3.191	0.603	5.233	3.505	5.985	4.398	9.00	20.57	9.00	0.00	32.13	55.86	46.00	110.77	32.92	16.00	3.00	25.77	14.25	25.80	19.12	--	lactoylglutathione lyase family protein [Populus alba]	-	-	-	-	-	GO:0016772//transferase activity, transferring phosphorus-containing groups	GO:0006796//phosphate-containing compound metabolic process;GO:0006950//response to stress	--
MS.gene004062	0.000	0.000	0.000	0.000	0.000	0.000	0.000	6.056	67.974	0.000	0.000	0.000	0.000	0.000	0.000	0.00	0.00	0.00	0.00	0.00	0.00	0.00	75.53	819.65	0.00	0.00	0.00	0.00	0.00	0.00	UXS5	UDP-glucuronic acid decarboxylase 6 [Medicago truncatula]	Metabolism;Metabolism	Global and overview maps;Carbohydrate metabolism	ko01100//Metabolic pathways;ko00520//Amino sugar and nucleotide sugar metabolism	K08678;K08678	GO:0016020//membrane;GO:0044444//cytoplasmic part	GO:0016831//carboxy-lyase activity;GO:0048037//cofactor binding	GO:0009226//nucleotide-sugar biosynthetic process;GO:0009746//response to hexose;GO:0019321//pentose metabolic process;GO:0034285//response to disaccharide	--
MS.gene004063	1.389	0.000	0.000	29.150	15.803	17.040	26.883	13.420	2.619	10.713	9.057	20.340	1.563	9.864	3.907	15.89	0.00	0.00	265.92	170.72	191.08	255.66	145.19	27.39	113.87	95.53	212.33	13.47	90.14	36.01	--	plant/mmn10-180 protein [Medicago truncatula]	-	-	-	-	GO:0043231//intracellular membrane-bounded organelle	-	-	--
MS.gene004068	0.176	0.209	0.000	2.185	32.361	14.697	0.738	88.391	55.946	25.996	3.364	0.000	11.557	12.885	32.913	1.01	1.20	0.00	10.00	175.38	82.68	3.52	479.73	293.56	138.62	17.80	0.00	49.97	59.07	152.16	MtrDRAFT_AC149210g4v1	Histone H2A.1 [Medicago truncatula]	-	-	-	-	GO:0000785//chromatin;GO:0043231//intracellular membrane-bounded organelle;GO:0098687//chromosomal region	GO:0003676//nucleic acid binding;GO:0046983//protein dimerization activity	GO:0034728//nucleosome organization	--
MS.gene004070	54.656	47.120	42.134	4.745	20.521	20.802	14.559	6.029	18.130	17.464	21.879	13.168	13.505	10.432	6.663	207.69	179.54	150.00	14.38	73.65	77.50	46.00	21.67	63.00	61.67	76.67	45.67	38.67	31.67	20.40	--	transmembrane protein, putative [Medicago truncatula]	-	-	-	-	-	-	-	--
MS.gene004080	0.000	0.225	0.000	4.270	4.581	3.962	0.000	2.337	3.265	14.570	6.889	0.000	0.000	0.745	9.244	0.00	3.65	0.00	55.00	69.88	62.73	0.00	35.70	48.22	218.66	102.60	0.00	0.00	9.61	120.29	UFC	protein UPSTREAM OF FLC isoform X1 [Medicago truncatula]	-	-	-	-	GO:0016020//membrane;GO:0044464//cell part	-	-	--
MS.gene004088	0.416	0.622	0.333	4.130	6.384	7.449	2.642	3.443	1.820	1.552	2.030	2.335	1.380	2.954	1.718	4.00	6.00	3.00	31.67	57.97	70.21	21.12	31.31	16.00	13.87	18.00	20.49	10.00	22.69	13.31	TIP1-1	aquaporin TIP1-1 [Medicago truncatula]	-	-	-	-	-	-	-	--
MS.gene004099	2.949	3.186	5.998	30.638	21.369	2.944	5.168	10.021	5.297	38.061	12.681	36.494	2.863	2.898	15.234	58.27	63.12	111.03	482.85	398.81	57.03	84.91	187.30	95.71	698.91	231.08	658.16	42.63	45.75	242.54	CYP93B1	licodione synthase [Medicago truncatula]	Metabolism;Metabolism;Metabolism;Metabolism	Global and overview maps;Global and overview maps;Biosynthesis of other secondary metabolites;Biosynthesis of other secondary metabolites	ko01100//Metabolic pathways;ko01110//Biosynthesis of secondary metabolites;ko00941//Flavonoid biosynthesis;ko00943//Isoflavonoid biosynthesis	K23179;K23179;K23179;K23179	GO:0016020//membrane	GO:0016706//oxidoreductase activity, acting on paired donors, with incorporation or reduction of molecular oxygen, 2-oxoglutarate as one donor, and incorporation of one atom each of oxygen into both donors;GO:0016709//oxidoreductase activity, acting on paired donors, with incorporation or reduction of molecular oxygen, NAD(P)H as one donor, and incorporation of one atom of oxygen;GO:0046906//tetr…	GO:0009813//flavonoid biosynthetic process;GO:0044710//single-organism metabolic process	--
MS.gene004109	4.034	3.586	4.869	2.594	3.048	2.421	1.486	1.609	1.340	7.126	9.490	7.980	12.024	12.344	7.097	71.28	63.54	80.61	36.56	50.87	41.94	21.83	26.90	21.65	117.02	154.64	128.70	160.10	174.26	101.04	KCS3	3-ketoacyl-CoA synthase 3 [Medicago truncatula]	Metabolism;Metabolism;Organismal Systems;Metabolism	Global and overview maps;Global and overview maps;Environmental adaptation;Lipid metabolism	ko01100//Metabolic pathways;ko01110//Biosynthesis of secondary metabolites;ko04626//Plant-pathogen interaction;ko00062//Fatty acid elongation	K15397;K15397;K15397;K15397	GO:0043231//intracellular membrane-bounded organelle	GO:0016746//transferase activity, transferring acyl groups	GO:0006631//fatty acid metabolic process;GO:0006950//response to stress;GO:0007275//multicellular organism development;GO:0009314//response to radiation	--
MS.gene00411	0.374	0.255	0.669	2.034	2.450	1.281	2.247	1.605	0.499	1.949	1.648	1.775	1.513	1.394	0.254	9.56	6.53	16.00	41.42	59.09	32.07	47.70	38.77	11.66	46.25	38.81	41.37	29.12	28.44	5.23	--	p300/CBP acetyltransferase-like protein [Medicago truncatula]	-	-	-	-	-	-	-	--
MS.gene004110	4.995	5.636	3.618	1.404	0.827	0.581	1.191	2.293	0.764	2.409	2.197	2.407	0.631	2.482	3.048	81.42	92.13	55.25	18.25	12.73	9.29	16.15	35.36	11.39	36.49	33.03	35.82	7.75	32.33	40.04	KCS12	3-ketoacyl-CoA synthase 12 [Medicago truncatula]	Metabolism;Metabolism;Organismal Systems;Metabolism	Global and overview maps;Global and overview maps;Environmental adaptation;Lipid metabolism	ko01100//Metabolic pathways;ko01110//Biosynthesis of secondary metabolites;ko04626//Plant-pathogen interaction;ko00062//Fatty acid elongation	K15397;K15397;K15397;K15397	GO:0043231//intracellular membrane-bounded organelle	GO:0016746//transferase activity, transferring acyl groups	GO:0006631//fatty acid metabolic process;GO:0006950//response to stress;GO:0007275//multicellular organism development;GO:0009314//response to radiation	--
MS.gene004111	11.678	15.956	8.650	8.127	17.814	6.350	13.406	24.249	13.656	25.092	25.889	32.615	26.862	36.214	30.978	209.45	286.95	145.35	116.25	301.77	111.66	199.92	411.38	223.99	418.23	428.21	533.91	363.04	518.94	447.67	KCS12	3-ketoacyl-CoA synthase 12 [Medicago truncatula]	Metabolism;Metabolism;Organismal Systems;Metabolism	Global and overview maps;Global and overview maps;Environmental adaptation;Lipid metabolism	ko01100//Metabolic pathways;ko01110//Biosynthesis of secondary metabolites;ko04626//Plant-pathogen interaction;ko00062//Fatty acid elongation	K15397;K15397;K15397;K15397	GO:0043231//intracellular membrane-bounded organelle	GO:0016746//transferase activity, transferring acyl groups	GO:0006631//fatty acid metabolic process;GO:0006950//response to stress;GO:0007275//multicellular organism development;GO:0009314//response to radiation	--
MS.gene00413	0.000	0.000	0.000	0.663	0.579	0.850	0.412	0.448	0.497	0.000	0.134	0.000	0.000	0.784	0.083	0.00	0.00	0.00	6.81	7.04	10.73	4.41	5.46	5.85	0.00	1.59	0.00	0.00	8.07	0.86	NBP35	cytosolic Fe-S cluster assembly factor NBP35 [Medicago truncatula]	-	-	-	-	GO:0043231//intracellular membrane-bounded organelle;GO:0044444//cytoplasmic part	GO:0032550//purine ribonucleoside binding;GO:0043169//cation binding;GO:0046983//protein dimerization activity;GO:0051536//iron-sulfur cluster binding	GO:0009058//biosynthetic process	--
MS.gene004130	17.173	18.309	19.251	58.805	58.568	98.120	31.580	47.208	92.683	33.734	33.056	26.979	19.433	22.452	18.057	634.28	678.07	666.17	1732.30	2043.18	3553.13	969.84	1649.26	3130.55	1157.88	1125.95	909.48	540.85	662.55	537.36	PHOT1	LOW QUALITY PROTEIN: phototropin-1 [Medicago truncatula]	-	-	-	-	GO:0005886//plasma membrane;GO:0043231//intracellular membrane-bounded organelle	GO:0004672//protein kinase activity;GO:0005515//protein binding;GO:0009881//photoreceptor activity;GO:0032550//purine ribonucleoside binding;GO:0032553//ribonucleotide binding	GO:0006468//protein phosphorylation;GO:0009606//tropism;GO:0009639//response to red or far red light;GO:0009642//response to light intensity;GO:0009902//chloroplast relocation;GO:0010360//negative regulation of anion channel activity;GO:0030522//intracellular receptor signaling pathway;GO:0034285//response to disaccharide;GO:0035556//intracellular signal transduction	--
MS.gene004136	3.787	4.220	4.827	7.127	3.253	7.156	7.588	10.311	9.727	7.825	10.424	6.962	12.370	16.068	10.019	53.97	60.30	64.44	81.00	43.78	99.98	89.90	138.97	126.76	103.62	136.99	90.55	132.83	182.93	115.03	NTF6	mitogen-activated protein kinase homolog NTF6 [Medicago truncatula]	-	-	-	-	GO:0015630//microtubule cytoskeleton;GO:0043231//intracellular membrane-bounded organelle;GO:0044444//cytoplasmic part	GO:0004702//receptor signaling protein serine/threonine kinase activity;GO:0032550//purine ribonucleoside binding	GO:0003006//developmental process involved in reproduction;GO:0006090//pyruvate metabolic process;GO:0006605//protein targeting;GO:0006796//phosphate-containing compound metabolic process;GO:0006971//hypotonic response;GO:0006972//hyperosmotic response;GO:0009611//response to wounding;GO:0009617//response to bacterium;GO:0009620//response to fungus;GO:0009696//salicylic acid metabolic process;GO:…	--
MS.gene004157	34.843	38.897	30.285	47.863	23.545	23.482	46.365	46.443	41.331	79.435	71.031	80.612	98.454	99.787	69.684	309.82	346.80	252.29	339.44	197.74	204.71	342.79	390.61	336.08	656.39	582.46	654.21	659.67	708.91	499.24	TET4	tetraspanin-3 [Medicago truncatula]	-	-	-	-	GO:0005911//cell-cell junction;GO:0031224//intrinsic component of membrane	-	GO:0006631//fatty acid metabolic process;GO:0044767//single-organism developmental process	--
MS.gene004217	3.503	3.021	2.344	0.510	0.702	1.520	0.228	0.500	0.104	0.407	0.205	0.000	2.261	1.002	1.017	18.50	16.00	11.60	2.15	3.50	7.87	1.00	2.50	0.50	2.00	1.00	0.00	9.00	4.23	4.33	BAG4	BAG family molecular chaperone regulator [Medicago truncatula]	-	-	-	-	GO:0044444//cytoplasmic part	GO:0005515//protein binding	GO:0003006//developmental process involved in reproduction;GO:0006970//response to osmotic stress	--
MS.gene004218	2.085	2.437	1.806	52.508	32.792	27.044	52.278	25.051	39.366	6.907	6.598	10.228	1.584	3.300	2.531	35.65	41.79	28.94	716.11	529.61	453.39	743.29	405.18	615.59	109.76	104.05	159.63	20.41	45.08	34.87	SCT	3'-N-debenzoyl-2'-deoxytaxol N-benzoyltransferase [Medicago truncatula]	-	-	-	-	-	GO:0016410//N-acyltransferase activity;GO:0016413//O-acetyltransferase activity	GO:0009699//phenylpropanoid biosynthetic process;GO:0009814//defense response, incompatible interaction;GO:0009891//positive regulation of biosynthetic process;GO:0033554//cellular response to stress	--
MS.gene004226	2.481	3.920	2.637	0.749	0.728	0.792	0.878	1.485	0.555	3.548	1.538	2.833	4.462	2.019	3.858	55.33	87.67	55.11	13.33	15.33	17.33	16.29	31.33	11.33	73.54	31.63	57.67	75.00	35.98	69.33	PDC1	pyruvate decarboxylase 1 [Medicago truncatula]	Metabolism;Metabolism;Metabolism	Global and overview maps;Global and overview maps;Carbohydrate metabolism	ko01100//Metabolic pathways;ko01110//Biosynthesis of secondary metabolites;ko00010//Glycolysis / Gluconeogenesis	K01568;K01568;K01568	GO:0044444//cytoplasmic part	GO:0016831//carboxy-lyase activity;GO:0019842//vitamin binding;GO:0046872//metal ion binding	GO:0006006//glucose metabolic process;GO:0006950//response to stress;GO:0006996//organelle organization;GO:0051603//proteolysis involved in cellular protein catabolic process	--
MS.gene004235	3.016	1.634	1.801	3.633	0.165	0.630	0.454	0.435	0.113	0.101	0.592	0.092	0.423	1.052	0.097	38.74	21.05	21.67	37.22	2.00	7.93	4.85	5.28	1.33	1.21	7.01	1.08	4.09	10.80	1.00	SAG12	cysteine proteinase [Trifolium pratense]	-	-	-	-	-	GO:0070011//peptidase activity, acting on L-amino acid peptides	GO:0019538//protein metabolic process	--
MS.gene004238	0.734	0.987	1.257	1.869	0.000	1.666	0.538	0.000	0.000	0.000	0.000	0.000	0.000	0.592	1.013	12.22	16.47	19.60	24.81	0.00	27.18	7.45	0.00	0.00	0.00	0.00	0.00	0.00	7.87	13.59	YNL011C	YNL011C protein [Spatholobus suberectus]	-	-	-	-	-	GO:0070011//peptidase activity, acting on L-amino acid peptides	GO:0003006//developmental process involved in reproduction;GO:0019538//protein metabolic process	--
MS.gene004244	0.000	0.000	0.000	0.575	0.000	0.119	0.000	0.000	0.608	0.123	3.307	0.645	0.836	2.907	3.104	0.00	0.00	0.00	4.98	0.00	1.27	0.00	0.00	6.04	1.24	33.14	6.40	6.85	25.24	27.18	GF14C	14-3-3-like protein C [Medicago truncatula]	-	-	-	-	GO:0009532//plastid stroma;GO:0016020//membrane	GO:0016772//transferase activity, transferring phosphorus-containing groups;GO:0046872//metal ion binding;GO:0051219//phosphoprotein binding	GO:0000097//sulfur amino acid biosynthetic process;GO:0006090//pyruvate metabolic process;GO:0006796//phosphate-containing compound metabolic process;GO:0006970//response to osmotic stress;GO:0006996//organelle organization;GO:0008104//protein localization;GO:0009746//response to hexose;GO:0009791//post-embryonic development;GO:0010038//response to metal ion;GO:0042044//fluid transport;GO:0042743…	--
MS.gene004262	41.320	40.518	44.402	10.678	0.000	0.000	20.439	12.275	8.343	36.438	3.414	15.996	20.479	4.107	0.000	646.90	636.06	651.27	133.33	0.00	0.00	266.06	181.77	119.44	530.14	49.29	228.56	241.59	51.37	0.00	CIPK5	CBL-interacting kinase [Medicago truncatula]	-	-	-	-	GO:0044444//cytoplasmic part	GO:0004672//protein kinase activity;GO:0032550//purine ribonucleoside binding	GO:0006464//cellular protein modification process;GO:0006796//phosphate-containing compound metabolic process;GO:0009738//abscisic acid-activated signaling pathway	--
MS.gene004270	0.533	1.130	1.853	0.429	0.235	0.000	0.345	0.000	0.514	0.520	0.000	0.004	0.000	0.000	0.000	6.87	14.60	22.36	4.41	2.86	0.00	3.69	0.00	6.06	6.22	0.00	0.05	0.00	0.00	0.00	CAMRLK	calmodulin-binding receptor kinase CaMRLK [Cicer arietinum]	-	-	-	-	-	GO:0004672//protein kinase activity;GO:0032550//purine ribonucleoside binding	GO:0003006//developmental process involved in reproduction;GO:0006464//cellular protein modification process;GO:0007167//enzyme linked receptor protein signaling pathway;GO:0009814//defense response, incompatible interaction;GO:0016310//phosphorylation	--
MS.gene004277	1.933	3.395	1.908	0.269	2.998	2.100	2.383	0.000	1.174	0.048	0.000	0.000	0.000	0.000	1.874	15.94	28.07	14.74	1.77	23.35	16.98	16.34	0.00	8.85	0.37	0.00	0.00	0.00	0.00	12.45	--	pentatricopeptide repeat-containing protein chloroplastic-like [Trifolium pratense]	-	-	-	-	-	-	-	--
MS.gene004300	0.000	0.000	0.037	0.304	0.320	1.274	2.252	1.133	0.751	0.106	2.284	1.247	0.405	1.565	1.949	0.00	0.00	1.51	10.47	13.06	53.95	80.89	46.31	29.67	4.25	90.99	49.18	13.20	54.03	67.83	At4g18820	protein STICHEL-like 3 [Medicago truncatula]	-	-	-	-	GO:0042575//DNA polymerase complex;GO:0043229//intracellular organelle	GO:0032550//purine ribonucleoside binding;GO:0034061//DNA polymerase activity	GO:0006259//DNA metabolic process	--
MS.gene004304	0.000	0.071	0.000	0.000	15.462	12.376	39.547	3.863	7.637	0.089	9.151	0.270	0.000	0.000	0.000	0.00	1.95	0.00	0.00	398.99	331.50	898.40	99.84	190.81	2.27	230.58	6.74	0.00	0.00	0.00	PUB17	U-box domain-containing protein 17 [Medicago truncatula]	-	-	-	-	-	GO:0019787//ubiquitin-like protein transferase activity	GO:0032446//protein modification by small protein conjugation;GO:0033554//cellular response to stress;GO:0045087//innate immune response;GO:0050832//defense response to fungus	--
MS.gene004319	21.138	23.892	27.058	44.412	67.290	30.811	99.016	81.931	41.390	39.213	36.313	66.814	18.393	46.630	31.088	253.02	286.76	303.44	423.99	760.74	361.58	985.47	927.62	453.06	436.19	400.85	729.93	165.90	445.94	299.82	PDX13	pyridoxal 5'-phosphate synthase subunit PDX1.3 [Medicago truncatula]	Metabolism	Metabolism of cofactors and vitamins	ko00750//Vitamin B6 metabolism	K06215	GO:0009536//plastid;GO:0016020//membrane	GO:0016830//carbon-carbon lyase activity;GO:0016843//amine-lyase activity;GO:0046983//protein dimerization activity	GO:0000302//response to reactive oxygen species;GO:0005982//starch metabolic process;GO:0006739//NADP metabolic process;GO:0006772//thiamine metabolic process;GO:0006778//porphyrin-containing compound metabolic process;GO:0006972//hyperosmotic response;GO:0008614//pyridoxine metabolic process;GO:0009108//coenzyme biosynthetic process;GO:0009411//response to UV;GO:0009642//response to light intens…	--
MS.gene004332	0.026	0.000	0.039	0.862	0.440	0.307	0.127	0.000	0.191	0.151	0.830	0.910	0.680	1.780	2.298	1.00	0.00	1.39	26.11	15.76	11.43	4.00	0.00	6.64	5.33	29.05	31.54	19.44	53.98	70.30	--	Serine/Threonine kinase, plant-type protein [Medicago truncatula]	-	-	-	-	-	-	GO:0006796//phosphate-containing compound metabolic process	--
MS.gene004334	2.024	2.869	1.820	0.000	2.820	0.869	7.304	0.000	0.466	0.000	0.000	0.000	0.000	0.000	0.793	19.00	27.00	16.00	0.00	25.00	8.00	57.00	0.00	4.00	0.00	0.00	0.00	0.00	0.00	6.00	OBAP2A	oil body-associated protein 2A [Medicago truncatula]	-	-	-	-	GO:0043231//intracellular membrane-bounded organelle	GO:0003824//catalytic activity;GO:0005488//binding	-	--
MS.gene004337	6.187	5.262	8.590	18.411	11.783	11.865	21.473	14.451	21.517	14.526	15.756	16.421	13.086	13.957	17.042	62.15	53.00	80.84	147.49	111.79	116.84	179.34	137.30	197.65	135.59	145.95	150.54	99.05	112.01	137.92	AG1	floral homeotic protein AGAMOUS [Medicago truncatula]	-	-	-	-	GO:0043231//intracellular membrane-bounded organelle	GO:0001071//nucleic acid binding transcription factor activity;GO:0003676//nucleic acid binding;GO:0005515//protein binding	GO:0010468//regulation of gene expression;GO:0034645//cellular macromolecule biosynthetic process;GO:0048869//cellular developmental process;GO:0090567//reproductive shoot system development	MADS
MS.gene004343	0.000	0.000	0.101	0.559	0.554	1.074	0.000	0.306	1.052	0.320	1.406	1.181	4.370	0.103	0.000	0.00	0.00	1.37	6.45	7.57	15.25	0.00	4.19	13.93	4.31	18.77	15.60	47.67	1.19	0.00	At1g29670	GDSL esterase/lipase At1g29670 isoform X2 [Medicago truncatula]	-	-	-	-	GO:0005576//extracellular region;GO:0030312//external encapsulating structure;GO:0031976//plastid thylakoid	GO:0016787//hydrolase activity	GO:0006631//fatty acid metabolic process;GO:0007275//multicellular organism development;GO:0009414//response to water deprivation	--
MS.gene004347	0.000	0.074	0.000	0.090	0.000	0.073	0.000	0.000	0.000	0.000	0.000	0.315	0.576	2.612	4.403	0.00	1.03	0.00	1.00	0.00	1.00	0.00	0.00	0.00	0.00	0.00	4.00	6.04	29.02	49.34	At1g29670	GDSL esterase/lipase At1g29670 [Medicago truncatula]	-	-	-	-	GO:0005576//extracellular region;GO:0030312//external encapsulating structure;GO:0031976//plastid thylakoid	GO:0016788//hydrolase activity, acting on ester bonds	GO:0006631//fatty acid metabolic process;GO:0006970//response to osmotic stress;GO:0007275//multicellular organism development;GO:0009414//response to water deprivation;GO:0009746//response to hexose;GO:0009814//defense response, incompatible interaction;GO:0042044//fluid transport	--
MS.gene004357	0.000	0.116	0.000	21.202	12.690	9.891	0.000	6.395	0.000	6.516	39.465	23.932	23.020	8.614	14.250	0.00	1.00	0.00	145.22	102.93	83.28	0.00	51.95	0.00	52.00	312.55	187.58	148.97	59.10	98.60	Os01g0970400	eukaryotic translation initiation factor 4E-1 [Medicago truncatula]	Genetic Information Processing	Translation	ko03013//Nucleocytoplasmic transport	K03259	GO:0043231//intracellular membrane-bounded organelle;GO:0043232//intracellular non-membrane-bounded organelle;GO:0044444//cytoplasmic part	GO:0008135//translation factor activity, RNA binding;GO:0043021//ribonucleoprotein complex binding	GO:0003006//developmental process involved in reproduction;GO:0006412//translation;GO:0006605//protein targeting;GO:0010608//posttranscriptional regulation of gene expression;GO:0042255//ribosome assembly;GO:0051707//response to other organism	--
MS.gene004368	0.110	0.119	0.188	0.265	0.000	0.196	0.000	0.051	0.000	0.866	1.130	2.938	0.047	0.418	1.712	3.79	4.09	6.04	7.24	0.00	6.58	0.00	1.67	0.00	27.61	35.75	92.02	1.22	11.46	47.33	SCPL12	1-O-acylglucose:anthocyanin acyltransferase [Medicago truncatula]	-	-	-	-	GO:0005618//cell wall	GO:0004180//carboxypeptidase activity;GO:0016740//transferase activity	GO:0019538//protein metabolic process	--
MS.gene00437	0.520	0.876	0.484	0.154	3.096	0.000	2.658	2.502	4.625	0.545	0.699	0.851	0.690	1.127	0.526	5.73	9.68	5.00	1.35	32.22	0.00	24.35	26.08	46.61	5.58	7.10	8.56	5.73	9.92	4.67	faeA	feruloyl esterase a [Trifolium pratense]	-	-	-	-	-	GO:0003824//catalytic activity	-	--
MS.gene004371	0.000	0.000	0.000	13.718	0.309	4.530	0.000	12.906	0.000	8.566	29.241	31.089	6.421	23.929	36.278	0.00	0.00	0.00	182.10	4.86	73.92	0.00	203.17	0.00	132.49	448.82	472.26	80.53	318.20	486.50	SCPL2	serine carboxypeptidase-like 2 [Medicago truncatula]	-	-	-	-	GO:0005618//cell wall	GO:0004180//carboxypeptidase activity;GO:0016740//transferase activity	GO:0019538//protein metabolic process	--
MS.gene004373	0.000	0.000	0.000	4.204	0.000	1.870	0.000	2.362	0.000	0.000	0.426	0.000	0.884	3.032	16.925	0.00	0.00	0.00	31.47	0.00	17.21	0.00	20.97	0.00	0.00	3.69	0.00	6.25	22.74	127.99	--	PREDICTED: LOC100800652 [Prunus dulcis]	-	-	-	-	-	-	-	--
MS.gene004395	38.418	46.153	9.078	32.740	13.645	7.630	16.652	14.894	10.053	7.518	5.033	5.975	16.944	0.225	11.621	2364.98	2848.86	523.55	1607.45	793.33	460.49	852.34	867.24	565.93	430.08	285.70	335.72	785.99	11.09	576.39	ABCC2	ABC transporter C family member 2 [Medicago truncatula]	-	-	-	-	GO:0005773//vacuole;GO:0031090//organelle membrane;GO:0031224//intrinsic component of membrane	GO:0005515//protein binding;GO:0016628//oxidoreductase activity, acting on the CH-CH group of donors, NAD or NADP as acceptor;GO:0032550//purine ribonucleoside binding;GO:0042626//ATPase activity, coupled to transmembrane movement of substances	GO:0009404//toxin metabolic process;GO:0014070//response to organic cyclic compound;GO:0015893//drug transport	--
MS.gene004399	0.000	0.000	0.000	3.232	5.014	2.263	4.894	3.206	6.089	0.000	0.669	0.000	3.471	1.498	2.481	0.00	0.00	0.00	62.11	114.10	53.45	98.04	73.06	134.16	0.00	14.86	0.00	63.01	28.83	48.16	At4g18375	KH domain-containing protein At4g18375 isoform X2 [Medicago truncatula]	-	-	-	-	GO:0044424//intracellular part	GO:0003676//nucleic acid binding	-	--
MS.gene00440	0.000	0.000	0.000	0.275	1.550	0.000	2.391	2.822	0.729	2.641	1.544	0.000	1.161	3.174	2.710	0.00	0.00	0.00	5.92	39.48	0.00	53.62	71.98	17.99	66.18	38.41	0.00	23.60	68.38	58.89	RHG1A	probable E3 ubiquitin-protein ligase RHG1A [Medicago truncatula]	-	-	-	-	-	-	-	--
MS.gene004404	0.227	0.000	0.245	6.269	22.619	3.323	6.234	0.797	12.466	0.000	0.000	0.000	0.307	0.000	13.951	1.14	0.00	1.15	25.08	107.16	16.34	26.00	3.78	57.18	0.00	0.00	0.00	1.16	0.00	56.38	TIFY5A	protein TIFY 5A [Medicago truncatula]	-	-	-	-	-	GO:0005488//binding	GO:0001101//response to acid chemical;GO:0006950//response to stress;GO:0009628//response to abiotic stimulus;GO:0009694//jasmonic acid metabolic process;GO:0009755//hormone-mediated signaling pathway;GO:0010243//response to organonitrogen compound;GO:0035556//intracellular signal transduction;GO:0044249//cellular biosynthetic process;GO:1901576//organic substance biosynthetic process	Tify
MS.gene004405	0.000	0.000	0.000	0.000	0.428	0.882	0.000	0.508	0.746	0.670	2.271	1.006	0.126	3.151	2.056	0.00	0.00	0.00	0.00	6.92	14.78	0.00	8.22	11.66	10.64	35.82	15.70	1.62	43.05	28.32	RRP45B	exosome complex component RRP45A isoform X2 [Medicago truncatula]	Genetic Information Processing	Folding, sorting and degradation	ko03018//RNA degradation	K03678	GO:0043231//intracellular membrane-bounded organelle	GO:0003676//nucleic acid binding;GO:0008408//3'-5' exonuclease activity	GO:0009058//biosynthetic process;GO:0010467//gene expression;GO:0090501//RNA phosphodiester bond hydrolysis	--
MS.gene00441	0.000	0.000	0.000	0.275	1.550	0.000	2.391	2.822	0.729	2.641	1.544	0.000	1.161	3.174	2.710	0.00	0.00	0.00	5.92	39.48	0.00	53.62	71.98	17.99	66.18	38.41	0.00	23.60	68.38	58.89	RHG1A	probable E3 ubiquitin-protein ligase RHG1A [Medicago truncatula]	-	-	-	-	-	-	-	--
MS.gene004416	0.000	0.000	0.000	0.000	3.890	5.643	0.000	6.830	1.615	0.862	2.507	2.721	0.000	10.581	0.000	0.00	0.00	0.00	0.00	107.77	162.30	0.00	189.52	43.32	23.50	67.83	72.86	0.00	247.99	0.00	CUL4	cullin-4 [Medicago truncatula]	Genetic Information Processing;Genetic Information Processing	Folding, sorting and degradation;Replication and repair	ko04120//Ubiquitin mediated proteolysis;ko03420//Nucleotide excision repair	K10609;K10609	GO:0031461//cullin-RING ubiquitin ligase complex;GO:0043231//intracellular membrane-bounded organelle;GO:0044444//cytoplasmic part	GO:0003824//catalytic activity;GO:0044389//ubiquitin-like protein ligase binding	GO:0006259//DNA metabolic process;GO:0007059//chromosome segregation;GO:0009409//response to cold;GO:0009755//hormone-mediated signaling pathway;GO:0009756//carbohydrate mediated signaling;GO:0009793//embryo development ending in seed dormancy;GO:0010099//regulation of photomorphogenesis;GO:0010467//gene expression;GO:0016567//protein ubiquitination;GO:0019941//modification-dependent protein cata…	--
MS.gene004429	8.336	7.179	14.059	0.000	0.000	0.000	0.428	0.000	0.000	0.000	0.000	0.000	0.000	0.000	0.000	139.06	120.09	219.73	0.00	0.00	0.00	5.94	0.00	0.00	0.00	0.00	0.00	0.00	0.00	0.00	MNS3	mannosyl-oligosaccharide 1,2-alpha-mannosidase MNS3 [Medicago truncatula]	Metabolism;Genetic Information Processing;Metabolism;Metabolism	Global and overview maps;Folding, sorting and degradation;Glycan biosynthesis and metabolism;Glycan biosynthesis and metabolism	ko01100//Metabolic pathways;ko04141//Protein processing in endoplasmic reticulum;ko00510//N-Glycan biosynthesis;ko00513//Various types of N-glycan biosynthesis	K23741;K23741;K23741;K23741	GO:0031224//intrinsic component of membrane;GO:0031984//organelle subcompartment;GO:0043231//intracellular membrane-bounded organelle	GO:0015924//mannosyl-oligosaccharide mannosidase activity;GO:0046872//metal ion binding	GO:0006486//protein glycosylation;GO:0006865//amino acid transport;GO:0009311//oligosaccharide metabolic process;GO:0010033//response to organic substance;GO:0016482//cytoplasmic transport;GO:0044767//single-organism developmental process;GO:0048856//anatomical structure development	--
MS.gene004433	0.000	0.000	0.000	0.751	0.000	0.184	0.371	0.634	0.315	0.376	0.000	0.000	0.000	0.000	1.178	0.00	0.00	0.00	12.00	0.00	3.62	6.17	12.00	5.77	7.00	0.00	0.00	0.00	0.00	19.00	TRANS11	phospho-N-acetylmuramoyl-pentapeptide-transferase homolog isoform X2 [Medicago truncatula]	Metabolism	Global and overview maps	ko01100//Metabolic pathways	K01000	GO:0031224//intrinsic component of membrane;GO:0044424//intracellular part	GO:0016780//phosphotransferase activity, for other substituted phosphate groups	-	--
MS.gene004444	1.860	1.718	3.195	5.650	4.729	10.348	3.866	4.619	3.844	6.349	6.624	6.488	4.604	7.381	4.668	23.51	21.78	37.84	56.96	56.46	128.25	40.63	55.23	44.44	74.59	77.22	74.85	43.86	74.55	47.54	--	transcription termination factor 1, mitochondrial [Glycine max]	-	-	-	-	GO:0043231//intracellular membrane-bounded organelle	-	GO:0010468//regulation of gene expression	mTERF
MS.gene00446	4.306	2.018	0.765	25.988	16.221	13.916	14.128	21.275	27.490	16.638	16.680	14.454	15.632	27.646	28.734	106.03	49.82	17.65	510.37	377.24	335.95	289.25	495.52	619.02	380.72	378.77	324.84	290.04	543.89	570.08	PAB2	polyadenylate-binding protein 2 [Medicago truncatula]	Genetic Information Processing;Genetic Information Processing;Genetic Information Processing	Translation;Folding, sorting and degradation;Translation	ko03013//Nucleocytoplasmic transport;ko03018//RNA degradation;ko03015//mRNA surveillance pathway	K13126;K13126;K13126	GO:0043231//intracellular membrane-bounded organelle;GO:0044444//cytoplasmic part	GO:0003676//nucleic acid binding	GO:0010608//posttranscriptional regulation of gene expression;GO:0016032//viral process	--
MS.gene004465	0.406	0.273	0.472	0.374	1.158	0.519	1.052	4.723	1.713	1.267	1.095	2.347	1.299	6.167	1.735	6.36	4.29	6.92	4.67	17.12	7.97	13.70	69.94	24.52	18.43	15.81	33.54	15.33	77.14	21.88	DVR	divinyl chlorophyllide a 8-vinyl-reductase, chloroplastic [Medicago truncatula]	Metabolism;Metabolism;Metabolism	Global and overview maps;Global and overview maps;Metabolism of cofactors and vitamins	ko01100//Metabolic pathways;ko01110//Biosynthesis of secondary metabolites;ko00860//Porphyrin metabolism	K19073;K19073;K19073	GO:0009507//chloroplast;GO:0009526//plastid envelope;GO:0031976//plastid thylakoid	GO:0016628//oxidoreductase activity, acting on the CH-CH group of donors, NAD or NADP as acceptor	GO:0000097//sulfur amino acid biosynthetic process;GO:0006090//pyruvate metabolic process;GO:0006355//regulation of transcription, DNA-templated;GO:0006633//fatty acid biosynthetic process;GO:0006739//NADP metabolic process;GO:0006779//porphyrin-containing compound biosynthetic process;GO:0009887//organ morphogenesis;GO:0016072//rRNA metabolic process;GO:0016109//tetraterpenoid biosynthetic proce…	--
MS.gene004480	0.000	0.000	0.000	0.000	0.000	1.508	1.759	1.114	0.479	0.252	1.724	4.285	1.608	2.540	0.000	0.00	0.00	0.00	0.00	0.00	25.23	24.95	17.98	7.47	4.00	27.13	66.72	20.67	34.62	0.00	--	zinc finger protein [Medicago truncatula]	-	-	-	-	-	GO:0019787//ubiquitin-like protein transferase activity	-	--
MS.gene004501	198.699	205.828	109.428	86.869	106.322	151.899	109.427	59.884	136.014	51.218	60.293	28.625	158.515	143.043	192.448	1479.88	1537.14	763.56	516.02	747.92	1109.17	677.65	421.87	926.39	354.50	414.12	194.58	889.62	851.18	1154.86	--	proline-rich nuclear receptor coactivator [Trema orientale]	-	-	-	-	-	-	GO:0000904//cell morphogenesis involved in differentiation	--
MS.gene004514	0.000	0.000	0.000	6.253	7.431	8.978	0.000	9.084	0.000	1.583	0.193	6.585	0.000	6.018	0.000	0.00	0.00	0.00	86.61	121.88	152.85	0.00	149.21	0.00	25.55	3.09	104.37	0.00	83.49	0.00	--	BSD domain-containing protein 1 [Medicago truncatula]	-	-	-	-	GO:0009536//plastid	-	-	BSD
MS.gene004517	27.879	28.743	28.591	1.926	29.301	49.246	40.237	47.513	52.335	72.140	75.642	80.944	45.810	74.798	23.403	273.32	282.56	262.61	15.06	271.32	473.35	328.00	440.60	469.21	657.25	683.89	724.28	338.42	585.88	184.86	LFG5	BI1-like protein [Medicago truncatula]	-	-	-	-	GO:0031224//intrinsic component of membrane	-	GO:0006605//protein targeting;GO:0016192//vesicle-mediated transport	--
MS.gene004529	3.814	4.774	3.331	9.649	11.420	8.938	0.400	8.537	12.933	3.839	3.607	9.244	8.544	14.876	7.602	81.88	102.77	67.01	165.23	231.58	188.14	7.14	173.37	253.93	76.60	71.41	181.13	138.23	255.18	131.51	MPK16	mitogen-activated protein kinase 15 isoform X1 [Medicago truncatula]	-	-	-	-	GO:0016020//membrane;GO:0043231//intracellular membrane-bounded organelle	GO:0004702//receptor signaling protein serine/threonine kinase activity;GO:0032550//purine ribonucleoside binding	GO:0006464//cellular protein modification process;GO:0006796//phosphate-containing compound metabolic process;GO:0048509//regulation of meristem development;GO:0050794//regulation of cellular process	--
MS.gene004543	0.983	1.264	1.011	2.647	1.369	3.186	1.234	1.735	1.890	2.359	1.318	3.094	2.464	4.316	3.773	14.75	19.03	14.21	31.69	19.41	46.89	15.40	24.63	25.94	32.91	18.25	42.39	27.87	51.76	45.63	--	mTERF protein [Trifolium pratense]	-	-	-	-	-	-	-	mTERF
MS.gene004555	0.734	0.347	1.955	2.165	7.129	6.424	0.000	6.611	14.150	4.205	2.062	3.430	5.757	7.222	4.125	24.52	11.62	61.18	57.68	224.90	210.38	0.00	208.88	432.22	130.53	63.51	104.57	144.91	192.72	111.01	KIN13A	kinesin-like protein KIN-13A isoform X1 [Medicago truncatula]	-	-	-	-	-	-	-	--
MS.gene004563	34.868	38.736	26.093	10.541	9.828	11.479	22.576	22.971	19.681	35.881	17.520	37.507	39.293	45.071	78.494	1425.65	1588.11	999.54	343.75	379.55	460.17	767.52	888.38	735.90	1363.38	660.63	1399.69	1210.63	1472.35	2585.88	ABCC14	ABC transporter C family member 14 [Medicago truncatula]	-	-	-	-	GO:0031224//intrinsic component of membrane	GO:0015405//P-P-bond-hydrolysis-driven transmembrane transporter activity;GO:0016628//oxidoreductase activity, acting on the CH-CH group of donors, NAD or NADP as acceptor;GO:0017111//nucleoside-triphosphatase activity;GO:0032550//purine ribonucleoside binding	GO:0044710//single-organism metabolic process;GO:0044763//single-organism cellular process;GO:0051234//establishment of localization	--
MS.gene004601	1.306	1.750	1.930	2.382	2.077	1.798	6.018	5.335	1.420	1.875	0.427	4.793	6.194	7.059	3.897	33.09	44.47	45.84	48.16	49.72	44.67	126.82	127.90	32.91	44.17	9.97	110.87	118.30	142.94	79.58	At2g37230	pentatricopeptide repeat-containing protein At2g37230 [Medicago truncatula]	-	-	-	-	GO:0031976//plastid thylakoid;GO:0044434//chloroplast part	-	-	--
MS.gene00462	581.584	675.931	989.067	73.301	49.834	27.455	39.993	326.963	126.537	238.724	0.000	422.054	214.865	324.277	42.542	9679.71	11280.52	15422.64	973.04	783.38	448.00	553.45	5147.34	1925.95	3692.38	0.00	6411.31	2694.75	4312.11	570.49	RD21A	cysteine proteinase RD21A [Medicago truncatula]	-	-	-	-	GO:0043231//intracellular membrane-bounded organelle	GO:0004175//endopeptidase activity;GO:0004620//phospholipase activity;GO:0016628//oxidoreductase activity, acting on the CH-CH group of donors, NAD or NADP as acceptor	GO:0019538//protein metabolic process;GO:0044710//single-organism metabolic process	--
MS.gene004621	0.035	0.013	0.118	1.024	0.303	0.444	0.023	0.620	1.257	0.522	0.511	0.895	1.194	0.777	0.644	1.88	0.69	5.88	43.60	15.27	23.22	1.00	31.33	61.35	25.89	25.15	43.61	48.04	33.13	27.72	At1g74260	probable phosphoribosylformylglycinamidine synthase, chloroplastic/mitochondrial [Medicago truncatula]	Metabolism;Metabolism;Metabolism	Global and overview maps;Global and overview maps;Nucleotide metabolism	ko01100//Metabolic pathways;ko01110//Biosynthesis of secondary metabolites;ko00230//Purine metabolism	K01952;K01952;K01952	GO:0009536//plastid	GO:0016884//carbon-nitrogen ligase activity, with glutamine as amido-N-donor;GO:0032550//purine ribonucleoside binding	GO:0006188//IMP biosynthetic process;GO:0009064//glutamine family amino acid metabolic process	--
MS.gene00463	0.324	0.000	0.000	17.866	69.698	0.000	182.207	197.801	64.657	150.357	290.604	221.842	25.572	54.233	310.056	5.79	0.00	0.00	254.49	1175.70	0.00	2705.76	3341.46	1056.00	2495.49	4786.33	3616.15	344.15	773.86	4461.68	RD21A	cysteine proteinase RD21A [Medicago truncatula]	-	-	-	-	GO:0043231//intracellular membrane-bounded organelle	GO:0004175//endopeptidase activity;GO:0004620//phospholipase activity;GO:0016628//oxidoreductase activity, acting on the CH-CH group of donors, NAD or NADP as acceptor	GO:0019538//protein metabolic process;GO:0044710//single-organism metabolic process	--
MS.gene004668	13.166	9.922	11.594	3.908	3.309	0.000	0.000	1.950	3.365	2.073	3.357	0.821	4.541	11.373	5.043	131.58	99.43	108.55	31.15	31.23	0.00	0.00	18.43	30.75	19.25	30.94	7.49	34.20	90.81	40.61	RRF	ribosome-recycling factor, chloroplastic [Medicago truncatula]	-	-	-	-	GO:0009532//plastid stroma	GO:0046914//transition metal ion binding	GO:0003006//developmental process involved in reproduction;GO:0006090//pyruvate metabolic process;GO:0006412//translation;GO:0006739//NADP metabolic process;GO:0008652//cellular amino acid biosynthetic process;GO:0009617//response to bacterium;GO:0009668//plastid membrane organization;GO:0016094//polyprenol biosynthetic process;GO:0044767//single-organism developmental process;GO:0050832//defense…	--
MS.gene004678	7.835	9.319	16.826	1.859	1.745	2.524	2.582	3.140	1.345	7.265	4.329	6.730	3.599	6.051	6.920	192.62	229.74	387.57	36.45	40.51	60.84	52.79	73.02	30.23	165.99	98.16	151.02	66.67	118.85	137.07	BHLH	basic helix-loop-helix protein A [Medicago truncatula]	-	-	-	-	GO:0043231//intracellular membrane-bounded organelle	GO:0001071//nucleic acid binding transcription factor activity;GO:0005515//protein binding	GO:0009411//response to UV;GO:0009813//flavonoid biosynthetic process;GO:0009889//regulation of biosynthetic process;GO:0010468//regulation of gene expression;GO:0030154//cell differentiation;GO:0034285//response to disaccharide;GO:0034645//cellular macromolecule biosynthetic process	bHLH
MS.gene004680	0.141	0.140	0.000	1.000	2.888	0.072	14.133	0.648	0.769	11.710	8.811	3.300	0.907	2.627	3.086	2.00	2.00	0.00	11.34	38.76	1.00	167.00	8.71	10.00	154.66	115.48	42.81	9.71	29.83	35.34	At2g27310	F-box GID2-like protein [Medicago truncatula]	-	-	-	-	-	-	GO:0006950//response to stress;GO:0009725//response to hormone;GO:0009987//cellular process;GO:0044699//single-organism process	--
MS.gene004685	3.596	3.583	6.465	14.380	17.320	8.064	10.796	6.148	6.500	7.422	8.032	8.394	5.483	6.203	5.908	75.16	75.08	126.59	239.70	341.90	165.24	187.60	121.54	124.23	144.15	154.81	160.12	86.35	103.58	99.48	BH0283	Isomerase protein [Gossypium arboreum]	-	-	-	-	GO:0043231//intracellular membrane-bounded organelle	GO:0003824//catalytic activity	GO:0008152//metabolic process	--
MS.gene004695	4.830	6.900	3.946	0.000	0.000	0.000	0.724	4.496	0.130	5.431	7.722	7.704	0.000	2.133	8.423	72.87	104.38	55.77	0.00	0.00	0.00	9.08	64.16	1.80	76.14	107.43	106.07	0.00	25.71	102.38	PTAC5	protein disulfide isomerase pTAC5, chloroplastic [Medicago truncatula]	-	-	-	-	GO:0044434//chloroplast part	GO:0005515//protein binding	-	--
MS.gene004699	0.611	0.390	0.301	0.000	0.178	0.000	0.232	0.000	0.087	0.000	0.603	0.000	0.057	0.000	0.000	29.21	18.73	13.50	0.00	8.06	0.00	9.24	0.00	3.82	0.00	26.60	0.00	2.06	0.00	0.00	SRS2	ATP-dependent DNA helicase SRS2-like protein At4g25120 [Medicago truncatula]	-	-	-	-	-	GO:0003678//DNA helicase activity;GO:0032550//purine ribonucleoside binding	GO:0000280//nuclear division;GO:0000723//telomere maintenance;GO:0007059//chromosome segregation;GO:0022402//cell cycle process;GO:0032392//DNA geometric change;GO:0033043//regulation of organelle organization;GO:0050896//response to stimulus	--
MS.gene00470	0.000	0.000	0.000	7.987	1.521	6.560	10.731	0.000	5.386	3.226	2.596	4.331	0.150	0.707	3.953	0.00	0.00	0.00	56.40	12.72	56.94	79.00	0.00	43.61	26.54	21.20	35.00	1.00	5.00	28.20	At4g34215	probable carbohydrate esterase At4g34215 [Medicago truncatula]	-	-	-	-	-	GO:0003824//catalytic activity	-	--
MS.gene004716	2.492	2.779	1.885	4.010	3.525	0.447	0.276	0.537	0.735	10.465	2.234	1.716	2.986	1.497	2.083	63.55	71.06	45.03	81.54	84.88	11.18	5.86	12.94	17.13	247.96	52.52	39.93	57.38	30.50	42.80	--	Signal transducer and activator of transcription 2 [Spatholobus suberectus]	-	-	-	-	-	-	-	--
MS.gene004749	0.000	0.000	0.000	0.175	0.496	0.000	1.829	0.975	0.944	1.228	0.710	2.955	0.445	2.687	2.520	0.00	0.00	0.00	4.57	15.32	0.00	49.76	30.17	28.25	37.35	21.41	88.23	10.97	70.23	66.43	ufaA1	Tuberculostearic acid methyltransferase UfaA1 [Glycine soja]	-	-	-	-	-	GO:0008757//S-adenosylmethionine-dependent methyltransferase activity	GO:0006629//lipid metabolic process	--
MS.gene004757	0.000	0.000	0.000	0.000	0.000	7.693	0.000	0.000	0.000	15.965	5.840	0.000	22.955	13.335	0.000	0.00	0.00	0.00	0.00	0.00	217.82	0.00	0.00	0.00	428.47	155.54	0.00	499.55	307.69	0.00	ETR2	ethylene receptor 2 [Medicago truncatula]	Environmental Information Processing;Environmental Information Processing	Signal transduction;Signal transduction	ko04075//Plant hormone signal transduction;ko04016//MAPK signaling pathway - plant	K14509;K14509	-	-	-	ARR-B
MS.gene004764	5.184	2.910	1.631	0.000	0.581	2.418	0.000	4.222	3.942	0.055	0.000	0.000	1.660	0.000	0.000	21.34	12.01	6.29	0.00	2.26	9.76	0.00	16.44	14.84	0.21	0.00	0.00	5.15	0.00	0.00	--	HR-like lesion-inducing protein [Medicago truncatula]	-	-	-	-	GO:0009536//plastid	-	GO:0000302//response to reactive oxygen species;GO:0009642//response to light intensity;GO:0009814//defense response, incompatible interaction;GO:0033554//cellular response to stress;GO:0044267//cellular protein metabolic process	--
MS.gene004765	2.807	2.097	0.958	0.467	1.062	1.278	7.402	5.558	10.140	2.689	4.618	3.282	5.987	3.702	3.819	33.60	25.17	10.74	4.46	12.01	15.00	73.67	62.93	111.00	29.91	50.98	35.85	54.00	35.40	36.83	At5g07050	WAT1-related protein At5g07050 [Medicago truncatula]	-	-	-	-	GO:0031224//intrinsic component of membrane	GO:0005215//transporter activity	GO:0044763//single-organism cellular process	--
MS.gene004802	5.053	6.738	7.277	0.393	0.000	0.000	0.000	1.455	0.000	0.679	0.947	0.000	2.502	0.109	3.458	100.22	134.01	135.23	6.21	0.00	0.00	0.00	27.29	0.00	12.51	17.32	0.00	37.39	1.73	55.27	NADKC	P-loop containing nucleoside triphosphate hydrolase [Vigna unguiculata]	-	-	-	-	GO:0043231//intracellular membrane-bounded organelle	GO:0003676//nucleic acid binding;GO:0016772//transferase activity, transferring phosphorus-containing groups;GO:0032550//purine ribonucleoside binding;GO:0046914//transition metal ion binding	GO:0000904//cell morphogenesis involved in differentiation;GO:0003006//developmental process involved in reproduction;GO:0006464//cellular protein modification process;GO:0006796//phosphate-containing compound metabolic process;GO:0009664//plant-type cell wall organization;GO:0032774//RNA biosynthetic process	--
MS.gene004826	0.488	0.573	1.252	0.000	0.000	0.048	0.414	0.045	0.854	0.186	0.237	0.480	0.143	0.914	0.588	14.34	16.89	34.45	0.00	0.00	1.38	10.11	1.25	22.94	5.09	6.42	12.88	3.17	21.46	13.92	PHO1	phosphate transporter PHO1 [Medicago truncatula]	-	-	-	-	GO:0031224//intrinsic component of membrane;GO:0031984//organelle subcompartment;GO:0043231//intracellular membrane-bounded organelle	GO:0015103//inorganic anion transmembrane transporter activity	GO:0000041//transition metal ion transport;GO:0001101//response to acid chemical;GO:0006817//phosphate ion transport;GO:0009267//cellular response to starvation;GO:0009699//phenylpropanoid biosynthetic process	--
MS.gene004829	2.830	4.809	6.631	10.636	25.328	32.031	16.078	14.936	7.883	24.743	3.628	7.321	10.494	11.981	7.821	29.79	50.76	65.39	89.29	251.80	330.55	140.71	148.70	75.88	242.03	35.22	70.33	83.23	100.76	66.33	PAP6	plastid-lipid-associated protein 6, chloroplastic [Medicago truncatula]	-	-	-	-	GO:0009526//plastid envelope;GO:0016020//membrane;GO:0031976//plastid thylakoid;GO:0044434//chloroplast part;GO:0044436//thylakoid part	-	GO:0000302//response to reactive oxygen species;GO:0009617//response to bacterium;GO:0009657//plastid organization	--
MS.gene004830	0.000	0.000	0.000	0.000	0.602	0.559	0.000	0.000	0.000	0.939	0.742	0.694	0.154	0.628	0.087	0.00	0.00	0.00	0.00	15.66	15.10	0.00	0.00	0.00	24.04	18.86	17.45	3.19	13.83	1.94	KIN10A	kinesin-like protein KIN-10A [Medicago truncatula]	-	-	-	-	-	-	-	--
MS.gene004831	0.000	0.000	0.000	1.098	23.061	25.838	0.000	0.000	0.000	21.543	8.284	17.627	0.000	1.415	8.767	0.00	0.00	0.00	6.99	173.81	202.15	0.00	0.00	0.00	159.76	60.96	128.38	0.00	9.02	56.37	RIC1	CRIB domain-containing protein RIC3 [Medicago truncatula]	-	-	-	-	GO:0005737//cytoplasm;GO:0005856//cytoskeleton;GO:0071944//cell periphery	-	GO:0000902//cell morphogenesis;GO:0007010//cytoskeleton organization;GO:0009664//plant-type cell wall organization;GO:0032501//multicellular organismal process;GO:0040007//growth;GO:0050848//regulation of calcium-mediated signaling;GO:0051234//establishment of localization;GO:0051641//cellular localization;GO:0065008//regulation of biological quality;GO:0071822//protein complex subunit organizati…	--
MS.gene004851	25.870	21.543	22.059	31.333	56.624	55.376	28.403	98.757	43.757	47.858	22.393	107.779	94.369	105.468	64.207	327.35	273.34	261.51	316.22	676.74	687.00	298.84	1182.01	506.34	562.77	261.31	1244.75	899.81	1066.26	654.62	MD1	malate dehydrogenase [Medicago truncatula]	Metabolism;Metabolism;Metabolism;Metabolism;Metabolism;Metabolism;Metabolism;Metabolism	Global and overview maps;Global and overview maps;Global and overview maps;Amino acid metabolism;Carbohydrate metabolism;Carbohydrate metabolism;Energy metabolism;Carbohydrate metabolism	ko01100//Metabolic pathways;ko01110//Biosynthesis of secondary metabolites;ko01200//Carbon metabolism;ko00270//Cysteine and methionine metabolism;ko00620//Pyruvate metabolism;ko00630//Glyoxylate and dicarboxylate metabolism;ko00710//Carbon fixation by Calvin cycle;ko00020//Citrate cycle (TCA cycle)	K00025;K00025;K00025;K00025;K00025;K00025;K00025;K00025	GO:0044424//intracellular part	GO:0016615//malate dehydrogenase activity	GO:0005975//carbohydrate metabolic process;GO:0006101//citrate metabolic process;GO:0043648//dicarboxylic acid metabolic process	--
MS.gene004860	3.248	1.967	4.990	4.722	4.104	2.981	6.480	3.461	2.935	3.817	3.950	0.000	0.000	0.000	0.000	24.19	14.69	34.82	28.05	28.87	21.77	40.13	24.38	19.99	26.42	27.13	0.00	0.00	0.00	0.00	CRY2	cryptochrome-1 [Medicago truncatula]	Organismal Systems	Environmental adaptation	ko04712//Circadian rhythm - plant	K12119	GO:0043231//intracellular membrane-bounded organelle	GO:0009881//photoreceptor activity;GO:0016829//lyase activity;GO:0036094//small molecule binding;GO:0046983//protein dimerization activity;GO:0097159//organic cyclic compound binding;GO:1901363//heterocyclic compound binding	GO:0006464//cellular protein modification process;GO:0006950//response to stress;GO:0007623//circadian rhythm;GO:0009416//response to light stimulus;GO:0009606//tropism;GO:0009909//regulation of flower development;GO:0016568//chromatin modification;GO:0042743//hydrogen peroxide metabolic process;GO:0044710//single-organism metabolic process;GO:0044763//single-organism cellular process;GO:0048509/…	--
MS.gene004887	13.470	15.063	12.382	4.072	4.967	5.570	7.293	6.910	5.224	15.404	7.771	8.124	6.128	16.990	12.126	519.03	581.96	446.97	125.15	180.76	210.42	233.66	251.84	184.09	551.56	276.14	285.70	177.92	523.05	376.45	LIN	U-box domain-containing protein 44 [Medicago truncatula]	-	-	-	-	-	GO:0003824//catalytic activity	GO:0032446//protein modification by small protein conjugation	--
MS.gene004888	318.596	378.657	325.899	74.210	169.286	126.600	51.618	63.507	45.927	219.732	220.664	129.171	332.558	259.829	477.471	5738.44	6838.75	5499.47	1066.06	2879.90	2235.63	773.04	1081.95	756.48	3677.96	3665.33	2123.47	4513.62	3739.08	6929.25	KCS11	3-ketoacyl-CoA synthase 11 [Medicago truncatula]	Metabolism;Metabolism;Organismal Systems;Metabolism	Global and overview maps;Global and overview maps;Environmental adaptation;Lipid metabolism	ko01100//Metabolic pathways;ko01110//Biosynthesis of secondary metabolites;ko04626//Plant-pathogen interaction;ko00062//Fatty acid elongation	K15397;K15397;K15397;K15397	GO:0031224//intrinsic component of membrane	GO:0016747//transferase activity, transferring acyl groups other than amino-acyl groups	GO:0006631//fatty acid metabolic process;GO:0006637//acyl-CoA metabolic process;GO:0006970//response to osmotic stress;GO:0006996//organelle organization;GO:0009314//response to radiation;GO:0016129//phytosteroid biosynthetic process;GO:0040007//growth;GO:0042546//cell wall biogenesis;GO:0051273//beta-glucan metabolic process;GO:0070838//divalent metal ion transport	--
MS.gene004891	261.485	317.990	146.990	8.082	13.608	10.779	58.462	115.529	26.741	165.504	108.220	100.508	92.457	117.464	119.300	3457.81	4216.43	1821.07	85.24	169.96	139.75	642.80	1445.04	323.38	2033.87	1319.74	1213.07	921.29	1241.03	1271.10	EXL5	protein EXORDIUM-like 5 [Medicago truncatula]	-	-	-	-	GO:0005618//cell wall;GO:0005911//cell-cell junction;GO:0044421//extracellular region part	GO:0016741//transferase activity, transferring one-carbon groups	GO:0000226//microtubule cytoskeleton organization;GO:0008152//metabolic process;GO:0009628//response to abiotic stimulus	--
MS.gene004918	0.269	0.000	0.000	2.441	3.690	3.832	1.453	2.058	6.020	1.445	6.533	2.060	0.267	0.420	0.333	2.00	0.00	0.00	14.50	25.96	27.98	9.00	14.50	41.00	10.00	44.87	14.00	1.50	2.50	2.00	HSP22.7	22.7 kDa class IV heat shock protein [Medicago truncatula]	Genetic Information Processing	Folding, sorting and degradation	ko04141//Protein processing in endoplasmic reticulum	K13993	GO:0009536//plastid;GO:0044432//endoplasmic reticulum part	-	GO:0000302//response to reactive oxygen species;GO:0009642//response to light intensity;GO:0044267//cellular protein metabolic process	--
MS.gene004920	0.000	0.000	0.919	5.633	1.682	60.914	3.064	0.000	6.174	1.568	3.033	0.446	0.000	0.000	0.000	0.00	0.00	6.35	33.12	11.71	440.26	18.78	0.00	41.62	10.74	20.62	3.00	0.00	0.00	0.00	HSP22.7	22.7 kDa class IV heat shock protein [Medicago truncatula]	Genetic Information Processing	Folding, sorting and degradation	ko04141//Protein processing in endoplasmic reticulum	K13993	GO:0009536//plastid;GO:0044432//endoplasmic reticulum part	-	GO:0000302//response to reactive oxygen species;GO:0009642//response to light intensity;GO:0044267//cellular protein metabolic process	--
MS.gene004925	32.724	26.348	8.967	10.337	6.606	0.000	0.000	0.000	0.990	0.669	0.723	0.000	0.000	7.863	0.000	358.13	289.13	91.94	90.23	68.28	0.00	0.00	0.00	9.91	6.80	7.30	0.00	0.00	68.75	0.00	PER47	peroxidase 47 [Medicago truncatula]	Metabolism;Metabolism;Metabolism	Global and overview maps;Global and overview maps;Biosynthesis of other secondary metabolites	ko01100//Metabolic pathways;ko01110//Biosynthesis of secondary metabolites;ko00940//Phenylpropanoid biosynthesis	K00430;K00430;K00430	-	GO:0003824//catalytic activity;GO:0016209//antioxidant activity;GO:0043169//cation binding;GO:0046906//tetrapyrrole binding	GO:0001101//response to acid chemical;GO:0006575//cellular modified amino acid metabolic process;GO:0006595//polyamine metabolic process;GO:0006725//cellular aromatic compound metabolic process;GO:0006950//response to stress;GO:0015698//inorganic anion transport;GO:0044710//single-organism metabolic process	--
MS.gene004946	10.193	9.463	17.593	1.229	2.158	2.360	11.903	6.740	5.746	19.011	6.299	15.374	44.352	11.284	19.834	309.87	288.45	501.05	29.79	61.96	70.34	300.86	193.79	159.75	537.07	176.58	426.55	1015.97	274.07	485.80	nvj2	testis-expressed protein 2 isoform X2 [Medicago truncatula]	-	-	-	-	GO:0043231//intracellular membrane-bounded organelle	-	-	--
MS.gene00495	0.000	0.000	0.961	20.979	10.980	4.758	9.687	7.246	2.934	9.184	12.899	12.505	2.105	1.532	11.811	0.00	0.00	11.80	219.36	135.96	61.16	105.59	89.85	35.17	111.89	155.95	149.63	20.79	16.05	124.76	PUB15	U-box domain-containing protein 4 [Medicago truncatula]	-	-	-	-	-	-	-	--
MS.gene004957	9.578	8.416	8.775	27.743	22.044	18.130	23.537	18.916	25.778	9.520	7.748	14.784	4.002	8.245	6.305	155.05	136.60	133.08	358.18	337.03	287.73	316.80	289.64	381.61	143.22	115.66	218.42	48.82	106.63	82.24	--	BRO1 domain containing protein [Trema orientale]	-	-	-	-	GO:0043231//intracellular membrane-bounded organelle	-	-	--
MS.gene004964	2.142	3.754	2.339	0.253	0.224	0.099	4.187	0.311	0.575	8.967	0.220	0.653	3.263	0.131	0.369	39.96	70.23	40.89	3.77	3.94	1.82	64.95	5.49	9.81	155.47	3.78	11.12	45.87	1.96	5.54	PUX10	plant UBX domain-containing protein 10 [Medicago truncatula]	-	-	-	-	GO:0016020//membrane	-	GO:0006498//N-terminal protein lipidation	--
MS.gene004967	2.223	4.178	3.114	3.801	4.401	7.609	7.076	14.647	10.515	4.649	6.224	5.934	5.962	6.559	6.432	60.66	114.30	79.59	82.71	113.42	203.53	160.52	377.99	262.35	117.88	156.61	147.77	122.57	142.98	141.40	fray2	serine/threonine-protein kinase BLUS1 [Medicago truncatula]	-	-	-	-	-	GO:0004672//protein kinase activity;GO:0032550//purine ribonucleoside binding	GO:0006464//cellular protein modification process;GO:0006796//phosphate-containing compound metabolic process	--
MS.gene00497	9.277	5.697	18.568	56.453	64.075	108.210	93.256	41.557	52.266	72.971	61.475	102.080	114.303	38.785	24.570	94.83	58.39	177.82	460.24	618.61	1084.44	792.60	401.80	488.57	693.17	579.50	952.35	880.42	316.75	202.36	RMS3	strigolactone esterase RMS3 [Medicago truncatula]	-	-	-	-	GO:0005737//cytoplasm	GO:0016788//hydrolase activity, acting on ester bonds	GO:0001763//morphogenesis of a branching structure;GO:0006812//cation transport;GO:0009639//response to red or far red light;GO:0009699//phenylpropanoid biosynthetic process;GO:0016106//sesquiterpenoid biosynthetic process	--
MS.gene004972	0.539	0.615	0.652	0.000	0.000	0.000	1.686	1.362	0.205	0.628	0.995	0.000	0.000	0.000	0.347	7.95	9.09	9.00	0.00	0.00	0.00	20.67	19.00	2.76	8.61	13.53	0.00	0.00	0.00	4.12	BDG3	probable lysophospholipase BODYGUARD 3 [Medicago truncatula]	-	-	-	-	GO:0005618//cell wall	GO:0003824//catalytic activity	GO:0006950//response to stress;GO:0009059//macromolecule biosynthetic process;GO:0010565//regulation of cellular ketone metabolic process	--
MS.gene004998	2.228	1.365	2.677	9.595	11.003	15.066	5.144	5.976	6.749	3.420	9.727	3.140	6.701	1.155	5.211	30.48	18.72	34.31	104.69	142.17	202.06	58.51	77.32	84.43	43.48	122.71	39.21	69.07	12.62	57.44	--	lysine ketoglutarate reductase trans-splicing-like protein [Medicago truncatula]	-	-	-	-	-	-	-	--
MS.gene005025	15.788	11.877	8.493	0.800	3.616	0.636	0.512	3.295	2.938	2.906	4.546	2.504	4.673	0.520	0.516	75.99	57.32	38.30	3.07	16.44	3.00	2.05	15.00	12.93	13.00	20.18	11.00	16.95	2.00	2.00	PP2B11	F-box protein PP2-B10 [Medicago truncatula]	-	-	-	-	-	-	-	--
MS.gene005028	8.942	8.341	6.216	0.726	4.479	0.461	0.571	3.147	0.597	1.164	0.851	1.239	4.179	2.732	5.165	91.40	85.49	59.53	5.92	43.24	4.62	4.85	30.43	5.58	11.06	8.02	11.56	32.19	22.31	42.54	PP2B10	F-box protein PP2-B10 [Medicago truncatula]	-	-	-	-	-	GO:0005488//binding	-	--
MS.gene005037	0.482	0.000	0.679	0.000	20.089	9.273	0.000	12.636	5.060	7.119	7.717	11.709	30.018	0.960	0.000	11.08	0.00	14.62	0.00	436.21	209.00	0.00	274.78	106.39	152.09	163.61	245.68	520.01	17.64	0.00	PBL26	probable serine/threonine-protein kinase PBL24 isoform X1 [Medicago truncatula]	-	-	-	-	-	GO:0004672//protein kinase activity;GO:0032550//purine ribonucleoside binding	GO:0006468//protein phosphorylation	--
MS.gene00504	3.167	6.351	7.951	0.388	0.669	0.000	0.000	0.000	0.000	1.043	0.000	0.000	0.822	0.000	0.000	10.23	20.57	24.06	1.00	2.04	0.00	0.00	0.00	0.00	3.13	0.00	0.00	2.00	0.00	0.00	--	Histone H4 transcription factor [Actinidia chinensis var. chinensis] [Actinidia chinensis]	Genetic Information Processing	Folding, sorting and degradation	ko04141//Protein processing in endoplasmic reticulum	K14014	-	-	GO:0046474//glycerophospholipid biosynthetic process	--
MS.gene005044	0.000	0.000	0.000	0.000	0.153	0.000	0.164	1.122	0.381	0.000	0.000	0.000	0.873	0.086	0.000	0.00	0.00	0.00	0.00	3.26	0.00	3.08	23.96	7.87	0.00	0.00	0.00	14.84	1.55	0.00	SEC	probable UDP-N-acetylglucosamine--peptide N-acetylglucosaminyltransferase SEC isoform X1 [Medicago truncatula]	Metabolism	Glycan biosynthesis and metabolism	ko00514//Other types of O-glycan biosynthesis	K09667	-	GO:0008375//acetylglucosaminyltransferase activity	GO:0006486//protein glycosylation;GO:0044707//single-multicellular organism process	--
MS.gene005046	4.231	4.488	3.820	1.610	1.073	1.039	2.910	3.433	2.437	4.489	3.482	4.099	4.129	6.449	3.981	286.68	304.90	242.45	87.00	68.67	69.00	163.93	220.00	151.00	282.64	217.59	253.50	210.78	349.08	217.33	At2g33170	LOW QUALITY PROTEIN: probable leucine-rich repeat receptor-like protein kinase At5g63930 [Cicer arietinum]	-	-	-	-	GO:0016020//membrane	GO:0004672//protein kinase activity;GO:0097159//organic cyclic compound binding;GO:1901363//heterocyclic compound binding	GO:0006796//phosphate-containing compound metabolic process	--
MS.gene005061	4.363	2.370	2.822	0.889	0.653	0.381	0.000	0.000	0.000	0.923	0.000	0.000	0.000	1.087	0.000	32.00	17.43	19.39	5.20	4.52	2.74	0.00	0.00	0.00	6.29	0.00	0.00	0.00	6.37	0.00	AHL14	AT-hook motif nuclear-localized protein 14 [Medicago truncatula]	-	-	-	-	-	-	-	--
MS.gene005063	0.000	0.000	0.000	0.000	1.173	0.000	0.000	0.000	0.000	0.000	0.000	1.478	0.991	2.881	4.801	0.00	0.00	0.00	0.00	9.35	0.00	0.00	0.00	0.00	0.00	0.00	11.38	6.30	19.42	32.63	METTL2B	methyltransferase-like protein 6 isoform X2 [Medicago truncatula]	-	-	-	-	-	GO:0003824//catalytic activity	GO:0008152//metabolic process	--
MS.gene005065	4.369	4.446	3.130	3.675	1.561	1.159	0.338	2.321	2.891	0.000	0.259	0.000	3.919	2.251	0.000	65.58	66.91	44.01	44.00	22.13	17.05	4.22	32.95	39.68	0.00	3.58	0.00	44.33	26.99	0.00	--	methyltransferase-like protein 6-like [Hibiscus syriacus]	-	-	-	-	GO:0009536//plastid	-	-	--
MS.gene005108	0.397	0.394	0.148	0.000	0.000	0.300	0.000	0.000	0.261	0.000	0.312	0.000	0.000	0.000	0.000	18.12	18.03	6.33	0.00	0.00	13.40	0.00	0.00	10.88	0.00	13.11	0.00	0.00	0.00	0.00	XI-C	myosin-9 isoform X1 [Medicago truncatula]	-	-	-	-	GO:0015629//actin cytoskeleton;GO:0031224//intrinsic component of membrane;GO:0043231//intracellular membrane-bounded organelle	GO:0008092//cytoskeletal protein binding;GO:0017111//nucleoside-triphosphatase activity;GO:0032550//purine ribonucleoside binding;GO:0060089//molecular transducer activity	GO:0006928//movement of cell or subcellular component;GO:0007010//cytoskeleton organization;GO:0009790//embryo development;GO:0009791//post-embryonic development;GO:0010208//pollen wall assembly;GO:0044702//single organism reproductive process;GO:0048367//shoot system development;GO:0048468//cell development;GO:0048608//reproductive structure development;GO:0050794//regulation of cellular process…	--
MS.gene00511	53.791	53.476	46.519	0.758	4.465	2.067	30.851	6.694	4.292	39.693	26.916	51.051	23.032	7.157	0.000	400.63	399.36	324.60	4.50	31.41	15.09	191.05	47.16	29.23	274.73	184.87	347.03	129.26	42.59	0.00	WLIM1	LIM domain-containing protein WLIM1 [Medicago truncatula]	-	-	-	-	GO:0016020//membrane;GO:0043232//intracellular non-membrane-bounded organelle	GO:0003779//actin binding;GO:0046914//transition metal ion binding	GO:0022607//cellular component assembly;GO:0061024//membrane organization	LIM
MS.gene005110	2.581	2.614	1.926	0.000	0.703	0.181	0.000	0.000	1.708	0.000	0.000	0.000	0.000	0.000	0.000	61.78	62.75	43.19	0.00	15.89	4.25	0.00	0.00	37.40	0.00	0.00	0.00	0.00	0.00	0.00	PURKE	phosphoribosylaminoimidazole carboxylase, chloroplastic [Medicago truncatula]	Metabolism;Metabolism;Metabolism	Global and overview maps;Global and overview maps;Nucleotide metabolism	ko01100//Metabolic pathways;ko01110//Biosynthesis of secondary metabolites;ko00230//Purine metabolism	K11808;K11808;K11808	GO:0009536//plastid	GO:0016831//carboxy-lyase activity;GO:0032550//purine ribonucleoside binding;GO:0043169//cation binding	GO:0006188//IMP biosynthetic process	--
MS.gene005121	33.185	27.170	33.672	11.111	8.745	10.804	18.432	10.899	12.276	10.242	13.454	7.190	8.427	5.148	1.719	240.85	197.73	228.96	64.32	59.95	76.88	111.23	74.82	81.48	69.08	90.05	47.63	46.09	29.85	10.05	--	ankyrin-2-like [Cucumis melo var. makuwa] [Cucumis melo]	-	-	-	-	GO:0043231//intracellular membrane-bounded organelle	-	GO:0009664//plant-type cell wall organization	--
MS.gene005128	90.519	85.680	45.532	167.848	23.428	23.800	4.765	10.352	7.994	32.496	13.194	16.206	12.491	25.308	2.928	498.75	473.37	235.04	737.61	121.92	128.57	21.83	53.95	40.28	166.39	67.04	81.50	51.86	111.41	13.00	WIN1	pathogenesis-related protein PR-4 [Medicago truncatula]	-	-	-	-	GO:0005773//vacuole;GO:0030312//external encapsulating structure	GO:0004518//nuclease activity;GO:0004553//hydrolase activity, hydrolyzing O-glycosyl compounds;GO:0097367//carbohydrate derivative binding	GO:0001101//response to acid chemical;GO:0001906//cell killing;GO:0006970//response to osmotic stress;GO:0009617//response to bacterium;GO:0009725//response to hormone;GO:0009814//defense response, incompatible interaction;GO:0015698//inorganic anion transport;GO:0016070//RNA metabolic process;GO:0050832//defense response to fungus	--
MS.gene005137	0.000	0.000	0.000	0.000	0.000	0.000	0.000	6.614	0.000	0.424	3.370	9.668	0.000	7.520	2.979	0.00	0.00	0.00	0.00	0.00	0.00	0.00	33.52	0.00	2.11	16.65	47.28	0.00	32.19	12.86	TATA	sec-independent protein translocase protein TATA, chloroplastic [Medicago truncatula]	Genetic Information Processing	Folding, sorting and degradation	ko03060//Protein export	K03116	GO:0009526//plastid envelope;GO:0016021//integral component of membrane;GO:0043234//protein complex;GO:0044434//chloroplast part	GO:0015291//secondary active transmembrane transporter activity;GO:0022892//substrate-specific transporter activity	GO:0006612//protein targeting to membrane;GO:0071806//protein transmembrane transport	--
MS.gene005144	9.779	9.465	10.081	2.164	0.914	0.000	0.972	2.867	0.377	2.476	0.642	1.142	7.824	3.600	4.046	68.00	66.00	65.68	12.00	6.00	0.00	5.62	18.86	2.40	16.00	4.12	7.25	41.00	20.00	22.67	TIM23-2	mitochondrial import inner membrane translocase subunit TIM23-2 [Medicago truncatula]	-	-	-	-	GO:0019866//organelle inner membrane;GO:0031224//intrinsic component of membrane;GO:0043231//intracellular membrane-bounded organelle;GO:0043234//protein complex	GO:0008320//protein transmembrane transporter activity	GO:0006625//protein targeting to peroxisome;GO:0006721//terpenoid metabolic process;GO:0030001//metal ion transport;GO:0048193//Golgi vesicle transport	--
MS.gene00518	1.587	0.982	0.682	0.000	0.261	0.177	0.000	0.011	0.106	0.230	0.000	0.000	0.734	0.000	0.000	48.92	30.34	19.68	0.00	7.60	5.35	0.00	0.33	2.98	6.58	0.00	0.00	17.05	0.00	0.00	PCN	WD repeat-containing protein PCN [Medicago truncatula]	Genetic Information Processing	Translation	ko03008//Ribosome biogenesis in eukaryotes	K14548	-	GO:0016846//carbon-sulfur lyase activity	-	--
MS.gene005189	8.108	11.095	5.075	22.789	31.333	27.001	30.569	7.646	33.327	8.276	7.491	4.332	7.224	6.810	5.547	195.03	267.61	114.36	437.20	711.83	636.76	611.37	173.97	733.08	185.00	166.17	95.10	130.93	130.88	107.51	--	CAP-Gly domain-containing linker protein 1 [Medicago truncatula]	-	-	-	-	-	-	-	--
MS.gene00519	2.757	2.224	3.569	0.124	0.000	0.000	0.000	0.053	0.000	5.242	0.000	0.000	0.405	0.000	0.062	60.97	49.32	73.94	2.18	0.00	0.00	0.00	1.10	0.00	107.73	0.00	0.00	6.75	0.00	1.11	FKBP70	70 kDa peptidyl-prolyl isomerase isoform X1 [Medicago truncatula]	-	-	-	-	-	-	-	--
MS.gene005196	5.285	4.519	2.206	0.400	0.578	0.000	1.754	1.059	0.431	1.239	4.418	2.906	5.800	6.624	2.473	58.04	49.76	22.70	3.50	6.00	0.00	16.02	11.00	4.33	12.64	44.74	29.13	48.00	58.12	21.88	--	protein translocase family protein [Medicago truncatula]	-	-	-	-	-	-	-	--
MS.gene005202	0.000	0.000	0.000	9.368	3.265	1.524	7.530	3.871	4.625	4.025	2.825	2.010	1.180	2.066	0.895	0.00	0.00	0.00	69.56	28.71	13.91	58.29	34.09	39.38	34.82	24.25	17.08	8.28	15.37	6.71	--	mog1 duf1795-like photosystem ii reaction center family protein, partial [Trifolium pratense]	-	-	-	-	GO:0009521//photosystem;GO:0009536//plastid	GO:0003824//catalytic activity	GO:0006221//pyrimidine nucleotide biosynthetic process	--
MS.gene005205	0.000	0.000	0.000	1.777	3.216	3.050	3.033	2.100	3.556	0.217	3.252	0.000	0.902	0.766	0.477	0.00	0.00	0.00	27.58	59.10	58.18	49.06	38.65	63.27	3.93	58.34	0.00	13.22	11.91	7.47	At3g05190	branched-chain-amino-acid aminotransferase-like protein 1 [Medicago truncatula]	-	-	-	-	GO:0043231//intracellular membrane-bounded organelle	GO:0004084//branched-chain-amino-acid transaminase activity	-	--
MS.gene00521	21.558	24.048	13.783	1.741	4.606	4.353	19.611	5.161	6.477	3.332	11.193	0.000	11.872	1.952	2.232	132.71	148.44	79.49	8.55	26.78	26.27	100.38	30.05	36.46	19.06	63.54	0.00	55.07	9.60	11.07	RPS11	40S ribosomal protein S11 [Medicago truncatula]	Genetic Information Processing	Translation	ko03010//Ribosome	K02949	-	-	-	--
MS.gene005210	0.000	0.000	0.000	0.000	0.724	2.572	5.119	1.065	5.189	0.000	2.437	0.000	0.860	0.000	0.000	0.00	0.00	0.00	0.00	10.47	38.61	65.18	15.42	72.67	0.00	34.42	0.00	9.92	0.00	0.00	ERCC1	DNA excision repair protein ERCC-1 [Medicago truncatula]	Genetic Information Processing	Replication and repair	ko03420//Nucleotide excision repair	K10849	GO:0043231//intracellular membrane-bounded organelle	GO:0003677//DNA binding;GO:0016888//endodeoxyribonuclease activity, producing 5'-phosphomonoesters	GO:0000725//recombinational repair;GO:0006308//DNA catabolic process;GO:0006402//mRNA catabolic process;GO:0009411//response to UV;GO:0010212//response to ionizing radiation;GO:0065004//protein-DNA complex assembly	--
MS.gene005221	0.000	0.000	0.000	0.000	1.970	10.415	16.773	1.817	2.804	0.000	1.033	0.000	0.000	0.000	2.592	0.00	0.00	0.00	0.00	20.79	114.08	155.81	19.20	28.65	0.00	10.64	0.00	0.00	0.00	23.33	CAISE5	NAD(P)-binding rossmann-fold protein [Medicago truncatula]	-	-	-	-	GO:0043231//intracellular membrane-bounded organelle	GO:0016616//oxidoreductase activity, acting on the CH-OH group of donors, NAD or NADP as acceptor	GO:0044710//single-organism metabolic process	--
MS.gene005226	0.123	0.162	0.000	5.444	4.085	4.848	7.096	1.336	1.016	0.032	2.465	0.000	1.591	0.184	11.684	4.23	5.61	0.00	149.66	132.99	163.80	203.34	43.56	32.01	1.03	78.34	0.00	41.32	5.08	324.46	--	nucleolar GTPase, partial [Trifolium pratense]	-	-	-	-	-	-	-	--
MS.gene005231	2.218	2.297	1.352	8.985	7.941	7.031	8.385	1.081	1.416	2.200	7.662	0.000	1.869	3.715	7.377	28.15	29.23	16.08	90.95	95.19	87.49	88.49	12.98	16.44	25.95	89.68	0.00	17.87	37.67	75.44	--	Ras-related protein Rab-41 [Gossypium australe]	-	-	-	-	GO:0009536//plastid	-	GO:0005982//starch metabolic process;GO:0009893//positive regulation of metabolic process;GO:0043623//cellular protein complex assembly	--
MS.gene005243	4.523	4.938	4.388	8.184	6.381	6.936	11.010	6.699	5.899	7.870	10.528	10.296	6.655	10.535	9.899	160.00	175.18	145.45	230.93	213.22	240.59	323.85	224.18	190.83	258.75	343.48	332.46	177.42	297.76	282.15	JMJ25	lysine-specific demethylase JMJ25 [Medicago truncatula]	-	-	-	-	-	GO:0046872//metal ion binding	GO:0010468//regulation of gene expression	--
MS.gene005250	7.329	5.128	0.000	0.000	0.127	0.000	0.000	0.000	0.000	0.000	0.126	0.246	0.600	0.000	0.074	243.14	170.58	0.00	0.00	3.99	0.00	0.00	0.00	0.00	0.00	3.84	7.44	15.00	0.00	1.99	RECQSIM	ATP-dependent DNA helicase Q-like SIM isoform X2 [Medicago truncatula]	-	-	-	-	GO:0043231//intracellular membrane-bounded organelle	GO:0003678//DNA helicase activity;GO:0032550//purine ribonucleoside binding;GO:0042623//ATPase activity, coupled;GO:0043169//cation binding	GO:0007049//cell cycle;GO:0032392//DNA geometric change;GO:0051052//regulation of DNA metabolic process	--
MS.gene005256	0.000	0.000	0.176	2.490	0.536	0.330	1.524	0.226	0.444	0.244	0.905	0.682	3.210	2.784	3.861	0.00	0.00	2.50	30.19	7.70	4.92	19.26	3.25	6.17	3.44	12.69	9.46	36.77	33.81	47.29	HIPP36	heavy metal-associated isoprenylated plant protein 35 [Medicago truncatula]	-	-	-	-	-	GO:0043169//cation binding	GO:0044699//single-organism process	--
MS.gene005269	14.589	10.473	2.229	0.000	1.327	0.639	0.000	2.530	0.000	0.926	0.000	0.000	0.283	0.000	0.000	69.85	50.28	10.00	0.00	6.00	3.00	0.00	11.46	0.00	4.12	0.00	0.00	1.02	0.00	0.00	RPL22B	60S ribosomal protein L22-2 [Medicago truncatula]	Genetic Information Processing	Translation	ko03010//Ribosome	K02891	GO:0005911//cell-cell junction;GO:0015934//large ribosomal subunit;GO:0016020//membrane	-	GO:0009451//RNA modification;GO:0010467//gene expression	--
MS.gene005270	5.029	4.395	38.789	0.000	0.000	2.982	0.000	15.529	0.000	0.683	0.000	0.000	0.000	0.000	0.000	24.65	21.60	178.14	0.00	0.00	14.33	0.00	72.00	0.00	3.11	0.00	0.00	0.00	0.00	0.00	At1g56220	dormancy-associated protein homolog 3 isoform X2 [Medicago truncatula]	-	-	-	-	GO:0043231//intracellular membrane-bounded organelle	-	GO:0008104//protein localization;GO:0009725//response to hormone	--
MS.gene005274	0.957	0.831	0.660	0.122	0.310	1.476	0.000	0.050	0.000	4.468	0.271	0.291	0.000	0.188	0.183	21.13	18.39	13.65	2.15	6.46	31.95	0.00	1.05	0.00	91.67	5.51	5.86	0.00	3.31	3.26	PME28	pectinesterase [Medicago truncatula]	Metabolism;Metabolism	Global and overview maps;Carbohydrate metabolism	ko01100//Metabolic pathways;ko00040//Pentose and glucuronate interconversions	K01051;K01051	GO:0005618//cell wall;GO:0043231//intracellular membrane-bounded organelle	GO:0052689//carboxylic ester hydrolase activity	GO:0000272//polysaccharide catabolic process;GO:0009664//plant-type cell wall organization;GO:0009892//negative regulation of metabolic process	--
MS.gene005278	5.509	5.454	4.678	0.000	0.834	2.473	2.052	1.738	1.363	0.898	1.302	1.527	0.971	0.817	0.845	153.66	152.53	122.24	0.00	21.96	67.62	47.59	45.85	34.76	23.28	33.48	38.87	20.41	18.20	19.00	--	glycine-rich domain-containing protein 2 [Medicago truncatula]	-	-	-	-	GO:0016020//membrane;GO:0044464//cell part	-	-	--
MS.gene00528	10.463	11.581	5.189	0.042	0.000	0.031	0.000	0.000	0.000	5.147	0.000	0.032	0.623	0.000	0.037	386.06	428.48	179.38	1.23	0.00	1.11	0.00	0.00	0.00	176.47	0.00	1.09	17.32	0.00	1.10	PRP40A	pre-mRNA-processing 40A-like protein [Medicago truncatula]	Genetic Information Processing	Transcription	ko03040//Spliceosome	K12821	GO:0016020//membrane;GO:0043234//protein complex;GO:0044444//cytoplasmic part	GO:0019899//enzyme binding	GO:0006396//RNA processing;GO:0034645//cellular macromolecule biosynthetic process	--
MS.gene005280	7.785	8.203	4.309	1.082	0.900	1.254	1.587	1.186	1.552	2.746	1.784	5.588	1.569	1.976	2.165	76.32	80.64	39.58	8.46	8.33	12.05	12.94	11.00	13.91	25.02	16.13	50.00	11.59	15.48	17.10	--	TPR repeat [Medicago truncatula]	-	-	-	-	GO:0009532//plastid stroma	-	-	--
MS.gene005284	3.203	4.285	3.064	0.000	0.316	0.000	0.000	0.000	0.000	0.241	0.000	0.000	0.202	0.000	0.000	42.96	57.64	38.50	0.00	4.00	0.00	0.00	0.00	0.00	3.00	0.00	0.00	2.04	0.00	0.00	PPC6-7	probable protein phosphatase 2C 73 [Medicago truncatula]	-	-	-	-	GO:0044424//intracellular part	GO:0004721//phosphoprotein phosphatase activity;GO:0043169//cation binding	GO:0006796//phosphate-containing compound metabolic process	--
MS.gene005292	2.080	1.852	0.246	0.000	0.000	0.000	0.000	0.381	0.000	0.000	0.000	0.000	0.000	0.000	0.237	25.77	23.00	2.85	0.00	0.00	0.00	0.00	4.46	0.00	0.00	0.00	0.00	0.00	0.00	2.37	SYP43	syntaxin-43 [Medicago truncatula]	Genetic Information Processing	Folding, sorting and degradation	ko04130//SNARE interactions in vesicular transport	K08489	-	-	-	--
MS.gene005305	7.812	6.813	1.277	0.000	2.528	10.155	0.000	0.000	0.038	3.545	0.295	3.461	1.758	0.298	1.010	260.93	228.19	39.96	0.00	79.76	332.55	0.00	0.00	1.16	110.05	9.09	105.52	44.24	7.94	27.17	DOT2	SART-1 family protein DOT2 isoform X3 [Medicago truncatula]	Genetic Information Processing	Transcription	ko03040//Spliceosome	K11984	GO:0043231//intracellular membrane-bounded organelle	-	GO:0009628//response to abiotic stimulus;GO:0009933//meristem structural organization;GO:0010051//xylem and phloem pattern formation;GO:0016458//gene silencing;GO:0040029//regulation of gene expression, epigenetic;GO:0044238//primary metabolic process;GO:0044260//cellular macromolecule metabolic process;GO:0048827//phyllome development;GO:0050794//regulation of cellular process;GO:0090567//reprod…	--
MS.gene005313	2.181	2.795	0.496	0.663	1.617	0.000	0.000	0.000	0.000	0.000	0.000	0.000	1.692	0.000	9.822	22.96	29.50	4.89	5.57	16.08	0.00	0.00	0.00	0.00	0.00	0.00	0.00	13.42	0.00	83.30	--	nicotianamine synthase6 [Gossypium australe]	-	-	-	-	GO:0043231//intracellular membrane-bounded organelle	-	-	--
MS.gene005333	0.000	0.000	0.000	0.242	0.000	0.797	0.000	0.000	0.000	0.000	1.733	0.000	9.613	3.389	0.085	0.00	0.00	0.00	4.41	0.00	17.87	0.00	0.00	0.00	0.00	36.55	0.00	165.70	61.94	1.56	INVA	alkaline/neutral invertase A, mitochondrial [Medicago truncatula]	-	-	-	-	GO:0043231//intracellular membrane-bounded organelle	GO:0004564//beta-fructofuranosidase activity	GO:0009692//ethylene metabolic process;GO:0009845//seed germination;GO:0048506//regulation of timing of meristematic phase transition	--
MS.gene005339	30.343	23.197	0.000	0.000	6.798	10.864	0.000	0.000	0.000	0.000	7.844	0.000	0.000	0.000	0.000	261.73	200.64	0.00	0.00	55.38	91.88	0.00	0.00	0.00	0.00	62.40	0.00	0.00	0.00	0.00	--	pyrrolidone-carboxylate peptidase-like protein, partial [Trifolium pratense]	-	-	-	-	GO:0044444//cytoplasmic part	GO:0008242//omega peptidase activity	GO:0019538//protein metabolic process	--
MS.gene00534	0.000	0.000	0.000	1.122	9.956	4.500	15.386	28.981	31.673	6.373	3.395	8.496	16.514	4.408	11.626	0.00	0.00	0.00	8.81	92.55	43.42	125.91	269.79	285.06	58.29	30.81	76.32	122.47	34.66	92.19	--	Transmembrane protein [Trema orientale]	-	-	-	-	GO:0009536//plastid	-	GO:0006090//pyruvate metabolic process;GO:0009668//plastid membrane organization	--
MS.gene005347	0.529	0.580	0.303	0.000	0.167	0.000	0.000	0.000	0.000	0.046	0.122	0.040	0.051	0.000	0.000	14.50	15.92	7.79	0.00	4.33	0.00	0.00	0.00	0.00	1.16	3.09	1.00	1.06	0.00	0.00	--	pentatricopeptide repeat-containing protein At5g64320, mitochondrial [Medicago truncatula]	-	-	-	-	-	-	-	--
MS.gene005350	2.551	2.215	2.217	0.165	0.693	0.762	0.163	0.400	0.000	0.304	0.910	2.745	0.729	0.068	0.235	72.98	63.55	59.44	3.76	18.73	21.37	3.87	10.83	0.00	8.08	24.01	71.68	15.72	1.56	5.42	--	zinc finger SWIM domain-containing protein 3 [Spatholobus suberectus]	-	-	-	-	-	GO:0097159//organic cyclic compound binding	-	--
MS.gene005354	143.057	173.602	0.000	0.000	6.127	5.188	0.113	0.000	0.000	1.045	7.626	2.841	24.792	0.348	0.000	2766.95	3366.86	0.00	0.00	111.92	98.38	1.81	0.00	0.00	18.79	136.03	50.16	361.33	5.37	0.00	RAP	aspartic proteinase [Medicago truncatula]	-	-	-	-	GO:0043231//intracellular membrane-bounded organelle	GO:0004175//endopeptidase activity	GO:0019538//protein metabolic process	--
MS.gene005384	11.505	16.814	0.832	0.175	3.249	1.483	0.528	0.000	1.547	0.154	0.602	0.000	0.580	0.778	0.761	95.74	140.30	6.49	1.16	25.54	12.10	3.65	0.00	11.77	1.19	4.62	0.00	3.64	5.17	5.10	Os05g0277500	rhicadhesin receptor [Medicago truncatula]	-	-	-	-	GO:0005576//extracellular region;GO:0005618//cell wall;GO:0005911//cell-cell junction;GO:0043231//intracellular membrane-bounded organelle	GO:0003824//catalytic activity;GO:0016209//antioxidant activity;GO:0046914//transition metal ion binding	GO:0001101//response to acid chemical;GO:0006498//N-terminal protein lipidation;GO:0006801//superoxide metabolic process;GO:0006865//amino acid transport;GO:0009814//defense response, incompatible interaction;GO:0010496//intercellular transport;GO:0015698//inorganic anion transport;GO:0016482//cytoplasmic transport;GO:0033554//cellular response to stress;GO:0044710//single-organism metabolic proc…	--
MS.gene005398	0.000	0.000	0.000	2.027	2.608	4.265	2.302	3.513	2.175	5.412	2.704	5.583	0.000	2.361	4.838	0.00	0.00	0.00	18.00	27.43	46.56	21.31	37.00	22.15	56.00	27.76	56.73	0.00	21.00	43.40	CSU2	protein COP1 SUPPRESSOR 2 [Medicago truncatula]	-	-	-	-	GO:0043231//intracellular membrane-bounded organelle	-	-	--
MS.gene005399	3.537	1.024	3.063	0.000	0.553	0.000	1.044	0.474	1.692	1.869	0.168	0.000	0.000	0.013	0.000	37.77	10.96	30.64	0.00	5.58	0.00	9.27	4.79	16.52	18.55	1.65	0.00	0.00	0.11	0.00	rplO	50S ribosomal protein l15-like [Trifolium pratense]	Genetic Information Processing	Translation	ko03010//Ribosome	K02876	GO:0009532//plastid stroma;GO:0044391//ribosomal subunit	GO:0005198//structural molecule activity	GO:0006221//pyrimidine nucleotide biosynthetic process;GO:0010467//gene expression;GO:0022613//ribonucleoprotein complex biogenesis;GO:0032774//RNA biosynthetic process	--
MS.gene005402	1.721	1.420	0.283	1.051	0.313	0.213	0.000	0.000	0.000	0.239	1.977	2.364	0.000	0.381	0.000	58.45	48.36	9.00	28.48	10.03	7.09	0.00	0.00	0.00	7.55	61.95	73.30	0.00	10.34	0.00	POL	protein phosphatase 2C 32 [Medicago truncatula]	-	-	-	-	GO:0016020//membrane;GO:0043231//intracellular membrane-bounded organelle	GO:0004721//phosphoprotein phosphatase activity;GO:0008289//lipid binding;GO:0043169//cation binding	GO:0000904//cell morphogenesis involved in differentiation;GO:0006355//regulation of transcription, DNA-templated;GO:0006405//RNA export from nucleus;GO:0006498//N-terminal protein lipidation;GO:0006605//protein targeting;GO:0006796//phosphate-containing compound metabolic process;GO:0006952//defense response;GO:0007015//actin filament organization;GO:0009620//response to fungus;GO:0009755//hormo…	--
MS.gene005408	8.691	7.124	3.127	0.409	0.913	0.273	8.111	3.041	2.645	3.532	4.244	1.840	11.339	6.053	5.696	138.71	114.01	46.76	5.20	13.76	4.27	107.63	45.90	38.60	52.39	62.46	26.80	136.36	77.18	73.24	PAE2	pectin acetylesterase 10 [Medicago truncatula]	-	-	-	-	GO:0030312//external encapsulating structure	GO:0016788//hydrolase activity, acting on ester bonds	GO:0044085//cellular component biogenesis;GO:0045229//external encapsulating structure organization	--
MS.gene005434	4.733	6.390	4.667	18.728	24.024	20.620	31.602	23.736	32.917	15.581	21.804	19.986	13.624	17.190	25.536	50.00	67.69	46.19	157.79	239.70	213.56	277.58	237.17	317.99	152.96	212.41	192.70	108.45	145.08	217.35	ATHB-20	homeobox-leucine zipper protein HAT7 [Medicago truncatula]	-	-	-	-	-	-	GO:0009725//response to hormone;GO:0010467//gene expression;GO:0030001//metal ion transport	--
MS.gene005448	1.831	1.559	1.700	4.158	5.402	1.521	1.113	5.294	0.408	5.276	3.967	3.858	5.828	5.804	5.731	43.07	36.78	37.47	78.00	120.01	35.07	21.76	117.79	8.78	115.33	86.05	82.82	103.30	109.08	108.61	MED15A	mediator of RNA polymerase II transcription subunit 15a [Medicago truncatula]	-	-	-	-	-	-	GO:0010468//regulation of gene expression	--
MS.gene005450	12.873	14.104	16.459	1.154	3.897	7.454	3.099	2.140	9.456	1.584	4.751	3.992	0.733	0.461	0.685	69.95	76.85	83.79	5.00	20.00	39.71	14.00	11.00	46.99	8.00	23.81	19.80	3.00	2.00	3.00	--	DNA primase small subunit-like isoform X1 [Cicer arietinum]	Genetic Information Processing	Replication and repair	ko03030//DNA replication	K02684	GO:0030894//replisome	GO:0034062//RNA polymerase activity	GO:0006259//DNA metabolic process	--
MS.gene005459	0.000	0.000	0.000	0.000	3.242	0.650	1.578	9.262	0.776	4.582	2.776	3.731	0.478	0.844	0.147	0.00	0.00	0.00	0.00	25.83	5.38	11.07	73.90	5.99	35.92	21.60	28.73	3.04	5.69	1.00	--	tRNA-splicing endonuclease subunit Sen54-like isoform X1 [Cicer arietinum]	-	-	-	-	-	-	-	--
MS.gene005463	0.000	0.000	0.000	0.000	2.715	14.597	0.279	0.756	27.845	0.125	2.957	0.127	0.000	0.993	1.315	0.00	0.00	0.00	0.00	22.12	123.45	2.00	6.17	219.65	1.00	23.52	1.00	0.00	6.84	9.14	--	tyrosine kinase family protein [Medicago truncatula]	-	-	-	-	-	GO:0016772//transferase activity, transferring phosphorus-containing groups	GO:0006796//phosphate-containing compound metabolic process	--
MS.gene005475	2.698	1.871	2.014	8.851	24.784	1.616	62.613	3.414	10.955	5.444	28.690	1.159	0.000	1.171	1.163	102.95	71.56	71.97	269.33	893.06	60.45	1986.20	123.21	382.22	193.03	1009.40	40.35	0.00	35.69	35.75	SPL1	squamosa promoter-binding-like protein 1 [Medicago truncatula]	-	-	-	-	GO:0043231//intracellular membrane-bounded organelle	GO:0001071//nucleic acid binding transcription factor activity;GO:0005488//binding	GO:0008104//protein localization;GO:0010468//regulation of gene expression;GO:0034645//cellular macromolecule biosynthetic process;GO:0042743//hydrogen peroxide metabolic process;GO:0045491//xylan metabolic process	SBP
MS.gene005479	0.664	0.334	0.570	2.638	1.461	2.401	0.954	1.629	1.721	1.702	2.552	0.294	0.331	2.926	1.807	5.40	2.72	4.34	17.11	11.22	19.14	6.45	12.53	12.80	12.86	19.14	2.18	2.03	19.01	11.84	--	polyketide cyclase/dehydrase and lipid transporter [Medicago truncatula]	-	-	-	-	GO:0009536//plastid	-	-	--
MS.gene005481	6.235	4.652	4.864	6.018	13.348	2.248	17.279	8.005	8.055	2.511	17.059	1.792	1.059	0.629	1.254	97.62	73.03	71.34	75.15	197.38	34.51	224.93	118.54	115.32	36.53	246.29	25.61	12.49	7.87	15.82	MSK-2	RecName: Full=Glycogen synthase kinase-3 homolog MsK-2 [Medicago sativa]	-	-	-	-	GO:0043231//intracellular membrane-bounded organelle;GO:0044444//cytoplasmic part	GO:0004672//protein kinase activity;GO:0032550//purine ribonucleoside binding	GO:0006305//DNA alkylation;GO:0006468//protein phosphorylation;GO:0006972//hyperosmotic response;GO:0048507//meristem development;GO:0048584//positive regulation of response to stimulus	--
MS.gene005483	3.339	5.484	5.730	2.172	10.939	0.000	8.276	2.889	3.956	0.000	5.762	0.000	0.000	0.000	0.000	14.59	24.03	23.46	7.57	45.15	0.00	30.07	11.94	15.81	0.00	23.22	0.00	0.00	0.00	0.00	--	protein NIM1-INTERACTING 1-like [Cicer arietinum]	-	-	-	-	-	-	-	--
MS.gene005485	337.178	322.457	0.313	28.084	87.336	0.000	150.084	51.106	41.135	7.209	72.799	0.160	0.000	0.000	0.364	2331.88	2236.12	2.03	154.91	570.48	0.00	863.04	334.31	260.16	46.33	464.30	1.01	0.00	0.00	2.03	ARF	ADP-ribosylation factor isoform X2 [Malus domestica]	Cellular Processes	Transport and catabolism	ko04144//Endocytosis	K07937	GO:0005911//cell-cell junction;GO:0043231//intracellular membrane-bounded organelle;GO:0044444//cytoplasmic part	GO:0005515//protein binding;GO:0032550//purine ribonucleoside binding;GO:0060229//lipase activator activity	GO:0006498//N-terminal protein lipidation;GO:0009755//hormone-mediated signaling pathway;GO:0009893//positive regulation of metabolic process;GO:0010468//regulation of gene expression;GO:0015031//protein transport;GO:0035556//intracellular signal transduction	--
MS.gene005491	63.937	76.320	64.854	9.927	23.674	7.879	3.568	1.231	1.379	14.804	26.982	15.802	0.000	31.175	0.000	855.21	1023.61	812.71	105.90	299.08	103.33	39.68	15.58	16.87	184.02	332.83	192.91	0.00	333.16	0.00	GA2OX2	gibberellin 2-beta-dioxygenase 2 [Medicago truncatula]	Metabolism;Metabolism	Global and overview maps;Metabolism of terpenoids and polyketides	ko01110//Biosynthesis of secondary metabolites;ko00904//Diterpenoid biosynthesis	K04125;K04125	-	GO:0045543//gibberellin 2-beta-dioxygenase activity;GO:0046914//transition metal ion binding	GO:0009408//response to heat;GO:0009416//response to light stimulus;GO:0009685//gibberellin metabolic process;GO:0044711//single-organism biosynthetic process;GO:1901576//organic substance biosynthetic process	--
MS.gene005495	3.505	3.621	12.814	0.753	5.082	0.536	10.476	1.986	1.351	0.000	3.037	0.000	0.000	0.000	0.000	96.15	99.60	329.38	16.47	131.68	14.43	238.97	51.53	33.89	0.00	76.83	0.00	0.00	0.00	0.00	At3g62310	probable pre-mRNA-splicing factor ATP-dependent RNA helicase DEAH2 isoform X1 [Medicago truncatula]	Genetic Information Processing	Transcription	ko03040//Spliceosome	K12820	-	-	-	--
MS.gene005496	34.512	25.748	11.932	0.109	3.299	0.791	2.947	2.114	1.253	0.267	2.643	0.829	0.000	0.313	0.801	563.92	421.86	182.66	1.42	50.91	12.67	40.04	32.67	18.72	4.06	39.82	12.36	0.00	4.08	10.54	GPAT2	probable glycerol-3-phosphate acyltransferase 2 [Medicago truncatula]	Metabolism;Metabolism;Metabolism;Metabolism	Global and overview maps;Global and overview maps;Lipid metabolism;Lipid metabolism	ko01100//Metabolic pathways;ko01110//Biosynthesis of secondary metabolites;ko00564//Glycerophospholipid metabolism;ko00561//Glycerolipid metabolism	K13508;K13508;K13508;K13508	GO:0016020//membrane;GO:0043231//intracellular membrane-bounded organelle	GO:0016740//transferase activity	GO:0046471//phosphatidylglycerol metabolic process	--
MS.gene005503	7.058	5.427	6.982	1.588	2.173	0.996	3.024	8.531	6.164	9.148	7.573	4.086	0.000	3.754	0.000	98.16	75.68	90.98	17.61	28.55	13.58	34.97	112.23	78.40	118.23	97.13	51.87	0.00	41.71	0.00	--	Paxillin like [Actinidia chinensis var. chinensis] [Actinidia chinensis]	-	-	-	-	GO:0031984//organelle subcompartment;GO:0043231//intracellular membrane-bounded organelle	GO:0046906//tetrapyrrole binding	-	--
MS.gene005509	3.222	1.866	10.806	12.538	21.281	0.000	21.734	2.777	19.820	5.168	12.515	3.435	0.000	0.200	0.157	30.49	17.70	95.79	94.62	190.18	0.00	170.99	24.85	171.50	45.44	109.20	29.66	0.00	1.51	1.20	--	pectinesterase protein [Spatholobus suberectus]	-	-	-	-	-	GO:0052689//carboxylic ester hydrolase activity	GO:0009892//negative regulation of metabolic process	--
MS.gene005514	4.186	5.882	2.953	28.829	23.063	3.539	27.561	12.752	41.451	20.741	29.948	9.895	0.000	10.611	0.000	52.17	73.51	34.48	286.58	271.50	43.25	285.62	150.33	472.46	240.24	344.23	112.56	0.00	105.66	0.00	--	Cu/Zn superoxide dismutase [Vigna unguiculata]	-	-	-	-	GO:0043231//intracellular membrane-bounded organelle	GO:0070011//peptidase activity, acting on L-amino acid peptides	-	--
MS.gene00552	4.473	3.068	3.071	5.468	1.378	3.862	11.106	7.710	11.305	15.410	12.095	26.154	17.455	10.514	18.291	43.00	29.58	27.66	41.93	12.51	36.40	88.78	70.11	99.39	137.68	107.23	229.49	126.45	80.76	141.68	CGR2	probable pectin methylesterase CGR2 [Cicer arietinum]	-	-	-	-	GO:0031090//organelle membrane;GO:0031984//organelle subcompartment;GO:0044434//chloroplast part	-	-	--
MS.gene005522	2.211	2.256	3.070	7.590	5.603	1.417	12.662	3.442	8.419	5.370	8.409	6.338	0.000	4.503	0.000	142.75	146.04	185.67	390.81	341.64	89.69	679.70	210.20	497.04	322.17	500.68	373.44	0.00	232.29	0.00	PHIP	WD40/YVTN repeat containing domain-containing protein [Medicago truncatula]	-	-	-	-	GO:0031461//cullin-RING ubiquitin ligase complex	-	GO:0009606//tropism	--
MS.gene00553	2.349	1.295	6.393	25.472	24.241	56.790	28.969	11.189	30.619	30.046	6.430	19.911	15.367	5.099	20.040	68.63	37.95	175.02	593.66	669.04	1627.00	703.87	309.25	818.22	815.93	173.27	531.03	338.38	119.04	471.83	RXW8	CSC1-like protein RXW8 [Medicago truncatula]	-	-	-	-	-	GO:0003824//catalytic activity	-	--
MS.gene005532	3.909	6.392	11.707	39.532	19.163	18.420	16.308	14.634	12.941	7.823	24.988	21.051	0.143	9.528	2.840	38.17	62.59	107.11	307.91	176.76	176.36	132.42	135.18	115.57	71.00	225.04	187.63	1.05	74.34	22.35	TMEM205	transmembrane protein 205 [Medicago truncatula]	-	-	-	-	GO:0009536//plastid	-	-	--
MS.gene005533	13.862	10.469	9.972	45.786	49.984	27.822	37.185	36.606	39.488	33.880	57.150	47.740	0.096	25.093	0.180	368.20	278.84	248.15	969.97	1253.96	724.53	821.24	919.68	959.18	836.30	1399.90	1157.35	1.92	532.51	3.85	PLIP2	phospholipase A1 PLIP2, chloroplastic [Cicer arietinum]	-	-	-	-	-	GO:0003824//catalytic activity	GO:0009247//glycolipid biosynthetic process;GO:0009267//cellular response to starvation;GO:0009414//response to water deprivation	--
MS.gene005535	0.000	0.000	0.000	12.042	3.254	1.469	4.851	1.066	4.695	0.000	4.999	0.000	0.000	0.000	0.000	0.00	0.00	0.00	50.00	16.00	7.50	21.00	5.25	22.35	0.00	24.00	0.00	0.00	0.00	0.00	TAF13	transcription initiation factor TFIID subunit 13 [Medicago truncatula]	Genetic Information Processing	Transcription	ko03022//Basal transcription factors	K03127	GO:0043231//intracellular membrane-bounded organelle	GO:0008135//translation factor activity, RNA binding;GO:0046983//protein dimerization activity	GO:0003006//developmental process involved in reproduction;GO:0006351//transcription, DNA-templated;GO:0006412//translation;GO:0008380//RNA splicing;GO:0009791//post-embryonic development	--
MS.gene005539	1.740	2.612	10.665	31.831	50.318	24.621	65.018	53.753	35.499	30.665	40.016	70.777	12.721	13.984	3.440	47.15	70.96	270.71	687.84	1287.62	654.02	1464.70	1377.54	879.54	772.09	999.82	1750.20	259.72	302.70	75.10	PDIL2-1	RecName: Full=Probable protein disulfide-isomerase A6; AltName: Full=P5; Flags: Precursor [Medicago sativa]	Genetic Information Processing	Folding, sorting and degradation	ko04141//Protein processing in endoplasmic reticulum	K09584	-	-	-	ARR-B
MS.gene005546	2.300	1.655	1.759	2.114	2.174	1.105	2.508	1.566	1.265	4.415	5.692	8.175	4.112	2.555	0.539	37.50	27.05	26.86	27.49	33.47	17.66	34.00	24.15	18.86	66.88	85.57	121.63	50.51	33.28	7.08	Hgsnat	heparan-alpha-glucosaminide N-acetyltransferase isoform X1 [Medicago truncatula]	Metabolism;Metabolism	Global and overview maps;Glycan biosynthesis and metabolism	ko01100//Metabolic pathways;ko00531//Glycosaminoglycan degradation	K10532;K10532	-	GO:0003824//catalytic activity	-	--
MS.gene005558	0.000	0.293	0.000	0.000	0.198	0.000	0.251	0.000	0.000	4.169	0.489	0.000	1.233	6.359	3.736	0.00	5.49	0.00	0.00	3.50	0.00	3.90	0.00	0.00	72.43	8.43	0.00	17.37	94.99	56.27	FUM1	fumarate hydratase 1, mitochondrial [Medicago truncatula]	Metabolism;Metabolism;Metabolism;Metabolism;Metabolism	Global and overview maps;Global and overview maps;Global and overview maps;Carbohydrate metabolism;Carbohydrate metabolism	ko01100//Metabolic pathways;ko01110//Biosynthesis of secondary metabolites;ko01200//Carbon metabolism;ko00620//Pyruvate metabolism;ko00020//Citrate cycle (TCA cycle)	K01679;K01679;K01679;K01679;K01679	GO:0009536//plastid;GO:0043234//protein complex	GO:0005488//binding;GO:0016836//hydro-lyase activity	GO:0003006//developmental process involved in reproduction;GO:0006101//citrate metabolic process;GO:0006970//response to osmotic stress;GO:0042126//nitrate metabolic process;GO:0043648//dicarboxylic acid metabolic process	--
MS.gene005559	29.399	39.196	0.000	1.407	2.454	11.757	0.000	0.000	0.000	17.473	11.826	0.000	6.595	13.949	18.413	202.20	270.32	0.00	7.72	15.94	79.28	0.00	0.00	0.00	111.68	75.01	0.00	34.18	76.65	102.04	RPL19C	60S ribosomal protein L19-3 [Medicago truncatula]	Genetic Information Processing	Translation	ko03010//Ribosome	K02885	GO:0005911//cell-cell junction;GO:0015934//large ribosomal subunit;GO:0016020//membrane	GO:0005198//structural molecule activity	GO:0003006//developmental process involved in reproduction;GO:0006006//glucose metabolic process;GO:0006090//pyruvate metabolic process;GO:0006221//pyrimidine nucleotide biosynthetic process;GO:0006970//response to osmotic stress;GO:0009451//RNA modification;GO:0010038//response to metal ion;GO:0016458//gene silencing;GO:0022613//ribonucleoprotein complex biogenesis;GO:0034968//histone lysine met…	--
MS.gene005565	0.000	0.000	0.000	36.691	27.800	0.000	0.000	0.000	0.000	65.398	41.496	0.000	17.156	44.920	60.651	0.00	0.00	0.00	453.69	407.08	0.00	0.00	0.00	0.00	942.24	593.30	0.00	200.43	556.42	757.63	PGA3	polygalacturonase [Medicago truncatula]	Metabolism;Metabolism	Global and overview maps;Carbohydrate metabolism	ko01100//Metabolic pathways;ko00040//Pentose and glucuronate interconversions	K01213;K01213	GO:0030312//external encapsulating structure	GO:0004553//hydrolase activity, hydrolyzing O-glycosyl compounds;GO:0019865//immunoglobulin binding	GO:0000272//polysaccharide catabolic process;GO:0045229//external encapsulating structure organization	--
MS.gene005575	0.000	0.000	0.000	0.030	0.366	1.025	0.000	0.000	0.000	0.844	0.285	0.259	0.577	0.115	0.641	0.00	0.00	0.00	0.50	7.31	21.27	0.00	0.00	0.00	16.60	5.57	5.00	9.21	1.95	10.93	PME7	probable pectinesterase/pectinesterase inhibitor 7 isoform X1 [Medicago truncatula]	Metabolism;Metabolism	Global and overview maps;Carbohydrate metabolism	ko01100//Metabolic pathways;ko00040//Pentose and glucuronate interconversions	K01051;K01051	GO:0005618//cell wall	GO:0052689//carboxylic ester hydrolase activity	GO:0000272//polysaccharide catabolic process;GO:0006812//cation transport;GO:0006950//response to stress;GO:0009725//response to hormone;GO:0009892//negative regulation of metabolic process;GO:0051707//response to other organism;GO:0071555//cell wall organization	--
MS.gene005592	0.000	0.064	0.966	6.901	2.606	2.981	15.992	33.737	6.484	9.584	6.108	16.947	5.897	15.782	10.586	0.00	1.15	16.19	98.51	44.05	52.31	237.98	571.14	106.12	159.41	100.82	276.84	79.53	225.68	152.65	MHX	magnesium/proton exchanger [Medicago truncatula]	-	-	-	-	GO:0031090//organelle membrane;GO:0031224//intrinsic component of membrane;GO:0043231//intracellular membrane-bounded organelle	GO:0015298//solute:cation antiporter activity	GO:0000041//transition metal ion transport;GO:0006814//sodium ion transport;GO:0044763//single-organism cellular process;GO:0070838//divalent metal ion transport	--
MS.gene005593	23.465	24.423	15.138	8.065	4.644	4.921	9.759	14.375	9.113	9.203	11.969	9.851	12.319	9.972	7.621	107.00	111.67	64.67	29.33	20.00	22.00	37.00	62.00	38.00	39.00	50.33	41.00	42.33	36.33	28.00	RPL22B	60S ribosomal protein L22-2 [Medicago truncatula]	Genetic Information Processing	Translation	ko03010//Ribosome	K02891	GO:0005911//cell-cell junction;GO:0015934//large ribosomal subunit;GO:0016020//membrane	-	GO:0009451//RNA modification;GO:0010467//gene expression	--
MS.gene005599	1.603	1.275	2.419	6.741	4.248	5.194	2.277	4.949	4.703	5.870	4.478	3.779	0.780	3.245	2.900	14.44	11.51	20.41	48.42	36.13	45.86	17.05	42.16	38.73	49.13	37.19	31.06	5.29	23.35	21.04	--	mitochondrial zinc maintenance protein 1 [Hibiscus syriacus]	-	-	-	-	-	-	-	--
MS.gene005604	3.770	6.062	3.367	0.772	0.204	0.706	1.196	0.446	0.362	1.967	3.873	3.507	1.524	4.045	2.145	24.50	39.50	20.50	4.00	1.25	4.50	6.46	2.74	2.15	11.88	23.21	20.80	7.46	21.00	11.23	--	Nucleolar protein 16 [Spatholobus suberectus]	-	-	-	-	GO:0043231//intracellular membrane-bounded organelle	-	-	--
MS.gene005606	0.862	0.975	3.950	31.273	10.782	6.281	9.096	13.330	2.714	9.284	10.284	30.911	9.498	39.527	3.794	45.53	51.64	195.42	1317.10	537.77	325.18	399.36	665.80	131.05	455.58	500.80	1489.81	377.95	1667.64	161.43	ABCC14	ABC transporter C family member 14 [Medicago truncatula]	Environmental Information Processing	Membrane transport	ko02010//ABC transporters	K05666	GO:0031224//intrinsic component of membrane	GO:0015405//P-P-bond-hydrolysis-driven transmembrane transporter activity;GO:0016628//oxidoreductase activity, acting on the CH-CH group of donors, NAD or NADP as acceptor;GO:0017111//nucleoside-triphosphatase activity;GO:0032550//purine ribonucleoside binding	GO:0044710//single-organism metabolic process;GO:0044763//single-organism cellular process;GO:0051234//establishment of localization	--
MS.gene005619	28.084	37.488	42.407	9.757	29.387	31.668	11.450	12.304	13.924	12.353	25.495	15.496	46.247	25.865	29.228	229.44	307.10	324.59	63.58	226.76	253.66	77.78	95.08	104.03	93.79	192.09	115.55	284.71	168.83	192.40	PARB	glutathione S-transferase [Medicago truncatula]	Metabolism;Metabolism	Global and overview maps;Metabolism of other amino acids	ko01100//Metabolic pathways;ko00480//Glutathione metabolism	K00799;K00799	GO:0005576//extracellular region;GO:0005911//cell-cell junction;GO:0009526//plastid envelope;GO:0009532//plastid stroma;GO:0016020//membrane;GO:0030312//external encapsulating structure	GO:0016765//transferase activity, transferring alkyl or aryl (other than methyl) groups;GO:0043168//anion binding;GO:0046914//transition metal ion binding;GO:0097159//organic cyclic compound binding	GO:0006970//response to osmotic stress;GO:0009404//toxin metabolic process;GO:0009617//response to bacterium;GO:0010038//response to metal ion;GO:0050832//defense response to fungus	--
MS.gene005640	10.196	10.165	12.549	10.508	2.187	4.397	10.507	0.601	7.189	1.968	2.863	1.045	4.130	2.194	5.618	218.52	218.44	251.96	179.61	44.26	92.40	187.24	12.19	140.89	39.19	56.58	20.45	66.70	37.57	97.01	TIR1	protein TRANSPORT INHIBITOR RESPONSE 1 [Medicago truncatula]	Environmental Information Processing	Signal transduction	ko04075//Plant hormone signal transduction	K14485	GO:0000152//nuclear ubiquitin ligase complex;GO:0031461//cullin-RING ubiquitin ligase complex	GO:0019787//ubiquitin-like protein transferase activity;GO:0038023//signaling receptor activity;GO:0042562//hormone binding;GO:0043168//anion binding	GO:0000097//sulfur amino acid biosynthetic process;GO:0000160//phosphorelay signal transduction system;GO:0005976//polysaccharide metabolic process;GO:0008380//RNA splicing;GO:0009267//cellular response to starvation;GO:0009555//pollen development;GO:0009617//response to bacterium;GO:0009648//photoperiodism;GO:0009755//hormone-mediated signaling pathway;GO:0009826//unidimensional cell growth;GO:0…	--
MS.gene005657	0.000	0.000	0.000	0.000	12.373	10.341	18.976	0.000	3.149	0.000	0.000	0.828	1.849	0.000	10.535	0.00	0.00	0.00	0.00	153.20	132.91	206.85	0.00	37.75	0.00	0.00	9.91	18.27	0.00	111.28	GID1B	gibberellin receptor GID1B [Medicago truncatula]	Environmental Information Processing	Signal transduction	ko04075//Plant hormone signal transduction	K14493	GO:0043231//intracellular membrane-bounded organelle	GO:0003824//catalytic activity;GO:0005488//binding	GO:0000160//phosphorelay signal transduction system;GO:0000302//response to reactive oxygen species;GO:0003006//developmental process involved in reproduction;GO:0006605//protein targeting;GO:0006952//defense response;GO:0006972//hyperosmotic response;GO:0009312//oligosaccharide biosynthetic process;GO:0009620//response to fungus;GO:0009863//salicylic acid mediated signaling pathway;GO:0009937//r…	--
MS.gene005668	0.000	0.067	0.000	0.471	0.358	0.259	0.000	0.000	0.000	0.000	0.080	0.073	0.000	0.082	0.123	0.00	2.30	0.00	12.86	11.55	8.70	0.00	0.00	0.00	0.00	2.51	2.27	0.00	2.23	3.40	T85	protein FAR1-related sequence 5-like, partial [Trifolium pratense]	-	-	-	-	GO:0009536//plastid;GO:0044432//endoplasmic reticulum part	GO:0016628//oxidoreductase activity, acting on the CH-CH group of donors, NAD or NADP as acceptor;GO:0042562//hormone binding;GO:0046914//transition metal ion binding;GO:0060089//molecular transducer activity	GO:0000902//cell morphogenesis;GO:0008361//regulation of cell size;GO:0009755//hormone-mediated signaling pathway;GO:0032875//regulation of DNA endoreduplication;GO:0048522//positive regulation of cellular process;GO:1902410//mitotic cytokinetic process	FAR1
MS.gene005689	0.000	0.000	0.049	0.049	0.437	0.434	4.662	0.554	1.122	0.710	0.559	0.048	0.242	0.722	0.412	0.00	0.00	1.75	1.50	15.86	16.36	149.08	20.14	39.44	25.39	19.84	1.70	7.01	22.19	12.77	--	Contains similarity to Chlamydia outer membrane protein, related [Medicago truncatula]	-	-	-	-	-	-	-	--
MS.gene005690	14.347	14.205	8.921	45.770	18.241	45.075	6.291	17.751	10.591	14.526	29.434	14.343	36.625	16.412	36.427	123.21	122.32	71.78	313.50	147.96	379.52	44.92	144.19	83.18	115.93	233.11	112.42	237.01	112.61	252.05	PRP1	probable glutathione S-transferase [Medicago truncatula]	Metabolism;Metabolism	Global and overview maps;Metabolism of other amino acids	ko01100//Metabolic pathways;ko00480//Glutathione metabolism	K00799;K00799	GO:0044424//intracellular part	GO:0003824//catalytic activity	-	--
MS.gene005700	3.914	4.088	1.694	15.603	12.569	13.224	6.205	5.088	9.279	3.374	4.226	1.121	1.924	3.513	2.286	60.09	62.93	24.36	191.04	182.24	199.04	79.21	73.88	130.27	48.13	59.83	15.71	22.26	43.09	28.27	ERF062	AP2 domain class transcription factor [Medicago truncatula]	-	-	-	-	GO:0043231//intracellular membrane-bounded organelle	GO:0001071//nucleic acid binding transcription factor activity;GO:0003677//DNA binding	GO:0000160//phosphorelay signal transduction system;GO:0006950//response to stress;GO:0010468//regulation of gene expression;GO:0034645//cellular macromolecule biosynthetic process	AP2-EREBP
MS.gene005701	3.914	4.088	1.694	15.603	12.569	13.224	6.205	5.088	9.279	3.374	4.226	1.121	1.924	3.513	2.286	60.09	62.93	24.36	191.04	182.24	199.04	79.21	73.88	130.27	48.13	59.83	15.71	22.26	43.09	28.27	ERF062	AP2 domain class transcription factor [Medicago truncatula]	-	-	-	-	GO:0043231//intracellular membrane-bounded organelle	GO:0001071//nucleic acid binding transcription factor activity;GO:0003677//DNA binding	GO:0000160//phosphorelay signal transduction system;GO:0006950//response to stress;GO:0010468//regulation of gene expression;GO:0034645//cellular macromolecule biosynthetic process	AP2-EREBP
MS.gene005737	0.000	0.000	0.049	8.645	0.556	3.346	0.000	0.977	1.386	6.212	4.905	0.146	0.716	2.520	0.917	0.00	0.00	1.13	169.25	12.89	80.53	0.00	22.69	31.11	141.71	111.03	3.26	13.25	49.43	18.14	EXO70A1	exocyst complex component EXO70A1 [Medicago truncatula]	-	-	-	-	GO:0005911//cell-cell junction;GO:0009536//plastid;GO:0016020//membrane;GO:0030312//external encapsulating structure;GO:0031988//membrane-bounded vesicle;GO:0035838//growing cell tip;GO:0043232//intracellular non-membrane-bounded organelle;GO:0043234//protein complex	GO:0005488//binding	GO:0006090//pyruvate metabolic process;GO:0006605//protein targeting;GO:0006970//response to osmotic stress;GO:0006996//organelle organization;GO:0009826//unidimensional cell growth;GO:0009914//hormone transport;GO:0010038//response to metal ion;GO:0010101//post-embryonic root morphogenesis;GO:0010192//mucilage biosynthetic process;GO:0022607//cellular component assembly;GO:0042044//fluid transpo…	--
MS.gene005747	3.156	3.681	2.097	0.672	0.441	0.409	1.074	1.637	1.693	0.732	1.415	1.751	1.383	1.598	2.069	26.50	31.00	16.50	4.50	3.50	3.37	7.50	13.00	13.00	5.71	10.96	13.42	8.75	10.72	14.00	PHL2	myb-like transcription factor family protein [Medicago truncatula]	-	-	-	-	-	-	GO:0009628//response to abiotic stimulus;GO:0010467//gene expression;GO:0016070//RNA metabolic process;GO:0044249//cellular biosynthetic process;GO:0044699//single-organism process;GO:1901576//organic substance biosynthetic process	ARR-B
MS.gene005757	6.731	6.588	6.815	1.023	0.107	0.236	2.027	3.095	1.530	2.187	3.630	6.274	4.371	6.495	7.538	245.28	240.73	232.66	29.72	3.68	8.43	61.41	106.67	51.00	74.06	121.98	208.69	120.02	189.11	221.34	PU1	pullulanase 1, chloroplastic [Medicago truncatula]	-	-	-	-	GO:0009532//plastid stroma	GO:0004553//hydrolase activity, hydrolyzing O-glycosyl compounds;GO:0043167//ion binding	GO:0005977//glycogen metabolic process;GO:0005982//starch metabolic process;GO:0006090//pyruvate metabolic process;GO:0006739//NADP metabolic process;GO:0006787//porphyrin-containing compound catabolic process;GO:0009451//RNA modification;GO:0019758//glycosinolate biosynthetic process;GO:0071555//cell wall organization	--
MS.gene005766	58.112	48.099	50.030	32.832	34.263	37.971	22.650	22.280	21.502	14.913	59.349	16.027	17.135	31.792	30.951	1368.35	1135.66	1103.69	616.60	762.01	876.60	443.45	496.23	463.01	326.34	1288.76	344.44	304.04	598.11	587.21	NAC078	NAC domain-containing protein NAC9 [Medicago falcata]	-	-	-	-	GO:0043231//intracellular membrane-bounded organelle	GO:0000975//regulatory region DNA binding;GO:0001071//nucleic acid binding transcription factor activity	GO:0006355//regulation of transcription, DNA-templated;GO:0007275//multicellular organism development;GO:0009642//response to light intensity;GO:0042221//response to chemical	NAC
MS.gene005778	0.000	0.000	0.000	0.000	0.000	0.460	0.179	0.472	0.251	1.039	0.339	0.000	0.000	0.000	0.000	0.00	0.00	0.00	0.00	0.00	14.62	4.83	14.48	7.44	31.29	10.12	0.00	0.00	0.00	0.00	--	neuralized protein [Spatholobus suberectus]	-	-	-	-	-	-	-	--
MS.gene005788	0.000	0.000	0.000	1.078	1.413	1.542	2.763	2.104	3.111	0.055	0.000	3.972	0.000	0.000	0.665	0.00	0.00	0.00	32.50	50.45	57.17	86.86	75.23	107.57	1.93	0.00	137.07	0.00	0.00	20.26	--	UDP-glycosyltransferase family protein [Trifolium pratense]	-	-	-	-	GO:0031984//organelle subcompartment;GO:0043231//intracellular membrane-bounded organelle	GO:0003824//catalytic activity	GO:0008152//metabolic process	--
MS.gene005789	4.723	5.116	11.478	0.846	2.247	0.406	0.425	0.943	0.455	3.747	0.861	0.000	1.505	4.774	4.805	69.99	76.03	159.36	10.00	31.45	5.90	5.24	13.22	6.17	51.60	11.77	0.00	16.81	56.53	57.37	DSP4	phosphoglucan phosphatase DSP4, amyloplastic [Medicago truncatula]	-	-	-	-	GO:0009532//plastid stroma	GO:0001871//pattern binding;GO:0004721//phosphoprotein phosphatase activity	GO:0005982//starch metabolic process;GO:0005984//disaccharide metabolic process;GO:0006464//cellular protein modification process;GO:0006796//phosphate-containing compound metabolic process;GO:0009893//positive regulation of metabolic process;GO:0019758//glycosinolate biosynthetic process;GO:0048511//rhythmic process	--
MS.gene005790	1.120	0.949	0.418	0.000	0.000	0.228	0.067	0.118	0.000	0.000	0.000	0.000	0.223	0.000	0.139	20.00	17.00	7.00	0.00	0.00	4.00	1.00	2.00	0.00	0.00	0.00	0.00	3.00	0.00	2.00	AGD13	probable ADP-ribosylation factor GTPase-activating protein AGD13 [Medicago truncatula]	Cellular Processes	Transport and catabolism	ko04144//Endocytosis	K12486	GO:0016020//membrane;GO:0043231//intracellular membrane-bounded organelle	GO:0008289//lipid binding;GO:0046914//transition metal ion binding	GO:0006605//protein targeting;GO:0016192//vesicle-mediated transport;GO:0032989//cellular component morphogenesis;GO:0040007//growth;GO:0061024//membrane organization	--
MS.gene005801	0.000	0.000	0.000	0.000	4.233	5.335	6.885	0.000	6.862	5.869	3.121	6.791	7.968	0.000	0.000	0.00	0.00	0.00	0.00	75.97	99.38	108.76	0.00	119.22	103.63	54.68	117.77	114.08	0.00	0.00	PDPK2	3-phosphoinositide-dependent protein kinase 2 isoform X1 [Medicago truncatula]	-	-	-	-	GO:0044424//intracellular part	GO:0004674//protein serine/threonine kinase activity;GO:0005543//phospholipid binding;GO:0032550//purine ribonucleoside binding	GO:0001934//positive regulation of protein phosphorylation	--
MS.gene005813	0.000	0.000	0.000	3.551	5.862	7.976	16.980	3.137	17.170	13.044	6.095	14.497	13.821	11.190	11.534	0.00	0.00	0.00	56.71	110.88	156.60	282.73	59.42	314.43	242.75	112.56	264.97	208.56	179.03	186.11	OsI_35105	pyruvate kinase 1, cytosolic [Medicago truncatula]	Metabolism;Metabolism;Metabolism;Metabolism;Metabolism;Metabolism;Metabolism	Global and overview maps;Global and overview maps;Global and overview maps;Global and overview maps;Carbohydrate metabolism;Nucleotide metabolism;Carbohydrate metabolism	ko01100//Metabolic pathways;ko01110//Biosynthesis of secondary metabolites;ko01200//Carbon metabolism;ko01230//Biosynthesis of amino acids;ko00010//Glycolysis / Gluconeogenesis;ko00230//Purine metabolism;ko00620//Pyruvate metabolism	K00873;K00873;K00873;K00873;K00873;K00873;K00873	GO:0016020//membrane;GO:0044444//cytoplasmic part	GO:0016301//kinase activity;GO:0031420//alkali metal ion binding	GO:0006090//pyruvate metabolic process;GO:0006796//phosphate-containing compound metabolic process;GO:0010038//response to metal ion	--
MS.gene005818	0.159	0.206	0.000	0.000	4.371	2.545	2.676	3.571	1.144	12.244	4.269	0.660	10.530	0.894	24.733	2.80	3.64	0.00	0.00	72.79	43.99	39.23	59.55	18.45	200.62	69.41	10.62	139.90	12.60	351.36	GAT1	GABA transporter 1 [Medicago truncatula]	-	-	-	-	GO:0031224//intrinsic component of membrane	GO:0015171//amino acid transmembrane transporter activity	GO:0006865//amino acid transport	--
MS.gene005822	2.297	1.935	0.150	9.954	4.406	5.834	8.921	15.363	6.543	13.716	6.231	11.569	16.904	11.433	17.639	23.83	20.13	1.46	82.36	43.17	59.34	76.95	150.75	62.07	132.23	59.61	109.54	132.14	94.76	147.43	SDH2-2	succinate dehydrogenase [ubiquinone] iron-sulfur subunit 2, mitochondrial [Medicago truncatula]	Metabolism;Metabolism;Metabolism;Metabolism;Metabolism	Global and overview maps;Global and overview maps;Global and overview maps;Energy metabolism;Carbohydrate metabolism	ko01100//Metabolic pathways;ko01110//Biosynthesis of secondary metabolites;ko01200//Carbon metabolism;ko00190//Oxidative phosphorylation;ko00020//Citrate cycle (TCA cycle)	K00235;K00235;K00235;K00235;K00235	GO:0019866//organelle inner membrane;GO:0030529//intracellular ribonucleoprotein complex;GO:0044455//mitochondrial membrane part	GO:0000104//succinate dehydrogenase activity;GO:0005198//structural molecule activity;GO:0046914//transition metal ion binding;GO:0051536//iron-sulfur cluster binding	GO:0006101//citrate metabolic process;GO:0010467//gene expression;GO:0022904//respiratory electron transport chain	--
MS.gene005852	0.000	0.000	0.000	0.175	0.084	0.000	0.000	0.402	0.000	3.204	0.860	0.000	0.807	1.492	1.749	0.00	0.00	0.00	1.47	0.84	0.00	0.00	4.00	0.00	31.34	8.35	0.00	6.40	12.55	14.83	WBAI	legume lectin beta domain protein [Medicago truncatula]	-	-	-	-	-	GO:0046872//metal ion binding	GO:0007165//signal transduction;GO:0051704//multi-organism process	--
MS.gene005855	0.169	0.612	0.328	0.463	1.168	1.124	1.179	1.737	2.146	2.667	2.655	2.280	1.746	2.286	3.245	1.38	5.01	2.51	3.02	9.01	9.00	8.01	13.42	16.03	20.25	20.00	17.00	10.75	14.92	21.36	ORRM1	organelle RRM domain-containing protein 1, chloroplastic [Medicago truncatula]	-	-	-	-	GO:0009536//plastid	GO:0003676//nucleic acid binding;GO:0036094//small molecule binding	GO:0005982//starch metabolic process;GO:0009668//plastid membrane organization;GO:0016556//mRNA modification	--
MS.gene005881	29.267	31.757	34.807	18.521	8.883	5.108	15.961	15.073	13.472	4.415	13.196	16.478	10.461	1.655	12.512	703.98	765.95	784.39	355.32	201.81	120.46	319.22	342.93	296.34	98.70	292.71	361.76	189.60	31.80	242.48	DCP5	protein decapping 5 [Medicago truncatula]	-	-	-	-	GO:0036464//cytoplasmic ribonucleoprotein granule	GO:0046983//protein dimerization activity	GO:0006396//RNA processing;GO:0006417//regulation of translation;GO:0006486//protein glycosylation;GO:0010603//regulation of cytoplasmic mRNA processing body assembly;GO:0090305//nucleic acid phosphodiester bond hydrolysis	--
MS.gene005885	0.416	0.584	0.749	0.842	1.298	0.630	2.654	2.013	1.831	1.040	1.289	3.128	1.803	2.211	2.163	6.44	9.06	10.85	10.38	18.96	9.56	34.13	29.45	25.90	14.95	18.38	44.16	21.01	27.32	26.95	PII-2	piriformospora indica-insensitive protein 2 [Medicago truncatula]	-	-	-	-	-	GO:0016628//oxidoreductase activity, acting on the CH-CH group of donors, NAD or NADP as acceptor	GO:0006796//phosphate-containing compound metabolic process;GO:0009617//response to bacterium;GO:0009886//post-embryonic morphogenesis;GO:0044710//single-organism metabolic process;GO:0048437//floral organ development;GO:0050794//regulation of cellular process	--
MS.gene00590	0.000	0.000	0.161	0.000	2.366	0.459	13.309	0.635	1.384	3.680	0.345	5.063	0.000	0.940	0.000	0.00	0.00	5.36	0.00	79.56	16.01	394.01	21.39	45.07	121.77	11.33	164.53	0.00	26.73	0.00	TIF3C1	eukaryotic translation initiation factor 3 subunit C-like [Medicago truncatula]	Genetic Information Processing	Translation	ko03013//Nucleocytoplasmic transport	K03252	GO:0043231//intracellular membrane-bounded organelle;GO:0043234//protein complex;GO:0070993//translation preinitiation complex	GO:0005515//protein binding;GO:0008135//translation factor activity, RNA binding	GO:0006417//regulation of translation;GO:0022618//ribonucleoprotein complex assembly	--
MS.gene005921	4.914	5.017	4.694	11.922	6.900	0.000	5.815	8.957	15.625	13.327	9.431	10.941	17.465	7.222	15.100	117.82	120.63	105.45	228.00	156.26	0.00	115.94	203.15	342.61	296.97	208.53	239.44	315.55	138.36	291.73	PUB14	U-box domain-containing protein 14 [Medicago truncatula]	-	-	-	-	GO:0043231//intracellular membrane-bounded organelle;GO:0044444//cytoplasmic part	GO:0019787//ubiquitin-like protein transferase activity;GO:0033612//receptor serine/threonine kinase binding	GO:0006468//protein phosphorylation;GO:0006486//protein glycosylation;GO:0006498//N-terminal protein lipidation;GO:0008104//protein localization;GO:0009617//response to bacterium;GO:0016192//vesicle-mediated transport;GO:0032446//protein modification by small protein conjugation;GO:0032989//cellular component morphogenesis;GO:0048588//developmental cell growth	--
MS.gene005922	0.000	0.000	0.000	0.000	0.090	0.129	1.832	2.192	0.719	0.000	0.000	0.000	0.056	0.000	0.000	0.00	0.00	0.00	0.00	1.00	1.50	18.00	24.50	7.77	0.00	0.00	0.00	0.50	0.00	0.00	FRS7	protein FAR1-RELATED SEQUENCE 5-like [Medicago truncatula]	-	-	-	-	-	-	-	--
MS.gene005923	0.000	0.000	0.000	0.000	0.090	0.129	1.832	2.192	0.719	0.000	0.000	0.000	0.056	0.000	0.000	0.00	0.00	0.00	0.00	1.00	1.50	18.00	24.50	7.77	0.00	0.00	0.00	0.50	0.00	0.00	FRS7	protein FAR1-RELATED SEQUENCE 5-like [Medicago truncatula]	-	-	-	-	-	-	-	--
MS.gene005954	5.370	9.966	10.804	10.234	16.624	18.737	58.580	55.422	19.539	24.699	18.524	36.305	12.941	22.609	15.507	147.52	274.55	278.08	224.24	431.38	504.70	1338.18	1440.22	490.90	630.59	469.33	910.34	267.90	496.28	343.27	PAL2	phenylalanine ammonia-lyase 2 [Medicago truncatula]	Metabolism;Metabolism;Metabolism;Metabolism	Global and overview maps;Global and overview maps;Biosynthesis of other secondary metabolites;Amino acid metabolism	ko01100//Metabolic pathways;ko01110//Biosynthesis of secondary metabolites;ko00940//Phenylpropanoid biosynthesis;ko00360//Phenylalanine metabolism	K10775;K10775;K10775;K10775	GO:0044424//intracellular part	GO:0016841//ammonia-lyase activity	GO:0006558//L-phenylalanine metabolic process;GO:0009699//phenylpropanoid biosynthetic process	--
MS.gene005963	62.912	56.302	57.584	5.428	5.424	9.229	28.699	27.009	13.618	39.504	29.728	41.110	37.256	31.454	18.901	793.68	712.22	680.61	54.62	64.63	114.15	301.04	322.30	157.11	463.14	345.87	473.36	354.17	317.04	192.12	GATA8	GATA transcription factor 8 [Medicago truncatula]	-	-	-	-	GO:0043231//intracellular membrane-bounded organelle	GO:0001071//nucleic acid binding transcription factor activity;GO:0003677//DNA binding;GO:0046914//transition metal ion binding	GO:0006355//regulation of transcription, DNA-templated;GO:0044707//single-multicellular organism process	C2C2-GATA
MS.gene00599	0.378	0.308	0.000	3.914	5.233	4.474	6.915	2.350	4.641	4.371	6.698	8.705	2.649	4.424	6.466	8.55	6.99	0.00	70.58	111.75	99.18	130.00	50.26	95.96	91.83	139.65	179.64	45.13	79.92	117.79	GTE6	Bromodomain [Medicago truncatula]	-	-	-	-	-	-	-	--
MS.gene006008	3.377	5.861	2.897	3.966	9.495	10.751	12.937	11.745	11.616	10.100	19.763	25.710	11.200	25.589	11.809	75.71	131.76	60.84	70.92	201.05	236.31	241.16	249.06	238.15	210.43	408.61	526.08	189.22	458.36	213.31	RH35	DEAD-box ATP-dependent RNA helicase 35 [Medicago truncatula]	-	-	-	-	GO:0043231//intracellular membrane-bounded organelle	GO:0003676//nucleic acid binding;GO:0016772//transferase activity, transferring phosphorus-containing groups;GO:0032550//purine ribonucleoside binding;GO:0042623//ATPase activity, coupled;GO:0046914//transition metal ion binding	GO:0003006//developmental process involved in reproduction;GO:0006997//nucleus organization;GO:0044238//primary metabolic process;GO:0044260//cellular macromolecule metabolic process	--
MS.gene006023	2.565	0.667	0.303	0.000	0.000	0.000	0.523	1.283	1.367	0.211	0.753	0.167	1.073	3.460	0.000	45.51	11.87	5.04	0.00	0.00	0.00	7.71	21.54	22.18	3.48	12.33	2.70	14.35	49.06	0.00	EMB8	embryogenesis-associated protein EMB8 [Medicago truncatula]	-	-	-	-	-	GO:0003824//catalytic activity	-	--
MS.gene006028	48.226	44.330	52.913	20.256	13.274	33.268	10.677	18.056	9.954	25.991	34.314	52.852	58.131	49.989	23.416	914.45	842.85	939.98	306.33	237.73	618.46	168.33	323.84	172.60	458.00	600.03	914.68	830.59	757.31	357.75	STOP1	protein SENSITIVE TO PROTON RHIZOTOXICITY 1 [Medicago truncatula]	-	-	-	-	GO:0043231//intracellular membrane-bounded organelle	GO:0001071//nucleic acid binding transcription factor activity;GO:0046872//metal ion binding	GO:0009268//response to pH;GO:0010038//response to metal ion;GO:0010468//regulation of gene expression;GO:0034645//cellular macromolecule biosynthetic process;GO:0044238//primary metabolic process	--
MS.gene006038	0.000	0.000	0.000	0.454	0.954	0.000	0.150	0.206	0.000	0.756	0.171	0.651	0.767	5.140	0.862	0.00	0.00	0.00	8.58	21.36	0.00	2.96	4.61	0.00	16.65	3.74	14.08	13.70	97.38	16.47	--	PREDICTED: transmembrane [Prunus dulcis]	-	-	-	-	-	-	-	--
MS.gene00604	1.449	0.483	21.404	0.000	14.793	0.000	2.423	14.160	12.992	6.013	0.000	11.245	0.000	0.000	0.000	26.10	8.72	361.19	0.00	251.66	0.00	36.29	241.24	214.00	100.64	0.00	184.86	0.00	0.00	0.00	At5g49945	Magnesium-protoporphyrin IX monomethyl ester [oxidative] cyclase 2, chloroplastic [Gossypium australe]	-	-	-	-	GO:0043231//intracellular membrane-bounded organelle;GO:0044425//membrane part	-	GO:0016192//vesicle-mediated transport;GO:0030243//cellulose metabolic process	--
MS.gene006046	0.000	0.000	0.000	0.000	1.772	0.000	0.000	0.786	0.000	1.396	0.261	0.927	2.578	1.030	0.000	0.00	0.00	0.00	0.00	31.80	0.00	0.00	14.12	0.00	24.64	4.58	16.08	36.91	15.64	0.00	CPK4	calcium-dependent protein kinase 11 [Medicago truncatula]	Organismal Systems	Environmental adaptation	ko04626//Plant-pathogen interaction	K13412	-	-	-	--
MS.gene006078	0.000	0.000	0.000	0.160	0.000	0.000	0.104	0.000	0.000	2.858	1.295	0.599	0.319	0.000	0.000	0.00	0.00	0.00	1.75	0.00	0.00	1.19	0.00	0.00	36.43	16.38	7.50	3.30	0.00	0.00	At4g09670	uncharacterized oxidoreductase At4g09670 [Medicago truncatula]	-	-	-	-	GO:0044444//cytoplasmic part	GO:0003824//catalytic activity	GO:0044710//single-organism metabolic process	--
MS.gene006088	3.270	3.759	5.027	8.579	12.383	6.907	18.851	10.088	9.412	4.899	4.192	3.209	3.133	5.312	7.640	21.25	24.49	30.60	44.46	76.00	44.00	101.85	62.00	55.93	29.58	25.12	19.03	15.34	27.58	40.00	--	ras-related protein Rab7 [Spatholobus suberectus]	-	-	-	-	GO:0043231//intracellular membrane-bounded organelle	-	-	--
MS.gene006125	8.529	3.081	3.298	0.000	0.214	1.971	0.000	0.000	0.028	3.506	0.533	1.478	0.305	0.597	3.061	40.08	14.52	14.52	0.00	0.95	9.08	0.00	0.00	0.12	15.31	2.31	6.34	1.08	2.24	11.59	--	Ubiquitin-like modifier-activating enzyme [Actinidia chinensis var. chinensis] [Actinidia chinensis]	-	-	-	-	GO:0043231//intracellular membrane-bounded organelle	-	-	--
MS.gene006169	6.347	4.969	1.559	0.000	0.000	0.000	1.285	1.739	0.212	1.308	1.775	0.000	0.000	1.526	0.000	32.80	25.75	7.55	0.00	0.00	0.00	5.52	8.50	1.00	6.28	8.46	0.00	0.00	6.30	0.00	lhcA-P4	light-harvesting complex I chlorophyll A/B-binding protein [Medicago truncatula]	Metabolism;Metabolism	Global and overview maps;Energy metabolism	ko01100//Metabolic pathways;ko00196//Photosynthesis - antenna proteins	K08910;K08910	GO:0009521//photosystem;GO:0009526//plastid envelope;GO:0031224//intrinsic component of membrane;GO:0031976//plastid thylakoid;GO:0044434//chloroplast part	GO:0043169//cation binding;GO:0046906//tetrapyrrole binding	GO:0000097//sulfur amino acid biosynthetic process;GO:0006091//generation of precursor metabolites and energy;GO:0006464//cellular protein modification process;GO:0006873//cellular ion homeostasis;GO:0030001//metal ion transport	--
MS.gene00618	48.867	32.115	15.544	9.100	3.423	7.160	18.055	8.418	9.120	5.187	8.880	8.275	12.914	3.907	7.395	252.54	166.42	75.26	37.51	16.71	36.28	77.58	41.15	43.10	24.91	42.32	39.03	50.29	16.13	30.79	RPL27	60S ribosomal protein L27 [Medicago truncatula]	Genetic Information Processing	Translation	ko03010//Ribosome	K02901	GO:0015934//large ribosomal subunit;GO:0043231//intracellular membrane-bounded organelle	GO:0005198//structural molecule activity	GO:0009451//RNA modification;GO:0010467//gene expression;GO:0022613//ribonucleoprotein complex biogenesis	--
MS.gene006212	2.536	2.115	1.059	6.076	6.725	6.411	8.359	5.115	8.151	3.777	5.835	4.446	3.688	5.543	6.249	68.43	57.23	26.78	130.75	171.36	169.57	187.52	130.53	201.11	94.70	145.18	109.48	74.98	119.48	135.83	figl-1	katanin p60 ATPase-containing subunit A1 [Medicago truncatula]	-	-	-	-	-	-	-	--
MS.gene006215	20.802	25.132	20.788	29.958	29.775	24.094	12.584	17.658	9.302	9.623	10.871	9.841	25.071	22.886	14.906	226.86	274.83	212.40	260.58	306.70	257.62	114.11	182.15	92.77	97.53	109.33	97.95	206.03	199.41	130.98	--	integral membrane protein [Medicago truncatula]	-	-	-	-	GO:0009536//plastid	-	-	--
MS.gene006226	0.000	0.000	0.000	13.938	3.954	0.000	5.960	8.516	1.464	8.223	2.207	8.008	0.000	0.000	9.376	0.00	0.00	0.00	57.45	19.30	0.00	25.61	41.63	6.92	39.49	10.52	37.77	0.00	0.00	39.04	HIPP39	heavy metal-associated isoprenylated plant protein 39 isoform X2 [Medicago truncatula]	-	-	-	-	-	GO:0043169//cation binding	-	--
MS.gene006231	8.958	4.989	0.967	208.802	131.181	413.322	72.383	10.636	172.843	52.004	124.665	25.177	7.058	1.351	4.501	239.63	133.83	24.24	4455.03	3314.51	10840.50	1610.03	269.12	4228.42	1292.85	3075.53	614.72	142.28	28.87	97.01	HSP83A	LOW QUALITY PROTEIN: heat shock protein 83 [Medicago truncatula]	Genetic Information Processing;Organismal Systems	Folding, sorting and degradation;Environmental adaptation	ko04141//Protein processing in endoplasmic reticulum;ko04626//Plant-pathogen interaction	K04079;K04079	GO:0016020//membrane;GO:0030312//external encapsulating structure;GO:0044444//cytoplasmic part	GO:0005515//protein binding;GO:0032550//purine ribonucleoside binding	GO:0000302//response to reactive oxygen species;GO:0009642//response to light intensity;GO:0042742//defense response to bacterium;GO:0044267//cellular protein metabolic process	--
MS.gene006238	0.933	0.611	0.430	4.736	0.902	1.686	0.925	5.373	1.156	1.347	4.093	1.906	3.619	6.600	6.205	16.99	11.15	7.34	68.76	15.50	30.08	14.00	92.51	19.25	22.78	68.70	31.67	49.63	95.98	91.00	GSVIVT00026920001	probable polygalacturonase [Medicago truncatula]	-	-	-	-	-	GO:0004553//hydrolase activity, hydrolyzing O-glycosyl compounds	GO:0044238//primary metabolic process;GO:0045229//external encapsulating structure organization	--
MS.gene006261	10.020	12.211	9.109	3.937	3.283	3.350	9.526	4.527	6.124	4.755	8.824	8.295	3.778	10.731	4.560	342.68	418.74	291.85	107.38	106.05	112.34	270.89	146.44	191.53	151.11	278.29	258.91	97.35	293.20	125.66	YDA	mitogen-activated protein kinase kinase kinase YODA [Medicago truncatula]	Environmental Information Processing	Signal transduction	ko04016//MAPK signaling pathway - plant	K20717	-	GO:0004702//receptor signaling protein serine/threonine kinase activity;GO:0032550//purine ribonucleoside binding	GO:0000904//cell morphogenesis involved in differentiation;GO:0007015//actin filament organization;GO:0009886//post-embryonic morphogenesis;GO:0010053//root epidermal cell differentiation;GO:0022610//biological adhesion;GO:0032147//activation of protein kinase activity;GO:0040007//growth;GO:0045229//external encapsulating structure organization;GO:0090567//reproductive shoot system development	--
MS.gene006265	2.137	1.470	0.446	11.186	10.723	1.655	16.142	12.328	9.606	3.704	2.169	3.038	2.325	5.354	12.125	43.29	29.86	8.46	180.70	205.12	32.86	271.83	236.17	177.92	69.71	40.52	56.16	35.49	86.63	197.86	TIC32	Short-chain dehydrogenase TIC 32, chloroplastic [Morella rubra]	-	-	-	-	GO:0009528//plastid inner membrane	GO:0005515//protein binding;GO:0016628//oxidoreductase activity, acting on the CH-CH group of donors, NAD or NADP as acceptor	GO:0008104//protein localization;GO:0044710//single-organism metabolic process;GO:0051234//establishment of localization	--
MS.gene00629	0.000	0.000	0.000	5.963	36.162	16.302	29.167	4.520	35.706	10.049	4.510	17.472	0.000	1.818	1.487	0.00	0.00	0.00	27.83	199.87	93.53	141.92	25.02	191.08	54.65	24.34	93.32	0.00	8.50	7.01	PETF	ferredoxin [Medicago truncatula]	Metabolism	Energy metabolism	ko00195//Photosynthesis	K02639	GO:0009532//plastid stroma	GO:0005506//iron ion binding;GO:0051536//iron-sulfur cluster binding	GO:0006739//NADP metabolic process;GO:0009617//response to bacterium;GO:0009639//response to red or far red light;GO:0009642//response to light intensity;GO:0009687//abscisic acid metabolic process;GO:0009767//photosynthetic electron transport chain;GO:0034285//response to disaccharide;GO:0043269//regulation of ion transport;GO:0043623//cellular protein complex assembly;GO:0044267//cellular prote…	--
MS.gene006299	11.066	8.033	4.369	13.027	26.388	26.450	24.331	25.972	15.913	31.849	38.808	53.792	24.198	32.586	73.724	344.40	250.67	127.40	323.34	775.64	807.03	629.61	764.54	452.89	921.11	1113.81	1527.93	567.47	810.23	1848.65	--	low-temperature-induced 65 kDa protein isoform X1 [Medicago truncatula]	-	-	-	-	-	-	GO:0001101//response to acid chemical;GO:0006950//response to stress;GO:0009628//response to abiotic stimulus;GO:0009725//response to hormone;GO:0044699//single-organism process	--
MS.gene00630	0.000	0.138	0.000	0.664	8.611	2.675	20.659	8.031	11.184	7.736	8.667	18.816	0.000	2.424	4.990	0.00	3.06	0.00	11.75	180.49	58.21	381.19	168.58	226.96	159.53	177.37	381.11	0.00	42.97	89.22	TMN1	transmembrane 9 superfamily member 1 [Medicago truncatula]	-	-	-	-	GO:0031090//organelle membrane;GO:0031224//intrinsic component of membrane;GO:0031985//Golgi cisterna	-	-	--
MS.gene006300	4.547	4.246	1.193	18.865	15.791	11.552	16.656	13.438	13.865	4.602	7.008	8.842	9.619	9.145	8.759	260.41	243.78	64.02	861.61	854.10	648.60	793.05	727.90	726.07	244.88	370.11	462.12	415.06	418.39	404.16	LTI65	paramyosin [Medicago truncatula]	-	-	-	-	GO:0009536//plastid	-	-	--
MS.gene006302	4.618	5.503	11.346	55.009	133.795	139.781	125.786	118.300	39.985	43.063	118.156	103.331	88.158	31.751	85.273	40.36	48.23	92.90	383.45	1104.45	1197.74	914.08	977.96	319.58	349.76	952.33	824.26	580.59	221.71	600.48	CYB561A	transmembrane ascorbate ferrireductase 1 [Medicago truncatula]	-	-	-	-	GO:0009536//plastid;GO:0031090//organelle membrane;GO:0031224//intrinsic component of membrane	GO:0016622//oxidoreductase activity, acting on the aldehyde or oxo group of donors, cytochrome as acceptor;GO:0043169//cation binding	GO:0000097//sulfur amino acid biosynthetic process;GO:0005976//polysaccharide metabolic process;GO:0009746//response to hexose;GO:0009826//unidimensional cell growth;GO:0034285//response to disaccharide;GO:0043479//pigment accumulation in tissues in response to UV light;GO:0045229//external encapsulating structure organization;GO:0048588//developmental cell growth;GO:0065008//regulation of biolog…	--
MS.gene006303	142.076	150.253	134.520	101.470	156.051	169.403	361.500	309.535	202.703	253.427	244.450	237.278	242.156	230.573	329.043	1036.57	1099.20	919.49	590.45	1075.34	1211.74	2192.98	2136.10	1352.43	1718.26	1644.73	1580.02	1331.30	1344.03	1934.26	REM1.4	remorin [Medicago truncatula]	-	-	-	-	GO:0005911//cell-cell junction;GO:0016020//membrane;GO:0043231//intracellular membrane-bounded organelle	-	GO:0010053//root epidermal cell differentiation;GO:0044085//cellular component biogenesis	--
MS.gene00631	0.000	0.000	0.294	0.406	6.865	0.000	3.713	8.432	1.362	0.799	0.313	0.798	2.513	1.062	0.554	0.00	0.00	3.68	4.33	86.73	0.00	41.29	106.68	16.66	9.93	3.86	9.74	25.33	11.35	5.97	SRK2A	serine/threonine-protein kinase SRK2A [Medicago truncatula]	Environmental Information Processing;Environmental Information Processing	Signal transduction;Signal transduction	ko04075//Plant hormone signal transduction;ko04016//MAPK signaling pathway - plant	K14498;K14498	-	-	-	--
MS.gene006318	0.162	0.072	0.000	1.685	0.000	1.016	0.197	2.066	0.000	1.859	1.689	0.695	0.964	0.000	0.629	2.80	1.25	0.00	23.18	0.00	17.19	2.83	33.71	0.00	29.80	26.87	10.94	12.53	0.00	8.75	--	Transmembrane proteinB [Arachis hypogaea]	-	-	-	-	-	-	-	--
MS.gene006326	0.000	0.000	0.000	0.000	0.135	0.000	0.319	0.140	0.419	0.373	0.597	0.000	0.000	0.000	0.000	0.00	0.00	0.00	0.00	4.38	0.00	9.11	4.55	13.15	11.91	18.89	0.00	0.00	0.00	0.00	FRS5	protein FAR1-RELATED SEQUENCE 9-like isoform X1 [Medicago truncatula]	-	-	-	-	-	-	-	FAR1
MS.gene006338	1.202	1.665	1.812	8.400	5.870	3.977	5.531	5.374	7.256	2.614	1.888	1.909	1.719	2.388	4.057	17.54	24.36	24.77	97.76	80.90	56.90	67.10	74.17	96.83	35.44	25.40	25.42	18.90	27.84	47.70	--	traB domain-containing protein isoform X1 [Medicago truncatula]	-	-	-	-	GO:0009536//plastid	-	-	--
MS.gene006341	208.956	196.638	243.669	93.560	144.883	98.266	112.043	94.978	133.667	89.804	125.403	100.668	34.881	69.198	95.623	1437.17	1356.12	1570.14	513.23	941.18	662.63	640.75	617.89	840.73	574.00	795.41	631.94	180.78	380.25	529.91	DREB1A	dehydration-responsive element-binding protein 1A [Medicago truncatula]	-	-	-	-	GO:0043231//intracellular membrane-bounded organelle	GO:0001071//nucleic acid binding transcription factor activity	GO:0010468//regulation of gene expression;GO:0034645//cellular macromolecule biosynthetic process	AP2-EREBP
MS.gene006354	6.358	7.750	6.472	6.218	2.618	2.522	3.682	0.705	6.116	2.787	3.157	3.806	1.250	8.916	6.135	108.00	132.00	103.00	84.24	42.00	42.00	52.00	11.33	95.00	44.00	49.46	59.00	16.00	121.00	83.96	REFA1	sulfate adenylyltransferase subunit 1 isoform X2 [Medicago truncatula]	Genetic Information Processing	Translation	ko03013//Nucleocytoplasmic transport	K03231	GO:0044424//intracellular part	GO:0000149//SNARE binding;GO:0008135//translation factor activity, RNA binding;GO:0016772//transferase activity, transferring phosphorus-containing groups;GO:0017111//nucleoside-triphosphatase activity;GO:0032550//purine ribonucleoside binding	GO:0010467//gene expression;GO:0034645//cellular macromolecule biosynthetic process	--
MS.gene00636	0.000	0.000	0.000	0.199	18.112	0.000	1.264	4.258	1.014	0.490	0.000	0.000	0.289	0.708	0.295	0.00	0.00	0.00	7.00	756.00	0.00	46.45	178.00	41.00	20.14	0.00	0.00	9.62	25.00	10.52	RECQL4A	ATP-dependent DNA helicase Q-like 4A [Medicago truncatula]	-	-	-	-	GO:0044464//cell part	GO:0004003//ATP-dependent DNA helicase activity;GO:0032550//purine ribonucleoside binding	GO:0006259//DNA metabolic process;GO:0032392//DNA geometric change	--
MS.gene006360	49.503	52.419	43.576	108.261	89.612	80.961	167.916	92.114	164.029	100.644	86.843	46.367	48.988	84.573	66.824	696.00	739.00	574.00	1214.00	1190.00	1116.00	1963.00	1225.00	2109.00	1315.00	1126.00	595.00	519.00	950.02	757.00	GA20OX1	gibberellin 20 oxidase 1 [Medicago truncatula]	Metabolism;Metabolism;Metabolism	Global and overview maps;Global and overview maps;Metabolism of terpenoids and polyketides	ko01100//Metabolic pathways;ko01110//Biosynthesis of secondary metabolites;ko00904//Diterpenoid biosynthesis	K05282;K05282;K05282	GO:0044424//intracellular part	GO:0016706//oxidoreductase activity, acting on paired donors, with incorporation or reduction of molecular oxygen, 2-oxoglutarate as one donor, and incorporation of one atom each of oxygen into both donors;GO:0043169//cation binding	GO:0000902//cell morphogenesis;GO:0009685//gibberellin metabolic process;GO:0009687//abscisic acid metabolic process;GO:0010476//gibberellin mediated signaling pathway;GO:0048572//short-day photoperiodism;GO:0048827//phyllome development;GO:0090567//reproductive shoot system development	--
MS.gene006377	5.434	2.085	2.739	9.549	14.386	13.640	9.358	5.586	12.264	8.247	7.305	2.851	2.821	3.199	7.260	37.17	14.30	17.55	52.09	92.94	91.47	53.22	36.14	76.71	52.42	46.08	17.80	14.54	17.48	40.01	RAR1	binding protein [Medicago truncatula]	Organismal Systems	Environmental adaptation	ko04626//Plant-pathogen interaction	K13458	-	GO:0031072//heat shock protein binding;GO:0046914//transition metal ion binding	GO:0006812//cation transport;GO:0031647//regulation of protein stability;GO:0033554//cellular response to stress;GO:0042742//defense response to bacterium;GO:0044763//single-organism cellular process;GO:0050832//defense response to fungus	--
MS.gene00638	0.000	0.000	0.000	0.000	5.487	0.000	8.729	4.047	0.460	0.000	0.000	0.000	0.000	0.000	0.000	0.00	0.00	0.00	0.00	116.97	0.00	163.83	86.40	9.50	0.00	0.00	0.00	0.00	0.00	0.00	SHM7	serine hydroxymethyltransferase 6 isoform X1 [Medicago truncatula]	Metabolism;Metabolism;Metabolism;Metabolism;Metabolism;Metabolism;Metabolism;Metabolism	Global and overview maps;Global and overview maps;Global and overview maps;Global and overview maps;Metabolism of other amino acids;Amino acid metabolism;Carbohydrate metabolism;Metabolism of cofactors and vitamins	ko01100//Metabolic pathways;ko01110//Biosynthesis of secondary metabolites;ko01200//Carbon metabolism;ko01230//Biosynthesis of amino acids;ko00460//Cyanoamino acid metabolism;ko00260//Glycine, serine and threonine metabolism;ko00630//Glyoxylate and dicarboxylate metabolism;ko00670//One carbon pool by folate	K00600;K00600;K00600;K00600;K00600;K00600;K00600;K00600	GO:0044424//intracellular part	GO:0016742//hydroxymethyl-, formyl- and related transferase activity;GO:0043168//anion binding	GO:0006730//one-carbon metabolic process;GO:0009069//serine family amino acid metabolic process;GO:0010038//response to metal ion	--
MS.gene006382	0.000	0.000	0.372	18.568	17.315	16.152	1.399	9.135	10.482	0.337	1.444	4.198	0.487	0.178	0.000	0.00	0.00	2.65	112.55	124.29	120.35	8.84	65.67	72.85	2.38	10.12	29.12	2.79	1.08	0.00	ELIP1	early light inducible protein [Medicago sativa]	-	-	-	-	GO:0031224//intrinsic component of membrane;GO:0034357//photosynthetic membrane;GO:0042170//plastid membrane;GO:0044434//chloroplast part	-	GO:0009408//response to heat;GO:0009637//response to blue light;GO:0009644//response to high light intensity;GO:0009813//flavonoid biosynthetic process;GO:0010029//regulation of seed germination;GO:0010114//response to red light;GO:0010218//response to far red light;GO:0034285//response to disaccharide;GO:0034644//cellular response to UV;GO:0090056//regulation of chlorophyll metabolic process	--
MS.gene006390	17.988	19.570	21.945	23.932	18.508	19.966	35.949	46.992	36.761	27.049	21.061	20.311	15.794	27.386	28.461	171.57	187.16	196.10	182.05	166.73	186.70	285.09	423.94	320.64	239.75	185.25	176.81	113.51	208.69	218.72	TSJT1	stem-specific protein TSJT1 [Medicago truncatula]	-	-	-	-	GO:0005911//cell-cell junction;GO:0016020//membrane;GO:0043231//intracellular membrane-bounded organelle;GO:0044444//cytoplasmic part	GO:0005488//binding	GO:0006575//cellular modified amino acid metabolic process;GO:0006595//polyamine metabolic process;GO:0006725//cellular aromatic compound metabolic process;GO:0006950//response to stress;GO:0009863//salicylic acid mediated signaling pathway;GO:0042743//hydrogen peroxide metabolic process	--
MS.gene006396	4.080	11.028	5.775	272.742	339.340	128.297	414.263	231.548	376.341	14.755	21.140	36.887	2.932	4.037	8.339	31.01	84.04	41.12	1653.20	2435.80	955.95	2617.77	1664.49	2615.56	104.21	148.16	255.86	16.79	24.51	51.06	ELIP1	early light inducible protein [Medicago falcata]	-	-	-	-	GO:0031224//intrinsic component of membrane;GO:0034357//photosynthetic membrane;GO:0042170//plastid membrane;GO:0044434//chloroplast part	GO:0046906//tetrapyrrole binding	GO:0009408//response to heat;GO:0009637//response to blue light;GO:0009644//response to high light intensity;GO:0009813//flavonoid biosynthetic process;GO:0010029//regulation of seed germination;GO:0010114//response to red light;GO:0010218//response to far red light;GO:0034285//response to disaccharide;GO:0034644//cellular response to UV;GO:0090056//regulation of chlorophyll metabolic process	--
MS.gene006397	0.409	0.635	0.883	124.706	467.930	269.492	550.837	272.116	492.715	22.289	41.378	42.097	2.714	6.987	3.385	3.00	4.67	6.07	729.44	3241.27	1937.72	3358.97	1887.65	3304.51	151.91	279.85	281.78	15.00	40.94	20.00	ELIP1	early light-induced protein, chloroplastic [Medicago truncatula]	-	-	-	-	GO:0009521//photosystem;GO:0031224//intrinsic component of membrane;GO:0042170//plastid membrane;GO:0044434//chloroplast part	GO:0046906//tetrapyrrole binding	GO:0009408//response to heat;GO:0009637//response to blue light;GO:0009644//response to high light intensity;GO:0009813//flavonoid biosynthetic process;GO:0010029//regulation of seed germination;GO:0010114//response to red light;GO:0010218//response to far red light;GO:0034285//response to disaccharide;GO:0034644//cellular response to UV;GO:0090056//regulation of chlorophyll metabolic process	--
MS.gene006399	0.406	0.476	0.520	133.928	25.640	54.141	0.141	95.636	116.484	5.405	3.662	8.532	0.982	0.000	1.860	2.87	3.37	3.44	754.97	171.16	375.17	0.83	639.36	752.89	35.50	23.87	55.04	5.23	0.00	10.59	ELIP1	early light-induced protein, chloroplastic [Medicago truncatula]	-	-	-	-	GO:0031224//intrinsic component of membrane;GO:0034357//photosynthetic membrane;GO:0042170//plastid membrane;GO:0044434//chloroplast part	-	GO:0009408//response to heat;GO:0009637//response to blue light;GO:0009644//response to high light intensity;GO:0009813//flavonoid biosynthetic process;GO:0010029//regulation of seed germination;GO:0010114//response to red light;GO:0010218//response to far red light;GO:0034285//response to disaccharide;GO:0034644//cellular response to UV;GO:0090056//regulation of chlorophyll metabolic process	--
MS.gene006401	0.343	1.563	1.163	187.581	188.481	83.971	100.076	115.414	210.010	10.239	4.897	8.480	0.593	0.801	2.620	2.41	11.02	7.66	1051.73	1251.46	578.75	584.96	767.43	1350.10	66.89	31.75	54.41	3.14	4.50	14.84	ELIP1	early light-induced protein, chloroplastic [Medicago truncatula]	-	-	-	-	GO:0009521//photosystem;GO:0031224//intrinsic component of membrane;GO:0042170//plastid membrane;GO:0044434//chloroplast part	-	GO:0009408//response to heat;GO:0009637//response to blue light;GO:0009644//response to high light intensity;GO:0009813//flavonoid biosynthetic process;GO:0010029//regulation of seed germination;GO:0010114//response to red light;GO:0010218//response to far red light;GO:0034285//response to disaccharide;GO:0034644//cellular response to UV;GO:0090056//regulation of chlorophyll metabolic process	--
MS.gene006406	1.278	2.881	0.598	13.669	4.765	7.154	3.929	7.473	19.688	5.718	4.032	1.713	0.942	2.935	3.273	9.13	20.64	4.00	77.88	32.15	50.11	23.34	50.50	128.62	37.96	26.56	11.17	5.07	16.75	18.84	VIT_05s0020g04070	1,2-dihydroxy-3-keto-5-methylthiopentene dioxygenase 1 [Medicago truncatula]	Metabolism;Metabolism	Global and overview maps;Amino acid metabolism	ko01100//Metabolic pathways;ko00270//Cysteine and methionine metabolism	K08967;K08967	GO:0016020//membrane;GO:0043231//intracellular membrane-bounded organelle;GO:0044444//cytoplasmic part	GO:0016702//oxidoreductase activity, acting on single donors with incorporation of molecular oxygen, incorporation of two atoms of oxygen;GO:0030247//polysaccharide binding;GO:0046914//transition metal ion binding	GO:0006950//response to stress;GO:0009863//salicylic acid mediated signaling pathway;GO:0042743//hydrogen peroxide metabolic process;GO:0071267//L-methionine salvage	--
MS.gene00641	0.000	0.000	0.000	0.000	10.515	0.000	27.665	3.724	6.525	0.647	0.000	0.000	0.000	0.000	0.000	0.00	0.00	0.00	0.00	171.34	0.00	396.84	60.76	102.94	10.38	0.00	0.00	0.00	0.00	0.00	At4g26910	dihydrolipoyllysine-residue succinyltransferase component of 2-oxoglutarate dehydrogenase complex 1, mitochondrial [Medicago truncatula]	Metabolism;Metabolism;Metabolism;Metabolism;Metabolism;Metabolism	Global and overview maps;Global and overview maps;Global and overview maps;Amino acid metabolism;Carbohydrate metabolism;Amino acid metabolism	ko01100//Metabolic pathways;ko01110//Biosynthesis of secondary metabolites;ko01200//Carbon metabolism;ko00380//Tryptophan metabolism;ko00020//Citrate cycle (TCA cycle);ko00310//Lysine degradation	K00658;K00658;K00658;K00658;K00658;K00658	GO:0043231//intracellular membrane-bounded organelle;GO:0045240//dihydrolipoyl dehydrogenase complex	GO:0016746//transferase activity, transferring acyl groups;GO:0046914//transition metal ion binding	GO:0006101//citrate metabolic process;GO:0009814//defense response, incompatible interaction;GO:0019474//L-lysine catabolic process to acetyl-CoA;GO:0033554//cellular response to stress	--
MS.gene006410	1.303	0.986	0.153	0.000	0.000	1.137	0.000	0.000	1.495	0.000	0.000	0.000	0.000	0.000	0.976	22.73	17.24	2.50	0.00	0.00	19.45	0.00	0.00	23.84	0.00	0.00	0.00	0.00	0.00	13.71	VAB	VAN3-binding protein [Medicago truncatula]	-	-	-	-	GO:0016020//membrane	GO:0005543//phospholipid binding	GO:0032502//developmental process;GO:0044699//single-organism process;GO:0050794//regulation of cellular process	--
MS.gene006411	5.893	4.946	4.317	1.380	1.432	1.720	2.125	2.560	1.140	1.531	1.455	1.874	2.634	2.808	3.455	105.91	89.13	72.70	19.78	24.31	30.31	31.76	43.52	18.74	25.57	24.12	30.74	35.68	40.32	50.03	KAS1	3-oxoacyl-[acyl-carrier-protein] synthase I, chloroplastic isoform X1 [Medicago truncatula]	Metabolism;Metabolism;Metabolism;Metabolism	Global and overview maps;Global and overview maps;Lipid metabolism;Metabolism of cofactors and vitamins	ko01100//Metabolic pathways;ko01212//Fatty acid metabolism;ko00061//Fatty acid biosynthesis;ko00780//Biotin metabolism	K09458;K09458;K09458;K09458	GO:0009536//plastid	GO:0004312//fatty acid synthase activity	GO:0006631//fatty acid metabolic process	--
MS.gene006428	15.840	6.379	8.811	0.000	0.000	0.000	0.000	0.000	0.000	0.000	0.000	0.000	0.000	0.000	0.000	112.76	45.53	58.76	0.00	0.00	0.00	0.00	0.00	0.00	0.00	0.00	0.00	0.00	0.00	0.00	HMT3	homocysteine S-methyltransferase-like protein [Medicago truncatula]	Metabolism;Metabolism;Metabolism	Global and overview maps;Global and overview maps;Amino acid metabolism	ko01100//Metabolic pathways;ko01110//Biosynthesis of secondary metabolites;ko00270//Cysteine and methionine metabolism	K00547;K00547;K00547	-	-	-	--
MS.gene00647	4.882	4.702	14.288	23.712	35.558	22.646	15.048	22.777	12.190	21.762	22.016	15.513	22.666	27.617	22.173	125.78	121.46	344.87	487.23	865.26	572.02	322.36	555.05	287.21	521.03	523.09	364.79	440.04	568.47	460.27	At1g60995	S3 self-incompatibility locus-linked pollen 3.15 protein [Medicago truncatula]	-	-	-	-	GO:0043231//intracellular membrane-bounded organelle	-	-	--
MS.gene00648	0.000	0.000	0.092	0.404	0.915	0.423	0.297	0.896	0.130	0.604	0.091	0.000	0.917	0.373	0.096	0.00	0.00	1.25	4.67	12.51	6.00	3.57	12.27	1.72	8.12	1.21	0.00	10.00	4.31	1.12	Dnajb13	DnaJ chaperone carboxy-terminal domain protein [Medicago truncatula]	-	-	-	-	-	GO:0005515//protein binding	GO:0044267//cellular protein metabolic process	--
MS.gene006531	0.000	0.000	0.000	11.377	4.422	6.331	4.512	5.733	0.645	4.306	3.240	3.439	3.389	6.105	3.656	0.00	0.00	0.00	187.91	86.50	128.54	77.69	112.30	12.22	82.87	61.87	65.01	52.89	101.01	61.00	USP39	U4/U6.U5 tri-snRNP-associated protein 2 [Medicago truncatula]	Genetic Information Processing	Transcription	ko03040//Spliceosome	K12847	-	-	-	--
MS.gene006538	0.000	0.000	0.000	0.000	2.594	0.548	9.847	1.198	2.288	0.686	1.775	1.413	0.671	1.325	0.000	0.00	0.00	0.00	0.00	25.60	5.61	85.56	11.84	21.86	6.66	17.11	13.48	5.28	11.06	0.00	PPP4R2r	serine/threonine-protein phosphatase 4 regulatory subunit 2-A [Medicago truncatula]	-	-	-	-	-	-	-	--
MS.gene006540	0.000	0.000	0.000	0.000	0.707	0.000	21.115	3.560	3.659	0.000	3.635	0.000	0.000	2.933	0.000	0.00	0.00	0.00	0.00	4.97	0.00	130.76	25.08	24.92	0.00	24.97	0.00	0.00	17.45	0.00	Arf79F	ADP-ribosylation factor [Medicago truncatula]	-	-	-	-	GO:0043231//intracellular membrane-bounded organelle	GO:0003824//catalytic activity;GO:0032550//purine ribonucleoside binding	GO:0009725//response to hormone;GO:0010467//gene expression;GO:0015031//protein transport;GO:0019222//regulation of metabolic process;GO:0034645//cellular macromolecule biosynthetic process;GO:0035556//intracellular signal transduction;GO:0044238//primary metabolic process	--
MS.gene006563	4.418	4.208	2.714	0.000	0.000	0.000	4.206	3.567	1.763	4.827	1.951	5.232	4.831	1.374	1.589	103.08	98.45	59.33	0.00	0.00	0.00	81.60	78.73	37.61	104.67	41.98	111.41	84.94	25.62	29.88	atad3	ATPase family AAA domain-containing protein 3C [Medicago truncatula]	-	-	-	-	GO:0016020//membrane;GO:0043231//intracellular membrane-bounded organelle	GO:0016887//ATPase activity;GO:0032550//purine ribonucleoside binding	GO:0003006//developmental process involved in reproduction;GO:0006221//pyrimidine nucleotide biosynthetic process;GO:0006997//nucleus organization;GO:0016571//histone methylation;GO:0048580//regulation of post-embryonic development	--
MS.gene006570	5.848	5.935	2.518	0.643	0.489	0.680	1.420	1.355	0.729	2.153	0.723	1.125	1.225	1.990	1.018	38.00	38.67	15.33	3.33	3.00	4.33	7.67	8.33	4.33	13.00	4.33	6.67	6.00	10.33	5.33	TIM22-1	mitochondrial import inner membrane translocase subunit TIM22-4 isoform X1 [Medicago truncatula]	-	-	-	-	GO:0009536//plastid;GO:0031224//intrinsic component of membrane;GO:0043234//protein complex	GO:0008320//protein transmembrane transporter activity	GO:0003006//developmental process involved in reproduction;GO:0015031//protein transport	--
MS.gene006582	6.752	6.507	3.783	2.684	1.828	1.527	5.723	4.367	4.197	3.212	1.620	2.703	1.073	0.731	0.895	24.63	23.80	12.93	7.81	6.30	5.46	17.36	15.07	14.00	10.89	5.45	9.00	2.95	2.13	2.63	--	PREDICTED: [Prunus dulcis]	-	-	-	-	-	-	-	--
MS.gene006586	6.148	9.995	4.340	33.993	22.740	45.903	9.690	11.199	15.997	13.462	16.642	21.696	10.743	19.293	13.787	108.63	177.08	71.84	479.06	379.51	795.21	142.37	187.18	258.49	221.06	271.19	349.90	143.04	272.37	196.29	slr0537	pfkB family carbohydrate kinase [Medicago truncatula]	-	-	-	-	GO:0009536//plastid	GO:0016773//phosphotransferase activity, alcohol group as acceptor	GO:0006090//pyruvate metabolic process;GO:0006351//transcription, DNA-templated;GO:0009152//purine ribonucleotide biosynthetic process;GO:0009658//chloroplast organization;GO:0009668//plastid membrane organization;GO:0016310//phosphorylation;GO:0019321//pentose metabolic process	--
MS.gene006592	0.000	0.000	0.000	0.000	2.868	2.351	9.207	8.829	0.000	0.000	0.000	0.000	4.913	0.000	0.000	0.00	0.00	0.00	0.00	70.57	60.06	199.45	217.59	0.00	0.00	0.00	0.00	96.45	0.00	0.00	At1g54610	probable serine/threonine-protein kinase At1g54610 isoform X1 [Medicago truncatula]	-	-	-	-	-	GO:0004674//protein serine/threonine kinase activity;GO:0005488//binding	GO:0006796//phosphate-containing compound metabolic process	--
MS.gene006628	0.867	1.037	0.449	0.604	0.492	0.000	2.918	5.207	2.276	1.393	1.470	0.379	0.822	0.775	0.176	14.00	16.80	6.80	7.78	7.50	0.00	39.18	79.54	33.62	20.91	21.90	5.58	10.00	10.00	2.29	GLK1	probable transcription factor GLK1 isoform X1 [Medicago truncatula]	-	-	-	-	-	GO:0000975//regulatory region DNA binding;GO:0001071//nucleic acid binding transcription factor activity	GO:0006355//regulation of transcription, DNA-templated;GO:0006952//defense response;GO:0007165//signal transduction;GO:0009658//chloroplast organization;GO:0009725//response to hormone;GO:0009909//regulation of flower development;GO:0032268//regulation of cellular protein metabolic process;GO:0044085//cellular component biogenesis;GO:0044802//single-organism membrane organization;GO:0051649//esta…	ARR-B
MS.gene006630	39.964	24.520	9.305	109.865	94.892	169.201	91.485	69.076	201.737	41.365	222.865	20.850	36.865	9.726	12.836	528.48	325.13	115.28	1158.73	1185.19	2193.66	1005.90	864.00	2439.60	508.33	2717.84	251.65	367.34	102.76	136.76	DnaJ-1	dnaJ homolog subfamily B member 13 [Medicago truncatula]	-	-	-	-	-	GO:0005515//protein binding	GO:0000302//response to reactive oxygen species;GO:0009642//response to light intensity;GO:0033554//cellular response to stress;GO:0044267//cellular protein metabolic process	--
MS.gene006640	4.190	4.555	3.176	0.263	0.710	0.641	0.302	0.709	0.550	1.578	2.636	4.499	1.891	3.567	2.496	25.00	27.25	17.75	1.25	4.00	3.75	1.50	4.00	3.00	8.75	14.50	24.50	8.50	17.00	12.00	GRXC9	glutaredoxin-C9 [Medicago truncatula]	-	-	-	-	GO:0044424//intracellular part	GO:0005488//binding;GO:0015036//disulfide oxidoreductase activity	GO:0006605//protein targeting;GO:0006972//hyperosmotic response;GO:0009617//response to bacterium;GO:0009620//response to fungus;GO:0009692//ethylene metabolic process;GO:0009694//jasmonic acid metabolic process;GO:0009755//hormone-mediated signaling pathway;GO:0009863//salicylic acid mediated signaling pathway;GO:0010468//regulation of gene expression;GO:0019725//cellular homeostasis;GO:0031399/…	--
MS.gene00666	0.000	0.000	0.000	0.000	0.000	0.000	1.133	0.436	0.502	0.000	0.000	0.000	0.000	0.000	0.000	0.00	0.00	0.00	0.00	0.00	0.00	22.40	9.82	10.93	0.00	0.00	0.00	0.00	0.00	0.00	At1g10910	pentatricopeptide repeat-containing protein At1g10910, chloroplastic [Medicago truncatula]	-	-	-	-	GO:0009536//plastid	-	-	--
MS.gene006667	3.257	4.743	3.366	0.000	0.000	0.243	1.716	1.760	0.000	2.729	1.633	3.734	1.895	0.904	5.706	41.09	60.00	39.78	0.00	0.00	3.00	18.00	21.00	0.00	32.00	19.00	43.00	18.01	9.11	58.00	BZIP34	basic leucine zipper 34 [Medicago truncatula]	-	-	-	-	GO:0043231//intracellular membrane-bounded organelle	GO:0003677//DNA binding	GO:0006355//regulation of transcription, DNA-templated;GO:0007165//signal transduction;GO:0042221//response to chemical;GO:0048229//gametophyte development	bZIP
MS.gene006700	3.560	4.731	4.652	1.165	1.412	0.921	3.879	3.118	1.213	4.514	3.570	3.899	5.888	5.265	3.330	55.20	73.55	67.57	14.41	20.68	14.00	50.01	45.72	17.20	65.03	51.04	55.17	68.79	65.22	41.60	rplA	50S ribosomal protein L1 [Spatholobus suberectus]	-	-	-	-	GO:0009507//chloroplast;GO:0044391//ribosomal subunit	GO:0005198//structural molecule activity	GO:0010467//gene expression;GO:0016043//cellular component organization;GO:0032774//RNA biosynthetic process;GO:0044710//single-organism metabolic process;GO:0044763//single-organism cellular process	--
MS.gene006721	18.766	20.379	38.425	36.192	9.646	20.533	0.000	2.859	1.031	23.919	15.761	19.261	10.577	11.858	30.246	129.78	141.32	248.97	199.63	63.01	139.22	0.00	18.70	6.52	153.73	100.52	121.58	55.12	65.52	168.54	RPL11	PREDICTED: 60S ribosomal protein L11 [Fragaria vesca subsp. vesca] [Fragaria vesca]	Genetic Information Processing	Translation	ko03010//Ribosome	K02868	GO:0015934//large ribosomal subunit;GO:0043231//intracellular membrane-bounded organelle	GO:0003723//RNA binding;GO:0005198//structural molecule activity	GO:0006259//DNA metabolic process;GO:0009451//RNA modification;GO:0010467//gene expression	--
MS.gene00673	0.000	0.000	0.000	0.000	0.000	1.019	1.990	0.000	1.060	1.365	0.000	0.000	0.000	0.000	0.000	0.00	0.00	0.00	0.00	0.00	133.37	220.98	0.00	129.42	169.41	0.00	0.00	0.00	0.00	0.00	vps13E	pseudo-response regulator 1 [Vigna unguiculata]	-	-	-	-	-	-	-	--
MS.gene006739	33.993	29.000	44.182	162.226	118.373	105.267	49.682	10.461	107.498	41.974	114.335	58.377	57.867	28.974	21.052	395.26	338.12	481.31	1504.48	1300.02	1200.06	480.34	115.06	1143.08	453.56	1226.04	619.54	507.03	269.17	197.23	UBI11	Polyubiquitin [Glycine soja]	-	-	-	-	GO:0043231//intracellular membrane-bounded organelle	-	GO:0006605//protein targeting;GO:0009411//response to UV;GO:0016567//protein ubiquitination;GO:0019941//modification-dependent protein catabolic process	--
MS.gene006743	7.840	11.847	6.195	65.291	3.289	88.272	101.973	20.057	23.925	10.934	6.664	21.399	20.814	9.307	10.360	227.00	343.97	168.06	1507.83	89.95	2505.91	2455.08	549.34	633.51	294.23	177.95	565.52	454.15	215.31	241.71	FAO1	long-chain-alcohol oxidase FAO1 [Medicago truncatula]	-	-	-	-	GO:0031224//intrinsic component of membrane;GO:0043227//membrane-bounded organelle	GO:0000166//nucleotide binding;GO:0016899//oxidoreductase activity, acting on the CH-OH group of donors, oxygen as acceptor	GO:0006950//response to stress;GO:0044281//small molecule metabolic process	--
MS.gene006744	2.066	2.082	3.504	38.044	59.900	37.269	87.487	19.561	56.002	19.473	8.680	15.866	6.404	8.355	9.794	57.39	57.99	91.19	842.85	1571.52	1014.97	2020.62	513.95	1422.57	502.67	222.35	402.24	134.04	185.43	219.19	FAO1	long-chain-alcohol oxidase FAO1 [Medicago truncatula]	-	-	-	-	GO:0031224//intrinsic component of membrane;GO:0043227//membrane-bounded organelle	GO:0000166//nucleotide binding;GO:0016899//oxidoreductase activity, acting on the CH-OH group of donors, oxygen as acceptor	GO:0006950//response to stress;GO:0044281//small molecule metabolic process	--
MS.gene006745	0.892	1.658	0.787	3.623	2.139	5.151	6.439	2.230	7.068	3.062	1.269	4.691	2.103	3.513	2.402	19.29	35.95	15.94	62.48	43.68	109.19	115.76	45.60	139.76	61.53	25.31	92.57	34.26	60.69	41.84	--	AP-5 complex subunit zeta-1 [Medicago truncatula]	-	-	-	-	GO:0030119//AP-type membrane coat adaptor complex	-	GO:0019538//protein metabolic process	--
MS.gene006752	0.000	0.000	0.000	3.377	0.296	0.000	0.306	0.448	3.151	0.923	0.491	1.096	2.270	1.699	0.262	0.00	0.00	0.00	35.92	3.73	0.00	3.39	5.65	38.43	11.44	6.04	13.34	22.81	18.11	2.82	THI1	thiazole biosynthetic enzyme [Medicago sativa]	Metabolism;Metabolism	Global and overview maps;Metabolism of cofactors and vitamins	ko01100//Metabolic pathways;ko00730//Thiamine metabolism	K03146;K03146	GO:0009526//plastid envelope;GO:0009532//plastid stroma	GO:0046914//transition metal ion binding;GO:0046983//protein dimerization activity	GO:0005982//starch metabolic process;GO:0005984//disaccharide metabolic process;GO:0006468//protein phosphorylation;GO:0006772//thiamine metabolic process;GO:0009416//response to light stimulus;GO:0009617//response to bacterium;GO:0009893//positive regulation of metabolic process;GO:0018131//oxazole or thiazole biosynthetic process;GO:0033554//cellular response to stress;GO:0043269//regulation of…	--
MS.gene006778	0.000	0.000	0.125	0.093	0.000	0.235	0.313	0.344	0.125	0.662	0.656	0.906	0.341	0.074	0.192	0.00	0.00	3.42	2.15	0.00	6.72	7.57	9.47	3.34	17.91	17.61	24.06	7.47	1.72	4.51	At1g03100	pentatricopeptide repeat-containing protein At1g03100, mitochondrial [Medicago truncatula]	-	-	-	-	GO:0043231//intracellular membrane-bounded organelle	-	-	--
MS.gene006790	2.000	2.013	2.646	3.386	7.610	13.626	8.836	0.982	3.555	1.930	8.492	1.766	1.303	8.190	7.770	25.92	26.16	32.12	34.99	93.13	173.11	95.20	12.04	42.13	23.24	101.48	20.89	12.72	84.79	81.12	PHL8	myb family transcription factor PHL8 isoform X1 [Medicago truncatula]	-	-	-	-	-	GO:0005488//binding	GO:0009755//hormone-mediated signaling pathway;GO:0010468//regulation of gene expression	ARR-B
MS.gene006791	0.000	0.000	0.000	0.000	1.629	7.650	14.845	2.296	7.556	0.000	2.525	0.000	0.000	0.869	0.281	0.00	0.00	0.00	0.00	27.36	133.38	219.51	38.62	122.88	0.00	41.41	0.00	0.00	12.34	4.03	CDF3	cyclic dof factor 1 [Medicago truncatula]	-	-	-	-	-	-	GO:0010468//regulation of gene expression	C2C2-Dof
MS.gene006804	0.374	0.182	0.551	1.004	0.469	0.990	0.597	1.745	1.231	1.111	1.586	0.948	2.335	1.459	4.916	5.32	2.59	7.33	11.38	6.29	13.80	7.06	23.46	16.00	14.67	20.79	12.30	25.01	16.57	56.29	MYB106	transcription factor MYB106 [Medicago truncatula]	-	-	-	-	-	GO:0005488//binding	-	ARR-B
MS.gene006807	1.051	1.746	1.881	0.042	0.240	0.069	0.976	0.739	0.000	0.799	1.021	2.310	0.981	1.150	2.699	15.54	25.88	26.05	0.50	3.35	1.00	12.00	10.33	0.00	10.98	13.92	31.17	10.93	13.58	32.15	--	neurofilament medium polypeptide [Medicago truncatula]	-	-	-	-	GO:0005623//cell	-	GO:0006605//protein targeting	--
MS.gene006821	1.648	0.334	2.644	1.354	1.026	0.123	0.000	0.000	0.000	1.365	0.442	0.515	0.124	6.552	1.981	23.86	4.85	35.86	15.64	14.03	1.75	0.00	0.00	0.00	18.37	5.90	6.80	1.35	75.79	23.11	WRKY3	probable WRKY transcription factor 3 [Medicago truncatula]	-	-	-	-	-	GO:0003677//DNA binding	GO:0010468//regulation of gene expression	WRKY
MS.gene006822	0.822	0.376	0.000	11.488	11.297	13.768	0.000	0.389	0.000	3.520	6.753	7.327	0.000	18.045	15.628	9.28	4.25	0.00	103.41	120.42	152.34	0.00	4.15	0.00	36.92	70.28	75.47	0.00	162.71	142.11	--	PREDICTED: membrane [Prunus dulcis]	-	-	-	-	GO:0009528//plastid inner membrane	-	-	--
MS.gene006824	0.000	0.000	0.000	1.627	0.767	0.084	0.000	0.392	0.000	0.178	1.140	0.000	0.000	1.690	2.080	0.00	0.00	0.00	52.07	29.06	3.30	0.00	14.88	0.00	6.63	42.20	0.00	0.00	54.17	67.25	--	inorganic phosphate transporter 1-4 [Spatholobus suberectus]	-	-	-	-	-	-	-	--
MS.gene006832	159.659	198.329	196.724	19.955	42.820	13.808	134.513	258.597	23.182	57.920	98.281	136.008	56.886	113.394	97.722	533.89	665.00	616.31	53.22	135.24	45.27	374.00	817.93	70.89	179.99	303.08	415.10	143.34	302.95	263.29	--	hypothetical protein MtrunA17_Chr4g0042971 [Medicago truncatula]	-	-	-	-	-	-	-	--
MS.gene006833	18.597	26.480	19.352	8.504	9.039	10.139	24.337	30.541	10.617	12.713	11.289	9.738	8.694	6.148	8.418	53.00	75.67	51.67	19.33	24.33	28.33	57.67	82.33	27.67	33.67	29.67	25.33	18.67	14.00	19.33	--	hypothetical protein MTR_4g082883 [Medicago truncatula]	-	-	-	-	-	-	-	--
MS.gene006834	81.516	86.737	91.119	4.780	6.164	13.434	16.875	18.322	3.745	12.432	20.657	51.338	30.856	25.186	34.410	254.00	271.00	266.00	11.88	18.14	41.04	43.72	54.00	10.67	36.00	59.36	146.00	72.45	62.70	86.39	--	uncharacterized protein LOC11446301 [Medicago truncatula]	-	-	-	-	-	-	-	--
MS.gene006846	0.000	0.000	0.000	2.186	0.336	0.323	1.525	0.503	0.347	0.853	2.063	2.258	2.104	1.191	0.197	0.00	0.00	0.00	11.00	2.00	2.00	8.00	3.00	2.00	5.00	12.00	13.00	10.00	6.00	1.00	--	phospholipase A-2-activating protein [Medicago truncatula]	Genetic Information Processing	Folding, sorting and degradation	ko04141//Protein processing in endoplasmic reticulum	K14018	GO:0005911//cell-cell junction;GO:0043231//intracellular membrane-bounded organelle;GO:0044444//cytoplasmic part	-	GO:0044763//single-organism cellular process	--
MS.gene006851	20.426	16.040	39.100	2.926	8.839	10.124	5.835	0.814	1.415	6.457	2.377	7.091	10.991	9.145	5.296	148.25	116.73	265.87	16.94	60.59	72.04	35.21	5.59	9.39	43.55	15.91	46.97	60.11	53.03	30.97	PDCB2	PLASMODESMATA CALLOSE-BINDING PROTEIN 4 [Medicago truncatula]	-	-	-	-	-	GO:0003824//catalytic activity	-	--
MS.gene006852	2.259	4.743	0.338	0.398	0.441	1.698	0.000	0.000	0.000	1.877	1.388	2.123	1.648	7.051	1.968	28.50	60.00	4.00	4.00	5.25	21.00	0.00	0.00	0.00	22.00	16.15	24.44	15.67	71.07	20.00	bphD	hydrolase YugF [Spatholobus suberectus]	-	-	-	-	-	GO:0003824//catalytic activity	-	--
MS.gene006860	725.307	765.587	924.028	389.589	400.154	466.815	612.283	89.549	506.361	419.605	424.287	351.060	457.754	266.387	395.028	14965.70	15839.70	17862.57	6411.36	7798.38	9443.49	10504.55	1747.71	9554.63	8045.93	8073.52	6611.28	7117.23	4391.49	6567.33	Bp10	L-ascorbate oxidase homolog [Medicago truncatula]	Metabolism;Metabolism	Global and overview maps;Carbohydrate metabolism	ko01100//Metabolic pathways;ko00053//Ascorbate and aldarate metabolism	K00423;K00423	-	GO:0016682//oxidoreductase activity, acting on diphenols and related substances as donors, oxygen as acceptor	GO:0009664//plant-type cell wall organization;GO:0044710//single-organism metabolic process	--
MS.gene006882	0.085	0.114	0.090	0.300	1.344	0.829	1.763	0.339	2.168	1.092	0.575	0.649	1.744	2.597	2.255	1.34	1.80	1.32	3.76	19.92	12.75	23.00	5.03	31.11	15.93	8.32	9.30	20.62	32.56	28.52	OFUT23	O-fucosyltransferase 23 [Medicago truncatula]	-	-	-	-	-	GO:0016740//transferase activity	-	--
MS.gene006884	0.000	0.000	0.000	3.452	5.262	3.482	2.582	0.226	2.462	0.771	0.086	1.303	0.000	0.598	0.851	0.00	0.00	0.00	34.59	62.45	42.90	26.98	2.69	28.29	9.00	1.00	14.94	0.00	6.00	8.62	ZIP10	zinc/iron transporter [Medicago truncatula]	-	-	-	-	GO:0031224//intrinsic component of membrane	GO:0016628//oxidoreductase activity, acting on the CH-CH group of donors, NAD or NADP as acceptor;GO:0046915//transition metal ion transmembrane transporter activity	GO:0001101//response to acid chemical;GO:0006826//iron ion transport;GO:0006829//zinc II ion transport;GO:0009267//cellular response to starvation;GO:0015698//inorganic anion transport;GO:0042044//fluid transport;GO:0044710//single-organism metabolic process	--
MS.gene006886	2.271	2.999	5.653	1.188	0.401	0.423	0.489	0.644	0.635	2.543	1.410	3.171	0.000	9.358	2.416	29.00	38.39	67.62	12.10	4.84	5.29	5.19	7.78	7.42	30.17	16.60	36.95	0.00	95.46	24.85	GLC1	glucan endo-1,3-beta-glucosidase [Medicago truncatula]	-	-	-	-	-	GO:0008422//beta-glucosidase activity	GO:0044238//primary metabolic process	--
MS.gene006897	11.816	16.191	16.208	74.906	37.122	39.586	0.000	24.215	17.567	17.494	36.650	49.306	26.876	6.457	21.220	146.37	201.11	188.11	740.08	434.34	480.78	0.00	283.74	199.01	201.39	418.69	557.47	250.88	63.91	211.80	yqjG	glutathione S-transferase omega-like protein [Trifolium pratense]	-	-	-	-	GO:0044444//cytoplasmic part	GO:0003824//catalytic activity	GO:0009725//response to hormone;GO:0010038//response to metal ion;GO:0045491//xylan metabolic process	--
MS.gene006910	17.646	18.131	13.034	3.734	4.907	3.120	6.263	6.705	4.000	4.482	7.458	7.874	5.025	8.197	4.053	565.26	582.37	391.16	95.39	148.47	97.99	166.82	203.17	117.18	133.43	220.31	230.21	121.30	209.80	104.60	NAP1	protein NAP1 [Arachis hypogaea]	-	-	-	-	GO:0031090//organelle membrane;GO:0043231//intracellular membrane-bounded organelle;GO:0043234//protein complex	GO:0005488//binding	GO:0000904//cell morphogenesis involved in differentiation;GO:0003006//developmental process involved in reproduction;GO:0006355//regulation of transcription, DNA-templated;GO:0007015//actin filament organization;GO:0007049//cell cycle;GO:0007389//pattern specification process;GO:0009933//meristem structural organization;GO:0010053//root epidermal cell differentiation;GO:0016049//cell growth;GO:0…	--
MS.gene006911	19.496	18.429	16.759	6.964	6.929	4.375	11.278	10.614	6.742	14.440	12.446	12.959	11.987	12.494	9.965	236.33	224.00	190.33	67.33	79.33	52.00	113.67	121.70	74.74	162.67	139.13	143.37	109.49	121.00	97.33	NRPB3	DNA-directed RNA polymerases II, IV and V subunit 3 [Medicago truncatula]	Genetic Information Processing	Transcription	ko03020//RNA polymerase	K03011	GO:0043232//intracellular non-membrane-bounded organelle;GO:0044451//nucleoplasm part;GO:0055029//nuclear DNA-directed RNA polymerase complex	GO:0003676//nucleic acid binding;GO:0005515//protein binding;GO:0034062//RNA polymerase activity	GO:0034645//cellular macromolecule biosynthetic process	--
MS.gene006917	0.000	0.000	0.472	0.000	0.000	0.667	4.871	3.527	1.690	0.000	2.335	0.657	0.198	0.000	6.814	0.00	0.00	3.06	0.00	0.00	4.52	28.01	23.07	10.69	0.00	14.89	4.15	1.03	0.00	37.97	ZBP14	14 kDa zinc-binding protein isoform X2 [Medicago truncatula]	-	-	-	-	GO:0009536//plastid;GO:0016020//membrane;GO:0042579//microbody	GO:0016772//transferase activity, transferring phosphorus-containing groups;GO:0016819//hydrolase activity, acting on acid anhydrides, in sulfonyl-containing anhydrides	GO:0006163//purine nucleotide metabolic process	--
MS.gene006925	10.736	4.030	3.173	29.362	34.994	156.549	49.205	55.269	183.766	9.453	103.884	15.944	6.872	7.919	17.795	96.28	36.24	26.66	210.01	296.40	1376.42	366.90	468.82	1507.06	78.78	859.14	130.50	46.44	56.74	128.58	Cacybp	calcyclin-binding protein [Medicago truncatula]	-	-	-	-	GO:0016020//membrane;GO:0043231//intracellular membrane-bounded organelle	GO:0043169//cation binding	GO:0000302//response to reactive oxygen species;GO:0009642//response to light intensity;GO:0033554//cellular response to stress;GO:0044267//cellular protein metabolic process	--
MS.gene006936	11.473	11.198	6.706	65.252	37.230	43.944	74.231	72.375	98.160	9.505	30.632	19.932	13.606	18.129	41.718	286.87	280.74	157.08	1301.25	879.22	1077.25	1543.26	1711.68	2244.47	220.85	706.32	454.86	256.35	362.16	840.44	SULTR3;3	probable sulfate transporter 3.3 [Medicago truncatula]	-	-	-	-	GO:0005911//cell-cell junction;GO:0031224//intrinsic component of membrane	GO:0015103//inorganic anion transmembrane transporter activity;GO:0015291//secondary active transmembrane transporter activity	GO:0008272//sulfate transport;GO:0044763//single-organism cellular process	--
MS.gene006948	10.460	9.449	5.555	3.667	2.080	2.487	1.794	2.932	2.031	4.152	3.171	7.170	5.340	6.161	5.817	335.46	303.85	166.91	93.81	63.00	78.20	47.84	88.94	59.58	123.76	93.80	209.88	129.04	157.88	150.31	SCPL50	serine carboxypeptidase-like 50 [Medicago truncatula]	-	-	-	-	GO:0043231//intracellular membrane-bounded organelle	GO:0004180//carboxypeptidase activity	GO:0019538//protein metabolic process	--
MS.gene006967	213.586	225.369	209.673	16.604	11.684	24.417	286.484	561.109	31.005	305.470	611.227	265.081	209.993	158.104	170.052	1258.00	1331.00	1157.00	78.00	65.00	141.00	1403.00	3126.00	167.00	1672.00	3320.00	1425.00	932.00	744.00	807.00	dnaJ1	chaperone protein dnaJ 20, chloroplastic isoform X2 [Medicago truncatula]	-	-	-	-	GO:0044424//intracellular part	-	GO:0000302//response to reactive oxygen species;GO:0009642//response to light intensity;GO:0044267//cellular protein metabolic process	--
MS.gene006974	23.247	26.812	13.832	4.632	5.115	3.536	13.125	9.374	3.356	32.844	11.156	22.917	22.629	86.009	29.487	409.00	473.00	228.00	65.00	85.00	61.00	192.00	156.00	54.00	537.00	181.00	368.00	300.00	1209.00	418.00	At4g06744	small subunit ribosomal protein S3Ae [Spatholobus suberectus]	-	-	-	-	GO:0009536//plastid	-	GO:0006796//phosphate-containing compound metabolic process;GO:0007154//cell communication;GO:0051716//cellular response to stimulus	--
MS.gene006985	10.025	8.498	8.828	1.885	1.327	1.789	2.713	10.599	4.108	3.776	2.174	5.476	4.324	5.960	3.422	40.00	34.00	33.00	6.00	5.00	7.00	9.00	40.00	14.99	14.00	8.00	19.94	13.00	19.00	11.00	MUB3	membrane-anchored ubiquitin-fold protein 3 [Medicago truncatula]	-	-	-	-	GO:0016020//membrane	-	-	--
MS.gene006997	2.464	1.332	0.930	0.829	2.429	0.000	0.000	0.000	0.000	2.338	2.569	9.290	3.949	0.941	2.662	29.80	16.16	10.54	8.00	27.75	0.00	0.00	0.00	0.00	26.28	28.66	102.57	36.00	9.09	25.94	ZSD1	zerumbone synthase [Medicago truncatula]	-	-	-	-	-	GO:0016491//oxidoreductase activity	GO:0010087//phloem or xylem histogenesis;GO:0044260//cellular macromolecule metabolic process;GO:0044710//single-organism metabolic process	--
MS.gene007012	3.788	2.217	2.341	12.938	8.122	5.017	8.049	8.151	8.908	1.873	2.646	2.910	4.424	4.237	0.990	19.00	11.15	11.00	51.76	38.48	24.67	33.57	38.67	40.86	8.73	12.24	13.32	16.72	16.98	4.00	--	secreted acidic protein 2 [Medicago truncatula]	-	-	-	-	-	-	-	--
MS.gene007020	0.000	1.156	1.003	13.113	12.516	11.249	3.988	14.612	10.655	14.748	8.303	12.036	6.754	10.657	9.474	0.00	16.16	13.10	145.85	164.86	153.80	46.24	192.75	135.88	191.13	106.79	153.20	70.97	118.74	106.45	CCR4-2	carbon catabolite repressor-like protein [Medicago truncatula]	Genetic Information Processing	Folding, sorting and degradation	ko03018//RNA degradation	K12603	-	GO:0003824//catalytic activity	GO:0090501//RNA phosphodiester bond hydrolysis	--
MS.gene00704	0.000	0.042	0.000	0.000	0.011	0.000	0.038	0.118	0.011	0.479	0.276	0.662	0.014	0.332	0.132	0.00	1.33	0.00	0.00	0.33	0.00	1.00	3.50	0.33	14.00	8.00	19.00	0.33	8.33	3.33	UPL5	E3 ubiquitin-protein ligase UPL5 [Medicago truncatula]	-	-	-	-	GO:0044424//intracellular part	GO:0005488//binding;GO:0019787//ubiquitin-like protein transferase activity	GO:0000302//response to reactive oxygen species;GO:0001101//response to acid chemical;GO:0007165//signal transduction;GO:0010260//organ senescence;GO:0032446//protein modification by small protein conjugation	--
MS.gene007066	14.439	11.971	8.879	3.194	1.886	1.373	5.201	5.557	4.918	4.536	4.970	5.106	6.209	5.521	4.336	62.00	51.54	35.72	10.94	7.65	5.78	18.57	22.57	19.31	18.10	19.68	20.01	20.09	18.94	15.00	RPL35AA	60S ribosomal protein L35a-1 [Medicago truncatula]	Genetic Information Processing	Translation	ko03010//Ribosome	K02917	GO:0015934//large ribosomal subunit	GO:0005198//structural molecule activity	GO:0010467//gene expression;GO:0022613//ribonucleoprotein complex biogenesis	--
MS.gene007067	57.439	53.867	23.764	0.613	4.068	6.052	5.367	8.435	7.897	2.737	7.387	0.000	12.050	14.120	8.983	246.64	231.93	95.60	2.10	16.50	25.48	19.16	34.26	31.01	10.92	29.25	0.00	38.99	48.44	31.08	RPL35AA	60S ribosomal protein L35a-1 [Medicago truncatula]	Genetic Information Processing	Translation	ko03010//Ribosome	K02917	GO:0015934//large ribosomal subunit	GO:0005198//structural molecule activity	GO:0010467//gene expression;GO:0022613//ribonucleoprotein complex biogenesis	--
MS.gene007089	0.635	0.746	0.194	0.469	1.030	0.630	0.953	1.274	1.798	1.454	1.162	0.220	2.667	3.167	2.125	10.18	12.00	2.92	6.00	15.60	9.90	12.71	19.33	26.36	21.67	17.18	3.22	32.23	40.58	27.46	WDL4	protein WVD2-like 4 [Medicago truncatula]	-	-	-	-	-	-	-	--
MS.gene007098	2.458	3.603	7.311	5.816	0.658	1.320	0.000	0.000	0.000	0.000	0.000	5.364	0.000	0.000	0.000	32.56	47.87	90.75	61.46	8.23	17.15	0.00	0.00	0.00	0.00	0.00	64.86	0.00	0.00	0.00	--	START-2 domain protein [Medicago truncatula]	-	-	-	-	GO:0016020//membrane;GO:0043231//intracellular membrane-bounded organelle	-	-	--
MS.gene007099	2.944	2.328	2.139	0.000	0.434	0.000	0.125	0.000	0.000	0.000	1.562	0.596	0.000	0.097	0.000	13.65	10.82	9.29	0.00	1.90	0.00	0.48	0.00	0.00	0.00	6.68	2.52	0.00	0.36	0.00	--	WD repeat-containing protein 74 [Medicago truncatula]	-	-	-	-	GO:0044424//intracellular part	-	-	--
MS.gene007123	15.952	17.652	12.829	34.335	39.802	31.767	15.451	15.302	38.286	17.423	8.663	22.183	15.049	21.111	14.749	404.93	449.28	305.10	695.12	954.23	790.58	326.11	367.40	888.74	411.00	202.78	513.93	287.84	428.13	301.64	BLH1	BEL1-like homeodomain protein 1 [Medicago truncatula]	-	-	-	-	GO:0043231//intracellular membrane-bounded organelle	GO:0003677//DNA binding;GO:0046983//protein dimerization activity	GO:0000741//karyogamy;GO:0001101//response to acid chemical;GO:0006807//nitrogen compound metabolic process;GO:0006950//response to stress;GO:0007165//signal transduction;GO:0009608//response to symbiont;GO:0009725//response to hormone;GO:0009889//regulation of biosynthetic process;GO:0010218//response to far red light;GO:0010468//regulation of gene expression;GO:0034645//cellular macromolecule b…	--
MS.gene007148	11.836	8.164	6.754	3.320	2.721	0.844	2.938	2.275	0.827	1.603	1.795	3.226	3.734	4.444	2.124	71.51	49.46	38.23	16.00	15.53	5.00	14.76	13.00	4.57	9.00	10.00	17.79	17.00	21.45	10.34	--	NifU-like domain-containing protein [Glycine max]	-	-	-	-	GO:0009532//plastid stroma	-	GO:0006355//regulation of transcription, DNA-templated;GO:0006739//NADP metabolic process;GO:0008652//cellular amino acid biosynthetic process	--
MS.gene007153	0.642	0.594	0.440	1.610	1.796	0.982	2.592	1.648	2.206	1.431	1.243	1.155	1.095	1.262	1.081	7.00	6.50	4.50	14.00	18.50	10.50	23.50	17.00	22.00	14.50	12.50	11.50	9.00	11.00	9.50	OFP13	transcription repressor OFP13 [Medicago truncatula]	-	-	-	-	-	-	GO:0006355//regulation of transcription, DNA-templated	OFP
MS.gene007171	13.926	11.171	11.298	3.381	3.424	3.434	2.530	5.154	2.518	18.885	7.741	13.844	0.000	7.346	5.148	178.86	143.87	135.95	34.63	41.54	43.24	27.02	62.61	29.57	225.41	91.69	162.29	0.00	75.38	53.27	At3g44326	probable F-box protein At2g36090 [Medicago truncatula]	-	-	-	-	-	-	GO:0000160//phosphorelay signal transduction system;GO:0001101//response to acid chemical;GO:0002252//immune effector process;GO:0006972//hyperosmotic response;GO:0009408//response to heat;GO:0009692//ethylene metabolic process;GO:0009755//hormone-mediated signaling pathway;GO:0010243//response to organonitrogen compound	--
MS.gene007186	28.506	21.473	29.432	7.898	3.979	10.403	8.459	3.580	0.000	29.036	25.538	25.923	6.285	10.769	11.293	235.06	177.54	227.37	51.94	30.99	84.10	58.00	27.92	0.00	222.50	194.20	195.10	39.05	70.95	75.03	--	Senescence regulator S40 [Spatholobus suberectus]	-	-	-	-	-	-	-	--
MS.gene007189	61.201	51.133	35.275	15.943	12.527	10.959	25.681	22.501	19.780	17.928	20.203	20.190	27.073	17.618	17.470	300.00	251.33	162.00	62.33	58.00	52.67	104.67	104.33	88.67	81.67	91.33	90.33	100.00	69.00	69.00	UBICEP52-7	PREDICTED: ubiquitin-60S ribosomal protein L40 isoform X1 [Lupinus angustifolius]	Genetic Information Processing	Translation	ko03010//Ribosome	K02927	GO:0030529//intracellular ribonucleoprotein complex;GO:0043231//intracellular membrane-bounded organelle	GO:0005198//structural molecule activity;GO:0016491//oxidoreductase activity	GO:0010467//gene expression;GO:0044710//single-organism metabolic process	--
MS.gene007190	27.994	29.056	19.555	11.228	12.839	11.287	3.417	7.360	8.421	28.431	19.980	34.941	3.696	19.730	16.940	406.35	422.92	265.94	129.99	176.03	160.63	41.24	101.06	111.78	383.52	267.46	462.92	40.43	228.82	198.12	At5g59540	1-aminocyclopropane-1-carboxylate oxidase homolog 4 [Medicago truncatula]	-	-	-	-	-	GO:0016706//oxidoreductase activity, acting on paired donors, with incorporation or reduction of molecular oxygen, 2-oxoglutarate as one donor, and incorporation of one atom each of oxygen into both donors;GO:0043169//cation binding;GO:0097159//organic cyclic compound binding	GO:0001101//response to acid chemical;GO:0015698//inorganic anion transport;GO:0044710//single-organism metabolic process	--
MS.gene007198	16.036	16.937	13.483	4.417	4.699	2.524	10.972	10.372	5.328	11.252	8.915	10.860	8.699	15.942	11.780	304.67	322.67	240.00	66.94	84.33	47.02	173.33	186.39	92.57	198.67	156.21	188.33	124.55	242.00	180.33	FFC	signal recognition particle 54 kDa protein, chloroplastic isoform X1 [Medicago truncatula]	Genetic Information Processing	Folding, sorting and degradation	ko03060//Protein export	K03106	GO:0009532//plastid stroma;GO:0048500//signal recognition particle	GO:0003723//RNA binding;GO:0017111//nucleoside-triphosphatase activity;GO:0032550//purine ribonucleoside binding;GO:0042277//peptide binding	GO:0002252//immune effector process;GO:0006090//pyruvate metabolic process;GO:0006613//cotranslational protein targeting to membrane;GO:0030422//production of siRNA involved in RNA interference;GO:0043623//cellular protein complex assembly	--
MS.gene007224	4.981	2.520	6.065	0.000	0.000	10.494	0.006	0.000	5.296	28.606	19.791	20.165	0.000	21.183	12.280	74.38	37.74	84.86	0.00	0.00	153.65	0.08	0.00	72.32	397.00	272.56	274.85	0.00	252.74	147.76	LPEAT1	lysophospholipid acyltransferase LPEAT1 isoform X1 [Medicago truncatula]	Metabolism;Metabolism;Metabolism	Global and overview maps;Lipid metabolism;Lipid metabolism	ko01100//Metabolic pathways;ko00564//Glycerophospholipid metabolism;ko00565//Ether lipid metabolism	K13510;K13510;K13510	GO:0031090//organelle membrane;GO:0031224//intrinsic component of membrane;GO:0043231//intracellular membrane-bounded organelle	GO:0016747//transferase activity, transferring acyl groups other than amino-acyl groups	GO:0046471//phosphatidylglycerol metabolic process	--
MS.gene007228	0.218	0.363	0.466	19.323	20.320	14.607	16.350	12.604	30.208	2.034	2.838	3.186	0.675	1.274	0.722	1.50	2.50	3.00	106.00	132.00	98.50	93.50	82.00	190.00	13.00	18.00	20.00	3.50	7.00	4.00	BIC1	protein BIC1 isoform X1 [Medicago truncatula]	-	-	-	-	-	-	GO:0009411//response to UV;GO:0009812//flavonoid metabolic process;GO:0034285//response to disaccharide	--
MS.gene007260	6.241	4.467	5.277	16.008	17.813	10.682	15.114	12.366	17.870	8.877	8.521	9.329	5.225	6.443	5.247	208.21	149.44	164.95	425.96	561.31	349.42	419.28	390.25	545.21	275.23	262.16	284.08	131.36	171.74	141.06	SBEI	1,4-alpha-glucan-branching enzyme 1, chloroplastic/amyloplastic isoform X1 [Medicago truncatula]	Metabolism;Metabolism;Metabolism	Global and overview maps;Global and overview maps;Carbohydrate metabolism	ko01100//Metabolic pathways;ko01110//Biosynthesis of secondary metabolites;ko00500//Starch and sucrose metabolism	K00700;K00700;K00700	GO:0009532//plastid stroma	GO:0016758//transferase activity, transferring hexosyl groups;GO:0016798//hydrolase activity, acting on glycosyl bonds;GO:0043167//ion binding	GO:0005977//glycogen metabolic process;GO:0005982//starch metabolic process;GO:0009059//macromolecule biosynthetic process;GO:0044767//single-organism developmental process;GO:0071555//cell wall organization	--
MS.gene007337	45.959	32.802	8.388	4.901	0.000	0.000	0.000	0.000	6.780	6.401	2.545	0.000	0.000	0.000	0.000	190.36	136.23	32.55	16.19	0.00	0.00	0.00	0.00	25.68	24.64	9.72	0.00	0.00	0.00	0.00	RPL24	60S ribosomal protein L24 [Medicago truncatula]	Genetic Information Processing	Translation	ko03010//Ribosome	K02896	GO:0009536//plastid;GO:0015934//large ribosomal subunit;GO:0016020//membrane	-	GO:0009451//RNA modification;GO:0009755//hormone-mediated signaling pathway;GO:0010467//gene expression;GO:0022613//ribonucleoprotein complex biogenesis;GO:0048438//floral whorl development	--
MS.gene007353	10.890	9.861	7.321	0.000	11.335	5.452	0.000	0.000	0.000	0.000	2.332	0.000	2.390	0.000	0.000	268.98	244.22	169.41	0.00	264.42	132.03	0.00	0.00	0.00	0.00	53.11	0.00	44.48	0.00	0.00	CTN	cactin isoform X1 [Medicago truncatula]	-	-	-	-	-	-	-	--
MS.gene007370	0.000	0.091	0.250	2.692	0.000	0.131	2.972	0.527	1.247	2.025	4.475	5.065	3.841	0.214	3.446	0.00	5.94	15.28	139.91	0.00	8.38	161.06	32.48	74.31	122.61	268.97	301.24	188.60	11.16	180.96	SGR6	protein SHOOT GRAVITROPISM 6 isoform X1 [Medicago truncatula]	-	-	-	-	-	-	-	--
MS.gene007375	25.652	31.207	27.132	8.003	18.575	21.476	7.072	11.908	7.149	3.588	16.158	0.273	11.133	0.275	7.375	305.10	372.18	302.33	75.92	208.66	250.43	69.94	133.96	77.76	39.66	177.23	2.96	99.78	2.61	70.68	TIM	triosephosphate isomerase, chloroplastic [Medicago truncatula]	Metabolism;Metabolism;Metabolism;Metabolism;Metabolism;Metabolism;Metabolism;Metabolism	Global and overview maps;Global and overview maps;Global and overview maps;Global and overview maps;Carbohydrate metabolism;Carbohydrate metabolism;Carbohydrate metabolism;Energy metabolism	ko01100//Metabolic pathways;ko01110//Biosynthesis of secondary metabolites;ko01200//Carbon metabolism;ko01230//Biosynthesis of amino acids;ko00010//Glycolysis / Gluconeogenesis;ko00562//Inositol phosphate metabolism;ko00051//Fructose and mannose metabolism;ko00710//Carbon fixation by Calvin cycle	K01803;K01803;K01803;K01803;K01803;K01803;K01803;K01803	GO:0005576//extracellular region;GO:0005911//cell-cell junction;GO:0009526//plastid envelope;GO:0009532//plastid stroma;GO:0030312//external encapsulating structure;GO:0031090//organelle membrane	GO:0016861//intramolecular oxidoreductase activity, interconverting aldoses and ketoses;GO:0046914//transition metal ion binding	GO:0000003//reproduction;GO:0000097//sulfur amino acid biosynthetic process;GO:0006006//glucose metabolic process;GO:0006071//glycerol metabolic process;GO:0006090//pyruvate metabolic process;GO:0006511//ubiquitin-dependent protein catabolic process;GO:0006544//glycine metabolic process;GO:0006568//tryptophan metabolic process;GO:0006641//triglyceride metabolic process;GO:0006739//NADP metabolic …	--
MS.gene007378	8.156	8.378	7.998	1.429	2.215	3.199	1.913	3.428	4.273	1.781	6.512	3.602	3.222	4.392	2.384	97.00	99.92	89.12	13.56	24.88	37.30	18.92	38.57	46.48	19.69	71.43	39.10	28.88	41.74	22.85	TSA1	tryptophan synthase alpha chain [Medicago truncatula]	Metabolism;Metabolism;Metabolism;Metabolism;Metabolism	Global and overview maps;Global and overview maps;Global and overview maps;Amino acid metabolism;Amino acid metabolism	ko01100//Metabolic pathways;ko01110//Biosynthesis of secondary metabolites;ko01230//Biosynthesis of amino acids;ko00260//Glycine, serine and threonine metabolism;ko00400//Phenylalanine, tyrosine and tryptophan biosynthesis	K01695;K01695;K01695;K01695;K01695	-	-	-	--
MS.gene007383	0.000	0.000	0.000	10.848	0.000	0.000	0.402	0.260	0.000	1.139	1.483	2.139	4.233	0.000	9.581	0.00	0.00	0.00	154.19	0.00	0.00	5.96	4.39	0.00	18.86	24.37	34.80	56.84	0.00	137.58	B'BETA	serine/threonine protein phosphatase 2A 57 kDa regulatory subunit B' beta isoform [Medicago truncatula]	Genetic Information Processing	Translation	ko03015//mRNA surveillance pathway	K11584	GO:0008287//protein serine/threonine phosphatase complex;GO:0043231//intracellular membrane-bounded organelle	GO:0019888//protein phosphatase regulator activity	GO:0016310//phosphorylation;GO:0019222//regulation of metabolic process;GO:0050794//regulation of cellular process	--
MS.gene007390	30.439	25.370	15.824	4.890	8.946	9.076	3.095	9.402	11.731	3.634	8.863	4.133	8.645	8.193	3.569	173.50	145.00	84.50	22.23	48.16	50.72	14.67	50.69	61.15	19.25	46.59	21.50	37.13	37.31	16.39	CDC25	rhodanese/cell cycle control phosphatase superfamily protein [Medicago truncatula]	-	-	-	-	GO:0009536//plastid	GO:0004721//phosphoprotein phosphatase activity;GO:0016491//oxidoreductase activity;GO:0043169//cation binding	GO:0000280//nuclear division;GO:0006470//protein dephosphorylation;GO:0042221//response to chemical;GO:0044710//single-organism metabolic process;GO:0044763//single-organism cellular process	--
MS.gene007402	5.587	3.666	2.388	18.030	20.975	31.337	6.056	5.038	15.758	1.478	2.890	3.001	3.396	0.982	2.325	76.00	50.00	30.44	195.62	269.50	417.96	68.50	64.82	196.04	18.68	36.26	37.26	34.81	10.67	25.48	HIPP05	heavy metal-associated isoprenylated plant protein 6 [Medicago truncatula]	-	-	-	-	-	GO:0046872//metal ion binding	GO:0044699//single-organism process	--
MS.gene007456	8.747	8.804	8.463	4.550	2.371	3.662	3.101	2.142	2.258	8.018	6.014	6.886	10.461	4.460	6.718	155.89	157.32	141.30	64.68	39.91	63.99	45.95	36.11	36.80	132.80	98.84	112.01	140.49	63.50	96.47	IQD1	protein IQ-DOMAIN 1 [Medicago truncatula]	-	-	-	-	GO:0016020//membrane;GO:0044464//cell part	-	GO:0006006//glucose metabolic process;GO:0048588//developmental cell growth	--
MS.gene007457	7.698	7.091	7.870	5.268	4.461	4.145	2.764	3.198	2.663	7.042	3.101	4.776	5.551	6.331	6.901	150.64	139.15	144.29	82.22	82.45	79.52	44.97	59.20	47.65	128.07	55.97	85.30	81.86	98.99	108.81	--	Abhydrolase_6 domain-containing protein [Cephalotus follicularis]	-	-	-	-	GO:0044424//intracellular part	GO:0003824//catalytic activity	GO:0006464//cellular protein modification process	--
MS.gene007462	38.138	36.567	30.570	11.117	9.093	9.445	18.257	10.273	15.713	22.393	17.786	25.400	22.693	15.681	14.764	207.24	199.24	155.63	48.18	46.67	50.32	82.49	52.80	78.08	113.08	89.13	125.97	92.92	68.08	64.64	RPS23B	40S ribosomal protein S23-2 [Medicago truncatula]	Genetic Information Processing	Translation	ko03010//Ribosome	K02973	GO:0015935//small ribosomal subunit;GO:0043231//intracellular membrane-bounded organelle	GO:0005198//structural molecule activity;GO:0005515//protein binding;GO:0034062//RNA polymerase activity;GO:0046914//transition metal ion binding	GO:0009059//macromolecule biosynthetic process;GO:0010468//regulation of gene expression	--
MS.gene007475	8.714	15.764	7.962	40.218	41.571	32.844	48.373	40.712	90.100	12.571	11.877	14.963	4.740	12.294	7.913	62.80	113.92	53.76	231.18	282.98	232.08	289.88	277.54	593.84	84.20	78.94	98.43	25.74	70.79	45.95	At2g37240	thioredoxin-like protein AAED1, chloroplastic [Medicago truncatula]	-	-	-	-	GO:0009536//plastid	-	GO:0032958//inositol phosphate biosynthetic process	--
MS.gene007527	11.641	10.414	10.584	1.039	1.964	9.476	0.000	1.124	0.520	5.800	1.770	3.716	2.374	0.000	2.521	320.69	287.69	273.19	22.82	51.11	255.94	0.00	29.30	13.10	148.49	44.96	93.43	49.28	0.00	55.97	PAL1	RecName: Full=Phenylalanine ammonia-lyase [Medicago sativa]	Metabolism;Metabolism;Metabolism;Metabolism	Global and overview maps;Global and overview maps;Biosynthesis of other secondary metabolites;Amino acid metabolism	ko01100//Metabolic pathways;ko01110//Biosynthesis of secondary metabolites;ko00940//Phenylpropanoid biosynthesis;ko00360//Phenylalanine metabolism	K10775;K10775;K10775;K10775	GO:0044424//intracellular part	GO:0016841//ammonia-lyase activity	GO:0006558//L-phenylalanine metabolic process;GO:0009699//phenylpropanoid biosynthetic process	--
MS.gene007552	9.425	11.653	7.323	3.976	4.333	3.476	3.556	3.966	2.941	6.844	4.012	4.305	7.953	2.509	2.273	180.14	223.33	131.14	60.61	78.22	65.14	56.52	71.70	51.41	121.56	70.71	75.10	114.55	38.32	35.01	SPCC1235.04c	FAD synthase [Medicago truncatula]	-	-	-	-	GO:0044424//intracellular part	GO:0003824//catalytic activity	GO:0009108//coenzyme biosynthetic process;GO:0019758//glycosinolate biosynthetic process	--
MS.gene007559	0.753	1.329	0.583	1.031	0.926	1.529	2.403	0.000	2.071	3.563	2.787	6.027	1.374	0.780	0.599	8.73	15.44	6.33	9.53	10.14	17.37	23.16	0.00	21.95	38.37	29.79	63.75	12.00	7.22	5.59	--	PREDICTED: L10-interacting MYB domain-containing [Prunus dulcis]	-	-	-	-	-	-	GO:0050789//regulation of biological process	--
MS.gene007561	0.000	0.000	0.000	0.521	2.301	0.249	0.000	0.000	0.000	5.462	0.000	0.000	0.000	0.000	0.000	0.00	0.00	0.00	9.78	51.12	5.74	0.00	0.00	0.00	119.40	0.00	0.00	0.00	0.00	0.00	--	NUCLEAR FUSION DEFECTIVE 4 [Spatholobus suberectus]	-	-	-	-	GO:0005911//cell-cell junction;GO:0009536//plastid	-	GO:0006865//amino acid transport;GO:0009620//response to fungus;GO:0009814//defense response, incompatible interaction;GO:0016482//cytoplasmic transport;GO:0033554//cellular response to stress;GO:0044763//single-organism cellular process	--
MS.gene007570	1019.871	871.133	33.978	83.098	146.319	478.071	1.751	354.469	1058.130	1.357	10.297	1.605	0.000	319.310	491.516	9727.35	8331.26	303.62	632.13	1318.11	4470.48	13.89	3197.88	9229.25	12.03	90.57	13.97	0.00	2433.24	3777.22	AQP1	probable aquaporin TIP-type [Medicago truncatula]	-	-	-	-	-	-	-	--
MS.gene007576	0.000	0.207	0.055	3.237	6.962	14.032	0.238	3.847	8.477	0.609	1.823	2.477	0.637	0.065	0.461	0.00	4.00	1.00	49.83	126.94	265.56	3.82	70.24	149.65	10.93	32.46	43.64	9.27	1.00	7.17	UGT73C5	UDP-glycosyltransferase 73C1 [Medicago truncatula]	Metabolism;Metabolism	Global and overview maps;Metabolism of terpenoids and polyketides	ko01110//Biosynthesis of secondary metabolites;ko00908//Zeatin biosynthesis	K13496;K13496	-	-	-	--
MS.gene007577	0.468	1.212	0.711	0.000	0.173	0.334	0.000	0.000	0.000	0.000	0.236	0.000	0.000	0.000	0.000	8.61	22.36	12.25	0.00	3.00	6.02	0.00	0.00	0.00	0.00	4.00	0.00	0.00	0.00	0.00	IMPA1	importin subunit alpha-2 isoform X2 [Malus domestica]	-	-	-	-	GO:0043231//intracellular membrane-bounded organelle	-	GO:0044238//primary metabolic process;GO:0044260//cellular macromolecule metabolic process;GO:0044710//single-organism metabolic process;GO:0044763//single-organism cellular process	--
MS.gene007608	54.431	35.060	0.000	0.000	0.000	0.000	0.000	0.000	0.000	0.000	0.000	0.000	0.000	0.000	0.000	250.27	161.64	0.00	0.00	0.00	0.00	0.00	0.00	0.00	0.00	0.00	0.00	0.00	0.00	0.00	RPL24	60S ribosomal protein L24 [Medicago truncatula]	Genetic Information Processing	Translation	ko03010//Ribosome	K02896	GO:0009536//plastid;GO:0015934//large ribosomal subunit;GO:0016020//membrane	-	GO:0009451//RNA modification;GO:0009755//hormone-mediated signaling pathway;GO:0010467//gene expression;GO:0022613//ribonucleoprotein complex biogenesis;GO:0048438//floral whorl development	--
MS.gene007617	0.000	0.000	0.000	0.143	0.583	1.349	0.000	0.000	0.391	0.103	0.512	1.376	1.718	0.000	1.473	0.00	0.00	0.00	2.29	11.04	26.54	0.00	0.00	7.17	1.92	9.47	25.20	25.97	0.00	23.81	OsI_35105	pyruvate kinase 1, cytosolic isoform X2 [Medicago truncatula]	Metabolism;Metabolism;Metabolism;Metabolism;Metabolism;Metabolism;Metabolism	Global and overview maps;Global and overview maps;Global and overview maps;Global and overview maps;Carbohydrate metabolism;Nucleotide metabolism;Carbohydrate metabolism	ko01100//Metabolic pathways;ko01110//Biosynthesis of secondary metabolites;ko01200//Carbon metabolism;ko01230//Biosynthesis of amino acids;ko00010//Glycolysis / Gluconeogenesis;ko00230//Purine metabolism;ko00620//Pyruvate metabolism	K00873;K00873;K00873;K00873;K00873;K00873;K00873	GO:0016020//membrane;GO:0044444//cytoplasmic part	GO:0016301//kinase activity;GO:0031420//alkali metal ion binding	GO:0006090//pyruvate metabolic process;GO:0006796//phosphate-containing compound metabolic process;GO:0010038//response to metal ion	--
MS.gene007654	0.823	0.993	0.170	12.208	2.026	10.574	2.503	2.197	11.185	8.760	8.128	13.980	15.663	4.591	1.979	5.16	6.24	1.00	61.05	12.00	65.00	13.05	13.03	64.13	51.04	47.00	80.00	74.00	23.00	10.00	--	PREDICTED: classical arabinogalactan protein 10-like [Nicotiana tomentosiformis]	-	-	-	-	-	-	-	--
MS.gene007663	4.168	2.690	3.751	0.512	3.721	2.584	15.628	3.197	7.328	10.026	10.546	10.477	8.677	9.206	2.739	25.50	16.50	21.50	2.50	21.50	15.50	79.50	18.50	41.00	57.00	59.50	58.50	40.00	45.00	13.50	--	Senescence regulator [Trema orientale]	-	-	-	-	GO:0043231//intracellular membrane-bounded organelle	-	-	--
MS.gene00767	17.025	16.031	8.956	0.664	0.000	0.000	8.174	14.976	0.041	13.158	13.796	24.691	5.110	14.601	12.871	112.57	106.28	55.48	3.50	0.00	0.00	44.94	93.66	0.25	80.85	84.12	149.00	25.46	77.13	68.57	RBCX1	chaperonin-like RBCX protein 1, chloroplastic [Medicago truncatula]	-	-	-	-	-	GO:0005515//protein binding	GO:0006457//protein folding;GO:0009813//flavonoid biosynthetic process	--
MS.gene007678	71.767	91.289	153.818	232.853	234.537	254.220	128.743	163.940	185.400	81.567	94.617	49.560	80.516	53.239	34.763	747.22	953.06	1500.43	1933.64	2306.42	2595.06	1114.55	1614.53	1765.28	789.22	908.50	470.96	631.70	442.87	291.63	CLKR27	3-oxoacyl-of acyl-carrier-protein reductase FabG [Spatholobus suberectus]	-	-	-	-	-	GO:0003824//catalytic activity	GO:0010038//response to metal ion;GO:0044710//single-organism metabolic process	--
MS.gene007692	3.014	3.335	1.678	0.233	0.780	3.440	0.312	0.625	0.376	0.901	1.936	1.332	0.508	0.559	0.258	31.50	34.94	16.43	1.94	7.70	35.24	2.71	6.18	3.59	8.75	18.66	12.70	4.00	4.67	2.17	ACA7	alpha carbonic anhydrase 7-like [Cicer arietinum]	Metabolism;Metabolism	Global and overview maps;Energy metabolism	ko01100//Metabolic pathways;ko00910//Nitrogen metabolism	K01674;K01674	GO:0009536//plastid;GO:0016020//membrane	GO:0005515//protein binding;GO:0016655//oxidoreductase activity, acting on NAD(P)H, quinone or similar compound as acceptor;GO:0016836//hydro-lyase activity;GO:0019829//cation-transporting ATPase activity;GO:0046914//transition metal ion binding	GO:0000302//response to reactive oxygen species;GO:0006816//calcium ion transport;GO:0044237//cellular metabolic process;GO:0048229//gametophyte development;GO:0051707//response to other organism;GO:0055067//monovalent inorganic cation homeostasis;GO:0072503//cellular divalent inorganic cation homeostasis	--
MS.gene007702	0.000	0.000	0.000	2.957	0.722	0.394	0.464	0.344	0.169	0.455	0.000	1.242	0.000	0.000	0.862	0.00	0.00	0.00	30.56	8.84	5.00	5.00	4.22	2.00	5.48	0.00	14.69	0.00	0.00	9.00	--	sodium/potassium/calcium exchanger 1 [Striga asiatica]	-	-	-	-	-	-	-	--
MS.gene007721	0.000	0.000	0.000	0.098	0.131	0.130	2.801	0.096	1.119	1.559	0.954	1.777	0.242	0.700	0.650	0.00	0.00	0.00	1.18	1.87	1.93	35.14	1.37	15.44	21.86	13.27	24.47	2.75	8.44	7.90	mettl21a	methyltransferase 21D-like protein [Medicago truncatula]	-	-	-	-	-	GO:0016740//transferase activity	-	--
MS.gene007723	0.063	0.116	0.057	1.020	1.136	1.359	0.849	1.787	0.979	1.329	2.130	0.991	1.707	3.389	0.414	1.18	2.19	1.00	15.30	20.18	25.07	13.28	31.80	16.84	23.23	36.95	17.02	24.20	50.93	6.27	SCPL48	serine carboxypeptidase-like [Medicago truncatula]	-	-	-	-	GO:0043231//intracellular membrane-bounded organelle;GO:0044444//cytoplasmic part	GO:0004180//carboxypeptidase activity	GO:0019538//protein metabolic process	--
MS.gene007732	3.541	3.792	1.525	3.373	8.439	4.317	7.413	11.242	8.310	6.283	12.565	13.624	14.379	5.668	3.317	61.35	65.88	24.75	46.61	138.12	73.34	106.81	184.26	131.68	101.17	200.78	215.46	187.75	78.47	46.31	--	PREDICTED: LOC107629225 isoform [Prunus dulcis]	-	-	-	-	-	-	-	--
MS.gene007736	21.752	17.664	16.818	2.564	3.788	3.738	4.093	1.110	2.578	8.155	5.531	8.857	14.790	11.669	7.320	214.91	174.99	155.67	20.20	35.35	36.21	33.62	10.37	23.29	74.87	50.39	79.87	110.11	92.11	58.27	--	ras guanine nucleotide exchange factor K [Spatholobus suberectus]	-	-	-	-	-	-	-	--
MS.gene007761	19.381	18.341	13.444	0.776	2.227	0.901	13.602	11.331	2.471	8.812	6.777	9.942	20.486	17.148	14.108	338.04	320.76	219.69	10.80	36.69	15.41	197.26	186.94	39.41	142.83	109.01	158.26	269.25	238.96	198.26	SCPL51	serine carboxypeptidase-like 51 [Medicago truncatula]	-	-	-	-	-	GO:0004180//carboxypeptidase activity	GO:0009814//defense response, incompatible interaction;GO:0019538//protein metabolic process;GO:0033554//cellular response to stress	--
MS.gene007763	0.000	0.000	0.000	12.083	0.000	0.000	4.958	10.722	19.617	0.458	3.093	0.000	0.000	0.000	12.390	0.00	0.00	0.00	351.55	0.00	0.00	150.37	369.96	654.43	15.52	104.04	0.00	0.00	0.00	364.18	VPS41	vacuolar protein sorting-associated protein 41 homolog [Medicago truncatula]	-	-	-	-	-	GO:0046914//transition metal ion binding	GO:0009606//tropism;GO:0015031//protein transport	--
MS.gene007765	0.000	0.000	0.000	0.000	13.009	13.845	0.120	3.120	7.474	12.008	14.271	0.000	43.324	12.404	17.503	0.00	0.00	0.00	0.00	456.62	504.45	3.71	109.67	254.00	414.70	489.11	0.00	1213.24	368.30	524.10	AGO5	protein argonaute 5 [Medicago truncatula]	-	-	-	-	GO:0044424//intracellular part	GO:0008135//translation factor activity, RNA binding	GO:0006412//translation;GO:0016458//gene silencing;GO:0048437//floral organ development	--
MS.gene007778	4.620	4.575	4.467	0.000	0.098	0.000	0.000	0.000	0.000	0.000	1.194	0.000	1.315	1.280	1.640	41.96	41.66	38.01	0.00	0.84	0.00	0.00	0.00	0.00	0.00	10.00	0.00	9.00	9.29	12.00	PNAE	salicylic acid-binding protein 2 isoform X2 [Medicago truncatula]	-	-	-	-	-	GO:0052689//carboxylic ester hydrolase activity	-	--
MS.gene00778	35.567	46.083	16.489	4.768	7.596	7.436	14.770	21.713	7.769	16.559	27.949	43.748	14.091	16.218	27.849	331.12	430.19	143.82	35.40	66.79	67.87	114.33	191.20	66.14	143.26	239.96	371.73	98.85	120.63	208.90	PLPBP	pyridoxal phosphate homeostasis protein [Medicago truncatula]	-	-	-	-	-	-	-	--
MS.gene007797	1.233	0.944	0.535	1.519	0.115	0.106	0.092	0.201	0.135	0.306	0.104	0.000	3.845	0.000	0.564	46.77	35.91	19.02	45.95	4.12	3.95	2.91	7.20	4.68	10.79	3.62	0.00	109.89	0.00	17.24	At1g56130	probable LRR receptor-like serine/threonine-protein kinase At1g56130 [Medicago truncatula]	-	-	-	-	GO:0005911//cell-cell junction;GO:0031224//intrinsic component of membrane	GO:0004702//receptor signaling protein serine/threonine kinase activity;GO:0032550//purine ribonucleoside binding	GO:0030001//metal ion transport;GO:0032147//activation of protein kinase activity	--
MS.gene007804	5.624	4.339	6.685	3.424	1.486	1.044	2.874	2.475	0.933	0.901	1.913	1.528	6.002	1.383	5.006	83.98	64.97	93.53	40.78	20.96	15.29	35.69	34.96	12.74	12.50	26.34	20.83	67.54	16.50	60.24	CRPK1	LRR receptor-like kinase resistance protein [Trifolium pratense]	-	-	-	-	GO:0016020//membrane	GO:0004672//protein kinase activity	GO:0006468//protein phosphorylation;GO:0007165//signal transduction;GO:0009696//salicylic acid metabolic process;GO:0009814//defense response, incompatible interaction	--
MS.gene007806	39.205	35.850	53.517	10.800	6.766	5.450	3.744	4.633	1.307	24.581	11.430	14.297	22.111	23.976	46.878	586.97	538.19	750.66	128.96	95.68	80.00	46.61	65.61	17.90	342.00	157.82	195.36	249.45	286.79	565.49	CRPK1	cold-responsive protein kinase 1 [Medicago truncatula]	-	-	-	-	GO:0016020//membrane	GO:0004713//protein tyrosine kinase activity;GO:0032550//purine ribonucleoside binding	GO:0006468//protein phosphorylation;GO:0007165//signal transduction;GO:0009696//salicylic acid metabolic process;GO:0009814//defense response, incompatible interaction	--
MS.gene007818	0.000	0.000	0.317	7.340	44.605	17.891	24.633	21.053	28.795	23.196	12.626	38.819	16.848	16.284	14.421	0.00	0.00	2.57	50.72	365.00	151.97	177.45	172.53	228.14	186.76	100.88	306.96	109.99	112.72	100.67	HEBP2	heme-binding protein 2 [Medicago truncatula]	-	-	-	-	-	-	-	--
MS.gene007842	6.472	7.507	3.023	0.887	0.000	0.439	1.768	0.207	2.279	1.388	1.197	1.347	3.481	2.012	1.902	80.67	93.82	35.30	8.82	0.00	5.37	18.32	2.44	25.98	16.08	13.76	15.32	32.69	20.04	19.10	RPL13	50S ribosomal protein L13, chloroplastic [Medicago truncatula]	Genetic Information Processing	Translation	ko03010//Ribosome	K02871	GO:0009526//plastid envelope;GO:0009532//plastid stroma;GO:0030529//intracellular ribonucleoprotein complex	GO:0005198//structural molecule activity	GO:0003006//developmental process involved in reproduction;GO:0006605//protein targeting;GO:0009059//macromolecule biosynthetic process;GO:0009725//response to hormone;GO:0010467//gene expression	--
MS.gene007847	1.497	1.869	2.604	2.493	1.051	2.883	0.528	0.414	0.365	1.282	2.108	0.691	1.790	1.509	2.246	57.33	71.79	93.43	76.17	38.01	108.27	16.80	14.99	12.80	45.63	74.47	24.15	51.67	46.17	69.32	LRR-RLK	LRR receptor-like kinase [Medicago truncatula]	-	-	-	-	-	GO:0004672//protein kinase activity;GO:0016491//oxidoreductase activity	GO:0006468//protein phosphorylation	--
MS.gene007851	0.112	0.000	0.000	0.438	0.223	0.184	0.535	0.268	1.504	2.346	1.892	0.134	0.791	0.912	1.883	1.89	0.00	0.00	5.90	3.56	3.05	7.50	4.27	23.21	36.79	29.44	2.06	10.06	12.30	25.60	--	eukaryotic translation initiation factor 2C [Spatholobus suberectus]	-	-	-	-	-	-	GO:0000097//sulfur amino acid biosynthetic process;GO:0008380//RNA splicing;GO:0009791//post-embryonic development;GO:0045087//innate immune response	--
MS.gene007857	0.000	0.000	0.000	1.693	0.241	4.162	2.577	8.233	1.197	1.491	2.179	4.589	2.661	0.435	3.099	0.00	0.00	0.00	23.29	3.93	70.40	36.97	134.35	18.89	23.90	34.66	72.26	34.59	6.00	43.08	GIL1	protein GRAVITROPIC IN THE LIGHT 1 isoform X1 [Medicago truncatula]	-	-	-	-	GO:0043231//intracellular membrane-bounded organelle	-	GO:0015833//peptide transport	--
MS.gene00786	92.275	102.922	53.113	20.606	14.446	16.617	11.345	40.143	5.536	58.051	41.041	16.529	25.476	15.000	75.916	1977.60	2211.77	1066.44	352.22	292.41	349.15	202.17	813.77	108.50	1156.18	811.14	323.31	411.42	256.85	1310.91	WRKY6	WRKY transcription factor 6 [Medicago truncatula]	-	-	-	-	-	GO:0000975//regulatory region DNA binding;GO:0001071//nucleic acid binding transcription factor activity	GO:0002252//immune effector process;GO:0006355//regulation of transcription, DNA-templated;GO:0006865//amino acid transport;GO:0007165//signal transduction;GO:0009267//cellular response to starvation;GO:0009404//toxin metabolic process;GO:0010243//response to organonitrogen compound;GO:0014070//response to organic cyclic compound	WRKY
MS.gene007862	2.037	2.764	3.315	0.000	0.000	1.553	0.000	0.000	0.000	0.000	0.000	0.000	0.000	0.000	0.000	30.42	41.39	46.38	0.00	0.00	22.74	0.00	0.00	0.00	0.00	0.00	0.00	0.00	0.00	0.00	CYP37	peptidyl-prolyl cis-trans isomerase CYP37, chloroplastic isoform X1 [Medicago truncatula]	-	-	-	-	-	-	-	--
MS.gene007889	0.498	1.014	6.360	5.989	0.926	5.775	0.000	0.000	0.000	1.975	3.090	5.526	0.000	3.651	0.000	7.12	14.52	85.14	68.25	12.49	80.89	0.00	0.00	0.00	26.23	40.72	72.06	0.00	41.68	0.00	SHH2	protein SAWADEE HOMEODOMAIN HOMOLOG 2 [Medicago truncatula]	-	-	-	-	GO:0043231//intracellular membrane-bounded organelle	GO:0001071//nucleic acid binding transcription factor activity;GO:0003677//DNA binding	GO:0010468//regulation of gene expression	--
MS.gene00789	39.224	35.789	7.405	0.000	0.000	0.000	0.000	0.000	0.000	0.000	13.130	0.000	0.000	0.000	9.970	549.99	503.18	97.28	0.00	0.00	0.00	0.00	0.00	0.00	0.00	169.78	0.00	0.00	0.00	112.64	MAPKKK18	mitogen-activated protein kinase kinase kinase 18 [Medicago truncatula]	Environmental Information Processing	Signal transduction	ko04016//MAPK signaling pathway - plant	K20716	-	GO:0004672//protein kinase activity	GO:0016310//phosphorylation	--
MS.gene007945	2.491	2.853	4.774	2.395	8.757	5.889	4.934	2.249	7.250	4.198	5.357	10.083	9.442	10.492	19.149	31.43	36.09	56.43	24.10	104.35	72.84	51.76	26.84	83.64	49.22	62.32	116.10	89.76	105.75	194.65	FLS	flavonol synthase/flavanone 3-hydroxylase [Medicago truncatula]	Metabolism;Metabolism;Metabolism	Global and overview maps;Global and overview maps;Biosynthesis of other secondary metabolites	ko01100//Metabolic pathways;ko01110//Biosynthesis of secondary metabolites;ko00941//Flavonoid biosynthesis	K05278;K05278;K05278	GO:0044424//intracellular part	GO:0016706//oxidoreductase activity, acting on paired donors, with incorporation or reduction of molecular oxygen, 2-oxoglutarate as one donor, and incorporation of one atom each of oxygen into both donors;GO:0043169//cation binding	GO:0009411//response to UV;GO:0009617//response to bacterium;GO:0009725//response to hormone;GO:0034285//response to disaccharide;GO:0051553//flavone biosynthetic process	--
MS.gene007952	0.616	0.304	0.719	2.475	2.289	2.209	2.886	1.621	0.583	0.808	1.805	0.170	0.903	1.071	2.887	10.11	5.00	11.06	32.41	35.49	35.56	39.39	25.17	8.75	12.32	27.33	2.55	11.17	14.05	38.19	--	phosphatidylinositol 4-phosphate 5-kinase 5 [Medicago truncatula]	-	-	-	-	GO:0009536//plastid	GO:0016740//transferase activity	GO:0006796//phosphate-containing compound metabolic process	--
MS.gene007964	0.404	0.720	0.518	0.843	3.348	0.559	8.330	4.547	2.206	2.442	2.904	8.640	3.361	2.095	6.309	6.95	12.43	8.35	11.57	54.44	9.43	119.23	74.03	34.72	39.07	46.10	135.74	43.59	28.81	87.50	--	glutamic acid-rich protein [Medicago truncatula]	-	-	-	-	-	-	GO:0000097//sulfur amino acid biosynthetic process;GO:0006342//chromatin silencing;GO:0008380//RNA splicing;GO:0009791//post-embryonic development;GO:0034968//histone lysine methylation;GO:0045087//innate immune response	--
MS.gene007966	16.677	18.406	5.930	1.986	3.360	1.606	6.024	4.242	6.025	6.088	7.227	5.477	7.974	4.249	7.927	263.63	291.75	87.82	25.04	50.17	24.89	79.18	63.43	87.09	89.43	105.36	79.02	94.98	53.66	100.96	LYM1	lysM domain-containing GPI-anchored protein 1 isoform X1 [Medicago truncatula]	-	-	-	-	-	-	-	--
MS.gene007984	0.000	0.000	0.000	0.639	0.258	0.000	0.240	0.258	0.353	0.048	0.048	0.000	0.294	0.665	0.610	0.00	0.00	0.00	23.00	11.00	0.00	9.00	11.00	14.58	2.00	2.00	0.00	10.00	24.00	22.20	TUFA	disease resistance protein (TIR-NBS-LRR class) [Trifolium pratense]	Organismal Systems	Environmental adaptation	ko04626//Plant-pathogen interaction	K02358	GO:0044464//cell part	GO:0008135//translation factor activity, RNA binding;GO:0017111//nucleoside-triphosphatase activity;GO:0032550//purine ribonucleoside binding	GO:0034645//cellular macromolecule biosynthetic process	--
MS.gene007985	0.000	0.000	0.000	17.001	7.484	0.938	8.982	9.105	6.210	0.988	8.227	0.000	19.678	11.929	22.249	0.00	0.00	0.00	226.20	117.92	15.34	124.58	143.67	94.74	15.32	126.57	0.00	247.36	158.99	299.05	AVT6D	amino acid transporter AVT6C [Medicago truncatula]	-	-	-	-	GO:0031224//intrinsic component of membrane	-	GO:0046942//carboxylic acid transport	--
MS.gene007987	0.000	0.000	0.000	0.000	0.577	0.000	0.902	1.096	0.169	0.000	0.440	0.000	0.000	0.000	1.232	0.00	0.00	0.00	0.00	10.67	0.00	14.67	20.28	3.02	0.00	7.94	0.00	0.00	0.00	19.42	--	PLAC8 family protein [Theobroma cacao]	-	-	-	-	-	-	-	--
MS.gene007989	332.565	257.182	506.520	108.553	124.620	68.769	38.146	97.316	64.265	121.313	126.751	82.897	180.213	75.163	119.230	1377.46	1068.12	1965.54	358.60	487.52	279.26	131.37	381.26	243.42	466.95	484.15	313.38	562.46	248.73	397.90	SAG20	senescence associated gene 20 [Medicago truncatula]	-	-	-	-	-	-	GO:0044767//single-organism developmental process;GO:0051707//response to other organism	--
MS.gene007990	0.000	0.000	0.000	1.060	1.425	0.000	3.280	1.071	0.585	0.000	3.265	0.000	5.021	5.782	3.391	0.00	0.00	0.00	5.11	8.13	0.00	16.48	6.12	3.23	0.00	18.19	0.00	22.86	27.91	16.51	--	Sel protein [Spatholobus suberectus]	-	-	-	-	-	-	-	--
MS.gene007993	0.000	0.000	0.000	0.762	5.526	0.000	0.000	0.000	0.000	0.000	2.071	0.000	3.311	0.871	7.726	0.00	0.00	0.00	6.21	53.35	0.00	0.00	0.00	0.00	0.00	19.52	0.00	25.50	7.11	63.63	TYRAAT1	arogenate dehydrogenase 1, chloroplastic [Medicago truncatula]	Metabolism;Metabolism;Metabolism;Metabolism	Global and overview maps;Global and overview maps;Global and overview maps;Amino acid metabolism	ko01100//Metabolic pathways;ko01110//Biosynthesis of secondary metabolites;ko01230//Biosynthesis of amino acids;ko00400//Phenylalanine, tyrosine and tryptophan biosynthesis	K15227;K15227;K15227;K15227	GO:0009536//plastid	GO:0016628//oxidoreductase activity, acting on the CH-CH group of donors, NAD or NADP as acceptor	GO:0006566//threonine metabolic process;GO:0006570//tyrosine metabolic process;GO:0008652//cellular amino acid biosynthetic process	--
MS.gene007994	0.000	0.000	0.000	2.150	21.687	0.000	3.661	3.477	0.796	0.369	2.892	0.000	2.449	3.982	11.107	0.00	0.00	0.00	50.90	607.90	0.00	90.33	97.59	21.61	10.19	79.15	0.00	54.76	94.41	265.58	RER6	protein RETICULATA-RELATED 5, chloroplastic isoform X1 [Medicago truncatula]	-	-	-	-	GO:0009536//plastid	-	-	--
MS.gene007995	0.335	0.169	0.000	2.139	12.851	0.579	20.439	16.876	6.108	2.764	6.459	1.794	25.336	24.252	29.940	3.50	1.77	0.00	17.83	126.84	5.93	177.59	166.81	58.37	26.84	62.24	17.11	199.50	202.48	252.08	accB	Biotin carboxyl carrier protein [Pisum sativum]	-	-	-	-	GO:0009536//plastid	-	-	--
MS.gene008000	0.000	0.000	0.000	1.551	1.787	1.705	5.982	2.669	0.810	1.739	1.482	0.092	3.052	3.499	5.604	0.00	0.00	0.00	38.93	53.09	52.59	156.49	79.43	23.32	50.86	43.00	2.64	72.37	87.95	142.06	CHX15	cation/H+ exchanger 3 [Medicago truncatula]	-	-	-	-	GO:0031224//intrinsic component of membrane	GO:0015078//hydrogen ion transmembrane transporter activity;GO:0015297//antiporter activity	GO:0015992//proton transport;GO:0016043//cellular component organization;GO:0030001//metal ion transport;GO:0044763//single-organism cellular process;GO:0055067//monovalent inorganic cation homeostasis	--
MS.gene008008	0.000	0.000	0.000	0.055	0.937	0.000	1.271	1.521	0.048	0.095	0.192	0.000	1.585	1.705	1.811	0.00	0.00	0.00	1.00	20.00	0.00	23.90	32.53	1.00	2.00	4.00	0.00	27.00	30.80	32.99	TBL33	protein trichome birefringence-like 33 [Medicago truncatula]	-	-	-	-	-	-	-	--
MS.gene008009	0.000	0.000	0.000	0.000	0.497	0.000	1.198	1.285	0.059	0.000	0.000	0.000	1.057	1.019	1.319	0.00	0.00	0.00	0.00	10.52	0.00	22.34	27.26	1.20	0.00	0.00	0.00	17.85	18.25	23.83	RH18	DEAD-box ATP-dependent RNA helicase 18 [Medicago truncatula]	-	-	-	-	GO:0043231//intracellular membrane-bounded organelle	GO:0008187//poly-pyrimidine tract binding;GO:0032550//purine ribonucleoside binding;GO:0042623//ATPase activity, coupled	-	--
MS.gene008010	0.000	0.000	0.000	0.000	0.000	0.000	0.470	0.517	0.341	0.000	0.000	0.380	0.000	0.199	0.270	0.00	0.00	0.00	0.00	0.00	0.00	10.54	13.19	8.42	0.00	0.00	9.35	0.00	4.28	5.88	ENGASE1	cytosolic endo-beta-N-acetylglucosaminidase 1 [Medicago truncatula]	Metabolism	Glycan biosynthesis and metabolism	ko00511//Other glycan degradation	K01227	-	GO:0004553//hydrolase activity, hydrolyzing O-glycosyl compounds	-	--
MS.gene008012	3.434	2.613	1.221	3.924	1.430	1.226	6.418	8.725	1.192	7.043	5.036	1.605	8.589	9.738	12.533	64.60	49.29	21.51	58.87	25.41	22.61	100.37	155.23	20.50	123.12	87.36	27.56	121.74	146.35	189.94	mipp1	multiple inositol polyphosphate phosphatase 1 [Medicago truncatula]	Metabolism;Metabolism;Metabolism	Global and overview maps;Carbohydrate metabolism;Carbohydrate metabolism	ko01100//Metabolic pathways;ko00010//Glycolysis / Gluconeogenesis;ko00562//Inositol phosphate metabolism	K03103;K03103;K03103	GO:0031090//organelle membrane;GO:0043231//intracellular membrane-bounded organelle	GO:0004446//inositol-hexakisphosphate phosphatase activity	GO:0006796//phosphate-containing compound metabolic process	--
MS.gene008015	0.235	0.000	0.000	0.000	3.318	0.561	3.960	8.856	3.825	2.779	4.459	2.532	7.221	3.675	5.543	3.04	0.00	0.00	0.00	40.61	7.13	42.67	108.54	45.32	33.47	53.28	29.95	70.51	38.05	57.87	At2g40290	eukaryotic translation initiation factor 2 subunit alpha homolog [Medicago truncatula]	Genetic Information Processing;Genetic Information Processing	Folding, sorting and degradation;Translation	ko04141//Protein processing in endoplasmic reticulum;ko03013//Nucleocytoplasmic transport	K03237;K03237	-	-	-	--
MS.gene008024	1.497	1.304	0.772	1.504	8.802	0.259	5.682	9.959	1.172	1.595	2.622	0.131	12.769	21.280	17.666	35.44	30.96	17.12	28.39	196.81	6.01	111.85	223.00	25.38	35.10	57.25	2.82	227.79	402.49	336.96	MDIS2	probable inactive receptor-like protein kinase At3g56050 [Medicago truncatula]	-	-	-	-	GO:0031224//intrinsic component of membrane	GO:0016772//transferase activity, transferring phosphorus-containing groups;GO:0032550//purine ribonucleoside binding	GO:0006464//cellular protein modification process;GO:0006796//phosphate-containing compound metabolic process	--
MS.gene008047	14.462	19.254	9.201	36.037	71.066	106.812	12.451	7.800	41.118	19.591	10.902	17.399	23.170	20.791	22.518	197.83	264.10	117.92	393.18	918.21	1432.55	141.62	100.93	514.39	249.05	137.54	217.23	238.84	227.24	248.20	At5g05600	probable 2-oxoglutarate-dependent dioxygenase At5g05600 [Medicago truncatula]	-	-	-	-	GO:0044424//intracellular part	GO:0016706//oxidoreductase activity, acting on paired donors, with incorporation or reduction of molecular oxygen, 2-oxoglutarate as one donor, and incorporation of one atom each of oxygen into both donors;GO:0043169//cation binding	GO:0001101//response to acid chemical;GO:0006865//amino acid transport;GO:0006950//response to stress;GO:0009404//toxin metabolic process;GO:0009628//response to abiotic stimulus;GO:0009694//jasmonic acid metabolic process;GO:0009755//hormone-mediated signaling pathway;GO:0014070//response to organic cyclic compound;GO:0051707//response to other organism	--
MS.gene008051	4.561	3.995	6.897	3.548	0.605	2.096	0.530	1.105	0.653	3.971	4.694	1.405	4.122	0.697	3.657	137.95	121.17	195.46	85.59	17.29	62.17	13.34	31.61	18.06	111.62	130.94	38.78	93.96	16.85	89.13	CCR3	serine/threonine protein kinase-like protein CCR3-like, partial [Trifolium pratense]	-	-	-	-	GO:0016020//membrane	GO:0004672//protein kinase activity;GO:0032550//purine ribonucleoside binding;GO:0046983//protein dimerization activity	GO:0006464//cellular protein modification process;GO:0006605//protein targeting;GO:0006796//phosphate-containing compound metabolic process;GO:0009755//hormone-mediated signaling pathway;GO:0043067//regulation of programmed cell death;GO:0061024//membrane organization	--
MS.gene008060	26.637	23.968	15.687	3.219	5.124	2.902	5.269	6.301	4.029	9.159	9.796	8.791	12.426	9.930	10.725	166.00	149.77	91.59	16.00	30.16	17.73	27.30	37.14	22.96	53.04	56.30	50.00	58.35	49.44	53.85	CYP20-1	peptidyl-prolyl cis-trans isomerase cyp20-1-like protein [Trifolium pratense]	-	-	-	-	-	-	-	--
MS.gene008061	320.615	347.573	23.106	1.511	0.972	0.615	16.451	19.478	0.457	44.790	58.606	41.602	38.080	91.151	91.213	1595.99	1734.88	107.76	6.00	4.57	3.00	68.09	91.71	2.08	207.20	269.04	189.01	142.84	362.52	365.84	ELF4	protein EARLY FLOWERING 4 [Medicago truncatula]	-	-	-	-	GO:0043231//intracellular membrane-bounded organelle	GO:0046983//protein dimerization activity	GO:0007602//phototransduction;GO:0009639//response to red or far red light;GO:0009648//photoperiodism;GO:0042752//regulation of circadian rhythm;GO:0048580//regulation of post-embryonic development;GO:0090567//reproductive shoot system development	--
MS.gene008062	47.512	46.710	38.004	0.000	0.000	0.000	1.367	0.618	0.213	25.663	12.328	40.484	25.380	16.913	26.819	243.73	240.27	182.65	0.00	0.00	0.00	5.83	3.00	1.00	122.34	58.32	189.55	98.11	69.32	110.85	ELF4	protein EARLY FLOWERING 4 [Medicago truncatula]	-	-	-	-	GO:0043231//intracellular membrane-bounded organelle	GO:0046983//protein dimerization activity	GO:0007602//phototransduction;GO:0009639//response to red or far red light;GO:0009648//photoperiodism;GO:0042752//regulation of circadian rhythm;GO:0048580//regulation of post-embryonic development;GO:0090567//reproductive shoot system development	--
MS.gene008064	27.320	37.860	23.811	81.525	116.454	133.953	116.195	0.508	12.401	14.298	22.704	0.746	4.022	17.259	42.891	266.80	370.74	217.86	634.99	1074.15	1282.55	943.51	4.69	110.75	129.76	204.47	6.65	29.60	134.66	337.49	CPRD49	GDSL esterase/lipase CPRD49 [Medicago truncatula]	-	-	-	-	GO:0005576//extracellular region	GO:0016788//hydrolase activity, acting on ester bonds	GO:0003006//developmental process involved in reproduction;GO:0006629//lipid metabolic process;GO:0018205//peptidyl-lysine modification;GO:0042743//hydrogen peroxide metabolic process	--
MS.gene008067	3.937	3.355	3.275	1.772	0.201	1.090	0.378	1.199	0.286	1.744	0.958	0.297	0.402	0.496	2.697	120.72	103.16	94.09	43.35	5.82	32.76	9.63	34.78	8.03	49.71	27.09	8.32	9.28	12.16	66.64	NUP88	nuclear pore complex protein NUP88 [Medicago truncatula]	Genetic Information Processing	Translation	ko03013//Nucleocytoplasmic transport	K14318	GO:0012505//endomembrane system;GO:0046930//pore complex	GO:0005488//binding	GO:0006886//intracellular protein transport;GO:0007017//microtubule-based process;GO:0009814//defense response, incompatible interaction;GO:1902410//mitotic cytokinetic process	--
MS.gene008068	16.427	27.341	14.164	2.778	1.915	2.869	14.156	9.842	0.000	14.775	11.814	7.755	9.409	19.020	11.183	304.62	508.38	246.07	41.09	33.54	52.16	218.26	172.63	0.00	254.62	202.03	131.26	131.47	281.79	167.09	CYP90A1	cytochrome P450 90A1 [Medicago truncatula]	Metabolism;Metabolism;Metabolism	Global and overview maps;Global and overview maps;Metabolism of terpenoids and polyketides	ko01100//Metabolic pathways;ko01110//Biosynthesis of secondary metabolites;ko00905//Brassinosteroid biosynthesis	K09588;K09588;K09588	GO:0031224//intrinsic component of membrane;GO:0043231//intracellular membrane-bounded organelle	GO:0016709//oxidoreductase activity, acting on paired donors, with incorporation or reduction of molecular oxygen, NAD(P)H as one donor, and incorporation of one atom of oxygen;GO:0046906//tetrapyrrole binding;GO:0046914//transition metal ion binding	GO:0005976//polysaccharide metabolic process;GO:0009826//unidimensional cell growth;GO:0009909//regulation of flower development;GO:0010208//pollen wall assembly;GO:0016129//phytosteroid biosynthetic process;GO:0043479//pigment accumulation in tissues in response to UV light;GO:0048588//developmental cell growth;GO:0055088//lipid homeostasis	--
MS.gene008079	173.745	173.817	118.581	164.580	81.675	171.832	16.064	50.817	148.201	65.276	24.271	14.556	32.453	19.202	30.328	1921.24	1927.25	1228.48	1451.49	853.02	1862.88	147.70	531.51	1498.64	670.78	247.51	146.91	270.41	169.64	270.21	TRG-31	aquaporin-like transmembrane channel protein [Medicago sativa]	-	-	-	-	GO:0031224//intrinsic component of membrane	GO:0005215//transporter activity	GO:0000041//transition metal ion transport;GO:0009267//cellular response to starvation;GO:0042044//fluid transport	--
MS.gene008085	4.034	3.113	2.366	11.019	10.627	17.841	11.109	22.744	5.383	14.770	19.686	14.825	18.528	16.188	8.767	91.81	71.04	50.46	200.04	228.47	398.14	210.25	489.68	112.05	312.42	413.22	307.99	317.78	294.38	160.78	COI1	coronatine-insensitive protein 1 [Medicago truncatula]	Environmental Information Processing	Signal transduction	ko04075//Plant hormone signal transduction	K13463	GO:0031461//cullin-RING ubiquitin ligase complex	GO:0005488//binding;GO:0019787//ubiquitin-like protein transferase activity	GO:0001101//response to acid chemical;GO:0006952//defense response;GO:0009611//response to wounding;GO:0009617//response to bacterium;GO:0009620//response to fungus;GO:0009639//response to red or far red light;GO:0009755//hormone-mediated signaling pathway;GO:0009886//post-embryonic morphogenesis;GO:0032446//protein modification by small protein conjugation;GO:0043161//proteasome-mediated ubiquit…	--
MS.gene008088	9.428	12.153	9.492	69.520	40.912	40.468	14.727	10.729	41.571	9.937	5.645	8.033	7.321	18.061	6.106	139.00	179.67	131.11	817.50	569.72	584.96	180.54	149.63	560.50	136.15	76.76	108.10	81.34	212.75	72.53	At3g55800	sedoheptulose-1,7-bisphosphatase, chloroplastic [Medicago truncatula]	Metabolism;Metabolism;Metabolism	Global and overview maps;Global and overview maps;Energy metabolism	ko01100//Metabolic pathways;ko01200//Carbon metabolism;ko00710//Carbon fixation by Calvin cycle	K01100;K01100;K01100	GO:0005576//extracellular region;GO:0009526//plastid envelope;GO:0009532//plastid stroma	GO:0043169//cation binding;GO:0050308//sugar-phosphatase activity	GO:0000097//sulfur amino acid biosynthetic process;GO:0005982//starch metabolic process;GO:0005985//sucrose metabolic process;GO:0006090//pyruvate metabolic process;GO:0006605//protein targeting;GO:0006739//NADP metabolic process;GO:0006996//organelle organization;GO:0009617//response to bacterium;GO:0009620//response to fungus;GO:0009696//salicylic acid metabolic process;GO:0009755//hormone-medi…	--
MS.gene008090	4.633	5.402	5.660	1.011	8.323	6.419	29.298	20.007	15.098	6.787	12.058	8.233	15.187	13.404	19.865	111.97	130.91	128.16	19.49	189.98	152.09	588.74	457.34	333.67	152.42	268.74	181.61	276.57	258.82	386.81	LIMYB	Myb/SANT-like DNA-binding domain protein [Medicago truncatula]	-	-	-	-	-	-	-	--
MS.gene008096	5.749	5.468	6.983	7.405	12.109	9.332	13.794	10.903	7.825	12.429	13.061	9.266	15.885	12.949	15.862	70.78	67.50	80.55	72.71	140.81	112.64	141.21	126.97	88.10	142.21	148.29	104.12	147.37	127.37	157.35	At3g11320	triose-phosphate transporter family protein [Medicago truncatula]	-	-	-	-	GO:0031224//intrinsic component of membrane	-	GO:0044763//single-organism cellular process	--
MS.gene008098	14.800	15.267	14.260	2.587	4.671	5.273	7.220	4.548	3.574	10.445	6.337	7.347	6.479	4.052	10.692	196.27	203.02	177.17	27.36	58.51	68.56	79.61	57.05	43.35	128.73	77.50	88.93	64.75	42.93	114.25	LECRKS6	lectin-like protein At1g53070 [Medicago truncatula]	-	-	-	-	-	GO:0016772//transferase activity, transferring phosphorus-containing groups	GO:0007275//multicellular organism development;GO:0008152//metabolic process;GO:0040007//growth;GO:0044763//single-organism cellular process;GO:0048856//anatomical structure development;GO:0065007//biological regulation	--
MS.gene008102	0.151	0.143	0.000	0.532	1.521	1.339	0.475	1.407	2.482	0.256	0.881	1.247	0.553	0.339	0.840	2.13	2.02	0.00	6.00	20.31	18.56	5.58	18.81	32.08	3.36	11.49	16.09	5.89	3.83	9.57	At5g45910	GDSL esterase/lipase At5g45910 [Medicago truncatula]	-	-	-	-	-	GO:0016787//hydrolase activity	-	--
MS.gene00811	0.814	0.487	0.378	0.571	1.048	0.987	16.098	0.502	2.785	1.236	2.876	2.127	1.936	2.223	5.047	16.12	9.66	7.02	9.02	19.59	19.16	264.99	9.40	50.43	22.74	52.50	38.43	28.88	35.16	80.50	CYP72A67	cytochrome P450 monooxygenase [Medicago truncatula]	-	-	-	-	GO:0016020//membrane	GO:0004497//monooxygenase activity;GO:0046872//metal ion binding;GO:0046906//tetrapyrrole binding	GO:0019741//pentacyclic triterpenoid catabolic process;GO:0019745//pentacyclic triterpenoid biosynthetic process	--
MS.gene008110	15.971	17.925	20.734	1.802	6.073	2.643	12.761	5.423	11.208	18.431	10.694	13.058	11.253	11.325	7.663	214.23	241.09	260.57	19.28	76.94	34.76	142.33	68.80	137.49	229.75	132.29	159.86	113.74	121.37	82.82	--	TIP41-like protein [Trema orientale]	-	-	-	-	-	-	-	--
MS.gene008137	0.151	0.166	0.424	0.099	0.466	1.125	0.279	2.492	0.418	1.367	0.804	2.018	0.340	0.230	2.218	5.25	5.77	13.81	2.73	15.29	38.30	8.06	81.88	13.27	44.13	25.75	63.98	8.91	6.39	62.06	RPM1	disease resistance protein RPM1 [Medicago truncatula]	Organismal Systems	Environmental adaptation	ko04626//Plant-pathogen interaction	K13457	-	-	-	--
MS.gene008138	28.894	36.661	22.531	6.063	5.715	11.081	8.409	17.008	5.119	9.411	11.166	12.647	8.383	16.338	14.964	363.42	462.37	265.50	60.82	67.89	136.64	87.94	202.35	58.88	110.00	129.52	145.19	79.45	164.18	151.65	PA1024	nitronate monooxygenase [Spatholobus suberectus]	-	-	-	-	GO:0044444//cytoplasmic part	GO:0016703//oxidoreductase activity, acting on single donors with incorporation of molecular oxygen, incorporation of one atom of oxygen (internal monooxygenases or internal mixed function oxidases)	GO:0009072//aromatic amino acid family metabolic process;GO:0009608//response to symbiont;GO:0010038//response to metal ion	--
MS.gene008142	0.000	0.000	0.000	0.000	1.094	1.817	2.015	1.279	0.000	1.943	1.425	4.187	0.428	3.170	0.000	0.00	0.00	0.00	0.00	28.12	48.46	45.58	32.91	0.00	49.13	35.76	103.97	8.77	68.91	0.00	PRO2	pyrroline-5-carboxylate synthetase [Medicago sativa subsp. x varia] [Medicago sativa]	Metabolism;Metabolism;Metabolism;Metabolism	Global and overview maps;Global and overview maps;Global and overview maps;Amino acid metabolism	ko01100//Metabolic pathways;ko01110//Biosynthesis of secondary metabolites;ko01230//Biosynthesis of amino acids;ko00330//Arginine and proline metabolism	K12657;K12657;K12657;K12657	GO:0005911//cell-cell junction;GO:0009536//plastid	GO:0016620//oxidoreductase activity, acting on the aldehyde or oxo group of donors, NAD or NADP as acceptor;GO:0016774//phosphotransferase activity, carboxyl group as acceptor;GO:0032550//purine ribonucleoside binding	GO:0003006//developmental process involved in reproduction;GO:0006561//proline biosynthetic process;GO:0006796//phosphate-containing compound metabolic process;GO:0048229//gametophyte development	--
MS.gene008145	0.000	0.000	0.000	4.595	4.924	2.574	0.000	1.408	0.000	0.000	0.064	0.000	0.150	0.000	0.000	0.00	0.00	0.00	64.76	82.17	44.59	0.00	23.53	0.00	0.00	1.05	0.00	2.00	0.00	0.00	UVR8	ultraviolet-B receptor UVR8 [Medicago truncatula]	-	-	-	-	-	-	GO:0006796//phosphate-containing compound metabolic process	--
MS.gene008164	9.191	9.796	22.229	23.330	164.597	160.039	7.946	11.096	27.755	14.884	18.328	6.904	4.188	11.417	9.608	152.98	163.49	346.62	309.70	2587.45	2611.49	109.97	174.68	422.44	230.22	281.31	104.88	52.53	151.82	128.85	RCA2	ribulose bisphosphate carboxylase/oxygenase activase 2, chloroplastic [Medicago truncatula]	-	-	-	-	GO:0005576//extracellular region;GO:0009526//plastid envelope;GO:0009532//plastid stroma;GO:0030312//external encapsulating structure;GO:0044434//chloroplast part	GO:0008047//enzyme activator activity;GO:0032550//purine ribonucleoside binding	GO:0006091//generation of precursor metabolites and energy;GO:0006605//protein targeting;GO:0009617//response to bacterium;GO:0009620//response to fungus;GO:0009639//response to red or far red light;GO:0009642//response to light intensity;GO:0009696//salicylic acid metabolic process;GO:0009755//hormone-mediated signaling pathway;GO:0009863//salicylic acid mediated signaling pathway;GO:0010243//re…	--
MS.gene008217	2.604	2.063	1.904	4.516	5.247	4.956	6.198	4.947	12.375	3.165	3.814	2.491	3.140	2.651	3.494	47.20	37.50	32.33	65.28	89.82	88.07	93.41	84.81	205.13	53.32	63.76	41.21	42.89	38.39	51.03	PERK13	probable serine/threonine-protein kinase PBL7 [Medicago truncatula]	-	-	-	-	-	-	-	--
MS.gene008224	2.892	2.953	0.927	0.000	0.000	0.106	0.711	0.224	0.000	0.097	0.501	0.112	1.689	0.155	1.430	32.09	32.86	9.64	0.00	0.00	1.15	6.56	2.35	0.00	1.00	5.13	1.13	14.12	1.37	12.78	FBL23	F-box/LRR protein [Medicago truncatula]	-	-	-	-	-	-	GO:0044267//cellular protein metabolic process	--
MS.gene008225	539.851	492.008	859.830	7.352	126.068	399.244	25.438	0.262	38.153	19.148	301.962	0.000	230.743	0.291	192.770	2851.44	2605.79	4254.87	30.97	628.92	2067.48	111.72	1.31	184.29	93.99	1470.86	0.00	918.38	1.23	820.38	CML27	calcium-binding protein CML24 [Medicago truncatula]	Organismal Systems	Environmental adaptation	ko04626//Plant-pathogen interaction	K13448	GO:0016020//membrane;GO:0043231//intracellular membrane-bounded organelle	GO:0046872//metal ion binding	GO:0048580//regulation of post-embryonic development;GO:0051171//regulation of nitrogen compound metabolic process	--
MS.gene008248	5.047	6.017	4.539	9.042	6.058	2.612	14.773	11.845	14.146	11.743	6.122	1.595	10.229	13.365	9.505	50.82	60.75	42.82	72.62	57.62	25.79	123.69	112.82	130.27	109.89	56.85	14.66	77.62	107.53	77.12	DHAR3	glutathione S-transferase DHAR3, chloroplastic [Medicago truncatula]	Metabolism;Metabolism;Metabolism	Global and overview maps;Metabolism of other amino acids;Carbohydrate metabolism	ko01100//Metabolic pathways;ko00480//Glutathione metabolism;ko00053//Ascorbate and aldarate metabolism	K21888;K21888;K21888	GO:0009526//plastid envelope;GO:0009532//plastid stroma;GO:0016020//membrane	GO:0015038//glutathione disulfide oxidoreductase activity;GO:0043168//anion binding	GO:0006464//cellular protein modification process;GO:0009404//toxin metabolic process;GO:0009668//plastid membrane organization;GO:0009725//response to hormone;GO:0014070//response to organic cyclic compound	--
MS.gene00827	7.305	7.940	5.621	0.872	1.505	1.736	5.732	1.602	4.192	6.048	8.009	5.681	8.965	8.126	5.827	307.86	335.52	221.91	29.31	59.91	71.72	200.86	63.86	161.55	236.84	311.25	218.49	284.68	273.58	197.85	SS3	starch synthase 3, chloroplastic/amyloplastic [Medicago truncatula]	Metabolism;Metabolism;Metabolism	Global and overview maps;Global and overview maps;Carbohydrate metabolism	ko01100//Metabolic pathways;ko01110//Biosynthesis of secondary metabolites;ko00500//Starch and sucrose metabolism	K00703;K00703;K00703	GO:0005618//cell wall;GO:0009536//plastid	GO:0005515//protein binding;GO:0016843//amine-lyase activity;GO:0030247//polysaccharide binding;GO:0046527//glucosyltransferase activity	GO:0005982//starch metabolic process;GO:0009059//macromolecule biosynthetic process;GO:0046942//carboxylic acid transport;GO:1901564//organonitrogen compound metabolic process	--
MS.gene008271	6.091	7.349	6.087	0.147	3.004	3.111	2.131	1.266	1.965	6.508	2.796	7.213	4.785	5.443	4.144	105.08	127.12	98.39	2.02	48.94	52.62	30.57	20.66	31.00	104.33	44.48	113.57	62.20	75.02	57.60	--	Sn1-specific diacylglycerol lipase alpha [Spatholobus suberectus]	-	-	-	-	-	-	-	--
MS.gene008294	0.000	0.000	0.509	0.786	17.658	2.303	16.286	38.551	2.263	83.485	8.682	128.435	15.108	12.061	17.044	0.00	0.00	6.47	8.50	226.25	30.63	183.70	494.67	28.07	1052.48	108.61	1590.22	154.44	130.72	186.29	GLN1	RecName: Full=Glutamine synthetase cytosolic isozyme; AltName: Full=Glutamate--ammonia ligase [Medicago sativa]	Metabolism;Metabolism;Metabolism;Metabolism;Metabolism;Metabolism	Global and overview maps;Global and overview maps;Carbohydrate metabolism;Amino acid metabolism;Amino acid metabolism;Energy metabolism	ko01100//Metabolic pathways;ko01230//Biosynthesis of amino acids;ko00630//Glyoxylate and dicarboxylate metabolism;ko00250//Alanine, aspartate and glutamate metabolism;ko00220//Arginine biosynthesis;ko00910//Nitrogen metabolism	K01915;K01915;K01915;K01915;K01915;K01915	GO:0005576//extracellular region;GO:0005840//ribosome;GO:0009526//plastid envelope;GO:0009532//plastid stroma	GO:0016211//ammonia ligase activity;GO:0032550//purine ribonucleoside binding;GO:0046914//transition metal ion binding	GO:0006090//pyruvate metabolic process;GO:0006541//glutamine metabolic process;GO:0006575//cellular modified amino acid metabolic process;GO:0006595//polyamine metabolic process;GO:0006725//cellular aromatic compound metabolic process;GO:0006873//cellular ion homeostasis;GO:0006970//response to osmotic stress;GO:0006996//organelle organization;GO:0009746//response to hexose;GO:0010038//response t…	--
MS.gene008298	6.432	10.358	7.158	4.907	2.411	1.079	1.927	1.794	1.187	2.874	4.642	4.085	0.336	6.004	2.457	92.87	149.97	96.84	56.51	32.88	15.27	23.14	24.50	15.67	38.56	61.82	53.84	3.66	69.27	28.58	SF3B4	splicing factor 3B subunit 4 [Medicago truncatula]	Genetic Information Processing	Transcription	ko03040//Spliceosome	K12831	GO:0005737//cytoplasm;GO:0031224//intrinsic component of membrane;GO:0043231//intracellular membrane-bounded organelle;GO:0043232//intracellular non-membrane-bounded organelle	GO:0003676//nucleic acid binding;GO:0016763//transferase activity, transferring pentosyl groups	GO:0003006//developmental process involved in reproduction;GO:0019359//nicotinamide nucleotide biosynthetic process	--
MS.gene008303	3.505	4.733	5.603	11.716	8.072	17.184	7.946	2.833	26.601	11.289	6.416	10.254	13.584	5.520	7.464	98.82	133.81	148.02	263.47	214.97	475.02	186.28	75.56	685.90	295.81	166.82	263.88	288.61	124.36	169.56	EMB1467	NADH dehydrogenase [ubiquinone] iron-sulfur protein 1, mitochondrial [Medicago truncatula]	Metabolism;Metabolism	Global and overview maps;Energy metabolism	ko01100//Metabolic pathways;ko00190//Oxidative phosphorylation	K03934;K03934	-	-	-	--
MS.gene008316	0.871	0.417	1.283	0.408	0.761	0.716	1.043	0.816	1.739	0.000	0.000	0.000	0.000	0.921	1.105	12.05	5.79	16.62	4.50	9.94	9.71	12.00	10.67	22.00	0.00	0.00	0.00	0.00	10.18	12.31	At4g09670	uncharacterized oxidoreductase At4g09670 [Medicago truncatula]	-	-	-	-	GO:0044444//cytoplasmic part	GO:0003824//catalytic activity	GO:0044710//single-organism metabolic process	--
MS.gene008334	28.291	42.657	33.579	0.661	8.131	3.550	3.725	5.934	5.839	5.003	4.224	4.348	15.822	8.612	3.987	228.98	346.20	254.63	4.27	62.16	28.17	25.07	45.43	43.22	37.63	31.53	32.12	96.50	55.69	26.00	GSTF11	glutathione S-transferase F11 [Medicago truncatula]	Metabolism;Metabolism	Global and overview maps;Metabolism of other amino acids	ko01100//Metabolic pathways;ko00480//Glutathione metabolism	K00799;K00799	GO:0005576//extracellular region;GO:0005774//vacuolar membrane;GO:0005911//cell-cell junction;GO:0009532//plastid stroma;GO:0030312//external encapsulating structure	GO:0004601//peroxidase activity;GO:0016765//transferase activity, transferring alkyl or aryl (other than methyl) groups;GO:0043168//anion binding;GO:0046914//transition metal ion binding	GO:0005982//starch metabolic process;GO:0006006//glucose metabolic process;GO:0006090//pyruvate metabolic process;GO:0006544//glycine metabolic process;GO:0006568//tryptophan metabolic process;GO:0006633//fatty acid biosynthetic process;GO:0006739//NADP metabolic process;GO:0006873//cellular ion homeostasis;GO:0006970//response to osmotic stress;GO:0009404//toxin metabolic process;GO:0009411//res…	--
MS.gene008344	1.437	1.875	1.062	0.000	0.351	0.677	0.000	0.351	0.000	0.000	0.000	0.000	0.587	0.000	0.000	13.00	17.00	9.00	0.00	3.00	6.00	0.00	3.00	0.00	0.00	0.00	0.00	4.00	0.00	0.00	--	uncharacterized protein LOC112421814 [Medicago truncatula]	-	-	-	-	-	-	-	--
MS.gene008348	14.287	14.545	3.314	2.335	1.459	0.315	3.445	2.030	0.654	2.369	2.138	1.695	4.120	1.919	1.430	579.28	591.34	125.88	75.51	55.89	12.54	116.15	77.87	24.25	89.27	79.94	62.71	125.89	62.16	46.72	SPT16	FACT complex subunit SPT16 [Medicago truncatula]	-	-	-	-	-	-	-	--
MS.gene008350	29.075	25.607	22.725	10.747	11.274	9.214	36.100	47.191	16.335	43.012	37.226	33.967	39.102	28.142	40.209	643.01	567.85	470.86	189.56	235.49	199.78	663.83	987.17	330.36	883.99	759.22	685.62	651.63	497.26	716.48	AAE12	butyrate--CoA ligase AAE11, peroxisomal [Medicago truncatula]	-	-	-	-	GO:0042579//microbody	GO:0016405//CoA-ligase activity	GO:0006629//lipid metabolic process;GO:0019752//carboxylic acid metabolic process;GO:0019758//glycosinolate biosynthetic process;GO:0050896//response to stimulus	--
MS.gene008367	9.708	10.305	13.000	3.997	3.719	5.641	1.729	4.265	2.873	8.962	5.549	4.205	11.805	9.722	12.345	291.06	309.80	365.17	95.57	105.32	165.81	43.10	120.95	78.78	249.71	153.43	115.06	266.71	232.89	298.21	CRK2	cold-responsive protein kinase 1 [Medicago truncatula]	-	-	-	-	-	GO:0004674//protein serine/threonine kinase activity;GO:0032550//purine ribonucleoside binding	GO:0006468//protein phosphorylation	--
MS.gene008368	7.225	8.019	9.769	1.727	2.591	1.480	4.745	2.487	3.546	6.491	4.990	11.867	12.675	6.819	7.112	233.63	260.02	295.95	44.54	79.13	46.93	127.59	76.07	104.85	195.05	148.80	350.24	308.85	176.19	185.29	ARF8	auxin response factor 8 [Medicago truncatula]	-	-	-	-	GO:0043231//intracellular membrane-bounded organelle	GO:0001071//nucleic acid binding transcription factor activity;GO:0005515//protein binding	GO:0003002//regionalization;GO:0009653//anatomical structure morphogenesis;GO:0009755//hormone-mediated signaling pathway;GO:0009799//specification of symmetry;GO:0010468//regulation of gene expression;GO:0034645//cellular macromolecule biosynthetic process;GO:0048507//meristem development;GO:0048580//regulation of post-embryonic development;GO:0090567//reproductive shoot system development	ARF
MS.gene008412	11.883	14.293	10.570	3.440	4.702	3.772	6.237	5.786	4.405	4.493	7.003	8.133	15.969	7.090	7.399	95.28	114.91	79.40	22.00	35.61	29.65	41.58	43.88	32.30	33.48	51.78	59.52	96.48	45.42	47.80	RPL17	50S ribosomal protein L17, chloroplastic [Medicago truncatula]	Genetic Information Processing	Translation	ko03010//Ribosome	K02879	GO:0009526//plastid envelope;GO:0009532//plastid stroma;GO:0030529//intracellular ribonucleoprotein complex	GO:0003723//RNA binding	GO:0000097//sulfur amino acid biosynthetic process;GO:0006090//pyruvate metabolic process;GO:0008380//RNA splicing;GO:0032774//RNA biosynthetic process	--
MS.gene008421	0.000	0.000	0.000	2.790	0.093	2.048	3.101	0.347	2.446	2.002	1.265	6.661	0.000	0.168	2.823	0.00	0.00	0.00	35.77	1.41	32.28	41.45	5.28	35.96	29.91	18.75	97.72	0.00	2.16	36.56	--	Chromosome partition protein like [Actinidia chinensis var. chinensis] [Actinidia chinensis]	-	-	-	-	-	-	-	--
MS.gene008426	1.199	1.225	2.731	1.452	6.724	3.107	2.995	5.338	7.926	8.715	6.730	6.426	3.144	5.015	14.015	40.49	41.49	86.44	39.11	214.54	102.91	84.12	170.58	244.86	273.59	209.66	198.13	80.03	135.36	381.46	At1g06840	probable LRR receptor-like serine/threonine-protein kinase At1g06840 [Medicago truncatula]	-	-	-	-	GO:0031224//intrinsic component of membrane	GO:0004672//protein kinase activity;GO:0032550//purine ribonucleoside binding	GO:0006464//cellular protein modification process;GO:0006796//phosphate-containing compound metabolic process	--
MS.gene008427	0.245	0.229	0.072	8.663	13.978	5.102	0.369	0.763	7.019	0.571	0.583	0.437	0.576	0.371	0.512	8.00	7.50	2.20	225.28	430.44	163.09	10.00	23.54	209.28	17.31	17.53	13.00	14.15	9.67	13.45	At1g06840	probable LRR receptor-like serine/threonine-protein kinase At1g06840 isoform X1 [Medicago truncatula]	-	-	-	-	GO:0031224//intrinsic component of membrane	GO:0004672//protein kinase activity;GO:0032550//purine ribonucleoside binding	GO:0006464//cellular protein modification process;GO:0006796//phosphate-containing compound metabolic process	--
MS.gene008428	0.185	0.293	4.222	38.473	5.255	46.490	10.818	5.361	16.014	1.254	43.362	0.820	1.160	3.405	1.059	6.60	10.45	140.83	1092.54	176.71	1622.88	320.26	180.56	521.44	41.48	1423.82	26.64	31.12	96.87	30.39	At1g06840	probable LRR receptor-like serine/threonine-protein kinase At1g06840 isoform X1 [Medicago truncatula]	-	-	-	-	GO:0016020//membrane	GO:0004674//protein serine/threonine kinase activity;GO:0016491//oxidoreductase activity;GO:0036094//small molecule binding;GO:0097159//organic cyclic compound binding;GO:1901363//heterocyclic compound binding	GO:0006468//protein phosphorylation;GO:0044710//single-organism metabolic process	--
MS.gene008431	32.511	21.599	39.302	16.093	38.989	17.302	85.362	98.476	63.355	68.919	41.115	81.749	26.414	29.785	25.846	513.92	342.36	582.06	202.90	582.12	268.15	1121.97	1472.42	915.86	1012.43	599.38	1179.45	314.63	376.18	329.19	RPT3	26S proteasome regulatory subunit 6B homolog isoform X1 [Medicago truncatula]	Genetic Information Processing	Folding, sorting and degradation	ko03050//Proteasome	K03063	GO:0005911//cell-cell junction;GO:0030312//external encapsulating structure;GO:0043231//intracellular membrane-bounded organelle;GO:0043234//protein complex;GO:0044444//cytoplasmic part	GO:0032550//purine ribonucleoside binding;GO:0042623//ATPase activity, coupled	GO:0001558//regulation of cell growth;GO:0006006//glucose metabolic process;GO:0006090//pyruvate metabolic process;GO:0006511//ubiquitin-dependent protein catabolic process;GO:0006865//amino acid transport;GO:0006952//defense response;GO:0006970//response to osmotic stress;GO:0006996//organelle organization;GO:0007276//gamete generation;GO:0009062//fatty acid catabolic process;GO:0009404//toxin m…	--
[truncated: 12,306 more rows]
