# Supplementary material for: Integrated transcriptomic and metabolomic profiling reveals the flower color formation mechanism of alfalfa different purple flowers
Source: Front Plant Sci. 2026 Mar 23;17:1786493. doi: 10.3389/fpls.2026.1786493 (PMC13050952; doi:10.3389/fpls.2026.1786493)
Supplement: Supplementary File 9 — CSDEGs between BH and the four ZH groups [file Table9.xls]

id	BH1_fpkm	BH2_fpkm	BH3_fpkm	ZH1-1_fpkm	ZH1-2_fpkm	ZH1-3_fpkm	ZH2-1_fpkm	ZH2-2_fpkm	ZH2-3_fpkm	ZH3-1_fpkm	ZH3-2_fpkm	ZH3-3_fpkm	ZH4-1_fpkm	ZH4-2_fpkm	ZH4-3_fpkm	BH1_count	BH2_count	BH3_count	ZH1-1_count	ZH1-2_count	ZH1-3_count	ZH2-1_count	ZH2-2_count	ZH2-3_count	ZH3-1_count	ZH3-2_count	ZH3-3_count	ZH4-1_count	ZH4-2_count	ZH4-3_count	Symbol	Description	KEGG_A_class	KEGG_B_class	Pathway	K_ID	GO Component	GO Function	GO Process	TF_family
MS.gene000238	1.154	0.636	1.767	5.587	5.484	7.194	4.854	39.319	12.556	24.267	23.644	1.443	16.792	16.498	5.538	7.06	3.90	10.13	27.26	31.69	43.15	24.69	227.53	70.25	137.97	133.40	8.06	77.41	80.64	27.30	RASI	alpha-amylase/subtilisin inhibitor [Medicago truncatula]	-	-	-	-	-	-	-	--
MS.gene000463	3.821	3.853	3.357	13.666	6.488	13.017	19.689	15.597	13.674	12.106	17.780	8.454	7.222	9.346	9.689	48.06	48.59	39.56	137.09	77.07	160.52	205.91	185.56	157.28	141.50	206.23	97.05	68.45	93.92	98.19	PSAT1	phosphoserine aminotransferase 2, chloroplastic [Medicago truncatula]	Metabolism;Metabolism;Metabolism;Metabolism;Metabolism;Metabolism;Metabolism	Global and overview maps;Global and overview maps;Global and overview maps;Global and overview maps;Amino acid metabolism;Amino acid metabolism;Metabolism of cofactors and vitamins	ko01100//Metabolic pathways;ko01110//Biosynthesis of secondary metabolites;ko01200//Carbon metabolism;ko01230//Biosynthesis of amino acids;ko00270//Cysteine and methionine metabolism;ko00260//Glycine, serine and threonine metabolism;ko00750//Vitamin B6 metabolism	K00831;K00831;K00831;K00831;K00831;K00831;K00831	-	GO:0008483//transaminase activity;GO:0043168//anion binding	GO:0006563//L-serine metabolic process	--
MS.gene001050	0.191	0.562	0.099	0.325	17.165	14.064	1.840	7.131	1.163	1.928	25.525	0.533	19.170	9.335	13.860	2.64	7.79	1.28	3.58	224.24	190.72	21.16	93.30	14.71	24.78	325.59	6.73	199.80	103.16	154.46	OPR11	12-oxophytodienoate reductase 2 isoform X2 [Medicago truncatula]	Metabolism;Metabolism;Metabolism	Global and overview maps;Global and overview maps;Lipid metabolism	ko01100//Metabolic pathways;ko01110//Biosynthesis of secondary metabolites;ko00592//alpha-Linolenic acid metabolism	K05894;K05894;K05894	GO:0043231//intracellular membrane-bounded organelle	GO:0016628//oxidoreductase activity, acting on the CH-CH group of donors, NAD or NADP as acceptor;GO:0032553//ribonucleotide binding	GO:0006633//fatty acid biosynthetic process;GO:0006950//response to stress;GO:0009694//jasmonic acid metabolic process	--
MS.gene001283	3.400	2.441	1.725	20.442	34.347	13.690	43.079	29.156	5.024	20.033	22.787	21.657	4.571	20.540	22.584	40.70	29.30	19.34	195.15	388.31	160.66	428.75	330.10	54.99	222.84	251.54	236.60	41.23	196.43	217.81	RGGA	RGG repeats nuclear RNA binding protein A [Medicago truncatula]	-	-	-	-	GO:0042579//microbody	-	GO:0009725//response to hormone	--
MS.gene001904	5.790	7.731	0.554	0.000	0.000	0.000	0.000	0.000	0.000	0.000	0.000	0.000	0.000	0.000	0.000	33.66	45.07	3.02	0.00	0.00	0.00	0.00	0.00	0.00	0.00	0.00	0.00	0.00	0.00	0.00	MUB4	membrane-anchored ubiquitin-fold protein 4 isoform X2 [Medicago truncatula]	-	-	-	-	-	-	GO:0009408//response to heat	--
MS.gene002150	0.000	0.000	0.000	5.411	21.561	18.036	0.000	25.300	21.882	44.494	32.471	33.916	28.010	1.609	36.185	0.00	0.00	0.00	20.17	95.18	82.65	0.00	111.85	93.53	193.26	139.96	144.68	98.65	6.01	136.27	--	UBX domain-containing protein 4 [Medicago truncatula]	-	-	-	-	-	-	-	--
MS.gene002204	2.940	1.272	4.749	36.887	13.070	6.190	24.031	31.683	26.311	17.994	21.001	19.991	30.133	19.332	29.653	36.87	15.99	55.79	368.92	154.80	76.10	250.56	375.79	301.72	209.69	242.86	228.80	284.73	193.68	299.60	At2g37990	ribosome biogenesis regulatory protein homolog [Medicago truncatula]	-	-	-	-	GO:0031224//intrinsic component of membrane;GO:0043231//intracellular membrane-bounded organelle;GO:0043232//intracellular non-membrane-bounded organelle	-	GO:0000338//protein deneddylation;GO:0000469//cleavage involved in rRNA processing;GO:0006405//RNA export from nucleus;GO:0006605//protein targeting;GO:0009451//RNA modification;GO:0009639//response to red or far red light;GO:0044763//single-organism cellular process;GO:0048580//regulation of post-embryonic development	--
MS.gene002485	55.893	48.542	28.099	0.000	0.247	1.188	5.313	7.569	1.334	1.862	3.533	10.337	9.964	3.967	4.075	240.00	209.00	113.04	0.00	1.00	5.00	18.97	30.74	5.24	7.43	13.99	40.51	32.24	13.61	14.10	DRM1	dormancy-associated protein 1 [Medicago truncatula]	-	-	-	-	GO:0043231//intracellular membrane-bounded organelle	-	GO:0009746//response to hexose;GO:0034285//response to disaccharide	--
MS.gene002591	0.000	0.000	0.000	2.008	1.110	0.881	0.817	2.409	1.655	3.515	1.001	2.801	2.071	1.309	6.178	0.00	0.00	0.00	42.61	27.89	22.98	18.07	60.62	40.26	86.90	24.55	68.00	41.52	27.81	132.40	MDIS2	LRR receptor-like kinase [Medicago truncatula]	-	-	-	-	GO:0016020//membrane	GO:0016772//transferase activity, transferring phosphorus-containing groups	GO:0006796//phosphate-containing compound metabolic process	--
MS.gene003159	0.028	0.105	0.125	0.250	2.584	1.854	0.442	1.334	2.942	2.080	4.443	7.024	1.822	1.376	4.723	1.48	5.51	6.15	10.45	127.68	95.12	19.22	66.02	140.80	101.13	214.40	335.44	71.85	57.52	199.14	VCS	enhancer of mRNA-decapping protein 4 [Medicago truncatula]	-	-	-	-	GO:0036464//cytoplasmic ribonucleoprotein granule;GO:0043231//intracellular membrane-bounded organelle	GO:0046983//protein dimerization activity	GO:0003006//developmental process involved in reproduction;GO:0006401//RNA catabolic process;GO:0009733//response to auxin;GO:0009887//organ morphogenesis;GO:0090305//nucleic acid phosphodiester bond hydrolysis	--
MS.gene003172	0.000	0.000	0.000	2.088	2.163	3.220	6.073	1.299	0.134	2.454	2.276	1.755	2.381	6.501	2.297	0.00	0.00	0.00	16.20	19.87	30.71	49.12	11.95	1.19	22.18	20.42	15.58	17.45	50.53	18.00	At3g52155	Histidine phosphatase superfamily, clade-1 [Spatholobus suberectus]	-	-	-	-	-	-	-	--
MS.gene003823	0.000	0.000	0.000	4.854	6.566	7.288	1.102	4.995	2.375	6.420	5.243	5.996	4.574	7.909	4.514	0.00	0.00	0.00	40.90	65.51	75.48	9.68	49.91	22.94	63.03	51.08	57.81	36.41	66.75	38.42	--	TNF receptor-associated factor homolog 1a-like [Medicago truncatula]	-	-	-	-	-	GO:0019901//protein kinase binding	GO:0044699//single-organism process;GO:0050794//regulation of cellular process	--
MS.gene003871	0.000	0.000	0.000	0.579	0.927	3.285	1.002	0.135	2.292	0.851	1.202	0.811	1.938	1.766	1.130	0.00	0.00	0.00	6.40	12.15	44.67	11.56	1.77	29.07	10.97	15.37	10.27	20.25	19.57	12.63	SKIP16	F-box protein SKIP16 [Medicago truncatula]	-	-	-	-	GO:0031461//cullin-RING ubiquitin ligase complex	GO:0005488//binding	GO:0006089//lactate metabolic process;GO:0032446//protein modification by small protein conjugation	--
MS.gene004300	0.000	0.000	0.037	0.304	0.320	1.274	2.252	1.133	0.751	0.106	2.284	1.247	0.405	1.565	1.949	0.00	0.00	1.51	10.47	13.06	53.95	80.89	46.31	29.67	4.25	90.99	49.18	13.20	54.03	67.83	At4g18820	protein STICHEL-like 3 [Medicago truncatula]	-	-	-	-	GO:0042575//DNA polymerase complex;GO:0043229//intracellular organelle	GO:0032550//purine ribonucleoside binding;GO:0034061//DNA polymerase activity	GO:0006259//DNA metabolic process	--
MS.gene004429	8.336	7.179	14.059	0.000	0.000	0.000	0.428	0.000	0.000	0.000	0.000	0.000	0.000	0.000	0.000	139.06	120.09	219.73	0.00	0.00	0.00	5.94	0.00	0.00	0.00	0.00	0.00	0.00	0.00	0.00	MNS3	mannosyl-oligosaccharide 1,2-alpha-mannosidase MNS3 [Medicago truncatula]	Metabolism;Genetic Information Processing;Metabolism;Metabolism	Global and overview maps;Folding, sorting and degradation;Glycan biosynthesis and metabolism;Glycan biosynthesis and metabolism	ko01100//Metabolic pathways;ko04141//Protein processing in endoplasmic reticulum;ko00510//N-Glycan biosynthesis;ko00513//Various types of N-glycan biosynthesis	K23741;K23741;K23741;K23741	GO:0031224//intrinsic component of membrane;GO:0031984//organelle subcompartment;GO:0043231//intracellular membrane-bounded organelle	GO:0015924//mannosyl-oligosaccharide mannosidase activity;GO:0046872//metal ion binding	GO:0006486//protein glycosylation;GO:0006865//amino acid transport;GO:0009311//oligosaccharide metabolic process;GO:0010033//response to organic substance;GO:0016482//cytoplasmic transport;GO:0044767//single-organism developmental process;GO:0048856//anatomical structure development	--
MS.gene00446	4.306	2.018	0.765	25.988	16.221	13.916	14.128	21.275	27.490	16.638	16.680	14.454	15.632	27.646	28.734	106.03	49.82	17.65	510.37	377.24	335.95	289.25	495.52	619.02	380.72	378.77	324.84	290.04	543.89	570.08	PAB2	polyadenylate-binding protein 2 [Medicago truncatula]	Genetic Information Processing;Genetic Information Processing;Genetic Information Processing	Translation;Folding, sorting and degradation;Translation	ko03013//Nucleocytoplasmic transport;ko03018//RNA degradation;ko03015//mRNA surveillance pathway	K13126;K13126;K13126	GO:0043231//intracellular membrane-bounded organelle;GO:0044444//cytoplasmic part	GO:0003676//nucleic acid binding	GO:0010608//posttranscriptional regulation of gene expression;GO:0016032//viral process	--
MS.gene00463	0.324	0.000	0.000	17.866	69.698	0.000	182.207	197.801	64.657	150.357	290.604	221.842	25.572	54.233	310.056	5.79	0.00	0.00	254.49	1175.70	0.00	2705.76	3341.46	1056.00	2495.49	4786.33	3616.15	344.15	773.86	4461.68	RD21A	cysteine proteinase RD21A [Medicago truncatula]	-	-	-	-	GO:0043231//intracellular membrane-bounded organelle	GO:0004175//endopeptidase activity;GO:0004620//phospholipase activity;GO:0016628//oxidoreductase activity, acting on the CH-CH group of donors, NAD or NADP as acceptor	GO:0019538//protein metabolic process;GO:0044710//single-organism metabolic process	--
MS.gene005202	0.000	0.000	0.000	9.368	3.265	1.524	7.530	3.871	4.625	4.025	2.825	2.010	1.180	2.066	0.895	0.00	0.00	0.00	69.56	28.71	13.91	58.29	34.09	39.38	34.82	24.25	17.08	8.28	15.37	6.71	--	mog1 duf1795-like photosystem ii reaction center family protein, partial [Trifolium pratense]	-	-	-	-	GO:0009521//photosystem;GO:0009536//plastid	GO:0003824//catalytic activity	GO:0006221//pyrimidine nucleotide biosynthetic process	--
MS.gene005284	3.203	4.285	3.064	0.000	0.316	0.000	0.000	0.000	0.000	0.241	0.000	0.000	0.202	0.000	0.000	42.96	57.64	38.50	0.00	4.00	0.00	0.00	0.00	0.00	3.00	0.00	0.00	2.04	0.00	0.00	PPC6-7	probable protein phosphatase 2C 73 [Medicago truncatula]	-	-	-	-	GO:0044424//intracellular part	GO:0004721//phosphoprotein phosphatase activity;GO:0043169//cation binding	GO:0006796//phosphate-containing compound metabolic process	--
MS.gene00534	0.000	0.000	0.000	1.122	9.956	4.500	15.386	28.981	31.673	6.373	3.395	8.496	16.514	4.408	11.626	0.00	0.00	0.00	8.81	92.55	43.42	125.91	269.79	285.06	58.29	30.81	76.32	122.47	34.66	92.19	--	Transmembrane protein [Trema orientale]	-	-	-	-	GO:0009536//plastid	-	GO:0006090//pyruvate metabolic process;GO:0009668//plastid membrane organization	--
MS.gene005434	4.733	6.390	4.667	18.728	24.024	20.620	31.602	23.736	32.917	15.581	21.804	19.986	13.624	17.190	25.536	50.00	67.69	46.19	157.79	239.70	213.56	277.58	237.17	317.99	152.96	212.41	192.70	108.45	145.08	217.35	ATHB-20	homeobox-leucine zipper protein HAT7 [Medicago truncatula]	-	-	-	-	-	-	GO:0009725//response to hormone;GO:0010467//gene expression;GO:0030001//metal ion transport	--
MS.gene005496	34.512	25.748	11.932	0.109	3.299	0.791	2.947	2.114	1.253	0.267	2.643	0.829	0.000	0.313	0.801	563.92	421.86	182.66	1.42	50.91	12.67	40.04	32.67	18.72	4.06	39.82	12.36	0.00	4.08	10.54	GPAT2	probable glycerol-3-phosphate acyltransferase 2 [Medicago truncatula]	Metabolism;Metabolism;Metabolism;Metabolism	Global and overview maps;Global and overview maps;Lipid metabolism;Lipid metabolism	ko01100//Metabolic pathways;ko01110//Biosynthesis of secondary metabolites;ko00564//Glycerophospholipid metabolism;ko00561//Glycerolipid metabolism	K13508;K13508;K13508;K13508	GO:0016020//membrane;GO:0043231//intracellular membrane-bounded organelle	GO:0016740//transferase activity	GO:0046471//phosphatidylglycerol metabolic process	--
MS.gene005813	0.000	0.000	0.000	3.551	5.862	7.976	16.980	3.137	17.170	13.044	6.095	14.497	13.821	11.190	11.534	0.00	0.00	0.00	56.71	110.88	156.60	282.73	59.42	314.43	242.75	112.56	264.97	208.56	179.03	186.11	OsI_35105	pyruvate kinase 1, cytosolic [Medicago truncatula]	Metabolism;Metabolism;Metabolism;Metabolism;Metabolism;Metabolism;Metabolism	Global and overview maps;Global and overview maps;Global and overview maps;Global and overview maps;Carbohydrate metabolism;Nucleotide metabolism;Carbohydrate metabolism	ko01100//Metabolic pathways;ko01110//Biosynthesis of secondary metabolites;ko01200//Carbon metabolism;ko01230//Biosynthesis of amino acids;ko00010//Glycolysis / Gluconeogenesis;ko00230//Purine metabolism;ko00620//Pyruvate metabolism	K00873;K00873;K00873;K00873;K00873;K00873;K00873	GO:0016020//membrane;GO:0044444//cytoplasmic part	GO:0016301//kinase activity;GO:0031420//alkali metal ion binding	GO:0006090//pyruvate metabolic process;GO:0006796//phosphate-containing compound metabolic process;GO:0010038//response to metal ion	--
MS.gene00599	0.378	0.308	0.000	3.914	5.233	4.474	6.915	2.350	4.641	4.371	6.698	8.705	2.649	4.424	6.466	8.55	6.99	0.00	70.58	111.75	99.18	130.00	50.26	95.96	91.83	139.65	179.64	45.13	79.92	117.79	GTE6	Bromodomain [Medicago truncatula]	-	-	-	-	-	-	-	--
MS.gene006302	4.618	5.503	11.346	55.009	133.795	139.781	125.786	118.300	39.985	43.063	118.156	103.331	88.158	31.751	85.273	40.36	48.23	92.90	383.45	1104.45	1197.74	914.08	977.96	319.58	349.76	952.33	824.26	580.59	221.71	600.48	CYB561A	transmembrane ascorbate ferrireductase 1 [Medicago truncatula]	-	-	-	-	GO:0009536//plastid;GO:0031090//organelle membrane;GO:0031224//intrinsic component of membrane	GO:0016622//oxidoreductase activity, acting on the aldehyde or oxo group of donors, cytochrome as acceptor;GO:0043169//cation binding	GO:0000097//sulfur amino acid biosynthetic process;GO:0005976//polysaccharide metabolic process;GO:0009746//response to hexose;GO:0009826//unidimensional cell growth;GO:0034285//response to disaccharide;GO:0043479//pigment accumulation in tissues in response to UV light;GO:0045229//external encapsulating structure organization;GO:0048588//developmental cell growth;GO:0065008//regulation of biolog…	--
MS.gene006397	0.409	0.635	0.883	124.706	467.930	269.492	550.837	272.116	492.715	22.289	41.378	42.097	2.714	6.987	3.385	3.00	4.67	6.07	729.44	3241.27	1937.72	3358.97	1887.65	3304.51	151.91	279.85	281.78	15.00	40.94	20.00	ELIP1	early light-induced protein, chloroplastic [Medicago truncatula]	-	-	-	-	GO:0009521//photosystem;GO:0031224//intrinsic component of membrane;GO:0042170//plastid membrane;GO:0044434//chloroplast part	GO:0046906//tetrapyrrole binding	GO:0009408//response to heat;GO:0009637//response to blue light;GO:0009644//response to high light intensity;GO:0009813//flavonoid biosynthetic process;GO:0010029//regulation of seed germination;GO:0010114//response to red light;GO:0010218//response to far red light;GO:0034285//response to disaccharide;GO:0034644//cellular response to UV;GO:0090056//regulation of chlorophyll metabolic process	--
MS.gene006428	15.840	6.379	8.811	0.000	0.000	0.000	0.000	0.000	0.000	0.000	0.000	0.000	0.000	0.000	0.000	112.76	45.53	58.76	0.00	0.00	0.00	0.00	0.00	0.00	0.00	0.00	0.00	0.00	0.00	0.00	HMT3	homocysteine S-methyltransferase-like protein [Medicago truncatula]	Metabolism;Metabolism;Metabolism	Global and overview maps;Global and overview maps;Amino acid metabolism	ko01100//Metabolic pathways;ko01110//Biosynthesis of secondary metabolites;ko00270//Cysteine and methionine metabolism	K00547;K00547;K00547	-	-	-	--
MS.gene006531	0.000	0.000	0.000	11.377	4.422	6.331	4.512	5.733	0.645	4.306	3.240	3.439	3.389	6.105	3.656	0.00	0.00	0.00	187.91	86.50	128.54	77.69	112.30	12.22	82.87	61.87	65.01	52.89	101.01	61.00	USP39	U4/U6.U5 tri-snRNP-associated protein 2 [Medicago truncatula]	Genetic Information Processing	Transcription	ko03040//Spliceosome	K12847	-	-	-	--
MS.gene006744	2.066	2.082	3.504	38.044	59.900	37.269	87.487	19.561	56.002	19.473	8.680	15.866	6.404	8.355	9.794	57.39	57.99	91.19	842.85	1571.52	1014.97	2020.62	513.95	1422.57	502.67	222.35	402.24	134.04	185.43	219.19	FAO1	long-chain-alcohol oxidase FAO1 [Medicago truncatula]	-	-	-	-	GO:0031224//intrinsic component of membrane;GO:0043227//membrane-bounded organelle	GO:0000166//nucleotide binding;GO:0016899//oxidoreductase activity, acting on the CH-OH group of donors, oxygen as acceptor	GO:0006950//response to stress;GO:0044281//small molecule metabolic process	--
MS.gene006910	17.646	18.131	13.034	3.734	4.907	3.120	6.263	6.705	4.000	4.482	7.458	7.874	5.025	8.197	4.053	565.26	582.37	391.16	95.39	148.47	97.99	166.82	203.17	117.18	133.43	220.31	230.21	121.30	209.80	104.60	NAP1	protein NAP1 [Arachis hypogaea]	-	-	-	-	GO:0031090//organelle membrane;GO:0043231//intracellular membrane-bounded organelle;GO:0043234//protein complex	GO:0005488//binding	GO:0000904//cell morphogenesis involved in differentiation;GO:0003006//developmental process involved in reproduction;GO:0006355//regulation of transcription, DNA-templated;GO:0007015//actin filament organization;GO:0007049//cell cycle;GO:0007389//pattern specification process;GO:0009933//meristem structural organization;GO:0010053//root epidermal cell differentiation;GO:0016049//cell growth;GO:0…	--
MS.gene007608	54.431	35.060	0.000	0.000	0.000	0.000	0.000	0.000	0.000	0.000	0.000	0.000	0.000	0.000	0.000	250.27	161.64	0.00	0.00	0.00	0.00	0.00	0.00	0.00	0.00	0.00	0.00	0.00	0.00	0.00	RPL24	60S ribosomal protein L24 [Medicago truncatula]	Genetic Information Processing	Translation	ko03010//Ribosome	K02896	GO:0009536//plastid;GO:0015934//large ribosomal subunit;GO:0016020//membrane	-	GO:0009451//RNA modification;GO:0009755//hormone-mediated signaling pathway;GO:0010467//gene expression;GO:0022613//ribonucleoprotein complex biogenesis;GO:0048438//floral whorl development	--
MS.gene007723	0.063	0.116	0.057	1.020	1.136	1.359	0.849	1.787	0.979	1.329	2.130	0.991	1.707	3.389	0.414	1.18	2.19	1.00	15.30	20.18	25.07	13.28	31.80	16.84	23.23	36.95	17.02	24.20	50.93	6.27	SCPL48	serine carboxypeptidase-like [Medicago truncatula]	-	-	-	-	GO:0043231//intracellular membrane-bounded organelle;GO:0044444//cytoplasmic part	GO:0004180//carboxypeptidase activity	GO:0019538//protein metabolic process	--
MS.gene007765	0.000	0.000	0.000	0.000	13.009	13.845	0.120	3.120	7.474	12.008	14.271	0.000	43.324	12.404	17.503	0.00	0.00	0.00	0.00	456.62	504.45	3.71	109.67	254.00	414.70	489.11	0.00	1213.24	368.30	524.10	AGO5	protein argonaute 5 [Medicago truncatula]	-	-	-	-	GO:0044424//intracellular part	GO:0008135//translation factor activity, RNA binding	GO:0006412//translation;GO:0016458//gene silencing;GO:0048437//floral organ development	--
MS.gene007818	0.000	0.000	0.317	7.340	44.605	17.891	24.633	21.053	28.795	23.196	12.626	38.819	16.848	16.284	14.421	0.00	0.00	2.57	50.72	365.00	151.97	177.45	172.53	228.14	186.76	100.88	306.96	109.99	112.72	100.67	HEBP2	heme-binding protein 2 [Medicago truncatula]	-	-	-	-	-	-	-	--
MS.gene007857	0.000	0.000	0.000	1.693	0.241	4.162	2.577	8.233	1.197	1.491	2.179	4.589	2.661	0.435	3.099	0.00	0.00	0.00	23.29	3.93	70.40	36.97	134.35	18.89	23.90	34.66	72.26	34.59	6.00	43.08	GIL1	protein GRAVITROPIC IN THE LIGHT 1 isoform X1 [Medicago truncatula]	-	-	-	-	GO:0043231//intracellular membrane-bounded organelle	-	GO:0015833//peptide transport	--
MS.gene007995	0.335	0.169	0.000	2.139	12.851	0.579	20.439	16.876	6.108	2.764	6.459	1.794	25.336	24.252	29.940	3.50	1.77	0.00	17.83	126.84	5.93	177.59	166.81	58.37	26.84	62.24	17.11	199.50	202.48	252.08	accB	Biotin carboxyl carrier protein [Pisum sativum]	-	-	-	-	GO:0009536//plastid	-	-	--
MS.gene008000	0.000	0.000	0.000	1.551	1.787	1.705	5.982	2.669	0.810	1.739	1.482	0.092	3.052	3.499	5.604	0.00	0.00	0.00	38.93	53.09	52.59	156.49	79.43	23.32	50.86	43.00	2.64	72.37	87.95	142.06	CHX15	cation/H+ exchanger 3 [Medicago truncatula]	-	-	-	-	GO:0031224//intrinsic component of membrane	GO:0015078//hydrogen ion transmembrane transporter activity;GO:0015297//antiporter activity	GO:0015992//proton transport;GO:0016043//cellular component organization;GO:0030001//metal ion transport;GO:0044763//single-organism cellular process;GO:0055067//monovalent inorganic cation homeostasis	--
MS.gene008294	0.000	0.000	0.509	0.786	17.658	2.303	16.286	38.551	2.263	83.485	8.682	128.435	15.108	12.061	17.044	0.00	0.00	6.47	8.50	226.25	30.63	183.70	494.67	28.07	1052.48	108.61	1590.22	154.44	130.72	186.29	GLN1	RecName: Full=Glutamine synthetase cytosolic isozyme; AltName: Full=Glutamate--ammonia ligase [Medicago sativa]	Metabolism;Metabolism;Metabolism;Metabolism;Metabolism;Metabolism	Global and overview maps;Global and overview maps;Carbohydrate metabolism;Amino acid metabolism;Amino acid metabolism;Energy metabolism	ko01100//Metabolic pathways;ko01230//Biosynthesis of amino acids;ko00630//Glyoxylate and dicarboxylate metabolism;ko00250//Alanine, aspartate and glutamate metabolism;ko00220//Arginine biosynthesis;ko00910//Nitrogen metabolism	K01915;K01915;K01915;K01915;K01915;K01915	GO:0005576//extracellular region;GO:0005840//ribosome;GO:0009526//plastid envelope;GO:0009532//plastid stroma	GO:0016211//ammonia ligase activity;GO:0032550//purine ribonucleoside binding;GO:0046914//transition metal ion binding	GO:0006090//pyruvate metabolic process;GO:0006541//glutamine metabolic process;GO:0006575//cellular modified amino acid metabolic process;GO:0006595//polyamine metabolic process;GO:0006725//cellular aromatic compound metabolic process;GO:0006873//cellular ion homeostasis;GO:0006970//response to osmotic stress;GO:0006996//organelle organization;GO:0009746//response to hexose;GO:0010038//response t…	--
MS.gene008458	0.000	0.000	0.000	0.000	2.705	5.774	4.846	2.074	0.927	6.867	5.042	0.000	8.573	7.172	5.148	0.00	0.00	0.00	0.00	88.55	196.18	139.65	67.99	29.38	221.17	161.15	0.00	223.87	198.57	143.74	VAL1	B3 domain-containing transcription repressor VAL1 [Medicago truncatula]	-	-	-	-	-	-	GO:0006355//regulation of transcription, DNA-templated;GO:0009790//embryo development;GO:0010431//seed maturation;GO:0044763//single-organism cellular process;GO:0048367//shoot system development;GO:0050793//regulation of developmental process;GO:0050896//response to stimulus	ABI3VP1
MS.gene00866	0.000	0.000	0.000	2.689	0.954	4.328	2.447	1.597	5.614	3.493	2.206	2.675	2.340	4.114	1.776	0.00	0.00	0.00	31.62	13.28	62.56	30.00	22.27	75.70	47.86	30.00	36.00	26.00	48.46	21.10	VIT_05s0020g02800	ATP-dependent (S)-NAD(P)H-hydrate dehydratase isoform X3 [Medicago truncatula]	-	-	-	-	GO:0009536//plastid	GO:0016772//transferase activity, transferring phosphorus-containing groups;GO:0016836//hydro-lyase activity;GO:0016854//racemase and epimerase activity;GO:0032550//purine ribonucleoside binding	GO:0009648//photoperiodism;GO:0019674//NAD metabolic process	--
MS.gene00867	0.000	0.000	0.000	1.860	2.030	0.921	65.731	1.184	54.304	11.949	31.425	62.637	0.452	17.912	24.899	0.00	0.00	0.00	13.36	17.27	8.13	492.20	10.09	447.23	100.00	260.99	514.85	3.07	128.88	180.67	TSJT1	stem-specific protein TSJT1 [Medicago truncatula]	-	-	-	-	GO:0016020//membrane;GO:0044424//intracellular part	-	GO:0009725//response to hormone;GO:0010038//response to metal ion	--
MS.gene008715	0.949	0.443	0.112	2.699	6.924	7.743	4.506	5.399	3.109	4.341	5.222	3.333	2.628	7.749	4.602	10.57	4.95	1.17	23.97	72.81	84.52	41.71	56.86	31.66	44.91	53.62	33.87	22.05	68.93	41.28	--	hydrolase YutF [Spatholobus suberectus]	-	-	-	-	GO:0009536//plastid	GO:0003824//catalytic activity	-	--
MS.gene008766	0.417	0.649	1.143	18.244	4.385	1.468	8.407	5.778	12.700	5.918	3.631	2.500	6.037	3.192	6.341	5.06	7.89	12.98	176.38	50.20	17.45	84.73	66.25	140.78	66.67	40.59	27.66	55.14	30.91	61.93	--	Serine carboxypeptidase-like 26 [Hibiscus syriacus]	-	-	-	-	GO:0016020//membrane	GO:0005515//protein binding	GO:0009692//ethylene metabolic process;GO:0050896//response to stimulus	--
MS.gene009153	10.696	8.501	11.195	1.913	1.413	0.389	1.060	2.913	1.460	2.257	2.895	1.009	1.518	0.833	3.077	56.09	44.70	55.00	8.00	7.00	2.00	4.62	14.45	7.00	11.00	14.00	4.83	6.00	3.49	13.00	--	Midasin like [Actinidia chinensis var. chinensis] [Actinidia chinensis]	-	-	-	-	GO:0044424//intracellular part	-	-	--
MS.gene009948	0.063	0.250	1.071	9.508	6.892	2.736	1.029	29.940	21.223	7.362	7.420	12.459	2.266	25.416	7.159	1.00	4.00	16.00	120.93	103.81	42.77	13.64	451.62	309.50	109.11	109.12	181.34	27.23	323.82	91.98	--	replication protein A 70 kDa DNA-binding subunit E [Medicago truncatula]	-	-	-	-	-	-	-	--
MS.gene009951	0.000	0.000	0.000	0.962	2.851	0.052	0.063	10.933	3.959	2.791	1.490	4.346	0.265	5.718	1.864	0.00	0.00	0.00	16.36	57.40	1.08	1.12	220.46	77.17	55.30	29.29	84.55	4.26	97.39	32.01	--	replication factor-A carboxy-terminal domain protein [Medicago truncatula]	-	-	-	-	-	-	-	--
MS.gene010320	0.288	0.052	0.105	1.565	0.860	0.700	1.546	1.131	2.007	0.932	2.602	3.990	1.672	1.668	2.630	9.44	1.72	3.23	40.94	26.63	22.49	42.15	35.09	60.18	28.39	78.69	119.42	41.32	43.71	69.48	CLF	histone-lysine N-methyltransferase [Medicago truncatula]	Metabolism;Metabolism	Global and overview maps;Amino acid metabolism	ko01100//Metabolic pathways;ko00310//Lysine degradation	K11430;K11430	GO:0043231//intracellular membrane-bounded organelle;GO:0043234//protein complex	GO:0001071//nucleic acid binding transcription factor activity;GO:0003723//RNA binding;GO:0016279//protein-lysine N-methyltransferase activity	GO:0006305//DNA alkylation;GO:0009292//genetic transfer;GO:0009409//response to cold;GO:0009887//organ morphogenesis;GO:0016458//gene silencing;GO:0034645//cellular macromolecule biosynthetic process;GO:0034968//histone lysine methylation;GO:0040029//regulation of gene expression, epigenetic;GO:0040030//regulation of molecular function, epigenetic;GO:0048869//cellular developmental process;GO:009…	--
MS.gene010399	0.000	0.000	0.000	1.031	3.211	0.294	4.377	2.356	1.508	2.308	5.064	3.779	3.874	8.940	2.811	0.00	0.00	0.00	11.12	41.03	3.90	49.23	30.15	18.65	29.01	63.17	46.66	39.49	96.62	30.64	SRK2I	serine/threonine-protein kinase SRK2I [Medicago truncatula]	Environmental Information Processing;Environmental Information Processing	Signal transduction;Signal transduction	ko04075//Plant hormone signal transduction;ko04016//MAPK signaling pathway - plant	K14498;K14498	-	-	-	--
MS.gene011157	0.000	0.000	0.000	8.740	20.123	0.000	13.720	0.000	17.238	29.107	5.691	16.729	57.504	0.958	19.700	0.00	0.00	0.00	54.83	149.50	0.00	89.73	0.00	124.00	212.77	41.28	120.10	340.84	6.02	124.85	DOF1.7	dof zinc finger protein DOF1.7 [Medicago truncatula]	-	-	-	-	-	GO:0000975//regulatory region DNA binding	GO:0000097//sulfur amino acid biosynthetic process;GO:0001101//response to acid chemical;GO:0006355//regulation of transcription, DNA-templated;GO:0009725//response to hormone;GO:0010243//response to organonitrogen compound;GO:0051726//regulation of cell cycle;GO:0071555//cell wall organization	C2C2-Dof
MS.gene011260	0.134	0.370	0.469	8.257	0.584	3.325	18.242	11.398	3.695	18.015	10.855	0.213	1.013	36.949	4.217	4.35	12.09	14.31	214.47	17.95	106.16	493.95	351.10	110.03	545.18	326.00	6.34	24.87	961.34	110.66	LOX1.4	seed linoleate 9S-lipoxygenase [Medicago truncatula]	Metabolism	Lipid metabolism	ko00591//Linoleic acid metabolism	K15718	GO:0044424//intracellular part	GO:0016702//oxidoreductase activity, acting on single donors with incorporation of molecular oxygen, incorporation of two atoms of oxygen;GO:0043169//cation binding	GO:0006633//fatty acid biosynthetic process	--
MS.gene011452	0.000	0.000	0.000	3.224	2.141	6.215	5.723	0.000	7.848	6.139	15.228	29.827	10.062	10.834	10.646	0.00	0.00	0.00	40.16	31.58	95.16	74.32	0.00	112.09	89.10	219.33	425.16	118.41	135.18	133.97	At4g22670	FAM10 family protein At4g22670 [Medicago truncatula]	-	-	-	-	GO:0044444//cytoplasmic part	GO:0016667//oxidoreductase activity, acting on a sulfur group of donors;GO:0031072//heat shock protein binding	GO:0006461//protein complex assembly;GO:0009408//response to heat;GO:0010038//response to metal ion;GO:0044267//cellular protein metabolic process;GO:0044710//single-organism metabolic process	--
MS.gene011742	0.000	0.000	0.000	7.950	0.000	29.438	0.363	31.477	29.121	13.730	7.511	0.000	16.527	9.889	9.303	0.00	0.00	0.00	80.47	0.00	366.31	3.83	377.88	337.99	161.94	87.91	0.00	158.06	100.28	95.13	HD6	casein kinase [Medicago truncatula]	Genetic Information Processing;Organismal Systems	Translation;Environmental adaptation	ko03008//Ribosome biogenesis in eukaryotes;ko04712//Circadian rhythm - plant	K03097;K03097	GO:0009536//plastid	GO:0004674//protein serine/threonine kinase activity;GO:0032550//purine ribonucleoside binding	GO:0006259//DNA metabolic process;GO:0006464//cellular protein modification process;GO:0006796//phosphate-containing compound metabolic process;GO:0006974//cellular response to DNA damage stimulus;GO:0007049//cell cycle;GO:0009411//response to UV;GO:0009648//photoperiodism;GO:0010212//response to ionizing radiation;GO:0048511//rhythmic process;GO:0051276//chromosome organization	--
MS.gene011756	0.000	0.000	0.168	5.449	0.746	1.829	5.942	44.575	1.863	4.233	7.149	0.581	11.636	4.079	9.385	0.00	0.00	2.17	59.78	9.69	24.67	67.96	579.97	23.44	54.11	90.69	7.29	120.61	44.83	104.02	CYP81E8	cytochrome P450 81E8-like [Medicago truncatula]	Metabolism;Metabolism	Global and overview maps;Biosynthesis of other secondary metabolites	ko01110//Biosynthesis of secondary metabolites;ko00943//Isoflavonoid biosynthesis	K13260;K13260	GO:0031224//intrinsic component of membrane	GO:0004497//monooxygenase activity;GO:0016301//kinase activity;GO:0016705//oxidoreductase activity, acting on paired donors, with incorporation or reduction of molecular oxygen;GO:0046906//tetrapyrrole binding;GO:0046914//transition metal ion binding	GO:0006796//phosphate-containing compound metabolic process;GO:0044710//single-organism metabolic process	--
MS.gene01253	0.363	0.167	0.544	17.613	22.688	0.000	2.302	10.598	10.847	5.596	18.197	23.161	17.688	18.352	26.218	7.03	3.24	9.85	271.70	414.46	0.00	37.02	193.88	191.86	100.58	324.58	408.87	257.80	283.59	408.58	CYP89A9	cytochrome P450 89A2 [Medicago truncatula]	Metabolism;Metabolism	Global and overview maps;Amino acid metabolism	ko01100//Metabolic pathways;ko00380//Tryptophan metabolism	K07408;K07408	GO:0043231//intracellular membrane-bounded organelle	GO:0016712//oxidoreductase activity, acting on paired donors, with incorporation or reduction of molecular oxygen, reduced flavin or flavoprotein as one donor, and incorporation of one atom of oxygen;GO:0046906//tetrapyrrole binding;GO:0046914//transition metal ion binding	GO:0044710//single-organism metabolic process	--
MS.gene012777	0.000	0.303	0.787	25.796	5.868	2.036	15.801	21.928	7.018	17.408	14.843	17.470	27.213	14.436	36.341	0.00	2.62	6.36	177.47	47.81	17.22	113.33	178.91	55.36	139.54	118.07	137.54	176.88	99.49	252.57	GSTZ2	glutathione S-transferase zeta class isoform X1 [Medicago truncatula]	Metabolism;Metabolism	Global and overview maps;Amino acid metabolism	ko01100//Metabolic pathways;ko00350//Tyrosine metabolism	K01800;K01800	GO:0044444//cytoplasmic part	GO:0016765//transferase activity, transferring alkyl or aryl (other than methyl) groups;GO:0016859//cis-trans isomerase activity	GO:0006511//ubiquitin-dependent protein catabolic process;GO:0006520//cellular amino acid metabolic process;GO:0009062//fatty acid catabolic process;GO:0009404//toxin metabolic process;GO:0019336//phenol-containing compound catabolic process;GO:0035966//response to topologically incorrect protein;GO:0043248//proteasome assembly	--
MS.gene012910	0.245	0.000	0.000	4.994	8.805	6.935	6.895	7.420	4.405	4.240	5.312	7.386	4.194	7.104	3.335	4.25	0.00	0.00	69.17	144.42	118.08	99.56	121.88	69.95	68.42	85.07	117.06	54.88	98.57	46.67	NRAMP2	metal transporter Nramp2 [Medicago truncatula]	-	-	-	-	GO:0005911//cell-cell junction;GO:0031090//organelle membrane;GO:0031224//intrinsic component of membrane;GO:0043231//intracellular membrane-bounded organelle	GO:0008509//anion transmembrane transporter activity;GO:0046915//transition metal ion transmembrane transporter activity	GO:0000041//transition metal ion transport;GO:0006820//anion transport;GO:0009617//response to bacterium;GO:0010038//response to metal ion;GO:0031325//positive regulation of cellular metabolic process;GO:0046916//cellular transition metal ion homeostasis	--
MS.gene013066	0.196	0.418	0.205	10.519	2.080	0.509	9.129	0.651	2.362	7.397	2.853	0.469	13.617	3.693	3.097	7.28	15.60	7.14	312.10	73.09	18.57	282.39	22.90	80.37	255.71	97.87	15.93	381.73	109.77	92.84	ULP2B	probable ubiquitin-like-specific protease 2B isoform X2 [Medicago truncatula]	-	-	-	-	-	GO:0008234//cysteine-type peptidase activity	GO:0006402//mRNA catabolic process;GO:0019538//protein metabolic process	--
MS.gene013090	0.000	0.000	0.000	3.375	0.312	3.986	1.324	0.413	1.929	0.581	2.497	1.282	2.284	0.712	3.224	0.00	0.00	0.00	66.99	7.34	97.26	27.40	9.73	43.91	13.44	57.31	29.12	42.84	14.16	64.66	RGTA1	geranylgeranyl transferase type-2 subunit alpha 1 [Medicago truncatula]	-	-	-	-	GO:0044444//cytoplasmic part	GO:0004659//prenyltransferase activity	GO:0006464//cellular protein modification process;GO:0010038//response to metal ion	--
MS.gene013165	2.438	2.603	3.606	7.009	6.659	13.488	11.373	11.623	17.586	6.386	9.430	7.125	13.733	10.536	9.619	45.76	48.99	63.41	104.94	118.06	248.23	177.51	206.38	301.89	111.41	163.25	122.07	194.25	158.01	145.49	--	protein DEK [Medicago truncatula]	-	-	-	-	GO:0044424//intracellular part	-	GO:0009409//response to cold	--
MS.gene013379	0.000	0.000	0.042	46.277	5.298	14.538	16.218	0.000	9.523	4.672	6.146	8.627	5.040	5.078	2.936	0.00	0.00	1.04	983.16	133.29	379.67	359.20	0.00	231.97	115.65	150.97	209.74	101.17	108.08	63.02	ABCF5	ABC transporter F family member 5 [Medicago truncatula]	-	-	-	-	-	GO:0005215//transporter activity;GO:0016887//ATPase activity;GO:0032550//purine ribonucleoside binding	GO:0006810//transport;GO:0044699//single-organism process	--
MS.gene013380	309.362	295.353	387.530	61.228	120.524	80.791	94.291	94.271	93.312	127.488	149.050	80.218	90.847	75.363	73.946	999.22	956.56	1172.69	157.73	367.68	255.84	253.23	288.01	275.62	382.67	443.97	236.48	221.11	194.48	192.44	--	Detected protein of confused Function [Hibiscus syriacus]	-	-	-	-	GO:0016020//membrane;GO:0043231//intracellular membrane-bounded organelle	-	GO:0032958//inositol phosphate biosynthetic process;GO:0046474//glycerophospholipid biosynthetic process	--
MS.gene013648	0.000	0.000	0.000	0.473	0.915	1.247	0.663	2.342	1.475	2.541	0.962	3.183	0.325	2.032	0.228	0.01	0.00	0.00	15.59	35.69	50.51	22.77	91.52	55.73	97.52	36.63	120.00	10.13	67.05	7.60	RCH1	LRR receptor-like serine/threonine-protein kinase RCH1 [Medicago truncatula]	-	-	-	-	-	-	-	--
MS.gene01397	0.000	0.000	0.000	1.371	4.715	7.258	13.418	1.667	6.049	11.052	4.357	30.231	7.322	10.056	14.178	0.00	0.00	0.00	20.98	85.45	136.55	214.10	30.25	106.15	197.10	77.10	529.48	105.87	154.18	219.22	ALN	allantoinase [Medicago truncatula]	Metabolism;Metabolism	Global and overview maps;Nucleotide metabolism	ko01100//Metabolic pathways;ko00230//Purine metabolism	K01466;K01466	GO:0043231//intracellular membrane-bounded organelle	GO:0016812//hydrolase activity, acting on carbon-nitrogen (but not peptide) bonds, in cyclic amides;GO:0046914//transition metal ion binding	GO:0000255//allantoin metabolic process;GO:0006144//purine nucleobase metabolic process;GO:0009267//cellular response to starvation;GO:0010135//ureide metabolic process;GO:0044270//cellular nitrogen compound catabolic process;GO:0046700//heterocycle catabolic process;GO:1901361//organic cyclic compound catabolic process	--
MS.gene013989	0.000	0.000	0.000	1.051	5.869	2.491	9.150	1.457	1.428	5.079	7.164	0.000	5.005	4.134	3.396	0.00	0.00	0.00	18.88	124.91	55.03	171.44	31.06	29.43	106.36	148.87	0.00	84.99	74.42	61.66	CRK7	CDPK-related kinase 7 isoform X2 [Medicago truncatula]	-	-	-	-	-	-	-	--
MS.gene013992	0.000	0.000	0.000	1.065	2.167	1.893	1.364	1.909	1.661	0.657	2.786	0.392	2.224	0.687	0.690	0.00	0.00	0.00	11.62	28.00	25.39	15.51	24.70	20.78	8.35	35.15	4.90	22.93	7.51	7.61	DUSP12	dual specificity protein phosphatase 12 [Medicago truncatula]	-	-	-	-	-	GO:0004721//phosphoprotein phosphatase activity	GO:0006470//protein dephosphorylation	--
MS.gene013994	0.216	0.053	0.000	1.042	3.932	0.665	6.533	4.177	6.791	1.373	2.331	0.598	3.445	1.609	1.824	5.97	1.46	0.00	22.95	102.60	18.01	150.06	109.14	171.55	35.26	59.39	15.09	71.71	35.51	40.60	--	Cyclin-like F-box [Medicago truncatula]	-	-	-	-	-	-	-	--
MS.gene013995	0.000	0.000	0.000	4.518	29.242	7.534	20.068	15.213	29.245	2.776	3.453	0.227	3.544	6.773	1.005	0.00	0.00	0.00	45.05	345.29	92.34	208.61	179.89	334.35	32.25	39.81	2.59	33.39	67.65	10.12	At2g26850	F-box protein At2g26850 [Medicago truncatula]	-	-	-	-	-	-	-	--
MS.gene01409	0.000	0.000	0.000	2.297	1.910	7.002	3.588	6.181	2.958	17.306	12.971	20.819	2.219	13.879	42.083	0.00	0.00	0.00	21.86	21.52	81.91	35.60	69.76	32.28	191.89	142.73	226.72	19.95	132.31	404.57	Os04g0679100	clathrin light chain 1 [Medicago truncatula]	-	-	-	-	GO:0030125//clathrin vesicle coat	-	GO:0006498//N-terminal protein lipidation;GO:0006865//amino acid transport;GO:0006996//organelle organization;GO:0015031//protein transport;GO:0016482//cytoplasmic transport	--
MS.gene014098	0.000	0.000	0.000	6.204	10.443	18.804	22.824	3.632	28.638	13.777	11.194	24.147	10.516	10.407	12.394	0.00	0.00	0.00	59.04	117.69	219.97	226.44	40.99	312.48	152.76	123.17	262.96	94.55	99.21	119.15	TFIIB1	transcription initiation factor IIB-2 [Medicago truncatula]	Genetic Information Processing	Transcription	ko03022//Basal transcription factors	K03124	-	GO:0008134//transcription factor binding;GO:0008135//translation factor activity, RNA binding;GO:0046914//transition metal ion binding	GO:0006412//translation;GO:0010468//regulation of gene expression;GO:0032774//RNA biosynthetic process	--
MS.gene01418	0.000	0.000	0.000	1.657	1.356	0.440	1.143	0.358	0.248	1.724	0.981	5.018	3.119	3.880	2.170	0.00	0.00	0.00	24.46	23.70	7.98	17.58	6.27	4.19	29.64	16.75	84.75	43.50	57.37	32.36	SDE5	DUF1771 domain-containing protein [Cephalotus follicularis]	-	-	-	-	-	-	-	--
MS.gene014321	0.000	0.000	0.000	100.602	43.551	27.423	154.458	41.520	26.169	79.960	75.026	82.842	36.589	50.860	29.939	0.00	0.00	0.00	1378.12	706.51	461.78	2205.84	674.53	411.03	1276.28	1188.37	1298.66	473.55	697.94	414.32	GAPB	glyceraldehyde-3-phosphate dehydrogenase B, chloroplastic [Medicago truncatula]	Metabolism;Metabolism;Metabolism	Global and overview maps;Global and overview maps;Energy metabolism	ko01100//Metabolic pathways;ko01200//Carbon metabolism;ko00710//Carbon fixation by Calvin cycle	K05298;K05298;K05298	GO:0005576//extracellular region;GO:0009532//plastid stroma;GO:0042170//plastid membrane;GO:0044434//chloroplast part	GO:0000166//nucleotide binding;GO:0004672//protein kinase activity;GO:0016620//oxidoreductase activity, acting on the aldehyde or oxo group of donors, NAD or NADP as acceptor;GO:0032550//purine ribonucleoside binding	GO:0000097//sulfur amino acid biosynthetic process;GO:0006090//pyruvate metabolic process;GO:0006396//RNA processing;GO:0006633//fatty acid biosynthetic process;GO:0006739//NADP metabolic process;GO:0006779//porphyrin-containing compound biosynthetic process;GO:0006950//response to stress;GO:0009617//response to bacterium;GO:0009639//response to red or far red light;GO:0009642//response to light …	--
MS.gene01449	0.000	0.000	0.000	3.869	11.465	10.859	8.265	5.238	3.661	23.670	16.222	27.611	31.018	35.243	37.415	0.00	0.00	0.00	29.20	102.46	100.73	65.02	46.88	31.68	208.13	141.55	238.44	221.15	266.42	285.24	RPS6B	40S ribosomal protein S6 [Medicago truncatula]	Genetic Information Processing	Translation	ko03010//Ribosome	K02991	-	-	-	--
MS.gene014535	4.390	4.263	3.925	39.790	34.528	31.708	32.346	27.137	30.989	9.431	13.970	18.117	14.016	10.369	12.626	115.05	112.02	96.37	831.69	854.66	814.70	704.83	672.69	742.68	229.69	337.62	433.33	276.78	217.10	266.60	JAC1	J domain-containing protein required for chloroplast accumulation response 1 isoform X2 [Medicago truncatula]	-	-	-	-	-	-	GO:0006996//organelle organization	--
MS.gene014718	55.219	55.347	23.062	11.252	5.226	2.949	10.288	7.863	5.709	10.791	4.549	2.130	8.075	5.530	5.366	415.46	417.55	162.56	67.52	37.14	21.75	64.36	55.96	39.28	75.45	31.56	14.63	45.78	33.24	32.53	RSZ21	serine/arginine-rich splicing factor RSZ22A-like [Medicago truncatula]	Genetic Information Processing	Transcription	ko03040//Spliceosome	K12896	-	GO:0046872//metal ion binding	GO:0006396//RNA processing;GO:0010468//regulation of gene expression;GO:0044763//single-organism cellular process;GO:0050896//response to stimulus	--
MS.gene015018	0.000	0.000	0.000	32.395	3.626	11.181	0.279	2.134	0.265	6.722	7.620	0.000	27.728	2.419	9.253	0.00	0.00	0.00	697.08	92.41	295.76	6.25	54.47	6.53	168.53	189.59	0.00	563.72	52.14	201.15	FTSH4	ATP-dependent zinc metalloprotease FTSH 4, mitochondrial [Medicago truncatula]	-	-	-	-	GO:0019866//organelle inner membrane;GO:0031224//intrinsic component of membrane;GO:0043231//intracellular membrane-bounded organelle	GO:0004175//endopeptidase activity;GO:0032550//purine ribonucleoside binding;GO:0042623//ATPase activity, coupled;GO:0043169//cation binding	GO:0009057//macromolecule catabolic process;GO:0019538//protein metabolic process;GO:0044763//single-organism cellular process	--
MS.gene015584	0.140	0.154	0.000	0.357	3.142	4.331	1.727	3.461	4.524	5.720	0.633	2.177	3.456	6.841	1.395	9.75	10.78	0.00	19.86	207.04	296.26	100.20	228.37	288.61	370.86	40.70	138.62	181.71	381.32	78.42	Kdm5a	lysine-specific demethylase 5B isoform X2 [Medicago truncatula]	-	-	-	-	GO:0043231//intracellular membrane-bounded organelle	GO:0001071//nucleic acid binding transcription factor activity;GO:0016705//oxidoreductase activity, acting on paired donors, with incorporation or reduction of molecular oxygen;GO:0046914//transition metal ion binding	GO:0003006//developmental process involved in reproduction;GO:0007049//cell cycle;GO:0010468//regulation of gene expression;GO:0018205//peptidyl-lysine modification;GO:0042743//hydrogen peroxide metabolic process;GO:0044710//single-organism metabolic process;GO:0045491//xylan metabolic process	--
MS.gene016056	0.000	0.000	0.000	0.000	4.912	1.558	0.000	4.254	7.045	9.043	3.013	10.754	0.000	7.594	6.411	0.00	0.00	0.00	0.00	167.11	55.01	0.00	144.94	232.07	302.73	100.11	353.56	0.00	218.55	186.09	PDS5	triadin isoform X1 [Medicago truncatula]	-	-	-	-	GO:0009536//plastid	-	GO:0007059//chromosome segregation;GO:0044260//cellular macromolecule metabolic process;GO:0090304//nucleic acid metabolic process	--
MS.gene016237	0.000	0.000	0.000	3.351	1.271	2.642	0.506	1.128	2.967	2.976	2.924	4.250	4.849	1.180	6.568	0.00	0.00	0.00	34.02	15.28	32.97	5.36	13.58	34.54	35.20	34.33	49.38	46.51	12.00	67.37	AHL2	AT-hook motif nuclear-localized protein 1 [Medicago truncatula]	-	-	-	-	-	-	-	--
MS.gene016286	0.596	0.628	0.075	12.301	21.229	24.069	8.974	18.825	20.803	6.234	8.163	5.305	13.968	8.895	8.650	15.50	16.36	1.83	255.00	521.16	613.35	193.95	462.82	494.47	150.58	195.66	125.85	273.58	184.72	181.15	KAT1	potassium channel KAT3 [Medicago truncatula]	-	-	-	-	-	-	-	--
MS.gene016512	0.217	0.123	0.242	7.010	0.286	1.805	1.069	1.279	3.440	1.489	2.201	9.049	8.518	5.112	2.606	3.30	1.88	3.46	85.19	4.11	26.96	13.55	18.43	47.93	21.08	30.93	125.85	97.81	62.24	31.99	At5g07050	WAT1-related protein At5g07050 [Medicago truncatula]	-	-	-	-	GO:0031224//intrinsic component of membrane	GO:0005215//transporter activity	GO:0044763//single-organism cellular process	--
MS.gene016966	0.147	0.000	0.000	0.726	10.073	20.862	25.883	20.534	18.372	25.920	16.768	19.624	27.393	32.639	32.767	1.11	0.00	0.00	4.38	71.94	154.67	162.74	146.87	127.05	182.15	116.93	135.44	156.09	197.19	199.64	VAMP711	vesicle-associated membrane protein 711 [Medicago truncatula]	Genetic Information Processing	Folding, sorting and degradation	ko04130//SNARE interactions in vesicular transport	K08515	-	-	-	--
MS.gene017148	21.482	15.216	0.000	0.000	0.000	0.000	0.000	0.000	0.000	0.000	0.000	0.000	0.000	0.000	0.000	836.72	594.26	0.00	0.00	0.00	0.00	0.00	0.00	0.00	0.00	0.00	0.00	0.00	0.00	0.00	At1g07650	probable LRR receptor-like serine/threonine-protein kinase At1g07650 isoform X3 [Medicago truncatula]	-	-	-	-	GO:0031224//intrinsic component of membrane	GO:0004672//protein kinase activity;GO:0032550//purine ribonucleoside binding	GO:0006464//cellular protein modification process;GO:0007167//enzyme linked receptor protein signaling pathway;GO:0016310//phosphorylation	--
MS.gene017490	25.901	28.094	21.682	328.794	152.766	137.856	142.297	102.605	145.425	65.508	92.160	47.296	71.965	80.996	52.986	450.78	490.26	353.52	4563.87	2511.13	2352.22	2059.15	1689.05	2314.50	1059.48	1479.15	751.27	943.77	1126.23	743.00	lhca3	chlorophyll a-b binding protein 3, chloroplastic [Medicago truncatula]	Metabolism;Metabolism	Global and overview maps;Energy metabolism	ko01100//Metabolic pathways;ko00196//Photosynthesis - antenna proteins	K08909;K08909	GO:0009521//photosystem;GO:0031224//intrinsic component of membrane;GO:0031976//plastid thylakoid;GO:0044434//chloroplast part	GO:0016740//transferase activity;GO:0043169//cation binding;GO:0046906//tetrapyrrole binding	GO:0000097//sulfur amino acid biosynthetic process;GO:0006091//generation of precursor metabolites and energy;GO:0006464//cellular protein modification process;GO:0009725//response to hormone	--
MS.gene018295	107.251	101.761	65.718	19.299	13.668	11.902	42.996	32.547	25.791	36.867	30.421	45.154	25.369	22.995	16.331	432.00	411.00	248.00	62.00	52.00	47.00	144.00	124.00	95.00	138.00	113.00	166.00	77.00	74.00	53.00	--	RALF [Medicago truncatula]	-	-	-	-	-	-	-	--
MS.gene018884	0.000	0.000	0.066	0.671	0.789	1.645	0.382	6.372	6.132	7.518	3.653	13.602	4.338	7.966	3.997	0.00	0.00	1.81	15.71	21.87	47.30	9.31	176.80	164.50	204.96	98.83	364.18	95.90	186.71	94.48	STL1	probable glycosyltransferase STELLO1 [Medicago truncatula]	-	-	-	-	GO:0009536//plastid;GO:0030312//external encapsulating structure;GO:0031984//organelle subcompartment	GO:0016740//transferase activity	-	--
MS.gene019043	2.352	2.136	2.429	8.282	9.817	15.595	12.744	11.557	16.786	13.027	13.285	20.490	13.329	9.114	15.537	37.90	34.51	36.66	106.43	149.39	246.35	170.72	176.12	247.33	195.05	197.39	301.31	161.83	117.32	201.69	HMGCL	hydroxymethylglutaryl-CoA lyase, mitochondrial [Medicago truncatula]	Metabolism;Metabolism;Cellular Processes;Metabolism;Metabolism;Metabolism	Global and overview maps;Global and overview maps;Transport and catabolism;Amino acid metabolism;Carbohydrate metabolism;Lipid metabolism	ko01100//Metabolic pathways;ko01110//Biosynthesis of secondary metabolites;ko04146//Peroxisome;ko00280//Valine, leucine and isoleucine degradation;ko00650//Butanoate metabolism;ko00072//Synthesis and degradation of ketone bodies	K01640;K01640;K01640;K01640;K01640;K01640	GO:0044429//mitochondrial part	GO:0016833//oxo-acid-lyase activity;GO:0043169//cation binding	-	--
MS.gene019144	0.000	0.000	0.000	0.000	8.219	5.151	3.832	4.821	0.393	7.285	5.864	7.152	6.086	3.806	6.311	0.00	0.00	0.00	0.00	134.22	87.32	55.09	78.84	6.22	117.05	93.50	112.86	79.29	52.57	87.91	PAO2	probable polyamine oxidase 2 [Medicago truncatula]	Metabolism;Metabolism;Metabolism	Global and overview maps;Amino acid metabolism;Metabolism of other amino acids	ko01100//Metabolic pathways;ko00330//Arginine and proline metabolism;ko00410//beta-Alanine metabolism	K17839;K17839;K17839	GO:0042579//microbody	GO:0016647//oxidoreductase activity, acting on the CH-NH group of donors, oxygen as acceptor	GO:0001101//response to acid chemical;GO:0006575//cellular modified amino acid metabolic process;GO:0006598//polyamine catabolic process;GO:0006950//response to stress;GO:0009699//phenylpropanoid biosynthetic process	--
MS.gene019580	60.398	68.760	58.621	9.024	10.198	0.838	6.289	10.108	1.251	7.609	10.385	16.859	12.514	4.382	13.819	355.74	406.09	323.48	42.39	56.73	4.84	30.80	56.31	6.74	41.65	56.41	90.63	55.54	20.62	65.58	PLIM2B	LIM domain-containing protein PLIM2c [Medicago truncatula]	-	-	-	-	-	GO:0043169//cation binding	-	LIM
MS.gene01970	0.115	0.242	0.031	1.478	0.645	0.854	1.531	1.367	2.111	2.992	0.243	4.033	0.956	1.191	0.997	5.61	11.86	1.43	57.64	29.81	40.95	62.27	63.25	94.43	135.96	10.98	180.03	35.24	46.53	39.28	VCS	enhancer of mRNA-decapping protein 4 [Medicago truncatula]	-	-	-	-	GO:0036464//cytoplasmic ribonucleoprotein granule;GO:0043231//intracellular membrane-bounded organelle	GO:0046983//protein dimerization activity	GO:0003006//developmental process involved in reproduction;GO:0006401//RNA catabolic process;GO:0009733//response to auxin;GO:0009887//organ morphogenesis;GO:0090305//nucleic acid phosphodiester bond hydrolysis	--
MS.gene020311	0.000	0.000	0.000	16.271	3.024	7.750	21.842	18.244	2.399	14.693	1.982	0.089	17.648	4.941	20.654	0.00	0.00	0.00	176.54	38.85	103.36	247.06	234.75	29.85	185.75	24.87	1.10	180.91	53.70	226.39	--	Translation initiation factor IF-2 like [Actinidia chinensis var. chinensis] [Actinidia chinensis]	-	-	-	-	-	-	-	--
MS.gene020329	61.752	59.506	84.407	17.478	25.932	20.729	20.682	31.954	15.956	23.412	24.016	16.130	21.784	18.426	15.199	474.00	458.00	607.00	107.00	188.00	156.00	132.00	232.00	112.00	167.00	170.00	113.00	126.00	113.00	94.00	PRA1F2	PRA1 family protein F2 [Medicago truncatula]	-	-	-	-	GO:0031090//organelle membrane;GO:0043231//intracellular membrane-bounded organelle	-	GO:0006810//transport	--
MS.gene020480	236.278	203.412	130.738	61.974	28.230	25.160	50.636	56.562	43.483	62.457	75.237	92.679	56.633	60.031	74.505	1948.31	1681.86	1010.00	407.58	219.86	203.40	347.17	441.16	327.89	478.60	572.13	697.50	351.89	395.49	495.00	PMEI11	21 kDa protein [Medicago truncatula]	-	-	-	-	-	GO:0004857//enzyme inhibitor activity;GO:0052689//carboxylic ester hydrolase activity	GO:0009892//negative regulation of metabolic process	--
MS.gene020593	0.000	0.000	0.000	15.065	15.506	18.316	10.382	16.023	9.483	5.215	14.433	16.830	11.702	5.499	6.705	0.00	0.00	0.00	295.87	360.63	442.18	212.56	373.18	213.54	119.33	327.74	378.23	217.13	108.19	133.03	CTN	cactin isoform X1 [Medicago truncatula]	-	-	-	-	-	-	-	--
MS.gene020608	0.000	0.000	0.000	5.972	9.940	16.594	14.823	0.394	28.230	1.391	5.101	2.912	3.351	0.259	3.492	0.00	0.00	0.00	91.94	181.23	314.05	237.92	7.19	498.34	24.95	90.80	51.31	48.74	4.00	54.31	UGT73C5	UDP-glycosyltransferase 73C1 [Medicago truncatula]	Metabolism;Metabolism	Global and overview maps;Metabolism of terpenoids and polyketides	ko01110//Biosynthesis of secondary metabolites;ko00908//Zeatin biosynthesis	K13496;K13496	-	-	-	--
MS.gene020644	0.000	0.000	0.000	7.392	1.506	3.275	4.812	5.426	3.011	4.135	4.430	5.788	3.484	5.508	5.314	0.00	0.00	0.00	112.68	27.19	61.37	76.47	98.09	52.63	73.44	78.08	100.98	50.18	84.11	81.83	SPCC1235.04c	FAD synthase [Medicago truncatula]	-	-	-	-	GO:0044424//intracellular part	GO:0003824//catalytic activity	GO:0009108//coenzyme biosynthetic process;GO:0019758//glycosinolate biosynthetic process	--
MS.gene020651	0.000	0.000	0.000	8.918	1.289	3.764	6.391	4.670	2.844	3.833	4.658	8.544	0.983	6.963	5.148	0.00	0.00	0.00	135.68	23.23	70.40	101.36	84.26	49.61	67.94	81.94	148.76	14.13	106.12	79.12	At3g46100	histidine--tRNA ligase, chloroplastic/mitochondrial [Medicago truncatula]	Genetic Information Processing	Translation	ko00970//Aminoacyl-tRNA biosynthesis	K01892	GO:0009536//plastid	GO:0001071//nucleic acid binding transcription factor activity;GO:0003676//nucleic acid binding;GO:0004812//aminoacyl-tRNA ligase activity;GO:0032550//purine ribonucleoside binding	GO:0006418//tRNA aminoacylation for protein translation;GO:0009267//cellular response to starvation;GO:0010468//regulation of gene expression;GO:0030001//metal ion transport;GO:0048364//root development	--
MS.gene020652	0.000	0.000	0.000	41.306	12.695	41.818	15.341	9.746	16.519	4.880	6.153	8.531	2.806	10.328	15.179	0.00	0.00	0.00	443.16	161.29	551.51	171.59	124.00	203.21	61.00	76.33	104.74	28.44	111.00	164.52	HIPP05	heavy metal-associated isoprenylated plant protein 6 [Medicago truncatula]	-	-	-	-	-	GO:0046872//metal ion binding	GO:0044699//single-organism process	--
MS.gene02084	0.000	0.000	0.000	8.016	7.085	4.088	0.000	22.414	5.738	5.142	4.671	3.144	3.473	12.625	10.833	0.00	0.00	0.00	86.49	90.53	54.22	0.00	286.80	70.99	64.64	58.27	38.82	35.40	136.45	118.07	pod	peroxidase 15 isoform X1 [Medicago truncatula]	Metabolism;Metabolism;Metabolism	Global and overview maps;Global and overview maps;Biosynthesis of other secondary metabolites	ko01100//Metabolic pathways;ko01110//Biosynthesis of secondary metabolites;ko00940//Phenylpropanoid biosynthesis	K00430;K00430;K00430	GO:0031090//organelle membrane	GO:0003824//catalytic activity;GO:0016209//antioxidant activity;GO:0043169//cation binding;GO:0046906//tetrapyrrole binding	GO:0006950//response to stress;GO:0044710//single-organism metabolic process	--
MS.gene021099	0.000	0.000	0.000	16.508	5.435	14.895	74.700	30.541	6.200	13.331	33.020	13.016	3.335	2.692	8.891	0.00	0.00	0.00	126.58	49.35	140.39	597.13	277.72	54.51	119.10	292.75	114.21	24.16	20.68	68.87	At1g18250	osmotin-like protein [Medicago truncatula]	-	-	-	-	GO:0005618//cell wall;GO:0005911//cell-cell junction	-	GO:0043207//response to external biotic stimulus;GO:0071555//cell wall organization;GO:1902410//mitotic cytokinetic process	--
MS.gene021546	0.000	0.000	0.000	0.616	0.788	0.371	3.023	1.568	2.448	1.339	0.207	2.055	0.442	0.301	1.771	0.00	0.00	0.00	51.46	78.01	38.14	263.34	155.38	234.57	130.35	20.00	196.45	34.92	25.16	149.50	--	protein MLP1 isoform X3 [Medicago truncatula]	-	-	-	-	-	-	-	--
MS.gene021737	19.704	20.837	23.598	5.751	2.607	1.711	9.453	8.458	7.728	5.477	4.625	1.847	7.790	5.612	5.824	312.98	331.86	351.17	72.86	39.11	26.65	124.84	127.07	112.26	80.85	67.74	26.78	93.24	71.22	74.53	PTB	polypyrimidine tract-binding protein homolog 1 isoform X1 [Medicago truncatula]	-	-	-	-	GO:0036464//cytoplasmic ribonucleoprotein granule;GO:0043231//intracellular membrane-bounded organelle	GO:0003676//nucleic acid binding;GO:0016628//oxidoreductase activity, acting on the CH-CH group of donors, NAD or NADP as acceptor	GO:0010608//posttranscriptional regulation of gene expression;GO:0044707//single-multicellular organism process;GO:0044710//single-organism metabolic process;GO:0048024//regulation of mRNA splicing, via spliceosome	--
MS.gene022430	0.000	0.000	0.000	2.346	2.930	4.804	1.521	2.088	3.181	2.136	2.096	2.490	1.308	2.248	0.499	0.00	0.00	0.00	44.29	65.51	111.51	29.94	46.75	68.87	47.00	45.75	53.80	23.33	42.52	9.52	--	B3 domain-containing protein Os01g0905400 isoform X1 [Medicago truncatula]	-	-	-	-	-	-	-	ABI3VP1
MS.gene02245	2.972	3.505	3.433	6.177	7.113	9.879	8.211	9.150	10.630	8.335	10.723	7.336	9.918	11.917	12.405	39.87	47.14	43.14	66.08	90.12	129.92	91.58	116.09	130.39	103.90	132.64	89.81	100.25	127.72	134.07	--	vicilin-like seed storage protein At2g18540 isoform X2 [Medicago truncatula]	-	-	-	-	-	-	-	--
MS.gene022477	0.000	0.000	0.000	0.308	5.630	7.515	0.247	2.820	4.644	6.191	1.575	14.369	5.343	4.704	2.868	0.00	0.00	0.00	2.92	63.25	87.63	2.44	31.72	50.51	68.43	17.27	155.98	47.89	44.70	27.48	APRL4	5'-adenylylsulfate reductase-like 4 [Medicago truncatula]	-	-	-	-	-	-	-	--
MS.gene022829	0.059	0.089	0.060	7.140	2.655	2.970	2.848	0.123	3.968	2.342	2.288	4.119	0.089	1.740	1.575	2.16	3.24	2.04	207.31	91.27	105.99	86.20	4.24	132.08	79.22	76.80	136.86	2.45	50.62	46.20	HMA4	copper-transporting ATPase HMA4 [Medicago truncatula]	Environmental Information Processing	Signal transduction	ko04016//MAPK signaling pathway - plant	K17686	GO:0031224//intrinsic component of membrane	GO:0032550//purine ribonucleoside binding;GO:0043682//copper-transporting ATPase activity;GO:0046914//transition metal ion binding	GO:0010038//response to metal ion;GO:0035434//copper ion transmembrane transport;GO:0061687//detoxification of inorganic compound	--
MS.gene023161	0.333	0.238	0.000	15.623	8.013	10.697	12.740	9.422	10.907	10.243	4.358	5.493	6.617	6.972	4.304	4.06	2.91	0.00	151.99	92.32	127.92	129.21	108.71	121.67	116.11	49.02	61.15	60.82	67.95	42.30	--	Polyadenylate-binding protein 1-B-binding protein [Theobroma cacao]	-	-	-	-	GO:0009536//plastid;GO:0031984//organelle subcompartment	-	GO:0035556//intracellular signal transduction;GO:0045087//innate immune response;GO:0048588//developmental cell growth	--
MS.gene02352	0.000	0.000	0.000	1.832	6.907	15.047	8.998	5.872	10.577	10.678	6.726	4.440	7.358	5.344	3.394	0.00	0.00	0.00	19.60	87.51	197.89	100.36	74.50	129.74	133.11	83.20	54.36	74.37	57.27	36.68	At1g11920	pectate lyase 16 [Spatholobus suberectus]	Metabolism;Metabolism	Global and overview maps;Carbohydrate metabolism	ko01100//Metabolic pathways;ko00040//Pentose and glucuronate interconversions	K01728;K01728	-	GO:0016837//carbon-oxygen lyase activity, acting on polysaccharides	-	--
MS.gene023641	0.045	0.000	0.000	5.017	4.037	0.206	0.957	2.079	3.160	0.577	3.193	2.931	0.063	3.031	4.100	1.28	0.00	0.00	114.35	108.96	5.76	22.75	56.19	82.58	15.31	84.14	76.43	1.35	69.19	94.40	HBS1L	elongation factor 1-alpha isoform X1 [Medicago truncatula]	Genetic Information Processing	Translation	ko03015//mRNA surveillance pathway	K14416	GO:0044424//intracellular part	GO:0008135//translation factor activity, RNA binding;GO:0016779//nucleotidyltransferase activity;GO:0017111//nucleoside-triphosphatase activity;GO:0032550//purine ribonucleoside binding;GO:0046914//transition metal ion binding	GO:0006412//translation	--
MS.gene023804	0.000	0.000	0.000	1.028	0.316	0.380	1.973	2.207	0.745	0.335	1.536	2.557	3.562	2.519	0.841	0.00	0.00	0.00	11.00	4.00	5.00	22.00	28.00	9.14	4.17	19.00	31.30	36.00	27.00	9.09	PFC1	ribosomal RNA small subunit methyltransferase, chloroplastic [Medicago truncatula]	-	-	-	-	GO:0044424//intracellular part	GO:0008170//N-methyltransferase activity;GO:0008174//mRNA methyltransferase activity	GO:0000154//rRNA modification;GO:0001510//RNA methylation;GO:0006950//response to stress	--
MS.gene024049	0.000	0.000	0.000	1.410	1.316	1.590	1.875	2.140	1.040	4.160	2.784	2.069	4.879	4.761	2.472	0.00	0.00	0.00	29.39	32.49	40.76	40.75	52.93	24.86	101.06	67.13	49.37	96.11	99.44	52.07	Gfpt2	glutamine--fructose-6-phosphate aminotransferase [isomerizing] 2 [Medicago truncatula]	Metabolism;Metabolism;Metabolism	Global and overview maps;Carbohydrate metabolism;Amino acid metabolism	ko01100//Metabolic pathways;ko00520//Amino sugar and nucleotide sugar metabolism;ko00250//Alanine, aspartate and glutamate metabolism	K00820;K00820;K00820	-	GO:0005488//binding;GO:0016769//transferase activity, transferring nitrogenous groups	GO:0044238//primary metabolic process;GO:0044711//single-organism biosynthetic process	--
MS.gene024276	186.483	140.185	137.444	26.069	14.981	6.525	41.363	35.010	24.014	58.769	73.383	63.533	50.052	87.282	50.027	1027.50	774.50	709.50	114.56	77.96	35.25	189.50	182.46	121.00	300.92	372.88	319.50	207.81	384.23	222.09	LIR1	light-regulated protein 1, chloroplastic [Medicago truncatula]	-	-	-	-	GO:0009536//plastid	-	GO:0006873//cellular ion homeostasis;GO:0030001//metal ion transport	--
MS.gene024790	13.289	14.090	9.674	0.000	0.000	0.000	0.000	0.000	0.000	0.000	0.000	0.272	0.000	0.000	0.000	72.21	76.77	49.25	0.00	0.00	0.00	0.00	0.00	0.00	0.00	0.00	1.35	0.00	0.00	0.00	TOL1	TOM1-like protein 1 [Medicago truncatula]	-	-	-	-	GO:0016020//membrane;GO:0044444//cytoplasmic part	-	GO:0006605//protein targeting	--
MS.gene025034	41.097	40.605	27.662	9.267	6.370	5.441	9.216	9.322	9.441	5.846	3.548	5.994	13.924	9.291	7.755	676.20	669.91	426.41	121.61	99.00	87.77	126.08	145.08	142.06	89.39	53.83	90.02	172.63	122.14	102.81	EMB8	embryogenesis-associated protein EMB8 [Medicago truncatula]	-	-	-	-	-	GO:0016891//endoribonuclease activity, producing 5'-phosphomonoesters	GO:0090501//RNA phosphodiester bond hydrolysis	--
MS.gene025063	0.000	0.000	0.000	24.980	10.706	8.526	6.573	4.933	7.022	15.756	26.018	10.390	54.628	25.328	40.053	0.00	0.00	0.00	827.47	419.96	347.19	226.99	193.78	266.70	608.12	996.54	393.85	1709.69	840.46	1340.33	ACA8	calcium-transporting ATPase 8, plasma membrane-type isoform X1 [Medicago truncatula]	-	-	-	-	GO:0005911//cell-cell junction;GO:0031224//intrinsic component of membrane	GO:0005515//protein binding;GO:0019829//cation-transporting ATPase activity;GO:0032550//purine ribonucleoside binding;GO:0043169//cation binding	GO:0000904//cell morphogenesis involved in differentiation;GO:0003006//developmental process involved in reproduction;GO:0006816//calcium ion transport;GO:0009566//fertilization;GO:0009664//plant-type cell wall organization;GO:0010208//pollen wall assembly;GO:0051707//response to other organism;GO:0072503//cellular divalent inorganic cation homeostasis	--
MS.gene025894	0.000	0.000	0.000	6.872	2.649	7.537	2.598	2.784	3.566	1.190	6.450	5.357	5.123	14.616	5.417	0.00	0.00	0.00	120.58	55.04	162.58	47.53	57.94	71.74	24.34	130.87	107.57	84.94	256.92	96.02	MTB1	transcription factor bHLH13 [Medicago truncatula]	-	-	-	-	GO:0043231//intracellular membrane-bounded organelle	GO:0001071//nucleic acid binding transcription factor activity;GO:0005488//binding	GO:0001101//response to acid chemical;GO:0006605//protein targeting;GO:0006972//hyperosmotic response;GO:0009694//jasmonic acid metabolic process;GO:0009755//hormone-mediated signaling pathway;GO:0010468//regulation of gene expression;GO:0043067//regulation of programmed cell death;GO:0051707//response to other organism	bHLH
MS.gene025968	0.000	0.000	0.000	0.000	0.263	3.884	4.180	2.634	0.440	0.781	4.602	0.000	2.231	6.935	0.000	0.00	0.00	0.00	0.00	24.57	376.35	343.48	246.20	39.75	71.73	419.50	0.00	166.18	547.64	0.00	ILA	protein ILITYHIA [Medicago truncatula]	-	-	-	-	GO:0009536//plastid;GO:0043234//protein complex	-	GO:0006006//glucose metabolic process;GO:0006810//transport;GO:0006996//organelle organization;GO:0009617//response to bacterium;GO:0051603//proteolysis involved in cellular protein catabolic process	--
MS.gene02622	0.000	0.000	0.000	14.438	17.463	4.150	0.000	3.305	13.722	12.260	11.727	0.000	1.098	4.849	11.994	0.00	0.00	0.00	222.28	318.39	78.55	0.00	60.35	242.23	219.94	208.77	0.00	15.97	74.79	186.54	TOL3	TOM1-like protein 3 [Medicago truncatula]	-	-	-	-	GO:0005794//Golgi apparatus	GO:0022892//substrate-specific transporter activity	GO:0015031//protein transport;GO:0048193//Golgi vesicle transport	--
MS.gene026448	0.000	0.000	0.000	0.181	1.408	1.322	2.624	3.428	0.649	2.221	3.295	2.594	3.006	3.053	4.578	0.00	0.00	0.00	3.61	33.21	32.37	54.46	80.95	14.81	51.54	75.87	59.11	56.55	60.89	92.09	ALKBH10B	RNA demethylase ALKBH10B-like isoform X1 [Cicer arietinum]	-	-	-	-	GO:0044444//cytoplasmic part	-	-	--
MS.gene026503	0.000	0.000	0.000	2.387	2.962	0.735	0.384	1.502	0.643	8.576	2.999	0.579	1.613	7.103	3.856	0.00	0.00	0.00	24.02	35.29	9.09	4.03	17.92	7.42	100.55	34.89	6.67	15.33	71.59	39.20	rnf144a	zinc finger protein [Medicago truncatula]	-	-	-	-	-	-	-	--
MS.gene027054	0.174	0.353	0.000	3.052	3.719	1.994	3.806	4.841	3.243	2.501	6.330	3.302	3.015	5.662	5.263	2.34	4.76	0.00	32.74	47.25	26.30	42.57	61.59	39.89	31.27	78.53	40.54	30.56	60.85	57.04	ATPC	ATP synthase gamma chain 2, chloroplastic [Medicago truncatula]	Metabolism;Metabolism;Metabolism	Global and overview maps;Energy metabolism;Energy metabolism	ko01100//Metabolic pathways;ko00190//Oxidative phosphorylation;ko00195//Photosynthesis	K02115;K02115;K02115	GO:0009526//plastid envelope;GO:0031976//plastid thylakoid;GO:0033178//proton-transporting two-sector ATPase complex, catalytic domain;GO:0044434//chloroplast part	GO:0015078//hydrogen ion transmembrane transporter activity;GO:0019829//cation-transporting ATPase activity	GO:0000097//sulfur amino acid biosynthetic process;GO:0005982//starch metabolic process;GO:0005984//disaccharide metabolic process;GO:0006090//pyruvate metabolic process;GO:0006355//regulation of transcription, DNA-templated;GO:0006544//glycine metabolic process;GO:0006633//fatty acid biosynthetic process;GO:0006732//coenzyme metabolic process;GO:0006754//ATP biosynthetic process;GO:0006779//porp…	--
MS.gene02708	0.000	0.000	0.000	0.065	27.580	102.551	70.087	4.905	27.802	48.844	60.367	50.071	81.773	25.506	46.386	0.00	0.00	0.00	0.82	412.77	1593.18	923.42	73.52	402.87	719.25	882.14	724.14	976.40	322.91	592.22	IFRD1	interferon-related developmental regulator 1 [Medicago truncatula]	-	-	-	-	GO:0043231//intracellular membrane-bounded organelle	-	GO:0006970//response to osmotic stress	--
MS.gene027557	0.000	0.000	0.365	1.787	4.376	1.670	5.850	3.906	3.344	3.604	3.334	6.839	4.614	5.924	5.212	0.00	0.00	5.49	22.91	66.43	26.32	78.18	59.38	49.16	53.84	49.42	100.33	55.89	76.08	67.50	--	ubiquitin carboxyl-terminal hydrolase 36 [Glycine max]	-	-	-	-	GO:0009536//plastid	GO:0097159//organic cyclic compound binding	GO:0006605//protein targeting;GO:0009668//plastid membrane organization;GO:0016072//rRNA metabolic process	--
MS.gene028590	3.164	4.752	0.299	0.000	0.101	0.039	0.000	0.040	0.000	0.052	0.000	0.000	0.118	0.000	0.000	83.56	125.85	7.40	0.00	2.53	1.00	0.00	1.00	0.00	1.27	0.00	0.00	2.35	0.00	0.00	RKS1	G-type lectin S-receptor-like Serine/Threonine-kinase [Medicago truncatula]	-	-	-	-	-	GO:0004672//protein kinase activity;GO:0032550//purine ribonucleoside binding	GO:0006464//cellular protein modification process;GO:0006796//phosphate-containing compound metabolic process;GO:0008037//cell recognition	--
MS.gene02894	1.305	2.210	2.857	37.629	57.495	41.109	25.179	57.951	54.289	15.932	31.531	13.600	13.127	15.994	9.164	28.86	49.00	59.20	663.73	1200.97	891.35	463.01	1212.25	1097.97	327.44	643.08	274.51	218.76	282.60	163.29	At1g12150	WEB family protein At1g12150 [Medicago truncatula]	-	-	-	-	-	-	-	--
MS.gene029004	0.000	0.000	0.000	5.410	52.144	0.156	65.282	64.068	88.488	19.567	48.639	14.881	6.840	14.212	12.309	0.00	0.00	0.00	37.71	430.44	1.34	474.40	529.64	707.24	158.92	392.03	118.70	45.05	99.24	86.68	petC	cytochrome b6-f complex iron-sulfur subunit, chloroplastic [Medicago truncatula]	Metabolism;Metabolism	Global and overview maps;Energy metabolism	ko01100//Metabolic pathways;ko00195//Photosynthesis	K02636;K02636	GO:0009526//plastid envelope;GO:0031224//intrinsic component of membrane;GO:0043234//protein complex;GO:0044434//chloroplast part;GO:0055035//plastid thylakoid membrane	GO:0009055//electron carrier activity;GO:0015078//hydrogen ion transmembrane transporter activity;GO:0016740//transferase activity;GO:0043169//cation binding;GO:0051536//iron-sulfur cluster binding;GO:0052880//oxidoreductase activity, acting on diphenols and related substances as donors, with copper protein as acceptor	GO:0006605//protein targeting;GO:0006739//NADP metabolic process;GO:0006996//organelle organization;GO:0009617//response to bacterium;GO:0009620//response to fungus;GO:0009696//salicylic acid metabolic process;GO:0009755//hormone-mediated signaling pathway;GO:0009863//salicylic acid mediated signaling pathway;GO:0010243//response to organonitrogen compound;GO:0015992//proton transport;GO:0016072/…	--
MS.gene029335	0.000	0.000	0.000	15.900	9.718	8.268	11.431	33.888	7.559	19.058	8.379	22.097	0.000	28.559	15.449	0.00	0.00	0.00	245.28	177.53	156.78	183.84	619.97	133.70	342.55	149.45	390.08	0.00	441.33	240.75	At5g05010	coatomer subunit delta-like [Cicer arietinum]	-	-	-	-	GO:0005911//cell-cell junction;GO:0030119//AP-type membrane coat adaptor complex;GO:0030120//vesicle coat;GO:0030660//Golgi-associated vesicle membrane	-	GO:0006498//N-terminal protein lipidation;GO:0015031//protein transport;GO:0048193//Golgi vesicle transport	--
MS.gene030544	0.000	0.074	0.069	4.713	0.487	2.747	0.247	0.339	5.690	7.905	0.137	13.212	0.324	4.973	5.954	0.00	1.24	1.09	63.13	7.72	45.23	3.45	5.39	87.39	123.38	2.12	202.54	4.10	66.73	80.57	TOL5	TOM1-like protein 5 isoform X1 [Medicago truncatula]	-	-	-	-	-	-	GO:0015031//protein transport	--
MS.gene030564	16.060	17.874	14.625	2.256	3.856	2.091	3.406	5.299	2.072	2.484	4.264	6.865	5.588	2.553	2.977	64.08	71.51	54.67	7.18	14.53	8.18	11.30	20.00	7.56	9.21	15.69	25.00	16.80	8.14	9.57	--	auxin-responsive protein SAUR32 [Medicago truncatula]	Environmental Information Processing	Signal transduction	ko04075//Plant hormone signal transduction	K14488	-	-	-	--
MS.gene030759	162.346	172.827	134.557	10.788	22.198	15.457	29.317	41.552	37.984	29.306	43.951	12.249	21.802	17.440	39.894	950.03	1014.11	737.71	50.35	122.69	88.68	142.65	230.00	203.27	159.37	237.19	65.42	96.14	81.54	188.10	HIPP23	heavy metal-associated isoprenylated plant protein 26-like [Trifolium pratense]	-	-	-	-	-	GO:0043169//cation binding	GO:0006812//cation transport	--
MS.gene031278	0.000	0.000	0.000	1.037	0.153	0.491	1.236	1.542	0.178	2.982	2.383	2.756	0.698	3.682	0.592	0.00	0.00	0.00	23.96	4.19	13.95	29.75	42.23	4.72	80.23	63.64	72.84	15.22	85.18	13.82	KIN14N	kinesin-like protein KIN-14N [Medicago truncatula]	-	-	-	-	-	-	-	--
MS.gene031437	0.000	0.000	0.000	2.100	2.115	0.401	5.214	0.793	4.248	0.354	0.890	3.779	2.547	1.488	2.033	0.00	0.00	0.00	16.74	19.96	3.93	43.33	7.50	38.82	3.29	8.20	34.47	19.18	11.88	16.37	ZEU1	thymidylate kinase [Medicago truncatula]	Metabolism;Metabolism	Global and overview maps;Nucleotide metabolism	ko01100//Metabolic pathways;ko00240//Pyrimidine metabolism	K00943;K00943	-	-	-	--
MS.gene031982	60.872	88.232	35.028	0.000	0.000	0.000	0.274	2.473	0.213	10.207	7.331	13.979	10.894	23.328	6.327	312.27	453.85	168.35	0.00	0.00	0.00	1.17	12.00	1.00	48.66	34.68	65.45	42.11	95.61	26.15	ELF4	protein EARLY FLOWERING 4 [Medicago truncatula]	-	-	-	-	GO:0043231//intracellular membrane-bounded organelle	GO:0046983//protein dimerization activity	GO:0007602//phototransduction;GO:0009639//response to red or far red light;GO:0009648//photoperiodism;GO:0042752//regulation of circadian rhythm;GO:0048580//regulation of post-embryonic development;GO:0090567//reproductive shoot system development	--
MS.gene032149	0.000	0.000	0.000	2.568	2.654	1.557	2.612	9.218	3.445	4.931	5.254	6.172	7.424	4.302	7.030	0.00	0.00	0.00	25.99	31.81	19.38	27.56	110.66	39.98	58.16	61.50	71.49	71.00	43.62	71.89	FTA	protein farnesyltransferase/geranylgeranyltransferase type-1 subunit alpha [Medicago truncatula]	Metabolism;Metabolism	Global and overview maps;Metabolism of terpenoids and polyketides	ko01110//Biosynthesis of secondary metabolites;ko00900//Terpenoid backbone biosynthesis	K05955;K05955	GO:0043231//intracellular membrane-bounded organelle;GO:0044444//cytoplasmic part	GO:0004661//protein geranylgeranyltransferase activity;GO:0046983//protein dimerization activity	GO:0006950//response to stress;GO:0009787//regulation of abscisic acid-activated signaling pathway;GO:0010035//response to inorganic substance;GO:0018342//protein prenylation;GO:0022604//regulation of cell morphogenesis;GO:0048507//meristem development	--
MS.gene033132	0.967	0.819	1.820	6.563	38.789	10.767	3.369	57.864	10.345	47.271	13.915	27.438	2.585	4.861	55.270	9.08	7.71	16.00	49.13	343.86	99.08	26.29	513.71	88.79	412.31	120.44	235.05	18.28	36.45	417.97	BHLH062	BHLH transcription factor [Medicago truncatula]	-	-	-	-	-	GO:0001071//nucleic acid binding transcription factor activity;GO:0005515//protein binding	GO:0009267//cellular response to starvation;GO:0010468//regulation of gene expression;GO:0034645//cellular macromolecule biosynthetic process;GO:0055076//transition metal ion homeostasis	--
MS.gene03323	0.313	0.544	4.315	0.000	0.000	0.000	0.000	0.000	0.000	0.000	0.000	0.000	0.000	0.000	0.000	4.05	7.05	52.23	0.00	0.00	0.00	0.00	0.00	0.00	0.00	0.00	0.00	0.00	0.00	0.00	FBPban1	fructose-1,6-bisphosphatase, cytosolic [Medicago truncatula]	Metabolism;Metabolism;Metabolism;Metabolism;Metabolism;Metabolism;Metabolism	Global and overview maps;Global and overview maps;Global and overview maps;Carbohydrate metabolism;Carbohydrate metabolism;Energy metabolism;Carbohydrate metabolism	ko01100//Metabolic pathways;ko01110//Biosynthesis of secondary metabolites;ko01200//Carbon metabolism;ko00010//Glycolysis / Gluconeogenesis;ko00051//Fructose and mannose metabolism;ko00710//Carbon fixation by Calvin cycle;ko00030//Pentose phosphate pathway	K03841;K03841;K03841;K03841;K03841;K03841;K03841	GO:0043231//intracellular membrane-bounded organelle;GO:0044444//cytoplasmic part	GO:0016628//oxidoreductase activity, acting on the CH-CH group of donors, NAD or NADP as acceptor;GO:0043169//cation binding;GO:0050308//sugar-phosphatase activity	GO:0001101//response to acid chemical;GO:0005982//starch metabolic process;GO:0005985//sucrose metabolic process;GO:0006796//phosphate-containing compound metabolic process;GO:0009746//response to hexose	--
MS.gene033310	0.567	0.000	0.000	491.808	194.390	465.226	0.525	6.397	90.983	135.160	217.645	0.721	39.911	301.456	69.651	5.32	0.00	0.00	3681.60	1723.25	4281.03	4.10	56.79	780.93	1178.91	1883.86	6.18	282.27	2260.58	526.73	CYP71A1	cytochrome P450 71A1 [Medicago truncatula]	-	-	-	-	GO:0031090//organelle membrane;GO:0043231//intracellular membrane-bounded organelle;GO:0044425//membrane part	GO:0016491//oxidoreductase activity;GO:0016772//transferase activity, transferring phosphorus-containing groups;GO:0046906//tetrapyrrole binding;GO:0046914//transition metal ion binding	GO:0044710//single-organism metabolic process	--
MS.gene033409	0.000	0.000	0.000	14.750	15.855	12.099	4.877	13.720	7.061	5.640	5.364	6.847	12.554	6.346	6.488	0.00	0.00	0.00	75.55	96.17	76.18	26.04	83.34	41.47	33.66	31.77	40.13	60.75	32.56	33.57	--	copper ion binding protein [Trifolium pratense]	-	-	-	-	-	GO:0046914//transition metal ion binding	-	--
MS.gene033708	186.483	140.185	137.444	26.069	14.981	6.525	41.363	35.010	24.014	58.769	73.383	63.533	50.052	87.282	50.027	1027.50	774.50	709.50	114.56	77.96	35.25	189.50	182.46	121.00	300.92	372.88	319.50	207.81	384.23	222.09	LIR1	light-regulated protein 1, chloroplastic [Medicago truncatula]	-	-	-	-	GO:0009536//plastid	-	GO:0006873//cellular ion homeostasis;GO:0030001//metal ion transport	--
MS.gene033730	0.000	0.000	0.000	62.055	118.307	35.389	11.950	47.622	2.042	35.859	41.193	109.341	38.334	51.122	42.399	0.00	0.00	0.00	737.24	1664.46	516.82	148.00	670.97	27.82	496.39	565.86	1486.53	430.28	608.40	508.87	CHS	chalcone synthase [Medicago truncatula]	Metabolism;Metabolism;Metabolism;Organismal Systems	Global and overview maps;Global and overview maps;Biosynthesis of other secondary metabolites;Environmental adaptation	ko01100//Metabolic pathways;ko01110//Biosynthesis of secondary metabolites;ko00941//Flavonoid biosynthesis;ko04712//Circadian rhythm - plant	K00660;K00660;K00660;K00660	GO:0005774//vacuolar membrane	GO:0016747//transferase activity, transferring acyl groups other than amino-acyl groups	GO:0009411//response to UV;GO:0009813//flavonoid biosynthetic process;GO:0034285//response to disaccharide;GO:0060918//auxin transport	--
MS.gene033758	0.000	0.000	0.579	5.629	51.005	31.924	28.292	54.983	8.443	33.761	36.789	39.647	17.604	15.134	20.435	0.00	0.00	6.06	50.16	538.19	349.66	262.81	581.01	86.26	350.51	379.03	404.26	148.20	135.08	183.94	XTHB	probable xyloglucan endotransglucosylase/hydrolase protein B [Medicago truncatula]	-	-	-	-	GO:0005576//extracellular region;GO:0005618//cell wall;GO:0005911//cell-cell junction;GO:0009536//plastid	GO:0016758//transferase activity, transferring hexosyl groups;GO:0016798//hydrolase activity, acting on glycosyl bonds	GO:0006694//steroid biosynthetic process;GO:0007275//multicellular organism development;GO:0009642//response to light intensity;GO:0009725//response to hormone;GO:0009826//unidimensional cell growth;GO:0032535//regulation of cellular component size;GO:0043479//pigment accumulation in tissues in response to UV light;GO:0044042//glucan metabolic process;GO:0045229//external encapsulating structure …	--
MS.gene03490	0.000	0.000	0.000	1.767	0.457	0.234	0.454	0.391	0.598	0.464	0.227	0.704	1.100	1.792	0.573	0.00	0.00	0.00	26.24	8.03	4.27	7.03	6.88	10.19	8.03	3.90	11.97	15.43	26.66	8.59	CYP82A3	cytochrome P450 82A3 [Medicago truncatula]	-	-	-	-	-	GO:0016491//oxidoreductase activity;GO:0046906//tetrapyrrole binding;GO:0046914//transition metal ion binding	GO:0044710//single-organism metabolic process	--
MS.gene035074	0.000	0.000	0.000	10.104	15.764	6.467	6.436	11.377	9.020	13.020	23.468	24.853	17.308	17.624	27.231	0.00	0.00	0.00	112.38	207.64	88.42	74.63	150.07	115.03	168.74	301.82	316.33	181.88	196.37	305.98	RDM4	RNA-directed DNA methylation 4 isoform X2 [Medicago truncatula]	-	-	-	-	-	-	GO:0006305//DNA alkylation;GO:0016458//gene silencing;GO:0044707//single-multicellular organism process	--
MS.gene035379	0.000	0.000	0.000	0.000	44.969	36.358	50.614	44.280	53.204	54.881	72.991	50.660	50.724	51.814	85.804	0.00	0.00	0.00	0.00	274.37	230.27	271.86	270.56	314.30	329.46	434.83	298.69	246.91	267.42	446.60	G9	exopolygalacturonase [Medicago truncatula]	Metabolism;Metabolism	Global and overview maps;Carbohydrate metabolism	ko01100//Metabolic pathways;ko00040//Pentose and glucuronate interconversions	K01213;K01213	-	GO:0016787//hydrolase activity	-	--
MS.gene035385	0.000	0.000	0.000	7.348	2.587	7.238	2.693	3.221	1.493	5.377	1.519	3.312	7.501	5.023	3.715	0.00	0.00	0.00	104.45	43.55	126.46	39.91	54.30	24.34	89.05	24.97	53.88	100.73	71.52	53.34	--	pro-resilin [Medicago truncatula]	-	-	-	-	-	-	-	--
MS.gene035387	0.000	0.000	0.000	7.348	2.587	7.238	2.693	3.221	1.493	5.377	1.519	3.312	7.501	5.023	3.715	0.00	0.00	0.00	104.45	43.55	126.46	39.91	54.30	24.34	89.05	24.97	53.88	100.73	71.52	53.34	--	pro-resilin [Medicago truncatula]	-	-	-	-	-	-	-	--
MS.gene035510	101.497	96.469	34.238	17.522	15.062	13.088	2.175	3.250	2.438	4.077	19.165	7.685	23.641	8.892	12.665	1180.18	1124.76	372.98	162.50	165.42	149.21	21.03	35.75	25.92	44.06	205.51	81.56	207.14	82.61	118.66	CBP	probable calcium-binding protein CML49 [Medicago truncatula]	Organismal Systems	Environmental adaptation	ko04626//Plant-pathogen interaction	K13448	-	-	-	--
MS.gene035578	67.115	61.734	54.612	187.258	240.370	336.574	152.361	162.247	257.691	118.582	133.414	150.070	111.303	142.020	144.218	1055.83	973.81	804.91	2349.55	3571.56	5191.21	1992.97	2414.28	3707.26	1733.62	1935.55	2154.76	1319.43	1785.05	1828.02	CIPK6	CBL-interacting serine/threonine-protein kinase 6 [Medicago truncatula]	-	-	-	-	GO:0016020//membrane;GO:0043231//intracellular membrane-bounded organelle;GO:0044444//cytoplasmic part	GO:0004672//protein kinase activity;GO:0032550//purine ribonucleoside binding	GO:0001101//response to acid chemical;GO:0006464//cellular protein modification process;GO:0006796//phosphate-containing compound metabolic process;GO:0006972//hyperosmotic response;GO:0009926//auxin polar transport;GO:0019932//second-messenger-mediated signaling;GO:0044707//single-multicellular organism process	--
MS.gene035992	0.558	0.551	0.305	4.733	3.782	8.009	4.711	15.824	9.439	3.926	2.158	2.920	2.779	2.634	2.404	18.76	18.58	9.62	126.95	120.12	264.06	131.74	503.34	290.28	122.68	66.94	89.63	70.41	70.78	65.14	NIA	nitrate reductase [NADH] [Medicago truncatula]	Metabolism;Metabolism	Global and overview maps;Energy metabolism	ko01100//Metabolic pathways;ko00910//Nitrogen metabolism	K10534;K10534	GO:0016020//membrane;GO:0043231//intracellular membrane-bounded organelle;GO:0044444//cytoplasmic part	GO:0000166//nucleotide binding;GO:0008940//nitrate reductase activity;GO:0046906//tetrapyrrole binding;GO:0046914//transition metal ion binding;GO:0050662//coenzyme binding	GO:0006950//response to stress;GO:0009314//response to radiation;GO:0009608//response to symbiont;GO:0016042//lipid catabolic process;GO:0042126//nitrate metabolic process;GO:0044271//cellular nitrogen compound biosynthetic process;GO:0048588//developmental cell growth	--
MS.gene036083	0.000	0.000	0.000	2.940	4.257	2.159	6.676	0.979	0.610	6.746	0.601	3.299	4.968	0.000	6.629	0.00	0.00	0.00	56.49	96.86	51.00	133.73	22.30	13.43	151.03	13.35	72.55	90.19	0.00	128.68	SMC1	structural maintenance of chromosomes protein 1 [Medicago truncatula]	-	-	-	-	GO:0043231//intracellular membrane-bounded organelle;GO:0043232//intracellular non-membrane-bounded organelle;GO:0043234//protein complex	GO:0032550//purine ribonucleoside binding;GO:0046983//protein dimerization activity	GO:0000280//nuclear division;GO:0006259//DNA metabolic process;GO:0007062//sister chromatid cohesion;GO:0033554//cellular response to stress	--
MS.gene036239	0.343	0.549	1.259	5.243	3.902	3.978	2.302	6.576	6.628	4.877	4.015	7.024	5.734	7.033	2.955	6.79	10.89	23.36	82.79	72.97	77.21	37.90	123.14	119.99	89.72	73.31	126.91	85.54	111.24	47.14	BH0283	phenazine biosynthesis protein [Striga asiatica]	-	-	-	-	GO:0043231//intracellular membrane-bounded organelle	GO:0003824//catalytic activity	GO:0008152//metabolic process	--
MS.gene036724	0.000	0.000	0.000	82.700	12.741	13.021	31.152	21.698	18.545	20.125	25.821	73.127	55.109	0.000	52.430	0.00	0.00	0.00	907.32	165.53	175.61	356.30	282.32	233.29	257.26	327.55	918.10	571.23	0.00	581.10	CAD	probable mannitol dehydrogenase [Medicago truncatula]	-	-	-	-	-	GO:0016616//oxidoreductase activity, acting on the CH-OH group of donors, NAD or NADP as acceptor;GO:0046914//transition metal ion binding	GO:0044710//single-organism metabolic process	--
MS.gene036906	0.000	0.000	0.000	20.415	14.127	11.035	0.049	11.478	23.595	8.307	13.512	29.067	24.242	56.547	37.172	0.00	0.00	0.00	344.63	282.42	228.99	0.87	229.79	456.69	163.39	263.75	561.52	386.63	956.23	633.91	PGM1	2,3-bisphosphoglycerate-independent phosphoglycerate mutase [Medicago truncatula]	Metabolism;Metabolism;Metabolism;Metabolism;Metabolism;Metabolism	Global and overview maps;Global and overview maps;Global and overview maps;Global and overview maps;Carbohydrate metabolism;Amino acid metabolism	ko01100//Metabolic pathways;ko01110//Biosynthesis of secondary metabolites;ko01200//Carbon metabolism;ko01230//Biosynthesis of amino acids;ko00010//Glycolysis / Gluconeogenesis;ko00260//Glycine, serine and threonine metabolism	K15633;K15633;K15633;K15633;K15633;K15633	GO:0044424//intracellular part	GO:0016740//transferase activity;GO:0016868//intramolecular transferase activity, phosphotransferases;GO:0046914//transition metal ion binding	GO:0006006//glucose metabolic process;GO:0006090//pyruvate metabolic process	--
MS.gene037131	0.000	0.000	0.000	22.128	35.139	32.519	54.930	36.659	30.538	39.916	19.962	71.992	35.930	99.990	54.861	0.00	0.00	0.00	146.20	274.93	264.11	378.35	287.24	231.34	307.28	152.50	544.31	224.28	661.78	366.17	ERF017	ethylene-responsive transcription factor ERF017 [Medicago truncatula]	-	-	-	-	GO:0043231//intracellular membrane-bounded organelle	GO:0001071//nucleic acid binding transcription factor activity;GO:0003676//nucleic acid binding	GO:0000160//phosphorelay signal transduction system;GO:0006950//response to stress;GO:0009625//response to insect;GO:0010468//regulation of gene expression;GO:0034645//cellular macromolecule biosynthetic process;GO:0048731//system development	AP2-EREBP
MS.gene037356	0.000	0.000	0.000	0.159	0.388	0.566	3.291	2.201	0.234	2.436	0.613	3.683	2.621	3.829	3.343	0.00	0.00	0.00	2.69	7.77	11.77	58.03	44.15	4.54	48.01	11.99	71.28	41.87	64.87	57.12	At3g59040	pentatricopeptide repeat-containing protein At3g59040 [Medicago truncatula]	-	-	-	-	GO:0009532//plastid stroma	GO:0015036//disulfide oxidoreductase activity;GO:0030234//enzyme regulator activity	GO:0006739//NADP metabolic process;GO:0006970//response to osmotic stress;GO:0009657//plastid organization;GO:0009746//response to hexose;GO:0009893//positive regulation of metabolic process;GO:0016072//rRNA metabolic process;GO:0019725//cellular homeostasis;GO:0042044//fluid transport	--
MS.gene037427	0.000	0.000	0.000	1.404	0.808	0.902	0.377	0.765	1.010	1.297	1.873	1.497	2.026	1.006	0.249	0.00	0.00	0.00	27.87	19.00	22.00	7.80	18.00	23.00	30.00	43.00	34.00	38.00	20.00	5.00	TAO1	disease resistance protein (TIR-NBS-LRR class) [Medicago truncatula]	-	-	-	-	-	GO:0032550//purine ribonucleoside binding	GO:0050794//regulation of cellular process	--
MS.gene037432	3.608	2.523	2.479	19.182	13.898	43.959	47.978	51.605	79.719	52.521	34.613	26.003	102.068	49.308	11.604	62.51	43.83	40.24	265.09	227.45	746.80	691.24	845.80	1263.22	845.73	553.11	411.24	1332.70	682.62	162.00	DCR	uncharacterized acetyltransferase At3g50280 [Medicago truncatula]	-	-	-	-	-	GO:0016747//transferase activity, transferring acyl groups other than amino-acyl groups	GO:0009628//response to abiotic stimulus	--
MS.gene03752	0.000	0.313	0.259	1.536	1.414	1.311	2.739	2.220	1.899	3.257	3.408	4.139	1.666	2.332	2.307	0.00	6.10	4.73	23.84	25.98	25.01	44.31	40.86	33.79	58.88	61.15	73.50	24.43	36.25	36.16	At3g59160	F-box/LRR-repeat protein At4g14103 [Medicago truncatula]	-	-	-	-	-	-	-	--
MS.gene038660	0.000	0.000	0.000	1.619	18.092	7.359	11.659	20.407	9.805	7.023	0.130	26.275	8.553	41.557	11.301	0.00	0.00	0.00	15.70	207.78	87.73	117.88	234.71	109.03	79.36	1.46	291.61	78.37	403.73	110.72	PGRL1A	PGR5-like protein 1B, chloroplastic [Medicago truncatula]	-	-	-	-	GO:0031224//intrinsic component of membrane;GO:0031976//plastid thylakoid;GO:0044434//chloroplast part	GO:0005515//protein binding;GO:0016491//oxidoreductase activity	GO:0005982//starch metabolic process;GO:0005984//disaccharide metabolic process;GO:0006739//NADP metabolic process;GO:0006787//porphyrin-containing compound catabolic process;GO:0009617//response to bacterium;GO:0009639//response to red or far red light;GO:0009658//chloroplast organization;GO:0009668//plastid membrane organization;GO:0009767//photosynthetic electron transport chain;GO:0009893//po…	--
MS.gene040540	0.888	0.778	0.971	21.473	8.377	11.061	10.509	4.694	1.608	4.277	8.479	14.647	7.708	6.918	4.261	17.92	15.74	18.36	345.56	159.65	218.82	176.31	89.59	29.68	80.19	157.78	269.74	117.20	111.53	69.27	At5g25050	folate/biopterin transporter [Medicago truncatula]	-	-	-	-	GO:0031224//intrinsic component of membrane	-	GO:0051234//establishment of localization	--
MS.gene041091	0.000	0.000	0.262	14.310	6.431	11.742	15.071	10.552	28.669	26.744	20.140	16.286	9.064	4.492	16.348	0.00	0.00	1.39	64.62	34.39	65.18	70.95	56.51	148.44	140.72	105.16	84.16	38.67	20.32	74.58	--	Membrane insertase YidC [Gossypium australe]	-	-	-	-	GO:0043231//intracellular membrane-bounded organelle	-	GO:0009408//response to heat	--
MS.gene041383	0.000	0.160	0.000	2.978	11.512	46.350	25.376	0.000	35.930	29.509	21.792	0.000	5.798	35.249	54.503	0.00	1.24	0.00	18.32	83.87	350.54	162.76	0.00	253.46	211.54	155.02	0.00	33.70	217.24	338.75	--	uncharacterized serine-rich protein C215.13-like [Prosopis alba]	-	-	-	-	-	-	-	--
MS.gene041615	0.000	0.000	0.000	3.864	5.430	0.649	7.698	0.374	9.356	1.530	1.055	2.201	2.325	0.410	4.107	0.00	0.00	0.00	31.03	51.64	6.41	64.45	3.56	86.16	14.32	9.80	20.23	17.64	3.30	33.32	MORF3	multiple organellar RNA editing factor 3, mitochondrial [Medicago truncatula]	-	-	-	-	-	GO:0046914//transition metal ion binding	GO:0000959//mitochondrial RNA metabolic process	--
MS.gene041774	0.000	0.000	0.000	5.459	11.046	5.602	12.975	6.418	7.642	10.166	5.129	12.744	3.066	9.405	11.246	0.00	0.00	0.00	35.90	86.03	45.29	88.96	50.06	57.63	77.90	39.00	95.91	19.05	61.96	74.72	--	ATPase, vacuolar ER assembly factor, Vma12 [Spatholobus suberectus]	-	-	-	-	GO:0043231//intracellular membrane-bounded organelle	-	-	--
MS.gene042464	0.607	1.007	0.628	857.827	537.438	948.824	324.135	261.744	647.459	212.392	700.466	358.537	178.857	88.743	134.555	3.23	5.37	3.13	3639.75	2700.43	4948.82	1433.77	1317.09	3149.88	1050.03	3436.52	1740.87	716.99	377.19	576.75	--	cold acclimation responsive protein BudCAR5 [Medicago sativa]	-	-	-	-	-	-	GO:0001101//response to acid chemical	--
MS.gene042469	0.000	0.000	0.000	0.507	2.550	0.760	1.698	1.854	1.851	1.959	3.146	1.511	1.688	0.407	1.220	0.00	0.00	0.00	4.36	25.99	8.04	15.24	18.93	18.27	19.65	31.31	14.88	13.73	3.51	10.61	PCO2	plant cysteine oxidase 2 [Medicago truncatula]	-	-	-	-	-	GO:0016491//oxidoreductase activity	GO:0044710//single-organism metabolic process	--
MS.gene043364	0.729	0.795	0.675	1.550	1.777	1.503	2.431	1.920	2.462	1.964	1.762	2.793	2.526	3.059	2.595	85.87	93.81	74.48	145.57	197.57	173.43	237.93	213.82	265.03	214.85	191.34	300.14	224.04	287.74	246.12	At4g27190	NBS-LRR type disease resistance protein [Medicago truncatula]	-	-	-	-	-	GO:0032550//purine ribonucleoside binding	-	--
MS.gene043881	0.000	0.000	0.080	0.807	1.951	0.902	3.082	1.960	3.158	4.814	3.174	4.610	3.074	5.993	4.272	0.00	0.00	1.02	8.73	25.00	12.00	34.76	25.15	39.18	60.69	39.71	57.08	31.42	64.96	46.69	PUR7	phosphoribosylaminoimidazole-succinocarboxamide synthase, chloroplastic [Medicago truncatula]	Metabolism;Metabolism;Metabolism	Global and overview maps;Global and overview maps;Nucleotide metabolism	ko01100//Metabolic pathways;ko01110//Biosynthesis of secondary metabolites;ko00230//Purine metabolism	K01923;K01923;K01923	GO:0009532//plastid stroma	GO:0016740//transferase activity;GO:0016881//acid-amino acid ligase activity;GO:0032550//purine ribonucleoside binding	GO:0006188//IMP biosynthetic process;GO:0006464//cellular protein modification process;GO:0009404//toxin metabolic process;GO:0009725//response to hormone	--
MS.gene044062	4.306	2.018	0.765	25.988	16.221	13.916	14.128	21.275	27.490	16.638	16.680	14.454	15.632	27.646	28.734	106.03	49.82	17.65	510.37	377.24	335.95	289.25	495.52	619.02	380.72	378.77	324.84	290.04	543.89	570.08	PAB2	polyadenylate-binding protein 2 [Medicago truncatula]	Genetic Information Processing;Genetic Information Processing;Genetic Information Processing	Translation;Folding, sorting and degradation;Translation	ko03013//Nucleocytoplasmic transport;ko03018//RNA degradation;ko03015//mRNA surveillance pathway	K13126;K13126;K13126	GO:0043231//intracellular membrane-bounded organelle;GO:0044444//cytoplasmic part	GO:0003676//nucleic acid binding	GO:0010608//posttranscriptional regulation of gene expression;GO:0016032//viral process	--
MS.gene044073	2.026	2.383	0.874	6.636	7.805	16.961	9.476	4.791	9.211	25.995	10.763	9.184	9.536	15.047	13.859	79.22	93.42	32.01	206.95	288.25	650.20	308.08	177.20	329.37	944.60	388.09	327.76	280.97	470.07	436.63	KIN4A	kinesin-like protein KIN-4A isoform X2 [Medicago truncatula]	-	-	-	-	GO:0005875//microtubule associated complex	GO:0003774//motor activity;GO:0015631//tubulin binding;GO:0032550//purine ribonucleoside binding	GO:0000097//sulfur amino acid biosynthetic process;GO:0007017//microtubule-based process;GO:0008380//RNA splicing;GO:0030198//extracellular matrix organization;GO:0048509//regulation of meristem development	--
MS.gene044198	0.000	0.153	0.000	1.791	1.403	1.968	2.544	3.570	2.737	2.392	0.288	5.135	4.094	4.319	3.332	0.00	3.15	0.00	29.42	27.30	39.73	43.56	69.54	51.55	45.78	5.47	96.52	63.54	71.07	55.30	At1g05030	probable plastidic glucose transporter 1 [Medicago truncatula]	-	-	-	-	GO:0031224//intrinsic component of membrane;GO:0042170//plastid membrane	GO:0016628//oxidoreductase activity, acting on the CH-CH group of donors, NAD or NADP as acceptor;GO:0022857//transmembrane transporter activity	GO:0044710//single-organism metabolic process;GO:0044763//single-organism cellular process;GO:0044765//single-organism transport	--
MS.gene045041	0.000	0.000	0.000	12.426	9.083	11.318	3.413	13.297	5.124	9.397	9.797	4.884	10.493	12.840	5.915	0.00	0.00	0.00	82.10	71.07	91.92	23.51	104.19	38.82	72.34	74.84	36.93	65.50	84.98	39.48	At5g19025	60S ribosomal protein L34 [Trifolium pratense]	-	-	-	-	GO:0030529//intracellular ribonucleoprotein complex	-	GO:0010467//gene expression	--
MS.gene045812	18.525	18.237	0.000	0.000	0.000	0.000	0.000	0.000	0.000	0.000	0.000	0.000	0.000	0.000	0.000	233.00	230.00	0.00	0.00	0.00	0.00	0.00	0.00	0.00	0.00	0.00	0.00	0.00	0.00	0.00	--	PIF1-like helicase [Medicago truncatula]	-	-	-	-	-	-	-	--
MS.gene04656	0.000	0.000	0.000	0.236	0.203	0.549	3.990	0.312	5.232	1.787	1.672	2.223	3.354	9.872	1.977	0.00	0.00	0.00	7.22	7.36	20.65	127.33	11.32	183.64	63.73	59.18	77.87	96.99	302.71	61.12	KIN7L	kinesin-like protein KIN-7K, chloroplastic [Medicago truncatula]	-	-	-	-	GO:0005875//microtubule associated complex	GO:0003774//motor activity;GO:0015631//tubulin binding;GO:0032550//purine ribonucleoside binding	GO:0007017//microtubule-based process	--
MS.gene04722	0.000	0.000	0.000	1.849	0.819	2.973	1.415	3.376	0.527	1.213	1.973	1.093	3.116	1.360	2.193	0.00	0.00	0.00	35.87	18.82	70.88	28.62	77.66	11.73	27.41	44.25	24.26	57.10	26.43	42.97	MIRO2	mitochondrial Rho GTPase 2 isoform X2 [Medicago truncatula]	-	-	-	-	GO:0031966//mitochondrial membrane	GO:0017111//nucleoside-triphosphatase activity;GO:0032550//purine ribonucleoside binding;GO:0046872//metal ion binding	GO:0000904//cell morphogenesis involved in differentiation;GO:0001101//response to acid chemical;GO:0006310//DNA recombination;GO:0006498//N-terminal protein lipidation;GO:0006605//protein targeting;GO:0006928//movement of cell or subcellular component;GO:0006997//nucleus organization;GO:0009409//response to cold;GO:0009639//response to red or far red light;GO:0009756//carbohydrate mediated signa…	--
MS.gene047554	0.000	0.000	0.000	0.717	11.553	13.150	5.137	5.344	6.102	8.248	5.862	3.258	1.798	5.772	3.976	0.00	0.00	0.00	14.25	272.00	321.37	106.47	126.00	139.10	191.06	134.75	74.12	33.77	114.96	79.85	ALS	acetolactate synthase 3, chloroplastic [Medicago truncatula]	Metabolism;Metabolism;Metabolism;Metabolism;Metabolism;Metabolism;Metabolism;Metabolism	Global and overview maps;Global and overview maps;Global and overview maps;Global and overview maps;Metabolism of cofactors and vitamins;Carbohydrate metabolism;Amino acid metabolism;Carbohydrate metabolism	ko01100//Metabolic pathways;ko01110//Biosynthesis of secondary metabolites;ko01230//Biosynthesis of amino acids;ko01210//2-Oxocarboxylic acid metabolism;ko00770//Pantothenate and CoA biosynthesis;ko00650//Butanoate metabolism;ko00290//Valine, leucine and isoleucine biosynthesis;ko00660//C5-Branched dibasic acid metabolism	K01652;K01652;K01652;K01652;K01652;K01652;K01652;K01652	GO:0009532//plastid stroma	GO:0000166//nucleotide binding;GO:0016744//transferase activity, transferring aldehyde or ketonic groups;GO:0016831//carboxy-lyase activity;GO:0019842//vitamin binding;GO:0046872//metal ion binding	GO:0006549//isoleucine metabolic process;GO:0006573//valine metabolic process;GO:0006950//response to stress;GO:0008652//cellular amino acid biosynthetic process	--
MS.gene047599	0.288	0.052	0.105	1.565	0.860	0.700	1.546	1.131	2.007	0.932	2.602	3.990	1.672	1.668	2.630	9.44	1.72	3.23	40.94	26.63	22.49	42.15	35.09	60.18	28.39	78.69	119.42	41.32	43.71	69.48	CLF	histone-lysine N-methyltransferase [Medicago truncatula]	Metabolism;Metabolism	Global and overview maps;Amino acid metabolism	ko01100//Metabolic pathways;ko00310//Lysine degradation	K11430;K11430	GO:0043231//intracellular membrane-bounded organelle;GO:0043234//protein complex	GO:0001071//nucleic acid binding transcription factor activity;GO:0003723//RNA binding;GO:0016279//protein-lysine N-methyltransferase activity	GO:0006305//DNA alkylation;GO:0009292//genetic transfer;GO:0009409//response to cold;GO:0009887//organ morphogenesis;GO:0016458//gene silencing;GO:0034645//cellular macromolecule biosynthetic process;GO:0034968//histone lysine methylation;GO:0040029//regulation of gene expression, epigenetic;GO:0040030//regulation of molecular function, epigenetic;GO:0048869//cellular developmental process;GO:009…	--
MS.gene047938	0.000	0.000	0.000	2.663	20.851	24.529	0.458	21.983	18.521	15.031	14.584	0.000	16.218	14.357	8.010	0.00	0.00	0.00	19.13	177.36	216.58	3.43	187.26	152.53	125.80	121.12	0.00	110.06	103.30	58.12	TSJT1	stem-specific protein TSJT1 [Medicago truncatula]	-	-	-	-	GO:0016020//membrane;GO:0044424//intracellular part	-	GO:0009725//response to hormone;GO:0010038//response to metal ion	--
MS.gene048650	0.000	0.068	0.000	3.585	3.966	3.767	0.000	10.106	5.099	4.622	10.383	0.106	3.448	11.113	0.000	0.00	1.20	0.00	50.09	65.62	64.69	0.00	167.46	81.69	75.24	167.74	1.70	45.52	155.53	0.00	pglA	Exo-poly-alpha-D-galacturonosidase [Glycine soja]	-	-	-	-	GO:0031090//organelle membrane;GO:0043231//intracellular membrane-bounded organelle	GO:0016798//hydrolase activity, acting on glycosyl bonds	GO:0044238//primary metabolic process;GO:0045229//external encapsulating structure organization	--
MS.gene048888	0.000	0.000	0.000	3.561	8.580	1.528	15.303	12.428	14.834	2.252	19.535	12.171	12.146	9.381	1.159	0.00	0.00	0.00	72.95	208.17	38.49	326.86	301.97	348.47	53.76	462.78	285.35	235.11	192.53	23.99	--	loricrin [Cicer arietinum]	-	-	-	-	-	-	-	--
MS.gene048954	0.496	0.000	0.000	77.733	85.957	94.637	66.244	43.192	45.678	62.694	76.803	27.576	72.760	66.571	75.024	5.67	0.00	0.00	709.11	928.59	1061.24	630.00	467.28	477.78	666.39	810.12	287.87	627.10	608.35	691.40	--	B2 protein [Medicago truncatula]	-	-	-	-	-	-	GO:0006952//defense response;GO:0009755//hormone-mediated signaling pathway;GO:0043067//regulation of programmed cell death;GO:0044237//cellular metabolic process;GO:0051707//response to other organism;GO:0071229//cellular response to acid chemical;GO:1901701//cellular response to oxygen-containing compound	--
MS.gene049193	0.000	0.000	0.000	1.818	2.710	0.226	0.000	6.688	3.835	4.233	1.945	2.918	7.421	1.169	1.273	0.00	0.00	0.00	32.62	57.58	4.99	0.00	142.30	78.90	88.50	40.34	59.91	125.79	21.01	23.07	clptm1	cleft lip and palate transmembrane protein 1 homolog [Medicago truncatula]	-	-	-	-	GO:0031224//intrinsic component of membrane;GO:0043231//intracellular membrane-bounded organelle	-	GO:0000723//telomere maintenance;GO:0007059//chromosome segregation;GO:0010212//response to ionizing radiation;GO:0032844//regulation of homeostatic process;GO:0033043//regulation of organelle organization;GO:0070192//chromosome organization involved in meiotic cell cycle	--
MS.gene049384	0.000	0.000	0.000	2.287	9.461	26.452	42.661	4.997	41.255	7.346	2.933	19.829	33.532	0.000	42.950	0.00	0.00	0.00	20.03	98.13	284.80	389.54	51.91	414.31	74.97	29.70	198.75	277.48	0.00	380.03	UXT2	UDP-xylose transporter 3 [Medicago truncatula]	-	-	-	-	GO:0031224//intrinsic component of membrane;GO:0031984//organelle subcompartment;GO:0043231//intracellular membrane-bounded organelle	-	GO:0006464//cellular protein modification process;GO:0015851//nucleobase transport;GO:0016192//vesicle-mediated transport;GO:0061024//membrane organization	--
MS.gene04976	0.000	0.000	0.000	0.313	11.233	5.784	2.908	9.278	10.572	9.667	7.740	0.782	11.118	6.342	2.920	0.00	0.00	0.00	2.02	85.87	45.90	19.57	71.03	78.25	72.71	57.77	5.78	67.81	41.01	19.04	GSTF11	glutathione S-transferase F11 [Medicago truncatula]	Metabolism;Metabolism	Global and overview maps;Metabolism of other amino acids	ko01100//Metabolic pathways;ko00480//Glutathione metabolism	K00799;K00799	GO:0005576//extracellular region;GO:0005774//vacuolar membrane;GO:0005911//cell-cell junction;GO:0009532//plastid stroma;GO:0030312//external encapsulating structure	GO:0004601//peroxidase activity;GO:0016765//transferase activity, transferring alkyl or aryl (other than methyl) groups;GO:0043168//anion binding;GO:0046914//transition metal ion binding	GO:0005982//starch metabolic process;GO:0006006//glucose metabolic process;GO:0006090//pyruvate metabolic process;GO:0006544//glycine metabolic process;GO:0006568//tryptophan metabolic process;GO:0006633//fatty acid biosynthetic process;GO:0006739//NADP metabolic process;GO:0006873//cellular ion homeostasis;GO:0006970//response to osmotic stress;GO:0009404//toxin metabolic process;GO:0009411//res…	--
MS.gene049765	31.426	29.913	21.654	1.788	0.232	2.106	1.581	7.711	1.203	5.402	7.484	5.065	3.971	0.303	1.115	297.35	283.80	191.95	13.49	2.07	19.54	12.44	69.01	10.41	47.50	65.30	43.74	28.31	2.29	8.50	RZPF34	E3 ubiquitin-protein ligase RZFP34 [Medicago truncatula]	Genetic Information Processing	Folding, sorting and degradation	ko04120//Ubiquitin mediated proteolysis	K10144	-	GO:0043169//cation binding	-	--
MS.gene049847	17.879	16.554	0.000	0.000	0.073	0.000	0.000	0.000	0.000	0.000	0.075	0.075	0.000	0.000	0.000	259.53	240.94	0.00	0.00	1.00	0.00	0.00	0.00	0.00	0.00	1.01	1.00	0.00	0.00	0.00	ADT2	arogenate dehydratase/prephenate dehydratase 2, chloroplastic [Medicago truncatula]	Metabolism;Metabolism;Metabolism;Metabolism	Global and overview maps;Global and overview maps;Global and overview maps;Amino acid metabolism	ko01100//Metabolic pathways;ko01110//Biosynthesis of secondary metabolites;ko01230//Biosynthesis of amino acids;ko00400//Phenylalanine, tyrosine and tryptophan biosynthesis	K05359;K05359;K05359;K05359	GO:0009532//plastid stroma	GO:0016836//hydro-lyase activity;GO:0031406//carboxylic acid binding	GO:0006558//L-phenylalanine metabolic process;GO:0008652//cellular amino acid biosynthetic process;GO:0009409//response to cold;GO:0043479//pigment accumulation in tissues in response to UV light;GO:0048437//floral organ development	--
MS.gene049849	1.967	1.302	1.654	0.000	0.000	0.000	0.000	0.000	0.000	0.084	0.189	0.281	0.000	0.000	0.000	28.11	18.65	22.14	0.00	0.00	0.00	0.00	0.00	0.00	1.12	2.49	3.66	0.00	0.00	0.00	ADT2	arogenate dehydratase/prephenate dehydratase 2, chloroplastic [Medicago truncatula]	Metabolism;Metabolism;Metabolism;Metabolism	Global and overview maps;Global and overview maps;Global and overview maps;Amino acid metabolism	ko01100//Metabolic pathways;ko01110//Biosynthesis of secondary metabolites;ko01230//Biosynthesis of amino acids;ko00400//Phenylalanine, tyrosine and tryptophan biosynthesis	K05359;K05359;K05359;K05359	GO:0009532//plastid stroma	GO:0016836//hydro-lyase activity;GO:0016866//intramolecular transferase activity;GO:0031406//carboxylic acid binding	GO:0006558//L-phenylalanine metabolic process;GO:0008652//cellular amino acid biosynthetic process;GO:0009409//response to cold;GO:0043479//pigment accumulation in tissues in response to UV light;GO:0048437//floral organ development	--
MS.gene049856	2.227	0.968	1.036	0.000	0.000	0.000	0.000	0.000	0.000	0.000	0.000	0.000	0.000	0.000	0.000	17.60	7.67	7.67	0.00	0.00	0.00	0.00	0.00	0.00	0.00	0.00	0.00	0.00	0.00	0.00	DOF5.3	Dof-type zinc finger DNA-binding family protein [Medicago truncatula]	-	-	-	-	GO:0043231//intracellular membrane-bounded organelle;GO:0043232//intracellular non-membrane-bounded organelle	GO:0000975//regulatory region DNA binding;GO:0001071//nucleic acid binding transcription factor activity;GO:0043169//cation binding	GO:0006351//transcription, DNA-templated;GO:0010468//regulation of gene expression;GO:0048507//meristem development	C2C2-Dof
MS.gene050199	74.676	55.060	25.088	0.000	0.000	0.000	0.501	2.341	0.000	0.000	0.000	0.000	0.000	0.000	0.000	286.60	211.89	90.21	0.00	0.00	0.00	1.60	8.50	0.00	0.00	0.00	0.00	0.00	0.00	0.00	ERF106	ethylene-responsive transcription factor ERF106 [Medicago truncatula]	-	-	-	-	GO:0043231//intracellular membrane-bounded organelle	GO:0001071//nucleic acid binding transcription factor activity;GO:0003676//nucleic acid binding	GO:0000160//phosphorelay signal transduction system;GO:0006950//response to stress;GO:0009605//response to external stimulus;GO:0010468//regulation of gene expression;GO:0034645//cellular macromolecule biosynthetic process	AP2-EREBP
MS.gene050410	0.000	0.000	0.000	3.021	4.796	5.645	1.629	5.867	6.276	6.197	7.260	5.402	2.260	2.742	2.001	0.00	0.00	0.00	12.45	23.41	28.60	7.00	28.68	29.66	29.76	34.60	25.48	8.80	11.32	8.33	--	RING/FYVE/PHD zinc finger protein [Medicago truncatula]	-	-	-	-	GO:0016020//membrane	-	-	--
MS.gene050550	0.000	0.000	0.000	6.727	9.302	7.877	10.203	18.303	6.677	2.673	15.129	12.925	25.282	6.740	0.000	0.00	0.00	0.00	89.70	146.89	129.12	141.84	289.46	102.09	41.53	233.27	197.24	318.52	90.04	0.00	PHL1	protein PHR1-LIKE 1 [Medicago truncatula]	-	-	-	-	-	GO:0005488//binding	-	ARR-B
MS.gene050676	0.000	0.000	0.000	7.840	11.244	5.423	2.151	8.460	5.412	15.970	4.348	21.252	26.660	15.575	3.364	0.00	0.00	0.00	77.46	131.56	65.86	22.16	99.13	61.31	183.85	49.67	240.28	248.86	154.15	33.58	--	mucin-5AC [Cicer arietinum]	-	-	-	-	-	-	-	--
MS.gene05113	1.884	1.661	1.558	17.358	29.605	42.193	6.525	5.197	18.244	17.120	7.818	26.293	9.072	14.913	15.338	15.82	13.99	12.26	116.26	234.82	347.39	45.56	41.28	140.11	133.61	60.55	201.53	57.41	100.06	103.78	RPL10	60S ribosomal protein L10 [Medicago truncatula]	Genetic Information Processing	Translation	ko03010//Ribosome	K02866	GO:0009526//plastid envelope;GO:0015934//large ribosomal subunit;GO:0031090//organelle membrane	GO:0003677//DNA binding;GO:0005198//structural molecule activity	GO:0009411//response to UV;GO:0009451//RNA modification;GO:0010468//regulation of gene expression	--
MS.gene051217	4.367	4.524	4.023	0.124	0.779	0.237	0.080	0.035	0.108	0.143	0.358	0.471	0.044	0.000	0.246	132.09	137.22	114.00	3.00	22.26	7.03	2.00	1.00	3.00	4.03	10.00	13.00	1.00	0.00	6.00	HSP70	TMV resistance protein N isoform X4 [Medicago truncatula]	-	-	-	-	GO:0005576//extracellular region;GO:0030312//external encapsulating structure;GO:0031090//organelle membrane;GO:0043231//intracellular membrane-bounded organelle;GO:0044444//cytoplasmic part	GO:0016628//oxidoreductase activity, acting on the CH-CH group of donors, NAD or NADP as acceptor;GO:0032550//purine ribonucleoside binding;GO:0044389//ubiquitin-like protein ligase binding	GO:0010468//regulation of gene expression;GO:0032446//protein modification by small protein conjugation;GO:0033554//cellular response to stress;GO:0034645//cellular macromolecule biosynthetic process;GO:0044710//single-organism metabolic process;GO:0050794//regulation of cellular process	--
MS.gene051228	0.000	0.568	0.186	2.307	3.529	5.984	4.259	12.109	4.446	3.224	6.892	2.505	9.179	3.576	10.606	0.00	11.51	3.53	37.20	67.38	118.60	71.59	231.54	82.19	60.57	128.48	46.22	139.83	57.76	172.76	LUT2	lycopene epsilon cyclase, chloroplastic [Medicago truncatula]	Metabolism;Metabolism;Metabolism	Global and overview maps;Global and overview maps;Metabolism of terpenoids and polyketides	ko01100//Metabolic pathways;ko01110//Biosynthesis of secondary metabolites;ko00906//Carotenoid biosynthesis	K06444;K06444;K06444	GO:0031224//intrinsic component of membrane;GO:0042170//plastid membrane	GO:0004672//protein kinase activity;GO:0009975//cyclase activity;GO:0016491//oxidoreductase activity;GO:0016860//intramolecular oxidoreductase activity;GO:0032550//purine ribonucleoside binding	GO:0006091//generation of precursor metabolites and energy;GO:0006464//cellular protein modification process;GO:0009886//post-embryonic morphogenesis;GO:0016117//carotenoid biosynthetic process;GO:0050896//response to stimulus	--
MS.gene051473	0.000	0.000	0.000	3.604	15.239	0.450	3.261	8.070	2.001	10.419	3.658	12.506	0.000	40.871	2.325	0.00	0.00	0.00	35.28	176.66	5.42	33.28	93.69	22.46	118.84	41.41	140.10	0.00	400.79	22.99	OTU10	cysteine proteinase superfamily protein [Medicago truncatula]	-	-	-	-	-	-	-	--
MS.gene051691	0.000	0.000	0.000	8.308	8.205	7.994	9.710	8.011	2.730	7.875	9.179	5.800	5.243	1.199	7.835	0.00	0.00	0.00	19.64	22.97	23.23	23.93	22.46	7.40	21.69	25.09	15.69	11.71	2.84	18.71	--	Histone H4 transcription factor [Actinidia chinensis var. chinensis] [Actinidia chinensis]	Genetic Information Processing	Folding, sorting and degradation	ko04141//Protein processing in endoplasmic reticulum	K14014	-	-	GO:0046474//glycerophospholipid biosynthetic process	--
MS.gene052358	2.546	2.124	7.759	0.266	0.000	0.000	0.000	0.000	0.000	0.000	0.000	0.000	0.000	0.000	0.000	20.99	17.56	59.94	1.75	0.00	0.00	0.00	0.00	0.00	0.00	0.00	0.00	0.00	0.00	0.00	NMT1	glycylpeptide N-tetradecanoyltransferase 1 isoform X2 [Medicago truncatula]	-	-	-	-	GO:0030529//intracellular ribonucleoprotein complex;GO:0044444//cytoplasmic part	GO:0016410//N-acyltransferase activity	GO:0006498//N-terminal protein lipidation;GO:0010016//shoot system morphogenesis;GO:0019932//second-messenger-mediated signaling;GO:0019941//modification-dependent protein catabolic process;GO:0035966//response to topologically incorrect protein;GO:0043094//cellular metabolic compound salvage;GO:0043248//proteasome assembly	--
MS.gene052744	0.000	0.000	0.191	0.000	12.318	17.156	71.070	17.116	13.560	42.835	33.152	57.240	11.816	27.618	49.023	0.00	0.00	3.37	0.00	219.28	317.01	1113.76	305.13	233.72	750.27	576.23	984.65	167.81	415.88	744.46	GPAT6	glycerol-3-phosphate 2-O-acyltransferase 6 [Medicago truncatula]	Metabolism;Metabolism;Metabolism;Metabolism	Global and overview maps;Global and overview maps;Lipid metabolism;Lipid metabolism	ko01100//Metabolic pathways;ko01110//Biosynthesis of secondary metabolites;ko00564//Glycerophospholipid metabolism;ko00561//Glycerolipid metabolism	K13508;K13508;K13508;K13508	GO:0009536//plastid;GO:0031224//intrinsic component of membrane	GO:0008374//O-acyltransferase activity;GO:0042578//phosphoric ester hydrolase activity	GO:0005976//polysaccharide metabolic process;GO:0006631//fatty acid metabolic process;GO:0009059//macromolecule biosynthetic process;GO:0009826//unidimensional cell growth;GO:0032535//regulation of cellular component size;GO:0043479//pigment accumulation in tissues in response to UV light;GO:0045229//external encapsulating structure organization;GO:0046471//phosphatidylglycerol metabolic process;…	--
MS.gene052917	0.000	0.000	0.000	14.438	17.463	4.150	0.000	3.305	13.722	12.260	11.727	0.000	1.098	4.849	11.994	0.00	0.00	0.00	222.28	318.39	78.55	0.00	60.35	242.23	219.94	208.77	0.00	15.97	74.79	186.54	TOL3	TOM1-like protein 3 [Medicago truncatula]	-	-	-	-	GO:0005794//Golgi apparatus	GO:0022892//substrate-specific transporter activity	GO:0015031//protein transport;GO:0048193//Golgi vesicle transport	--
MS.gene053010	0.133	0.264	0.000	125.349	47.312	101.110	0.469	28.544	117.925	9.620	23.447	55.128	13.015	17.245	6.054	1.06	2.10	0.00	793.98	354.89	787.28	3.10	214.42	856.46	71.00	171.73	399.60	77.89	109.42	38.74	MYB305	myb-related protein 305 [Medicago truncatula]	-	-	-	-	GO:0043231//intracellular membrane-bounded organelle	GO:0001071//nucleic acid binding transcription factor activity;GO:0003676//nucleic acid binding	GO:0010468//regulation of gene expression;GO:0010476//gibberellin mediated signaling pathway;GO:0034645//cellular macromolecule biosynthetic process;GO:0048437//floral organ development	ARR-B
MS.gene05373	0.404	0.201	0.000	5.920	7.021	22.817	8.392	6.122	10.918	6.701	10.412	9.524	2.029	5.272	11.053	6.58	3.28	0.00	76.97	108.10	364.67	113.75	94.39	162.76	101.51	156.53	141.71	24.92	68.67	145.18	LRK10L-1.2	LEAF RUST 10 DISEASE-RESISTANCE LOCUS RECEPTOR-LIKE PROTEIN KINASE-like 1.2 [Medicago truncatula]	-	-	-	-	-	GO:0004672//protein kinase activity;GO:0005488//binding	GO:0006468//protein phosphorylation;GO:0006952//defense response	--
MS.gene054580	0.000	0.108	0.000	1.082	2.855	0.880	16.084	0.000	11.086	2.321	0.936	5.199	1.145	11.879	17.669	0.00	1.00	0.00	8.00	25.00	8.00	124.00	0.00	94.00	20.00	8.00	44.00	8.00	88.00	132.00	RPL7D	60S ribosomal protein L7-4 [Medicago truncatula]	Genetic Information Processing	Translation	ko03010//Ribosome	K02937	GO:0005911//cell-cell junction;GO:0009536//plastid;GO:0015934//large ribosomal subunit;GO:0030312//external encapsulating structure;GO:0031090//organelle membrane	-	GO:0009451//RNA modification;GO:0010467//gene expression	--
MS.gene055700	0.000	0.000	0.000	0.525	0.229	1.416	1.810	1.332	0.718	0.392	0.295	0.252	0.629	1.021	2.345	0.00	0.00	0.00	11.51	5.94	38.13	41.35	34.61	18.05	10.00	7.47	6.31	13.02	22.42	51.90	DGD1	digalactosyldiacylglycerol synthase 1, chloroplastic [Medicago truncatula]	Metabolism;Metabolism	Global and overview maps;Lipid metabolism	ko01100//Metabolic pathways;ko00561//Glycerolipid metabolism	K09480;K09480	GO:0009527//plastid outer membrane;GO:0030659//cytoplasmic vesicle membrane	GO:0035250//UDP-galactosyltransferase activity	GO:0006090//pyruvate metabolic process;GO:0006633//fatty acid biosynthetic process;GO:0006779//porphyrin-containing compound biosynthetic process;GO:0009247//glycolipid biosynthetic process;GO:0009267//cellular response to starvation;GO:0016109//tetraterpenoid biosynthetic process;GO:0042548//regulation of photosynthesis, light reaction;GO:0044403//symbiosis, encompassing mutualism through parasi…	--
MS.gene055777	0.098	0.117	0.313	1.349	1.564	1.541	1.177	1.630	2.888	1.895	1.939	3.107	2.904	3.220	5.532	1.00	1.20	3.00	11.00	15.10	15.44	10.00	15.76	27.00	18.00	18.28	28.99	22.37	26.30	45.56	--	protein E6 [Medicago truncatula]	-	-	-	-	-	-	-	--
MS.gene056181	0.000	0.000	0.000	8.513	3.094	2.823	8.119	5.458	1.534	4.696	4.065	5.754	9.390	5.802	1.856	0.00	0.00	0.00	87.72	37.76	35.76	87.22	66.70	18.12	56.38	48.43	67.85	91.42	59.89	19.32	ATJ10	chaperone protein dnaJ 10 [Medicago truncatula]	-	-	-	-	GO:0044444//cytoplasmic part	-	GO:0044267//cellular protein metabolic process	--
MS.gene056288	0.000	0.000	0.000	0.998	0.323	1.230	1.607	0.324	0.557	1.258	0.699	0.548	0.357	1.200	0.855	0.00	0.00	0.00	16.24	6.22	24.60	27.27	6.25	10.39	23.85	13.16	10.20	5.49	19.57	14.06	PAT24	DHHC-type zinc finger protein [Medicago truncatula]	-	-	-	-	GO:0031090//organelle membrane;GO:0031982//vesicle;GO:0043231//intracellular membrane-bounded organelle;GO:0044446//intracellular organelle part	GO:0016747//transferase activity, transferring acyl groups other than amino-acyl groups;GO:0046872//metal ion binding	GO:0000902//cell morphogenesis;GO:0006605//protein targeting;GO:0016049//cell growth;GO:0016192//vesicle-mediated transport;GO:0016482//cytoplasmic transport;GO:0044710//single-organism metabolic process;GO:0072594//establishment of protein localization to organelle;GO:1902580//single-organism cellular localization	--
MS.gene056338	13.046	14.813	7.710	0.159	0.000	0.032	0.126	2.076	0.139	2.471	2.870	4.685	1.101	2.086	4.248	205.24	233.66	113.63	2.00	0.00	0.50	1.65	30.89	2.00	36.12	41.64	67.27	13.05	26.22	53.84	JMJ30	lysine-specific demethylase JMJ30 isoform X1 [Medicago truncatula]	-	-	-	-	-	GO:0003824//catalytic activity	GO:0044710//single-organism metabolic process;GO:0048511//rhythmic process;GO:0050789//regulation of biological process	--
MS.gene056466	0.000	0.000	0.000	0.122	0.365	0.417	0.315	0.424	0.075	0.852	0.870	0.839	1.619	2.435	0.851	0.00	0.00	0.00	4.13	14.68	17.40	11.15	17.07	2.94	33.73	34.17	32.61	51.98	82.86	29.21	ALA9	phospholipid-translocating ATPase [Vigna unguiculata]	-	-	-	-	-	-	-	--
MS.gene056747	60.398	68.760	58.621	9.024	10.198	0.838	6.289	10.108	1.251	7.609	10.385	16.859	12.514	4.382	13.819	355.74	406.09	323.48	42.39	56.73	4.84	30.80	56.31	6.74	41.65	56.41	90.63	55.54	20.62	65.58	PLIM2B	LIM domain-containing protein PLIM2c [Medicago truncatula]	-	-	-	-	-	GO:0043169//cation binding	-	LIM
MS.gene057260	0.000	0.000	0.000	12.520	3.774	3.677	13.763	0.382	1.290	20.610	15.034	9.709	12.332	11.462	8.240	0.00	0.00	0.00	83.10	29.66	30.00	95.23	3.01	9.82	159.39	115.38	73.74	77.33	76.21	55.25	At3g49470	nascent polypeptide-associated complex subunit alpha-like protein 2 isoform X2 [Medicago truncatula]	-	-	-	-	GO:0043231//intracellular membrane-bounded organelle;GO:0044444//cytoplasmic part	-	GO:0006810//transport;GO:0008104//protein localization	--
MS.gene05742	0.150	0.551	0.340	6.754	9.688	6.547	14.724	9.354	2.465	8.738	5.998	4.915	8.935	6.047	5.497	1.14	4.20	2.42	40.94	69.54	48.78	93.04	67.24	17.13	61.71	42.04	34.09	51.17	36.72	33.66	SGF11	SAGA-associated factor 11 homolog [Medicago truncatula]	-	-	-	-	-	-	-	--
MS.gene057537	1.150	1.347	0.765	18.913	8.303	10.990	17.642	18.235	10.714	15.088	11.791	22.421	10.292	9.345	11.003	31.12	36.55	19.40	408.11	212.17	291.53	396.88	466.66	265.09	379.36	294.20	553.65	209.83	202.01	239.86	CNGC2	cyclic nucleotide-gated ion channel 2 [Medicago truncatula]	Organismal Systems	Environmental adaptation	ko04626//Plant-pathogen interaction	K05391	-	-	-	--
MS.gene057705	33.487	25.455	28.815	3.594	4.414	1.337	5.797	6.490	8.548	5.047	13.107	5.424	6.784	5.381	3.881	128.52	97.96	103.61	11.00	16.00	5.03	18.50	23.56	30.00	18.00	46.39	19.00	19.62	16.50	12.00	GRP-2	glycine-rich protein 2-like [Medicago truncatula]	-	-	-	-	GO:0031224//intrinsic component of membrane;GO:0043231//intracellular membrane-bounded organelle;GO:0044444//cytoplasmic part	GO:0003676//nucleic acid binding;GO:0046914//transition metal ion binding;GO:0070011//peptidase activity, acting on L-amino acid peptides	GO:0009409//response to cold;GO:0010468//regulation of gene expression;GO:0032392//DNA geometric change;GO:0048608//reproductive structure development	CSD
MS.gene05789	0.000	0.000	0.000	0.000	45.824	173.291	49.381	42.435	51.112	65.525	14.845	76.866	22.381	186.782	154.546	0.00	0.00	0.00	0.00	516.42	2027.18	489.91	478.92	557.71	726.56	163.35	837.08	201.23	1780.59	1485.76	ACO1	1-aminocyclopropane-1-carboxylate oxidase [Medicago truncatula]	Metabolism;Metabolism;Metabolism	Global and overview maps;Global and overview maps;Amino acid metabolism	ko01100//Metabolic pathways;ko01110//Biosynthesis of secondary metabolites;ko00270//Cysteine and methionine metabolism	K05933;K05933;K05933	-	GO:0016641//oxidoreductase activity, acting on the CH-NH2 group of donors, oxygen as acceptor;GO:0016705//oxidoreductase activity, acting on paired donors, with incorporation or reduction of molecular oxygen;GO:0019842//vitamin binding;GO:0043169//cation binding	GO:0006950//response to stress;GO:0007275//multicellular organism development;GO:0009692//ethylene metabolic process;GO:0044710//single-organism metabolic process	--
MS.gene05804	0.000	0.000	0.000	1.461	0.238	2.256	1.620	0.435	1.043	0.748	0.974	1.341	0.356	3.152	4.068	0.00	0.00	0.00	20.76	4.00	39.42	24.00	7.34	17.00	12.39	16.01	21.82	4.78	44.88	58.42	SCPL12	serine carboxypeptidase-like 12 [Medicago truncatula]	-	-	-	-	GO:0005618//cell wall	GO:0004180//carboxypeptidase activity;GO:0016740//transferase activity	GO:0019538//protein metabolic process	--
MS.gene059664	0.000	0.000	0.000	1.437	0.349	1.489	4.284	2.305	19.337	9.859	16.917	1.086	1.220	19.712	8.527	0.00	0.00	0.00	16.11	4.63	20.53	50.08	30.66	248.63	128.82	219.34	13.94	12.93	221.43	96.60	BHLH25	transcription factor bHLH18 [Medicago truncatula]	-	-	-	-	-	GO:0005515//protein binding	-	bHLH
MS.gene059947	0.429	0.219	0.167	8.160	57.100	13.962	0.497	78.201	19.733	10.316	14.192	2.621	2.564	56.647	9.326	8.42	4.31	3.08	127.85	1059.50	268.92	8.12	1453.15	354.52	188.33	257.13	47.00	37.96	889.14	147.62	CYP71AN24	cytochrome P450 71A1 [Medicago truncatula]	-	-	-	-	GO:0016020//membrane;GO:0043231//intracellular membrane-bounded organelle	GO:0016491//oxidoreductase activity;GO:0016772//transferase activity, transferring phosphorus-containing groups;GO:0046872//metal ion binding;GO:0097159//organic cyclic compound binding;GO:1901363//heterocyclic compound binding	GO:0008152//metabolic process;GO:0044699//single-organism process	--
MS.gene060308	12.018	12.956	3.247	0.000	0.000	0.000	0.000	0.000	0.000	0.000	0.000	0.000	0.000	0.000	0.000	102.75	111.07	26.01	0.00	0.00	0.00	0.00	0.00	0.00	0.00	0.00	0.00	0.00	0.00	0.00	--	TMV resistance protein N-like [Trifolium pratense]	-	-	-	-	GO:0044424//intracellular part	-	GO:0006950//response to stress	--
MS.gene060346	74.794	105.960	40.239	4.384	10.147	6.872	19.099	10.078	22.499	23.069	15.989	28.957	27.909	17.016	12.174	667.90	948.77	336.65	31.22	85.58	60.16	141.81	85.12	183.73	191.44	131.67	236.01	187.80	121.40	87.59	TPRP-F1	36.4 kDa proline-rich protein [Trifolium pratense]	-	-	-	-	GO:0005576//extracellular region;GO:0005911//cell-cell junction;GO:0044434//chloroplast part	GO:0005488//binding;GO:0016787//hydrolase activity	GO:0019538//protein metabolic process	--
MS.gene060395	0.000	0.000	0.371	5.447	3.576	8.709	2.516	4.932	3.428	10.871	4.297	7.003	3.424	4.149	3.287	0.00	0.00	4.37	54.64	42.48	107.39	26.31	58.68	39.43	127.07	49.84	80.39	32.45	41.69	33.31	MTX1	mitochondrial outer membrane import complex protein METAXIN [Medicago truncatula]	-	-	-	-	GO:0019866//organelle inner membrane;GO:0031966//mitochondrial membrane	GO:0005488//binding	GO:0006405//RNA export from nucleus;GO:0006605//protein targeting;GO:0010467//gene expression	--
MS.gene06042	0.000	0.000	0.000	7.301	4.392	8.197	3.923	0.623	2.911	1.645	3.836	5.349	2.229	3.109	2.121	0.00	0.00	0.00	53.33	37.99	73.60	29.87	5.40	24.38	14.00	32.40	44.71	15.38	22.75	15.65	VATE	V-type proton ATPase subunit E isoform X2 [Medicago truncatula]	Metabolism;Metabolism;Cellular Processes	Global and overview maps;Energy metabolism;Transport and catabolism	ko01100//Metabolic pathways;ko00190//Oxidative phosphorylation;ko04145//Phagosome	K02150;K02150;K02150	GO:0005774//vacuolar membrane;GO:0005840//ribosome;GO:0016469//proton-transporting two-sector ATPase complex	GO:0015078//hydrogen ion transmembrane transporter activity	GO:0003006//developmental process involved in reproduction;GO:0006090//pyruvate metabolic process;GO:0006754//ATP biosynthetic process;GO:0006970//response to osmotic stress;GO:0006996//organelle organization;GO:0009617//response to bacterium;GO:0009725//response to hormone;GO:0010038//response to metal ion;GO:0015988//energy coupled proton transmembrane transport, against electrochemical gradien…	--
MS.gene060657	4.971	6.025	1.635	35.685	33.546	13.505	18.811	22.737	17.563	28.638	14.670	48.405	16.971	18.278	20.601	101.24	123.04	31.19	579.68	645.33	269.68	318.56	438.03	327.12	542.05	275.54	899.83	260.47	297.44	338.07	NCL	sodium/calcium exchanger NCL [Medicago truncatula]	-	-	-	-	GO:0016020//membrane	-	-	--
MS.gene060809	1.144	1.248	1.609	3.114	5.149	5.218	8.865	2.704	6.255	5.094	4.262	5.729	5.821	5.400	3.249	17.70	19.35	23.31	38.41	75.22	79.12	114.00	39.55	88.46	73.22	60.78	80.87	67.84	66.73	40.49	--	KIX domain protein [Lotus japonicus]	-	-	-	-	-	-	GO:0010468//regulation of gene expression	--
MS.gene061056	0.185	0.206	0.675	2.700	2.635	2.766	4.993	7.372	3.683	5.357	2.884	2.180	2.035	3.977	3.633	2.42	2.71	8.29	28.23	32.63	35.55	54.43	91.42	44.15	65.27	34.87	26.09	20.10	41.66	38.37	At5g05600	protein DMR6-LIKE OXYGENASE 2 isoform X1 [Medicago truncatula]	-	-	-	-	GO:0044424//intracellular part	GO:0016706//oxidoreductase activity, acting on paired donors, with incorporation or reduction of molecular oxygen, 2-oxoglutarate as one donor, and incorporation of one atom each of oxygen into both donors;GO:0043169//cation binding	GO:0005982//starch metabolic process;GO:0005984//disaccharide metabolic process;GO:0009893//positive regulation of metabolic process;GO:0044711//single-organism biosynthetic process;GO:1901576//organic substance biosynthetic process	--
MS.gene06128	0.693	1.193	4.299	0.000	0.000	0.000	0.000	0.000	0.000	0.000	0.000	0.000	0.000	0.000	0.000	11.21	19.35	65.14	0.00	0.00	0.00	0.00	0.00	0.00	0.00	0.00	0.00	0.00	0.00	0.00	CYP716A12	cytochrome P450 monooxygenase CYP716A12 [Medicago sativa]	-	-	-	-	GO:0031224//intrinsic component of membrane	GO:0016709//oxidoreductase activity, acting on paired donors, with incorporation or reduction of molecular oxygen, NAD(P)H as one donor, and incorporation of one atom of oxygen;GO:0046906//tetrapyrrole binding;GO:0046914//transition metal ion binding	GO:0044710//single-organism metabolic process	--
MS.gene061402	0.000	0.000	0.000	14.291	15.332	0.000	16.355	23.361	14.689	22.803	2.982	10.883	6.424	20.125	12.836	0.00	0.00	0.00	169.78	215.70	0.00	202.57	329.14	200.09	315.66	40.96	147.96	72.11	239.51	154.05	MTP11	metal tolerance protein 11 isoform X1 [Medicago truncatula]	-	-	-	-	GO:0010008//endosome membrane;GO:0031224//intrinsic component of membrane	GO:0005384//manganese ion transmembrane transporter activity	GO:0006828//manganese ion transport;GO:0010038//response to metal ion;GO:0015992//proton transport;GO:0032958//inositol phosphate biosynthetic process;GO:0046916//cellular transition metal ion homeostasis	--
MS.gene061759	0.000	0.000	0.000	14.441	37.588	0.074	22.532	83.698	7.095	54.048	37.785	0.000	3.483	11.405	10.495	0.00	0.00	0.00	158.00	487.00	1.00	257.00	1086.00	89.00	689.00	478.00	0.00	36.00	125.00	116.00	--	ARO1-like protein [Medicago truncatula]	-	-	-	-	GO:0016020//membrane;GO:0035838//growing cell tip;GO:0044424//intracellular part	-	GO:0000904//cell morphogenesis involved in differentiation;GO:0006928//movement of cell or subcellular component;GO:0007010//cytoskeleton organization;GO:0009664//plant-type cell wall organization	--
MS.gene062289	0.389	2.567	0.673	7.642	42.809	55.612	50.891	20.797	40.327	23.061	17.767	10.098	10.069	9.034	6.261	3.50	23.18	5.68	54.89	364.13	491.03	381.08	177.16	332.12	193.00	147.56	83.00	68.33	65.00	45.43	NIP2	NEP1-interacting protein-like 2 [Medicago truncatula]	-	-	-	-	-	GO:0043169//cation binding	-	--
MS.gene062347	0.325	0.173	0.171	11.350	20.307	16.495	0.369	74.280	46.069	9.090	38.495	28.174	78.030	6.457	58.596	7.86	4.19	3.88	219.12	464.26	391.46	7.43	1700.67	1019.76	204.48	859.30	622.43	1423.24	124.88	1142.79	PDF1	vegetative cell wall protein gp1-like [Medicago truncatula]	-	-	-	-	-	-	-	--
MS.gene06238	2.438	2.603	3.606	7.009	6.659	13.488	11.373	11.623	17.586	6.386	9.430	7.125	13.733	10.536	9.619	45.76	48.99	63.41	104.94	118.06	248.23	177.51	206.38	301.89	111.41	163.25	122.07	194.25	158.01	145.49	--	protein DEK [Medicago truncatula]	-	-	-	-	GO:0044424//intracellular part	-	GO:0009409//response to cold	--
MS.gene06239	1.352	1.233	2.547	18.190	24.404	16.469	23.113	26.995	22.977	8.909	4.289	10.115	7.106	9.057	4.310	22.40	20.48	39.54	240.36	381.88	267.51	318.39	423.04	348.13	137.17	65.53	152.96	88.72	119.89	57.53	HHT1	omega-hydroxypalmitate O-feruloyl transferase [Medicago truncatula]	Metabolism	Lipid metabolism	ko00073//Cutin, suberine and wax biosynthesis	K15400	-	GO:0016747//transferase activity, transferring acyl groups other than amino-acyl groups	-	--
MS.gene06265	0.047	0.000	0.000	7.124	2.666	8.084	23.793	2.150	9.645	6.734	8.358	10.110	7.204	0.162	11.292	1.73	0.00	0.00	209.22	92.72	291.83	728.44	74.89	324.78	230.42	283.80	339.75	199.87	4.76	335.01	ML4	protein MEI2-like 1 [Medicago truncatula]	-	-	-	-	-	GO:0097159//organic cyclic compound binding	-	--
MS.gene062736	10.019	14.461	2.403	0.000	0.000	0.000	0.386	0.000	0.000	0.000	0.000	0.000	0.000	0.000	0.000	67.77	98.08	15.23	0.00	0.00	0.00	2.17	0.00	0.00	0.00	0.00	0.00	0.00	0.00	0.00	CRK41	cysteine-rich receptor-like protein kinase 29-like protein [Trifolium pratense]	-	-	-	-	-	GO:0004672//protein kinase activity;GO:0032550//purine ribonucleoside binding	GO:0006464//cellular protein modification process;GO:0006796//phosphate-containing compound metabolic process	--
MS.gene062759	4.338	4.908	2.194	0.181	0.121	0.381	0.420	0.242	0.550	1.125	0.182	0.313	0.435	0.136	0.463	90.34	102.47	42.80	3.00	2.37	7.77	7.27	4.76	10.47	21.77	3.50	5.94	6.83	2.27	7.77	--	NEK protein kinase [Spatholobus suberectus]	-	-	-	-	-	-	-	--
MS.gene063129	0.000	0.000	0.000	6.943	8.181	3.301	10.794	0.000	12.093	56.853	31.382	35.985	25.118	0.000	23.378	0.00	0.00	0.00	62.71	87.50	36.65	101.63	0.00	125.23	598.28	327.72	371.91	214.33	0.00	213.30	GATA5	GATA type zinc finger transcription factor family protein [Medicago truncatula]	-	-	-	-	GO:0043231//intracellular membrane-bounded organelle	GO:0001071//nucleic acid binding transcription factor activity;GO:0003677//DNA binding;GO:0046914//transition metal ion binding	GO:0006355//regulation of transcription, DNA-templated;GO:0009314//response to radiation;GO:0048511//rhythmic process	C2C2-GATA
MS.gene063260	0.324	0.000	0.000	17.866	69.698	0.000	182.207	197.801	64.657	150.357	290.604	221.842	25.572	54.233	310.056	5.79	0.00	0.00	254.49	1175.70	0.00	2705.76	3341.46	1056.00	2495.49	4786.33	3616.15	344.15	773.86	4461.68	RD21A	cysteine proteinase RD21A [Medicago truncatula]	-	-	-	-	GO:0043231//intracellular membrane-bounded organelle	GO:0004175//endopeptidase activity;GO:0004620//phospholipase activity;GO:0016628//oxidoreductase activity, acting on the CH-CH group of donors, NAD or NADP as acceptor	GO:0019538//protein metabolic process;GO:0044710//single-organism metabolic process	--
MS.gene063261	0.324	0.000	0.000	17.866	69.698	0.000	182.207	197.801	64.657	150.357	290.604	221.842	25.572	54.233	310.056	5.79	0.00	0.00	254.49	1175.70	0.00	2705.76	3341.46	1056.00	2495.49	4786.33	3616.15	344.15	773.86	4461.68	RD21A	cysteine proteinase RD21A [Medicago truncatula]	-	-	-	-	GO:0043231//intracellular membrane-bounded organelle	GO:0004175//endopeptidase activity;GO:0004620//phospholipase activity;GO:0016628//oxidoreductase activity, acting on the CH-CH group of donors, NAD or NADP as acceptor	GO:0019538//protein metabolic process;GO:0044710//single-organism metabolic process	--
MS.gene063262	0.324	0.000	0.000	17.866	69.698	0.000	182.207	197.801	64.657	150.357	290.604	221.842	25.572	54.233	310.056	5.79	0.00	0.00	254.49	1175.70	0.00	2705.76	3341.46	1056.00	2495.49	4786.33	3616.15	344.15	773.86	4461.68	RD21A	cysteine proteinase RD21A [Medicago truncatula]	-	-	-	-	GO:0043231//intracellular membrane-bounded organelle	GO:0004175//endopeptidase activity;GO:0004620//phospholipase activity;GO:0016628//oxidoreductase activity, acting on the CH-CH group of donors, NAD or NADP as acceptor	GO:0019538//protein metabolic process;GO:0044710//single-organism metabolic process	--
MS.gene063386	0.000	0.000	0.000	4.540	3.277	4.212	3.925	1.993	1.590	7.338	1.394	8.598	3.203	6.592	5.600	0.00	0.00	0.00	42.38	36.23	48.33	38.20	22.06	17.02	79.81	15.05	91.84	28.25	61.64	52.81	NAC021	NAC domain-containing protein 21/22 [Medicago truncatula]	-	-	-	-	GO:0043231//intracellular membrane-bounded organelle	GO:0001071//nucleic acid binding transcription factor activity	GO:0003006//developmental process involved in reproduction;GO:0009755//hormone-mediated signaling pathway;GO:0010468//regulation of gene expression;GO:0034645//cellular macromolecule biosynthetic process;GO:0048528//post-embryonic root development	NAC
MS.gene063698	236.278	203.412	130.738	61.974	28.230	25.160	50.636	56.562	43.483	62.457	75.237	92.679	56.633	60.031	74.505	1948.31	1681.86	1010.00	407.58	219.86	203.40	347.17	441.16	327.89	478.60	572.13	697.50	351.89	395.49	495.00	PMEI11	21 kDa protein [Medicago truncatula]	-	-	-	-	-	GO:0004857//enzyme inhibitor activity;GO:0052689//carboxylic ester hydrolase activity	GO:0009892//negative regulation of metabolic process	--
MS.gene063958	0.000	0.000	0.000	0.000	4.763	12.951	31.856	13.612	0.567	15.972	5.658	7.151	15.293	0.000	4.176	0.00	0.00	0.00	0.00	118.02	333.08	694.82	337.75	13.59	389.37	136.88	171.21	302.29	0.00	88.27	CNGC15C	protein CNGC15c [Medicago truncatula]	Organismal Systems	Environmental adaptation	ko04626//Plant-pathogen interaction	K05391	-	-	-	--
MS.gene06396	0.398	0.507	0.878	38.612	10.145	22.598	7.179	8.806	15.493	9.521	10.313	37.639	9.567	0.501	25.281	6.78	8.65	14.00	524.26	163.12	377.17	101.62	141.80	241.19	150.62	161.90	584.82	122.72	6.82	346.77	At5g09300	2-oxoisovalerate dehydrogenase subunit alpha 2, mitochondrial [Medicago truncatula]	Metabolism;Metabolism;Metabolism;Metabolism	Global and overview maps;Global and overview maps;Amino acid metabolism;Carbohydrate metabolism	ko01100//Metabolic pathways;ko01110//Biosynthesis of secondary metabolites;ko00280//Valine, leucine and isoleucine degradation;ko00640//Propanoate metabolism	K00166;K00166;K00166;K00166	GO:0044429//mitochondrial part	GO:0016624//oxidoreductase activity, acting on the aldehyde or oxo group of donors, disulfide as acceptor;GO:0043169//cation binding	GO:0009267//cellular response to starvation;GO:0009642//response to light intensity;GO:0034285//response to disaccharide;GO:0044710//single-organism metabolic process	--
MS.gene064341	9.442	9.283	11.506	34.147	70.450	83.939	69.625	55.835	57.281	71.096	74.399	61.267	90.115	64.368	72.581	82.88	81.71	94.62	239.06	584.08	722.38	508.16	463.58	459.81	579.95	602.26	490.84	596.06	451.42	513.33	ERF3	ethylene-responsive transcription factor 3-like [Medicago truncatula]	-	-	-	-	GO:0043231//intracellular membrane-bounded organelle	GO:0000975//regulatory region DNA binding;GO:0001071//nucleic acid binding transcription factor activity	GO:0001101//response to acid chemical;GO:0006355//regulation of transcription, DNA-templated;GO:0006950//response to stress;GO:0009628//response to abiotic stimulus;GO:0009873//ethylene-activated signaling pathway	AP2-EREBP
MS.gene065709	0.000	0.000	0.000	8.715	4.312	0.354	12.425	5.915	4.566	1.773	3.123	1.906	3.153	3.530	10.000	0.00	0.00	0.00	75.28	44.11	3.76	111.88	60.59	45.22	17.84	31.19	18.84	25.73	30.54	87.26	CAF1-9	probable CCR4-associated factor 1 homolog 11 [Medicago truncatula]	Genetic Information Processing	Folding, sorting and degradation	ko03018//RNA degradation	K12581	-	GO:0016787//hydrolase activity	GO:0008152//metabolic process	--
MS.gene065736	0.073	0.080	0.123	3.192	3.206	3.860	6.635	4.935	8.893	6.177	12.757	1.943	10.450	3.350	2.955	1.41	1.56	2.24	49.33	58.69	73.35	106.91	90.46	157.61	111.24	227.99	34.37	152.60	51.87	46.14	INV1	beta-fructofuranosidase, insoluble isoenzyme 1 [Medicago truncatula]	Metabolism;Metabolism;Metabolism;Metabolism	Global and overview maps;Global and overview maps;Carbohydrate metabolism;Carbohydrate metabolism	ko01100//Metabolic pathways;ko01110//Biosynthesis of secondary metabolites;ko00500//Starch and sucrose metabolism;ko00052//Galactose metabolism	K01193;K01193;K01193;K01193	GO:0030312//external encapsulating structure	GO:0004564//beta-fructofuranosidase activity	GO:0044238//primary metabolic process	--
MS.gene066080	7.127	7.693	9.399	17.045	27.100	27.916	25.454	20.260	16.271	20.212	25.340	20.494	27.368	23.518	42.124	192.28	208.12	237.57	366.78	690.56	738.42	571.00	517.02	401.44	506.75	630.48	504.64	556.39	506.94	915.70	ZAR1	receptor protein kinase-like protein ZAR1 [Medicago truncatula]	-	-	-	-	-	-	-	--
MS.gene066351	0.000	0.000	0.000	7.348	2.587	7.238	2.693	3.221	1.493	5.377	1.519	3.312	7.501	5.023	3.715	0.00	0.00	0.00	104.45	43.55	126.46	39.91	54.30	24.34	89.05	24.97	53.88	100.73	71.52	53.34	--	pro-resilin [Medicago truncatula]	-	-	-	-	-	-	-	--
MS.gene066580	2.688	2.913	3.635	11.364	8.545	20.345	12.878	9.825	13.987	10.475	13.651	6.757	12.265	11.912	15.527	45.05	48.94	57.07	151.89	135.25	334.26	179.44	155.74	214.35	163.12	210.97	103.35	154.88	159.48	209.64	GAE3	UDP-glucuronate 4-epimerase 3 [Medicago truncatula]	Metabolism;Metabolism	Global and overview maps;Carbohydrate metabolism	ko01100//Metabolic pathways;ko00520//Amino sugar and nucleotide sugar metabolism	K08679;K08679	GO:0000139//Golgi membrane;GO:0031224//intrinsic component of membrane;GO:0031984//organelle subcompartment	GO:0016857//racemase and epimerase activity, acting on carbohydrates and derivatives;GO:0048037//cofactor binding	GO:0009117//nucleotide metabolic process;GO:0009247//glycolipid biosynthetic process;GO:0009267//cellular response to starvation;GO:0009414//response to water deprivation	--
MS.gene067300	0.034	0.061	0.000	0.839	0.102	0.634	0.522	0.334	0.443	0.851	1.468	0.491	1.940	2.940	3.429	1.31	2.34	0.00	25.62	3.69	23.80	16.62	12.10	15.50	30.27	51.82	17.15	55.93	89.87	105.72	PUB44	U-box domain-containing protein 44 [Medicago truncatula]	-	-	-	-	-	GO:0003824//catalytic activity	GO:0032446//protein modification by small protein conjugation	--
MS.gene067467	0.000	0.000	0.000	7.904	2.688	3.495	4.630	2.415	5.552	1.958	2.477	1.808	1.628	2.436	0.998	0.00	0.00	0.00	74.50	30.00	40.50	45.50	27.00	60.00	21.50	27.00	19.50	14.50	23.00	9.50	NIP6-1	aquaporin NIP6-1 [Medicago truncatula]	-	-	-	-	-	-	-	--
MS.gene068028	0.000	0.000	0.000	50.361	1.567	16.811	0.000	16.404	29.482	17.862	17.553	31.682	3.368	30.282	21.304	0.00	0.00	0.00	628.83	23.17	258.03	0.00	242.92	422.09	259.88	253.43	452.70	39.73	378.77	268.73	PYD3	beta-ureidopropionase [Medicago truncatula]	Metabolism;Metabolism;Metabolism;Metabolism	Global and overview maps;Nucleotide metabolism;Metabolism of other amino acids;Metabolism of cofactors and vitamins	ko01100//Metabolic pathways;ko00240//Pyrimidine metabolism;ko00410//beta-Alanine metabolism;ko00770//Pantothenate and CoA biosynthesis	K01431;K01431;K01431;K01431	GO:0044444//cytoplasmic part	GO:0016787//hydrolase activity	GO:0006208//pyrimidine nucleobase catabolic process;GO:0044271//cellular nitrogen compound biosynthetic process;GO:1901576//organic substance biosynthetic process	--
MS.gene068093	0.000	0.000	0.000	0.000	23.278	7.145	22.684	24.914	3.532	12.652	2.731	44.727	6.011	20.506	9.286	0.00	0.00	0.00	0.00	170.43	54.30	146.21	182.68	25.04	91.14	19.52	316.45	35.11	127.00	58.00	At3g12390	nascent polypeptide-associated complex subunit alpha-like protein 1 [Medicago truncatula]	-	-	-	-	GO:0005840//ribosome;GO:0005911//cell-cell junction;GO:0043231//intracellular membrane-bounded organelle	GO:0003824//catalytic activity	GO:0006816//calcium ion transport;GO:0006886//intracellular protein transport;GO:0006970//response to osmotic stress	--
MS.gene068595	0.664	0.977	1.128	5.775	3.327	2.325	4.566	3.404	2.528	6.487	2.512	6.877	2.574	3.908	4.300	13.76	20.29	21.88	95.39	65.08	47.21	78.62	66.68	47.87	124.84	47.97	129.99	40.17	64.67	71.75	--	PREDICTED: adenylate cyclase, terminal-differentiation specific [Vigna angularis]	-	-	-	-	-	-	-	--
MS.gene068598	2.594	1.720	3.065	8.775	9.608	6.807	6.908	6.652	8.038	13.331	9.673	19.206	7.458	9.600	12.893	59.35	39.46	65.68	160.10	207.59	152.66	131.40	143.93	168.15	283.39	204.06	401.00	128.56	175.45	237.64	HEN4	KH domain-containing protein HEN4 [Medicago truncatula]	-	-	-	-	-	GO:0003676//nucleic acid binding	-	--
MS.gene069129	0.000	0.000	0.000	0.846	16.076	7.259	5.930	7.693	12.611	7.853	3.623	7.574	0.118	2.998	2.559	0.00	0.00	0.00	12.20	274.64	128.73	89.18	131.61	208.60	132.00	60.43	125.03	1.61	43.32	37.30	UGT709C2	7-deoxyloganetic acid glucosyltransferase isoform X1 [Medicago truncatula]	Metabolism;Metabolism;Metabolism	Global and overview maps;Global and overview maps;Biosynthesis of other secondary metabolites	ko01100//Metabolic pathways;ko01110//Biosynthesis of secondary metabolites;ko00942//Anthocyanin biosynthesis	K12930;K12930;K12930	-	GO:0008194//UDP-glycosyltransferase activity;GO:0016758//transferase activity, transferring hexosyl groups	GO:0016099//monoterpenoid biosynthetic process	--
MS.gene069186	0.000	0.000	0.000	37.689	29.395	75.345	19.922	0.000	24.940	13.191	3.130	42.033	4.143	26.633	29.771	0.00	0.00	0.00	528.86	488.46	1299.64	291.43	0.00	401.26	215.68	50.78	674.96	54.93	374.37	422.02	--	starch synthase [Medicago truncatula]	-	-	-	-	-	-	-	--
MS.gene069187	0.000	0.000	0.000	5.542	2.143	3.252	4.489	0.265	3.145	4.821	0.408	14.890	3.399	11.730	8.754	0.00	0.00	0.00	106.99	49.00	77.17	90.35	6.07	69.61	108.44	9.10	328.95	62.00	226.84	170.72	SS4	probable starch synthase 4, chloroplastic/amyloplastic isoform X1 [Medicago truncatula]	Metabolism;Metabolism;Metabolism	Global and overview maps;Global and overview maps;Carbohydrate metabolism	ko01100//Metabolic pathways;ko01110//Biosynthesis of secondary metabolites;ko00500//Starch and sucrose metabolism	K00703;K00703;K00703	-	GO:0046527//glucosyltransferase activity	GO:0008152//metabolic process	--
MS.gene069676	0.000	0.000	0.000	1.791	0.852	1.002	1.989	0.716	2.766	1.137	1.201	2.020	2.224	1.286	1.501	0.00	0.00	0.00	33.00	18.60	22.69	38.20	15.64	58.43	24.41	25.59	42.60	38.71	23.74	27.95	PCMP-H21	pentatricopeptide repeat-containing protein At1g20230 [Medicago truncatula]	-	-	-	-	-	-	-	--
MS.gene07045	0.000	0.000	0.000	3.021	4.796	5.645	1.629	5.867	6.276	6.197	7.260	5.402	2.260	2.742	2.001	0.00	0.00	0.00	12.45	23.41	28.60	7.00	28.68	29.66	29.76	34.60	25.48	8.80	11.32	8.33	--	RING/FYVE/PHD zinc finger protein [Medicago truncatula]	-	-	-	-	GO:0016020//membrane	-	-	--
MS.gene07067	13.275	8.585	4.124	0.000	0.000	0.000	0.364	0.000	0.000	0.000	0.000	0.000	0.000	0.000	0.000	143.77	93.23	41.84	0.00	0.00	0.00	3.28	0.00	0.00	0.00	0.00	0.00	0.00	0.00	0.00	RH24	DEAD-box ATP-dependent RNA helicase 24 [Medicago truncatula]	Genetic Information Processing	Transcription	ko03040//Spliceosome	K12835	-	GO:0003676//nucleic acid binding;GO:0032550//purine ribonucleoside binding;GO:0042623//ATPase activity, coupled	-	--
MS.gene070682	0.000	0.000	0.000	8.068	16.873	3.402	44.254	2.895	9.260	4.863	2.889	9.389	6.195	0.599	4.461	0.00	0.00	0.00	123.23	305.21	63.88	704.71	52.44	162.18	86.55	51.02	164.12	89.40	9.17	68.84	OFUT39	O-fucosyltransferase 39 [Medicago truncatula]	-	-	-	-	-	GO:0016740//transferase activity	-	--
MS.gene070877	0.000	0.000	0.000	7.761	5.658	4.292	19.288	12.764	11.210	17.802	17.538	0.080	72.773	89.811	13.994	0.00	0.00	0.00	85.38	73.71	58.05	221.22	166.53	141.40	228.20	223.10	1.01	756.41	989.77	155.53	CAD	probable mannitol dehydrogenase [Medicago truncatula]	-	-	-	-	-	GO:0016616//oxidoreductase activity, acting on the CH-OH group of donors, NAD or NADP as acceptor;GO:0046914//transition metal ion binding	GO:0044710//single-organism metabolic process	--
MS.gene071185	1.574	3.224	2.482	8.620	29.588	9.983	19.711	42.850	25.208	17.040	8.839	12.838	25.048	7.840	20.774	9.03	18.55	13.34	39.45	160.35	56.16	94.04	232.56	132.27	90.86	46.77	67.23	108.30	35.94	96.04	MtrDRAFT_AC149210g4v1	histone H2A [Trifolium pratense]	-	-	-	-	GO:0000785//chromatin;GO:0043231//intracellular membrane-bounded organelle;GO:0098687//chromosomal region	GO:0003676//nucleic acid binding;GO:0046983//protein dimerization activity	GO:0006970//response to osmotic stress;GO:0034728//nucleosome organization;GO:0070838//divalent metal ion transport	--
MS.gene07132	0.000	0.000	0.004	2.333	1.274	3.390	2.531	5.070	0.000	2.492	0.041	4.891	4.408	5.534	0.000	0.00	0.00	0.15	71.64	46.31	127.93	81.02	184.61	0.00	89.13	1.47	171.85	127.87	170.21	0.00	LD	homeobox protein LUMINIDEPENDENS [Medicago truncatula]	-	-	-	-	GO:0043231//intracellular membrane-bounded organelle	GO:0001071//nucleic acid binding transcription factor activity;GO:0003677//DNA binding	GO:0009909//regulation of flower development;GO:0010468//regulation of gene expression;GO:0034645//cellular macromolecule biosynthetic process;GO:0048869//cellular developmental process	--
MS.gene071764	74.430	76.782	68.446	10.007	8.112	22.384	12.796	15.908	29.965	12.096	15.677	6.267	19.108	8.545	8.487	395.96	409.58	341.14	42.46	40.76	116.75	56.60	80.05	145.78	59.80	76.91	30.43	76.60	36.32	36.38	--	phloem specific protein [Medicago truncatula]	-	-	-	-	-	-	-	--
MS.gene071814	0.116	0.059	0.031	5.075	3.629	7.460	6.498	7.919	1.778	15.286	0.948	20.491	3.692	7.786	1.876	4.45	2.28	1.11	154.74	131.03	279.61	206.54	286.33	62.16	543.02	33.42	714.94	106.34	237.79	57.77	FTIP3	FT-interacting protein 1 [Medicago truncatula]	-	-	-	-	-	GO:0016740//transferase activity	-	--
MS.gene071930	0.000	0.000	0.000	34.763	31.223	4.777	48.421	31.281	4.498	10.244	24.407	19.620	8.754	20.172	13.026	0.00	0.00	0.00	276.03	293.60	46.63	400.83	294.57	40.95	94.78	224.09	178.28	65.67	160.45	104.49	CAP10A	chlorophyll a-b binding protein CP24 10A, chloroplastic [Medicago truncatula]	Metabolism;Metabolism	Global and overview maps;Energy metabolism	ko01100//Metabolic pathways;ko00196//Photosynthesis - antenna proteins	K08917;K08917	GO:0009523//photosystem II;GO:0009526//plastid envelope;GO:0031224//intrinsic component of membrane;GO:0031976//plastid thylakoid;GO:0044434//chloroplast part	GO:0043169//cation binding;GO:0046906//tetrapyrrole binding	GO:0000097//sulfur amino acid biosynthetic process;GO:0006091//generation of precursor metabolites and energy;GO:0006970//response to osmotic stress;GO:0006996//organelle organization;GO:0015979//photosynthesis;GO:0031399//regulation of protein modification process;GO:0070838//divalent metal ion transport;GO:1990066//energy quenching	--
MS.gene071943	0.000	0.000	0.000	23.506	15.442	12.852	10.896	21.786	3.083	8.706	11.693	12.765	11.870	12.322	17.092	0.00	0.00	0.00	339.81	264.37	228.39	164.21	373.51	51.11	146.65	195.46	211.18	162.13	178.44	249.62	At1g22040	F-box/kelch-repeat protein At1g22040 [Medicago truncatula]	-	-	-	-	GO:0044424//intracellular part	-	-	--
MS.gene071947	0.000	0.000	0.000	2.303	3.795	2.232	2.416	0.470	0.162	2.458	1.602	2.135	3.521	1.697	5.554	0.00	0.00	0.00	43.06	84.03	51.30	47.09	10.42	3.47	53.56	34.64	45.68	62.20	31.78	104.91	BAK1	BRASSINOSTEROID INSENSITIVE 1-associated receptor kinase 1 [Medicago truncatula]	Environmental Information Processing;Organismal Systems;Environmental Information Processing	Signal transduction;Environmental adaptation;Signal transduction	ko04075//Plant hormone signal transduction;ko04626//Plant-pathogen interaction;ko04016//MAPK signaling pathway - plant	K13416;K13416;K13416	GO:0031090//organelle membrane;GO:0031224//intrinsic component of membrane;GO:0032991//macromolecular complex;GO:0043231//intracellular membrane-bounded organelle	GO:0004674//protein serine/threonine kinase activity;GO:0004713//protein tyrosine kinase activity;GO:0005102//receptor binding;GO:0016628//oxidoreductase activity, acting on the CH-CH group of donors, NAD or NADP as acceptor;GO:0032550//purine ribonucleoside binding;GO:0046983//protein dimerization activity	GO:0002239//response to oomycetes;GO:0002252//immune effector process;GO:0003006//developmental process involved in reproduction;GO:0006468//protein phosphorylation;GO:0006605//protein targeting;GO:0006996//organelle organization;GO:0007017//microtubule-based process;GO:0007059//chromosome segregation;GO:0009555//pollen development;GO:0009617//response to bacterium;GO:0009620//response to fungus;…	--
MS.gene071959	0.000	0.000	0.000	16.836	32.955	13.284	27.836	19.853	6.699	23.459	21.578	19.368	28.693	24.985	36.829	0.00	0.00	0.00	476.57	1104.69	462.25	821.44	666.49	217.43	773.74	706.24	627.39	767.37	708.49	1053.17	At1g03050	clathrin assembly protein [Trifolium pratense]	-	-	-	-	GO:0030135//coated vesicle;GO:0044425//membrane part	GO:0005515//protein binding;GO:0016491//oxidoreductase activity;GO:0035091//phosphatidylinositol binding;GO:0043169//cation binding;GO:0046906//tetrapyrrole binding	GO:0006901//vesicle coating;GO:0006950//response to stress;GO:0042743//hydrogen peroxide metabolic process;GO:0044710//single-organism metabolic process	--
MS.gene072250	59.089	52.949	36.851	5.701	9.536	9.649	5.613	16.883	5.123	11.965	16.569	14.667	8.325	17.173	15.683	428.86	385.34	250.58	33.00	65.37	68.66	33.87	115.90	34.00	80.70	110.90	97.16	45.53	99.58	91.71	--	Avr9/Cf-9 rapidly elicited protein [Medicago truncatula]	-	-	-	-	-	-	-	--
MS.gene072318	0.000	0.000	0.052	7.136	4.713	1.264	0.702	9.106	3.209	9.132	2.263	6.264	3.865	1.609	0.863	0.00	0.00	0.50	58.18	45.50	12.67	5.97	88.04	30.00	86.75	21.33	58.44	29.77	13.14	7.11	SAP13	zinc finger AN1 and C2H2 domain-containing stress-associated protein 13 [Medicago truncatula]	-	-	-	-	GO:0043231//intracellular membrane-bounded organelle	GO:0046914//transition metal ion binding	GO:0001101//response to acid chemical;GO:0006950//response to stress;GO:0007165//signal transduction;GO:0009725//response to hormone	--
MS.gene072540	0.000	0.000	0.000	0.092	0.259	1.873	2.024	4.415	0.000	0.756	0.495	3.821	0.437	0.954	3.558	0.00	0.00	0.00	2.82	9.34	70.20	64.34	159.65	0.00	26.85	17.44	133.31	12.59	29.14	109.58	KIN14G	P-loop nucleoside triphosphate hydrolase superfamily protein [Medicago truncatula]	-	-	-	-	-	-	-	--
MS.gene072782	0.000	0.000	0.000	0.230	0.582	0.446	1.416	1.398	0.790	2.596	1.301	1.613	1.164	3.305	1.396	0.00	0.00	0.00	4.17	12.50	9.93	26.76	30.05	16.41	54.82	27.26	33.46	19.93	60.01	25.56	NOP5-1	probable nucleolar protein 5-2 [Medicago truncatula]	Genetic Information Processing	Translation	ko03008//Ribosome biogenesis in eukaryotes	K14565	-	-	-	--
MS.gene073461	0.000	0.000	0.000	6.907	4.170	2.768	4.085	5.368	6.648	5.194	8.136	0.737	2.253	9.312	5.084	0.00	0.00	0.00	49.61	35.47	24.44	30.59	45.73	54.75	43.47	67.57	6.06	15.29	67.00	36.89	EEF1AKNMT	EEF1A lysine methyltransferase 4 [Medicago truncatula]	-	-	-	-	GO:0016020//membrane	GO:0016741//transferase activity, transferring one-carbon groups	GO:0008152//metabolic process	--
MS.gene074393	69.212	71.026	47.125	9.703	10.049	12.291	16.333	14.217	20.871	17.209	26.285	18.070	13.236	14.996	13.438	239.33	246.27	152.67	26.76	32.82	41.67	46.96	46.50	66.00	55.30	83.82	57.03	34.49	41.43	37.44	--	NADH-ubiquinone reductase complex 1 MLRQ subunit [Spatholobus suberectus]	-	-	-	-	GO:0042579//microbody	-	GO:0010260//organ senescence	--
MS.gene07774	0.000	0.000	0.000	6.121	7.314	1.316	5.450	0.759	2.855	8.036	7.319	25.580	0.165	2.618	5.178	0.00	0.00	0.00	141.73	200.56	37.46	131.55	20.84	75.80	216.80	195.95	677.79	3.62	60.72	121.11	OSCPSM	mixed-amyrin synthase [Medicago truncatula]	Metabolism;Metabolism	Global and overview maps;Metabolism of terpenoids and polyketides	ko01110//Biosynthesis of secondary metabolites;ko00909//Sesquiterpenoid and triterpenoid biosynthesis	K20658;K20658	-	GO:0031559//oxidosqualene cyclase activity	GO:0016104//triterpenoid biosynthetic process	--
MS.gene07847	0.174	0.000	0.000	2.344	11.267	7.334	1.702	11.403	0.157	3.714	6.237	10.084	4.008	6.991	1.794	1.21	0.00	0.00	13.00	74.00	50.00	9.84	75.00	1.00	24.00	40.00	64.00	21.00	38.84	10.05	TIM23-2	mitochondrial import inner membrane translocase subunit TIM23-2 [Medicago truncatula]	-	-	-	-	GO:0019866//organelle inner membrane;GO:0031224//intrinsic component of membrane;GO:0043231//intracellular membrane-bounded organelle;GO:0043234//protein complex	GO:0008320//protein transmembrane transporter activity	GO:0006625//protein targeting to peroxisome;GO:0006721//terpenoid metabolic process;GO:0030001//metal ion transport;GO:0048193//Golgi vesicle transport	--
MS.gene07904	111.653	178.336	54.196	0.508	6.964	3.808	4.216	6.041	4.504	33.760	19.170	10.351	16.944	15.092	17.036	886.73	1420.16	403.25	3.22	52.24	29.65	27.84	45.38	32.71	249.16	140.40	75.03	101.40	95.76	109.01	GLP1	germin-like protein subfamily 3 member 1 [Medicago truncatula]	-	-	-	-	GO:0005576//extracellular region;GO:0005618//cell wall;GO:0043231//intracellular membrane-bounded organelle	GO:0016616//oxidoreductase activity, acting on the CH-OH group of donors, NAD or NADP as acceptor;GO:0016623//oxidoreductase activity, acting on the aldehyde or oxo group of donors, oxygen as acceptor;GO:0046914//transition metal ion binding;GO:0048037//cofactor binding	GO:0006091//generation of precursor metabolites and energy;GO:0006873//cellular ion homeostasis;GO:0006950//response to stress;GO:0009617//response to bacterium;GO:0009725//response to hormone;GO:0009886//post-embryonic morphogenesis;GO:0019852//L-ascorbic acid metabolic process;GO:0030001//metal ion transport;GO:0042350//GDP-L-fucose biosynthetic process;GO:0042353//fucose biosynthetic process;G…	--
MS.gene08990	6.627	5.896	9.599	0.239	0.505	0.000	0.303	0.050	0.436	1.307	2.159	1.776	0.434	0.597	0.118	69.50	62.00	94.32	2.00	5.00	0.00	2.64	0.50	4.18	12.74	20.88	17.00	3.43	5.00	1.00	ABA2	zeaxanthin epoxidase, chloroplastic [Medicago truncatula]	Metabolism;Metabolism;Metabolism	Global and overview maps;Global and overview maps;Metabolism of terpenoids and polyketides	ko01100//Metabolic pathways;ko01110//Biosynthesis of secondary metabolites;ko00906//Carotenoid biosynthesis	K09838;K09838;K09838	GO:0009526//plastid envelope;GO:0016020//membrane;GO:0044434//chloroplast part	GO:0016709//oxidoreductase activity, acting on paired donors, with incorporation or reduction of molecular oxygen, NAD(P)H as one donor, and incorporation of one atom of oxygen	GO:0006950//response to stress;GO:0009639//response to red or far red light;GO:0009687//abscisic acid metabolic process;GO:0009756//carbohydrate mediated signaling;GO:0016117//carotenoid biosynthetic process;GO:0032958//inositol phosphate biosynthetic process	--
MS.gene09179	0.333	0.238	0.000	15.623	8.013	10.697	12.740	9.422	10.907	10.243	4.358	5.493	6.617	6.972	4.304	4.06	2.91	0.00	151.99	92.32	127.92	129.21	108.71	121.67	116.11	49.02	61.15	60.82	67.95	42.30	--	Polyadenylate-binding protein 1-B-binding protein [Theobroma cacao]	-	-	-	-	GO:0009536//plastid;GO:0031984//organelle subcompartment	-	GO:0035556//intracellular signal transduction;GO:0045087//innate immune response;GO:0048588//developmental cell growth	--
MS.gene09237	0.197	0.288	0.101	6.583	4.290	2.738	4.377	3.996	1.581	5.758	2.191	1.052	5.903	0.578	5.579	4.63	6.77	2.23	123.30	95.16	63.04	85.46	88.77	33.96	125.65	47.46	22.54	104.46	10.85	105.57	At4g24290	MACPF domain-containing protein At4g24290 isoform X1 [Medicago truncatula]	-	-	-	-	-	-	-	--
MS.gene20006	0.000	0.000	0.000	3.551	5.862	7.976	16.980	3.137	17.170	13.044	6.095	14.497	13.821	11.190	11.534	0.00	0.00	0.00	56.71	110.88	156.60	282.73	59.42	314.43	242.75	112.56	264.97	208.56	179.03	186.11	OsI_35105	pyruvate kinase 1, cytosolic [Medicago truncatula]	Metabolism;Metabolism;Metabolism;Metabolism;Metabolism;Metabolism;Metabolism	Global and overview maps;Global and overview maps;Global and overview maps;Global and overview maps;Carbohydrate metabolism;Nucleotide metabolism;Carbohydrate metabolism	ko01100//Metabolic pathways;ko01110//Biosynthesis of secondary metabolites;ko01200//Carbon metabolism;ko01230//Biosynthesis of amino acids;ko00010//Glycolysis / Gluconeogenesis;ko00230//Purine metabolism;ko00620//Pyruvate metabolism	K00873;K00873;K00873;K00873;K00873;K00873;K00873	GO:0016020//membrane;GO:0044444//cytoplasmic part	GO:0016301//kinase activity;GO:0031420//alkali metal ion binding	GO:0006090//pyruvate metabolic process;GO:0006796//phosphate-containing compound metabolic process;GO:0010038//response to metal ion	--
MS.gene20084	0.000	0.000	0.352	9.718	72.540	96.182	18.447	160.242	19.933	162.532	38.831	164.977	80.787	79.798	120.463	0.00	0.00	2.35	55.27	488.59	672.46	109.38	1080.87	129.99	1077.11	255.37	1073.78	434.12	454.65	692.15	SDH2-2	succinate dehydrogenase [ubiquinone] iron-sulfur subunit 2, mitochondrial [Medicago truncatula]	Metabolism;Metabolism;Metabolism;Metabolism;Metabolism	Global and overview maps;Global and overview maps;Global and overview maps;Energy metabolism;Carbohydrate metabolism	ko01100//Metabolic pathways;ko01110//Biosynthesis of secondary metabolites;ko01200//Carbon metabolism;ko00190//Oxidative phosphorylation;ko00020//Citrate cycle (TCA cycle)	K00235;K00235;K00235;K00235;K00235	GO:0019866//organelle inner membrane;GO:0030529//intracellular ribonucleoprotein complex;GO:0044455//mitochondrial membrane part	GO:0000104//succinate dehydrogenase activity;GO:0005198//structural molecule activity;GO:0046914//transition metal ion binding;GO:0051536//iron-sulfur cluster binding	GO:0006101//citrate metabolic process;GO:0010467//gene expression;GO:0022904//respiratory electron transport chain	--
MS.gene20706	0.000	0.072	0.038	0.204	0.648	1.086	1.132	1.829	1.370	0.960	0.766	0.421	0.519	1.269	0.808	0.00	1.67	0.81	3.75	14.10	24.51	21.67	39.83	28.85	20.54	16.27	8.84	9.00	23.34	15.00	At1g03010	BTB/POZ domain-containing protein At1g03010 [Medicago truncatula]	-	-	-	-	GO:0016020//membrane	-	GO:0000904//cell morphogenesis involved in differentiation;GO:0009314//response to radiation;GO:0032446//protein modification by small protein conjugation	--
MS.gene21027	0.000	0.000	0.000	2.824	2.407	0.000	5.517	1.907	7.849	1.547	2.970	4.846	0.300	5.514	2.571	0.00	0.00	0.00	85.41	86.20	0.00	173.95	68.40	272.20	54.53	103.86	167.72	8.58	167.06	78.55	SRL2	Protein EFR3-like A, partial [Mucuna pruriens]	-	-	-	-	-	-	-	--
MS.gene21251	0.000	0.000	0.000	6.385	1.807	1.061	3.503	1.283	4.434	0.357	2.304	1.144	1.307	1.625	2.323	0.00	0.00	0.00	71.40	23.93	14.59	40.84	17.01	56.86	4.65	29.79	14.64	13.81	18.20	26.25	DTX48	multidrug and toxin extrusion 55 [Medicago truncatula]	-	-	-	-	GO:0031224//intrinsic component of membrane;GO:0043234//protein complex	GO:0015291//secondary active transmembrane transporter activity	GO:0015893//drug transport;GO:0044763//single-organism cellular process;GO:0051707//response to other organism;GO:0055076//transition metal ion homeostasis;GO:2000027//regulation of organ morphogenesis	--
MS.gene21708	0.000	0.264	0.000	2.279	0.971	2.350	2.118	4.360	4.958	4.092	3.421	2.667	3.831	2.968	2.264	0.00	3.84	0.00	26.38	13.31	33.45	25.56	59.87	65.81	55.20	45.80	35.33	41.90	34.42	26.48	Ppme1	protein phosphatase methylesterase 1 [Medicago truncatula]	-	-	-	-	GO:0043231//intracellular membrane-bounded organelle	GO:0016788//hydrolase activity, acting on ester bonds	GO:0000097//sulfur amino acid biosynthetic process;GO:0008214//protein dealkylation;GO:0008380//RNA splicing	--
MS.gene21807	0.000	0.000	0.000	0.000	13.064	1.682	8.880	3.621	4.857	1.394	4.851	0.091	0.330	9.555	4.746	0.00	0.00	0.00	0.00	174.42	23.31	104.37	48.42	62.78	18.31	63.24	1.18	3.52	107.91	54.06	OPR2	12-oxophytodienoate reductase [Trifolium pratense]	Metabolism;Metabolism;Metabolism	Global and overview maps;Global and overview maps;Lipid metabolism	ko01100//Metabolic pathways;ko01110//Biosynthesis of secondary metabolites;ko00592//alpha-Linolenic acid metabolism	K05894;K05894;K05894	GO:0043231//intracellular membrane-bounded organelle;GO:0044444//cytoplasmic part	GO:0016628//oxidoreductase activity, acting on the CH-CH group of donors, NAD or NADP as acceptor;GO:0032553//ribonucleotide binding	GO:0001101//response to acid chemical;GO:0006633//fatty acid biosynthetic process;GO:0006950//response to stress;GO:0009694//jasmonic acid metabolic process;GO:0010038//response to metal ion;GO:0010260//organ senescence	--
MS.gene22848	0.000	0.000	0.119	0.000	21.759	20.889	11.496	31.059	2.900	7.740	22.136	19.158	28.953	25.811	0.000	0.00	0.00	1.93	0.00	356.10	354.87	165.63	509.06	45.95	124.63	353.72	302.99	378.04	357.33	0.00	PUB9	U-box domain-containing protein 9 [Medicago truncatula]	-	-	-	-	-	-	-	--
MS.gene22903	0.000	0.058	0.000	0.000	4.673	10.358	4.748	14.755	5.969	5.884	1.781	10.039	8.743	3.496	5.679	0.00	0.61	0.00	0.00	46.35	106.63	41.45	146.55	57.32	57.42	17.25	96.21	69.18	29.33	48.05	HSR201	benzyl alcohol O-benzoyltransferase [Medicago truncatula]	-	-	-	-	-	GO:0016747//transferase activity, transferring acyl groups other than amino-acyl groups	-	--
MS.gene23161	0.161	0.000	0.000	0.000	34.276	17.731	0.191	26.191	145.077	13.118	11.674	21.912	14.252	1.092	7.408	2.06	0.00	0.00	0.00	413.34	221.95	2.03	316.30	1693.92	155.65	137.45	255.34	137.12	11.14	76.21	F26G	beta-glucosidase 12 [Medicago truncatula]	-	-	-	-	GO:0043231//intracellular membrane-bounded organelle	GO:0016787//hydrolase activity	GO:0044238//primary metabolic process	--
MS.gene23408	0.000	0.000	0.000	14.122	3.211	8.571	4.427	4.047	10.281	4.119	2.105	7.389	6.350	6.588	10.161	0.00	0.00	0.00	94.16	25.35	70.25	30.77	32.00	78.60	32.00	16.23	56.38	40.00	44.00	68.44	FRA10AC1	protein FRA10AC1 [Medicago truncatula]	-	-	-	-	GO:0043231//intracellular membrane-bounded organelle	-	-	--
MS.gene24130	1.907	0.861	0.711	5.398	2.266	8.732	7.702	7.602	6.927	8.877	7.613	13.697	5.774	8.786	8.839	73.99	33.49	25.83	167.02	83.05	332.16	248.45	278.96	245.76	320.05	272.39	485.00	168.79	272.35	276.30	--	dentin sialophosphoprotein [Medicago truncatula]	-	-	-	-	GO:0043231//intracellular membrane-bounded organelle	GO:0008135//translation factor activity, RNA binding	GO:0034645//cellular macromolecule biosynthetic process	--
MS.gene24136	5.316	5.774	14.406	39.783	21.235	28.565	112.861	60.607	31.452	34.816	46.050	39.558	40.321	42.815	46.119	165.45	180.17	420.05	987.48	624.17	871.57	2920.48	1784.09	895.14	1006.93	1321.66	1123.63	945.58	1064.58	1156.44	HSP90	endoplasmin homolog [Medicago truncatula]	Genetic Information Processing;Organismal Systems	Folding, sorting and degradation;Environmental adaptation	ko04141//Protein processing in endoplasmic reticulum;ko04626//Plant-pathogen interaction	K09487;K09487	GO:0005576//extracellular region;GO:0005911//cell-cell junction;GO:0009536//plastid;GO:0031090//organelle membrane;GO:0044432//endoplasmic reticulum part	GO:0005515//protein binding;GO:0032550//purine ribonucleoside binding	GO:0000302//response to reactive oxygen species;GO:0006006//glucose metabolic process;GO:0006090//pyruvate metabolic process;GO:0006498//N-terminal protein lipidation;GO:0006952//defense response;GO:0006970//response to osmotic stress;GO:0006996//organelle organization;GO:0009642//response to light intensity;GO:0009933//meristem structural organization;GO:0010038//response to metal ion;GO:0015031…	--
MS.gene24229	0.000	0.000	0.000	0.000	4.053	15.299	0.000	13.770	18.016	10.119	12.675	24.977	11.359	13.432	5.416	0.00	0.00	0.00	0.00	91.35	357.95	0.00	310.82	393.16	224.40	278.95	544.00	204.26	256.09	104.14	BLH7	BEL1-like homeodomain protein 3 [Medicago truncatula]	-	-	-	-	GO:0043231//intracellular membrane-bounded organelle	-	GO:0010468//regulation of gene expression	--
MS.gene24237	0.046	0.052	0.000	1.738	1.113	0.973	2.729	1.536	2.237	1.718	1.671	3.859	0.612	1.737	2.383	0.85	0.96	0.00	25.49	19.33	17.54	41.74	26.72	37.62	29.36	28.34	64.78	8.48	25.53	35.32	dcaf13	DDB1- and CUL4-associated factor 13 [Medicago truncatula]	-	-	-	-	GO:0031461//cullin-RING ubiquitin ligase complex	-	GO:0006221//pyrimidine nucleotide biosynthetic process;GO:0010467//gene expression	--
MS.gene24537	0.000	0.000	0.000	1.332	5.806	6.038	0.899	4.068	8.953	7.307	0.925	17.580	1.280	14.490	2.092	0.00	0.00	0.00	12.31	63.56	68.61	8.66	44.59	94.89	78.70	9.89	185.96	11.18	134.17	19.54	--	SWI5-dependent HO expression protein 3-like [Cicer arietinum]	-	-	-	-	-	-	-	--
MS.gene25010	0.557	0.961	1.689	7.358	3.858	3.793	5.975	11.283	4.759	9.142	6.488	10.264	4.930	7.293	4.071	9.21	15.93	26.16	97.00	60.23	61.47	82.12	176.41	71.94	140.43	98.90	154.85	61.41	96.32	54.22	Rpf1	ribosome production factor 1 [Medicago truncatula]	-	-	-	-	-	-	-	--
MS.gene25704	0.000	0.000	1.320	10.858	32.692	36.505	30.754	16.299	18.855	33.879	22.702	78.811	34.318	44.650	19.646	0.00	0.00	10.57	74.04	264.00	306.00	218.63	131.81	147.42	269.18	179.00	615.00	221.10	305.00	135.34	--	digestive organ expansion factor-like protein [Trifolium pratense]	-	-	-	-	-	-	-	--
MS.gene25828	0.000	0.000	0.000	7.424	5.502	12.487	9.755	7.802	6.389	5.028	10.274	1.576	4.877	4.571	12.243	0.00	0.00	0.00	138.82	121.84	287.04	190.16	173.03	136.99	109.54	222.13	33.72	86.16	85.63	231.28	--	zinc finger CCHC domain-containing protein 7-like [Medicago truncatula]	-	-	-	-	-	GO:0005488//binding	-	--
MS.gene25913	69.212	71.026	47.125	9.703	10.049	12.291	16.333	14.217	20.871	17.209	26.285	18.070	13.236	14.996	13.438	239.33	246.27	152.67	26.76	32.82	41.67	46.96	46.50	66.00	55.30	83.82	57.03	34.49	41.43	37.44	--	NADH-ubiquinone reductase complex 1 MLRQ subunit [Spatholobus suberectus]	-	-	-	-	GO:0042579//microbody	-	GO:0010260//organ senescence	--
MS.gene25967	0.000	0.000	0.000	14.241	0.000	5.609	0.000	14.980	12.291	6.809	0.000	6.262	5.484	9.462	7.072	0.00	0.00	0.00	351.19	0.00	170.03	0.00	438.09	347.52	195.64	0.00	176.71	127.78	233.74	176.18	PANK2	pantothenate kinase 2 [Medicago truncatula]	Metabolism;Metabolism	Global and overview maps;Metabolism of cofactors and vitamins	ko01100//Metabolic pathways;ko00770//Pantothenate and CoA biosynthesis	K09680;K09680	GO:0044444//cytoplasmic part	GO:0016301//kinase activity;GO:0032550//purine ribonucleoside binding	GO:0006486//protein glycosylation;GO:0006796//phosphate-containing compound metabolic process;GO:0009108//coenzyme biosynthetic process	--
MS.gene26053	0.000	0.000	0.000	2.686	5.184	2.185	2.944	1.294	5.688	4.116	4.645	1.341	3.046	5.554	0.760	0.00	0.00	0.00	14.00	32.00	14.00	16.00	8.00	34.00	25.00	28.00	8.00	15.00	29.00	4.00	--	replication protein A 70 kDa DNA-binding subunit D-like [Medicago truncatula]	-	-	-	-	-	-	-	--
MS.gene26125	0.000	0.000	0.000	14.782	6.933	5.477	4.655	1.880	20.872	1.998	0.288	3.896	1.699	1.424	1.236	0.00	0.00	0.00	82.88	46.03	37.75	27.21	12.50	134.18	13.05	1.87	25.00	9.00	8.00	7.00	--	Tetratricopeptide repeat-like superfamily protein [Theobroma cacao]	-	-	-	-	-	-	-	--
MS.gene26196	0.000	0.000	0.000	4.500	5.035	6.043	0.000	11.912	22.319	12.373	4.591	8.992	18.344	8.038	18.712	0.00	0.00	0.00	24.96	33.07	41.20	0.00	78.35	141.93	79.96	29.44	57.07	96.12	44.66	104.84	RHN1	ras-related protein RHN1 [Medicago truncatula]	Cellular Processes;Cellular Processes	Transport and catabolism;Transport and catabolism	ko04144//Endocytosis;ko04145//Phagosome	K07889;K07889	-	-	-	--
MS.gene26273	0.000	0.000	0.000	0.364	0.901	0.510	3.140	0.478	0.997	0.335	0.340	0.316	0.674	0.357	1.459	0.00	0.00	0.00	8.98	26.30	15.46	80.67	13.96	28.18	9.63	9.68	8.90	15.68	8.82	36.31	--	nucleotidyltransferase [Medicago truncatula]	-	-	-	-	-	GO:0016772//transferase activity, transferring phosphorus-containing groups	-	--
MS.gene26408	62.686	63.991	38.189	1.587	10.566	10.441	5.334	2.557	12.665	20.364	21.986	23.002	18.050	14.064	8.030	212.00	217.00	121.00	4.28	33.75	34.62	15.00	8.18	39.17	64.00	68.57	71.00	46.00	38.00	21.88	Os07g0631100	transcription elongation factor 1 homolog [Medicago truncatula]	-	-	-	-	GO:0043231//intracellular membrane-bounded organelle	GO:0043169//cation binding	GO:0010468//regulation of gene expression;GO:0034645//cellular macromolecule biosynthetic process	--
MS.gene26650	1.069	0.403	1.022	4.026	27.944	32.167	33.334	51.851	13.815	40.234	16.493	203.889	5.140	27.184	11.657	16.05	6.06	14.37	48.20	396.15	473.37	416.01	736.14	189.63	561.21	228.30	2793.16	58.14	326.00	140.97	At5g07050	auxin-induced protein 5NG4-like [Glycine max]	-	-	-	-	GO:0031224//intrinsic component of membrane	GO:0005215//transporter activity	GO:0044763//single-organism cellular process	--
MS.gene26656	0.000	0.000	0.000	0.962	2.851	0.052	0.063	10.933	3.959	2.791	1.490	4.346	0.265	5.718	1.864	0.00	0.00	0.00	16.36	57.40	1.08	1.12	220.46	77.17	55.30	29.29	84.55	4.26	97.39	32.01	--	replication factor-A carboxy-terminal domain protein [Medicago truncatula]	-	-	-	-	-	-	-	--
MS.gene26657	0.000	0.000	0.000	0.962	2.851	0.052	0.063	10.933	3.959	2.791	1.490	4.346	0.265	5.718	1.864	0.00	0.00	0.00	16.36	57.40	1.08	1.12	220.46	77.17	55.30	29.29	84.55	4.26	97.39	32.01	--	replication factor-A carboxy-terminal domain protein [Medicago truncatula]	-	-	-	-	-	-	-	--
MS.gene26674	0.000	0.000	0.000	22.838	4.589	7.742	12.842	1.007	1.659	12.329	10.997	1.150	23.063	10.130	7.260	0.00	0.00	0.00	109.36	26.02	45.57	64.11	5.72	9.11	68.79	60.89	6.30	104.34	48.59	35.12	--	palmitoyl-acyl carrier protein thioesterase [Spatholobus suberectus]	-	-	-	-	-	-	-	--
MS.gene26675	0.000	0.000	0.000	5.854	2.874	4.368	9.173	1.636	1.746	2.060	6.828	3.953	1.840	1.798	5.238	0.00	0.00	0.00	88.18	51.27	80.87	144.04	29.23	30.15	36.16	118.92	68.13	26.19	27.13	79.70	TBL16	Pmr5/Cas1p GDSL/SGNH-like acyl-esterase family protein [Medicago truncatula]	-	-	-	-	GO:0031984//organelle subcompartment;GO:0043231//intracellular membrane-bounded organelle	-	-	--
MS.gene26676	0.000	0.000	0.000	19.517	10.926	31.279	9.551	3.937	5.079	8.123	3.779	5.954	6.337	5.787	4.312	0.00	0.00	0.00	445.41	295.28	877.48	227.23	106.55	132.90	215.99	99.71	155.48	136.64	132.29	99.41	Itih4	inter alpha-trypsin inhibitor, heavy chain 4-like isoform X1 [Cicer arietinum]	-	-	-	-	GO:0016020//membrane	-	-	--
MS.gene26915	0.000	0.000	0.000	8.993	8.386	12.443	14.918	14.327	13.704	18.514	20.061	30.105	20.876	23.579	27.345	0.00	0.00	0.00	240.93	266.07	409.80	416.67	455.22	420.96	577.96	621.45	923.00	528.43	632.81	740.10	SEC3A	exocyst complex component SEC3A [Medicago truncatula]	-	-	-	-	GO:0016020//membrane;GO:0043232//intracellular non-membrane-bounded organelle;GO:0043234//protein complex;GO:0044444//cytoplasmic part	-	GO:0016192//vesicle-mediated transport	--
MS.gene26916	0.000	0.000	0.000	0.445	2.998	1.970	1.718	1.716	4.111	4.451	2.951	7.070	3.411	6.686	4.768	0.00	0.00	0.00	6.33	50.47	34.42	25.46	28.93	67.00	73.71	48.50	115.00	45.81	95.20	68.47	--	30S ribosomal protein S9 [Hibiscus syriacus]	-	-	-	-	-	-	-	--
MS.gene26923	0.000	0.000	0.000	14.976	38.370	49.182	20.451	33.690	42.760	22.578	34.955	47.436	30.932	22.864	52.061	0.00	0.00	0.00	213.33	647.25	861.17	303.69	569.13	698.37	374.73	575.72	773.24	416.28	326.25	749.16	DA1	protein DA1 [Medicago truncatula]	-	-	-	-	-	GO:0032182//ubiquitin-like protein binding;GO:0046914//transition metal ion binding	GO:0003006//developmental process involved in reproduction;GO:0045926//negative regulation of growth	LIM
MS.gene26953	0.000	0.000	0.000	4.098	3.835	1.896	2.950	1.459	1.213	0.336	2.965	1.512	1.570	0.781	0.917	0.00	0.00	0.00	33.16	36.75	18.86	24.89	14.00	11.25	3.17	27.74	14.00	12.00	6.33	7.50	LCV3	protein LIKE COV 3 [Medicago truncatula]	-	-	-	-	GO:0031224//intrinsic component of membrane;GO:0043231//intracellular membrane-bounded organelle	-	-	--
MS.gene27126	1.238	0.823	0.881	0.043	0.000	0.140	0.000	0.000	0.000	0.148	0.149	0.000	0.091	0.000	0.000	36.00	24.00	24.00	1.00	0.00	4.00	0.00	0.00	0.00	4.00	4.00	0.00	2.00	0.00	0.00	--	myosin-7 isoform X1 [Medicago truncatula]	-	-	-	-	-	-	-	--
MS.gene27262	0.046	0.052	0.000	1.738	1.113	0.973	2.729	1.536	2.237	1.718	1.671	3.859	0.612	1.737	2.383	0.85	0.96	0.00	25.49	19.33	17.54	41.74	26.72	37.62	29.36	28.34	64.78	8.48	25.53	35.32	dcaf13	DDB1- and CUL4-associated factor 13 [Medicago truncatula]	-	-	-	-	GO:0031461//cullin-RING ubiquitin ligase complex	-	GO:0006221//pyrimidine nucleotide biosynthetic process;GO:0010467//gene expression	--
MS.gene27265	0.000	0.000	0.000	79.720	46.433	23.442	93.693	21.148	46.763	36.384	10.228	60.152	0.742	16.158	77.800	0.00	0.00	0.00	579.86	399.96	209.60	710.47	182.43	390.00	308.36	86.02	500.69	5.10	117.73	571.68	RPS3C	40S ribosomal protein S3-3 [Medicago truncatula]	Genetic Information Processing	Translation	ko03010//Ribosome	K02985	-	-	-	--
MS.gene27497	3.298	2.875	3.488	18.331	14.163	17.959	7.984	26.895	15.650	12.240	8.954	9.893	7.778	6.730	9.846	59.90	52.36	59.36	265.55	242.97	319.81	120.58	462.07	259.96	206.61	149.99	164.01	106.46	97.66	144.10	ATPK2	serine/threonine-protein kinase AtPK2/AtPK19 [Medicago truncatula]	-	-	-	-	GO:0030529//intracellular ribonucleoprotein complex	GO:0004674//protein serine/threonine kinase activity;GO:0032550//purine ribonucleoside binding	GO:0006464//cellular protein modification process;GO:0006796//phosphate-containing compound metabolic process	--
MS.gene27538	0.000	0.000	0.000	20.415	14.127	11.035	0.049	11.478	23.595	8.307	13.512	29.067	24.242	56.547	37.172	0.00	0.00	0.00	344.63	282.42	228.99	0.87	229.79	456.69	163.39	263.75	561.52	386.63	956.23	633.91	PGM1	2,3-bisphosphoglycerate-independent phosphoglycerate mutase [Medicago truncatula]	Metabolism;Metabolism;Metabolism;Metabolism;Metabolism;Metabolism	Global and overview maps;Global and overview maps;Global and overview maps;Global and overview maps;Carbohydrate metabolism;Amino acid metabolism	ko01100//Metabolic pathways;ko01110//Biosynthesis of secondary metabolites;ko01200//Carbon metabolism;ko01230//Biosynthesis of amino acids;ko00010//Glycolysis / Gluconeogenesis;ko00260//Glycine, serine and threonine metabolism	K15633;K15633;K15633;K15633;K15633;K15633	GO:0044424//intracellular part	GO:0016740//transferase activity;GO:0016868//intramolecular transferase activity, phosphotransferases;GO:0046914//transition metal ion binding	GO:0006006//glucose metabolic process;GO:0006090//pyruvate metabolic process	--
MS.gene27540	0.000	0.000	0.000	20.415	14.127	11.035	0.049	11.478	23.595	8.307	13.512	29.067	24.242	56.547	37.172	0.00	0.00	0.00	344.63	282.42	228.99	0.87	229.79	456.69	163.39	263.75	561.52	386.63	956.23	633.91	PGM1	2,3-bisphosphoglycerate-independent phosphoglycerate mutase [Medicago truncatula]	Metabolism;Metabolism;Metabolism;Metabolism;Metabolism;Metabolism	Global and overview maps;Global and overview maps;Global and overview maps;Global and overview maps;Carbohydrate metabolism;Amino acid metabolism	ko01100//Metabolic pathways;ko01110//Biosynthesis of secondary metabolites;ko01200//Carbon metabolism;ko01230//Biosynthesis of amino acids;ko00010//Glycolysis / Gluconeogenesis;ko00260//Glycine, serine and threonine metabolism	K15633;K15633;K15633;K15633;K15633;K15633	GO:0044424//intracellular part	GO:0016740//transferase activity;GO:0016868//intramolecular transferase activity, phosphotransferases;GO:0046914//transition metal ion binding	GO:0006006//glucose metabolic process;GO:0006090//pyruvate metabolic process	--
MS.gene27916	9.845	12.025	11.690	106.625	87.990	107.858	339.935	113.573	300.759	62.433	58.469	50.255	25.480	40.609	28.976	179.57	219.92	199.77	1551.11	1515.83	1928.78	5155.40	1959.42	5016.65	1058.25	983.49	836.62	350.20	591.79	425.83	CYP716A17	beta-amyrin 28-oxidase-like isoform X2 [Medicago truncatula]	-	-	-	-	-	GO:0016709//oxidoreductase activity, acting on paired donors, with incorporation or reduction of molecular oxygen, NAD(P)H as one donor, and incorporation of one atom of oxygen;GO:0046872//metal ion binding	-	--
MS.gene27934	0.000	0.000	0.000	2.591	7.771	2.871	3.940	1.921	3.373	2.550	2.857	3.108	3.912	1.111	4.776	0.00	0.00	0.00	25.05	88.97	34.12	39.71	22.03	37.39	28.73	31.94	34.39	35.73	10.76	46.65	SRK2A	serine/threonine-protein kinase SAPK7 [Cicer arietinum]	Environmental Information Processing;Environmental Information Processing	Signal transduction;Signal transduction	ko04075//Plant hormone signal transduction;ko04016//MAPK signaling pathway - plant	K14498;K14498	GO:0016020//membrane;GO:0044444//cytoplasmic part	GO:0004672//protein kinase activity;GO:0005543//phospholipid binding;GO:0032550//purine ribonucleoside binding	GO:0000041//transition metal ion transport;GO:0001101//response to acid chemical;GO:0006464//cellular protein modification process;GO:0006796//phosphate-containing compound metabolic process;GO:0006970//response to osmotic stress;GO:0009267//cellular response to starvation;GO:0010646//regulation of cell communication;GO:0015698//inorganic anion transport;GO:0048528//post-embryonic root development	--
MS.gene27988	188.606	182.908	123.516	46.272	21.439	40.296	25.696	51.269	38.111	63.692	75.061	39.989	54.379	26.699	10.640	759.69	738.74	466.11	148.65	81.56	159.13	86.06	195.33	140.38	238.41	278.82	147.01	165.05	85.92	34.53	--	anther-specific protein BCP1 [Medicago truncatula]	-	-	-	-	-	-	-	--
MS.gene28131	29.595	13.766	47.409	106.374	104.449	116.201	223.307	164.723	115.750	158.917	217.688	179.094	260.100	257.420	159.672	489.19	228.16	734.19	1402.39	1630.68	1883.16	3069.14	2575.46	1749.70	2441.15	3318.39	2701.93	3239.73	3399.63	2126.57	CYP71AU50	cytochrome p450 [Trifolium pratense]	-	-	-	-	-	GO:0016709//oxidoreductase activity, acting on paired donors, with incorporation or reduction of molecular oxygen, NAD(P)H as one donor, and incorporation of one atom of oxygen;GO:0046906//tetrapyrrole binding;GO:0046914//transition metal ion binding	GO:0044710//single-organism metabolic process	--
MS.gene28183	0.061	0.000	0.000	3.112	0.411	0.721	3.586	0.077	3.502	5.273	1.613	1.193	6.889	14.434	3.283	1.02	0.00	0.00	41.41	6.48	11.79	49.74	1.21	53.43	81.75	24.82	18.16	86.60	192.38	44.12	RPN5A	26S proteasome non-ATPase regulatory subunit 12 homolog A [Medicago truncatula]	Genetic Information Processing	Folding, sorting and degradation	ko03050//Proteasome	K03035	GO:0005838//proteasome regulatory particle;GO:0005911//cell-cell junction;GO:0043231//intracellular membrane-bounded organelle;GO:0044444//cytoplasmic part	-	GO:0000338//protein deneddylation;GO:0001558//regulation of cell growth;GO:0003006//developmental process involved in reproduction;GO:0006006//glucose metabolic process;GO:0006090//pyruvate metabolic process;GO:0006511//ubiquitin-dependent protein catabolic process;GO:0006970//response to osmotic stress;GO:0009062//fatty acid catabolic process;GO:0009404//toxin metabolic process;GO:0009639//respo…	--
MS.gene28255	0.835	0.428	1.069	0.842	8.068	5.773	6.224	3.414	16.128	14.773	6.061	18.888	12.682	2.285	12.131	16.24	8.34	19.48	13.07	148.25	110.12	100.68	62.82	286.94	267.10	108.75	335.40	185.92	35.52	190.16	BGLU12	vicianin hydrolase [Medicago truncatula]	-	-	-	-	GO:0043231//intracellular membrane-bounded organelle	GO:0008422//beta-glucosidase activity	GO:0005975//carbohydrate metabolic process	--
MS.gene28287	14.828	17.795	10.948	99.841	499.242	63.470	29.233	52.536	34.437	72.451	172.536	234.106	122.573	62.756	48.495	147.06	176.97	101.73	789.76	4676.58	617.16	241.07	492.84	312.33	667.76	1578.06	2119.13	916.04	497.27	387.52	PAP	light-induced protein, chloroplastic [Medicago truncatula]	-	-	-	-	GO:0009526//plastid envelope;GO:0009532//plastid stroma;GO:0031976//plastid thylakoid;GO:0044434//chloroplast part;GO:0044436//thylakoid part	GO:0005488//binding;GO:0016628//oxidoreductase activity, acting on the CH-CH group of donors, NAD or NADP as acceptor	GO:0001101//response to acid chemical;GO:0006950//response to stress;GO:0009644//response to high light intensity;GO:0044710//single-organism metabolic process	--
MS.gene28377	0.000	0.000	0.000	6.302	0.636	2.631	3.135	0.059	1.849	8.761	1.126	0.061	6.285	11.910	2.612	0.00	0.00	0.00	94.16	11.25	48.32	48.83	1.04	31.68	152.52	19.45	1.05	88.72	178.26	39.43	TBL14	protein trichome birefringence-like 14 [Medicago truncatula]	-	-	-	-	GO:0031984//organelle subcompartment;GO:0043231//intracellular membrane-bounded organelle	-	-	--
MS.gene28542	0.000	0.000	0.000	0.602	0.691	0.852	0.702	0.549	1.160	0.915	1.267	0.633	0.132	1.217	1.156	0.00	0.00	0.00	9.73	13.21	16.91	11.82	10.51	21.48	17.22	23.67	11.70	2.01	19.69	18.87	--	Lines protein [Spatholobus suberectus]	-	-	-	-	-	-	-	--
MS.gene28655	35.578	48.498	26.930	8.696	10.916	4.866	13.915	8.608	13.133	12.520	14.188	11.841	14.925	7.350	11.263	159.53	218.05	113.13	31.10	46.23	21.39	51.88	36.51	53.85	52.17	58.67	48.46	50.43	26.33	40.69	SR34	pre-mRNA-splicing factor SF2-like protein [Medicago truncatula]	Genetic Information Processing	Transcription	ko03040//Spliceosome	K12890	-	GO:0097159//organic cyclic compound binding	-	--
MS.gene28681	0.903	0.169	0.549	55.839	322.904	206.097	71.921	10.306	106.477	20.285	100.244	3.828	5.904	1.647	20.316	5.49	1.03	3.13	270.77	1854.26	1228.51	363.58	59.27	592.01	114.61	562.06	21.24	27.05	8.00	99.52	HSP18.2	18.1 kDa class I heat shock protein [Medicago truncatula]	Genetic Information Processing	Folding, sorting and degradation	ko04141//Protein processing in endoplasmic reticulum	K13993	GO:0044424//intracellular part	-	-	--
MS.gene28895	0.000	0.000	0.000	0.349	1.707	1.332	3.924	1.301	3.745	4.344	0.153	2.061	3.145	2.566	1.788	0.00	0.00	0.00	3.19	18.50	14.99	37.44	14.12	39.30	46.33	1.62	21.59	27.20	23.53	16.53	SR45A	serine/arginine-rich splicing factor SR45a [Medicago truncatula]	Genetic Information Processing	Transcription	ko03040//Spliceosome	K12897	GO:0009536//plastid;GO:0032991//macromolecular complex;GO:0044423//virion part	GO:0097159//organic cyclic compound binding	GO:0006396//RNA processing;GO:0009642//response to light intensity;GO:0010468//regulation of gene expression	--
MS.gene29719	0.000	0.000	0.000	2.731	1.266	1.823	1.212	6.094	1.068	0.925	7.948	9.461	2.427	8.394	5.002	0.00	0.00	0.00	32.53	17.86	26.69	15.05	86.08	14.58	12.84	109.46	128.95	27.31	100.15	60.19	At2g40430	ribosome biogenesis protein NOP53 [Medicago truncatula]	-	-	-	-	GO:0043231//intracellular membrane-bounded organelle	-	GO:0006405//RNA export from nucleus;GO:0006886//intracellular protein transport	--
MS.gene29809	0.000	0.000	0.658	57.400	245.282	27.623	92.795	207.353	114.083	53.539	178.150	0.806	217.054	389.191	652.633	0.00	0.00	7.05	523.63	2649.78	309.76	882.50	2243.30	1193.28	569.08	1879.13	8.41	1870.74	3556.55	6014.46	PHI-1	protein EXORDIUM [Medicago truncatula]	-	-	-	-	GO:0005618//cell wall;GO:0043231//intracellular membrane-bounded organelle;GO:0044421//extracellular region part;GO:0044444//cytoplasmic part	-	GO:0006694//steroid biosynthetic process;GO:0009725//response to hormone	--
MS.gene29817	0.000	0.000	0.000	0.308	5.630	7.515	0.247	2.820	4.644	6.191	1.575	14.369	5.343	4.704	2.868	0.00	0.00	0.00	2.92	63.25	87.63	2.44	31.72	50.51	68.43	17.27	155.98	47.89	44.70	27.48	APRL4	5'-adenylylsulfate reductase-like 4 [Medicago truncatula]	-	-	-	-	-	-	-	--
MS.gene30350	1.079	0.451	0.533	1.271	3.678	5.213	3.657	3.687	2.467	2.166	4.366	2.883	5.131	4.195	3.945	14.43	6.05	6.68	13.56	46.47	68.36	40.67	46.65	30.18	26.93	53.86	35.20	51.72	44.83	42.52	At1g54200	protein BIG GRAIN 1-like B [Medicago truncatula]	-	-	-	-	-	-	GO:0007389//pattern specification process;GO:0048507//meristem development	--
MS.gene30782	0.000	0.000	0.000	0.000	8.070	2.953	16.067	27.651	2.130	1.373	25.269	0.000	10.845	11.707	43.655	0.00	0.00	0.00	0.00	121.64	46.20	213.21	417.42	31.09	20.36	371.91	0.00	130.42	149.28	561.36	LAX3	auxin transporter-like protein 3 [Medicago truncatula]	Environmental Information Processing	Signal transduction	ko04075//Plant hormone signal transduction	K13946	-	-	-	--
MS.gene31322	0.000	0.000	0.000	0.942	7.996	8.864	0.000	2.210	8.592	3.021	6.983	0.000	1.458	14.145	7.173	0.00	0.00	0.00	25.38	255.13	293.59	0.00	70.63	265.44	94.84	217.54	0.00	37.12	381.77	195.25	SIZ1	E3 SUMO-protein ligase SIZ1 [Medicago truncatula]	-	-	-	-	GO:0005634//nucleus	GO:0003676//nucleic acid binding;GO:0019787//ubiquitin-like protein transferase activity;GO:0046914//transition metal ion binding	GO:0002218//activation of innate immune response;GO:0002832//negative regulation of response to biotic stimulus;GO:0009267//cellular response to starvation;GO:0009408//response to heat;GO:0009409//response to cold;GO:0009414//response to water deprivation;GO:0009593//detection of chemical stimulus;GO:0009738//abscisic acid-activated signaling pathway;GO:0009909//regulation of flower development;G…	--
MS.gene31540	1.955	2.437	1.757	5.215	3.789	7.610	5.810	9.242	5.066	9.160	7.585	5.181	9.557	10.337	13.650	35.22	44.02	29.65	74.91	64.46	134.39	87.01	157.45	83.44	153.32	125.99	85.17	129.71	148.76	198.10	3AT1	coumaroyl-CoA:anthocyanidin 3-O-glucoside-6''-O-coumaroyltransferase 1 [Medicago truncatula]	-	-	-	-	-	GO:0016746//transferase activity, transferring acyl groups	-	--
MS.gene31948	0.000	0.000	0.062	1.445	0.807	1.854	4.099	1.848	1.985	5.195	1.317	1.534	0.435	1.662	2.721	0.00	0.00	2.74	54.29	35.93	85.63	160.58	82.37	85.53	227.46	57.24	65.99	15.46	62.58	103.30	MED16	mediator of RNA polymerase II transcription subunit 16 [Medicago truncatula]	-	-	-	-	GO:0043231//intracellular membrane-bounded organelle;GO:0043234//protein complex	-	GO:0000904//cell morphogenesis involved in differentiation;GO:0002833//positive regulation of response to biotic stimulus;GO:0007015//actin filament organization;GO:0007623//circadian rhythm;GO:0009409//response to cold;GO:0009867//jasmonic acid mediated signaling pathway;GO:0010053//root epidermal cell differentiation;GO:0010468//regulation of gene expression;GO:0018205//peptidyl-lysine modifica…	--
MS.gene32238	0.000	0.000	0.000	1.693	0.241	4.162	2.577	8.233	1.197	1.491	2.179	4.589	2.661	0.435	3.099	0.00	0.00	0.00	23.29	3.93	70.40	36.97	134.35	18.89	23.90	34.66	72.26	34.59	6.00	43.08	GIL1	protein GRAVITROPIC IN THE LIGHT 1 isoform X1 [Medicago truncatula]	-	-	-	-	GO:0043231//intracellular membrane-bounded organelle	-	GO:0015833//peptide transport	--
MS.gene32361	0.000	0.000	0.000	11.120	1.681	8.340	3.909	10.516	9.638	10.912	13.707	25.067	0.000	12.469	15.391	0.00	0.00	0.00	125.37	22.44	115.59	45.95	140.61	124.59	143.34	178.69	323.41	0.00	140.82	175.29	FIE2	polycomb group protein FERTILIZATION-INDEPENDENT ENDOSPERM [Medicago truncatula]	-	-	-	-	GO:0031461//cullin-RING ubiquitin ligase complex;GO:0043076//megasporocyte nucleus	GO:0001071//nucleic acid binding transcription factor activity;GO:0005488//binding	GO:0009409//response to cold;GO:0009960//endosperm development;GO:0016570//histone modification;GO:0034645//cellular macromolecule biosynthetic process;GO:0040029//regulation of gene expression, epigenetic	--
MS.gene32806	0.000	0.074	0.000	23.066	10.750	21.450	51.845	7.116	31.156	39.162	52.763	14.097	25.217	3.564	6.914	0.00	1.08	0.00	267.04	147.39	305.26	625.74	97.70	413.58	528.28	706.31	186.77	275.83	41.33	80.86	HSF30	heat stress transcription factor A-2 [Medicago truncatula]	-	-	-	-	GO:0043231//intracellular membrane-bounded organelle	GO:0001071//nucleic acid binding transcription factor activity;GO:0003677//DNA binding	GO:0006355//regulation of transcription, DNA-templated;GO:0009404//toxin metabolic process;GO:0009408//response to heat;GO:0033554//cellular response to stress;GO:0044267//cellular protein metabolic process	HSF
MS.gene33101	0.000	0.000	0.000	3.176	0.000	10.124	4.854	2.573	0.888	3.881	5.140	6.001	14.999	7.066	6.422	0.00	0.00	0.00	43.31	0.00	169.72	69.01	41.62	13.88	61.68	81.06	93.65	193.26	96.53	88.48	MGD	probable monogalactosyldiacylglycerol synthase, chloroplastic [Cicer arietinum]	Metabolism;Metabolism	Global and overview maps;Lipid metabolism	ko01100//Metabolic pathways;ko00561//Glycerolipid metabolism	K03715;K03715	GO:0009527//plastid outer membrane;GO:0009528//plastid inner membrane	GO:0005488//binding;GO:0035250//UDP-galactosyltransferase activity	GO:0001101//response to acid chemical;GO:0003006//developmental process involved in reproduction;GO:0006355//regulation of transcription, DNA-templated;GO:0009247//glycolipid biosynthetic process;GO:0009267//cellular response to starvation;GO:0009668//plastid membrane organization;GO:0009694//jasmonic acid metabolic process;GO:0030258//lipid modification;GO:0044767//single-organism developmental …	--
MS.gene33408	1.208	1.303	2.408	2.773	6.707	6.748	7.586	3.657	7.495	6.997	7.514	9.295	6.650	5.670	6.625	71.98	77.87	134.42	131.76	377.42	394.17	375.83	206.09	408.40	387.44	412.87	505.49	298.57	269.92	318.07	SCAR2	protein SCAR2 isoform X1 [Medicago truncatula]	-	-	-	-	-	-	-	--
MS.gene34825	0.051	0.101	0.219	1.632	1.217	0.888	1.789	2.436	1.194	2.980	2.413	3.577	2.666	2.260	3.348	1.03	2.03	4.13	26.17	23.11	17.51	29.90	46.32	21.95	55.66	44.73	65.62	40.39	36.29	54.23	At1g78750	F-box/FBD/LRR-repeat protein At5g56420 [Medicago truncatula]	-	-	-	-	-	-	-	--
MS.gene35091	38.002	54.789	137.498	0.949	6.074	0.677	9.030	14.919	2.573	11.646	6.943	14.677	17.618	11.452	5.240	518.42	749.45	1757.32	10.32	78.26	9.06	102.43	192.51	32.10	147.64	87.35	182.74	181.10	124.82	57.59	PGIP1	polygalacturonase inhibitor 2 [Medicago truncatula]	-	-	-	-	GO:0005618//cell wall;GO:0005911//cell-cell junction;GO:0043231//intracellular membrane-bounded organelle;GO:0044444//cytoplasmic part	GO:0004857//enzyme inhibitor activity	GO:0006605//protein targeting;GO:0006952//defense response;GO:0008152//metabolic process;GO:0009620//response to fungus;GO:0009755//hormone-mediated signaling pathway;GO:0009863//salicylic acid mediated signaling pathway;GO:0035556//intracellular signal transduction;GO:0043067//regulation of programmed cell death;GO:0046942//carboxylic acid transport	--
MS.gene35323	0.399	0.320	0.390	8.858	1.857	12.554	5.116	0.943	7.808	3.090	5.622	11.293	1.618	10.297	1.758	16.38	13.15	14.99	289.95	71.99	505.12	174.58	36.62	293.03	117.84	212.77	423.00	50.04	337.62	58.13	Chd4	RING/FYVE/PHD zinc finger protein [Medicago truncatula]	-	-	-	-	-	-	-	Alfin-like
MS.gene35503	0.000	0.000	0.000	3.600	0.545	2.867	1.041	3.511	3.500	2.519	1.916	7.586	2.531	1.424	2.105	0.00	0.00	0.00	23.02	4.13	22.54	6.94	26.63	25.66	18.77	14.17	55.51	15.29	9.12	13.60	At5g19025	pentatricopeptide repeat-containing protein mitochondrial-like [Trifolium pratense]	-	-	-	-	GO:0030529//intracellular ribonucleoprotein complex;GO:0031224//intrinsic component of membrane;GO:0043229//intracellular organelle	-	GO:0010467//gene expression	--
MS.gene35561	0.000	0.000	0.000	3.550	21.499	0.000	27.642	21.792	5.157	5.189	13.267	15.826	20.959	8.309	24.101	0.00	0.00	0.00	29.37	210.65	0.00	238.43	213.83	48.92	50.02	126.92	149.84	163.84	68.87	201.45	PBE2	proteasome subunit beta type-5 [Medicago truncatula]	Genetic Information Processing	Folding, sorting and degradation	ko03050//Proteasome	K02737	GO:0043231//intracellular membrane-bounded organelle;GO:0043234//protein complex	GO:0004175//endopeptidase activity	GO:0010038//response to metal ion;GO:0019941//modification-dependent protein catabolic process	--
MS.gene35610	0.000	0.000	0.000	0.637	8.040	2.820	25.760	15.183	11.981	6.684	16.115	4.607	11.184	3.995	56.769	0.00	0.00	0.00	4.96	74.16	27.00	209.17	140.25	107.00	60.66	145.13	41.06	82.30	31.17	446.69	NHL13	NDR1/HIN1-like protein 13 [Medicago truncatula]	-	-	-	-	-	-	GO:0016043//cellular component organization	--
MS.gene35879	13.110	14.315	6.397	2.780	2.347	2.065	0.696	1.529	0.454	1.141	1.379	3.380	1.663	1.930	0.432	136.00	148.90	62.17	23.00	23.00	21.00	6.00	15.00	4.31	11.00	13.19	32.00	13.00	16.00	3.61	--	uncharacterized protein LOC11410084 [Medicago truncatula]	-	-	-	-	-	-	-	--
MS.gene36280	0.000	0.000	0.000	0.733	0.292	2.587	5.155	4.364	1.105	8.604	3.830	0.000	9.300	8.957	14.148	0.00	0.00	0.00	20.03	9.45	86.93	146.91	141.49	34.65	274.06	121.07	0.00	240.20	245.27	390.73	NAA15	N-terminal acetyltransferase A complex auxiliary subunit NAA15 [Medicago truncatula]	-	-	-	-	GO:0005911//cell-cell junction;GO:0044444//cytoplasmic part	GO:0003824//catalytic activity	GO:0003006//developmental process involved in reproduction	--
MS.gene36771	0.000	0.000	0.000	0.568	0.898	0.702	2.484	0.485	0.167	2.584	2.655	1.479	3.350	1.781	1.234	0.00	0.00	0.00	11.85	22.17	18.00	54.00	12.00	4.00	62.77	64.00	35.30	66.00	37.20	26.00	HD16	casein kinase 1-like protein HD16 [Medicago truncatula]	-	-	-	-	GO:0016020//membrane;GO:0043231//intracellular membrane-bounded organelle	GO:0004672//protein kinase activity;GO:0032550//purine ribonucleoside binding	GO:0006464//cellular protein modification process;GO:0006796//phosphate-containing compound metabolic process	--
MS.gene37112	0.540	0.778	0.991	3.020	2.877	3.182	2.562	2.284	3.790	4.268	3.695	3.139	4.990	1.951	3.157	14.27	20.60	24.52	63.61	71.77	82.38	56.26	57.06	91.54	104.75	89.98	75.66	99.31	41.17	67.17	CDC27B	cell division cycle protein 27 homolog B [Medicago truncatula]	Genetic Information Processing	Folding, sorting and degradation	ko04120//Ubiquitin mediated proteolysis	K03350	GO:0000152//nuclear ubiquitin ligase complex;GO:0015630//microtubule cytoskeleton;GO:0044444//cytoplasmic part	GO:0005488//binding	GO:0000278//mitotic cell cycle;GO:0000280//nuclear division;GO:0001558//regulation of cell growth;GO:0003006//developmental process involved in reproduction;GO:0006310//DNA recombination;GO:0006511//ubiquitin-dependent protein catabolic process;GO:0009409//response to cold;GO:0009725//response to hormone;GO:0009887//organ morphogenesis;GO:0010564//regulation of cell cycle process;GO:0032446//prot…	--
MS.gene37285	0.000	0.164	0.000	4.594	7.693	3.319	8.596	12.893	7.684	12.422	17.986	0.256	8.323	0.460	11.618	0.00	2.22	0.00	49.57	98.29	44.02	96.69	164.97	95.06	156.16	224.38	3.16	84.84	4.97	126.63	EML1	protein EMSY-LIKE 1 [Medicago truncatula]	-	-	-	-	-	-	-	--
MS.gene37303	0.000	0.000	0.000	11.683	6.650	6.337	8.401	4.347	1.003	8.065	4.954	15.222	6.478	12.777	13.440	0.00	0.00	0.00	154.73	104.30	103.17	116.00	68.28	15.23	124.45	75.87	230.71	81.06	169.51	179.82	FREE1	protein FREE1 [Medicago truncatula]	-	-	-	-	-	GO:0043169//cation binding	GO:1902582//single-organism intracellular transport	--
MS.gene37853	1.237	1.426	1.330	3.163	3.992	8.824	9.785	6.350	11.746	3.112	4.889	5.474	4.705	4.683	4.131	15.00	17.33	15.10	30.58	45.71	104.87	98.62	72.81	130.21	35.06	54.65	60.56	42.98	45.35	40.35	--	PREDICTED: nucleolin [Lupinus angustifolius]	-	-	-	-	-	-	-	--
MS.gene38261	0.000	0.000	0.000	2.294	11.330	0.162	10.548	64.187	0.605	4.733	2.518	2.648	1.376	2.192	4.950	0.00	0.00	0.00	48.66	284.65	4.23	233.28	1614.94	14.72	116.99	61.77	64.29	27.59	46.58	106.09	HSC80	heat shock cognate protein 80 [Medicago truncatula]	Genetic Information Processing;Organismal Systems	Folding, sorting and degradation;Environmental adaptation	ko04141//Protein processing in endoplasmic reticulum;ko04626//Plant-pathogen interaction	K04079;K04079	GO:0005576//extracellular region;GO:0005911//cell-cell junction;GO:0009532//plastid stroma;GO:0030312//external encapsulating structure;GO:0031090//organelle membrane;GO:0043232//intracellular non-membrane-bounded organelle	GO:0005515//protein binding;GO:0017111//nucleoside-triphosphatase activity;GO:0032550//purine ribonucleoside binding	GO:0002218//activation of innate immune response;GO:0006970//response to osmotic stress;GO:0009408//response to heat;GO:0010029//regulation of seed germination;GO:0010118//stomatal movement;GO:0019932//second-messenger-mediated signaling;GO:0031647//regulation of protein stability;GO:0042742//defense response to bacterium;GO:0043623//cellular protein complex assembly;GO:0044267//cellular protein …	--
MS.gene38372	0.000	0.002	0.000	6.265	0.466	33.504	4.047	14.589	49.845	47.135	25.354	0.000	15.343	10.851	0.000	0.00	0.02	0.00	58.35	5.14	383.61	39.30	161.15	532.33	511.55	273.06	0.00	135.02	101.25	0.00	--	peptide upstream ORF protein [Medicago truncatula]	-	-	-	-	-	-	-	--
MS.gene38765	0.000	0.000	0.000	12.530	8.884	13.926	4.932	3.187	0.277	22.330	8.787	0.000	1.911	35.532	15.938	0.00	0.00	0.00	612.52	514.28	836.83	251.34	184.78	15.54	1271.91	496.71	0.00	88.27	1740.00	787.11	GLU1	ferredoxin-dependent glutamate synthase, chloroplastic [Medicago truncatula]	Metabolism;Metabolism	Carbohydrate metabolism;Energy metabolism	ko00630//Glyoxylate and dicarboxylate metabolism;ko00910//Nitrogen metabolism	K00284;K00284	-	-	-	--
MS.gene38811	0.000	0.317	0.000	60.315	600.139	127.145	0.000	218.255	163.036	405.602	323.738	258.800	36.860	282.683	238.243	0.00	2.73	0.00	413.12	4867.85	1070.52	0.00	1772.89	1280.40	3237.01	2563.93	2028.51	238.53	1939.58	1648.50	CML35	probable calcium-binding protein CML35 [Medicago truncatula]	Organismal Systems	Environmental adaptation	ko04626//Plant-pathogen interaction	K13448	GO:0016020//membrane	GO:0005488//binding	GO:0009620//response to fungus	--
MS.gene40359	0.000	0.000	0.000	0.371	21.699	52.286	35.664	47.191	6.599	21.374	17.461	26.478	35.828	8.451	8.708	0.00	0.00	0.00	2.62	181.46	453.87	262.55	395.21	53.43	175.86	142.57	213.97	239.03	59.78	62.12	PBA1	proteasome subunit beta type-6 [Medicago truncatula]	Genetic Information Processing	Folding, sorting and degradation	ko03050//Proteasome	K02738	GO:0031090//organelle membrane;GO:0043231//intracellular membrane-bounded organelle;GO:0043234//protein complex;GO:0044444//cytoplasmic part	GO:0004175//endopeptidase activity	GO:0006090//pyruvate metabolic process;GO:0006511//ubiquitin-dependent protein catabolic process;GO:0006732//coenzyme metabolic process;GO:0006970//response to osmotic stress;GO:0006996//organelle organization;GO:0009062//fatty acid catabolic process;GO:0009404//toxin metabolic process;GO:0010038//response to metal ion;GO:0035966//response to topologically incorrect protein;GO:0042044//fluid tran…	--
MS.gene40635	0.110	0.030	0.035	0.400	0.236	0.304	1.971	0.189	0.740	1.018	0.328	1.588	0.926	0.618	0.482	15.81	4.31	4.68	45.68	31.98	42.70	234.79	25.57	96.94	135.55	43.34	207.64	99.92	70.72	55.67	Smg1	serine/threonine-protein kinase SMG1 [Medicago truncatula]	Genetic Information Processing	Translation	ko03015//mRNA surveillance pathway	K08873	-	-	-	--
MS.gene40705	0.000	0.000	0.000	14.935	5.429	0.000	0.000	34.333	3.953	26.346	12.129	43.331	39.103	0.000	20.140	0.00	0.00	0.00	165.67	71.32	0.00	0.00	451.65	50.28	340.51	155.57	550.03	409.80	0.00	225.68	ChiC	class V chitinase isoform X1 [Medicago truncatula]	Metabolism;Metabolism	Global and overview maps;Carbohydrate metabolism	ko01100//Metabolic pathways;ko00520//Amino sugar and nucleotide sugar metabolism	K01183;K01183	-	-	-	--
MS.gene40930	0.000	0.000	0.000	18.246	7.530	11.541	0.000	4.145	5.054	1.408	0.000	9.037	0.000	4.766	12.790	0.00	0.00	0.00	504.86	246.75	392.57	0.00	136.03	160.36	45.38	0.00	286.15	0.00	132.12	357.51	PSL5	probable glucan 1,3-alpha-glucosidase [Medicago truncatula]	Metabolism;Genetic Information Processing;Metabolism	Global and overview maps;Folding, sorting and degradation;Glycan biosynthesis and metabolism	ko01100//Metabolic pathways;ko04141//Protein processing in endoplasmic reticulum;ko00510//N-Glycan biosynthesis	K05546;K05546;K05546	GO:0009536//plastid	GO:0005488//binding;GO:0090600//alpha-1,3-glucosidase activity	GO:0000902//cell morphogenesis;GO:0009617//response to bacterium;GO:0010038//response to metal ion;GO:0016192//vesicle-mediated transport;GO:0030243//cellulose metabolic process	--
MS.gene41031	0.000	0.000	0.000	4.743	2.764	0.096	3.598	0.132	3.428	1.647	1.962	2.046	2.100	1.669	4.258	0.00	0.00	0.00	60.80	41.96	1.52	48.09	2.01	50.39	24.60	29.08	30.01	25.44	21.43	55.14	PUB22	E3 ubiquitin-protein ligase PUB23 [Medicago truncatula]	-	-	-	-	GO:0044444//cytoplasmic part	GO:0019787//ubiquitin-like protein transferase activity	GO:0002252//immune effector process;GO:0006812//cation transport;GO:0006950//response to stress;GO:0010243//response to organonitrogen compound;GO:0016567//protein ubiquitination;GO:0046942//carboxylic acid transport	--
MS.gene41703	1.144	0.354	1.046	0.419	65.685	56.548	8.338	10.980	6.570	18.117	76.592	1.610	91.559	74.836	53.314	15.00	4.65	12.85	4.38	813.32	726.82	90.89	136.16	78.76	220.72	925.99	19.26	904.48	783.84	563.15	EULS3	ricin-type beta-trefoil lectin domain protein [Medicago truncatula]	-	-	-	-	GO:0044424//intracellular part	GO:0005488//binding	-	--
MS.gene41710	0.065	0.000	0.072	12.552	12.756	9.362	9.273	14.293	2.562	5.024	12.217	18.947	15.990	20.409	16.022	2.23	0.00	2.31	342.75	412.48	314.26	263.98	462.88	80.20	159.84	385.74	592.06	412.52	558.26	441.99	CNOT3	CCR4-NOT transcription complex subunit 3 isoform X1 [Medicago truncatula]	Genetic Information Processing	Folding, sorting and degradation	ko03018//RNA degradation	K12580	-	-	GO:0010468//regulation of gene expression	--
MS.gene42076	13.232	18.775	12.382	115.489	83.518	91.501	101.977	215.382	115.561	126.945	51.885	56.214	69.282	40.757	69.306	232.80	331.22	204.10	1620.56	1387.84	1578.31	1491.79	3584.26	1859.29	2075.54	841.84	902.67	918.50	572.90	982.45	CIPK18	CBL-interacting protein kinase 2 [Medicago truncatula]	-	-	-	-	GO:0009536//plastid;GO:0016020//membrane	GO:0004672//protein kinase activity;GO:0008378//galactosyltransferase activity;GO:0032550//purine ribonucleoside binding	GO:0005985//sucrose metabolic process;GO:0006464//cellular protein modification process;GO:0006796//phosphate-containing compound metabolic process;GO:0006950//response to stress;GO:0009312//oligosaccharide biosynthetic process;GO:0009787//regulation of abscisic acid-activated signaling pathway;GO:0019406//hexitol biosynthetic process	--
MS.gene42546	0.000	0.000	0.000	6.204	10.443	18.804	22.824	3.632	28.638	13.777	11.194	24.147	10.516	10.407	12.394	0.00	0.00	0.00	59.04	117.69	219.97	226.44	40.99	312.48	152.76	123.17	262.96	94.55	99.21	119.15	TFIIB1	transcription initiation factor IIB-2 [Medicago truncatula]	Genetic Information Processing	Transcription	ko03022//Basal transcription factors	K03124	-	GO:0008134//transcription factor binding;GO:0008135//translation factor activity, RNA binding;GO:0046914//transition metal ion binding	GO:0006412//translation;GO:0010468//regulation of gene expression;GO:0032774//RNA biosynthetic process	--
MS.gene43141	7.059	12.687	4.144	35.611	56.282	12.255	47.904	20.823	99.582	99.459	17.512	67.021	80.466	163.074	95.377	85.84	154.69	47.21	345.36	646.39	146.10	484.34	239.50	1107.35	1123.90	196.38	743.81	737.30	1584.29	934.45	CTL1	chitinase-like protein 1 [Medicago truncatula]	-	-	-	-	GO:0005576//extracellular region;GO:0043231//intracellular membrane-bounded organelle	GO:0001871//pattern binding;GO:0004553//hydrolase activity, hydrolyzing O-glycosyl compounds	GO:0000097//sulfur amino acid biosynthetic process;GO:0000160//phosphorelay signal transduction system;GO:0006026//aminoglycan catabolic process;GO:0006090//pyruvate metabolic process;GO:0006109//regulation of carbohydrate metabolic process;GO:0006970//response to osmotic stress;GO:0006996//organelle organization;GO:0009414//response to water deprivation;GO:0009617//response to bacterium;GO:00096…	--
MS.gene43475	0.000	0.000	0.000	1.992	0.000	6.775	5.686	0.827	0.869	1.445	2.638	7.028	5.074	4.466	6.349	0.00	0.00	0.00	28.49	0.00	119.14	84.80	14.03	14.26	24.09	43.63	115.05	68.57	63.99	91.75	CPR1	F-box/kelch-repeat protein At3g06240 [Medicago truncatula]	-	-	-	-	-	-	-	--
MS.gene44305	0.844	0.546	0.279	13.326	13.906	23.367	9.263	5.219	9.196	12.348	0.891	19.818	1.580	5.706	3.887	15.45	10.03	4.79	194.67	240.56	419.60	141.06	90.42	154.02	210.17	15.05	331.30	21.80	83.50	57.36	GGAT2	glutamate--glyoxylate aminotransferase 2 [Medicago truncatula]	Metabolism;Metabolism;Metabolism;Metabolism;Metabolism;Metabolism;Metabolism;Metabolism;Metabolism;Metabolism	Global and overview maps;Global and overview maps;Global and overview maps;Global and overview maps;Amino acid metabolism;Carbohydrate metabolism;Energy metabolism;Global and overview maps;Amino acid metabolism;Amino acid metabolism	ko01100//Metabolic pathways;ko01110//Biosynthesis of secondary metabolites;ko01200//Carbon metabolism;ko01230//Biosynthesis of amino acids;ko00260//Glycine, serine and threonine metabolism;ko00630//Glyoxylate and dicarboxylate metabolism;ko00710//Carbon fixation by Calvin cycle;ko01210//2-Oxocarboxylic acid metabolism;ko00250//Alanine, aspartate and glutamate metabolism;ko00220//Arginine biosynth…	K14272;K14272;K14272;K14272;K14272;K14272;K14272;K14272;K14272;K14272	GO:0005576//extracellular region;GO:0005618//cell wall;GO:0005911//cell-cell junction;GO:0009532//plastid stroma;GO:0042579//microbody	GO:0008242//omega peptidase activity;GO:0016755//transferase activity, transferring amino-acyl groups;GO:0043168//anion binding;GO:0047635//alanine-oxo-acid transaminase activity	GO:0000097//sulfur amino acid biosynthetic process;GO:0006524//alanine catabolic process;GO:0006544//glycine metabolic process;GO:0006749//glutathione metabolic process;GO:0006952//defense response;GO:0006970//response to osmotic stress;GO:0009746//response to hexose;GO:0009863//salicylic acid mediated signaling pathway;GO:0016042//lipid catabolic process;GO:0032958//inositol phosphate biosynthet…	--
MS.gene44392	2.598	1.502	1.656	3.305	6.147	10.789	11.865	3.643	7.065	5.845	4.038	5.114	4.375	8.323	7.346	91.40	52.98	54.58	92.74	204.28	372.19	347.14	121.25	227.35	191.14	131.02	164.25	116.01	234.00	208.28	JMJ25	transcription factor jumonji (JmjC) domain protein [Medicago truncatula]	-	-	-	-	-	-	-	--
MS.gene44531	0.000	0.000	0.000	5.064	7.499	7.979	12.606	6.568	15.238	11.978	9.245	14.452	13.894	7.842	6.631	0.00	0.00	0.00	55.25	96.89	107.02	143.38	84.98	190.63	152.27	116.63	180.44	143.22	85.71	73.09	CYCD3-3	cyclin-D3-2 [Medicago truncatula]	Environmental Information Processing	Signal transduction	ko04075//Plant hormone signal transduction	K14505	GO:0043231//intracellular membrane-bounded organelle	GO:0005488//binding	GO:0000280//nuclear division;GO:0006260//DNA replication;GO:0008283//cell proliferation;GO:0009725//response to hormone;GO:0010374//stomatal complex development;GO:0014070//response to organic cyclic compound;GO:0048731//system development;GO:0051301//cell division;GO:0051726//regulation of cell cycle;GO:1903047//mitotic cell cycle process	--
MS.gene44622	0.000	0.000	0.285	2.274	2.892	2.959	7.762	2.842	0.811	3.754	7.009	9.952	1.853	11.158	9.533	0.00	0.00	4.60	31.22	47.02	49.94	111.10	46.27	12.76	60.06	111.26	156.35	24.03	153.46	132.22	SCPL25	serine carboxypeptidase-like 25 [Medicago truncatula]	-	-	-	-	GO:0044421//extracellular region part	GO:0004180//carboxypeptidase activity	GO:0019538//protein metabolic process;GO:0043401//steroid hormone mediated signaling pathway	--
MS.gene45439	0.423	1.140	0.485	52.897	204.729	3.626	629.635	0.624	120.869	322.591	297.166	572.563	214.038	387.775	4.325	6.62	17.89	7.11	660.50	3027.29	55.66	8196.18	9.24	1730.47	4693.37	4290.42	8181.35	2525.04	4850.39	54.55	CER1	protein ECERIFERUM 1 [Medicago truncatula]	Metabolism;Metabolism	Global and overview maps;Lipid metabolism	ko01110//Biosynthesis of secondary metabolites;ko00073//Cutin, suberine and wax biosynthesis	K15404;K15404	GO:0031224//intrinsic component of membrane	GO:0003824//catalytic activity	GO:0006631//fatty acid metabolic process	--
MS.gene45443	0.714	0.000	1.939	123.517	107.651	176.240	170.736	134.656	92.025	54.077	24.915	76.775	39.293	47.806	91.576	5.70	0.00	14.50	786.12	811.36	1378.83	1132.84	1016.38	671.55	401.02	183.35	559.17	236.27	304.79	588.79	NHL1	NDR1/HIN1-like protein 1 [Medicago truncatula]	-	-	-	-	GO:0005911//cell-cell junction;GO:0016020//membrane;GO:0044424//intracellular part	-	GO:0002252//immune effector process;GO:0005982//starch metabolic process;GO:0005984//disaccharide metabolic process;GO:0051707//response to other organism	--
MS.gene46301	0.000	0.000	0.000	16.271	3.024	7.750	21.842	18.244	2.399	14.693	1.982	0.089	17.648	4.941	20.654	0.00	0.00	0.00	176.54	38.85	103.36	247.06	234.75	29.85	185.75	24.87	1.10	180.91	53.70	226.39	--	Translation initiation factor IF-2 like [Actinidia chinensis var. chinensis] [Actinidia chinensis]	-	-	-	-	-	-	-	--
MS.gene46358	0.056	0.211	0.277	2.219	2.111	4.050	1.677	5.773	0.936	6.498	1.040	13.779	3.807	1.967	1.082	1.26	4.76	5.84	39.88	44.93	89.47	31.42	123.04	19.29	136.07	21.62	283.38	64.64	35.42	19.65	NPF7.3	protein NRT1/ PTR FAMILY 7.3 [Medicago truncatula]	-	-	-	-	GO:0031224//intrinsic component of membrane	GO:0015103//inorganic anion transmembrane transporter activity;GO:0015291//secondary active transmembrane transporter activity	GO:0000041//transition metal ion transport;GO:0006575//cellular modified amino acid metabolic process;GO:0006595//polyamine metabolic process;GO:0006725//cellular aromatic compound metabolic process;GO:0009267//cellular response to starvation;GO:0009755//hormone-mediated signaling pathway;GO:0015698//inorganic anion transport	--
MS.gene47747	0.000	0.000	0.000	2.792	2.256	1.109	8.375	2.372	2.958	7.719	0.000	8.092	5.350	6.029	3.661	0.00	0.00	0.00	70.30	67.26	34.32	219.81	70.81	85.38	226.43	0.00	233.12	127.25	152.05	93.12	ROPGAP7	GTPase-activator protein for Rho-like GTPase family protein [Medicago truncatula]	-	-	-	-	GO:0044464//cell part	-	GO:0043087//regulation of GTPase activity	--
MS.gene47945	13.814	17.165	10.100	1.472	1.119	1.138	1.606	2.056	1.241	1.196	0.601	0.228	3.513	1.037	1.146	35.17	43.82	24.09	2.99	2.69	2.84	3.40	4.95	2.89	2.83	1.41	0.53	6.74	2.11	2.35	NOI4	RPM1-interacting protein 4 [Medicago truncatula]	-	-	-	-	GO:0031224//intrinsic component of membrane;GO:0043231//intracellular membrane-bounded organelle	-	GO:0001101//response to acid chemical;GO:0016192//vesicle-mediated transport;GO:0061024//membrane organization	--
MS.gene48472	0.199	0.000	0.131	5.704	3.276	0.062	4.769	3.428	1.640	6.697	2.576	1.404	12.607	0.274	3.282	5.29	0.00	3.26	120.67	82.06	1.61	105.17	85.99	39.79	165.08	63.02	34.00	251.97	5.81	70.14	MAPKKK5	mitogen-activated protein kinase kinase kinase 5 isoform X1 [Medicago truncatula]	-	-	-	-	GO:0016020//membrane	GO:0004672//protein kinase activity;GO:0032550//purine ribonucleoside binding	GO:0006468//protein phosphorylation	--
MS.gene49336	0.000	0.609	0.000	17.475	10.558	0.856	3.961	21.098	1.243	23.112	31.503	83.086	17.466	73.140	36.688	0.00	6.27	0.00	143.00	102.31	8.61	33.79	204.75	11.66	220.36	298.07	778.03	135.03	599.54	303.28	At2g30620	histone H1 [Medicago truncatula]	-	-	-	-	GO:0000785//chromatin;GO:0043231//intracellular membrane-bounded organelle	GO:0003676//nucleic acid binding	GO:0034728//nucleosome organization	--
MS.gene49570	0.000	0.000	0.000	65.733	2.659	8.905	4.283	8.200	3.913	8.727	11.755	7.685	1.866	2.579	7.594	0.00	0.00	0.00	631.52	30.25	105.17	42.90	93.43	43.10	97.69	130.58	84.49	16.94	24.82	73.70	--	BZIP transcription factor [Trifolium pratense]	-	-	-	-	-	-	-	--
MS.gene49698	0.165	0.242	0.319	7.374	0.622	2.938	4.748	0.708	4.551	6.173	2.387	1.216	8.212	10.322	6.173	4.40	6.46	7.98	156.88	15.68	76.83	105.31	17.86	111.01	153.02	58.73	29.61	165.06	219.98	132.67	gaa1	glycosylphosphatidylinositol anchor attachment 1 protein [Medicago truncatula]	Metabolism;Metabolism	Global and overview maps;Glycan biosynthesis and metabolism	ko01100//Metabolic pathways;ko00563//Glycosylphosphatidylinositol (GPI)-anchor biosynthesis	K05289;K05289	GO:0043231//intracellular membrane-bounded organelle;GO:0044425//membrane part	-	-	--
MS.gene49725	16.060	17.874	14.625	2.256	3.856	2.091	3.406	5.299	2.072	2.484	4.264	6.865	5.588	2.553	2.977	64.08	71.51	54.67	7.18	14.53	8.18	11.30	20.00	7.56	9.21	15.69	25.00	16.80	8.14	9.57	--	auxin-responsive protein SAUR32 [Medicago truncatula]	Environmental Information Processing	Signal transduction	ko04075//Plant hormone signal transduction	K14488	-	-	-	--
MS.gene49764	0.771	0.208	1.159	67.046	24.968	17.937	208.762	81.173	118.501	12.219	0.914	54.503	7.200	53.764	16.819	5.33	1.44	7.51	369.82	163.09	121.62	1200.46	531.00	749.46	78.53	5.83	344.03	37.52	297.07	93.72	SDHAF2	succinate dehydrogenase assembly factor 2, mitochondrial [Medicago truncatula]	-	-	-	-	-	-	-	--
MS.gene50544	0.000	0.000	0.192	0.857	1.015	4.615	6.234	4.527	5.753	1.192	4.603	0.866	3.638	17.737	0.266	0.00	0.00	5.46	20.76	29.10	137.36	157.37	130.02	159.72	33.64	128.88	23.99	83.24	430.26	6.50	MCCA	methylcrotonoyl-CoA carboxylase subunit alpha, mitochondrial [Medicago truncatula]	Metabolism;Metabolism	Global and overview maps;Amino acid metabolism	ko01100//Metabolic pathways;ko00280//Valine, leucine and isoleucine degradation	K01968;K01968	GO:0005840//ribosome;GO:0044429//mitochondrial part	GO:0004672//protein kinase activity;GO:0016421//CoA carboxylase activity;GO:0016879//ligase activity, forming carbon-nitrogen bonds;GO:0032550//purine ribonucleoside binding;GO:0046914//transition metal ion binding	GO:0006464//cellular protein modification process;GO:0006551//leucine metabolic process;GO:0009746//response to hexose;GO:0034285//response to disaccharide	--
MS.gene50585	0.000	0.000	0.000	1.967	1.258	0.307	1.560	0.881	2.080	1.576	2.752	3.623	4.022	1.399	0.533	0.00	0.00	0.00	21.34	16.16	4.10	17.64	11.33	25.88	19.93	34.52	44.98	41.23	15.21	5.84	WRKY21	probable WRKY transcription factor 21 [Medicago truncatula]	-	-	-	-	GO:0043231//intracellular membrane-bounded organelle	GO:0001071//nucleic acid binding transcription factor activity;GO:0003677//DNA binding;GO:0005515//protein binding	GO:0010468//regulation of gene expression;GO:0034645//cellular macromolecule biosynthetic process	WRKY
MS.gene51146	0.000	0.000	0.000	1.410	1.316	1.590	1.875	2.140	1.040	4.160	2.784	2.069	4.879	4.761	2.472	0.00	0.00	0.00	29.39	32.49	40.76	40.75	52.93	24.86	101.06	67.13	49.37	96.11	99.44	52.07	Gfpt2	glutamine--fructose-6-phosphate aminotransferase [isomerizing] 2 [Medicago truncatula]	Metabolism;Metabolism;Metabolism	Global and overview maps;Carbohydrate metabolism;Amino acid metabolism	ko01100//Metabolic pathways;ko00520//Amino sugar and nucleotide sugar metabolism;ko00250//Alanine, aspartate and glutamate metabolism	K00820;K00820;K00820	-	GO:0005488//binding;GO:0016769//transferase activity, transferring nitrogenous groups	GO:0044238//primary metabolic process;GO:0044711//single-organism biosynthetic process	--
MS.gene51149	0.000	0.000	0.000	19.539	0.000	23.901	36.870	0.000	7.208	42.772	0.000	30.116	48.927	41.647	19.266	0.00	0.00	0.00	274.76	0.00	413.17	540.53	0.00	116.22	700.83	0.00	484.64	650.05	586.68	273.70	At1g65240	aspartic proteinase-like protein 2 [Medicago truncatula]	-	-	-	-	GO:0005911//cell-cell junction;GO:0031224//intrinsic component of membrane;GO:0044464//cell part	GO:0008233//peptidase activity	GO:0000160//phosphorelay signal transduction system;GO:0000302//response to reactive oxygen species;GO:0006281//DNA repair;GO:0006498//N-terminal protein lipidation;GO:0006625//protein targeting to peroxisome;GO:0009062//fatty acid catabolic process;GO:0009648//photoperiodism;GO:0016265//death;GO:0019941//modification-dependent protein catabolic process;GO:0030001//metal ion transport;GO:0048193/…	--
MS.gene51445	0.000	0.000	0.017	43.217	0.000	5.230	1.025	25.939	13.101	3.210	16.227	0.000	20.380	46.581	9.210	0.00	0.00	0.29	611.67	0.00	90.99	15.13	435.39	212.60	52.93	265.56	0.00	272.52	660.43	131.68	RNP1	heterogeneous nuclear ribonucleoprotein 1 [Medicago truncatula]	Genetic Information Processing	Translation	ko03015//mRNA surveillance pathway	K14411	-	GO:0003676//nucleic acid binding	-	--
MS.gene51511	0.501	0.255	0.000	4.771	2.342	2.614	3.441	2.091	5.548	1.840	2.237	6.221	4.012	2.928	4.213	8.37	4.28	0.00	63.62	36.98	42.85	47.83	33.07	84.83	28.59	34.50	94.93	50.55	39.11	56.75	OMA1	M48 family peptidase [Medicago truncatula]	-	-	-	-	-	GO:0016787//hydrolase activity	GO:0019538//protein metabolic process	--
MS.gene51874	0.000	0.000	0.000	7.238	2.623	2.125	17.984	19.190	4.655	19.041	10.661	40.854	14.519	10.678	32.263	0.00	0.00	0.00	110.34	47.35	39.83	285.81	346.93	81.37	338.22	187.91	712.70	209.11	163.07	496.86	impdh	inosine-5'-monophosphate dehydrogenase [Medicago truncatula]	Metabolism;Metabolism;Metabolism	Global and overview maps;Global and overview maps;Nucleotide metabolism	ko01100//Metabolic pathways;ko01110//Biosynthesis of secondary metabolites;ko00230//Purine metabolism	K00088;K00088;K00088	GO:0044444//cytoplasmic part	GO:0016616//oxidoreductase activity, acting on the CH-OH group of donors, NAD or NADP as acceptor;GO:0043169//cation binding	GO:0000097//sulfur amino acid biosynthetic process;GO:0006605//protein targeting;GO:0008380//RNA splicing;GO:0009152//purine ribonucleotide biosynthetic process;GO:0009451//RNA modification;GO:0009725//response to hormone	--
MS.gene51909	0.151	0.000	0.000	1.679	2.338	2.522	3.297	3.384	0.372	3.048	2.472	1.281	4.371	3.517	0.540	1.28	0.00	0.00	11.35	18.71	20.95	23.23	27.12	2.88	24.00	19.32	9.91	27.91	23.81	3.69	SIP1-2	aquaporin SIP1-2 [Medicago truncatula]	-	-	-	-	-	-	-	--
MS.gene51941	0.000	0.000	0.000	4.608	4.660	3.294	11.471	2.161	8.481	8.641	7.292	16.398	13.550	10.261	9.633	0.00	0.00	0.00	159.89	191.50	140.53	415.00	88.94	337.44	349.39	292.60	651.17	444.26	356.68	337.69	APY2	apyrase [Vigna unguiculata]	-	-	-	-	GO:0031224//intrinsic component of membrane;GO:0031984//organelle subcompartment;GO:0043231//intracellular membrane-bounded organelle;GO:0044421//extracellular region part	GO:0005515//protein binding;GO:0017110//nucleoside-diphosphatase activity;GO:0017111//nucleoside-triphosphatase activity;GO:0036094//small molecule binding;GO:0097159//organic cyclic compound binding;GO:1901363//heterocyclic compound binding	GO:0019321//pentose metabolic process;GO:0044707//single-multicellular organism process;GO:0050658//RNA transport	--
MS.gene51946	0.151	0.000	0.000	1.679	2.338	2.522	3.297	3.384	0.372	3.048	2.472	1.281	4.371	3.517	0.540	1.28	0.00	0.00	11.35	18.71	20.95	23.23	27.12	2.88	24.00	19.32	9.91	27.91	23.81	3.69	SIP1-2	aquaporin SIP1-2 [Medicago truncatula]	-	-	-	-	-	-	-	--
MS.gene52075	43.836	38.203	29.256	8.167	4.276	4.514	11.203	10.666	9.687	11.355	13.898	11.276	11.822	15.409	11.642	336.48	294.04	210.39	50.00	31.00	33.97	71.50	77.44	68.00	81.00	98.38	79.00	68.38	94.50	72.00	GRP-2	glycine-rich protein 2-like [Medicago truncatula]	-	-	-	-	GO:0043231//intracellular membrane-bounded organelle;GO:0044444//cytoplasmic part	GO:0003676//nucleic acid binding;GO:0046872//metal ion binding	GO:0009409//response to cold;GO:0010468//regulation of gene expression;GO:0032392//DNA geometric change;GO:0048608//reproductive structure development	CSD
MS.gene52509	218.942	223.579	137.318	56.896	64.056	41.714	39.416	20.761	30.589	48.705	22.042	59.672	37.666	8.421	50.777	898.52	920.04	527.97	186.23	248.29	167.84	134.50	80.59	114.80	185.75	83.42	223.51	116.48	27.61	167.90	GRXC6	glutaredoxin-C6 [Medicago truncatula]	-	-	-	-	GO:0005576//extracellular region;GO:0016020//membrane;GO:0043231//intracellular membrane-bounded organelle;GO:0044444//cytoplasmic part	GO:0015036//disulfide oxidoreductase activity	GO:0006091//generation of precursor metabolites and energy;GO:0019725//cellular homeostasis;GO:0044710//single-organism metabolic process	--
MS.gene52680	0.000	0.000	0.000	7.836	3.967	18.574	32.477	0.000	15.517	53.804	43.481	56.885	2.606	0.840	0.980	0.00	0.00	0.00	67.21	40.29	195.83	290.39	0.00	152.60	537.70	431.21	558.33	21.12	7.22	8.49	XTH23	probable xyloglucan endotransglucosylase/hydrolase protein 23 [Medicago truncatula]	Environmental Information Processing	Signal transduction	ko04075//Plant hormone signal transduction	K14504	GO:0005576//extracellular region;GO:0030312//external encapsulating structure	GO:0016758//transferase activity, transferring hexosyl groups;GO:0016787//hydrolase activity	GO:0044042//glucan metabolic process;GO:0045229//external encapsulating structure organization	--
MS.gene52692	0.000	0.000	0.000	0.317	2.165	4.901	8.701	0.119	2.980	4.755	5.052	3.243	5.854	6.491	0.590	0.00	0.00	0.00	7.02	56.80	133.48	200.96	3.12	75.71	122.74	129.41	82.23	122.54	144.06	13.20	--	regulator of MON1-CCZ1 complex [Medicago truncatula]	-	-	-	-	-	-	-	--
MS.gene53511	13.814	17.165	10.100	1.472	1.119	1.138	1.606	2.056	1.241	1.196	0.601	0.228	3.513	1.037	1.146	35.17	43.82	24.09	2.99	2.69	2.84	3.40	4.95	2.89	2.83	1.41	0.53	6.74	2.11	2.35	NOI4	RPM1-interacting protein 4 [Medicago truncatula]	-	-	-	-	GO:0031224//intrinsic component of membrane;GO:0043231//intracellular membrane-bounded organelle	-	GO:0001101//response to acid chemical;GO:0016192//vesicle-mediated transport;GO:0061024//membrane organization	--
MS.gene54045	0.000	0.000	0.000	2.681	1.280	0.514	4.890	1.779	3.659	1.233	1.303	2.945	0.000	1.583	1.848	0.00	0.00	0.00	229.76	129.93	54.15	436.96	180.85	359.55	123.09	129.14	288.85	0.00	135.92	160.03	--	protein MLP1 isoform X3 [Medicago truncatula]	-	-	-	-	-	-	-	--
MS.gene54325	3.468	3.179	5.624	0.000	0.000	0.000	0.000	0.000	0.000	0.000	0.000	0.000	0.000	0.000	0.000	47.97	44.09	72.88	0.00	0.00	0.00	0.00	0.00	0.00	0.00	0.00	0.00	0.00	0.00	0.00	At1g28590	GDSL esterase/lipase At1g28590 [Medicago truncatula]	-	-	-	-	GO:0030312//external encapsulating structure;GO:0043231//intracellular membrane-bounded organelle	GO:0016788//hydrolase activity, acting on ester bonds	-	--
MS.gene54772	0.000	0.000	0.000	1.460	0.998	0.747	0.617	0.737	0.941	0.645	2.431	0.985	1.896	1.258	0.321	0.00	0.00	0.00	59.78	48.40	37.61	26.34	35.81	44.17	30.76	115.11	46.13	73.36	51.59	13.29	ncor1	Myb DNA-binding domain protein [Medicago truncatula]	-	-	-	-	GO:0043231//intracellular membrane-bounded organelle	GO:0005488//binding	-	ARR-B
MS.gene54839	0.000	0.000	0.000	0.045	0.762	0.684	1.116	0.351	0.792	0.572	1.307	1.831	2.284	0.493	0.487	0.00	0.00	0.00	1.06	21.24	19.81	27.39	9.81	21.39	15.69	35.59	49.34	50.82	11.64	11.59	--	spindle pole body component 110 [Medicago truncatula]	-	-	-	-	-	-	-	--
MS.gene55844	0.000	0.000	0.000	18.486	75.014	43.563	5.323	63.426	29.960	31.788	27.435	0.000	36.858	55.293	52.978	0.00	0.00	0.00	232.51	1117.30	673.53	69.79	946.07	432.06	465.85	398.98	0.00	437.98	696.66	673.14	STY13	serine/threonine-protein kinase STY13 [Medicago truncatula]	-	-	-	-	GO:0016020//membrane;GO:0043231//intracellular membrane-bounded organelle	GO:0004702//receptor signaling protein serine/threonine kinase activity;GO:0032550//purine ribonucleoside binding	GO:0006486//protein glycosylation;GO:0006498//N-terminal protein lipidation;GO:0010015//root morphogenesis;GO:0032147//activation of protein kinase activity;GO:0044248//cellular catabolic process	--
MS.gene56215	0.000	0.000	0.000	5.159	2.675	4.384	4.295	2.592	5.421	2.808	0.355	1.835	3.522	3.942	3.120	0.00	0.00	0.00	96.78	59.42	101.10	84.00	57.67	116.60	61.37	7.69	39.40	62.43	74.09	59.13	CERK	ceramide kinase isoform X1 [Medicago truncatula]	Metabolism	Lipid metabolism	ko00600//Sphingolipid metabolism	K04715	-	GO:0001727//lipid kinase activity	GO:0006665//sphingolipid metabolic process;GO:0007186//G-protein coupled receptor signaling pathway;GO:0016265//death;GO:0016310//phosphorylation	--
MS.gene56853	0.000	0.000	0.000	0.272	0.737	0.742	0.522	0.668	0.478	1.703	0.445	1.109	0.483	1.484	0.399	0.00	0.00	0.00	9.18	29.41	30.74	18.33	26.68	18.47	66.89	17.36	42.77	15.38	50.09	13.60	RGI3	LRR receptor-like serine/threonine-protein kinase [Medicago truncatula]	-	-	-	-	GO:0031224//intrinsic component of membrane	GO:0004672//protein kinase activity;GO:0016628//oxidoreductase activity, acting on the CH-CH group of donors, NAD or NADP as acceptor;GO:0032550//purine ribonucleoside binding	GO:0006464//cellular protein modification process;GO:0006796//phosphate-containing compound metabolic process;GO:0044710//single-organism metabolic process	--
MS.gene57864	0.000	0.000	0.000	8.057	1.666	0.399	2.064	0.261	21.561	4.901	2.020	1.903	1.299	0.171	7.594	0.00	0.00	0.00	116.47	28.52	7.09	31.11	4.47	357.39	82.55	33.77	31.49	17.74	2.48	110.91	RCA1	ribulose bisphosphate carboxylase/oxygenase activase 2, chloroplastic [Medicago truncatula]	-	-	-	-	GO:0005576//extracellular region;GO:0009526//plastid envelope;GO:0009532//plastid stroma;GO:0030312//external encapsulating structure;GO:0044434//chloroplast part	GO:0008047//enzyme activator activity;GO:0032550//purine ribonucleoside binding	GO:0006091//generation of precursor metabolites and energy;GO:0006605//protein targeting;GO:0009617//response to bacterium;GO:0009620//response to fungus;GO:0009639//response to red or far red light;GO:0009642//response to light intensity;GO:0009696//salicylic acid metabolic process;GO:0009755//hormone-mediated signaling pathway;GO:0009863//salicylic acid mediated signaling pathway;GO:0010243//re…	--
MS.gene57905	0.000	0.000	0.000	0.397	0.259	1.714	1.465	1.993	0.469	1.232	0.636	1.705	1.170	1.172	0.835	0.00	0.00	0.00	5.42	4.19	28.74	20.83	32.24	7.34	19.57	10.03	26.61	15.07	16.01	11.51	CIPK21	CBL-interacting serine/threonine-protein kinase 21 [Medicago truncatula]	-	-	-	-	-	-	-	--
MS.gene58286	74.794	105.960	40.239	4.384	10.147	6.872	19.099	10.078	22.499	23.069	15.989	28.957	27.909	17.016	12.174	667.90	948.77	336.65	31.22	85.58	60.16	141.81	85.12	183.73	191.44	131.67	236.01	187.80	121.40	87.59	TPRP-F1	36.4 kDa proline-rich protein [Trifolium pratense]	-	-	-	-	GO:0005576//extracellular region;GO:0005911//cell-cell junction;GO:0044434//chloroplast part	GO:0005488//binding;GO:0016787//hydrolase activity	GO:0019538//protein metabolic process	--
MS.gene58287	74.794	105.960	40.239	4.384	10.147	6.872	19.099	10.078	22.499	23.069	15.989	28.957	27.909	17.016	12.174	667.90	948.77	336.65	31.22	85.58	60.16	141.81	85.12	183.73	191.44	131.67	236.01	187.80	121.40	87.59	TPRP-F1	36.4 kDa proline-rich protein [Trifolium pratense]	-	-	-	-	GO:0005576//extracellular region;GO:0005911//cell-cell junction;GO:0044434//chloroplast part	GO:0005488//binding;GO:0016787//hydrolase activity	GO:0019538//protein metabolic process	--
MS.gene58348	0.000	0.000	0.000	0.437	1.843	3.427	1.352	0.804	1.624	0.563	1.512	3.151	2.379	1.275	1.345	0.00	0.00	0.00	4.00	19.98	38.56	12.90	8.73	17.04	6.00	16.00	33.00	20.57	11.69	12.44	SDR1	(+)-neomenthol dehydrogenase isoform X1 [Medicago truncatula]	Metabolism;Metabolism	Global and overview maps;Metabolism of terpenoids and polyketides	ko01110//Biosynthesis of secondary metabolites;ko00902//Monoterpenoid biosynthesis	K15095;K15095	-	GO:0003824//catalytic activity	GO:0044710//single-organism metabolic process	--
MS.gene58764	0.863	1.286	1.232	17.213	3.091	8.251	31.393	13.928	15.076	4.496	4.643	5.990	7.148	4.888	5.057	12.10	18.08	16.18	192.50	40.94	113.43	366.00	184.72	193.31	58.58	60.04	76.66	75.52	54.76	57.13	--	G-box-binding factor 1-like protein, partial [Trifolium pratense]	-	-	-	-	GO:0043231//intracellular membrane-bounded organelle	GO:0000975//regulatory region DNA binding;GO:0001071//nucleic acid binding transcription factor activity	GO:0010468//regulation of gene expression;GO:0034645//cellular macromolecule biosynthetic process;GO:0042743//hydrogen peroxide metabolic process;GO:0050793//regulation of developmental process	bZIP
MS.gene58919	0.000	0.000	0.000	1.295	5.964	6.188	0.000	46.594	12.057	29.351	13.237	53.562	25.372	7.053	0.000	0.00	0.00	0.00	29.24	159.47	171.75	0.00	1247.66	312.14	772.16	345.59	1383.93	541.24	159.53	0.00	CUL1	cullin-1 [Medicago truncatula]	-	-	-	-	GO:0000151//ubiquitin ligase complex;GO:0000228//nuclear chromosome;GO:0015630//microtubule cytoskeleton;GO:0044444//cytoplasmic part	GO:0044389//ubiquitin-like protein ligase binding	GO:0000160//phosphorelay signal transduction system;GO:0001101//response to acid chemical;GO:0006498//N-terminal protein lipidation;GO:0006865//amino acid transport;GO:0007059//chromosome segregation;GO:0009755//hormone-mediated signaling pathway;GO:0009793//embryo development ending in seed dormancy;GO:0009888//tissue development;GO:0010467//gene expression;GO:0016482//cytoplasmic transport;GO:0…	--
MS.gene59125	0.702	0.245	0.000	11.375	7.410	20.134	23.785	32.117	5.589	10.155	1.785	11.764	24.513	28.323	37.215	10.11	3.54	0.00	130.66	100.80	284.28	284.82	437.51	73.61	135.91	23.71	154.63	266.02	325.89	431.84	LRK10	rust resistance kinase Lr10 [Medicago truncatula]	-	-	-	-	-	GO:0001871//pattern binding;GO:0004713//protein tyrosine kinase activity;GO:0032550//purine ribonucleoside binding	GO:0006468//protein phosphorylation	--
MS.gene59207	0.000	0.000	0.000	6.155	5.048	5.185	18.982	8.775	19.262	11.578	2.129	12.458	1.566	4.084	13.147	0.00	0.00	0.00	241.19	234.27	249.77	775.47	407.83	865.48	528.67	96.45	558.68	57.99	160.32	520.46	SPAC56F8.03	eukaryotic translation initiation factor 5b-like protein [Trifolium pratense]	Genetic Information Processing	Translation	ko03013//Nucleocytoplasmic transport	K03243	GO:0044464//cell part	GO:0008135//translation factor activity, RNA binding;GO:0017111//nucleoside-triphosphatase activity;GO:0032550//purine ribonucleoside binding	GO:0006412//translation	--
MS.gene60166	0.000	0.000	0.142	14.409	87.887	0.000	17.014	10.402	146.821	33.048	4.390	16.952	20.951	15.022	2.045	0.00	0.00	1.08	93.45	675.02	0.00	115.04	80.01	1091.83	249.74	32.92	125.82	128.38	97.60	13.40	XTH7	xyloglucan endotransglucosylase/hydrolase family protein [Medicago truncatula]	-	-	-	-	GO:0005576//extracellular region;GO:0030312//external encapsulating structure	GO:0016758//transferase activity, transferring hexosyl groups;GO:0016787//hydrolase activity	GO:0006970//response to osmotic stress;GO:0009414//response to water deprivation;GO:0019758//glycosinolate biosynthetic process;GO:0044042//glucan metabolic process;GO:0045229//external encapsulating structure organization	--
MS.gene61001	0.854	0.413	1.231	5.224	5.796	4.579	6.631	4.788	7.857	4.382	5.696	6.258	9.029	6.984	8.343	12.43	6.02	16.79	60.64	79.67	65.34	80.24	65.91	104.57	59.27	76.45	83.12	99.02	81.21	97.83	ITPK5	inositol-tetrakisphosphate 1-kinase 1 [Medicago truncatula]	Metabolism;Metabolism;Environmental Information Processing	Global and overview maps;Carbohydrate metabolism;Signal transduction	ko01100//Metabolic pathways;ko00562//Inositol phosphate metabolism;ko04070//Phosphatidylinositol signaling system	K00913;K00913;K00913	GO:0044444//cytoplasmic part	GO:0032550//purine ribonucleoside binding;GO:0046872//metal ion binding;GO:0051765//inositol tetrakisphosphate kinase activity;GO:0051766//inositol trisphosphate kinase activity	GO:0006020//inositol metabolic process;GO:0032958//inositol phosphate biosynthetic process	--
MS.gene61422	22.754	15.740	12.892	653.796	331.795	222.061	190.019	338.909	446.326	198.395	779.635	117.570	62.045	107.986	39.930	127.10	88.16	67.47	2912.75	1750.51	1216.12	882.55	1790.65	2279.94	1029.87	4016.17	599.40	261.16	481.93	179.71	MBF1C	multiprotein bridging factor 1b-like protein [Medicago truncatula]	-	-	-	-	GO:0043231//intracellular membrane-bounded organelle;GO:0043232//intracellular non-membrane-bounded organelle	GO:0001071//nucleic acid binding transcription factor activity;GO:0003677//DNA binding;GO:0003712//transcription cofactor activity	GO:0000160//phosphorelay signal transduction system;GO:0000302//response to reactive oxygen species;GO:0001101//response to acid chemical;GO:0006355//regulation of transcription, DNA-templated;GO:0009642//response to light intensity;GO:0009725//response to hormone;GO:0033554//cellular response to stress;GO:0044267//cellular protein metabolic process	--
MS.gene61768	0.046	0.062	0.050	0.585	0.956	0.125	1.162	2.501	1.198	3.123	0.910	3.269	0.374	0.957	2.584	1.93	2.59	1.96	19.57	37.84	5.12	40.49	99.16	45.90	121.66	35.16	125.04	11.82	32.04	87.27	PATROL1	protein unc-13 homolog isoform X2 [Cicer arietinum]	-	-	-	-	GO:0005911//cell-cell junction;GO:0043231//intracellular membrane-bounded organelle	-	GO:0000904//cell morphogenesis involved in differentiation;GO:0007015//actin filament organization;GO:0010468//regulation of gene expression	--
MS.gene62227	0.000	0.000	0.000	0.000	8.020	7.421	1.978	11.428	2.840	5.161	12.858	11.664	0.299	12.419	38.990	0.00	0.00	0.00	0.00	97.86	94.00	21.25	139.66	33.56	61.96	153.20	137.54	2.91	128.19	405.88	BIK1	serine/threonine-protein kinase BIK1 [Medicago truncatula]	-	-	-	-	GO:0005737//cytoplasm;GO:0016020//membrane;GO:0043231//intracellular membrane-bounded organelle;GO:0043232//intracellular non-membrane-bounded organelle	GO:0004672//protein kinase activity	GO:0002252//immune effector process;GO:0006468//protein phosphorylation;GO:0006605//protein targeting;GO:0007165//signal transduction;GO:0009620//response to fungus;GO:0009625//response to insect;GO:0010243//response to organonitrogen compound;GO:0043067//regulation of programmed cell death;GO:0046942//carboxylic acid transport;GO:0052166//positive regulation by symbiont of host innate immune res…	--
MS.gene62236	0.110	0.000	0.183	5.283	3.797	2.010	1.498	8.609	4.854	1.616	2.173	0.685	6.154	1.896	6.684	2.07	0.00	3.22	79.09	67.32	36.99	23.38	152.85	83.33	28.19	37.61	11.73	87.05	28.43	101.10	ITPK4	inositol 1,3,4-trisphosphate 5/6-kinase 4 [Medicago truncatula]	Metabolism;Metabolism	Global and overview maps;Carbohydrate metabolism	ko01100//Metabolic pathways;ko00562//Inositol phosphate metabolism	K01765;K01765	GO:0043231//intracellular membrane-bounded organelle;GO:0044444//cytoplasmic part	GO:0036094//small molecule binding;GO:0046872//metal ion binding;GO:0051766//inositol trisphosphate kinase activity;GO:0097159//organic cyclic compound binding;GO:1901363//heterocyclic compound binding	GO:0032958//inositol phosphate biosynthetic process	--
MS.gene62818	0.000	0.000	0.000	5.698	3.015	5.619	7.524	9.060	3.033	3.507	0.067	0.401	6.240	1.020	4.213	0.00	0.00	0.00	111.90	70.13	135.64	154.04	211.01	68.29	80.25	1.53	9.02	115.78	20.06	83.58	Cdc40	pre-mRNA-processing factor 17 isoform X1 [Medicago truncatula]	Genetic Information Processing	Transcription	ko03040//Spliceosome	K12816	-	-	GO:0008152//metabolic process	--
MS.gene62899	2.284	1.514	1.671	7.593	6.745	9.317	8.370	7.835	3.791	16.771	10.809	12.706	12.893	17.333	18.607	61.89	41.14	42.41	164.08	172.61	247.49	188.55	200.79	93.92	422.26	270.08	314.20	263.22	375.19	406.18	PGSIP8	Glycogenin-2 [Glycine soja]	-	-	-	-	GO:0030529//intracellular ribonucleoprotein complex	GO:0016740//transferase activity;GO:0052689//carboxylic ester hydrolase activity	GO:0071555//cell wall organization	--
MS.gene62903	0.703	0.331	0.364	5.099	4.113	5.734	4.241	7.859	1.250	3.382	5.455	5.547	2.251	3.237	5.211	37.70	17.80	18.29	218.21	208.46	301.66	189.21	398.85	61.35	168.61	269.94	271.65	91.01	138.75	225.27	SEC16B	protein transport protein SEC16B homolog [Medicago truncatula]	-	-	-	-	-	-	GO:0006461//protein complex assembly	--
MS.gene63188	0.074	0.071	0.000	0.203	1.945	0.604	9.505	19.819	3.805	16.759	4.824	1.555	9.752	18.504	0.373	1.28	1.23	0.00	2.80	31.76	10.24	136.65	324.12	60.16	269.27	76.91	24.54	127.05	255.61	5.20	AT59	pectate lyase [Medicago truncatula]	Metabolism;Metabolism	Global and overview maps;Carbohydrate metabolism	ko01100//Metabolic pathways;ko00040//Pentose and glucuronate interconversions	K01728;K01728	-	GO:0016837//carbon-oxygen lyase activity, acting on polysaccharides;GO:0043169//cation binding	GO:0000272//polysaccharide catabolic process;GO:0009664//plant-type cell wall organization	--
MS.gene63751	2.175	1.394	0.882	17.298	4.436	9.554	20.475	13.214	4.470	24.440	4.922	13.068	15.238	10.397	3.970	31.65	20.34	12.03	200.79	60.98	136.32	247.77	181.91	59.49	330.55	66.06	173.58	167.11	120.89	46.55	At1g78860	LOW QUALITY PROTEIN: epidermis-specific secreted glycoprotein EP1 [Medicago truncatula]	-	-	-	-	GO:0005576//extracellular region;GO:0005618//cell wall;GO:0005911//cell-cell junction;GO:0031090//organelle membrane;GO:0043231//intracellular membrane-bounded organelle;GO:0044444//cytoplasmic part	-	GO:0009725//response to hormone;GO:0044699//single-organism process	--
MS.gene63944	0.000	0.000	0.000	10.360	9.411	7.049	11.803	11.762	9.041	4.300	6.044	8.650	14.917	4.205	6.232	0.00	0.00	0.00	57.77	62.15	48.32	68.62	77.79	57.81	27.94	38.97	55.20	78.59	23.49	35.11	At3g02910	gamma-glutamylcyclotransferase [Trifolium pratense]	-	-	-	-	-	GO:0016740//transferase activity	GO:0009628//response to abiotic stimulus	--
MS.gene63985	0.114	0.000	0.000	0.157	2.517	3.093	4.810	0.725	4.094	1.384	0.118	10.424	3.422	4.247	3.162	3.43	0.00	0.00	3.76	71.46	91.15	120.20	20.60	112.54	38.67	3.27	285.96	77.50	101.98	76.57	IQD32	protein IQ-DOMAIN 32 [Medicago truncatula]	-	-	-	-	GO:0009526//plastid envelope;GO:0016020//membrane	-	GO:0000097//sulfur amino acid biosynthetic process;GO:0001101//response to acid chemical;GO:0009409//response to cold	--
MS.gene64029	1.115	1.992	0.532	11.191	5.605	5.227	7.918	4.461	7.908	6.643	4.237	5.723	4.150	8.407	7.377	18.00	32.26	8.05	144.15	85.50	82.76	106.32	68.14	116.79	99.70	63.11	84.35	50.50	108.47	95.99	SYT2	synaptotagmin-2 [Medicago truncatula]	-	-	-	-	GO:0005886//plasma membrane;GO:0005911//cell-cell junction;GO:0031090//organelle membrane;GO:0031224//intrinsic component of membrane;GO:0043231//intracellular membrane-bounded organelle	GO:0043169//cation binding	GO:0006605//protein targeting;GO:0006950//response to stress;GO:0007009//plasma membrane organization;GO:0016192//vesicle-mediated transport;GO:0046739//transport of virus in multicellular host;GO:0051707//response to other organism	--
MS.gene64535	0.031	0.000	0.000	0.587	2.184	1.241	1.072	0.269	0.708	2.737	2.247	4.079	1.109	2.475	2.945	2.38	0.00	0.00	35.81	157.90	93.14	68.19	19.44	49.58	194.66	158.57	284.90	63.98	151.35	181.61	PRT6	E3 ubiquitin-protein ligase PRT6 [Medicago truncatula]	-	-	-	-	-	GO:0003824//catalytic activity;GO:0046914//transition metal ion binding	GO:0001101//response to acid chemical;GO:0009845//seed germination;GO:0009894//regulation of catabolic process;GO:0019941//modification-dependent protein catabolic process;GO:0032446//protein modification by small protein conjugation	--
MS.gene64653	0.215	0.148	0.112	0.718	2.278	3.413	1.937	1.082	5.862	0.874	1.390	1.953	1.040	1.190	1.496	11.34	7.82	5.53	30.22	113.52	176.56	85.00	54.00	282.90	42.84	67.63	94.07	41.36	50.16	63.61	NRPC1	LOW QUALITY PROTEIN: DNA-directed RNA polymerase III subunit 1 [Medicago truncatula]	Genetic Information Processing	Transcription	ko03020//RNA polymerase	K03018	GO:0043231//intracellular membrane-bounded organelle	GO:0001882//nucleoside binding;GO:0003676//nucleic acid binding;GO:0034062//RNA polymerase activity;GO:0046914//transition metal ion binding	GO:0000723//telomere maintenance;GO:0003006//developmental process involved in reproduction;GO:0006281//DNA repair;GO:0006310//DNA recombination;GO:0007059//chromosome segregation;GO:0010212//response to ionizing radiation;GO:0010467//gene expression;GO:0032446//protein modification by small protein conjugation;GO:0032774//RNA biosynthetic process;GO:0032844//regulation of homeostatic process;GO:…	--
MS.gene64828	0.000	0.225	0.625	34.434	10.565	4.312	15.346	30.185	18.348	2.676	37.331	1.005	49.029	8.814	12.772	0.00	1.57	4.07	190.98	69.39	29.40	88.73	198.54	116.68	17.29	239.40	6.38	256.91	48.97	71.56	STR15	thiosulfate sulfurtransferase 16, chloroplastic [Medicago truncatula]	-	-	-	-	-	-	-	--
MS.gene65094	0.488	0.222	1.430	108.399	53.172	8.407	4.823	12.685	167.052	12.572	55.880	3.857	71.028	33.731	32.679	5.23	2.38	14.36	926.44	538.16	88.32	42.97	128.57	1637.02	125.20	552.22	37.72	573.53	288.79	282.15	DESI1	desumoylating isopeptidase 1 [Medicago truncatula]	-	-	-	-	GO:0044424//intracellular part	-	-	--
MS.gene65252	5.031	6.382	5.142	34.164	77.329	52.767	38.016	31.439	23.664	20.700	44.590	11.446	14.736	22.452	11.569	185.82	236.35	177.93	1006.43	2697.65	1910.81	1167.49	1098.36	799.30	710.52	1518.81	385.85	410.14	662.55	344.30	PHOT1	LOW QUALITY PROTEIN: phototropin-1 [Medicago truncatula]	-	-	-	-	GO:0005886//plasma membrane;GO:0043231//intracellular membrane-bounded organelle	GO:0004672//protein kinase activity;GO:0005515//protein binding;GO:0009881//photoreceptor activity;GO:0032550//purine ribonucleoside binding;GO:0032553//ribonucleotide binding	GO:0006468//protein phosphorylation;GO:0009606//tropism;GO:0009639//response to red or far red light;GO:0009642//response to light intensity;GO:0009902//chloroplast relocation;GO:0010360//negative regulation of anion channel activity;GO:0030522//intracellular receptor signaling pathway;GO:0034285//response to disaccharide;GO:0035556//intracellular signal transduction	--
MS.gene66255	0.297	0.498	0.535	8.316	7.566	8.992	2.155	4.252	13.950	4.245	3.399	2.293	3.282	1.921	2.892	5.74	9.65	9.69	128.29	138.21	170.52	34.66	77.79	246.75	76.31	60.63	40.47	47.83	29.69	45.07	CYP71D11	cytochrome P450 71D11 [Medicago truncatula]	-	-	-	-	-	GO:0016709//oxidoreductase activity, acting on paired donors, with incorporation or reduction of molecular oxygen, NAD(P)H as one donor, and incorporation of one atom of oxygen;GO:0046906//tetrapyrrole binding;GO:0046914//transition metal ion binding	GO:0044710//single-organism metabolic process	--
MS.gene66256	2.056	1.432	0.737	7.441	3.499	5.368	6.445	6.918	6.589	7.122	3.489	11.646	13.192	10.758	14.263	26.33	18.39	8.84	76.00	42.32	67.39	68.62	83.79	77.16	84.75	41.20	136.12	127.30	110.07	147.16	SAT3	serine acetyltransferase 1, chloroplastic [Medicago truncatula]	Metabolism;Metabolism;Metabolism;Metabolism;Metabolism;Metabolism	Global and overview maps;Global and overview maps;Global and overview maps;Global and overview maps;Amino acid metabolism;Energy metabolism	ko01100//Metabolic pathways;ko01110//Biosynthesis of secondary metabolites;ko01200//Carbon metabolism;ko01230//Biosynthesis of amino acids;ko00270//Cysteine and methionine metabolism;ko00920//Sulfur metabolism	K00640;K00640;K00640;K00640;K00640;K00640	GO:0009536//plastid;GO:0015630//microtubule cytoskeleton;GO:0032991//macromolecular complex	GO:0005198//structural molecule activity;GO:0016412//serine O-acyltransferase activity;GO:0017111//nucleoside-triphosphatase activity;GO:0032550//purine ribonucleoside binding;GO:0046914//transition metal ion binding	GO:0000097//sulfur amino acid biosynthetic process;GO:0001101//response to acid chemical;GO:0006563//L-serine metabolic process;GO:0006568//tryptophan metabolic process;GO:0006605//protein targeting;GO:0009267//cellular response to starvation;GO:0009683//indoleacetic acid metabolic process;GO:0009694//jasmonic acid metabolic process;GO:0009755//hormone-mediated signaling pathway;GO:0010038//respo…	--
MS.gene66292	4.875	5.572	4.106	15.946	13.420	14.743	20.211	20.373	15.628	10.597	12.697	12.924	10.981	17.014	13.811	60.76	69.64	47.95	158.51	157.98	180.16	209.45	240.18	178.13	122.74	145.94	147.02	103.13	169.43	138.69	cemA	chloroplast envelope membrane protein [Medicago truncatula]	-	-	-	-	GO:0031224//intrinsic component of membrane	-	-	--
MS.gene66462	0.896	2.614	1.632	9.038	12.787	10.505	7.828	7.588	13.374	6.617	8.672	11.368	4.968	10.251	7.931	11.37	33.27	19.41	91.49	153.28	130.72	82.61	91.09	155.23	78.05	101.50	131.69	47.51	103.95	81.10	--	A-kinase anchor protein 17B [Medicago truncatula]	-	-	-	-	-	-	-	--
MS.gene66771	1.741	4.182	9.148	124.137	127.122	93.140	135.616	47.856	57.058	25.987	45.791	53.142	28.510	43.082	46.368	11.05	26.61	54.39	628.29	761.93	579.48	715.57	287.25	331.12	153.25	267.98	307.79	136.33	218.43	237.08	SAP4	zinc finger A20 and AN1 domain-containing stress-associated protein 3 [Medicago truncatula]	-	-	-	-	-	GO:0046914//transition metal ion binding	-	--
MS.gene67609	0.000	0.143	0.446	2.331	4.181	2.616	32.360	11.386	3.754	14.713	14.301	12.917	5.996	4.948	6.609	0.00	1.00	2.92	13.00	27.61	17.93	188.13	75.30	24.00	95.60	92.21	82.43	31.59	27.64	37.23	--	DUF241 domain protein [Medicago truncatula]	-	-	-	-	-	-	-	--
MS.gene67647	0.000	0.000	0.000	4.682	0.763	6.619	3.272	8.845	0.608	3.717	2.254	2.278	0.559	5.436	3.724	0.00	0.00	0.00	53.49	10.33	92.96	38.98	119.85	7.96	49.49	29.78	29.79	6.03	62.22	42.99	FMO1	flavin-binding monooxygenase-like protein [Medicago truncatula]	-	-	-	-	-	GO:0000166//nucleotide binding;GO:0016709//oxidoreductase activity, acting on paired donors, with incorporation or reduction of molecular oxygen, NAD(P)H as one donor, and incorporation of one atom of oxygen	GO:0044710//single-organism metabolic process	--
MS.gene69251	0.000	0.000	0.000	11.656	12.095	10.396	13.907	22.532	11.663	1.553	14.772	0.093	16.947	20.541	7.062	0.00	0.00	0.00	109.51	134.57	120.06	136.21	251.06	125.64	17.00	160.47	1.00	150.43	193.32	67.03	RPN8A	26S proteasome non-ATPase regulatory subunit 7 homolog A [Medicago truncatula]	Genetic Information Processing	Folding, sorting and degradation	ko03050//Proteasome	K03038	GO:0005838//proteasome regulatory particle;GO:0043231//intracellular membrane-bounded organelle;GO:0044444//cytoplasmic part	-	GO:0001558//regulation of cell growth;GO:0006511//ubiquitin-dependent protein catabolic process;GO:0006952//defense response;GO:0009062//fatty acid catabolic process;GO:0009404//toxin metabolic process;GO:0009793//embryo development ending in seed dormancy;GO:0009887//organ morphogenesis;GO:0035966//response to topologically incorrect protein;GO:0043248//proteasome assembly;GO:0044786//cell cycle…	--
MS.gene69728	2.749	1.843	1.453	256.390	11.175	55.055	38.794	33.976	18.709	78.022	171.136	50.909	28.611	35.047	73.887	76.57	51.47	37.91	5695.72	293.99	1503.46	898.44	895.14	476.54	2019.56	4395.92	1294.21	600.50	779.93	1658.19	At1g62810	primary amine oxidase [Medicago truncatula]	Metabolism;Metabolism;Metabolism;Metabolism;Metabolism;Metabolism;Metabolism;Metabolism	Global and overview maps;Global and overview maps;Amino acid metabolism;Metabolism of other amino acids;Amino acid metabolism;Amino acid metabolism;Biosynthesis of other secondary metabolites;Biosynthesis of other secondary metabolites	ko01100//Metabolic pathways;ko01110//Biosynthesis of secondary metabolites;ko00260//Glycine, serine and threonine metabolism;ko00410//beta-Alanine metabolism;ko00350//Tyrosine metabolism;ko00360//Phenylalanine metabolism;ko00960//Tropane, piperidine and pyridine alkaloid biosynthesis;ko00950//Isoquinoline alkaloid biosynthesis	K00276;K00276;K00276;K00276;K00276;K00276;K00276;K00276	-	GO:0016641//oxidoreductase activity, acting on the CH-NH2 group of donors, oxygen as acceptor;GO:0046914//transition metal ion binding;GO:0048037//cofactor binding	GO:0044710//single-organism metabolic process;GO:1901564//organonitrogen compound metabolic process	--
MS.gene70164	16.060	17.874	14.625	2.256	3.856	2.091	3.406	5.299	2.072	2.484	4.264	6.865	5.588	2.553	2.977	64.08	71.51	54.67	7.18	14.53	8.18	11.30	20.00	7.56	9.21	15.69	25.00	16.80	8.14	9.57	--	auxin-responsive protein SAUR32 [Medicago truncatula]	Environmental Information Processing	Signal transduction	ko04075//Plant hormone signal transduction	K14488	-	-	-	--
MS.gene70265	10.024	5.419	0.160	0.000	0.000	0.000	0.331	0.266	0.090	0.315	0.000	0.143	0.000	0.000	0.000	171.03	92.71	2.55	0.00	0.00	0.00	4.70	4.29	1.41	4.99	0.00	2.22	0.00	0.00	0.00	--	fasciclin-like arabinogalactan protein [Medicago truncatula]	-	-	-	-	-	-	-	--
MS.gene70586	69.212	71.026	47.125	9.703	10.049	12.291	16.333	14.217	20.871	17.209	26.285	18.070	13.236	14.996	13.438	239.33	246.27	152.67	26.76	32.82	41.67	46.96	46.50	66.00	55.30	83.82	57.03	34.49	41.43	37.44	--	NADH-ubiquinone reductase complex 1 MLRQ subunit [Spatholobus suberectus]	-	-	-	-	GO:0042579//microbody	-	GO:0010260//organ senescence	--
MS.gene70707	0.000	0.000	0.000	2.656	0.395	1.014	9.308	17.916	2.979	19.136	18.102	16.450	3.678	18.957	9.358	0.00	0.00	0.00	22.22	3.91	10.43	81.17	177.73	28.57	186.51	175.08	157.46	29.07	158.85	79.08	CP31A	28 kDa ribonucleoprotein, chloroplastic [Medicago truncatula]	-	-	-	-	GO:0009526//plastid envelope;GO:0009532//plastid stroma;GO:0032991//macromolecular complex;GO:0044423//virion part	GO:0008187//poly-pyrimidine tract binding;GO:0036094//small molecule binding	GO:0005982//starch metabolic process;GO:0005984//disaccharide metabolic process;GO:0006090//pyruvate metabolic process;GO:0006091//generation of precursor metabolites and energy;GO:0006396//RNA processing;GO:0006739//NADP metabolic process;GO:0009617//response to bacterium;GO:0009668//plastid membrane organization;GO:0009696//salicylic acid metabolic process;GO:0045087//innate immune response	--
MS.gene70835	15.995	18.538	23.102	79.502	156.623	54.135	97.264	115.110	91.312	124.442	138.294	112.334	62.708	65.969	137.895	197.54	229.56	267.29	783.08	1826.90	655.47	998.76	1344.64	1031.25	1428.19	1575.04	1266.19	583.56	650.91	1372.12	--	late embryogenesis abundant protein [Medicago truncatula]	-	-	-	-	GO:0005911//cell-cell junction;GO:0016020//membrane;GO:0043231//intracellular membrane-bounded organelle;GO:0044444//cytoplasmic part	-	GO:0000097//sulfur amino acid biosynthetic process;GO:0006006//glucose metabolic process;GO:0006090//pyruvate metabolic process;GO:0006970//response to osmotic stress;GO:0009414//response to water deprivation;GO:0016192//vesicle-mediated transport;GO:0032989//cellular component morphogenesis;GO:0040007//growth	--
MS.gene71607	47.004	37.586	25.968	4.251	1.311	5.738	10.564	7.103	8.061	11.261	9.400	7.877	10.683	8.820	5.380	151.82	121.73	78.58	10.95	4.00	18.17	28.37	21.70	23.81	33.80	28.00	23.22	26.00	22.76	14.00	--	cysteine-rich and transmembrane domain-containing protein WIH2 [Medicago truncatula]	-	-	-	-	-	-	-	--
MS.gene71651	0.000	0.130	0.250	2.408	16.452	5.355	32.635	10.006	4.422	4.361	0.986	6.126	1.012	5.715	1.248	0.00	2.59	4.65	38.17	308.81	104.34	539.28	188.09	80.36	80.54	18.07	111.11	15.15	90.75	19.98	--	PREDICTED: LOW QUALITY PROTEIN [Prunus dulcis]	-	-	-	-	-	-	GO:0032958//inositol phosphate biosynthetic process	--
MS.gene71667	1.935	4.025	1.888	20.657	41.267	12.857	64.032	66.341	38.402	16.003	14.628	24.835	7.337	16.884	11.734	35.00	73.00	32.00	298.00	705.00	228.00	963.00	1135.00	635.20	269.00	244.00	410.00	100.00	244.00	171.00	UGT84A13	gallate 1-beta-glucosyltransferase [Medicago truncatula]	Metabolism	Biosynthesis of other secondary metabolites	ko00942//Anthocyanin biosynthesis	K12338	-	-	-	--
MS.gene71756	10.564	13.649	2.502	77.280	58.623	23.517	152.278	74.213	66.087	65.440	45.093	73.455	43.228	62.422	58.732	171.01	221.55	37.94	997.75	896.31	373.24	2049.61	1136.31	978.31	984.44	673.16	1085.26	527.30	807.32	766.03	PSS1	CDP-diacylglycerol--serine O-phosphatidyltransferase 1 isoform X2 [Medicago truncatula]	Metabolism;Metabolism;Metabolism	Global and overview maps;Global and overview maps;Lipid metabolism	ko01100//Metabolic pathways;ko01110//Biosynthesis of secondary metabolites;ko00564//Glycerophospholipid metabolism	K08730;K08730;K08730	GO:0031090//organelle membrane	-	GO:0006658//phosphatidylserine metabolic process	--
MS.gene71844	0.122	0.133	0.000	41.041	0.000	2.532	13.050	47.812	18.892	9.103	31.884	34.743	4.402	30.224	5.996	1.84	2.01	0.00	495.05	0.00	37.55	164.11	683.96	261.29	127.94	444.69	479.57	50.17	365.20	73.07	RAD23C	ubiquitin receptor RAD23c [Medicago truncatula]	Genetic Information Processing;Genetic Information Processing	Folding, sorting and degradation;Replication and repair	ko04141//Protein processing in endoplasmic reticulum;ko03420//Nucleotide excision repair	K10839;K10839	GO:0043231//intracellular membrane-bounded organelle;GO:0044444//cytoplasmic part	GO:0032403//protein complex binding;GO:0043130//ubiquitin binding	GO:0000280//nuclear division;GO:0006281//DNA repair;GO:0006511//ubiquitin-dependent protein catabolic process	--
MS.gene71922	0.727	0.694	0.253	3.837	1.961	2.145	6.678	2.908	6.083	6.251	5.833	7.190	4.463	7.068	5.462	21.30	20.38	6.95	89.66	54.27	61.62	162.67	80.58	162.97	170.19	157.59	192.27	98.53	165.45	128.94	ORP2A	oxysterol-binding protein-related protein 2A isoform X1 [Medicago truncatula]	-	-	-	-	-	-	-	--
MS.gene72031	0.000	0.000	0.000	3.243	7.006	1.902	3.391	4.396	5.051	1.575	0.971	3.546	1.359	3.334	2.346	0.00	0.00	0.00	17.10	43.75	12.33	18.64	27.49	30.54	9.68	5.92	21.40	6.77	17.61	12.50	--	lachrymatory-factor synthase [Medicago truncatula]	-	-	-	-	-	-	-	--
MS.gene72914	0.000	0.000	0.000	2.230	2.064	2.578	4.079	2.608	3.666	4.007	5.197	3.490	5.279	6.706	2.470	0.00	0.00	0.00	24.01	26.32	34.13	45.79	33.31	45.27	50.28	64.71	43.01	53.71	72.34	26.87	BPM2	PREDICTED: BTB/POZ and MATH domain-containing protein 2 isoform X2 [Vigna angularis]	-	-	-	-	GO:0043231//intracellular membrane-bounded organelle	GO:0005488//binding	GO:0006402//mRNA catabolic process;GO:0009414//response to water deprivation;GO:0009651//response to salt stress;GO:0032446//protein modification by small protein conjugation	--
MS.gene73134	0.000	0.000	0.082	12.842	17.114	18.504	6.085	14.633	34.372	9.502	8.101	20.110	6.174	12.212	15.636	0.00	0.00	1.50	200.05	315.71	354.33	98.82	270.34	613.93	172.47	145.91	358.49	90.87	190.56	246.07	At1g04970	LBP/BPI/CETP family, carboxy-terminal domain protein [Trifolium pratense]	-	-	-	-	GO:0031090//organelle membrane;GO:0043231//intracellular membrane-bounded organelle	GO:0005488//binding	-	--
MS.gene73177	1.438	1.225	0.522	0.000	0.046	0.000	0.105	0.000	0.000	0.000	0.000	0.000	0.097	0.000	0.000	33.00	28.19	11.22	0.00	1.00	0.00	2.00	0.00	0.00	0.00	0.00	0.00	1.67	0.00	0.00	--	ankyrin repeat plant-like protein [Medicago truncatula]	-	-	-	-	-	-	-	--
MS.gene73446	1.476	2.800	1.908	3.961	25.170	32.833	29.834	28.503	38.612	9.841	22.586	8.886	16.970	24.459	16.866	19.63	37.34	23.78	42.02	316.18	428.12	329.92	358.56	469.62	121.63	277.02	107.87	170.07	259.90	180.73	TATC	sec-independent protein translocase protein TATC, chloroplastic [Medicago truncatula]	Genetic Information Processing	Folding, sorting and degradation	ko03060//Protein export	K03118	GO:0016021//integral component of membrane;GO:0043234//protein complex;GO:0044434//chloroplast part	GO:0015291//secondary active transmembrane transporter activity	GO:0005982//starch metabolic process;GO:0005984//disaccharide metabolic process;GO:0006355//regulation of transcription, DNA-templated;GO:0006612//protein targeting to membrane;GO:0009566//fertilization;GO:0009658//chloroplast organization;GO:0009668//plastid membrane organization;GO:0016072//rRNA metabolic process;GO:0031399//regulation of protein modification process;GO:0043623//cellular protei…	--
MS.gene74060	37.084	22.119	19.740	121.937	272.683	186.150	154.120	276.001	349.674	420.924	333.878	134.549	504.102	45.521	328.803	914.56	546.98	456.08	2398.42	6351.56	4500.86	3160.31	6438.22	7886.08	9646.81	7593.39	3028.52	9367.91	896.93	6533.44	HSP70-4	heat shock cognate 70 kDa protein 2 [Medicago truncatula]	Genetic Information Processing;Genetic Information Processing;Cellular Processes	Folding, sorting and degradation;Transcription;Transport and catabolism	ko04141//Protein processing in endoplasmic reticulum;ko03040//Spliceosome;ko04144//Endocytosis	K03283;K03283;K03283	GO:0005576//extracellular region;GO:0005840//ribosome;GO:0005911//cell-cell junction;GO:0009536//plastid;GO:0030312//external encapsulating structure;GO:0031090//organelle membrane;GO:0044428//nuclear part	GO:0016628//oxidoreductase activity, acting on the CH-CH group of donors, NAD or NADP as acceptor;GO:0032550//purine ribonucleoside binding;GO:0044389//ubiquitin-like protein ligase binding	GO:0000302//response to reactive oxygen species;GO:0006006//glucose metabolic process;GO:0006090//pyruvate metabolic process;GO:0006970//response to osmotic stress;GO:0009617//response to bacterium;GO:0009620//response to fungus;GO:0009642//response to light intensity;GO:0010029//regulation of seed germination;GO:0010038//response to metal ion;GO:0010118//stomatal movement;GO:0010468//regulation …	--
MS.gene74184	0.212	0.070	0.142	13.217	15.736	11.818	69.093	5.640	15.243	33.700	22.786	54.302	40.979	15.209	4.547	3.87	1.28	2.43	192.28	271.09	211.33	1047.86	97.31	254.25	571.22	383.27	903.99	563.23	221.63	66.83	At1g56190	phosphoglycerate kinase 3, cytosolic [Medicago truncatula]	Metabolism;Metabolism;Metabolism;Metabolism;Metabolism;Metabolism	Global and overview maps;Global and overview maps;Global and overview maps;Global and overview maps;Carbohydrate metabolism;Energy metabolism	ko01100//Metabolic pathways;ko01110//Biosynthesis of secondary metabolites;ko01200//Carbon metabolism;ko01230//Biosynthesis of amino acids;ko00010//Glycolysis / Gluconeogenesis;ko00710//Carbon fixation by Calvin cycle	K00927;K00927;K00927;K00927;K00927;K00927	GO:0005576//extracellular region;GO:0005911//cell-cell junction;GO:0009526//plastid envelope;GO:0009532//plastid stroma;GO:0030312//external encapsulating structure;GO:0031090//organelle membrane	GO:0016301//kinase activity;GO:0032550//purine ribonucleoside binding	GO:0000097//sulfur amino acid biosynthetic process;GO:0003006//developmental process involved in reproduction;GO:0005982//starch metabolic process;GO:0005984//disaccharide metabolic process;GO:0006090//pyruvate metabolic process;GO:0006091//generation of precursor metabolites and energy;GO:0006739//NADP metabolic process;GO:0006873//cellular ion homeostasis;GO:0009617//response to bacterium;GO:00…	--
MS.gene74235	0.000	0.000	0.000	3.012	4.744	2.560	10.298	5.551	2.415	0.835	3.821	5.503	1.537	2.861	2.062	0.00	0.00	0.00	173.26	323.19	181.05	617.55	378.69	159.28	55.99	254.12	362.21	83.54	164.85	119.84	CALS9	callose synthase 9 [Medicago truncatula]	-	-	-	-	GO:0031224//intrinsic component of membrane	GO:0035251//UDP-glucosyltransferase activity	GO:0006074//(1->3)-beta-D-glucan metabolic process;GO:0022604//regulation of cell morphogenesis	--
MS.gene74260	0.000	0.000	0.000	0.842	0.202	0.449	7.446	1.618	1.011	2.950	1.433	1.724	3.936	1.248	3.666	0.00	0.00	0.00	16.17	4.59	10.61	149.16	36.86	22.28	66.04	31.84	37.91	71.45	24.02	71.17	KU70	ATP-dependent DNA helicase 2 subunit KU70 [Medicago truncatula]	Genetic Information Processing	Replication and repair	ko03450//Non-homologous end-joining	K10884	GO:0043231//intracellular membrane-bounded organelle;GO:0043234//protein complex	GO:0003678//DNA helicase activity;GO:0032550//purine ribonucleoside binding;GO:0043565//sequence-specific DNA binding;GO:0043566//structure-specific DNA binding	GO:0000726//non-recombinational repair;GO:0032392//DNA geometric change	--
MS.gene74985	0.000	0.000	0.000	37.167	20.984	34.048	10.451	22.849	12.644	5.792	5.101	27.761	2.683	21.562	6.673	0.00	0.00	0.00	270.34	180.75	304.43	79.25	197.10	105.45	49.09	42.90	231.07	18.44	157.11	49.03	VAMP727	vesicle-associated membrane protein 72 [Vigna unguiculata]	-	-	-	-	GO:0031224//intrinsic component of membrane;GO:0043231//intracellular membrane-bounded organelle;GO:0043234//protein complex	-	GO:0006605//protein targeting;GO:0006996//organelle organization;GO:0016192//vesicle-mediated transport	--
MS.gene75468	0.000	0.000	0.000	11.195	16.507	5.976	17.287	0.000	6.403	7.421	14.288	16.626	26.875	16.777	5.502	0.00	0.00	0.00	453.96	792.67	297.91	730.81	0.00	297.71	350.62	669.94	771.52	1029.63	681.49	225.38	ABCD1	ABC transporter D family member 1 [Medicago truncatula]	-	-	-	-	GO:0031224//intrinsic component of membrane	GO:0032550//purine ribonucleoside binding;GO:0042626//ATPase activity, coupled to transmembrane movement of substances	GO:0015893//drug transport;GO:0044763//single-organism cellular process	--
MS.gene75658	0.000	0.041	0.000	0.268	1.634	1.530	3.788	5.994	1.202	0.760	5.396	1.665	0.149	1.354	3.414	0.00	1.25	0.00	6.44	46.50	45.20	94.91	170.83	33.13	21.28	149.96	45.79	3.39	32.59	82.88	AKHSDH2	bifunctional aspartokinase/homoserine dehydrogenase 2, chloroplastic isoform X1 [Medicago truncatula]	Metabolism;Metabolism;Metabolism;Metabolism;Metabolism;Metabolism;Metabolism	Global and overview maps;Global and overview maps;Global and overview maps;Amino acid metabolism;Amino acid metabolism;Amino acid metabolism;Biosynthesis of other secondary metabolites	ko01100//Metabolic pathways;ko01110//Biosynthesis of secondary metabolites;ko01230//Biosynthesis of amino acids;ko00270//Cysteine and methionine metabolism;ko00260//Glycine, serine and threonine metabolism;ko00300//Lysine biosynthesis;ko00261//Monobactam biosynthesis	K12524;K12524;K12524;K12524;K12524;K12524;K12524	GO:0009532//plastid stroma	GO:0000166//nucleotide binding;GO:0016616//oxidoreductase activity, acting on the CH-OH group of donors, NAD or NADP as acceptor;GO:0016774//phosphotransferase activity, carboxyl group as acceptor;GO:0031406//carboxylic acid binding;GO:0032550//purine ribonucleoside binding	GO:0000097//sulfur amino acid biosynthetic process;GO:0005982//starch metabolic process;GO:0005984//disaccharide metabolic process;GO:0006163//purine nucleotide metabolic process;GO:0006566//threonine metabolic process;GO:0009085//lysine biosynthetic process;GO:0009893//positive regulation of metabolic process;GO:0019758//glycosinolate biosynthetic process	--
MS.gene75815	0.000	0.000	0.093	1.513	1.579	0.988	1.481	0.604	1.681	0.686	0.731	1.506	0.929	1.331	1.021	0.00	0.00	1.00	13.80	17.06	11.08	14.08	6.53	17.58	7.29	7.71	15.72	8.01	12.16	9.41	MTERF1	transcription termination factor MTEF1, chloroplastic [Medicago truncatula]	-	-	-	-	GO:0009536//plastid	-	GO:0010468//regulation of gene expression	mTERF
MS.gene76140	117.216	133.421	38.041	10.831	12.328	8.202	18.049	16.904	4.669	25.750	15.840	20.388	26.643	6.004	14.893	1175.89	1342.09	357.53	86.66	116.81	80.67	150.55	160.40	42.83	240.06	146.54	186.67	201.40	48.12	120.38	--	NDR1/HIN1-like protein 6 [Medicago truncatula]	-	-	-	-	GO:0005911//cell-cell junction;GO:0016020//membrane	-	-	--
MS.gene76811	0.000	0.000	0.000	5.209	9.286	7.496	15.951	6.021	0.000	15.456	11.477	13.098	5.363	0.000	17.598	0.00	0.00	0.00	55.25	116.65	97.74	176.39	75.74	0.00	191.03	140.77	158.99	53.75	0.00	188.58	G9	polygalactorunase PG11 precursor [Medicago sativa]	Metabolism;Metabolism	Global and overview maps;Carbohydrate metabolism	ko01100//Metabolic pathways;ko00040//Pentose and glucuronate interconversions	K01213;K01213	GO:0030312//external encapsulating structure	GO:0004553//hydrolase activity, hydrolyzing O-glycosyl compounds	GO:0044238//primary metabolic process;GO:0045229//external encapsulating structure organization	--
MS.gene76899	0.000	0.000	0.000	2.857	0.618	1.935	0.000	14.009	9.986	2.035	6.918	3.384	15.459	0.766	4.601	0.00	0.00	0.00	20.00	5.12	16.65	0.00	116.31	80.16	16.60	56.00	27.11	102.25	5.37	32.54	--	polygalacturonase inhibitor [Medicago truncatula]	-	-	-	-	GO:0005618//cell wall;GO:0044424//intracellular part	-	GO:0006952//defense response;GO:0009755//hormone-mediated signaling pathway;GO:0071229//cellular response to acid chemical;GO:1901701//cellular response to oxygen-containing compound	--
MS.gene77392	0.000	0.000	0.000	12.567	4.624	0.000	21.248	13.897	12.287	13.460	2.367	4.055	9.673	0.494	12.161	0.00	0.00	0.00	121.88	53.11	0.00	214.83	159.84	136.63	152.10	26.54	45.00	88.63	4.80	119.15	BRIX1-2	ribosome biogenesis protein BRX1 homolog 2 [Medicago truncatula]	-	-	-	-	-	-	-	--
MS.gene77545	52.090	59.075	58.345	8.191	10.751	15.753	9.166	12.026	11.471	10.453	11.676	9.555	23.497	14.121	18.250	1781.44	2025.81	1869.42	223.41	347.26	528.19	260.63	389.01	358.77	332.22	368.25	298.25	605.52	385.84	502.89	TMK4	receptor-like kinase TMK4 [Medicago truncatula]	-	-	-	-	-	-	-	--
MS.gene78406	0.000	0.000	0.000	3.550	2.066	3.563	6.006	6.970	4.993	4.514	4.501	5.666	2.500	1.674	4.483	0.00	0.00	0.00	18.40	12.68	22.70	32.45	42.84	29.67	27.26	26.97	33.60	12.24	8.69	23.47	--	PREDICTED: transmembrane [Prunus dulcis]	-	-	-	-	GO:0044434//chloroplast part	-	GO:0009987//cellular process;GO:0044767//single-organism developmental process	--
MS.gene78476	0.000	0.000	0.000	4.031	4.975	1.225	5.798	5.892	4.858	14.333	7.651	7.706	7.831	16.440	10.448	0.00	0.00	0.00	21.87	31.96	8.17	32.79	37.91	30.22	90.60	47.99	47.84	40.14	89.34	57.26	PRMT14	probable histone-arginine methyltransferase 1.3 isoform X1 [Medicago truncatula]	-	-	-	-	-	-	-	--
MS.gene79582	1.253	2.974	1.641	8.001	6.378	10.514	13.105	29.556	17.543	14.451	10.047	7.808	11.042	10.454	4.657	63.13	150.26	77.45	321.55	303.55	519.42	549.06	1408.62	808.33	676.69	466.87	359.08	419.26	420.85	189.07	TPS7	receptor-like protein 7 [Medicago truncatula]	Metabolism;Metabolism	Global and overview maps;Metabolism of terpenoids and polyketides	ko01110//Biosynthesis of secondary metabolites;ko00909//Sesquiterpenoid and triterpenoid biosynthesis	K14173;K14173	-	GO:0016838//carbon-oxygen lyase activity, acting on phosphates;GO:0043169//cation binding	GO:0006796//phosphate-containing compound metabolic process	--
MS.gene79762	0.498	0.493	1.017	5.984	5.951	4.077	2.740	3.924	2.966	6.505	3.485	7.537	2.730	4.238	2.504	8.86	8.80	16.95	84.87	99.95	71.08	40.52	66.00	48.23	107.50	57.15	122.34	36.58	60.21	35.88	STR4	rhodanese-like domain-containing protein 4, chloroplastic [Medicago truncatula]	-	-	-	-	GO:0009526//plastid envelope;GO:0016020//membrane;GO:0031976//plastid thylakoid;GO:0044434//chloroplast part	GO:0005488//binding	GO:0000097//sulfur amino acid biosynthetic process;GO:0006090//pyruvate metabolic process;GO:0006544//glycine metabolic process;GO:0006605//protein targeting;GO:0006633//fatty acid biosynthetic process;GO:0006732//coenzyme metabolic process;GO:0006753//nucleoside phosphate metabolic process;GO:0006779//porphyrin-containing compound biosynthetic process;GO:0009617//response to bacterium;GO:0009620…	--
MS.gene79905	0.000	0.000	0.323	2.356	7.369	3.333	3.294	4.089	2.626	4.473	2.658	2.491	5.135	6.904	3.107	0.00	0.00	8.28	51.42	190.42	89.40	74.93	105.81	65.71	113.73	67.07	62.20	105.86	150.92	68.49	AAE16	probable acyl-activating enzyme 16, chloroplastic [Medicago truncatula]	Metabolism;Cellular Processes;Metabolism;Metabolism;Metabolism	Global and overview maps;Transport and catabolism;Global and overview maps;Lipid metabolism;Lipid metabolism	ko01100//Metabolic pathways;ko04146//Peroxisome;ko01212//Fatty acid metabolism;ko00071//Fatty acid degradation;ko00061//Fatty acid biosynthesis	K01897;K01897;K01897;K01897;K01897	GO:0009526//plastid envelope	GO:0015645//fatty acid ligase activity	GO:0005982//starch metabolic process;GO:0006090//pyruvate metabolic process;GO:0006633//fatty acid biosynthetic process;GO:0006779//porphyrin-containing compound biosynthetic process;GO:0016109//tetraterpenoid biosynthetic process;GO:0046471//phosphatidylglycerol metabolic process	--
MS.gene80361	0.000	0.000	0.000	0.782	1.005	0.464	0.774	2.717	1.684	1.179	1.203	0.764	7.390	3.545	4.129	0.00	0.00	0.00	5.90	8.98	4.30	6.09	24.32	14.57	10.37	10.50	6.60	52.69	26.80	31.48	At1g43650	WAT1-related protein At1g43650 [Medicago truncatula]	-	-	-	-	GO:0031224//intrinsic component of membrane	GO:0005215//transporter activity	GO:0044763//single-organism cellular process	--
MS.gene81744	0.000	0.000	0.000	6.398	6.178	2.105	6.431	3.113	3.145	3.577	0.829	11.811	5.578	2.893	4.483	0.00	0.00	0.00	26.76	30.60	10.82	28.04	15.44	15.08	17.43	4.01	56.53	22.04	12.12	18.94	At2g16710	iron-sulfur assembly protein IscA-like 1, mitochondrial [Medicago truncatula]	-	-	-	-	GO:0043231//intracellular membrane-bounded organelle;GO:0044444//cytoplasmic part	GO:0043169//cation binding;GO:0051540//metal cluster binding	GO:0006089//lactate metabolic process;GO:0009058//biosynthetic process;GO:0016192//vesicle-mediated transport;GO:0061024//membrane organization	--
MS.gene82154	4.004	4.129	3.487	0.000	0.000	0.000	0.000	0.000	0.000	0.000	0.000	0.000	0.000	0.000	0.000	111.36	115.17	90.88	0.00	0.00	0.00	0.00	0.00	0.00	0.00	0.00	0.00	0.00	0.00	0.00	VPS18	vacuolar protein sorting-associated protein 18 homolog isoform X1 [Medicago truncatula]	-	-	-	-	-	GO:0004672//protein kinase activity;GO:0032550//purine ribonucleoside binding;GO:0046914//transition metal ion binding	GO:0006464//cellular protein modification process;GO:0015031//protein transport	--
MS.gene82426	0.000	0.000	0.000	2.215	0.734	0.978	0.491	1.869	1.355	1.190	2.531	4.375	0.227	4.145	0.448	0.00	0.00	0.00	29.14	11.44	15.81	6.73	29.15	20.43	18.24	38.49	65.85	2.82	54.61	5.95	ENP1	bystin [Medicago truncatula]	-	-	-	-	-	-	GO:0006221//pyrimidine nucleotide biosynthetic process;GO:0048229//gametophyte development	--
MS.gene82566	0.846	0.000	0.000	36.409	21.429	25.845	71.642	71.407	21.785	19.184	27.587	16.124	27.103	15.818	11.834	5.40	0.00	0.00	185.38	129.21	161.76	380.28	431.18	127.18	113.81	162.41	93.95	130.38	80.68	60.87	--	Metallocarboxypeptidase [Actinidia chinensis var. chinensis] [Actinidia chinensis]	-	-	-	-	-	-	-	--
MS.gene82886	0.000	0.000	0.000	0.712	2.808	0.602	0.018	1.777	0.889	0.643	0.206	1.654	6.162	0.296	1.402	0.00	0.00	0.00	23.38	109.26	24.33	0.61	69.24	33.47	24.61	7.83	62.19	191.25	9.75	46.53	THRRS	threonine--tRNA ligase, mitochondrial 1 [Medicago truncatula]	Genetic Information Processing	Translation	ko00970//Aminoacyl-tRNA biosynthesis	K01868	GO:0044424//intracellular part;GO:0044425//membrane part	GO:0004812//aminoacyl-tRNA ligase activity;GO:0016491//oxidoreductase activity;GO:0032550//purine ribonucleoside binding;GO:0043167//ion binding	GO:0006418//tRNA aminoacylation for protein translation	--
MS.gene83079	0.000	0.000	0.093	2.882	12.466	0.000	2.695	45.745	26.947	36.129	16.751	49.121	34.611	10.082	0.000	0.00	0.00	1.23	32.58	166.88	0.00	31.76	613.28	349.28	475.88	218.96	635.45	369.66	114.17	0.00	2A6	1-aminocyclopropane-1-carboxylate oxidase homolog 4 isoform X3 [Medicago truncatula]	-	-	-	-	-	GO:0005488//binding;GO:0016706//oxidoreductase activity, acting on paired donors, with incorporation or reduction of molecular oxygen, 2-oxoglutarate as one donor, and incorporation of one atom each of oxygen into both donors	-	--
MS.gene83189	0.000	0.000	0.206	5.498	2.721	2.003	2.142	1.551	1.676	6.078	5.281	8.560	11.317	5.779	1.419	0.00	0.00	1.43	32.49	19.04	14.55	13.20	10.87	11.36	41.85	36.09	57.89	63.19	34.21	8.47	C9orf85	nonsense-mediated mRNA decay protein 2 [Cicer arietinum]	-	-	-	-	-	-	GO:0000377//RNA splicing, via transesterification reactions with bulged adenosine as nucleophile;GO:0006325//chromatin organization;GO:0009451//RNA modification	--
MS.gene83461	0.000	0.000	0.000	0.647	1.826	0.636	0.910	0.283	0.690	2.041	1.155	0.683	0.346	1.166	1.383	0.00	0.00	0.00	9.00	30.08	10.87	13.19	4.67	11.00	33.08	18.57	10.88	4.55	16.25	19.44	BEAT	omega-hydroxypalmitate O-feruloyl transferase [Medicago truncatula]	-	-	-	-	GO:0009536//plastid	GO:0016641//oxidoreductase activity, acting on the CH-NH2 group of donors, oxygen as acceptor;GO:0016746//transferase activity, transferring acyl groups;GO:0048037//cofactor binding	GO:0009755//hormone-mediated signaling pathway;GO:0044710//single-organism metabolic process;GO:1901564//organonitrogen compound metabolic process	--
MS.gene84662	0.088	0.187	0.407	23.794	8.995	10.674	2.559	20.559	4.687	11.787	15.758	7.069	22.572	4.206	42.378	3.09	6.62	13.46	669.20	299.59	369.04	75.03	685.75	151.14	386.27	512.45	227.53	599.80	118.51	1204.06	LOX3.1	linoleate 13S-lipoxygenase 3-1, chloroplastic [Medicago truncatula]	Metabolism;Metabolism;Metabolism;Metabolism	Global and overview maps;Global and overview maps;Lipid metabolism;Lipid metabolism	ko01100//Metabolic pathways;ko01110//Biosynthesis of secondary metabolites;ko00592//alpha-Linolenic acid metabolism;ko00591//Linoleic acid metabolism	K00454;K00454;K00454;K00454	GO:0009536//plastid	GO:0016702//oxidoreductase activity, acting on single donors with incorporation of molecular oxygen, incorporation of two atoms of oxygen;GO:0043169//cation binding	GO:0001101//response to acid chemical;GO:0003006//developmental process involved in reproduction;GO:0006633//fatty acid biosynthetic process;GO:0006950//response to stress;GO:0009642//response to light intensity;GO:0009692//ethylene metabolic process;GO:0009694//jasmonic acid metabolic process;GO:0009900//dehiscence;GO:0010243//response to organonitrogen compound;GO:0048229//gametophyte developme…	--
MS.gene85956	3.418	1.789	1.550	0.000	0.000	0.000	0.000	0.000	0.000	0.000	0.000	0.000	0.000	0.000	0.000	40.00	21.00	17.00	0.00	0.00	0.00	0.00	0.00	0.00	0.00	0.00	0.00	0.00	0.00	0.00	NIP6-1	aquaporin NIP6-1 [Medicago truncatula]	-	-	-	-	-	-	-	--
MS.gene86155	0.000	0.000	0.000	0.975	1.930	0.149	1.403	2.286	0.292	2.275	1.686	0.080	0.000	2.311	5.549	0.00	0.00	0.00	32.00	75.00	6.00	48.00	89.00	11.00	87.00	64.00	3.00	0.00	76.00	184.00	RPV1	disease resistance protein RPS6 isoform X1 [Medicago truncatula]	-	-	-	-	-	GO:0032550//purine ribonucleoside binding	GO:0050794//regulation of cellular process	--
MS.gene86230	0.225	0.217	0.215	1.542	4.396	1.572	0.935	1.433	7.198	1.069	1.187	2.098	1.600	0.894	2.653	5.44	5.26	4.88	29.77	100.51	37.30	18.82	32.80	159.34	24.04	26.50	46.35	29.19	17.28	51.75	At1g67900	BTB/POZ domain-containing protein At1g67900 [Medicago truncatula]	-	-	-	-	GO:0016020//membrane	-	GO:0009314//response to radiation;GO:0032446//protein modification by small protein conjugation	--
MS.gene86321	0.155	0.000	0.000	13.045	9.459	2.072	62.382	30.876	10.735	10.720	68.503	32.213	13.836	32.622	21.124	1.78	0.00	0.00	119.79	102.86	23.39	597.21	336.26	113.03	114.70	727.37	338.51	120.04	300.09	195.97	RZFP34	probable E3 ubiquitin-protein ligase RZFP34 isoform X2 [Medicago truncatula]	Genetic Information Processing	Folding, sorting and degradation	ko04120//Ubiquitin mediated proteolysis	K10144	-	GO:0046914//transition metal ion binding	-	--
MS.gene86528	0.000	0.000	0.000	0.596	0.727	0.782	1.545	0.210	1.883	0.714	0.322	0.643	0.432	0.610	0.494	0.00	0.00	0.00	16.36	23.65	26.38	44.22	6.83	59.28	22.83	10.23	20.20	11.20	16.77	13.70	IRE1B	serine/threonine-protein kinase/endoribonuclease IRE1a isoform X1 [Medicago truncatula]	Genetic Information Processing	Folding, sorting and degradation	ko04141//Protein processing in endoplasmic reticulum	K08852	GO:0009536//plastid;GO:0031312//extrinsic component of organelle membrane	GO:0000166//nucleotide binding;GO:0004519//endonuclease activity;GO:0004672//protein kinase activity;GO:0032550//purine ribonucleoside binding	GO:0001101//response to acid chemical;GO:0006468//protein phosphorylation;GO:0006486//protein glycosylation;GO:0006914//autophagy;GO:0007165//signal transduction;GO:0008380//RNA splicing;GO:0010033//response to organic substance;GO:0032075//positive regulation of nuclease activity;GO:0042742//defense response to bacterium;GO:0045491//xylan metabolic process;GO:0090501//RNA phosphodiester bond hyd…	--
MS.gene86821	0.021	0.000	0.000	0.747	19.618	3.098	22.107	30.176	28.558	0.000	21.877	5.393	6.825	5.736	10.275	0.54	0.01	0.00	15.42	479.48	78.61	475.67	738.61	675.81	0.00	522.08	127.37	133.08	118.59	214.23	YSL1	metal-nicotianamine transporter YSL1 [Medicago truncatula]	-	-	-	-	GO:0031224//intrinsic component of membrane	GO:0015197//peptide transporter activity;GO:0015603//iron chelate transmembrane transporter activity	GO:0009791//post-embryonic development;GO:0015833//peptide transport;GO:0022414//reproductive process;GO:0044763//single-organism cellular process;GO:0051707//response to other organism;GO:0055076//transition metal ion homeostasis;GO:1901678//iron coordination entity transport	--
MS.gene86993	0.000	0.000	0.000	7.904	2.688	3.495	4.630	2.415	5.552	1.958	2.477	1.808	1.628	2.436	0.998	0.00	0.00	0.00	74.50	30.00	40.50	45.50	27.00	60.00	21.50	27.00	19.50	14.50	23.00	9.50	NIP6-1	aquaporin NIP6-1 [Medicago truncatula]	-	-	-	-	-	-	-	--
MS.gene87275	0.000	0.107	0.000	3.752	18.265	20.770	7.386	15.211	2.360	8.019	8.176	12.978	10.878	9.135	5.725	0.00	3.69	0.00	102.92	593.26	700.29	211.20	494.77	74.21	256.27	259.31	407.34	281.90	250.98	158.64	ATG18F	autophagy-related protein 18f [Medicago truncatula]	-	-	-	-	GO:0031090//organelle membrane;GO:0043231//intracellular membrane-bounded organelle	-	GO:0031668//cellular response to extracellular stimulus;GO:0033554//cellular response to stress;GO:0044237//cellular metabolic process;GO:0051234//establishment of localization	--
MS.gene87330	0.000	0.000	0.000	1.343	4.838	4.922	9.632	5.681	3.750	6.072	19.498	7.948	9.385	5.562	0.200	0.00	0.00	0.00	14.82	63.21	66.75	110.77	74.33	47.43	78.05	248.71	100.34	97.82	61.47	2.23	SAPK10	serine/threonine protein kinase 3 [Medicago sativa]	Environmental Information Processing;Environmental Information Processing	Signal transduction;Signal transduction	ko04075//Plant hormone signal transduction;ko04016//MAPK signaling pathway - plant	K14498;K14498	-	-	-	--
MS.gene87404	0.215	0.000	0.000	7.460	2.729	7.815	3.439	2.215	3.077	4.625	4.718	6.503	2.011	1.621	2.155	2.91	0.00	0.00	80.71	34.96	103.94	38.79	28.42	38.17	58.31	59.02	80.52	20.56	17.57	23.56	GGPS	geranylgeranyl-diphosphate synthase [Medicago sativa]	Metabolism;Metabolism;Metabolism	Global and overview maps;Global and overview maps;Metabolism of terpenoids and polyketides	ko01100//Metabolic pathways;ko01110//Biosynthesis of secondary metabolites;ko00900//Terpenoid backbone biosynthesis	K13789;K13789;K13789	GO:0009532//plastid stroma	GO:0004659//prenyltransferase activity;GO:0016628//oxidoreductase activity, acting on the CH-CH group of donors, NAD or NADP as acceptor;GO:0043169//cation binding	GO:0008654//phospholipid biosynthetic process;GO:0016109//tetraterpenoid biosynthetic process;GO:0019758//glycosinolate biosynthetic process	--
MS.gene87659	2778.888	2222.671	1803.606	798.203	732.961	874.904	779.235	940.476	612.749	848.798	969.982	667.595	805.701	584.770	723.537	16789.73	13465.57	10209.34	3846.40	4182.68	5182.57	3914.63	5374.71	3385.58	4765.81	5404.61	3681.41	3668.18	2822.81	3522.24	SAG20	wound-induced-like protein [Medicago truncatula]	-	-	-	-	-	-	GO:0044767//single-organism developmental process;GO:0051707//response to other organism	--
MS.gene88594	0.425	0.514	0.622	3.293	10.435	8.090	6.553	0.992	11.520	0.804	10.537	3.246	3.345	14.443	8.186	9.84	11.95	13.51	60.88	228.45	183.85	126.29	21.74	244.19	17.31	225.25	68.68	58.42	267.48	152.88	MAP65-6	65-kDa microtubule-associated protein 6 [Medicago truncatula]	-	-	-	-	GO:0005819//spindle;GO:0043231//intracellular membrane-bounded organelle;GO:0044444//cytoplasmic part	GO:0015631//tubulin binding	GO:0000280//nuclear division;GO:0003006//developmental process involved in reproduction;GO:0007154//cell communication;GO:0007275//multicellular organism development;GO:0022402//cell cycle process;GO:0030422//production of siRNA involved in RNA interference;GO:0031112//positive regulation of microtubule polymerization or depolymerization;GO:0045087//innate immune response	--
MS.gene88922	0.000	0.000	0.000	0.699	0.810	0.364	8.306	1.303	0.284	1.535	6.222	6.265	0.551	1.276	1.824	0.00	0.00	0.00	9.00	12.35	5.77	111.53	19.90	4.20	23.04	92.67	92.34	6.71	16.46	23.73	--	Sterol 3-beta-glucosyltransferase UGT80B1 isoform B [Glycine soja]	-	-	-	-	GO:0005911//cell-cell junction;GO:0043231//intracellular membrane-bounded organelle	-	GO:0000097//sulfur amino acid biosynthetic process;GO:0008380//RNA splicing	--
MS.gene89371	0.000	0.000	0.000	0.000	14.831	15.602	24.758	15.630	31.633	33.573	13.592	45.279	32.555	32.067	27.748	0.00	0.00	0.00	0.00	484.93	529.51	712.62	511.77	1001.40	1080.06	433.92	1430.59	849.21	886.91	773.96	EPSIN2	clathrin interactor EPSIN 3 [Medicago truncatula]	Cellular Processes	Transport and catabolism	ko04144//Endocytosis	K12471	GO:0031090//organelle membrane;GO:0043231//intracellular membrane-bounded organelle	GO:0005515//protein binding;GO:0008289//lipid binding	-	--
MS.gene89382	0.000	0.084	0.086	0.496	0.609	1.095	2.853	0.376	0.595	3.876	1.272	2.465	0.492	1.599	5.953	0.00	1.50	1.44	7.08	10.29	19.21	42.45	6.36	9.74	64.46	20.99	40.27	6.64	22.86	85.85	GmSGT3	soyasaponin III rhamnosyltransferase [Medicago truncatula]	Metabolism	Biosynthesis of other secondary metabolites	ko00942//Anthocyanin biosynthesis	K17193	-	GO:0016757//transferase activity, transferring glycosyl groups	-	--
MS.gene90537	207.754	198.634	212.528	21.711	15.898	12.696	63.904	44.073	27.885	71.130	88.624	67.153	40.119	37.371	58.873	947.34	908.21	907.94	78.96	68.47	56.76	242.29	190.09	116.28	301.42	372.68	279.48	137.85	136.15	216.30	--	Cyclophilin peptidyl-prolyl cis-trans isomerase family protein isoform 1 [Spatholobus suberectus]	-	-	-	-	GO:0043231//intracellular membrane-bounded organelle	-	GO:0016192//vesicle-mediated transport;GO:0061024//membrane organization	--
MS.gene90606	2744.170	2477.797	1924.384	208.358	68.725	44.352	31.401	13.935	73.343	123.159	194.122	1.006	110.036	385.932	135.954	18144.11	16427.35	11920.65	1098.76	429.18	287.51	172.63	87.15	443.47	756.75	1183.66	6.07	548.23	2038.73	724.27	CORA	RecName: Full=Abscisic acid and environmental stress-inducible protein [Medicago falcata]	-	-	-	-	-	-	-	--
MS.gene90839	84.994	40.313	0.000	0.000	0.000	0.000	0.000	0.000	0.000	0.000	0.000	0.000	0.000	0.000	0.000	552.28	262.66	0.00	0.00	0.00	0.00	0.00	0.00	0.00	0.00	0.00	0.00	0.00	0.00	0.00	DHAR1	glutathione S-transferase DHAR1, mitochondrial [Medicago truncatula]	Metabolism;Metabolism;Metabolism	Global and overview maps;Metabolism of other amino acids;Carbohydrate metabolism	ko01100//Metabolic pathways;ko00480//Glutathione metabolism;ko00053//Ascorbate and aldarate metabolism	K21888;K21888;K21888	GO:0005576//extracellular region;GO:0009526//plastid envelope;GO:0009532//plastid stroma;GO:0016020//membrane;GO:0042579//microbody	GO:0005216//ion channel activity;GO:0015038//glutathione disulfide oxidoreductase activity;GO:0043168//anion binding;GO:0046914//transition metal ion binding	GO:0000302//response to reactive oxygen species;GO:0001101//response to acid chemical;GO:0006464//cellular protein modification process;GO:0009404//toxin metabolic process;GO:0009608//response to symbiont;GO:0009668//plastid membrane organization;GO:0009725//response to hormone;GO:0010038//response to metal ion;GO:0014070//response to organic cyclic compound;GO:0034220//ion transmembrane transpor…	--
MS.gene91282	0.000	0.000	0.000	11.222	26.163	14.292	6.639	6.651	14.080	5.365	10.769	16.879	19.386	18.160	8.817	0.00	0.00	0.00	67.57	186.55	105.78	41.67	47.49	97.20	37.64	74.97	116.30	110.28	109.53	53.63	--	seed maturation protein PM23, partial [Glycine max]	-	-	-	-	-	-	GO:0006787//porphyrin-containing compound catabolic process	--
MS.gene91511	0.000	0.000	0.000	10.828	20.582	124.170	8.876	17.763	7.317	8.002	36.566	30.630	17.344	43.499	49.724	0.00	0.00	0.00	159.82	359.75	2252.86	136.58	310.93	123.83	137.61	624.03	517.35	241.86	643.14	741.40	At1g65240	aspartic proteinase-like protein 2 [Medicago truncatula]	-	-	-	-	GO:0044464//cell part	GO:0016787//hydrolase activity	GO:0006498//N-terminal protein lipidation;GO:0006625//protein targeting to peroxisome;GO:0009062//fatty acid catabolic process	--
MS.gene91563	0.000	0.055	0.000	3.327	0.000	4.142	17.193	1.259	7.816	1.923	0.939	5.933	7.545	0.881	0.134	0.00	1.02	0.00	49.00	0.00	75.00	264.00	22.00	132.00	33.00	16.00	100.00	105.00	13.00	2.00	--	phosphatidylinositol-3-phosphatase myotubularin-2 [Spatholobus suberectus]	-	-	-	-	-	-	-	--
MS.gene91596	0.588	0.575	0.228	8.733	4.974	2.616	6.035	11.153	2.554	5.743	3.558	6.237	0.842	6.229	17.988	10.65	10.45	3.88	126.25	85.15	46.49	90.95	191.22	42.33	96.74	59.48	103.18	11.50	90.20	262.70	PMAT1	phenolic glucoside malonyltransferase 1 [Medicago truncatula]	Metabolism	Biosynthesis of other secondary metabolites	ko00942//Anthocyanin biosynthesis	K21383	-	GO:0016746//transferase activity, transferring acyl groups	-	--
MS.gene91614	0.000	0.000	0.000	0.158	0.624	2.212	1.069	0.224	0.401	2.030	0.895	5.734	1.661	1.071	1.450	0.00	0.00	0.00	2.30	10.78	39.63	16.25	3.88	6.70	34.48	15.08	95.66	22.87	15.64	21.35	5MAT	phenolic glucoside malonyltransferase 1 [Medicago truncatula]	Metabolism	Biosynthesis of other secondary metabolites	ko00942//Anthocyanin biosynthesis	K21383	-	GO:0016746//transferase activity, transferring acyl groups	-	--
MS.gene92760	3.298	2.875	3.488	18.331	14.163	17.959	7.984	26.895	15.650	12.240	8.954	9.893	7.778	6.730	9.846	59.90	52.36	59.36	265.55	242.97	319.81	120.58	462.07	259.96	206.61	149.99	164.01	106.46	97.66	144.10	ATPK2	serine/threonine-protein kinase AtPK2/AtPK19 [Medicago truncatula]	-	-	-	-	GO:0030529//intracellular ribonucleoprotein complex	GO:0004674//protein serine/threonine kinase activity;GO:0032550//purine ribonucleoside binding	GO:0006464//cellular protein modification process;GO:0006796//phosphate-containing compound metabolic process	--
MS.gene93545	3.888	4.278	9.024	0.000	0.000	0.000	0.000	0.000	0.000	0.000	0.000	0.000	0.000	0.000	0.000	36.34	40.10	79.03	0.00	0.00	0.00	0.00	0.00	0.00	0.00	0.00	0.00	0.00	0.00	0.00	--	protein PELPK1 [Medicago truncatula]	-	-	-	-	-	-	-	--
MS.gene93887	0.000	0.000	0.000	3.563	1.391	1.137	5.166	0.680	2.221	10.516	5.006	8.091	4.568	5.922	1.787	0.00	0.00	0.00	16.09	7.44	6.31	24.32	3.64	11.50	55.33	26.14	41.81	19.49	26.79	8.15	CEPR2	LOW QUALITY PROTEIN: receptor protein-tyrosine kinase CEPR2 [Medicago truncatula]	-	-	-	-	GO:0031224//intrinsic component of membrane	GO:0004672//protein kinase activity;GO:0032550//purine ribonucleoside binding	GO:0006464//cellular protein modification process;GO:0006796//phosphate-containing compound metabolic process;GO:0007165//signal transduction;GO:0009617//response to bacterium;GO:0009719//response to endogenous stimulus;GO:0009886//post-embryonic morphogenesis;GO:0010033//response to organic substance;GO:0048437//floral organ development	--
MS.gene94149	356.799	325.718	261.732	46.738	29.455	55.680	34.915	17.170	57.346	49.428	24.407	73.103	62.279	95.959	44.801	3172.60	2904.09	2180.38	331.46	247.37	485.40	258.14	144.41	466.31	408.44	200.14	593.27	417.29	681.71	320.97	CORA	cold-inducible protein, partial [Medicago sativa]	-	-	-	-	-	-	-	--
MS.gene94774	0.128	0.214	0.000	0.345	1.270	3.290	5.894	1.221	1.204	1.837	4.846	1.947	5.692	1.529	2.441	2.32	3.90	0.00	5.00	21.78	58.58	89.01	20.98	20.00	31.00	81.18	32.28	77.91	22.19	35.73	--	DUF674 family protein [Medicago truncatula]	-	-	-	-	-	-	-	--
MS.gene95249	0.677	1.453	0.999	3.403	13.772	25.072	10.155	2.395	28.364	12.848	5.464	18.128	8.815	6.902	9.410	13.82	29.72	19.10	55.38	265.43	501.59	172.29	46.23	529.29	243.63	102.83	337.62	135.55	112.52	154.71	CCD1	carotenoid 9,10(9',10')-cleavage dioxygenase 1 [Medicago truncatula]	-	-	-	-	GO:0005911//cell-cell junction;GO:0031090//organelle membrane;GO:0043231//intracellular membrane-bounded organelle	GO:0010436//carotenoid dioxygenase activity;GO:0043169//cation binding	GO:0006090//pyruvate metabolic process;GO:0006633//fatty acid biosynthetic process;GO:0006739//NADP metabolic process;GO:0006779//porphyrin-containing compound biosynthetic process;GO:0006950//response to stress;GO:0016109//tetraterpenoid biosynthetic process;GO:0016118//carotenoid catabolic process;GO:0016119//carotene metabolic process;GO:0044257//cellular protein catabolic process;GO:0046471//…	--
MS.gene96770	0.167	0.401	0.987	10.784	11.909	3.883	4.467	9.981	6.209	9.521	3.831	3.002	10.975	4.551	2.621	3.95	9.51	21.89	203.61	266.27	90.13	87.92	223.49	134.42	209.46	83.64	64.87	195.78	86.07	49.99	At1g69450	ERD (early-responsive to dehydration stress) family protein [Medicago truncatula]	-	-	-	-	GO:0009536//plastid;GO:0016020//membrane	-	GO:0009314//response to radiation;GO:0009719//response to endogenous stimulus	--
MS.gene97348	0.000	0.000	0.000	19.680	5.118	8.256	12.578	8.301	6.035	9.347	21.076	2.446	11.035	10.103	1.818	0.00	0.00	0.00	189.67	58.41	97.81	126.38	94.88	66.69	104.96	234.86	26.98	100.48	97.54	17.70	At1g43900	probable protein phosphatase 2C 11 [Medicago truncatula]	-	-	-	-	GO:0005576//extracellular region;GO:0031224//intrinsic component of membrane	GO:0004620//phospholipase activity;GO:0004721//phosphoprotein phosphatase activity;GO:0032550//purine ribonucleoside binding;GO:0043169//cation binding	GO:0000904//cell morphogenesis involved in differentiation;GO:0006464//cellular protein modification process;GO:0008104//protein localization;GO:0009664//plant-type cell wall organization;GO:0035556//intracellular signal transduction	--
MS.gene99187	0.681	1.097	0.727	0.920	6.989	7.748	2.898	2.400	14.685	8.284	3.712	3.214	3.268	3.934	2.796	13.00	21.00	13.00	14.00	126.00	145.00	46.00	43.34	256.35	146.95	65.34	56.00	47.00	60.00	43.00	BFRUCT1	beta-fructofuranosidase, cell wall isozyme isoform X1 [Medicago truncatula]	Metabolism;Metabolism;Metabolism;Metabolism	Global and overview maps;Global and overview maps;Carbohydrate metabolism;Carbohydrate metabolism	ko01100//Metabolic pathways;ko01110//Biosynthesis of secondary metabolites;ko00500//Starch and sucrose metabolism;ko00052//Galactose metabolism	K01193;K01193;K01193;K01193	GO:0005576//extracellular region;GO:0016020//membrane;GO:0030312//external encapsulating structure;GO:0043231//intracellular membrane-bounded organelle	GO:0004564//beta-fructofuranosidase activity	GO:0001101//response to acid chemical;GO:0002252//immune effector process;GO:0006950//response to stress;GO:0009628//response to abiotic stimulus;GO:0010243//response to organonitrogen compound;GO:0015698//inorganic anion transport;GO:0044238//primary metabolic process;GO:0046942//carboxylic acid transport;GO:0050794//regulation of cellular process;GO:1901700//response to oxygen-containing compou…	--
MS.gene99312	0.000	0.000	0.000	1.477	2.000	2.669	2.455	0.479	2.211	1.224	0.597	1.583	1.483	0.212	0.591	0.00	0.00	0.00	59.24	94.98	131.55	102.63	22.76	101.64	57.17	27.70	72.64	56.18	8.50	23.95	--	protein furry homolog [Medicago truncatula]	-	-	-	-	-	-	GO:0006486//protein glycosylation	--
MS.gene99538	0.061	0.000	0.000	0.000	7.582	4.706	7.528	1.616	3.299	4.586	13.664	2.905	10.294	0.917	17.446	1.01	0.00	0.00	0.00	118.38	76.27	103.46	25.27	49.87	70.45	208.29	43.82	128.22	12.11	232.35	CYP76B6	geraniol 8-hydroxylase [Medicago truncatula]	-	-	-	-	GO:0043231//intracellular membrane-bounded organelle;GO:0044425//membrane part	GO:0016709//oxidoreductase activity, acting on paired donors, with incorporation or reduction of molecular oxygen, NAD(P)H as one donor, and incorporation of one atom of oxygen;GO:0046906//tetrapyrrole binding;GO:0046914//transition metal ion binding	GO:0016098//monoterpenoid metabolic process	--
MSTRG.103953	0.232	0.000	0.000	1.027	3.845	7.698	3.931	6.039	2.443	11.165	7.734	7.176	9.491	7.632	12.096	2.89	0.00	0.00	10.19	45.17	93.88	40.66	71.05	27.79	129.06	88.71	81.47	88.96	75.85	121.23	AGD5	ARF GTPase activator [Medicago truncatula]	Cellular Processes	Transport and catabolism	ko04144//Endocytosis	K12486	GO:0043231//intracellular membrane-bounded organelle;GO:0044444//cytoplasmic part	GO:0046872//metal ion binding	GO:0008152//metabolic process	--
MSTRG.104060	3.860	4.199	0.250	0.000	0.000	0.000	0.000	0.000	0.000	0.000	0.000	0.000	0.000	0.000	0.000	33.00	36.00	2.00	0.00	0.00	0.00	0.00	0.00	0.00	0.00	0.00	0.00	0.00	0.00	0.00	--	-	-	-	-	-	-	-	-	--
MSTRG.104906	0.283	0.622	0.271	0.368	4.032	4.735	10.278	4.343	6.242	4.167	5.186	1.631	11.164	4.596	1.416	6.89	13.18	9.00	6.50	113.23	108.65	249.04	93.32	182.72	109.36	129.34	39.06	218.11	106.65	34.78	LCB2a	Long chain base biosynthesis protein [Vigna angularis]	Metabolism;Metabolism	Global and overview maps;Lipid metabolism	ko01100//Metabolic pathways;ko00600//Sphingolipid metabolism	K00654;K00654	GO:0009536//plastid	GO:0005488//binding;GO:0016454//C-palmitoyltransferase activity	GO:0006670//sphingosine metabolic process;GO:0009639//response to red or far red light;GO:0009692//ethylene metabolic process;GO:0012501//programmed cell death;GO:0048229//gametophyte development	--
MSTRG.10795	0.913	0.282	0.841	2.480	6.149	4.772	5.818	6.471	11.991	8.237	8.211	10.304	6.271	8.889	10.403	57.67	17.89	49.77	125.00	366.98	295.64	305.69	386.76	692.94	483.70	478.52	594.30	298.61	448.81	529.66	--	hypothetical protein MtrunA17_Chr1g0155031 [Medicago truncatula]	-	-	-	-	-	-	-	--
MSTRG.10796	0.000	0.000	0.123	15.107	15.268	20.548	23.263	20.784	15.116	29.960	18.497	27.802	8.062	2.047	9.077	0.00	0.00	5.15	539.81	646.04	902.56	866.58	880.75	619.31	1247.35	764.24	1136.83	272.17	73.27	327.64	--	hypothetical protein COLO4_28184 [Corchorus olitorius]	-	-	-	-	-	-	-	--
MSTRG.10886	1.094	1.322	1.550	4.685	5.509	9.589	5.559	8.665	9.823	6.615	5.359	6.471	7.198	7.845	7.629	9.08	11.00	12.05	31.00	43.17	78.00	38.35	68.00	74.53	51.00	41.00	49.00	45.00	52.00	51.00	MBR2	probable E3 ubiquitin-protein ligase RHG1A [Medicago truncatula]	-	-	-	-	-	GO:0003824//catalytic activity;GO:0046914//transition metal ion binding	-	--
MSTRG.11649	1.096	0.542	0.445	2.528	1.771	3.929	8.088	1.393	12.557	2.718	3.737	2.075	6.244	11.197	2.818	20.43	10.13	7.77	37.60	31.19	71.82	125.39	24.56	214.11	47.10	64.25	35.31	87.73	166.79	42.33	--	uncharacterized protein LOC112419132 [Medicago truncatula]	-	-	-	-	-	-	-	--
MSTRG.14541	0.000	0.000	0.000	4.453	25.440	28.524	2.752	1.555	6.613	8.895	6.305	2.686	2.603	2.250	7.709	0.00	0.00	0.00	21.73	147.00	171.09	14.00	9.00	37.00	50.57	35.57	15.00	12.00	11.00	38.00	--	uncharacterized mitochondrial protein AtMg00810-like [Glycine max]	-	-	-	-	-	-	-	--
MSTRG.14861	0.000	0.000	0.000	0.000	9.370	13.398	0.000	11.320	12.955	3.314	2.166	23.262	6.513	0.000	20.166	0.00	0.00	0.00	0.00	238.98	354.72	0.00	289.16	319.93	83.16	53.94	573.35	132.53	0.00	438.77	--	-	-	-	-	-	-	-	-	--
MSTRG.16720	4.170	6.053	7.907	11.698	16.482	18.708	31.417	24.346	23.384	26.445	22.678	19.994	33.318	18.883	39.536	27.57	40.13	48.98	61.69	102.93	121.27	172.72	152.26	141.39	162.49	138.28	120.66	166.00	99.75	210.62	PBL26	probable serine/threonine-protein kinase PBL24 isoform X2 [Medicago truncatula]	-	-	-	-	-	GO:0004672//protein kinase activity	GO:0006464//cellular protein modification process;GO:0006796//phosphate-containing compound metabolic process	--
MSTRG.23854	0.000	0.000	0.188	3.640	2.971	3.584	1.190	2.268	5.531	8.121	1.288	5.920	5.014	6.858	2.055	0.00	0.00	4.00	66.00	63.81	79.90	22.49	48.77	115.00	171.59	27.00	122.84	85.90	124.58	37.64	--	4-coumarate--CoA ligase-like 6 [Glycine max]	-	-	-	-	-	-	-	--
MSTRG.24604	2.551	2.471	1.474	3.959	11.058	6.616	10.041	15.263	8.323	6.428	11.537	13.311	17.575	13.896	12.073	32.10	30.66	15.71	41.47	134.90	83.46	107.12	182.81	99.05	76.11	135.81	158.93	169.72	140.63	125.47	--	M-phase phosphoprotein 6 [Spatholobus suberectus]	Genetic Information Processing	Folding, sorting and degradation	ko03018//RNA degradation	K12593	-	-	-	--
MSTRG.2489	0.000	0.000	0.047	1.475	1.544	0.069	1.699	1.249	0.382	7.274	4.334	26.126	0.138	4.534	7.481	0.00	0.00	1.01	27.12	33.62	1.56	32.56	27.24	8.05	155.84	92.14	549.70	2.39	83.51	138.96	OSCPSM	Beta-amyrin synthase [Medicago truncatula]	Metabolism;Metabolism	Global and overview maps;Metabolism of terpenoids and polyketides	ko01110//Biosynthesis of secondary metabolites;ko00909//Sesquiterpenoid and triterpenoid biosynthesis	K20658;K20658	-	GO:0031559//oxidosqualene cyclase activity	GO:0016104//triterpenoid biosynthetic process	--
MSTRG.26998	0.000	0.000	0.000	2.241	4.101	1.747	4.479	1.969	4.479	1.042	2.504	6.936	2.076	1.771	2.403	0.00	0.00	0.00	24.00	52.00	23.00	50.00	25.00	55.00	13.00	31.00	85.00	21.00	19.00	26.00	--	H+-transporting two-sector ATPase, alpha/beta subunit, central region, related [Medicago truncatula]	-	-	-	-	-	-	-	--
MSTRG.27955	807.544	805.652	871.623	227.680	268.527	245.025	406.387	258.171	267.639	264.932	308.867	157.625	352.225	154.291	248.041	2823.12	2824.15	2854.80	634.83	886.65	839.82	1181.28	853.70	855.64	860.71	995.78	502.94	927.87	430.95	698.67	--	RALF [Medicago truncatula]	-	-	-	-	-	-	-	--
MSTRG.3139	0.472	0.403	0.042	3.223	4.114	0.871	3.667	6.194	8.393	1.497	5.560	1.608	1.013	10.332	4.650	12.01	10.27	1.00	65.40	98.88	21.72	77.60	149.09	195.31	35.40	130.50	37.32	19.43	210.07	95.37	--	PIF1-like helicase [Medicago truncatula]	-	-	-	-	-	GO:0004386//helicase activity;GO:0016798//hydrolase activity, acting on glycosyl bonds	GO:0006259//DNA metabolic process;GO:0032392//DNA geometric change	--
MSTRG.47071	0.967	1.086	1.390	4.651	16.394	20.126	11.416	12.927	16.212	9.283	10.402	6.790	3.403	8.420	6.001	26.94	30.35	36.28	103.37	431.49	549.86	264.51	340.74	413.13	240.40	267.32	172.70	71.45	187.47	134.74	--	Fimbrin-1 protein [Vigna angularis]	-	-	-	-	-	-	-	--
MSTRG.4897	0.000	0.000	0.000	3.340	10.782	9.985	14.472	0.823	4.500	10.548	15.279	9.174	12.237	1.909	5.314	0.00	0.00	0.00	40.36	154.27	148.30	182.29	11.79	62.34	148.50	213.46	126.85	139.69	23.11	64.86	PATL4	patellin-4 [Medicago truncatula]	-	-	-	-	GO:0016020//membrane;GO:0044424//intracellular part	-	GO:0009987//cellular process;GO:0044238//primary metabolic process;GO:0044699//single-organism process;GO:0071704//organic substance metabolic process	--
MSTRG.49897	0.289	0.206	0.044	2.932	2.017	1.122	4.417	10.537	0.496	4.943	0.844	8.789	1.090	1.550	2.915	7.00	5.00	1.00	56.66	46.15	26.66	89.00	241.51	11.00	111.31	18.86	194.37	19.90	30.00	56.91	EPS1	HXXXD-type acyl-transferase family protein [Medicago truncatula]	-	-	-	-	-	GO:0016746//transferase activity, transferring acyl groups	-	--
MSTRG.50324	1.519	1.442	1.465	6.106	8.163	5.760	9.913	25.579	6.766	8.369	8.065	14.682	11.317	10.223	5.434	16.30	15.51	14.73	52.25	82.72	60.59	88.43	259.57	66.38	83.44	79.79	143.76	91.49	87.63	46.97	--	cytochrome P450 family protein [Parasponia andersonii]	-	-	-	-	-	-	-	--
MSTRG.51189	0.000	0.000	0.000	0.000	4.226	4.827	3.394	5.967	3.099	4.611	0.469	6.274	1.955	6.168	7.836	0.00	0.00	0.00	0.00	56.62	67.14	40.03	80.07	40.21	60.79	6.13	81.24	20.90	69.91	89.57	--	TMV resistance protein N [Spatholobus suberectus]	-	-	-	-	-	-	-	--
MSTRG.52692	0.000	0.000	0.000	3.495	2.827	7.535	0.486	2.241	0.241	4.068	4.642	4.390	4.161	2.265	1.613	0.00	0.00	0.00	52.86	50.63	140.08	7.66	40.19	4.18	71.68	81.17	75.97	59.45	34.32	24.65	--	hypothetical protein MtrunA17_Chr2g0280741 [Medicago truncatula]	-	-	-	-	-	-	-	--
MSTRG.53878	10.002	8.996	11.573	1.623	0.237	1.183	0.772	0.753	0.497	0.859	2.013	1.286	0.568	1.969	1.328	81.64	72.77	86.68	12.10	2.09	10.84	6.00	6.66	4.22	7.46	14.98	10.00	4.00	14.35	10.00	At4g19900	nucleolar complex protein 2 homolog [Medicago truncatula]	-	-	-	-	-	GO:0016758//transferase activity, transferring hexosyl groups	GO:0008152//metabolic process	--
MSTRG.55967	0.000	0.058	0.000	13.465	14.237	9.894	8.751	13.938	14.426	12.151	9.532	2.788	4.920	10.400	6.515	0.00	0.61	0.00	111.68	139.84	100.87	75.67	137.10	137.19	117.43	91.41	26.46	38.55	86.41	54.59	--	DUF1118 domain-containing protein [Cephalotus follicularis]	-	-	-	-	GO:0031976//plastid thylakoid;GO:0044434//chloroplast part	-	GO:0006873//cellular ion homeostasis;GO:0030001//metal ion transport;GO:0044237//cellular metabolic process	--
MSTRG.58300	0.702	0.779	1.434	2.304	4.779	4.000	3.435	3.996	5.765	4.611	4.257	5.169	4.585	7.075	5.206	9.45	10.52	18.09	24.74	60.77	52.80	38.46	50.89	70.98	57.70	52.86	63.52	46.52	76.11	56.48	--	glycine-rich RNA-binding protein GRP1A-like [Trifolium pratense]	-	-	-	-	-	-	-	--
MSTRG.59017	0.000	0.000	0.080	1.122	0.710	0.989	3.048	0.315	1.060	1.364	0.259	4.411	0.989	3.732	1.388	0.00	0.00	1.00	12.00	9.00	13.00	34.00	4.00	13.00	17.00	3.21	54.00	10.00	40.00	15.00	--	-	-	-	-	-	-	-	-	--
MSTRG.60178	4.132	5.575	5.972	40.567	30.814	24.351	54.651	17.849	40.654	13.507	14.177	21.396	13.951	14.235	14.774	40.46	54.73	54.78	316.79	284.96	233.76	444.92	165.30	364.01	122.90	128.01	191.20	102.93	111.36	116.55	SULTR3;3	probable sulfate transporter 3.3 [Medicago truncatula]	-	-	-	-	GO:0005911//cell-cell junction;GO:0031224//intrinsic component of membrane	GO:0015103//inorganic anion transmembrane transporter activity;GO:0015291//secondary active transmembrane transporter activity	GO:0008272//sulfate transport;GO:0044763//single-organism cellular process	--
MSTRG.61875	0.086	0.000	0.000	0.123	1.731	1.037	0.507	0.706	4.615	0.425	1.245	3.297	3.057	2.656	3.397	1.37	0.00	0.00	1.57	26.19	16.29	6.76	10.70	67.62	6.33	18.39	48.21	36.91	34.00	43.86	CYCU2-1	cyclin-U2-1 [Medicago truncatula]	-	-	-	-	GO:0044424//intracellular part	GO:0004674//protein serine/threonine kinase activity;GO:0019900//kinase binding	GO:0007049//cell cycle;GO:0010374//stomatal complex development	--
MSTRG.63719	0.507	0.416	1.184	2.828	4.464	4.019	1.114	11.031	7.741	3.742	5.592	5.396	9.190	3.392	5.332	7.40	6.09	16.20	32.94	61.58	57.54	13.53	152.38	103.38	50.78	75.31	71.93	101.13	39.58	62.74	nmd3	60S ribosomal export protein NMD3 [Medicago truncatula]	Genetic Information Processing;Genetic Information Processing	Translation;Translation	ko03013//Nucleocytoplasmic transport;ko03008//Ribosome biogenesis in eukaryotes	K07562;K07562	-	-	-	--
MSTRG.64768	0.061	0.068	0.000	4.034	3.679	4.415	1.862	2.279	5.033	2.733	6.772	3.289	1.116	13.141	4.623	2.00	1.00	0.00	65.00	78.00	77.00	39.00	53.00	91.00	55.00	142.00	84.00	19.00	247.00	107.00	--	splicing factor 3A subunit 2-like protein [Trifolium pratense]	Genetic Information Processing	Transcription	ko03040//Spliceosome	K12826	GO:0030529//intracellular ribonucleoprotein complex;GO:0043231//intracellular membrane-bounded organelle	-	GO:0010467//gene expression	--
MSTRG.67777	0.128	0.067	0.068	1.582	2.208	7.819	2.526	0.130	9.307	1.063	1.656	1.138	2.859	1.953	4.645	2.16	1.14	1.08	21.29	35.19	129.33	35.44	2.08	143.60	16.66	25.77	17.53	36.35	26.32	63.15	--	tyrosine-protein kinase BAZ1B-like [Vigna unguiculata]	-	-	-	-	-	-	-	--
MSTRG.70846	3.507	2.564	8.347	41.763	61.384	35.335	59.592	44.214	45.911	21.023	27.221	22.535	36.717	61.065	24.949	32.38	23.74	72.21	307.57	535.35	319.89	457.53	386.17	387.68	180.40	231.80	189.92	255.48	450.50	185.62	--	tyrosine-protein kinase BAZ1B-like [Vigna unguiculata]	-	-	-	-	-	-	-	--
MSTRG.71432	0.079	0.043	0.293	2.262	1.454	2.347	2.441	0.578	1.978	2.813	1.824	2.263	1.499	1.022	1.193	2.29	1.26	8.00	52.56	40.00	67.05	59.13	15.92	52.70	76.17	49.00	60.18	32.91	23.78	28.00	--	PREDICTED: eukaryotic translation initiation factor 3 subunit F-like isoform X1 [Lupinus angustifolius]	Genetic Information Processing	Translation	ko03013//Nucleocytoplasmic transport	K03249	GO:0043234//protein complex;GO:0070993//translation preinitiation complex	GO:0008135//translation factor activity, RNA binding	GO:0006417//regulation of translation	--
MSTRG.74352	0.221	0.388	0.529	1.203	2.409	1.745	3.640	5.500	1.766	0.999	7.264	1.931	1.719	3.683	2.722	3.77	6.63	8.44	16.34	38.74	29.12	51.52	88.56	27.50	15.80	114.04	30.00	22.05	50.09	37.34	--	-	-	-	-	-	-	-	-	--
MSTRG.74380	0.000	0.196	0.000	2.948	3.005	1.350	6.277	2.078	5.938	4.015	4.689	6.725	6.856	5.989	4.887	0.00	7.64	0.00	91.58	110.53	51.54	203.27	76.55	211.52	145.32	168.41	239.08	201.22	186.38	153.36	sen1	probable helicase MAGATAMA 3 isoform X1 [Medicago truncatula]	-	-	-	-	-	GO:0003824//catalytic activity	-	--
MSTRG.75074	0.000	0.000	0.000	2.666	6.715	8.551	10.187	9.529	6.472	5.822	1.674	4.452	7.207	13.242	17.047	0.00	0.00	0.00	9.75	29.08	38.44	38.84	41.33	27.14	24.81	7.08	18.63	24.90	48.51	62.98	VHA-e1	V-type proton ATPase subunit e2 [Medicago truncatula]	Metabolism;Metabolism;Cellular Processes	Global and overview maps;Energy metabolism;Transport and catabolism	ko01100//Metabolic pathways;ko00190//Oxidative phosphorylation;ko04145//Phagosome	K02153;K02153;K02153	-	-	-	--
MSTRG.76242	4.447	7.444	11.368	32.608	43.441	82.746	149.044	69.400	78.065	56.163	46.708	29.263	73.816	50.895	105.094	30.87	51.81	73.93	180.52	284.80	563.11	860.20	455.65	495.53	362.28	298.99	185.39	386.09	282.25	587.76	--	-	-	-	-	-	-	-	-	--
MSTRG.76939	1.558	1.575	1.818	11.473	9.670	5.336	7.518	6.327	5.746	10.753	15.433	11.195	16.061	29.254	15.419	18.29	18.67	20.00	111.87	109.77	61.81	74.00	70.60	61.93	121.00	172.35	120.55	147.00	282.00	148.58	DMAS1-D	NAD(P)H-dependent 6'-deoxychalcone synthase-like [Cicer arietinum]	Metabolism;Metabolism	Global and overview maps;Biosynthesis of other secondary metabolites	ko01110//Biosynthesis of secondary metabolites;ko00941//Flavonoid biosynthesis	K08243;K08243	-	GO:0016747//transferase activity, transferring acyl groups other than amino-acyl groups	GO:0044710//single-organism metabolic process	--
MSTRG.78249	6.472	5.867	10.474	23.621	16.577	18.772	25.964	16.954	24.182	35.093	35.171	58.580	37.968	39.936	28.708	68.20	62.00	103.41	198.54	165.00	193.95	227.51	169.00	233.05	343.68	341.81	563.45	301.51	336.25	243.76	--	hypothetical protein MtrunA17_Chr5g0422171 [Medicago truncatula]	-	-	-	-	-	-	-	--
MSTRG.80383	1.277	0.451	1.432	4.350	3.072	2.719	4.859	10.163	5.567	7.239	7.184	8.375	7.109	12.912	4.230	21.20	7.51	22.28	57.61	48.18	44.27	67.09	159.63	84.54	111.71	110.01	126.93	88.96	171.31	56.59	--	adhesive plaque matrix protein [Medicago truncatula]	-	-	-	-	-	-	-	--
MSTRG.83253	0.112	0.310	0.394	2.329	3.242	1.443	6.321	1.226	5.160	2.651	1.623	2.226	3.056	2.128	3.604	2.70	7.53	8.93	44.94	74.09	34.23	127.15	28.05	114.17	59.61	36.22	49.15	55.72	41.14	70.25	RPV1	disease resistance protein RPV1 isoform X1 [Medicago truncatula]	Metabolism;Metabolism;Metabolism	Global and overview maps;Global and overview maps;Carbohydrate metabolism	ko01100//Metabolic pathways;ko01110//Biosynthesis of secondary metabolites;ko00500//Starch and sucrose metabolism	K00695;K00695;K00695	-	GO:0032550//purine ribonucleoside binding	GO:0050794//regulation of cellular process	--
MSTRG.86353	76.589	102.421	125.645	171.041	339.206	359.844	351.026	235.191	395.391	330.346	276.327	306.503	304.042	394.822	401.465	894.44	1199.36	1374.72	1593.14	3741.54	4120.14	3408.59	2598.01	4222.70	3585.21	2976.02	3267.00	2675.61	3683.92	3777.62	MYB305	MYB-like transcription factor EOBII [Medicago truncatula]	-	-	-	-	GO:0043231//intracellular membrane-bounded organelle	GO:0001071//nucleic acid binding transcription factor activity;GO:0003676//nucleic acid binding	GO:0010468//regulation of gene expression;GO:0010476//gibberellin mediated signaling pathway;GO:0034645//cellular macromolecule biosynthetic process;GO:0048437//floral organ development	--
MSTRG.86520	0.000	0.000	0.000	9.609	24.512	46.740	0.024	37.503	2.046	3.856	1.425	3.032	8.401	14.426	11.192	0.00	0.00	0.00	385.00	1163.00	2302.00	1.00	1782.00	94.00	180.00	66.00	139.00	318.00	579.00	453.00	pol	retrotransposon-related protein [Trifolium pratense]	-	-	-	-	-	-	-	--
MSTRG.88570	1.288	1.022	0.921	15.565	108.643	102.022	137.049	118.686	47.160	58.603	39.415	26.280	85.089	120.179	30.644	13.77	10.95	9.22	132.71	1096.98	1069.31	1218.21	1200.14	461.05	582.21	388.59	256.42	685.45	1026.48	263.95	XTH1	xyloglucan endotransglycosylase [Medicago truncatula]	-	-	-	-	GO:0005576//extracellular region;GO:0005618//cell wall;GO:0005911//cell-cell junction;GO:0009536//plastid	GO:0016758//transferase activity, transferring hexosyl groups;GO:0016798//hydrolase activity, acting on glycosyl bonds	GO:0006694//steroid biosynthetic process;GO:0007275//multicellular organism development;GO:0009642//response to light intensity;GO:0009725//response to hormone;GO:0009826//unidimensional cell growth;GO:0032535//regulation of cellular component size;GO:0043479//pigment accumulation in tissues in response to UV light;GO:0044042//glucan metabolic process;GO:0045229//external encapsulating structure …	--
MSTRG.89478	1.000	1.199	1.706	5.810	5.958	6.020	8.707	5.831	14.035	6.113	9.755	17.107	5.561	4.349	12.231	14.50	17.43	23.18	67.20	81.62	85.60	105.00	79.99	186.14	82.39	130.47	226.45	60.77	50.39	142.93	--	transmembrane protein [Thalictrum thalictroides]	-	-	-	-	GO:0043231//intracellular membrane-bounded organelle	-	-	--
MSTRG.91050	2.696	1.709	2.702	9.974	4.558	5.370	9.598	16.406	5.398	7.180	10.563	17.251	8.354	10.588	10.110	36.64	23.29	34.41	108.12	58.51	71.56	108.46	210.91	67.09	90.68	132.39	213.99	85.56	114.97	110.71	DPD1	DNA polymerase III, epsilon subunit-like protein [Medicago truncatula]	-	-	-	-	GO:0043231//intracellular membrane-bounded organelle	GO:0004518//nuclease activity	GO:0006308//DNA catabolic process	--
MSTRG.91083	0.000	0.000	0.000	0.262	4.125	5.014	4.603	2.755	6.103	2.866	7.693	5.385	6.214	3.807	3.439	0.00	0.00	0.00	2.14	40.26	50.96	39.68	27.06	57.80	27.62	73.36	50.96	48.53	31.69	28.74	--	condensin-2 complex subunit D3 [Medicago truncatula]	-	-	-	-	GO:0000796//condensin complex;GO:0043231//intracellular membrane-bounded organelle	-	GO:0022402//cell cycle process	--
MSTRG.91169	16.418	17.199	11.952	39.241	31.602	31.432	46.100	63.825	27.793	59.896	49.685	59.855	60.207	63.114	47.718	123.94	130.19	84.53	236.27	225.33	232.64	289.37	455.75	191.87	420.20	345.90	412.41	342.49	380.67	290.25	RPL19A	60S ribosomal protein L19-3 [Medicago truncatula]	Genetic Information Processing	Translation	ko03010//Ribosome	K02885	GO:0015934//large ribosomal subunit;GO:0016020//membrane	GO:0005198//structural molecule activity	GO:0006221//pyrimidine nucleotide biosynthetic process;GO:0009451//RNA modification;GO:0016458//gene silencing;GO:0022613//ribonucleoprotein complex biogenesis;GO:0034968//histone lysine methylation	--
MSTRG.93661	0.000	0.000	0.000	16.585	12.484	5.955	14.280	9.869	53.620	15.713	10.450	4.919	3.762	7.805	10.158	0.00	0.00	0.00	350.00	312.00	154.48	314.17	247.00	1297.48	386.38	255.00	118.80	75.00	165.00	216.57	At4g10400	cyclin-like F-box protein [Medicago truncatula]	-	-	-	-	-	-	-	--
MSTRG.99396	0.000	0.000	0.000	12.746	0.146	21.052	0.514	15.395	44.459	0.669	2.246	1.272	5.704	1.507	1.764	0.00	0.00	0.00	110.35	1.50	224.05	4.64	158.07	441.34	6.75	22.48	12.60	46.66	13.07	15.43	--	lysine-rich arabinogalactan protein 18 [Medicago truncatula]	-	-	-	-	GO:0031224//intrinsic component of membrane	-	GO:0048236//plant-type spore development	--
