# Supplementary material for: Integrated transcriptomic and metabolomic profiling reveals the flower color formation mechanism of alfalfa different purple flowers
Source: Front Plant Sci. 2026 Mar 23;17:1786493. doi: 10.3389/fpls.2026.1786493 (PMC13050952; doi:10.3389/fpls.2026.1786493)
Supplement: Supplementary File 10 — Sequences of five genes unannotated in NR database [file Table10.xlsx]

## Sheet: Sheet1
ID	sequence
>MSTRG.104060.1	TGGAATTTCAGAATAAGCATTCAACACTCCTGGATCTAGCTTCAAATAAACAAGAAAAGA TGAACATATACCTTCACTGCTTGAATTGATTCTACTCTGCTTCTTCCTTTCAGTTTCGAT TCTATCTTCTTCCTGTTACGAATCCGAGACTCTTGTATGATATGTTGAACCTTCGGAGCT TCCTGATCAGCAGCGACGGAGCTTCAAACAAGAATCTCGAACGGAACCTTCGTCTTCGTC ATCTTCTAGCGATGTAGCAGCGGAAAATCGGAATTGATTATTGAATAACGGTGAAACGGA TCGATGAGCGGTTATGGAGAATCGAATTGAATTGAATTGACAAGTTTGTTATGAATTCGG AACAGAAAATGTGGTTATGTACGGCGGAGAAAG…
>MSTRG.14861.1	AAGAATTATAATCACACACACACACACACACACGAATCATCATATCATTCAATTCCATTC GCTCTCTCTCTCTCTCTCTCTCTCTAGGGTTTCGTCGCTCACAGAAGAAAAAGCTATGGA TTCTGGTTTCGTTAACTCCCTCCCCAAACTAACAGATGACGAGCTCAATCAACAGATTCA GACTAAGCAAATGGAGGTCGCCACTGAACCTGACAATGTCGATTTCGCCGCTGCGCTAGA GTTGTTGAATACTGAGCTTGGAAAACGAGATACGATAAGGAATTCACCTTTGGCTCTATC CATTAACGGATACAATGACCGAGAAATCCAAGAGCGTATTAGCAGCCTTCAGGAAACCCT AACTAAGATCAAAGGACCTATATCGGACGGAGG…
>MSTRG.59017.1	TTTTCATTTCTCTATCTCAATCTCTCCCAAAAGTCTCCTCCTTCCCTCAACACAAACCCT AGCCGCCGCCACTCCTTCAGCTCACTCACTGCCCCCTTTCATTAAAGAAACTATATATTT TTCATCCTTCTCTTCTCCTCTGTCGTCCTATTGAATCAGATTTCAGCAAAGAACATCCTT GAAAATGGCCTCCCTCTTCCTGCTCATTTTCCGGTCAACTCTGGCCACCATTATGATACT CCCATCGTCCTCTACCAATTTGTTCATACCATTTCGCAAAAATCACAGGATCTAAAAAAT CAAAACAGCCACCTTCATGGTTAGATCTCGACCACCACAAGCTGTTTTTCGAGAAATTAT CAGTATAGAAAGAATCCTATTCATCTCTATACA…
>MSTRG.74352.1	TTTCTCTCTCCAAAACAACACTATTCCTCTTCCCTTCTCTCTATATACTCGGCACCCTCT TTCTCACCAATTTTCATCAACTTCAAATCCTTCAAACTATTAATAAACATCACCAAAGCC ATGCATATTGCTTCCTAGTAGTGTTATTCAAGTGATTAGAAAGCAAAAATCCATCCCTCC CTTTTAATTCAAGCAAACCGCCCCCTTTCCTCATATTCTCCATCTTCCATTTTTACTTCA AAATTTATGGGTTATTGCTAGAAAAATCTTGTTGTTTGAGATACCCATAATGTTTTAAGA ACAAGGAGCAATTGGAGGAAGAAGGAATTTAGCTAGTGGCTTGGAGTTGGAGATTTTGCC ACAAAGTGTTCTAGAGGAATCTCCACAAGATTG…
>MSTRG.76242.1	ATTTTTAATCCCACTTTGTTGGGAAAGAAGTTATTAATGGAGCTATTAGTAACCATACAA TCTTATTTCATCCCTCACGATAATTTTACCTAGGAATAAAGGGAGAACTCAAGAAGAATA GAAGCAAGCTATTCTTCTCTTCTTCCTCACGGCTGTGGCTCAATGGGAAAGGATGCATGG CGCATACTATATATTGTCAACCTCTGGCTAATTATCCTATTTAGACGTTATTACCTACAA TATAAACGTCAGCCCATAATTAGCGACGCACTGGACATATACGAATTTACAATCTCCGTT ATGTTCTTTGTTAAGGAGTACAAGTGCAGATGGTTTGATAACCTTATAGGTTTTATAAAG TTCTGATGTTCCGAAGGAATTTAAAGAATGTTT…
