# Supplementary material for: Integrated transcriptomic and metabolomic profiling reveals the flower color formation mechanism of alfalfa different purple flowers
Source: Front Plant Sci. 2026 Mar 23;17:1786493. doi: 10.3389/fpls.2026.1786493 (PMC13050952; doi:10.3389/fpls.2026.1786493)
Supplement: Supplementary File 11 — The expression trends of CSDEGs in BH, ZH1, ZH2, ZH3, and ZH4 [file Table11.xls]

id	SPOT	Profile	BH	ZH1	ZH2	ZH3	ZH4	Symbol	KEGG_A_class	KEGG_B_class	K_ID	TF_family
MS.gene000238	ID_0	8	0.00	2.36	4.00	3.79	3.45	RASI	-	-	-	--
MS.gene000463	ID_1	8	0.00	1.59	2.15	1.80	1.25	PSAT1	Metabolism;Metabolism;Metabolism;Metabolism;Metabolism;Metabolism;Metabolism	Global and overview maps;Global and overview maps;Global and overview maps;Global and overview maps;Amino acid metabolism;Amino acid metabolism;Metabolism of cofactors and vitamins	K00831;K00831;K00831;K00831;K00831;K00831;K00831	--
MS.gene001050	ID_2	9	0.00	5.21	3.57	5.04	5.64	OPR11	Metabolism;Metabolism;Metabolism	Global and overview maps;Global and overview maps;Lipid metabolism	K05894;K05894;K05894	--
MS.gene001283	ID_3	8	0.00	3.18	3.35	3.09	2.66	RGGA	-	-	-	--
MS.gene001904	ID_4	0	0.00	-12.20	-12.20	-12.20	-12.20	MUB4	-	-	-	--
MS.gene002150	ID_5	8	0.00	13.87	13.94	15.17	14.42	--	-	-	-	--
MS.gene002204	ID_6	8	0.00	2.65	3.19	2.72	3.14	At2g37990	-	-	-	--
MS.gene002485	ID_7	3	0.00	-6.53	-3.22	-3.07	-2.88	DRM1	-	-	-	--
MS.gene002591	ID_8	8	0.00	10.38	10.67	11.25	11.64	MDIS2	-	-	-	--
MS.gene003159	ID_9	8	0.00	4.18	4.19	5.71	4.94	VCS	-	-	-	--
MS.gene003172	ID_10	8	0.00	11.28	11.29	11.08	11.86	At3g52155	-	-	-	--
MS.gene003823	ID_11	8	0.00	12.61	11.46	12.52	12.47	--	-	-	-	--
MS.gene003871	ID_12	8	0.00	10.64	10.16	9.90	10.65	SKIP16	-	-	-	--
MS.gene004300	ID_13	8	0.00	5.68	6.80	6.62	6.73	At4g18820	-	-	-	--
MS.gene004429	ID_14	0	0.00	-13.27	-6.11	-13.27	-13.27	MNS3	Metabolism;Genetic Information Processing;Metabolism;Metabolism	Global and overview maps;Folding, sorting and degradation;Glycan biosynthesis and metabolism;Glycan biosynthesis and metabolism	K23741;K23741;K23741;K23741	--
MS.gene00446	ID_15	8	0.00	2.98	3.15	2.75	3.34	PAB2	Genetic Information Processing;Genetic Information Processing;Genetic Information Processing	Translation;Folding, sorting and degradation;Translation	K13126;K13126;K13126	--
MS.gene00463	ID_16	8	0.00	8.08	10.42	11.00	10.23	RD21A	-	-	-	--
MS.gene005202	ID_17	8	0.00	12.20	12.38	11.53	10.43	--	-	-	-	--
MS.gene005284	ID_18	1	0.00	-5.06	-11.78	-5.45	-5.71	PPC6-7	-	-	-	--
MS.gene00534	ID_19	8	0.00	12.34	14.63	12.57	13.41	--	-	-	-	--
MS.gene005434	ID_20	8	0.00	2.00	2.48	1.86	1.84	ATHB-20	-	-	-	--
MS.gene005496	ID_21	0	0.00	-4.10	-3.52	-4.27	-6.02	GPAT2	Metabolism;Metabolism;Metabolism;Metabolism	Global and overview maps;Global and overview maps;Lipid metabolism;Lipid metabolism	K13508;K13508;K13508;K13508	--
MS.gene005813	ID_22	8	0.00	12.50	13.60	13.45	13.57	OsI_35105	Metabolism;Metabolism;Metabolism;Metabolism;Metabolism;Metabolism;Metabolism	Global and overview maps;Global and overview maps;Global and overview maps;Global and overview maps;Carbohydrate metabolism;Nucleotide metabolism;Carbohydrate metabolism	K00873;K00873;K00873;K00873;K00873;K00873;K00873	--
MS.gene00599	ID_23	8	0.00	4.31	4.34	4.85	4.30	GTE6	-	-	-	--
MS.gene006302	ID_24	8	0.00	3.94	3.73	3.62	3.26	CYB561A	-	-	-	--
MS.gene006397	ID_25	7	0.00	8.81	9.42	5.78	2.76	ELIP1	-	-	-	--
MS.gene006428	ID_26	0	0.00	-13.34	-13.34	-13.34	-13.34	HMT3	Metabolism;Metabolism;Metabolism	Global and overview maps;Global and overview maps;Amino acid metabolism	K00547;K00547;K00547	--
MS.gene006531	ID_27	8	0.00	12.85	11.83	11.84	12.10	USP39	Genetic Information Processing	Transcription	K12847	--
MS.gene006744	ID_28	8	0.00	4.14	4.41	2.52	1.68	FAO1	-	-	-	--
MS.gene006910	ID_29	2	0.00	-2.05	-1.52	-1.30	-1.50	NAP1	-	-	-	--
MS.gene007608	ID_30	0	0.00	-14.86	-14.86	-14.86	-14.86	RPL24	Genetic Information Processing	Translation	K02896	--
MS.gene007723	ID_31	9	0.00	3.90	3.94	4.24	4.55	SCPL48	-	-	-	--
MS.gene007765	ID_32	9	0.00	13.13	11.80	13.10	14.58	AGO5	-	-	-	--
MS.gene007818	ID_33	8	0.00	7.78	7.88	7.88	7.23	HEBP2	-	-	-	--
MS.gene007857	ID_34	8	0.00	10.99	11.97	11.43	11.01	GIL1	-	-	-	--
MS.gene007995	ID_35	9	0.00	4.95	6.43	4.45	7.30	accB	-	-	-	--
MS.gene008000	ID_36	8	0.00	10.72	11.62	10.11	11.98	CHX15	-	-	-	--
MS.gene008294	ID_37	8	0.00	5.35	6.81	8.76	6.44	GLN1	Metabolism;Metabolism;Metabolism;Metabolism;Metabolism;Metabolism	Global and overview maps;Global and overview maps;Carbohydrate metabolism;Amino acid metabolism;Amino acid metabolism;Energy metabolism	K01915;K01915;K01915;K01915;K01915;K01915	--
MS.gene008458	ID_38	8	0.00	11.46	11.35	11.95	12.77	VAL1	-	-	-	ABI3VP1
MS.gene00866	ID_39	8	0.00	11.38	11.65	11.45	11.42	VIT_05s0020g02800	-	-	-	--
MS.gene00867	ID_40	8	0.00	10.65	15.30	15.11	13.82	TSJT1	-	-	-	--
MS.gene008715	ID_41	8	0.00	3.53	3.11	3.10	3.32	--	-	-	-	--
MS.gene008766	ID_42	8	0.00	3.45	3.61	2.45	2.82	--	-	-	-	--
MS.gene009153	ID_43	2	0.00	-3.03	-2.48	-2.30	-2.49	--	-	-	-	--
MS.gene009948	ID_44	8	0.00	3.79	5.24	4.30	4.65	--	-	-	-	--
MS.gene009951	ID_45	8	0.00	10.33	12.28	11.49	11.35	--	-	-	-	--
MS.gene010320	ID_46	8	0.00	2.81	3.40	4.08	3.75	CLF	Metabolism;Metabolism	Global and overview maps;Amino acid metabolism	K11430;K11430	--
MS.gene010399	ID_47	8	0.00	10.56	11.42	11.86	12.35	SRK2I	Environmental Information Processing;Environmental Information Processing	Signal transduction;Signal transduction	K14498;K14498	--
MS.gene011157	ID_48	8	0.00	13.23	13.33	14.07	14.67	DOF1.7	-	-	-	C2C2-Dof
MS.gene011260	ID_49	9	0.00	3.64	5.10	4.90	5.44	LOX1.4	Metabolism	Lipid metabolism	K15718	--
MS.gene011452	ID_50	8	0.00	11.91	12.14	14.06	13.36	At4g22670	-	-	-	--
MS.gene011742	ID_51	8	0.00	13.61	14.31	12.79	13.54	HD6	Genetic Information Processing;Organismal Systems	Translation;Environmental adaptation	K03097;K03097	--
MS.gene011756	ID_52	8	0.00	5.58	8.28	6.15	7.22	CYP81E8	Metabolism;Metabolism	Global and overview maps;Biosynthesis of other secondary metabolites	K13260;K13260	--
MS.gene01253	ID_53	9	0.00	5.23	4.47	5.45	5.86	CYP89A9	Metabolism;Metabolism	Global and overview maps;Amino acid metabolism	K07408;K07408	--
MS.gene012777	ID_54	9	0.00	4.95	5.36	5.51	6.16	GSTZ2	Metabolism;Metabolism	Global and overview maps;Amino acid metabolism	K01800;K01800	--
MS.gene012910	ID_55	8	0.00	6.40	6.26	6.11	5.90	NRAMP2	-	-	-	--
MS.gene013066	ID_56	9	0.00	4.00	3.89	3.71	4.64	ULP2B	-	-	-	--
MS.gene013090	ID_57	8	0.00	11.32	10.26	10.51	11.02	RGTA1	-	-	-	--
MS.gene013165	ID_58	8	0.00	1.65	2.23	1.41	1.97	--	-	-	-	--
MS.gene013379	ID_59	8	0.00	10.62	9.26	8.85	8.28	ABCF5	-	-	-	--
MS.gene013380	ID_60	2	0.00	-1.92	-1.82	-1.48	-2.05	--	-	-	-	--
MS.gene013648	ID_61	8	0.00	9.78	10.54	11.12	9.75	RCH1	-	-	-	--
MS.gene01397	ID_62	8	0.00	12.12	12.78	13.89	13.36	ALN	Metabolism;Metabolism	Global and overview maps;Nucleotide metabolism	K01466;K01466	--
MS.gene013989	ID_63	8	0.00	11.62	11.97	11.99	12.03	CRK7	-	-	-	--
MS.gene013992	ID_64	8	0.00	10.74	10.68	10.32	10.23	DUSP12	-	-	-	--
MS.gene013994	ID_65	8	0.00	4.39	6.02	4.00	4.68	--	-	-	-	--
MS.gene013995	ID_66	8	0.00	13.75	14.39	11.07	11.88	At2g26850	-	-	-	--
MS.gene01409	ID_67	9	0.00	11.87	12.05	14.06	14.24	Os04g0679100	-	-	-	--
MS.gene014098	ID_68	8	0.00	13.53	14.16	14.00	13.44	TFIIB1	Genetic Information Processing	Transcription	K03124	--
MS.gene01418	ID_69	9	0.00	10.17	9.19	11.33	11.58	SDE5	-	-	-	--
MS.gene014321	ID_70	8	0.00	15.80	16.18	16.27	15.26	GAPB	Metabolism;Metabolism;Metabolism	Global and overview maps;Global and overview maps;Energy metabolism	K05298;K05298;K05298	--
MS.gene01449	ID_71	9	0.00	13.09	12.48	14.46	15.08	RPS6B	Genetic Information Processing	Translation	K02991	--
MS.gene014535	ID_72	8	0.00	3.08	2.85	1.72	1.56	JAC1	-	-	-	--
MS.gene014718	ID_73	0	0.00	-2.78	-2.49	-2.94	-2.82	RSZ21	Genetic Information Processing	Transcription	K12896	--
MS.gene015018	ID_74	9	0.00	13.94	9.80	12.22	13.68	FTSH4	-	-	-	--
MS.gene015584	ID_75	8	0.00	4.74	5.05	4.86	5.31	Kdm5a	-	-	-	--
MS.gene016056	ID_76	8	0.00	11.07	11.88	12.89	12.19	PDS5	-	-	-	--
MS.gene016237	ID_77	8	0.00	11.24	10.58	11.72	12.04	AHL2	-	-	-	--
MS.gene016286	ID_78	8	0.00	5.47	5.23	3.92	4.60	KAT1	-	-	-	--
MS.gene016512	ID_79	9	0.00	3.97	3.31	4.45	4.80	At5g07050	-	-	-	--
MS.gene016966	ID_80	8	0.00	7.75	8.78	8.73	9.30	VAMP711	Genetic Information Processing	Folding, sorting and degradation	K08515	--
MS.gene017148	ID_81	0	0.00	-13.58	-13.58	-13.58	-13.58	At1g07650	-	-	-	--
MS.gene017490	ID_82	7	0.00	3.03	2.37	1.44	1.44	lhca3	Metabolism;Metabolism	Global and overview maps;Energy metabolism	K08909;K08909	--
MS.gene018295	ID_83	2	0.00	-2.61	-1.44	-1.29	-2.09	--	-	-	-	--
MS.gene018884	ID_84	8	0.00	5.56	7.61	8.55	7.95	STL1	-	-	-	--
MS.gene019043	ID_85	8	0.00	2.28	2.57	2.76	2.46	HMGCL	Metabolism;Metabolism;Cellular Processes;Metabolism;Metabolism;Metabolism	Global and overview maps;Global and overview maps;Transport and catabolism;Amino acid metabolism;Carbohydrate metabolism;Lipid metabolism	K01640;K01640;K01640;K01640;K01640;K01640	--
MS.gene019144	ID_86	8	0.00	12.12	11.56	12.72	12.40	PAO2	Metabolism;Metabolism;Metabolism	Global and overview maps;Amino acid metabolism;Metabolism of other amino acids	K17839;K17839;K17839	--
MS.gene019580	ID_87	2	0.00	-3.23	-3.41	-2.43	-2.61	PLIM2B	-	-	-	LIM
MS.gene01970	ID_88	8	0.00	2.94	3.69	4.23	3.02	VCS	-	-	-	--
MS.gene020311	ID_89	8	0.00	13.14	13.79	12.45	13.82	--	-	-	-	--
MS.gene020329	ID_90	0	0.00	-1.68	-1.58	-1.69	-1.89	PRA1F2	-	-	-	--
MS.gene020480	ID_91	2	0.00	-2.31	-1.92	-1.31	-1.58	PMEI11	-	-	-	--
MS.gene020593	ID_92	8	0.00	13.99	13.55	13.57	12.96	CTN	-	-	-	--
MS.gene020608	ID_93	8	0.00	13.40	13.82	11.61	11.21	UGT73C5	Metabolism;Metabolism	Global and overview maps;Metabolism of terpenoids and polyketides	K13496;K13496	--
MS.gene020644	ID_94	8	0.00	11.99	12.11	12.22	12.22	SPCC1235.04c	-	-	-	--
MS.gene020651	ID_95	8	0.00	12.19	12.18	12.47	12.09	At3g46100	Genetic Information Processing	Translation	K01892	--
MS.gene020652	ID_96	8	0.00	14.96	13.76	12.67	13.20	HIPP05	-	-	-	--
MS.gene02084	ID_97	8	0.00	12.64	13.20	12.08	13.13	pod	Metabolism;Metabolism;Metabolism	Global and overview maps;Global and overview maps;Biosynthesis of other secondary metabolites	K00430;K00430;K00430	--
MS.gene021099	ID_98	8	0.00	13.58	15.18	14.27	12.28	At1g18250	-	-	-	--
MS.gene021546	ID_99	8	0.00	9.21	11.20	10.23	9.71	--	-	-	-	--
MS.gene021737	ID_100	3	0.00	-2.67	-1.32	-2.42	-1.74	PTB	-	-	-	--
MS.gene022430	ID_101	8	0.00	11.71	11.14	11.13	10.40	--	-	-	-	ABI3VP1
MS.gene02245	ID_102	9	0.00	1.23	1.50	1.41	1.79	--	-	-	-	--
MS.gene022477	ID_103	8	0.00	12.13	11.33	12.85	12.07	APRL4	-	-	-	--
MS.gene022829	ID_104	8	0.00	5.94	5.06	5.39	4.03	HMA4	Environmental Information Processing	Signal transduction	K17686	--
MS.gene023161	ID_105	8	0.00	5.91	5.86	5.14	4.97	--	-	-	-	--
MS.gene02352	ID_106	8	0.00	12.95	13.05	12.83	12.39	At1g11920	Metabolism;Metabolism	Global and overview maps;Carbohydrate metabolism	K01728;K01728	--
MS.gene023641	ID_107	8	0.00	7.68	7.11	7.22	7.32	HBS1L	Genetic Information Processing	Translation	K14416	--
MS.gene023804	ID_108	8	0.00	9.17	10.68	10.53	11.17	PFC1	-	-	-	--
MS.gene024049	ID_109	8	0.00	10.49	10.72	11.55	11.98	Gfpt2	Metabolism;Metabolism;Metabolism	Global and overview maps;Carbohydrate metabolism;Amino acid metabolism	K00820;K00820;K00820	--
MS.gene024276	ID_110	2	0.00	-3.29	-2.21	-1.25	-1.31	LIR1	-	-	-	--
MS.gene024790	ID_111	2	0.00	-13.59	-13.59	-7.09	-13.59	TOL1	-	-	-	--
MS.gene025034	ID_112	3	0.00	-2.38	-1.97	-2.83	-1.82	EMB8	-	-	-	--
MS.gene025063	ID_113	9	0.00	13.85	12.59	14.09	15.29	ACA8	-	-	-	--
MS.gene025894	ID_114	8	0.00	12.47	11.54	12.08	13.03	MTB1	-	-	-	bHLH
MS.gene025968	ID_115	8	0.00	10.43	11.24	10.81	11.58	ILA	-	-	-	--
MS.gene02622	ID_116	8	0.00	13.55	12.47	12.97	12.55	TOL3	-	-	-	--
MS.gene026448	ID_117	8	0.00	9.92	11.13	11.40	11.79	ALKBH10B	-	-	-	--
MS.gene026503	ID_118	9	0.00	10.99	9.72	11.98	12.03	rnf144a	-	-	-	--
MS.gene027054	ID_119	8	0.00	4.06	4.50	4.52	4.73	ATPC	Metabolism;Metabolism;Metabolism	Global and overview maps;Energy metabolism;Energy metabolism	K02115;K02115;K02115	--
MS.gene02708	ID_120	8	0.00	15.41	15.06	15.70	15.64	IFRD1	-	-	-	--
MS.gene027557	ID_121	8	0.00	4.42	5.17	5.24	5.43	--	-	-	-	--
MS.gene028590	ID_122	0	0.00	-5.87	-7.68	-7.30	-6.12	RKS1	-	-	-	--
MS.gene02894	ID_123	8	0.00	4.42	4.43	3.26	2.59	At1g12150	-	-	-	--
MS.gene029004	ID_124	8	0.00	14.23	16.15	14.76	13.44	petC	Metabolism;Metabolism	Global and overview maps;Energy metabolism	K02636;K02636	--
MS.gene029335	ID_125	8	0.00	13.46	14.11	14.01	13.84	At5g05010	-	-	-	--
MS.gene030544	ID_126	8	0.00	5.80	5.46	7.22	6.30	TOL5	-	-	-	--
MS.gene030564	ID_127	2	0.00	-2.57	-2.17	-1.83	-2.13	--	Environmental Information Processing	Signal transduction	K14488	--
MS.gene030759	ID_128	2	0.00	-3.28	-2.11	-2.46	-2.57	HIPP23	-	-	-	--
MS.gene031278	ID_129	8	0.00	9.13	9.94	11.40	10.69	KIN14N	-	-	-	--
MS.gene031437	ID_130	8	0.00	10.59	11.74	10.71	10.98	ZEU1	Metabolism;Metabolism	Global and overview maps;Nucleotide metabolism	K00943;K00943	--
MS.gene031982	ID_131	2	0.00	-15.91	-5.96	-2.55	-2.18	ELF4	-	-	-	--
MS.gene032149	ID_132	8	0.00	11.14	12.31	12.41	12.61	FTA	Metabolism;Metabolism	Global and overview maps;Metabolism of terpenoids and polyketides	K05955;K05955	--
MS.gene033132	ID_133	8	0.00	3.96	4.31	4.62	4.12	BHLH062	-	-	-	--
MS.gene03323	ID_134	0	0.00	-10.75	-10.75	-10.75	-10.75	FBPban1	Metabolism;Metabolism;Metabolism;Metabolism;Metabolism;Metabolism;Metabolism	Global and overview maps;Global and overview maps;Global and overview maps;Carbohydrate metabolism;Carbohydrate metabolism;Energy metabolism;Carbohydrate metabolism	K03841;K03841;K03841;K03841;K03841;K03841;K03841	--
MS.gene033310	ID_135	8	0.00	10.99	7.43	9.28	9.50	CYP71A1	-	-	-	--
MS.gene033409	ID_136	8	0.00	13.80	13.06	12.54	13.05	--	-	-	-	--
MS.gene033708	ID_137	2	0.00	-3.29	-2.21	-1.25	-1.31	LIR1	-	-	-	--
MS.gene033730	ID_138	8	0.00	16.13	14.33	15.92	15.42	CHS	Metabolism;Metabolism;Metabolism;Organismal Systems	Global and overview maps;Global and overview maps;Biosynthesis of other secondary metabolites;Environmental adaptation	K00660;K00660;K00660;K00660	--
MS.gene033758	ID_139	8	0.00	7.26	7.31	7.57	6.52	XTHB	-	-	-	--
MS.gene03490	ID_140	9	0.00	9.68	8.91	8.86	10.17	CYP82A3	-	-	-	--
MS.gene035074	ID_141	8	0.00	13.40	13.13	14.32	14.34	RDM4	-	-	-	--
MS.gene035379	ID_142	8	0.00	14.73	15.59	15.86	15.94	G9	Metabolism;Metabolism	Global and overview maps;Carbohydrate metabolism	K01213;K01213	--
MS.gene035385	ID_143	8	0.00	12.48	11.27	11.73	12.40	--	-	-	-	--
MS.gene035387	ID_144	8	0.00	12.48	11.27	11.73	12.40	--	-	-	-	--
MS.gene035510	ID_145	1	0.00	-2.35	-4.88	-2.91	-2.36	CBP	Organismal Systems	Environmental adaptation	K13448	--
MS.gene035578	ID_146	8	0.00	2.06	1.64	1.13	1.12	CIPK6	-	-	-	--
MS.gene035992	ID_147	8	0.00	3.55	4.41	2.67	2.47	NIA	Metabolism;Metabolism	Global and overview maps;Energy metabolism	K10534;K10534	--
MS.gene036083	ID_148	8	0.00	11.61	11.43	11.79	11.92	SMC1	-	-	-	--
MS.gene036239	ID_149	8	0.00	2.61	2.85	2.89	2.87	BH0283	-	-	-	--
MS.gene036724	ID_150	8	0.00	15.14	14.54	15.28	15.13	CAD	-	-	-	--
MS.gene036906	ID_151	9	0.00	13.89	13.52	14.05	15.26	PGM1	Metabolism;Metabolism;Metabolism;Metabolism;Metabolism;Metabolism	Global and overview maps;Global and overview maps;Global and overview maps;Global and overview maps;Carbohydrate metabolism;Amino acid metabolism	K15633;K15633;K15633;K15633;K15633;K15633	--
MS.gene037131	ID_152	8	0.00	14.87	15.31	15.42	15.96	ERF017	-	-	-	AP2-EREBP
MS.gene037356	ID_153	9	0.00	8.54	10.90	11.13	11.67	At3g59040	-	-	-	--
MS.gene037427	ID_154	8	0.00	10.02	9.49	10.60	10.09	TAO1	-	-	-	--
MS.gene037432	ID_155	8	0.00	3.16	4.38	3.72	4.24	DCR	-	-	-	--
MS.gene03752	ID_156	8	0.00	2.90	3.58	4.24	3.46	At3g59160	-	-	-	--
MS.gene038660	ID_157	8	0.00	13.14	13.77	13.44	14.32	PGRL1A	-	-	-	--
MS.gene040540	ID_158	8	0.00	3.96	2.67	3.38	2.84	At5g25050	-	-	-	--
MS.gene041091	ID_159	8	0.00	6.95	7.70	7.91	6.83	--	-	-	-	--
MS.gene041383	ID_160	8	0.00	8.57	8.58	8.32	9.22	--	-	-	-	--
MS.gene041615	ID_161	8	0.00	11.69	12.50	10.64	11.16	MORF3	-	-	-	--
MS.gene041774	ID_162	8	0.00	12.85	13.14	13.19	12.95	--	-	-	-	--
MS.gene042464	ID_163	8	0.00	10.03	9.10	9.15	7.49	--	-	-	-	--
MS.gene042469	ID_164	8	0.00	10.31	10.81	11.11	10.11	PCO2	-	-	-	--
MS.gene043364	ID_165	9	0.00	1.14	1.63	1.57	1.90	At4g27190	-	-	-	--
MS.gene043881	ID_166	9	0.00	5.52	6.68	7.30	7.38	PUR7	Metabolism;Metabolism;Metabolism	Global and overview maps;Global and overview maps;Nucleotide metabolism	K01923;K01923;K01923	--
MS.gene044062	ID_167	8	0.00	2.98	3.15	2.75	3.34	PAB2	Genetic Information Processing;Genetic Information Processing;Genetic Information Processing	Translation;Folding, sorting and degradation;Translation	K13126;K13126;K13126	--
MS.gene044073	ID_168	9	0.00	2.57	2.15	3.12	2.86	KIN4A	-	-	-	--
MS.gene044198	ID_169	8	0.00	5.08	5.85	5.67	6.26	At1g05030	-	-	-	--
MS.gene045041	ID_170	8	0.00	13.42	12.83	12.97	13.25	At5g19025	-	-	-	--
MS.gene045812	ID_171	0	0.00	-13.58	-13.58	-13.58	-13.58	--	-	-	-	--
MS.gene04656	ID_172	9	0.00	8.36	11.63	10.89	12.31	KIN7L	-	-	-	--
MS.gene04722	ID_173	8	0.00	10.88	10.79	10.48	11.12	MIRO2	-	-	-	--
MS.gene047554	ID_174	8	0.00	13.05	12.43	12.50	11.91	ALS	Metabolism;Metabolism;Metabolism;Metabolism;Metabolism;Metabolism;Metabolism;Metabolism	Global and overview maps;Global and overview maps;Global and overview maps;Global and overview maps;Metabolism of cofactors and vitamins;Carbohydrate metabolism;Amino acid metabolism;Carbohydrate metabolism	K01652;K01652;K01652;K01652;K01652;K01652;K01652;K01652	--
MS.gene047599	ID_175	8	0.00	2.81	3.40	4.08	3.75	CLF	Metabolism;Metabolism	Global and overview maps;Amino acid metabolism	K11430;K11430	--
MS.gene047938	ID_176	8	0.00	13.97	13.74	13.27	13.65	TSJT1	-	-	-	--
MS.gene048650	ID_177	8	0.00	7.38	7.80	7.80	7.74	pglA	-	-	-	--
MS.gene048888	ID_178	8	0.00	12.15	13.79	13.47	12.88	--	-	-	-	--
MS.gene048954	ID_179	8	0.00	9.02	8.29	8.40	8.76	--	-	-	-	--
MS.gene049193	ID_180	8	0.00	10.63	11.78	11.57	11.68	clptm1	-	-	-	--
MS.gene049384	ID_181	8	0.00	13.64	14.86	13.29	14.64	UXT2	-	-	-	--
MS.gene04976	ID_182	8	0.00	12.50	12.89	12.57	12.73	GSTF11	Metabolism;Metabolism	Global and overview maps;Metabolism of other amino acids	K00799;K00799	--
MS.gene049765	ID_183	2	0.00	-4.33	-2.98	-2.21	-3.94	RZPF34	Genetic Information Processing	Folding, sorting and degradation	K10144	--
MS.gene049847	ID_184	2	0.00	-8.88	-13.49	-7.84	-13.49	ADT2	Metabolism;Metabolism;Metabolism;Metabolism	Global and overview maps;Global and overview maps;Global and overview maps;Amino acid metabolism	K05359;K05359;K05359;K05359	--
MS.gene049849	ID_185	2	0.00	-10.68	-10.68	-3.15	-10.68	ADT2	Metabolism;Metabolism;Metabolism;Metabolism	Global and overview maps;Global and overview maps;Global and overview maps;Amino acid metabolism	K05359;K05359;K05359;K05359	--
MS.gene049856	ID_186	0	0.00	-10.46	-10.46	-10.46	-10.46	DOF5.3	-	-	-	C2C2-Dof
MS.gene050199	ID_187	0	0.00	-15.66	-5.77	-15.66	-15.66	ERF106	-	-	-	AP2-EREBP
MS.gene050410	ID_188	8	0.00	12.13	12.16	12.62	11.19	--	-	-	-	--
MS.gene050550	ID_189	8	0.00	12.96	13.52	13.32	13.38	PHL1	-	-	-	ARR-B
MS.gene050676	ID_190	8	0.00	13.00	12.38	13.76	13.89	--	-	-	-	--
MS.gene05113	ID_191	6	0.00	4.13	2.55	3.33	2.95	RPL10	Genetic Information Processing	Translation	K02866	--
MS.gene051217	ID_192	0	0.00	-3.50	-5.86	-3.73	-5.48	HSP70	-	-	-	--
MS.gene051228	ID_193	8	0.00	3.97	4.79	4.07	4.95	LUT2	Metabolism;Metabolism;Metabolism	Global and overview maps;Global and overview maps;Metabolism of terpenoids and polyketides	K06444;K06444;K06444	--
MS.gene051473	ID_194	8	0.00	12.65	12.12	13.11	13.81	OTU10	-	-	-	--
MS.gene051691	ID_195	8	0.00	13.00	12.73	12.90	12.22	--	Genetic Information Processing	Folding, sorting and degradation	K14014	--
MS.gene052358	ID_196	0	0.00	-5.55	-12.02	-12.02	-12.02	NMT1	-	-	-	--
MS.gene052744	ID_197	8	0.00	7.27	9.06	9.45	8.86	GPAT6	Metabolism;Metabolism;Metabolism;Metabolism	Global and overview maps;Global and overview maps;Lipid metabolism;Lipid metabolism	K13508;K13508;K13508;K13508	--
MS.gene052917	ID_198	8	0.00	13.55	12.47	12.97	12.55	TOL3	-	-	-	--
MS.gene053010	ID_199	8	0.00	9.43	8.53	7.80	6.52	MYB305	-	-	-	ARR-B
MS.gene05373	ID_200	8	0.00	5.89	5.39	5.46	4.92	LRK10L-1.2	-	-	-	--
MS.gene054580	ID_201	9	0.00	5.48	7.97	6.29	8.15	RPL7D	Genetic Information Processing	Translation	K02937	--
MS.gene055700	ID_202	8	0.00	9.50	10.33	8.29	10.38	DGD1	Metabolism;Metabolism	Global and overview maps;Lipid metabolism	K09480;K09480	--
MS.gene055777	ID_203	9	0.00	3.08	3.43	3.72	4.46	--	-	-	-	--
MS.gene056181	ID_204	8	0.00	12.23	12.30	12.24	12.47	ATJ10	-	-	-	--
MS.gene056288	ID_205	8	0.00	9.73	9.70	9.71	9.65	PAT24	-	-	-	--
MS.gene056338	ID_206	2	0.00	-7.54	-3.93	-1.83	-2.26	JMJ30	-	-	-	--
MS.gene056466	ID_207	9	0.00	8.24	8.08	9.74	10.68	ALA9	-	-	-	--
MS.gene056747	ID_208	2	0.00	-3.23	-3.41	-2.43	-2.61	PLIM2B	-	-	-	LIM
MS.gene057260	ID_209	8	0.00	12.70	12.33	13.88	13.38	At3g49470	-	-	-	--
MS.gene05742	ID_210	8	0.00	4.46	4.67	4.24	4.30	SGF11	-	-	-	--
MS.gene057537	ID_211	8	0.00	3.55	3.84	3.92	3.23	CNGC2	Organismal Systems	Environmental adaptation	K05391	--
MS.gene057705	ID_212	2	0.00	-3.23	-2.07	-1.90	-2.45	GRP-2	-	-	-	CSD
MS.gene05789	ID_213	8	0.00	16.16	15.54	15.68	16.89	ACO1	Metabolism;Metabolism;Metabolism	Global and overview maps;Global and overview maps;Amino acid metabolism	K05933;K05933;K05933	--
MS.gene05804	ID_214	9	0.00	10.36	10.01	10.00	11.30	SCPL12	-	-	-	--
MS.gene059664	ID_215	8	0.00	10.09	13.08	13.18	13.26	BHLH25	-	-	-	bHLH
MS.gene059947	ID_216	8	0.00	6.60	6.92	5.06	6.39	CYP71AN24	-	-	-	--
MS.gene060308	ID_217	0	0.00	-13.20	-13.20	-13.20	-13.20	--	-	-	-	--
MS.gene060346	ID_218	2	0.00	-3.37	-2.10	-1.70	-1.95	TPRP-F1	-	-	-	--
MS.gene060395	ID_219	8	0.00	5.58	4.87	5.90	4.87	MTX1	-	-	-	--
MS.gene06042	ID_220	8	0.00	12.69	11.28	11.82	11.28	VATE	Metabolism;Metabolism;Cellular Processes	Global and overview maps;Energy metabolism;Transport and catabolism	K02150;K02150;K02150	--
MS.gene060657	ID_221	8	0.00	2.71	2.23	2.86	2.14	NCL	-	-	-	--
MS.gene060809	ID_222	8	0.00	1.75	2.16	1.91	1.85	--	-	-	-	--
MS.gene061056	ID_223	8	0.00	2.93	3.91	3.29	3.18	At5g05600	-	-	-	--
MS.gene06128	ID_224	0	0.00	-11.01	-11.01	-11.01	-11.01	CYP716A12	-	-	-	--
MS.gene061402	ID_225	8	0.00	13.27	14.15	13.58	13.68	MTP11	-	-	-	--
MS.gene061759	ID_226	8	0.00	14.08	15.21	14.90	13.05	--	-	-	-	--
MS.gene062289	ID_227	8	0.00	4.87	4.95	3.81	2.81	NIP2	-	-	-	--
MS.gene062347	ID_228	8	0.00	6.17	7.50	6.82	7.74	PDF1	-	-	-	--
MS.gene06238	ID_229	8	0.00	1.65	2.23	1.41	1.97	--	-	-	-	--
MS.gene06239	ID_230	8	0.00	3.52	3.83	2.18	2.00	HHT1	Metabolism	Lipid metabolism	K15400	--
MS.gene06265	ID_231	8	0.00	8.57	9.56	9.07	8.63	ML4	-	-	-	--
MS.gene062736	ID_232	0	0.00	-13.13	-6.12	-13.13	-13.13	CRK41	-	-	-	--
MS.gene062759	ID_233	2	0.00	-4.07	-3.24	-2.82	-3.47	--	-	-	-	--
MS.gene063129	ID_234	8	0.00	12.58	12.90	15.34	13.98	GATA5	-	-	-	C2C2-GATA
MS.gene063260	ID_235	8	0.00	8.08	10.42	11.00	10.23	RD21A	-	-	-	--
MS.gene063261	ID_236	8	0.00	8.08	10.42	11.00	10.23	RD21A	-	-	-	--
MS.gene063262	ID_237	8	0.00	8.08	10.42	11.00	10.23	RD21A	-	-	-	--
MS.gene063386	ID_238	8	0.00	11.97	11.29	12.50	12.33	NAC021	-	-	-	NAC
MS.gene063698	ID_239	2	0.00	-2.31	-1.92	-1.31	-1.58	PMEI11	-	-	-	--
MS.gene063958	ID_240	8	0.00	12.53	13.91	13.23	12.66	CNGC15C	Organismal Systems	Environmental adaptation	K05391	--
MS.gene06396	ID_241	8	0.00	5.32	4.14	5.01	4.31	At5g09300	Metabolism;Metabolism;Metabolism;Metabolism	Global and overview maps;Global and overview maps;Amino acid metabolism;Carbohydrate metabolism	K00166;K00166;K00166;K00166	--
MS.gene064341	ID_242	8	0.00	2.64	2.60	2.77	2.91	ERF3	-	-	-	AP2-EREBP
MS.gene065709	ID_243	8	0.00	12.12	12.90	11.15	12.44	CAF1-9	Genetic Information Processing	Folding, sorting and degradation	K12581	--
MS.gene065736	ID_244	8	0.00	5.22	6.21	6.24	5.92	INV1	Metabolism;Metabolism;Metabolism;Metabolism	Global and overview maps;Global and overview maps;Carbohydrate metabolism;Carbohydrate metabolism	K01193;K01193;K01193;K01193	--
MS.gene066080	ID_245	9	0.00	1.57	1.36	1.45	1.94	ZAR1	-	-	-	--
MS.gene066351	ID_246	8	0.00	12.48	11.27	11.73	12.40	--	-	-	-	--
MS.gene066580	ID_247	8	0.00	2.12	1.99	1.74	2.10	GAE3	Metabolism;Metabolism	Global and overview maps;Carbohydrate metabolism	K08679;K08679	--
MS.gene067300	ID_248	9	0.00	4.05	3.77	4.89	6.45	PUB44	-	-	-	--
MS.gene067467	ID_249	8	0.00	12.20	12.04	11.02	10.72	NIP6-1	-	-	-	--
MS.gene068028	ID_250	8	0.00	14.48	13.90	14.45	14.16	PYD3	Metabolism;Metabolism;Metabolism;Metabolism	Global and overview maps;Nucleotide metabolism;Metabolism of other amino acids;Metabolism of cofactors and vitamins	K01431;K01431;K01431;K01431	--
MS.gene068093	ID_251	8	0.00	13.31	14.06	14.29	13.54	At3g12390	-	-	-	--
MS.gene068595	ID_252	8	0.00	2.05	1.92	2.52	1.96	--	-	-	-	--
MS.gene068598	ID_253	9	0.00	1.77	1.55	2.52	2.02	HEN4	-	-	-	--
MS.gene069129	ID_254	8	0.00	12.98	13.09	12.63	10.89	UGT709C2	Metabolism;Metabolism;Metabolism	Global and overview maps;Global and overview maps;Biosynthesis of other secondary metabolites	K12930;K12930;K12930	--
MS.gene069186	ID_255	8	0.00	15.53	13.87	14.25	14.30	--	-	-	-	--
MS.gene069187	ID_256	8	0.00	11.83	11.36	12.71	12.96	SS4	Metabolism;Metabolism;Metabolism	Global and overview maps;Global and overview maps;Carbohydrate metabolism	K00703;K00703;K00703	--
MS.gene069676	ID_257	8	0.00	10.25	10.83	10.50	10.71	PCMP-H21	-	-	-	--
MS.gene07045	ID_258	8	0.00	12.13	12.16	12.62	11.19	--	-	-	-	--
MS.gene07067	ID_259	0	0.00	-13.08	-6.16	-13.08	-13.08	RH24	Genetic Information Processing	Transcription	K12835	--
MS.gene070682	ID_260	8	0.00	13.21	14.20	12.48	11.87	OFUT39	-	-	-	--
MS.gene070877	ID_261	9	0.00	12.53	13.82	13.53	15.84	CAD	-	-	-	--
MS.gene071185	ID_262	8	0.00	2.73	3.59	2.41	2.88	MtrDRAFT_AC149210g4v1	-	-	-	--
MS.gene07132	ID_263	8	0.00	10.77	10.89	10.86	11.28	LD	-	-	-	--
MS.gene071764	ID_264	0	0.00	-2.44	-1.90	-2.69	-2.60	--	-	-	-	--
MS.gene071814	ID_265	8	0.00	6.29	6.30	7.48	6.02	FTIP3	-	-	-	--
MS.gene071930	ID_266	8	0.00	14.53	14.78	14.14	13.77	CAP10A	Metabolism;Metabolism	Global and overview maps;Energy metabolism	K08917;K08917	--
MS.gene071943	ID_267	8	0.00	14.08	13.54	13.43	13.75	At1g22040	-	-	-	--
MS.gene071947	ID_268	9	0.00	11.44	9.99	11.01	11.81	BAK1	Environmental Information Processing;Organismal Systems;Environmental Information Processing	Signal transduction;Environmental adaptation;Signal transduction	K13416;K13416;K13416	--
MS.gene071959	ID_269	8	0.00	14.36	14.15	14.39	14.88	At1g03050	-	-	-	--
MS.gene072250	ID_270	2	0.00	-2.58	-2.43	-1.79	-1.85	--	-	-	-	--
MS.gene072318	ID_271	8	0.00	7.98	7.97	8.41	6.93	SAP13	-	-	-	--
MS.gene072540	ID_272	8	0.00	9.53	11.07	10.72	10.69	KIN14G	-	-	-	--
MS.gene072782	ID_273	8	0.00	8.71	10.23	10.84	10.93	NOP5-1	Genetic Information Processing	Translation	K14565	--
MS.gene073461	ID_274	8	0.00	12.17	12.39	12.20	12.44	EEF1AKNMT	-	-	-	--
MS.gene074393	ID_275	2	0.00	-2.55	-1.87	-1.61	-2.17	--	-	-	-	--
MS.gene07774	ID_276	8	0.00	12.26	11.56	13.74	11.37	OSCPSM	Metabolism;Metabolism	Global and overview maps;Metabolism of terpenoids and polyketides	K20658;K20658	--
MS.gene07847	ID_277	8	0.00	6.91	6.25	6.85	6.20	TIM23-2	-	-	-	--
MS.gene07904	ID_278	2	0.00	-4.93	-4.54	-2.44	-2.81	GLP1	-	-	-	--
MS.gene08990	ID_279	2	0.00	-4.89	-4.81	-2.08	-4.27	ABA2	Metabolism;Metabolism;Metabolism	Global and overview maps;Global and overview maps;Metabolism of terpenoids and polyketides	K09838;K09838;K09838	--
MS.gene09179	ID_280	8	0.00	5.91	5.86	5.14	4.97	--	-	-	-	--
MS.gene09237	ID_281	8	0.00	4.54	4.09	3.94	4.36	At4g24290	-	-	-	--
MS.gene20006	ID_282	8	0.00	12.50	13.60	13.45	13.57	OsI_35105	Metabolism;Metabolism;Metabolism;Metabolism;Metabolism;Metabolism;Metabolism	Global and overview maps;Global and overview maps;Global and overview maps;Global and overview maps;Carbohydrate metabolism;Nucleotide metabolism;Carbohydrate metabolism	K00873;K00873;K00873;K00873;K00873;K00873;K00873	--
MS.gene20084	ID_283	8	0.00	8.99	9.14	10.02	9.64	SDH2-2	Metabolism;Metabolism;Metabolism;Metabolism;Metabolism	Global and overview maps;Global and overview maps;Global and overview maps;Energy metabolism;Carbohydrate metabolism	K00235;K00235;K00235;K00235;K00235	--
MS.gene20706	ID_284	8	0.00	4.14	5.30	4.29	4.56	At1g03010	-	-	-	--
MS.gene21027	ID_285	8	0.00	10.77	12.31	11.61	11.45	SRL2	-	-	-	--
MS.gene21251	ID_286	8	0.00	11.59	11.59	10.31	10.77	DTX48	-	-	-	--
MS.gene21708	ID_287	8	0.00	4.41	5.44	5.27	5.10	Ppme1	-	-	-	--
MS.gene21807	ID_288	8	0.00	12.26	12.50	11.04	12.25	OPR2	Metabolism;Metabolism;Metabolism	Global and overview maps;Global and overview maps;Lipid metabolism	K05894;K05894;K05894	--
MS.gene22848	ID_289	8	0.00	8.49	8.58	8.69	8.85	PUB9	-	-	-	--
MS.gene22903	ID_290	8	0.00	8.02	8.78	8.25	8.27	HSR201	-	-	-	--
MS.gene23161	ID_291	8	0.00	8.34	10.06	8.18	7.14	F26G	-	-	-	--
MS.gene23408	ID_292	8	0.00	13.08	12.61	12.15	12.91	FRA10AC1	-	-	-	--
MS.gene24130	ID_293	8	0.00	2.24	2.68	3.12	2.75	--	-	-	-	--
MS.gene24136	ID_294	8	0.00	1.81	3.01	2.24	2.34	HSP90	Genetic Information Processing;Organismal Systems	Folding, sorting and degradation;Environmental adaptation	K09487;K09487	--
MS.gene24229	ID_295	8	0.00	12.66	13.37	13.96	13.30	BLH7	-	-	-	--
MS.gene24237	ID_296	8	0.00	5.29	6.05	6.21	5.59	dcaf13	-	-	-	--
MS.gene24537	ID_297	8	0.00	12.10	12.18	13.07	12.54	--	-	-	-	--
MS.gene25010	ID_298	8	0.00	2.23	2.78	3.01	2.35	Rpf1	-	-	-	--
MS.gene25704	ID_299	8	0.00	5.92	5.64	6.68	6.22	--	-	-	-	--
MS.gene25828	ID_300	8	0.00	13.05	12.96	12.46	12.82	--	-	-	-	--
MS.gene25913	ID_301	2	0.00	-2.55	-1.87	-1.61	-2.17	--	-	-	-	--
MS.gene25967	ID_302	8	0.00	12.69	13.15	12.09	12.84	PANK2	Metabolism;Metabolism	Global and overview maps;Metabolism of cofactors and vitamins	K09680;K09680	--
MS.gene26053	ID_303	8	0.00	11.71	11.69	11.72	11.61	--	-	-	-	--
MS.gene26125	ID_304	8	0.00	13.15	13.16	11.01	10.50	--	-	-	-	--
MS.gene26196	ID_305	8	0.00	12.34	13.48	13.08	13.88	RHN1	Cellular Processes;Cellular Processes	Transport and catabolism;Transport and catabolism	K07889;K07889	--
MS.gene26273	ID_306	8	0.00	9.21	10.59	8.37	9.70	--	-	-	-	--
MS.gene26408	ID_307	2	0.00	-2.87	-3.00	-1.33	-2.04	Os07g0631100	-	-	-	--
MS.gene26650	ID_308	8	0.00	4.68	5.31	6.71	4.14	At5g07050	-	-	-	--
MS.gene26656	ID_309	8	0.00	10.33	12.28	11.49	11.35	--	-	-	-	--
MS.gene26657	ID_310	8	0.00	10.33	12.28	11.49	11.35	--	-	-	-	--
MS.gene26674	ID_311	8	0.00	13.52	12.34	12.99	13.72	--	-	-	-	--
MS.gene26675	ID_312	8	0.00	12.09	12.03	12.06	11.53	TBL16	-	-	-	--
MS.gene26676	ID_313	8	0.00	14.33	12.60	12.54	12.42	Itih4	-	-	-	--
MS.gene26915	ID_314	8	0.00	13.28	13.81	14.48	14.55	SEC3A	-	-	-	--
MS.gene26916	ID_315	8	0.00	10.82	11.30	12.24	12.27	--	-	-	-	--
MS.gene26923	ID_316	8	0.00	15.06	14.98	15.09	15.11	DA1	-	-	-	LIM
MS.gene26953	ID_317	8	0.00	11.68	10.87	10.65	10.09	LCV3	-	-	-	--
MS.gene27126	ID_318	1	0.00	-4.01	-9.94	-3.31	-5.01	--	-	-	-	--
MS.gene27262	ID_319	8	0.00	5.29	6.05	6.21	5.59	dcaf13	-	-	-	--
MS.gene27265	ID_320	8	0.00	15.61	15.72	15.12	14.95	RPS3C	Genetic Information Processing	Translation	K02985	--
MS.gene27497	ID_321	8	0.00	2.38	2.39	1.69	1.33	ATPK2	-	-	-	--
MS.gene27538	ID_322	9	0.00	13.89	13.52	14.05	15.26	PGM1	Metabolism;Metabolism;Metabolism;Metabolism;Metabolism;Metabolism	Global and overview maps;Global and overview maps;Global and overview maps;Global and overview maps;Carbohydrate metabolism;Amino acid metabolism	K15633;K15633;K15633;K15633;K15633;K15633	--
MS.gene27540	ID_323	9	0.00	13.89	13.52	14.05	15.26	PGM1	Metabolism;Metabolism;Metabolism;Metabolism;Metabolism;Metabolism	Global and overview maps;Global and overview maps;Global and overview maps;Global and overview maps;Carbohydrate metabolism;Amino acid metabolism	K15633;K15633;K15633;K15633;K15633;K15633	--
MS.gene27916	ID_324	8	0.00	3.17	4.49	2.35	1.50	CYP716A17	-	-	-	--
MS.gene27934	ID_325	8	0.00	12.11	11.59	11.47	11.67	SRK2A	Environmental Information Processing;Environmental Information Processing	Signal transduction;Signal transduction	K14498;K14498	--
MS.gene27988	ID_326	2	0.00	-2.20	-2.10	-1.47	-2.43	--	-	-	-	--
MS.gene28131	ID_327	9	0.00	1.85	2.47	2.61	2.90	CYP71AU50	-	-	-	--
MS.gene28183	ID_328	9	0.00	6.12	6.88	7.05	8.66	RPN5A	Genetic Information Processing	Folding, sorting and degradation	K03035	--
MS.gene28255	ID_329	8	0.00	2.65	3.47	4.09	3.54	BGLU12	-	-	-	--
MS.gene28287	ID_330	6	0.00	3.93	1.42	3.46	2.42	PAP	-	-	-	--
MS.gene28377	ID_331	9	0.00	11.64	10.72	11.70	12.76	TBL14	-	-	-	--
MS.gene28542	ID_332	8	0.00	9.48	9.65	9.87	9.71	--	-	-	-	--
MS.gene28655	ID_333	2	0.00	-2.18	-1.64	-1.53	-1.73	SR34	Genetic Information Processing	Transcription	K12890	--
MS.gene28681	ID_334	8	0.00	8.50	6.86	6.26	4.10	HSP18.2	Genetic Information Processing	Folding, sorting and degradation	K13993	--
MS.gene28895	ID_335	8	0.00	10.14	11.55	11.09	11.29	SR45A	Genetic Information Processing	Transcription	K12897	--
MS.gene29719	ID_336	8	0.00	10.92	11.45	12.58	12.36	At2g40430	-	-	-	--
MS.gene29809	ID_337	9	0.00	8.97	9.30	8.46	10.90	PHI-1	-	-	-	--
MS.gene29817	ID_338	8	0.00	12.13	11.33	12.85	12.07	APRL4	-	-	-	--
MS.gene30350	ID_339	9	0.00	2.30	2.25	2.19	2.69	At1g54200	-	-	-	--
MS.gene30782	ID_340	8	0.00	11.84	13.90	13.12	14.43	LAX3	Environmental Information Processing	Signal transduction	K13946	--
MS.gene31322	ID_341	8	0.00	12.53	11.81	11.70	12.89	SIZ1	-	-	-	--
MS.gene31540	ID_342	9	0.00	1.43	1.71	1.83	2.45	3AT1	-	-	-	--
MS.gene31948	ID_343	8	0.00	6.05	7.00	7.02	6.28	MED16	-	-	-	--
MS.gene32238	ID_344	8	0.00	10.99	11.97	11.43	11.01	GIL1	-	-	-	--
MS.gene32361	ID_345	8	0.00	12.78	12.97	14.02	13.18	FIE2	-	-	-	--
MS.gene32806	ID_346	8	0.00	9.54	10.25	10.48	8.91	HSF30	-	-	-	HSF
MS.gene33101	ID_347	9	0.00	12.11	11.44	12.29	13.21	MGD	Metabolism;Metabolism	Global and overview maps;Lipid metabolism	K03715;K03715	--
MS.gene33408	ID_348	8	0.00	1.72	1.93	2.27	1.95	SCAR2	-	-	-	--
MS.gene34825	ID_349	9	0.00	3.33	3.87	4.60	4.48	At1g78750	-	-	-	--
MS.gene35091	ID_350	2	0.00	-4.90	-3.12	-2.79	-2.75	PGIP1	-	-	-	--
MS.gene35323	ID_351	8	0.00	4.39	3.64	4.17	3.62	Chd4	-	-	-	Alfin-like
MS.gene35503	ID_352	8	0.00	11.19	11.39	11.97	10.98	At5g19025	-	-	-	--
MS.gene35561	ID_353	8	0.00	13.03	14.15	13.48	14.12	PBE2	Genetic Information Processing	Folding, sorting and degradation	K02737	--
MS.gene35610	ID_354	8	0.00	11.90	14.11	13.16	14.55	NHL13	-	-	-	--
MS.gene35879	ID_355	0	0.00	-2.23	-3.66	-2.52	-3.07	--	-	-	-	--
MS.gene36280	ID_356	9	0.00	10.23	11.79	12.02	13.40	NAA15	-	-	-	--
MS.gene36771	ID_357	8	0.00	9.50	10.03	11.13	11.05	HD16	-	-	-	--
MS.gene37112	ID_358	8	0.00	1.98	1.90	2.27	2.13	CDC27B	Genetic Information Processing	Folding, sorting and degradation	K03350	--
MS.gene37285	ID_359	8	0.00	6.57	7.47	7.55	6.96	EML1	-	-	-	--
MS.gene37303	ID_360	8	0.00	13.01	12.16	13.20	13.41	FREE1	-	-	-	--
MS.gene37853	ID_361	8	0.00	2.00	2.80	1.75	1.76	--	-	-	-	--
MS.gene38261	ID_362	8	0.00	12.17	14.62	11.69	11.47	HSC80	Genetic Information Processing;Organismal Systems	Folding, sorting and degradation;Environmental adaptation	K04079;K04079	--
MS.gene38372	ID_363	8	0.00	14.30	15.06	15.15	13.68	--	-	-	-	--
MS.gene38765	ID_364	9	0.00	13.52	11.45	13.34	14.12	GLU1	Metabolism;Metabolism	Carbohydrate metabolism;Energy metabolism	K00284;K00284	--
MS.gene38811	ID_365	8	0.00	11.28	10.23	11.61	10.78	CML35	Organismal Systems	Environmental adaptation	K13448	--
MS.gene40359	ID_366	8	0.00	14.60	14.86	14.41	14.11	PBA1	Genetic Information Processing	Folding, sorting and degradation	K02738	--
MS.gene40635	ID_367	8	0.00	2.43	4.05	4.07	3.53	Smg1	Genetic Information Processing	Translation	K08873	--
MS.gene40705	ID_368	8	0.00	12.73	13.64	14.73	14.27	ChiC	Metabolism;Metabolism	Global and overview maps;Carbohydrate metabolism	K01183;K01183	--
MS.gene40930	ID_369	8	0.00	13.60	11.58	11.77	12.51	PSL5	Metabolism;Genetic Information Processing;Metabolism	Global and overview maps;Folding, sorting and degradation;Glycan biosynthesis and metabolism	K05546;K05546;K05546	--
MS.gene41031	ID_370	8	0.00	11.31	11.22	10.88	11.39	PUB22	-	-	-	--
MS.gene41703	ID_371	9	0.00	5.59	3.35	5.24	6.43	EULS3	-	-	-	--
MS.gene41710	ID_372	8	0.00	7.98	7.58	8.05	8.58	CNOT3	Genetic Information Processing	Folding, sorting and degradation	K12580	--
MS.gene42076	ID_373	8	0.00	2.71	3.29	2.40	2.01	CIPK18	-	-	-	--
MS.gene42546	ID_374	8	0.00	13.53	14.16	14.00	13.44	TFIIB1	Genetic Information Processing	Transcription	K03124	--
MS.gene43141	ID_375	9	0.00	2.12	2.82	2.95	3.83	CTL1	-	-	-	--
MS.gene43475	ID_376	8	0.00	11.51	11.26	11.85	12.37	CPR1	-	-	-	--
MS.gene44305	ID_377	8	0.00	4.92	3.83	4.31	2.74	GGAT2	Metabolism;Metabolism;Metabolism;Metabolism;Metabolism;Metabolism;Metabolism;Metabolism;Metabolism;Metabolism	Global and overview maps;Global and overview maps;Global and overview maps;Global and overview maps;Amino acid metabolism;Carbohydrate metabolism;Energy metabolism;Global and overview maps;Amino acid metabolism;Amino acid metabolism	K14272;K14272;K14272;K14272;K14272;K14272;K14272;K14272;K14272;K14272	--
MS.gene44392	ID_378	8	0.00	1.81	1.97	1.38	1.80	JMJ25	-	-	-	--
MS.gene44531	ID_379	8	0.00	12.74	13.49	13.54	13.21	CYCD3-3	Environmental Information Processing	Signal transduction	K14505	--
MS.gene44622	ID_380	9	0.00	4.83	5.32	6.18	6.31	SCPL25	-	-	-	--
MS.gene45439	ID_381	8	0.00	7.00	8.52	9.19	8.21	CER1	Metabolism;Metabolism	Global and overview maps;Lipid metabolism	K15404;K15404	--
MS.gene45443	ID_382	8	0.00	7.26	7.23	5.88	6.07	NHL1	-	-	-	--
MS.gene46301	ID_383	8	0.00	13.14	13.79	12.45	13.82	--	-	-	-	--
MS.gene46358	ID_384	8	0.00	3.95	3.95	5.29	3.66	NPF7.3	-	-	-	--
MS.gene47747	ID_385	8	0.00	11.00	12.16	12.36	12.29	ROPGAP7	-	-	-	--
MS.gene47945	ID_386	3	0.00	-3.46	-3.07	-4.34	-2.85	NOI4	-	-	-	--
MS.gene48472	ID_387	9	0.00	4.78	4.90	5.02	5.61	MAPKKK5	-	-	-	--
MS.gene49336	ID_388	9	0.00	5.57	5.43	7.82	7.71	At2g30620	-	-	-	--
MS.gene49570	ID_389	8	0.00	14.65	12.42	13.20	11.97	--	-	-	-	--
MS.gene49698	ID_390	9	0.00	3.91	3.78	3.75	5.09	gaa1	Metabolism;Metabolism	Global and overview maps;Glycan biosynthesis and metabolism	K05289;K05289	--
MS.gene49725	ID_391	2	0.00	-2.57	-2.17	-1.83	-2.13	--	Environmental Information Processing	Signal transduction	K14488	--
MS.gene49764	ID_392	8	0.00	5.68	7.58	4.98	5.19	SDHAF2	-	-	-	--
MS.gene50544	ID_393	9	0.00	5.08	6.43	5.12	6.82	MCCA	Metabolism;Metabolism	Global and overview maps;Amino acid metabolism	K01968;K01968	--
MS.gene50585	ID_394	8	0.00	10.20	10.56	11.37	10.95	WRKY21	-	-	-	WRKY
MS.gene51146	ID_395	8	0.00	10.49	10.72	11.55	11.98	Gfpt2	Metabolism;Metabolism;Metabolism	Global and overview maps;Carbohydrate metabolism;Amino acid metabolism	K00820;K00820;K00820	--
MS.gene51149	ID_396	8	0.00	13.82	13.84	14.57	15.16	At1g65240	-	-	-	--
MS.gene51445	ID_397	8	0.00	11.48	11.20	10.16	12.13	RNP1	Genetic Information Processing	Translation	K14411	--
MS.gene51511	ID_398	8	0.00	3.69	3.87	3.77	3.88	OMA1	-	-	-	--
MS.gene51874	ID_399	8	0.00	11.96	13.77	14.52	14.23	impdh	Metabolism;Metabolism;Metabolism	Global and overview maps;Global and overview maps;Nucleotide metabolism	K00088;K00088;K00088	--
MS.gene51909	ID_400	8	0.00	5.44	5.55	5.49	5.80	SIP1-2	-	-	-	--
MS.gene51941	ID_401	8	0.00	12.03	12.85	13.40	13.44	APY2	-	-	-	--
MS.gene51946	ID_402	8	0.00	5.44	5.55	5.49	5.80	SIP1-2	-	-	-	--
MS.gene52075	ID_403	2	0.00	-2.71	-1.82	-1.61	-1.52	GRP-2	-	-	-	CSD
MS.gene52509	ID_404	0	0.00	-1.83	-2.68	-2.15	-2.58	GRXC6	-	-	-	--
MS.gene52680	ID_405	8	0.00	13.31	13.97	15.65	10.53	XTH23	Environmental Information Processing	Signal transduction	K14504	--
MS.gene52692	ID_406	8	0.00	11.27	11.94	12.09	12.07	--	-	-	-	--
MS.gene53511	ID_407	3	0.00	-3.46	-3.07	-4.34	-2.85	NOI4	-	-	-	--
MS.gene54045	ID_408	8	0.00	10.54	11.75	10.84	10.16	--	-	-	-	--
MS.gene54325	ID_409	0	0.00	-12.00	-12.00	-12.00	-12.00	At1g28590	-	-	-	--
MS.gene54772	ID_410	8	0.00	10.06	9.58	10.40	10.18	ncor1	-	-	-	ARR-B
MS.gene54839	ID_411	8	0.00	8.96	9.56	10.27	10.09	--	-	-	-	--
MS.gene55844	ID_412	8	0.00	15.48	15.01	14.27	15.56	STY13	-	-	-	--
MS.gene56215	ID_413	8	0.00	11.99	12.00	10.70	11.78	CERK	Metabolism	Lipid metabolism	K04715	--
MS.gene56853	ID_414	8	0.00	9.19	9.12	10.08	9.62	RGI3	-	-	-	--
MS.gene57864	ID_415	8	0.00	11.72	12.96	11.52	11.56	RCA1	-	-	-	--
MS.gene57905	ID_416	8	0.00	9.63	10.35	10.22	10.05	CIPK21	-	-	-	--
MS.gene58286	ID_417	2	0.00	-3.37	-2.10	-1.70	-1.95	TPRP-F1	-	-	-	--
MS.gene58287	ID_418	2	0.00	-3.37	-2.10	-1.70	-1.95	TPRP-F1	-	-	-	--
MS.gene58348	ID_419	8	0.00	10.89	10.30	10.77	10.70	SDR1	Metabolism;Metabolism	Global and overview maps;Metabolism of terpenoids and polyketides	K15095;K15095	--
MS.gene58764	ID_420	8	0.00	3.08	4.16	2.16	2.34	--	-	-	-	bZIP
MS.gene58919	ID_421	8	0.00	12.13	14.25	14.97	13.40	CUL1	-	-	-	--
MS.gene59125	ID_422	9	0.00	5.36	6.02	4.65	6.57	LRK10	-	-	-	--
MS.gene59207	ID_423	8	0.00	12.42	13.94	13.09	12.61	SPAC56F8.03	Genetic Information Processing	Translation	K03243	--
MS.gene60166	ID_424	8	0.00	9.49	10.26	8.58	8.06	XTH7	-	-	-	--
MS.gene61001	ID_425	9	0.00	2.64	2.95	2.71	3.29	ITPK5	Metabolism;Metabolism;Environmental Information Processing	Global and overview maps;Carbohydrate metabolism;Signal transduction	K00913;K00913;K00913	--
MS.gene61422	ID_426	8	0.00	4.55	4.25	4.41	2.03	MBF1C	-	-	-	--
MS.gene61768	ID_427	8	0.00	3.40	4.94	5.53	4.63	PATROL1	-	-	-	--
MS.gene62227	ID_428	9	0.00	12.33	12.40	13.27	14.07	BIK1	-	-	-	--
MS.gene62236	ID_429	8	0.00	5.24	5.67	3.93	5.65	ITPK4	Metabolism;Metabolism	Global and overview maps;Carbohydrate metabolism	K01765;K01765	--
MS.gene62818	ID_430	8	0.00	12.22	12.67	10.37	11.90	Cdc40	Genetic Information Processing	Transcription	K12816	--
MS.gene62899	ID_431	9	0.00	2.11	1.87	2.88	3.16	PGSIP8	-	-	-	--
MS.gene62903	ID_432	8	0.00	3.42	3.26	3.36	2.94	SEC16B	-	-	-	--
MS.gene63188	ID_433	8	0.00	4.25	7.84	7.32	7.63	AT59	Metabolism;Metabolism	Global and overview maps;Carbohydrate metabolism	K01728;K01728	--
MS.gene63751	ID_434	8	0.00	2.81	3.10	3.25	2.73	At1g78860	-	-	-	--
MS.gene63944	ID_435	8	0.00	13.13	13.41	12.63	13.04	At3g02910	-	-	-	--
MS.gene63985	ID_436	8	0.00	5.66	6.40	6.71	6.57	IQD32	-	-	-	--
MS.gene64029	ID_437	8	0.00	2.60	2.48	2.19	2.45	SYT2	-	-	-	--
MS.gene64535	ID_438	9	0.00	7.02	6.05	8.19	7.72	PRT6	-	-	-	--
MS.gene64653	ID_439	8	0.00	3.75	4.22	3.15	2.97	NRPC1	Genetic Information Processing	Transcription	K03018	--
MS.gene64828	ID_440	8	0.00	5.86	6.23	5.59	6.38	STR15	-	-	-	--
MS.gene65094	ID_441	8	0.00	6.31	6.43	5.08	6.01	DESI1	-	-	-	--
MS.gene65252	ID_442	8	0.00	3.31	2.49	2.21	1.56	PHOT1	-	-	-	--
MS.gene66255	ID_443	8	0.00	4.23	3.94	2.90	2.61	CYP71D11	-	-	-	--
MS.gene66256	ID_444	9	0.00	1.95	2.24	2.40	3.18	SAT3	Metabolism;Metabolism;Metabolism;Metabolism;Metabolism;Metabolism	Global and overview maps;Global and overview maps;Global and overview maps;Global and overview maps;Amino acid metabolism;Energy metabolism	K00640;K00640;K00640;K00640;K00640;K00640	--
MS.gene66292	ID_445	8	0.00	1.60	1.95	1.32	1.52	cemA	-	-	-	--
MS.gene66462	ID_446	8	0.00	2.65	2.49	2.37	2.17	--	-	-	-	--
MS.gene66771	ID_447	8	0.00	4.51	4.00	3.05	2.97	SAP4	-	-	-	--
MS.gene67609	ID_448	8	0.00	3.95	6.33	6.15	4.90	--	-	-	-	--
MS.gene67647	ID_449	8	0.00	11.97	12.05	11.43	11.66	FMO1	-	-	-	--
MS.gene69251	ID_450	8	0.00	13.47	13.97	12.42	13.86	RPN8A	Genetic Information Processing	Folding, sorting and degradation	K03038	--
MS.gene69728	ID_451	8	0.00	5.74	3.92	5.63	4.51	At1g62810	Metabolism;Metabolism;Metabolism;Metabolism;Metabolism;Metabolism;Metabolism;Metabolism	Global and overview maps;Global and overview maps;Amino acid metabolism;Metabolism of other amino acids;Amino acid metabolism;Amino acid metabolism;Biosynthesis of other secondary metabolites;Biosynthesis of other secondary metabolites	K00276;K00276;K00276;K00276;K00276;K00276;K00276;K00276	--
MS.gene70164	ID_452	2	0.00	-2.57	-2.17	-1.83	-2.13	--	Environmental Information Processing	Signal transduction	K14488	--
MS.gene70265	ID_453	2	0.00	-12.34	-4.51	-5.09	-12.34	--	-	-	-	--
MS.gene70586	ID_454	2	0.00	-2.55	-1.87	-1.61	-2.17	--	-	-	-	--
MS.gene70707	ID_455	8	0.00	10.40	13.30	14.13	13.38	CP31A	-	-	-	--
MS.gene70835	ID_456	8	0.00	2.33	2.40	2.70	2.21	--	-	-	-	--
MS.gene71607	ID_457	2	0.00	-3.29	-2.10	-1.95	-2.15	--	-	-	-	--
MS.gene71651	ID_458	8	0.00	5.99	6.95	4.92	4.39	--	-	-	-	--
MS.gene71667	ID_459	8	0.00	3.25	4.43	2.82	2.20	UGT84A13	Metabolism	Biosynthesis of other secondary metabolites	K12338	--
MS.gene71756	ID_460	8	0.00	2.58	3.45	2.78	2.62	PSS1	Metabolism;Metabolism;Metabolism	Global and overview maps;Global and overview maps;Lipid metabolism	K08730;K08730;K08730	--
MS.gene71844	ID_461	8	0.00	7.42	8.29	8.21	7.32	RAD23C	Genetic Information Processing;Genetic Information Processing	Folding, sorting and degradation;Replication and repair	K10839;K10839	--
MS.gene71922	ID_462	8	0.00	2.25	3.23	3.53	3.34	ORP2A	-	-	-	--
MS.gene72031	ID_463	8	0.00	11.98	12.06	10.99	11.20	--	-	-	-	--
MS.gene72914	ID_464	8	0.00	11.16	11.75	12.05	12.23	BPM2	-	-	-	--
MS.gene73134	ID_465	8	0.00	9.21	9.39	8.85	8.70	At1g04970	-	-	-	--
MS.gene73177	ID_466	3	0.00	-6.11	-4.92	-10.05	-5.04	--	-	-	-	--
MS.gene73446	ID_467	8	0.00	3.32	3.97	2.74	3.24	TATC	Genetic Information Processing	Folding, sorting and degradation	K03118	--
MS.gene74060	ID_468	8	0.00	2.88	3.30	3.49	3.48	HSP70-4	Genetic Information Processing;Genetic Information Processing;Cellular Processes	Folding, sorting and degradation;Transcription;Transport and catabolism	K03283;K03283;K03283	--
MS.gene74184	ID_469	8	0.00	6.59	7.73	8.03	7.16	At1g56190	Metabolism;Metabolism;Metabolism;Metabolism;Metabolism;Metabolism	Global and overview maps;Global and overview maps;Global and overview maps;Global and overview maps;Carbohydrate metabolism;Energy metabolism	K00927;K00927;K00927;K00927;K00927;K00927	--
MS.gene74235	ID_470	8	0.00	11.75	12.57	11.73	11.07	CALS9	-	-	-	--
MS.gene74260	ID_471	8	0.00	8.96	11.71	10.99	11.53	KU70	Genetic Information Processing	Replication and repair	K10884	--
MS.gene74985	ID_472	8	0.00	14.91	13.90	13.65	13.33	VAMP727	-	-	-	--
MS.gene75468	ID_473	8	0.00	13.45	12.95	13.64	14.00	ABCD1	-	-	-	--
MS.gene75658	ID_474	8	0.00	6.39	8.07	7.58	6.91	AKHSDH2	Metabolism;Metabolism;Metabolism;Metabolism;Metabolism;Metabolism;Metabolism	Global and overview maps;Global and overview maps;Global and overview maps;Amino acid metabolism;Amino acid metabolism;Amino acid metabolism;Biosynthesis of other secondary metabolites	K12524;K12524;K12524;K12524;K12524;K12524;K12524	--
MS.gene75815	ID_475	8	0.00	5.46	5.34	4.97	5.14	MTERF1	-	-	-	mTERF
MS.gene76140	ID_476	2	0.00	-3.20	-2.87	-2.22	-2.60	--	-	-	-	--
MS.gene76811	ID_477	8	0.00	12.84	12.84	13.70	12.90	G9	Metabolism;Metabolism	Global and overview maps;Carbohydrate metabolism	K01213;K01213	--
MS.gene76899	ID_478	8	0.00	10.82	12.97	12.01	12.76	--	-	-	-	--
MS.gene77392	ID_479	8	0.00	12.48	13.95	12.69	12.86	BRIX1-2	-	-	-	--
MS.gene77545	ID_480	1	0.00	-2.29	-2.38	-2.42	-1.60	TMK4	-	-	-	--
MS.gene78406	ID_481	8	0.00	11.58	12.55	12.26	11.49	--	-	-	-	--
MS.gene78476	ID_482	8	0.00	11.74	12.43	13.27	13.50	PRMT14	-	-	-	--
MS.gene79582	ID_483	8	0.00	2.08	3.36	2.46	2.16	TPS7	Metabolism;Metabolism	Global and overview maps;Metabolism of terpenoids and polyketides	K14173;K14173	--
MS.gene79762	ID_484	8	0.00	3.00	2.26	3.13	2.24	STR4	-	-	-	--
MS.gene79905	ID_485	8	0.00	5.34	4.95	4.90	5.55	AAE16	Metabolism;Cellular Processes;Metabolism;Metabolism;Metabolism	Global and overview maps;Transport and catabolism;Global and overview maps;Lipid metabolism;Lipid metabolism	K01897;K01897;K01897;K01897;K01897	--
MS.gene80361	ID_486	9	0.00	9.55	10.75	10.03	12.29	At1g43650	-	-	-	--
MS.gene81744	ID_487	8	0.00	12.26	12.05	12.40	12.08	At2g16710	-	-	-	--
MS.gene82154	ID_488	0	0.00	-11.92	-11.92	-11.92	-11.92	VPS18	-	-	-	--
MS.gene82426	ID_489	8	0.00	10.35	10.27	11.40	10.65	ENP1	-	-	-	--
MS.gene82566	ID_490	8	0.00	6.63	7.61	6.22	6.02	--	-	-	-	--
MS.gene82886	ID_491	9	0.00	10.42	9.81	9.70	11.36	THRRS	Genetic Information Processing	Translation	K01868	--
MS.gene83079	ID_492	8	0.00	7.37	9.66	10.10	8.91	2A6	-	-	-	--
MS.gene83189	ID_493	9	0.00	5.63	4.70	6.60	6.49	C9orf85	-	-	-	--
MS.gene83461	ID_494	8	0.00	10.02	9.29	10.34	9.91	BEAT	-	-	-	--
MS.gene84662	ID_495	9	0.00	5.99	5.35	5.67	6.66	LOX3.1	Metabolism;Metabolism;Metabolism;Metabolism	Global and overview maps;Global and overview maps;Lipid metabolism;Lipid metabolism	K00454;K00454;K00454;K00454	--
MS.gene85956	ID_496	0	0.00	-11.14	-11.14	-11.14	-11.14	NIP6-1	-	-	-	--
MS.gene86155	ID_497	8	0.00	9.99	10.37	10.40	11.36	RPV1	-	-	-	--
MS.gene86230	ID_498	8	0.00	3.51	3.86	2.73	2.97	At1g67900	-	-	-	--
MS.gene86321	ID_499	8	0.00	7.31	9.39	9.49	8.77	RZFP34	Genetic Information Processing	Folding, sorting and degradation	K10144	--
MS.gene86528	ID_500	8	0.00	9.45	10.24	9.13	9.00	IRE1B	Genetic Information Processing	Folding, sorting and degradation	K08852	--
MS.gene86821	ID_501	8	0.00	10.13	11.91	10.34	10.09	YSL1	-	-	-	--
MS.gene86993	ID_502	8	0.00	12.20	12.04	11.02	10.72	NIP6-1	-	-	-	--
MS.gene87275	ID_503	8	0.00	8.64	7.87	8.09	7.91	ATG18F	-	-	-	--
MS.gene87330	ID_504	8	0.00	11.85	12.63	13.45	12.30	SAPK10	Environmental Information Processing;Environmental Information Processing	Signal transduction;Signal transduction	K14498;K14498	--
MS.gene87404	ID_505	8	0.00	6.39	5.34	6.20	4.75	GGPS	Metabolism;Metabolism;Metabolism	Global and overview maps;Global and overview maps;Metabolism of terpenoids and polyketides	K13789;K13789;K13789	--
MS.gene87659	ID_506	0	0.00	-1.50	-1.54	-1.45	-1.69	SAG20	-	-	-	--
MS.gene88594	ID_507	9	0.00	3.80	3.61	3.22	4.06	MAP65-6	-	-	-	--
MS.gene88922	ID_508	8	0.00	9.29	11.69	12.19	10.25	--	-	-	-	--
MS.gene89371	ID_509	8	0.00	13.31	14.55	14.91	14.91	EPSIN2	Cellular Processes	Transport and catabolism	K12471	--
MS.gene89382	ID_510	9	0.00	3.69	4.49	5.48	5.56	GmSGT3	Metabolism	Biosynthesis of other secondary metabolites	K17193	--
MS.gene90537	ID_511	2	0.00	-3.62	-2.19	-1.45	-2.18	--	-	-	-	--
MS.gene90606	ID_512	1	0.00	-4.47	-5.91	-4.49	-3.50	CORA	-	-	-	--
MS.gene90839	ID_513	0	0.00	-15.35	-15.35	-15.35	-15.35	DHAR1	Metabolism;Metabolism;Metabolism	Global and overview maps;Metabolism of other amino acids;Carbohydrate metabolism	K21888;K21888;K21888	--
MS.gene91282	ID_514	8	0.00	14.07	13.16	13.43	13.92	--	-	-	-	--
MS.gene91511	ID_515	8	0.00	15.66	13.47	14.61	15.17	At1g65240	-	-	-	--
MS.gene91563	ID_516	8	0.00	7.09	8.90	7.32	7.28	--	-	-	-	--
MS.gene91596	ID_517	9	0.00	3.55	3.83	3.48	4.17	PMAT1	Metabolism	Biosynthesis of other secondary metabolites	K21383	--
MS.gene91614	ID_518	8	0.00	9.96	9.14	11.50	10.45	5MAT	Metabolism	Biosynthesis of other secondary metabolites	K21383	--
MS.gene92760	ID_519	8	0.00	2.38	2.39	1.69	1.33	ATPK2	-	-	-	--
MS.gene93545	ID_520	0	0.00	-12.48	-12.48	-12.48	-12.48	--	-	-	-	--
MS.gene93887	ID_521	8	0.00	10.99	11.39	12.94	12.00	CEPR2	-	-	-	--
MS.gene94149	ID_522	1	0.00	-2.84	-3.11	-2.68	-2.22	CORA	-	-	-	--
MS.gene94774	ID_523	8	0.00	3.84	4.60	4.66	4.82	--	-	-	-	--
MS.gene95249	ID_524	8	0.00	3.76	3.71	3.54	3.01	CCD1	-	-	-	--
MS.gene96770	ID_525	8	0.00	4.10	3.73	3.39	3.54	At1g69450	-	-	-	--
MS.gene97348	ID_526	8	0.00	13.43	13.13	13.42	12.90	At1g43900	-	-	-	--
MS.gene99187	ID_527	8	0.00	2.64	3.00	2.60	2.00	BFRUCT1	Metabolism;Metabolism;Metabolism;Metabolism	Global and overview maps;Global and overview maps;Carbohydrate metabolism;Carbohydrate metabolism	K01193;K01193;K01193;K01193	--
MS.gene99312	ID_528	8	0.00	11.00	10.74	10.15	9.57	--	-	-	-	--
MS.gene99538	ID_529	9	0.00	7.65	7.67	8.44	8.88	CYP76B6	-	-	-	--
MSTRG.103953	ID_530	9	0.00	5.76	5.74	6.81	6.98	AGD5	Cellular Processes	Transport and catabolism	K12486	--
MSTRG.104060	ID_531	0	0.00	-11.44	-11.44	-11.44	-11.44	--	-	-	-	--
MSTRG.104906	ID_532	8	0.00	2.96	4.15	3.22	3.87	LCB2a	Metabolism;Metabolism	Global and overview maps;Lipid metabolism	K00654;K00654	--
MSTRG.10795	ID_533	8	0.00	2.72	3.58	3.72	3.65	--	-	-	-	--
MSTRG.10796	ID_534	8	0.00	8.69	8.91	9.28	7.29	--	-	-	-	--
MSTRG.10886	ID_535	8	0.00	2.32	2.60	2.22	2.52	MBR2	-	-	-	--
MSTRG.11649	ID_536	9	0.00	1.98	3.40	2.03	3.28	--	-	-	-	--
MSTRG.14541	ID_537	8	0.00	14.25	11.83	12.54	12.03	--	-	-	-	--
MSTRG.14861	ID_538	8	0.00	12.89	12.98	13.23	13.12	--	-	-	-	--
MSTRG.16720	ID_539	9	0.00	1.37	2.13	1.93	2.34	PBL26	-	-	-	--
MSTRG.23854	ID_540	8	0.00	5.76	5.58	6.35	6.21	--	-	-	-	--
MSTRG.24604	ID_541	9	0.00	1.74	2.37	2.27	2.74	--	Genetic Information Processing	Folding, sorting and degradation	K12593	--
MSTRG.2489	ID_542	9	0.00	6.04	6.15	9.65	8.01	OSCPSM	Metabolism;Metabolism	Global and overview maps;Metabolism of terpenoids and polyketides	K20658;K20658	--
MSTRG.26998	ID_543	8	0.00	11.40	11.83	11.77	11.02	--	-	-	-	--
MSTRG.27955	ID_544	0	0.00	-1.75	-1.41	-1.76	-1.72	--	-	-	-	--
MSTRG.3139	ID_545	8	0.00	3.16	4.32	3.24	4.12	--	-	-	-	--
MSTRG.47071	ID_546	8	0.00	3.58	3.56	2.94	2.37	--	-	-	-	--
MSTRG.4897	ID_547	8	0.00	12.97	12.69	13.51	12.66	PATL4	-	-	-	--
MSTRG.49897	ID_548	8	0.00	3.49	4.84	4.76	3.37	EPS1	-	-	-	--
MSTRG.50324	ID_549	8	0.00	2.18	3.26	2.81	2.61	--	-	-	-	--
MSTRG.51189	ID_550	8	0.00	11.56	12.02	11.89	12.38	--	-	-	-	--
MSTRG.52692	ID_551	8	0.00	12.17	9.95	12.09	11.39	--	-	-	-	--
MSTRG.53878	ID_552	2	0.00	-3.33	-3.92	-2.88	-2.98	At4g19900	-	-	-	--
MSTRG.55967	ID_553	8	0.00	9.34	9.32	8.72	8.56	--	-	-	-	--
MSTRG.58300	ID_554	9	0.00	1.93	2.18	2.27	2.53	--	-	-	-	--
MSTRG.59017	ID_555	8	0.00	5.14	5.79	6.24	6.25	--	-	-	-	--
MSTRG.60178	ID_556	8	0.00	2.61	2.85	1.65	1.45	SULTR3;3	-	-	-	--
MSTRG.61875	ID_557	9	0.00	5.07	6.08	5.85	6.73	CYCU2-1	-	-	-	--
MSTRG.63719	ID_558	8	0.00	2.42	3.24	2.81	3.09	nmd3	Genetic Information Processing;Genetic Information Processing	Translation;Translation	K07562;K07562	--
MSTRG.64768	ID_559	9	0.00	6.55	6.15	6.63	7.19	--	Genetic Information Processing	Transcription	K12826	--
MSTRG.67777	ID_560	8	0.00	5.46	5.51	3.87	5.17	--	-	-	-	--
MSTRG.70846	ID_561	8	0.00	3.26	3.38	2.30	3.09	--	-	-	-	--
MSTRG.71432	ID_562	8	0.00	3.87	3.59	4.06	3.16	--	Genetic Information Processing	Translation	K03249	--
MSTRG.74352	ID_563	8	0.00	2.23	3.26	3.16	2.84	--	-	-	-	--
MSTRG.74380	ID_564	8	0.00	5.22	6.19	6.30	6.50	sen1	-	-	-	--
MSTRG.75074	ID_565	8	0.00	12.55	13.09	11.96	13.61	VHA-e1	Metabolism;Metabolism;Cellular Processes	Global and overview maps;Energy metabolism;Transport and catabolism	K02153;K02153;K02153	--
MSTRG.76242	ID_566	8	0.00	2.77	3.67	2.51	3.30	--	-	-	-	--
MSTRG.76939	ID_567	9	0.00	2.42	1.98	2.92	3.62	DMAS1-D	Metabolism;Metabolism	Global and overview maps;Biosynthesis of other secondary metabolites	K08243;K08243	--
MSTRG.78249	ID_568	9	0.00	1.37	1.56	2.50	2.22	--	-	-	-	--
MSTRG.80383	ID_569	9	0.00	1.68	2.70	2.85	2.94	--	-	-	-	--
MSTRG.83253	ID_570	8	0.00	3.10	3.96	2.99	3.43	RPV1	Metabolism;Metabolism;Metabolism	Global and overview maps;Global and overview maps;Carbohydrate metabolism	K00695;K00695;K00695	--
MSTRG.86353	ID_571	9	0.00	1.51	1.69	1.58	1.85	MYB305	-	-	-	--
MSTRG.86520	ID_572	8	0.00	14.72	13.69	11.44	13.47	pol	-	-	-	--
MSTRG.88570	ID_573	8	0.00	6.13	6.55	5.27	6.19	XTH1	-	-	-	--
MSTRG.89478	ID_574	8	0.00	2.19	2.87	3.08	2.50	--	-	-	-	--
MSTRG.91050	ID_575	8	0.00	1.49	2.14	2.30	2.03	DPD1	-	-	-	--
MSTRG.91083	ID_576	8	0.00	11.61	12.13	12.38	12.13	--	-	-	-	--
MSTRG.91169	ID_577	9	0.00	1.17	1.60	1.89	1.91	RPL19A	Genetic Information Processing	Translation	K02885	--
MSTRG.93661	ID_578	8	0.00	13.51	14.66	13.34	12.82	At4g10400	-	-	-	--
MSTRG.99396	ID_579	8	0.00	13.47	14.30	10.45	11.55	--	-	-	-	--
