# Supplementary material for: Integrated transcriptomic and metabolomic profiling reveals the flower color formation mechanism of alfalfa different purple flowers
Source: Front Plant Sci. 2026 Mar 23;17:1786493. doi: 10.3389/fpls.2026.1786493 (PMC13050952; doi:10.3389/fpls.2026.1786493)
Supplement: Supplementary File 12 — Transcription factors identified in the 174, 531 genes [file Table12.xls]

gene_id	TF_family	BH1_fpkm	BH2_fpkm	BH3_fpkm	ZH1-1_fpkm	ZH1-2_fpkm	ZH1-3_fpkm	ZH2-1_fpkm	ZH2-2_fpkm	ZH2-3_fpkm	ZH3-1_fpkm	ZH3-2_fpkm	ZH3-3_fpkm	ZH4-1_fpkm	ZH4-2_fpkm	ZH4-3_fpkm	BH1_count	BH2_count	BH3_count	ZH1-1_count	ZH1-2_count	ZH1-3_count	ZH2-1_count	ZH2-2_count	ZH2-3_count	ZH3-1_count	ZH3-2_count	ZH3-3_count	ZH4-1_count	ZH4-2_count	ZH4-3_count	Symbol	KEGG_A_class	KEGG_B_class	K_ID
MS.gene000009	MADS	0.000	0.000	0.000	0.000	0.000	0.000	0.000	0.000	0.000	0.000	0.000	0.000	0.000	0.000	0.000	0.00	0.00	0.00	0.00	0.00	0.00	0.00	0.00	0.00	0.00	0.00	0.00	0.00	0.00	0.00	AGL80	-	-	-
MS.gene000010	MADS	0.000	0.000	0.000	0.000	0.000	0.000	0.000	0.000	0.000	0.000	0.000	0.000	0.000	0.000	0.000	0.00	0.00	0.00	0.00	0.00	0.00	0.00	0.00	0.00	0.00	0.00	0.00	0.00	0.00	0.00	AGL80	-	-	-
MS.gene000011	MADS	0.000	0.000	0.000	0.000	0.000	0.000	0.000	0.000	0.000	0.000	0.000	0.000	0.000	0.000	0.000	0.00	0.00	0.00	0.00	0.00	0.00	0.00	0.00	0.00	0.00	0.00	0.00	0.00	0.00	0.00	AGL80	-	-	-
MS.gene00003	NAC	0.000	0.000	4.856	1.552	0.776	1.939	3.621	5.361	1.085	3.283	0.968	9.072	1.685	0.000	3.347	0.00	0.00	53.25	14.49	8.58	22.25	35.24	59.35	11.61	35.71	10.45	96.91	14.86	0.00	31.56	NAC073	-	-	-
MS.gene000056	bZIP	0.000	0.000	0.299	0.444	0.096	0.000	0.000	0.148	0.182	0.318	0.000	0.000	0.214	0.000	0.349	0.00	0.00	2.00	2.53	0.65	0.00	0.00	1.00	1.19	2.11	0.00	0.00	1.15	0.00	2.01	BZIP24	-	-	-
MS.gene000084	MADS	0.000	0.000	0.000	0.000	0.000	0.000	0.000	0.000	0.000	0.000	0.000	0.000	0.000	0.000	0.000	0.00	0.00	0.00	0.00	0.00	0.00	0.00	0.00	0.00	0.00	0.00	0.00	0.00	0.00	0.00	AGL80	-	-	-
MS.gene000085	MADS	0.000	0.000	0.000	0.000	0.000	0.000	0.000	0.000	0.000	0.000	0.000	0.000	0.000	0.000	0.000	0.00	0.00	0.00	0.00	0.00	0.00	0.00	0.00	0.00	0.00	0.00	0.00	0.00	0.00	0.00	AGL80	-	-	-
MS.gene000086	MADS	0.000	0.000	0.000	0.000	0.000	0.000	0.000	0.000	0.000	0.000	0.000	0.000	0.000	0.000	0.000	0.00	0.00	0.00	0.00	0.00	0.00	0.00	0.00	0.00	0.00	0.00	0.00	0.00	0.00	0.00	AGL80	-	-	-
MS.gene000095	ARR-B	0.253	0.101	4.227	4.491	1.584	1.689	5.104	2.476	1.419	2.720	1.154	3.529	2.397	1.213	1.801	6.19	2.48	96.91	87.66	36.61	40.52	103.85	57.31	31.75	61.86	26.05	78.83	44.21	23.72	35.51	ADA2A	-	-	-
MS.gene000114	C3H	7.823	10.169	0.000	0.000	10.126	0.000	0.000	1.533	6.791	8.875	0.000	26.410	0.000	18.732	0.000	86.51	112.75	0.00	0.00	105.76	0.00	0.00	16.03	68.67	91.20	0.00	266.54	0.00	165.49	0.00	Os02g0194200	-	-	-
MS.gene000125	GRAS	0.000	0.000	0.000	0.000	0.000	0.000	0.000	0.000	0.000	0.000	0.000	0.000	0.000	0.000	0.000	0.00	0.00	0.00	0.00	0.00	0.00	0.00	0.00	0.00	0.00	0.00	0.00	0.00	0.00	0.00	SCL14	-	-	-
MS.gene000126	FHA	10.025	5.286	1.640	0.790	2.450	6.486	2.113	0.039	2.521	0.837	11.698	0.000	4.577	0.000	3.282	210.29	111.17	32.22	13.21	48.53	133.39	36.86	0.78	48.36	16.32	226.28	0.00	72.34	0.00	55.47	KAPP	-	-	-
MS.gene000218	bZIP	0.915	1.559	0.000	4.844	1.461	0.560	0.106	0.392	0.858	0.634	0.562	0.000	0.780	0.936	1.512	10.81	18.47	0.00	45.66	16.31	6.49	1.04	4.38	9.27	6.96	6.13	0.00	6.95	8.84	14.40	VIP1	Environmental Information Processing	Signal transduction	K20557
MS.gene000242	zf-HD	3.509	2.479	2.497	2.016	1.238	0.149	2.638	4.482	4.317	1.888	1.427	2.563	4.268	2.928	1.452	24.00	17.00	16.00	11.00	8.00	1.00	15.00	29.00	27.00	12.00	9.00	16.00	22.00	16.00	8.00	ZHD1	-	-	-
MS.gene000243	BBR_BPC	2.976	5.863	0.000	0.193	2.021	0.977	0.792	0.521	0.000	2.285	3.031	4.000	3.325	2.203	3.157	32.79	64.78	0.00	1.70	21.04	10.56	7.26	5.43	0.00	23.40	30.80	40.23	27.61	19.40	28.03	BPC2	-	-	-
MS.gene000259	SBP	20.689	17.674	16.312	10.793	8.597	7.453	17.178	20.718	13.744	10.904	18.437	12.260	15.050	15.051	8.246	265.73	227.62	196.28	110.56	104.29	93.85	183.45	251.70	161.43	130.15	218.38	143.72	145.66	154.45	85.33	SPL8	-	-	-
MS.gene000268	ABI3VP1	0.000	0.000	0.000	0.000	0.000	0.000	0.000	0.000	0.000	0.000	0.000	0.000	0.000	0.000	0.000	0.00	0.00	0.00	0.00	0.00	0.00	0.00	0.00	0.00	0.00	0.00	0.00	0.00	0.00	0.00	--	-	-	-
MS.gene000299	BBR_BPC	6.928	5.190	10.875	7.865	0.002	8.037	0.000	12.766	6.550	8.397	2.453	11.743	8.459	8.011	8.569	75.99	57.08	111.76	68.81	0.02	86.43	0.00	132.45	65.70	85.60	24.81	117.57	69.92	70.21	75.73	BPC2	-	-	-
MS.gene000315	AP2-EREBP	0.000	0.000	0.162	0.191	0.000	0.000	0.000	0.000	0.166	0.000	0.000	0.000	0.000	0.190	0.000	0.00	0.00	1.00	1.00	0.00	0.00	0.00	0.00	1.00	0.00	0.00	0.00	0.00	1.00	0.00	DREB2A	-	-	-
MS.gene000333	NAC	49.945	35.766	58.794	31.432	11.553	19.146	27.395	50.635	17.651	25.541	34.028	28.485	45.861	23.918	38.051	364.39	261.65	401.88	182.90	79.61	136.95	166.19	349.43	117.77	173.17	228.95	189.68	252.13	139.42	223.68	NAC083	-	-	-
MS.gene000377	MADS	0.000	0.000	0.000	0.000	0.000	0.000	0.000	0.000	0.000	0.000	0.000	0.000	0.000	0.000	0.181	0.00	0.00	0.00	0.00	0.00	0.00	0.00	0.00	0.00	0.00	0.00	0.00	0.00	0.00	1.00	AGL29	-	-	-
MS.gene000381	NAC	0.000	0.000	0.000	0.000	0.000	0.000	0.000	0.000	0.000	0.000	0.000	0.000	0.000	0.000	0.000	0.00	0.00	0.00	0.00	0.00	0.00	0.00	0.00	0.00	0.00	0.00	0.00	0.00	0.00	0.00	NAC031	-	-	-
MS.gene000392	ARR-B	2.034	4.804	0.000	61.483	1.455	17.744	15.509	0.000	29.328	13.913	9.523	6.126	18.498	13.661	5.376	24.66	58.39	0.00	594.41	16.66	210.88	156.31	0.00	325.11	156.73	106.46	67.78	168.96	132.30	52.51	MYB4	-	-	-
MS.gene000398	FHA	0.000	0.000	0.000	0.071	0.000	0.090	0.000	0.000	0.000	0.580	0.097	0.000	0.466	0.259	0.536	0.00	0.00	0.00	2.25	0.00	3.50	0.00	0.00	0.00	21.48	3.55	0.00	13.99	8.25	17.23	--	-	-	-
MS.gene000428	Trihelix	0.235	0.155	0.000	0.000	0.000	0.000	0.087	0.000	0.000	0.000	0.000	0.000	0.096	0.000	0.000	3.25	2.15	0.00	0.00	0.00	0.00	1.00	0.00	0.00	0.00	0.00	0.00	1.00	0.00	0.00	ASR3	-	-	-
MS.gene000437	FAR1	0.000	0.000	0.000	0.000	0.000	0.000	0.000	0.000	0.000	0.000	0.000	0.000	0.000	0.000	0.000	0.00	0.00	0.00	0.00	0.00	0.00	0.00	0.00	0.00	0.00	0.00	0.00	0.00	0.00	0.00	FAR1	-	-	-
MS.gene000438	LOB	0.000	0.000	0.000	0.000	0.000	0.000	0.000	0.000	0.000	0.000	0.000	0.000	0.000	0.000	0.000	0.00	0.00	0.00	0.00	0.00	0.00	0.00	0.00	0.00	0.00	0.00	0.00	0.00	0.00	0.00	LBD23	-	-	-
MS.gene000446	SBP	1.129	2.228	5.197	2.061	1.731	0.198	6.587	4.003	5.950	1.159	1.567	1.574	4.905	2.698	1.201	15.74	31.16	67.90	22.92	22.80	2.71	76.38	52.80	75.88	15.02	20.15	20.04	51.55	30.06	13.50	TGA1	-	-	-
MS.gene00051	ARR-B	7.928	6.209	3.969	3.942	3.749	1.523	0.253	4.329	3.070	2.754	1.335	1.046	5.867	1.360	4.529	97.91	76.89	45.92	38.83	43.73	18.44	2.60	50.57	34.67	31.61	15.21	11.79	54.60	13.42	45.07	TRB1	-	-	-
MS.gene000514	ARF	59.255	52.639	0.000	39.441	24.931	27.669	6.782	31.691	5.711	5.847	30.207	0.731	24.703	17.201	28.233	1850.87	1648.67	0.00	982.58	735.52	847.33	176.13	936.30	163.14	169.73	870.12	20.83	581.44	429.27	710.54	ARF2B	-	-	-
MS.gene000522	bHLH	1.158	1.186	0.000	5.200	0.000	0.000	0.153	0.000	2.115	0.000	0.895	0.000	1.151	2.822	0.000	11.70	12.02	0.00	41.92	0.00	0.00	1.29	0.00	19.55	0.00	8.34	0.00	8.77	22.79	0.00	BHLH137	-	-	-
MS.gene000525	BBR_BPC	2.522	3.262	2.817	2.347	2.136	2.039	3.305	3.676	3.901	0.872	2.776	1.571	3.478	3.950	2.450	30.00	38.90	31.39	22.26	24.00	23.78	32.68	41.35	42.43	9.64	30.45	17.05	31.17	37.54	23.48	BPC4	-	-	-
MS.gene000528	NAC	0.000	0.000	0.000	1.476	0.357	0.314	0.469	0.000	0.000	0.732	0.280	0.373	0.729	0.000	0.000	0.00	0.00	0.00	10.38	2.97	2.71	3.44	0.00	0.00	6.00	2.28	3.00	4.84	0.00	0.00	NAC083	-	-	-
MS.gene000546	ARR-B	0.149	0.148	0.000	0.000	0.000	0.000	0.358	0.000	0.000	0.000	0.000	0.000	0.000	0.000	0.000	1.00	1.00	0.00	0.00	0.00	0.00	2.00	0.00	0.00	0.00	0.00	0.00	0.00	0.00	0.00	C1	-	-	-
MS.gene000547	AP2-EREBP	0.446	0.338	1.240	0.347	0.502	1.036	2.492	1.728	0.721	1.967	1.828	1.929	2.091	1.376	0.949	9.77	7.42	25.47	6.06	10.39	22.27	45.43	35.84	14.45	40.07	36.96	38.60	34.55	24.11	16.77	AIL1	-	-	-
MS.gene000550	FAR1	0.000	0.000	2.174	0.000	0.000	0.000	0.487	1.019	0.148	1.162	0.000	0.000	0.000	0.000	0.000	0.00	0.00	15.09	0.00	0.00	0.00	3.00	7.14	1.00	8.00	0.00	0.00	0.00	0.00	0.00	FAR1	-	-	-
MS.gene000569	GRAS	0.159	0.089	0.000	0.059	0.033	0.048	0.000	0.050	0.052	0.003	0.051	0.000	0.063	0.000	0.000	3.35	1.88	0.00	1.00	0.66	1.00	0.00	1.00	1.00	0.05	1.00	0.00	1.00	0.00	0.00	NSP1	-	-	-
MS.gene00061	WRKY	0.628	1.588	0.789	2.405	2.361	2.450	2.837	0.270	4.053	0.523	0.805	1.677	0.761	0.861	0.385	9.23	23.42	10.87	28.21	32.80	35.33	34.69	3.75	54.51	7.15	10.92	22.51	8.43	10.12	4.56	WRKY14	-	-	-
MS.gene000620	WRKY	0.000	0.000	0.000	0.000	14.769	0.000	0.000	0.000	0.000	60.842	7.890	0.000	4.849	0.000	0.000	0.00	0.00	0.00	0.00	166.97	0.00	0.00	0.00	0.00	676.78	87.09	0.00	43.74	0.00	0.00	WRKY40	-	-	-
MS.gene000650	ARR-B	13.321	11.459	7.774	15.089	12.368	19.063	13.860	7.972	24.749	21.121	20.917	18.952	11.472	9.908	12.795	140.21	120.94	76.66	126.67	122.96	196.72	121.30	79.37	238.23	206.60	203.04	182.07	90.99	83.32	108.51	RVE5	-	-	-
MS.gene000684	NAC	0.000	0.000	0.000	0.000	0.000	3.184	0.000	0.000	0.000	0.000	0.000	0.000	0.000	0.000	0.000	0.00	0.00	0.00	0.00	0.00	10.28	0.00	0.00	0.00	0.00	0.00	0.00	0.00	0.00	0.00	NAC083	-	-	-
MS.gene000702	MADS	0.000	0.000	0.000	0.000	0.000	0.000	0.000	0.000	0.000	0.000	0.000	0.000	0.000	0.000	0.000	0.00	0.00	0.00	0.00	0.00	0.00	0.00	0.00	0.00	0.00	0.00	0.00	0.00	0.00	0.00	AGL80	-	-	-
MS.gene000708	MADS	0.000	0.000	0.000	0.000	0.000	0.000	0.000	0.000	0.000	0.000	0.000	0.000	0.000	0.000	0.000	0.00	0.00	0.00	0.00	0.00	0.00	0.00	0.00	0.00	0.00	0.00	0.00	0.00	0.00	0.00	AGL80	-	-	-
MS.gene000709	MADS	0.000	0.000	0.000	0.000	0.000	0.000	0.000	0.000	0.000	0.000	0.000	0.000	0.000	0.000	0.000	0.00	0.00	0.00	0.00	0.00	0.00	0.00	0.00	0.00	0.00	0.00	0.00	0.00	0.00	0.00	AGL80	-	-	-
MS.gene000718	ARR-B	0.000	0.000	0.000	0.000	0.000	0.000	0.000	0.000	0.000	0.000	0.000	0.000	0.000	0.000	0.000	0.00	0.00	0.00	0.00	0.00	0.00	0.00	0.00	0.00	0.00	0.00	0.00	0.00	0.00	0.00	MYB1	-	-	-
MS.gene000721	ARR-B	0.000	0.000	0.000	0.720	0.000	0.000	0.967	1.182	0.503	0.000	0.000	0.378	0.000	0.000	0.000	0.00	0.00	0.00	5.00	0.00	0.00	7.00	9.73	4.00	0.00	0.00	3.00	0.00	0.00	0.00	MYB113	-	-	-
MS.gene000729	bHLH	0.000	0.000	0.000	0.000	0.000	0.000	0.000	0.000	0.000	0.000	0.000	0.000	0.000	0.000	0.000	0.00	0.00	0.00	0.00	0.00	0.00	0.00	0.00	0.00	0.00	0.00	0.00	0.00	0.00	0.00	BHLH83	-	-	-
MS.gene000756	HSF	2.740	2.496	3.699	4.961	6.364	3.272	3.275	23.000	4.008	9.169	0.985	10.855	2.647	1.308	6.308	35.61	32.53	45.04	51.42	78.12	41.69	35.39	282.73	47.63	110.73	11.80	128.75	25.92	13.58	66.05	HSFB2A	-	-	-
MS.gene000840	ARF	0.000	0.000	0.000	0.103	0.000	0.000	0.000	0.000	0.000	0.000	0.000	0.000	0.000	0.000	0.000	0.00	0.00	0.00	1.00	0.00	0.00	0.00	0.00	0.00	0.00	0.00	0.00	0.00	0.00	0.00	ARF4	-	-	-
MS.gene000842	C3H	7.078	8.450	6.239	5.880	8.175	9.043	8.856	8.342	7.322	14.340	9.396	12.207	11.881	13.654	7.888	116.72	139.74	96.39	77.34	127.33	146.22	121.44	130.13	110.43	219.77	142.90	183.74	147.64	179.91	104.82	HUA1	-	-	-
MS.gene000872	C2C2-GATA	0.000	0.000	0.000	0.000	0.000	0.000	0.000	0.000	0.000	0.000	0.000	0.000	0.000	0.000	0.000	0.00	0.00	0.00	0.00	0.00	0.00	0.00	0.00	0.00	0.00	0.00	0.00	0.00	0.00	0.00	GATA12	-	-	-
MS.gene000912	ABI3VP1	0.000	0.000	0.000	0.000	0.000	0.000	0.000	0.000	0.000	0.000	0.000	0.000	0.000	0.000	0.000	0.00	0.00	0.00	0.00	0.00	0.00	0.00	0.00	0.00	0.00	0.00	0.00	0.00	0.00	0.00	--	-	-	-
MS.gene000941	SBP	0.000	0.000	1.705	0.000	1.651	0.844	2.944	1.632	3.720	0.000	0.977	0.000	3.707	2.471	0.526	0.00	0.00	24.26	0.00	23.68	12.57	37.17	23.44	51.66	0.00	13.68	0.00	42.42	29.98	6.44	SPL13A	-	-	-
MS.gene000956	AP2-EREBP	0.000	0.199	0.000	0.000	0.422	0.000	0.000	0.000	0.000	0.000	0.000	0.218	0.265	0.000	0.000	0.00	1.00	0.00	0.00	2.00	0.00	0.00	0.00	0.00	0.00	0.00	1.00	1.00	0.00	0.00	ERF098	-	-	-
MS.gene001040	CPP	0.000	1.576	0.000	2.390	2.764	0.000	5.513	2.366	3.183	3.651	3.519	1.658	3.515	3.232	2.990	0.00	46.41	0.00	56.00	76.67	0.00	134.65	65.73	85.49	99.65	95.33	44.45	77.81	75.86	70.76	TCX2	-	-	-
MS.gene001058	FAR1	0.000	0.000	0.000	0.000	0.000	0.000	0.000	0.000	0.000	0.000	0.000	0.000	0.000	0.000	0.000	0.00	0.00	0.00	0.00	0.00	0.00	0.00	0.00	0.00	0.00	0.00	0.00	0.00	0.00	0.00	FRS5	-	-	-
MS.gene001061	NAC	0.000	0.000	0.000	0.000	0.000	0.000	0.000	0.000	0.000	0.000	0.000	0.000	0.000	0.000	0.000	0.00	0.00	0.00	0.00	0.00	0.00	0.00	0.00	0.00	0.00	0.00	0.00	0.00	0.00	0.00	NAC100	-	-	-
MS.gene001078	bHLH	0.000	0.000	0.000	0.000	0.338	0.326	0.000	0.113	0.000	0.229	0.000	0.117	0.000	0.000	0.000	0.00	0.00	0.00	0.00	3.00	3.00	0.00	1.00	0.00	2.00	0.00	1.00	0.00	0.00	0.00	SCRM	-	-	-
MS.gene00108	ARR-B	5.183	7.330	7.105	4.002	1.923	2.031	0.781	1.645	1.233	3.181	5.865	4.579	4.034	6.843	3.610	64.99	92.16	83.47	40.03	22.77	24.97	8.14	19.51	14.14	37.07	67.82	52.41	38.12	68.56	36.47	MYB78	-	-	-
MS.gene001085	MADS	0.000	0.000	0.000	0.000	0.000	0.000	0.000	0.000	0.000	0.000	0.000	0.000	0.000	0.000	0.000	0.00	0.00	0.00	0.00	0.00	0.00	0.00	0.00	0.00	0.00	0.00	0.00	0.00	0.00	0.00	AGL62	-	-	-
MS.gene001086	MADS	0.000	0.000	0.000	0.000	0.000	0.000	0.000	0.000	0.000	0.000	0.000	0.000	0.000	0.000	0.000	0.00	0.00	0.00	0.00	0.00	0.00	0.00	0.00	0.00	0.00	0.00	0.00	0.00	0.00	0.00	AGL62	-	-	-
MS.gene001093	Alfin-like	0.945	1.480	1.027	0.000	0.675	0.000	0.422	1.435	1.046	0.536	0.582	0.879	0.000	1.596	0.000	25.39	39.86	25.84	0.00	17.12	0.00	9.43	36.46	25.70	13.38	14.41	21.56	0.00	34.26	0.00	At1g33420	-	-	-
MS.gene001094	NAC	0.000	0.000	0.000	0.000	0.000	0.000	0.000	0.000	0.000	0.000	0.000	0.000	0.000	0.000	0.000	0.00	0.00	0.00	0.00	0.00	0.00	0.00	0.00	0.00	0.00	0.00	0.00	0.00	0.00	0.00	BRN2	-	-	-
MS.gene001120	GRF	0.000	0.000	3.400	1.912	0.945	0.233	0.000	0.444	0.830	0.850	0.771	0.520	0.000	0.756	0.000	0.00	0.00	40.31	19.30	11.29	2.89	0.00	5.32	9.61	9.99	9.00	6.00	0.00	7.64	0.00	GRF4	-	-	-
MS.gene001136	FAR1	0.000	0.000	0.000	0.000	0.000	0.000	0.000	0.000	0.000	0.000	0.000	0.000	0.000	0.000	0.000	0.00	0.00	0.00	0.00	0.00	0.00	0.00	0.00	0.00	0.00	0.00	0.00	0.00	0.00	0.00	FRS5	-	-	-
MS.gene001169	ARR-B	0.180	0.263	0.349	16.815	4.594	17.840	0.000	0.319	12.100	0.373	0.382	0.000	0.280	0.105	0.000	3.23	4.73	5.87	240.54	77.82	313.71	0.00	5.42	198.47	6.22	6.32	0.00	3.78	1.50	0.00	RVE7	-	-	-
MS.gene001180	mTERF	1.182	2.728	1.478	1.991	0.572	0.930	1.267	1.461	1.200	1.760	0.973	2.451	1.386	2.182	2.242	19.45	45.00	22.78	26.13	8.89	15.00	17.33	22.74	18.06	26.91	14.76	36.81	17.18	28.69	29.72	MTERF15	-	-	-
MS.gene001194	FAR1	0.316	0.280	0.111	0.200	0.177	0.382	0.105	0.000	0.000	2.638	0.000	1.591	1.068	0.438	0.000	9.48	8.42	3.11	4.78	5.02	11.25	2.61	0.00	0.00	73.58	0.00	43.59	24.16	10.51	0.00	FRS5	-	-	-
MS.gene001217	ARR-B	1.237	1.167	3.277	1.695	3.129	0.988	1.740	2.478	3.573	1.588	1.148	3.071	2.356	3.221	4.311	15.84	14.99	39.32	17.31	37.84	12.41	18.53	30.01	41.84	18.90	13.56	35.89	22.73	32.95	44.48	AHK4	Environmental Information Processing	Signal transduction	K14489
MS.gene001219	ARR-B	5.220	5.542	0.275	0.330	0.000	2.471	2.079	0.603	0.000	2.554	0.459	0.491	1.072	1.157	0.048	39.47	42.02	1.95	1.99	0.00	18.32	13.07	4.31	0.00	17.95	3.20	3.39	6.11	6.99	0.29	AHK4	Environmental Information Processing	Signal transduction	K14489
MS.gene001225	ARR-B	0.270	0.000	0.391	0.000	0.000	0.000	0.652	0.159	0.202	0.261	0.297	0.715	0.000	0.000	0.215	4.85	0.00	6.57	0.00	0.00	0.00	9.73	2.69	3.31	4.35	4.92	11.71	0.00	0.00	3.11	AHK4	Environmental Information Processing	Signal transduction	K14489
MS.gene001226	ARR-B	0.000	0.000	0.000	0.000	0.123	0.000	0.000	0.492	0.262	0.000	0.000	0.000	0.000	0.000	0.142	0.00	0.00	0.00	0.00	1.09	0.00	0.00	4.35	2.24	0.00	0.00	0.00	0.00	0.00	1.07	AHK4	Environmental Information Processing	Signal transduction	K14489
MS.gene001231	ARR-B	6.447	5.815	5.118	6.182	3.960	7.616	8.488	8.899	1.227	15.863	3.376	6.708	7.770	7.910	8.503	88.93	80.43	66.14	68.01	51.59	103.00	97.35	116.11	15.48	203.34	42.94	84.45	80.76	87.17	94.50	AHK4	Environmental Information Processing	Signal transduction	K14489
MS.gene001261	ARR-B	9.101	10.434	8.908	12.181	10.540	4.283	11.891	8.448	12.971	5.472	11.892	19.936	16.808	13.196	9.255	147.33	169.36	135.10	157.27	161.15	67.97	160.05	129.35	192.02	82.32	177.53	294.54	205.03	170.67	120.71	AHK4	Environmental Information Processing	Signal transduction	K14489
MS.gene001338	ARR-B	0.000	0.000	0.000	0.000	0.000	0.000	0.000	0.000	0.000	0.000	0.000	0.000	0.000	0.000	0.000	0.00	0.00	0.00	0.00	0.00	0.00	0.00	0.00	0.00	0.00	0.00	0.00	0.00	0.00	0.00	ADA2B	-	-	-
MS.gene001400	AP2-EREBP	0.000	0.000	0.000	4.370	0.000	0.000	0.172	1.058	0.000	0.000	0.000	0.000	0.000	7.273	4.553	0.00	0.00	0.00	24.37	0.00	0.00	1.00	7.00	0.00	0.00	0.00	0.00	0.00	40.63	25.65	ERF1A	-	-	-
MS.gene001401	AP2-EREBP	0.000	0.000	0.000	0.000	0.000	0.000	0.000	0.000	0.000	0.000	0.000	0.000	0.000	0.000	0.000	0.00	0.00	0.00	0.00	0.00	0.00	0.00	0.00	0.00	0.00	0.00	0.00	0.00	0.00	0.00	CRF3	-	-	-
MS.gene001425	ARR-B	0.000	0.000	0.000	0.000	0.000	0.000	0.000	0.000	0.000	0.000	0.000	0.000	0.000	0.000	0.000	0.00	0.00	0.00	0.00	0.00	0.00	0.00	0.00	0.00	0.00	0.00	0.00	0.00	0.00	0.00	PHL1	-	-	-
MS.gene001426	ARR-B	3.672	3.632	0.000	0.264	1.793	1.438	1.780	2.615	2.201	0.000	0.000	0.000	0.000	0.000	6.069	140.09	138.93	0.00	8.03	64.62	53.79	56.45	94.38	76.78	0.00	0.00	0.00	0.00	0.00	186.57	CDC5	Genetic Information Processing	Transcription	K12860
MS.gene001427	ARR-B	0.000	0.000	0.000	0.000	0.000	0.000	0.000	0.000	0.000	0.000	0.000	0.000	0.000	0.000	0.000	0.00	0.00	0.00	0.00	0.00	0.00	0.00	0.00	0.00	0.00	0.00	0.00	0.00	0.00	0.00	CDC5	Genetic Information Processing	Transcription	K12860
MS.gene00145	WRKY	6.020	3.548	3.179	1.171	5.048	8.709	6.221	8.147	3.467	10.690	2.862	3.266	7.810	8.479	5.571	74.34	43.94	36.78	11.53	58.88	105.45	63.88	95.17	39.16	122.69	32.60	36.81	72.68	83.66	55.43	WRKY48	-	-	-
MS.gene001454	ABI3VP1	0.000	0.000	0.000	0.000	0.000	0.000	0.000	0.000	0.000	0.000	0.000	0.000	0.000	0.000	0.000	0.00	0.00	0.00	0.00	0.00	0.00	0.00	0.00	0.00	0.00	0.00	0.00	0.00	0.00	0.00	--	-	-	-
MS.gene001498	FAR1	0.000	0.000	0.000	0.000	0.000	0.000	0.000	0.000	0.000	0.000	0.000	0.000	0.000	0.095	0.000	0.00	0.00	0.00	0.00	0.00	0.00	0.00	0.00	0.00	0.00	0.00	0.00	0.00	0.50	0.00	--	-	-	-
MS.gene001506	bHLH	0.715	0.140	1.672	2.799	1.431	0.000	0.200	0.000	0.000	0.298	2.098	4.258	1.296	4.204	2.463	16.25	3.20	35.61	50.75	30.73	0.00	3.79	0.00	0.00	6.30	44.00	88.36	22.21	76.37	45.12	BHLH	-	-	-
MS.gene001507	FAR1	0.000	0.000	0.190	0.000	0.000	0.000	0.428	0.564	0.000	0.742	0.000	0.779	0.000	0.000	0.000	0.00	0.00	1.00	0.00	0.00	0.00	2.00	3.00	0.00	3.88	0.00	4.00	0.00	0.00	0.00	--	-	-	-
MS.gene001508	FAR1	0.000	0.000	0.000	0.000	0.000	0.000	0.000	0.000	0.000	0.020	0.000	0.000	0.000	0.000	0.000	0.00	0.00	0.00	0.00	0.00	0.00	0.00	0.00	0.00	0.22	0.00	0.00	0.00	0.00	0.00	FRS5	-	-	-
MS.gene001511	Alfin-like	0.718	0.477	2.339	0.000	0.474	0.405	0.360	0.144	0.657	0.000	0.641	0.066	0.000	0.000	0.080	3.00	2.00	9.16	0.00	1.87	1.66	1.25	0.57	2.51	0.00	2.47	0.25	0.00	0.00	0.27	--	-	-	-
MS.gene001530	HSF	0.000	0.000	0.000	0.000	0.000	0.000	0.000	0.000	0.000	0.000	0.000	0.000	0.000	0.000	0.000	0.00	0.00	0.00	0.00	0.00	0.00	0.00	0.00	0.00	0.00	0.00	0.00	0.00	0.00	0.00	HSFA4A	-	-	-
MS.gene001558	Tify	0.000	0.000	0.511	0.000	0.000	0.000	0.000	0.000	0.000	0.000	0.519	0.000	0.000	0.000	0.000	0.00	0.00	2.00	0.00	0.00	0.00	0.00	0.00	0.00	0.00	2.00	0.00	0.00	0.00	0.00	--	-	-	-
MS.gene001561	WRKY	5.679	4.946	8.107	4.832	4.316	3.848	4.171	4.503	4.669	5.456	6.477	5.811	5.020	6.270	5.614	112.00	97.80	149.80	76.00	80.40	74.40	68.40	84.00	84.20	100.00	117.80	104.60	74.60	98.80	89.20	WRKY32	-	-	-
MS.gene001569	C2C2-CO-like	0.000	0.000	0.000	0.000	0.000	0.000	0.000	0.000	0.000	0.000	0.000	0.000	0.091	0.798	0.420	0.00	0.00	0.00	0.00	0.00	0.00	0.00	0.00	0.00	0.00	0.00	0.00	0.57	5.28	2.80	CIA2	-	-	-
MS.gene001608	AP2-EREBP	28.993	31.432	15.219	14.100	40.691	53.674	0.000	21.341	3.333	40.274	22.614	11.258	52.993	26.394	28.352	219.24	238.33	107.82	85.04	290.62	397.93	0.00	152.64	23.05	283.02	157.70	77.70	301.96	159.46	172.74	ERF106	-	-	-
MS.gene001626	FHA	0.000	0.582	1.145	0.000	0.356	0.000	4.665	0.530	1.857	1.057	0.000	1.810	0.000	0.034	0.000	0.00	24.80	45.58	0.00	14.28	0.00	164.82	21.29	72.17	41.74	0.00	70.22	0.00	1.15	0.00	atad1a	-	-	-
MS.gene001656	AP2-EREBP	0.000	0.000	2.167	0.000	0.000	0.125	0.000	0.000	0.000	0.000	2.493	0.017	0.911	1.114	2.411	0.00	0.00	14.58	0.00	0.00	0.88	0.00	0.00	0.00	0.00	16.51	0.11	4.93	6.39	13.95	ERF060	-	-	-
MS.gene00167	GRAS	0.000	0.131	0.000	0.000	0.000	0.000	0.000	0.000	0.000	0.000	0.000	0.000	0.000	0.000	0.000	0.00	3.00	0.00	0.00	0.00	0.00	0.00	0.00	0.00	0.00	0.00	0.00	0.00	0.00	0.00	RGL2	-	-	-
MS.gene001676	bHLH	0.000	0.272	0.278	0.000	0.353	0.826	1.449	1.293	0.000	0.000	1.399	0.989	0.930	1.530	0.911	0.00	2.02	1.93	0.00	2.47	6.00	8.93	9.06	0.00	0.00	9.56	6.69	5.19	9.06	5.44	BHLH30	-	-	-
MS.gene001679	NAC	0.190	0.319	0.000	0.073	0.126	0.363	0.985	0.749	0.198	0.263	0.129	0.725	0.000	0.377	0.223	3.25	5.47	0.00	1.00	2.03	6.08	14.00	12.12	3.10	4.18	2.04	11.31	0.00	5.15	3.07	SOG1	-	-	-
MS.gene00168	GRAS	0.044	0.000	0.000	0.000	0.000	0.135	0.000	0.513	0.000	0.000	0.096	0.048	0.000	0.000	0.000	1.00	0.00	0.00	0.00	0.00	3.00	0.00	11.00	0.00	0.00	2.00	1.00	0.00	0.00	0.00	RGL2	-	-	-
MS.gene001681	NAC	0.064	0.254	0.000	0.159	0.000	0.258	0.000	0.000	0.000	0.068	0.000	0.000	0.000	0.000	0.000	1.00	4.00	0.00	2.00	0.00	3.98	0.00	0.00	0.00	1.00	0.00	0.00	0.00	0.00	0.00	SOG1	-	-	-
MS.gene001684	ABI3VP1	4.484	3.735	8.984	1.139	0.478	0.384	0.303	0.964	0.000	0.118	0.216	0.387	5.216	0.000	3.680	65.43	54.65	122.82	13.25	6.59	5.49	3.68	13.31	0.00	1.60	2.90	5.15	57.35	0.00	43.27	TEM1	-	-	-
MS.gene001686	ARR-B	0.854	0.577	0.000	0.000	1.321	2.033	0.000	0.838	0.698	0.732	2.631	3.950	0.000	2.398	0.158	12.30	8.33	0.00	0.00	17.97	28.71	0.00	11.42	9.19	9.80	34.94	51.92	0.00	27.59	1.83	HHO2	-	-	-
MS.gene00169	GRAS	0.000	0.000	0.000	0.055	0.000	0.135	0.000	0.047	0.000	0.047	0.143	0.000	0.000	0.055	0.000	0.00	0.00	0.00	1.00	0.00	3.00	0.00	1.00	0.00	1.00	3.00	0.00	0.00	1.00	0.00	RGL2	-	-	-
MS.gene001722	Trihelix	1.352	1.716	0.944	0.076	0.074	0.286	0.398	0.773	0.642	0.888	0.571	0.140	1.597	1.910	0.740	26.04	33.14	17.04	1.17	1.35	5.40	6.38	14.08	11.31	15.90	10.15	2.47	23.19	29.40	11.49	PTL	-	-	-
MS.gene001795	LIM	0.773	0.000	0.000	0.000	0.000	0.000	0.000	0.000	0.000	0.000	0.000	0.000	0.000	0.000	0.000	4.73	0.00	0.00	0.00	0.00	0.00	0.00	0.00	0.00	0.00	0.00	0.00	0.00	0.00	0.00	PLIM2B	-	-	-
MS.gene001809	AP2-EREBP	0.000	0.000	0.000	0.000	1.206	0.045	0.000	0.141	0.000	0.715	0.097	0.000	0.000	0.000	0.000	0.00	0.00	0.00	0.00	8.57	0.33	0.00	1.00	0.00	5.00	0.67	0.00	0.00	0.00	0.00	DREB2A	-	-	-
MS.gene00187	mTERF	0.520	0.190	0.844	0.000	0.717	0.000	0.908	0.955	0.309	0.884	0.551	0.495	0.665	0.919	1.192	9.20	3.37	14.00	0.00	12.00	0.00	13.37	16.00	5.00	14.54	9.00	8.00	8.87	13.00	17.00	MTERF5	-	-	-
MS.gene001884	ARR-B	0.000	0.000	0.000	0.000	0.000	0.000	0.000	0.000	0.000	0.000	0.000	0.000	0.000	0.000	0.000	0.00	0.00	0.00	0.00	0.00	0.00	0.00	0.00	0.00	0.00	0.00	0.00	0.00	0.00	0.00	RR26	-	-	-
MS.gene001885	ARR-B	0.000	0.000	0.000	0.000	0.000	0.000	0.000	0.000	0.000	0.000	0.000	0.000	0.000	0.000	0.000	0.00	0.00	0.00	0.00	0.00	0.00	0.00	0.00	0.00	0.00	0.00	0.00	0.00	0.00	0.00	ARR21	-	-	-
MS.gene001887	ARR-B	0.000	0.000	0.000	0.000	0.000	0.000	0.000	0.000	0.000	0.000	0.000	0.000	0.000	0.000	0.000	0.00	0.00	0.00	0.00	0.00	0.00	0.00	0.00	0.00	0.00	0.00	0.00	0.00	0.00	0.00	ARR21	-	-	-
MS.gene001907	GRAS	0.000	0.000	0.000	0.000	0.000	0.000	0.000	0.000	0.000	0.000	0.000	0.000	0.000	0.000	0.000	0.00	0.00	0.00	0.00	0.00	0.00	0.00	0.00	0.00	0.00	0.00	0.00	0.00	0.00	0.00	RAM1	-	-	-
MS.gene001934	TCP	9.769	9.915	9.992	6.931	5.007	9.365	6.959	4.433	13.098	11.232	5.472	9.094	6.546	7.068	4.460	82.78	84.25	79.33	46.84	40.07	77.80	49.03	35.53	101.50	88.45	42.76	70.33	41.80	47.85	30.45	TCP20	-	-	-
MS.gene00194	FAR1	0.000	0.000	0.000	0.000	0.000	0.000	0.000	0.000	0.000	0.000	0.000	0.000	0.000	0.000	0.000	0.00	0.00	0.00	0.00	0.00	0.00	0.00	0.00	0.00	0.00	0.00	0.00	0.00	0.00	0.00	--	-	-	-
MS.gene001947	WRKY	5.537	4.709	11.214	11.429	1.152	5.745	2.800	9.303	4.980	5.876	4.784	14.017	9.346	7.836	4.712	35.98	30.68	68.27	59.23	7.07	36.60	15.13	57.18	29.59	35.48	28.67	83.13	45.76	40.68	24.67	WRKY75	-	-	-
MS.gene001948	SBP	2.024	2.840	1.444	3.222	0.519	1.586	1.475	3.657	2.595	3.150	1.980	3.813	2.170	0.950	1.420	28.22	39.71	18.87	35.84	6.84	21.69	17.10	48.24	33.09	40.82	25.46	48.53	22.80	10.58	15.96	TGA1	-	-	-
MS.gene00198	ARR-B	0.079	0.000	0.000	0.000	0.000	0.000	0.000	0.000	0.000	0.000	0.000	0.000	0.000	0.000	0.000	1.00	0.00	0.00	0.00	0.00	0.00	0.00	0.00	0.00	0.00	0.00	0.00	0.00	0.00	0.00	MYB111	-	-	-
MS.gene001981	bHLH	0.000	0.155	0.000	0.000	0.000	0.000	0.000	0.000	0.000	0.000	0.000	0.000	0.000	0.000	0.000	0.00	2.00	0.00	0.00	0.00	0.00	0.00	0.00	0.00	0.00	0.00	0.00	0.00	0.00	0.00	BHLH25	-	-	-
MS.gene001983	bHLH	0.000	0.000	0.000	0.000	0.082	0.000	0.187	0.164	0.000	0.000	0.000	0.340	0.000	0.291	0.385	0.00	0.00	0.00	0.00	1.00	0.00	2.00	2.00	0.00	0.00	0.00	4.00	0.00	3.00	4.00	BHLH25	-	-	-
MS.gene002000	ARF	0.000	0.000	0.000	0.000	0.000	0.000	0.000	0.000	0.000	0.000	0.000	0.000	0.000	0.000	0.000	0.00	0.00	0.00	0.00	0.00	0.00	0.00	0.00	0.00	0.00	0.00	0.00	0.00	0.00	0.00	ARF1	Environmental Information Processing	Signal transduction	K14486
MS.gene002001	ARF	0.247	0.000	0.000	0.000	0.000	0.000	0.000	0.000	0.000	0.000	0.322	0.000	0.000	0.000	0.000	6.25	0.00	0.00	0.00	0.00	0.00	0.00	0.00	0.00	0.00	7.53	0.00	0.00	0.00	0.00	ARF1	Environmental Information Processing	Signal transduction	K14486
MS.gene002004	FAR1	1.043	1.519	2.386	1.093	2.136	1.072	1.675	1.343	0.309	4.226	2.433	2.872	3.067	0.489	2.449	24.84	36.29	53.25	20.77	48.07	25.05	33.19	30.26	6.74	93.58	53.46	62.46	55.07	9.31	47.01	FRS11	-	-	-
MS.gene002008	C3H	2.529	3.537	0.338	4.786	4.803	4.669	0.486	2.883	1.907	5.411	4.000	4.637	0.878	3.614	0.966	87.55	122.78	10.95	132.13	157.04	158.46	14.00	94.41	60.38	174.08	127.69	146.51	22.89	99.96	26.93	At1g10320	-	-	-
MS.gene00203	FAR1	6.484	6.960	5.436	2.485	5.116	3.266	4.813	5.954	4.360	7.846	2.263	5.772	6.815	9.138	7.399	187.76	202.07	147.47	57.38	139.91	92.72	115.88	163.06	115.46	211.12	60.43	152.53	148.70	211.41	172.63	FRS11	-	-	-
MS.gene002033	FAR1	0.000	0.000	0.000	0.000	0.000	0.000	0.000	0.000	0.000	0.000	0.000	0.000	0.000	0.000	0.000	0.00	0.00	0.00	0.00	0.00	0.00	0.00	0.00	0.00	0.00	0.00	0.00	0.00	0.00	0.00	FRS5	-	-	-
MS.gene002042	TCP	13.666	14.541	8.193	4.014	2.012	4.218	7.173	3.072	6.863	7.647	5.968	8.090	10.403	7.299	8.533	267.96	285.88	150.51	62.77	37.26	81.08	116.94	56.98	123.06	139.34	107.92	144.77	153.71	114.35	134.80	TCP8	-	-	-
MS.gene002057	ABI3VP1	0.000	0.000	0.000	0.000	0.000	0.000	0.000	0.000	0.000	0.000	0.000	0.000	0.000	0.000	0.000	0.00	0.00	0.00	0.00	0.00	0.00	0.00	0.00	0.00	0.00	0.00	0.00	0.00	0.00	0.00	ARF17	-	-	-
MS.gene002063	ABI3VP1	0.000	0.000	0.000	0.000	0.000	0.000	0.000	0.000	0.000	0.000	0.000	0.000	0.000	0.000	0.000	0.00	0.00	0.00	0.00	0.00	0.00	0.00	0.00	0.00	0.00	0.00	0.00	0.00	0.00	0.00	ARF17	-	-	-
MS.gene002076	C2C2-GATA	0.000	0.000	0.000	0.000	0.000	0.000	0.000	0.000	0.000	0.000	0.000	0.000	0.000	0.000	0.000	0.00	0.00	0.00	0.00	0.00	0.00	0.00	0.00	0.00	0.00	0.00	0.00	0.00	0.00	0.00	GATA29	-	-	-
MS.gene00208	ARR-B	1.850	1.797	2.230	0.402	1.485	1.050	0.000	2.287	1.016	2.779	0.915	3.234	1.937	0.000	1.849	42.68	41.55	48.18	7.40	32.36	23.75	0.00	49.90	21.44	59.56	19.46	68.08	33.67	0.00	34.36	ARR2	-	-	-
MS.gene00210	ARR-B	1.850	1.797	2.230	0.402	1.485	1.050	0.000	2.287	1.016	2.779	0.915	3.234	1.937	0.000	1.849	42.68	41.55	48.18	7.40	32.36	23.75	0.00	49.90	21.44	59.56	19.46	68.08	33.67	0.00	34.36	ARR2	-	-	-
MS.gene002145	TUB	5.842	5.662	16.590	0.628	0.322	3.389	0.000	9.857	2.526	7.158	8.200	6.898	2.335	1.702	0.000	95.02	92.33	252.78	8.14	4.95	54.04	0.00	151.63	37.57	108.19	122.99	102.40	28.61	22.11	0.00	TULP8	-	-	-
MS.gene002202	TIG	4.102	5.296	9.840	27.523	13.439	10.181	13.549	14.310	19.122	6.217	20.212	16.737	7.959	13.612	12.820	142.48	184.44	320.17	762.41	440.86	346.68	391.26	470.10	607.35	200.67	647.39	530.56	208.30	377.73	358.74	CAMTA2	-	-	-
MS.gene002282	bHLH	0.000	0.000	0.000	0.000	0.000	0.000	0.208	0.000	0.000	0.080	0.000	0.000	0.025	0.031	0.000	0.00	0.00	0.00	0.00	0.00	0.00	2.33	0.00	0.00	1.00	0.00	0.00	0.25	0.33	0.00	BHLH25	-	-	-
MS.gene002308	GeBP	2.486	3.801	2.737	2.620	1.741	0.905	4.460	4.852	2.829	4.136	8.413	1.718	3.656	7.844	2.881	39.86	61.12	41.12	33.51	26.37	14.23	59.46	73.59	41.48	61.63	124.42	25.14	44.18	100.50	37.22	At1g61730	-	-	-
MS.gene002373	ABI3VP1	3.475	4.445	2.533	2.103	1.712	0.807	3.750	1.416	1.430	1.759	1.984	2.306	3.156	4.563	3.736	99.71	127.86	68.08	48.12	46.38	22.69	89.46	38.43	37.52	46.91	52.49	60.38	68.22	104.60	86.35	Os07g0563300	-	-	-
MS.gene002434	C2C2-Dof	0.000	0.000	2.426	0.000	0.226	0.000	0.000	0.000	0.000	0.000	0.000	0.000	4.570	2.907	0.309	0.00	0.00	23.92	0.00	2.25	0.00	0.00	0.00	0.00	0.00	0.00	0.00	36.25	24.45	2.62	DOF3.6	-	-	-
MS.gene002460	bHLH	0.812	0.324	0.000	0.204	3.579	1.968	1.284	0.515	7.180	0.000	0.000	0.240	0.000	1.423	0.605	5.00	2.00	0.00	1.00	20.81	11.88	6.57	3.00	40.42	0.00	0.00	1.35	0.00	7.00	3.00	BHLH162	-	-	-
MS.gene002473	C2C2-Dof	0.000	0.000	0.000	0.000	0.000	0.000	0.000	0.000	0.000	0.000	0.000	0.000	0.000	0.000	0.000	0.00	0.00	0.00	0.00	0.00	0.00	0.00	0.00	0.00	0.00	0.00	0.00	0.00	0.00	0.00	DOF5.3	-	-	-
MS.gene002481	C2C2-Dof	1.873	0.887	0.000	0.000	0.540	0.000	1.690	0.000	0.000	0.591	0.668	1.972	2.987	0.000	0.265	21.35	10.14	0.00	0.00	5.81	0.00	16.02	0.00	0.00	6.26	7.02	20.52	25.66	0.00	2.43	DOF1.4	-	-	-
MS.gene002482	SBP	1.737	0.000	0.000	0.000	1.091	0.000	0.000	0.000	0.000	0.328	1.179	0.000	0.000	0.000	0.000	7.92	0.00	0.00	0.00	4.70	0.00	0.00	0.00	0.00	1.39	4.96	0.00	0.00	0.00	0.00	SBP1	-	-	-
MS.gene002487	C3H	0.000	1.319	1.554	0.000	1.881	1.755	1.783	1.851	2.012	0.521	1.311	0.000	0.000	1.803	2.318	0.00	33.46	36.84	0.00	44.95	43.55	37.51	44.32	46.56	12.26	30.60	0.00	0.00	36.46	47.27	FES1	-	-	-
MS.gene002489	AP2-EREBP	13.547	14.753	13.297	7.810	5.441	3.177	12.360	11.570	8.514	9.132	11.884	12.919	15.286	11.955	9.012	87.00	95.00	80.00	40.00	33.00	20.00	66.00	70.28	50.00	54.50	70.38	75.72	73.97	61.34	46.63	ERF12	-	-	-
MS.gene002491	AP2-EREBP	0.000	0.000	0.000	0.000	0.000	0.000	0.000	0.000	0.000	0.000	1.946	0.000	0.000	0.859	4.711	0.00	0.00	0.00	0.00	0.00	0.00	0.00	0.00	0.00	0.00	14.05	0.00	0.00	5.37	29.71	ERF4	-	-	-
MS.gene002508	NAC	2.829	0.723	9.910	9.685	4.052	1.980	8.093	22.597	5.642	9.847	7.097	9.142	3.279	1.090	8.337	33.11	8.48	108.66	90.41	44.79	22.72	78.76	250.16	60.39	107.10	76.60	97.66	28.92	10.19	78.62	NAC073	-	-	-
MS.gene002513	ARF	5.565	6.860	3.721	1.155	1.258	2.387	6.321	4.788	2.916	3.116	4.442	3.727	3.385	7.352	6.571	144.00	178.00	90.22	23.83	30.74	60.55	136.00	117.20	69.00	74.93	106.00	88.03	66.00	152.00	137.00	ARF3	Environmental Information Processing	Signal transduction	K14486
MS.gene002517	VOZ	0.656	0.403	0.000	0.255	1.521	0.000	0.000	1.487	0.304	2.972	1.206	1.942	0.000	0.399	0.000	11.62	7.15	0.00	3.60	25.44	0.00	0.00	24.91	4.93	48.91	19.69	31.39	0.00	5.65	0.00	VOZ1	-	-	-
MS.gene002528	AP2-EREBP	6.826	9.472	5.702	3.473	2.828	4.127	1.785	2.615	2.164	3.724	5.782	1.652	3.807	4.180	5.403	34.50	48.00	27.00	14.00	13.50	20.45	7.50	12.50	10.00	17.49	26.95	7.62	14.50	16.88	22.00	PTI5	Organismal Systems	Environmental adaptation	K13433
MS.gene002529	AP2-EREBP	0.031	0.000	0.068	0.000	0.000	0.032	0.000	0.134	0.000	0.034	0.000	0.000	0.085	0.000	0.000	0.33	0.00	0.67	0.00	0.00	0.33	0.00	1.33	0.00	0.33	0.00	0.00	0.67	0.00	0.00	ERF091	-	-	-
MS.gene00255	AP2-EREBP	107.955	80.060	24.004	49.802	14.971	13.551	28.152	13.558	56.466	61.023	21.919	124.238	73.381	23.790	1.746	1070.68	796.18	223.04	393.94	140.24	131.76	232.15	127.19	512.13	562.43	200.48	1124.60	548.41	188.51	13.95	RAP2-3	-	-	-
MS.gene002567	bHLH	0.061	0.000	0.000	0.000	0.000	0.000	0.000	0.000	0.000	0.000	0.000	0.000	0.000	0.000	0.000	0.50	0.00	0.00	0.00	0.00	0.00	0.00	0.00	0.00	0.00	0.00	0.00	0.00	0.00	0.00	BHLH30	-	-	-
MS.gene002574	C2C2-Dof	0.572	0.408	0.611	0.068	0.116	1.334	0.393	0.116	0.059	0.967	0.266	0.095	1.844	0.511	0.304	3.50	2.50	3.50	0.33	0.67	8.00	2.00	0.67	0.33	5.50	1.50	0.53	8.50	2.50	1.50	DOF1.5	-	-	-
MS.gene002579	Trihelix	0.000	2.450	1.552	4.126	4.206	4.024	1.254	3.891	7.879	1.559	2.212	5.207	4.214	3.882	3.051	0.00	24.27	14.37	32.51	39.25	38.98	10.30	36.36	71.19	14.31	20.15	46.95	31.37	30.64	24.29	ASIL2	-	-	-
MS.gene002587	MADS	0.000	0.000	0.000	0.000	0.000	0.000	0.000	0.000	0.000	0.000	0.000	0.000	0.000	0.000	0.000	0.00	0.00	0.00	0.00	0.00	0.00	0.00	0.00	0.00	0.00	0.00	0.00	0.00	0.00	0.00	AGL80	-	-	-
MS.gene002588	ARR-B	0.000	0.000	0.000	0.276	0.138	0.188	0.000	0.248	0.176	0.399	0.529	0.075	0.592	0.470	1.266	0.00	0.00	0.00	3.20	1.89	2.68	0.00	3.40	2.33	5.38	7.08	1.00	6.48	5.45	14.81	At1g14600	-	-	-
MS.gene002614	AP2-EREBP	0.234	0.234	0.500	1.371	0.000	0.119	0.376	0.166	0.085	0.168	0.508	0.513	0.207	0.391	0.582	3.00	3.00	6.00	14.00	0.00	1.50	4.00	2.01	1.00	2.00	6.00	6.00	2.00	4.00	6.00	ERN1	-	-	-
MS.gene002619	WRKY	0.953	0.356	0.276	0.597	0.158	0.121	0.000	0.000	0.000	0.119	0.172	0.153	0.490	0.231	0.296	8.00	3.00	2.17	4.00	1.25	1.00	0.00	0.00	0.00	0.93	1.33	1.17	3.10	1.55	2.00	WRKY69	-	-	-
MS.gene002629	OFP	0.205	0.818	0.000	0.000	0.225	1.171	0.641	0.477	0.241	0.000	0.000	0.000	0.000	0.718	0.000	2.50	10.00	0.00	0.00	2.59	14.00	6.50	5.50	2.69	0.00	0.00	0.00	0.00	7.00	0.00	OFP5	-	-	-
MS.gene002630	HSF	0.000	0.000	0.000	0.000	0.000	0.000	0.000	0.000	0.000	0.000	0.000	0.000	0.000	0.000	0.000	0.00	0.00	0.00	0.00	0.00	0.00	0.00	0.00	0.00	0.00	0.00	0.00	0.00	0.00	0.00	HSFA4A	-	-	-
MS.gene002694	ARF	64.091	68.481	96.384	70.512	59.452	46.356	55.581	44.201	24.380	65.925	51.447	73.595	71.757	22.381	40.534	2213.80	2371.84	3119.08	1942.53	1939.59	1569.85	1596.31	1444.13	770.12	2116.16	1638.81	2320.15	1867.71	617.65	1128.09	ARF6	-	-	-
MS.gene002717	FAR1	0.000	0.000	0.000	0.000	0.000	0.000	0.000	0.000	0.000	0.000	0.000	0.000	0.000	0.000	0.000	0.00	0.00	0.00	0.00	0.00	0.00	0.00	0.00	0.00	0.00	0.00	0.00	0.00	0.00	0.00	--	-	-	-
MS.gene002723	Tify	72.043	60.648	73.458	15.640	10.493	40.710	6.594	24.490	8.343	38.768	34.183	30.651	38.035	41.013	38.912	361.36	305.03	345.20	62.57	49.71	200.20	27.50	116.19	38.27	180.71	158.12	140.32	143.76	164.36	157.26	TIFY5A	-	-	-
MS.gene002747	C3H	0.000	0.000	18.231	0.612	2.167	0.000	1.224	0.000	1.039	0.000	0.000	0.000	0.000	3.262	4.846	0.00	0.00	310.89	8.89	37.26	0.00	18.52	0.00	17.30	0.00	0.00	0.00	0.00	47.44	71.07	At2g47850	-	-	-
MS.gene002748	AP2-EREBP	0.000	0.029	0.000	0.000	0.031	0.000	0.179	0.219	0.000	0.622	0.065	0.097	0.236	0.000	0.074	0.00	0.33	0.00	0.00	0.33	0.00	1.67	2.33	0.00	6.50	0.67	1.00	2.00	0.00	0.67	FZP	-	-	-
MS.gene002752	mTERF	1.430	0.295	1.150	0.178	0.289	3.690	1.358	1.359	0.640	0.293	0.787	0.158	0.000	0.174	1.386	10.49	2.17	7.90	1.04	2.00	26.53	8.28	9.43	4.29	2.00	5.32	1.06	0.00	1.02	8.19	--	-	-	-
MS.gene002753	mTERF	1.704	1.636	1.351	0.000	1.158	3.516	0.357	2.643	0.547	0.988	1.901	0.350	0.638	4.680	1.927	11.14	10.72	8.27	0.00	7.15	22.53	1.94	16.34	3.27	6.00	11.46	2.09	3.14	24.44	10.15	--	-	-	-
MS.gene002754	mTERF	0.000	0.000	0.000	0.000	0.000	0.000	0.000	0.476	0.000	0.142	0.431	0.928	0.000	3.232	0.753	0.00	0.00	0.00	0.00	0.00	0.00	0.00	4.53	0.00	1.33	4.00	8.53	0.00	26.00	6.11	--	-	-	-
MS.gene002784	TUB	0.000	0.000	0.000	0.000	4.034	0.000	0.000	0.000	0.000	0.000	0.000	0.000	0.000	4.357	0.000	0.00	0.00	0.00	0.00	48.65	0.00	0.00	0.00	0.00	0.00	0.00	0.00	0.00	44.45	0.00	TULP3	-	-	-
MS.gene002799	SBP	0.222	1.123	0.670	1.469	0.637	0.736	0.331	1.351	0.309	1.120	0.502	0.420	1.038	0.089	1.118	6.32	32.00	17.84	33.30	17.10	20.50	7.82	36.33	8.03	29.58	13.16	10.90	22.24	2.02	25.60	SPL7	-	-	-
MS.gene00282	mTERF	1.424	1.250	0.000	1.538	0.465	0.567	0.000	1.277	0.597	1.339	0.722	1.194	0.279	0.811	1.096	20.67	18.20	0.00	17.81	6.38	8.07	0.00	17.53	7.93	18.06	9.67	15.82	3.05	9.40	12.82	--	-	-	-
MS.gene002827	BSD	0.185	0.000	0.000	0.000	0.000	0.000	0.000	0.000	0.000	0.000	0.000	0.000	0.000	0.000	0.000	3.21	0.00	0.00	0.00	0.00	0.00	0.00	0.00	0.00	0.00	0.00	0.00	0.00	0.00	0.00	--	-	-	-
MS.gene002832	FAR1	1.411	2.127	1.214	0.551	0.232	1.291	2.252	0.641	1.607	0.378	0.837	1.597	1.222	1.866	1.892	40.69	61.50	32.80	12.67	6.32	36.50	54.00	17.50	42.38	10.13	22.25	42.05	26.55	43.00	43.97	FRS7	-	-	-
MS.gene00284	mTERF	0.000	0.000	1.877	0.458	1.301	1.914	1.446	0.942	1.519	0.000	1.665	0.000	1.361	0.000	0.769	0.00	0.00	24.93	5.18	17.42	26.60	17.04	12.63	19.69	0.00	21.76	0.00	14.54	0.00	8.78	--	-	-	-
MS.gene00285	mTERF	0.364	0.284	0.056	0.000	0.050	0.395	0.000	0.000	0.051	0.000	0.070	0.000	0.000	0.293	0.368	3.89	3.04	0.56	0.00	0.50	4.14	0.00	0.00	0.50	0.00	0.69	0.00	0.00	2.50	3.17	MTERF15	-	-	-
MS.gene00286	mTERF	0.203	0.162	0.390	0.000	0.000	0.152	0.147	0.070	0.582	0.496	0.630	0.637	0.245	0.069	0.072	2.50	2.00	4.50	0.00	0.00	1.83	1.50	0.81	6.55	5.68	7.15	7.16	2.27	0.68	0.71	--	-	-	-
MS.gene002965	ARR-B	0.000	0.000	0.000	0.000	0.000	0.000	0.000	0.000	0.000	0.000	0.000	0.000	0.000	0.000	0.000	0.00	0.00	0.00	0.00	0.00	0.00	0.00	0.00	0.00	0.00	0.00	0.00	0.00	0.00	0.00	At1g14600	-	-	-
MS.gene002992	WRKY	68.502	75.501	79.055	54.151	22.645	43.786	13.102	79.648	15.956	39.610	27.775	41.268	76.663	99.415	47.891	1468.11	1622.49	1587.34	925.61	458.38	920.04	233.48	1614.59	312.73	788.90	548.96	807.23	1238.07	1702.28	826.97	WRKY6	-	-	-
MS.gene003011	WRKY	0.000	0.000	0.000	0.000	0.000	0.000	0.000	0.000	0.000	0.000	0.000	0.000	0.000	0.000	0.000	0.00	0.00	0.00	0.00	0.00	0.00	0.00	0.00	0.00	0.00	0.00	0.00	0.00	0.00	0.00	--	Organismal Systems;Environmental Information Processing	Environmental adaptation;Signal transduction	K13425;K13425
MS.gene003012	WRKY	0.000	0.000	0.000	0.000	0.000	0.000	0.000	0.000	0.000	0.000	0.000	0.000	0.000	0.000	0.000	0.00	0.00	0.00	0.00	0.00	0.00	0.00	0.00	0.00	0.00	0.00	0.00	0.00	0.00	0.00	WRKY27	Organismal Systems;Environmental Information Processing	Environmental adaptation;Signal transduction	K13425;K13425
MS.gene003013	WRKY	0.000	0.000	0.000	0.000	0.000	0.000	0.000	0.000	0.000	0.000	0.000	0.000	0.000	0.000	0.000	0.00	0.00	0.00	0.00	0.00	0.00	0.00	0.00	0.00	0.00	0.00	0.00	0.00	0.00	0.00	WRKY27	Organismal Systems;Environmental Information Processing	Environmental adaptation;Signal transduction	K13425;K13425
MS.gene003014	HB	0.016	0.000	0.000	0.000	0.000	0.162	0.000	0.217	0.191	0.876	0.025	0.117	0.364	0.000	0.275	0.15	0.00	0.00	0.00	0.00	1.53	0.00	1.98	1.69	7.86	0.22	1.03	2.65	0.00	2.14	H1	-	-	-
MS.gene003018	ABI3VP1	0.000	0.000	0.000	0.000	0.000	0.000	0.000	0.000	0.000	0.000	0.000	0.000	0.000	0.000	0.000	0.00	0.00	0.00	0.00	0.00	0.00	0.00	0.00	0.00	0.00	0.00	0.00	0.00	0.00	0.00	ARF17	-	-	-
MS.gene003101	GRAS	0.000	0.000	0.000	0.111	0.000	0.000	0.000	0.000	0.000	0.000	0.000	0.000	0.175	0.000	0.000	0.00	0.00	0.00	2.00	0.00	0.00	0.00	0.00	0.00	0.00	0.00	0.00	3.00	0.00	0.00	SCL13	-	-	-
MS.gene003108	ARR-B	6.179	2.958	2.151	3.371	2.180	1.683	3.337	2.980	2.273	4.860	1.230	2.066	2.689	3.205	2.419	129.84	62.32	42.35	56.50	43.27	34.68	58.30	59.23	43.67	94.91	23.84	39.63	42.58	53.81	40.96	ADA2	-	-	-
MS.gene003109	ARR-B	0.000	0.000	0.000	0.000	0.000	0.000	0.000	0.000	0.000	0.000	0.000	0.000	0.000	0.000	0.000	0.00	0.00	0.00	0.00	0.00	0.00	0.00	0.00	0.00	0.00	0.00	0.00	0.00	0.00	0.00	ADA2B	-	-	-
MS.gene003114	FAR1	0.000	0.000	0.252	1.066	0.000	1.039	0.105	0.208	0.503	1.167	0.291	0.447	0.474	0.110	0.956	0.00	0.00	6.27	22.55	0.00	27.02	2.31	5.21	12.21	28.76	7.11	10.81	9.48	2.33	20.43	FRS10	-	-	-
MS.gene003126	Trihelix	0.762	0.414	0.000	0.772	0.350	0.424	1.361	0.322	0.644	0.588	0.000	0.360	0.735	0.000	0.495	11.00	6.00	0.00	8.89	4.78	6.00	16.34	4.40	8.50	7.89	0.00	4.74	8.00	0.00	5.76	GT-2	-	-	-
MS.gene003150	FHA	0.000	0.000	0.000	0.000	1.750	0.400	0.000	4.362	0.000	2.273	0.378	0.000	0.000	0.000	0.000	0.00	0.00	0.00	0.00	26.94	6.39	0.00	67.26	0.00	34.44	5.68	0.00	0.00	0.00	0.00	At5g47790	-	-	-
MS.gene003164	ARR-B	6.582	4.934	4.977	3.271	4.996	6.639	12.752	12.053	4.439	6.057	4.570	7.401	11.932	5.665	6.173	215.34	161.88	152.56	85.35	154.37	212.97	346.90	373.00	132.81	184.15	137.90	220.99	294.16	148.08	162.74	PHL2	-	-	-
MS.gene003165	ARR-B	3.298	2.104	0.306	1.639	0.442	1.734	2.741	3.788	0.000	1.996	2.783	0.447	3.283	0.559	9.145	41.48	26.54	3.60	16.44	5.25	21.38	28.67	45.07	0.00	23.33	32.28	5.13	31.12	5.62	92.68	PHL7	-	-	-
MS.gene003171	FAR1	0.000	0.000	0.000	0.000	0.000	0.000	0.000	0.000	0.000	0.000	0.000	0.000	0.000	0.000	0.000	0.00	0.00	0.00	0.00	0.00	0.00	0.00	0.00	0.00	0.00	0.00	0.00	0.00	0.00	0.00	FRS7	-	-	-
MS.gene00321	mTERF	0.657	0.288	0.554	0.280	0.995	1.153	0.723	0.176	0.889	0.319	0.725	0.803	1.194	1.653	0.407	10.58	4.66	8.36	3.60	15.14	18.22	9.68	2.68	13.10	4.78	10.77	11.81	14.50	21.28	5.28	--	-	-	-
MS.gene003219	FAR1	0.724	0.915	0.552	0.700	0.774	0.257	0.694	0.179	0.803	1.301	0.359	1.024	1.278	0.282	0.581	18.29	23.18	13.07	14.11	18.48	6.37	14.58	4.28	18.55	30.54	8.36	23.62	24.33	5.69	11.82	FRS6	-	-	-
MS.gene00322	mTERF	0.367	0.547	0.000	0.458	0.174	0.157	0.000	0.616	0.000	0.531	0.772	0.112	0.536	0.347	0.196	5.36	8.00	0.00	5.33	2.40	2.25	0.00	8.50	0.00	7.20	10.39	1.49	5.89	4.05	2.30	MTERF15	-	-	-
MS.gene003220	FAR1	0.611	2.648	0.986	1.465	0.411	0.964	0.905	1.590	2.160	0.890	0.816	1.818	0.612	0.361	3.038	16.89	73.36	25.52	32.27	10.73	26.10	20.78	41.56	54.58	22.84	20.79	45.83	12.75	7.97	67.62	FRS8	-	-	-
MS.gene003221	FAR1	0.000	0.019	0.123	0.000	0.102	0.000	0.000	0.284	0.000	0.000	0.291	0.126	0.633	0.000	0.000	0.00	0.50	3.00	0.00	2.50	0.00	0.00	7.00	0.00	0.00	7.00	3.00	12.44	0.00	0.00	FRS6	-	-	-
MS.gene00323	mTERF	0.000	0.000	0.630	0.188	0.000	0.908	0.000	0.000	0.000	0.000	0.248	0.197	0.000	0.665	0.395	0.00	0.00	8.84	2.25	0.00	13.33	0.00	0.00	0.00	0.00	3.43	2.69	0.00	7.96	4.76	--	-	-	-
MS.gene00324	mTERF	0.178	0.349	0.527	0.000	0.145	0.210	0.641	0.221	0.300	0.225	0.160	0.574	0.453	0.971	0.520	2.60	5.11	7.20	0.00	2.00	3.00	7.78	3.05	4.00	3.05	2.15	7.64	4.98	11.32	6.11	--	-	-	-
MS.gene003246	Tify	0.077	0.309	0.000	0.000	0.082	0.000	0.372	0.000	0.254	0.750	0.000	0.339	0.205	0.000	0.000	1.00	4.00	0.00	0.00	1.00	0.00	4.00	0.00	3.00	9.00	0.00	4.00	2.00	0.00	0.00	TIFY6B	Environmental Information Processing	Signal transduction	K13464
MS.gene00325	mTERF	0.000	0.000	0.000	0.000	0.116	0.112	0.132	0.000	0.000	0.118	0.119	0.000	0.000	0.000	0.272	0.00	0.00	0.00	0.00	1.00	1.00	1.00	0.00	0.00	1.00	1.00	0.00	0.00	0.00	2.00	--	-	-	-
MS.gene00326	mTERF	1.103	1.144	1.375	0.226	0.515	0.859	0.918	0.905	1.415	3.495	0.779	2.331	0.631	2.169	3.814	17.02	17.69	19.87	2.78	7.50	13.00	11.78	13.21	19.97	50.11	11.08	32.82	7.34	26.73	47.41	--	-	-	-
MS.gene00327	mTERF	1.406	0.913	0.362	0.127	0.112	0.986	0.122	0.873	0.318	0.405	0.925	0.200	0.555	1.022	1.116	16.61	10.82	4.01	1.20	1.25	11.42	1.20	9.76	3.44	4.45	10.08	2.16	4.94	9.65	10.63	MTERF15	-	-	-
MS.gene00328	mTERF	0.803	0.000	0.000	1.180	0.281	0.000	1.298	1.157	0.388	0.000	0.186	0.000	1.181	0.695	0.338	6.32	0.00	0.00	7.40	2.09	0.00	8.49	8.61	2.79	0.00	1.35	0.00	7.00	4.37	2.14	--	-	-	-
MS.gene00330	mTERF	0.143	0.648	0.701	0.125	0.000	0.000	0.146	0.089	0.174	0.000	0.000	0.000	0.902	0.267	0.512	2.27	10.31	10.43	1.58	0.00	0.00	1.93	1.34	2.53	0.00	0.00	0.00	10.79	3.38	6.55	--	-	-	-
MS.gene00331	mTERF	0.294	0.314	0.134	0.000	0.000	0.321	0.095	0.000	0.069	0.000	0.427	0.089	0.000	0.512	0.000	4.67	5.00	2.00	0.00	0.00	5.00	1.25	0.00	1.00	0.00	6.25	1.29	0.00	6.50	0.00	--	-	-	-
MS.gene00332	mTERF	0.265	1.233	0.000	0.111	0.187	0.090	0.531	0.280	0.290	0.000	0.000	1.161	1.055	0.553	0.329	3.00	14.00	0.00	1.00	2.00	1.00	5.00	3.00	3.00	0.00	0.00	12.00	9.00	5.00	3.00	--	-	-	-
MS.gene00333	mTERF	1.048	1.277	0.124	0.292	0.986	0.713	1.961	0.000	2.674	0.501	0.000	2.807	1.545	0.583	0.723	9.00	11.00	1.00	2.00	8.00	6.00	14.00	0.00	21.00	4.00	0.00	22.00	10.00	4.00	5.00	--	-	-	-
MS.gene003336	MADS	0.111	0.055	0.000	0.000	0.000	0.000	0.000	0.000	0.000	0.000	0.000	0.000	0.000	0.000	0.000	1.00	0.50	0.00	0.00	0.00	0.00	0.00	0.00	0.00	0.00	0.00	0.00	0.00	0.00	0.00	AGL62	-	-	-
MS.gene003374	Alfin-like	2.107	2.178	3.917	2.292	2.019	1.268	4.012	2.580	1.299	5.368	0.971	2.976	2.052	3.011	3.860	136.44	141.43	237.59	118.39	123.49	80.50	215.99	158.03	76.92	323.00	58.01	175.90	100.11	155.75	201.37	PTM	-	-	-
MS.gene003376	GRAS	0.109	0.000	0.000	0.000	0.000	0.000	0.000	0.000	0.000	0.000	0.000	0.000	0.000	0.000	0.000	1.98	0.00	0.00	0.00	0.00	0.00	0.00	0.00	0.00	0.00	0.00	0.00	0.00	0.00	0.00	SCL3	-	-	-
MS.gene003382	GRAS	15.170	18.326	12.042	1.861	4.566	2.842	5.957	4.679	1.388	11.241	5.505	0.000	6.968	0.000	1.637	181.00	219.26	134.61	17.71	51.46	33.25	59.10	52.81	15.15	124.64	60.57	0.00	62.65	0.00	15.74	SCL23	-	-	-
MS.gene003383	NAC	14.950	7.760	12.785	4.659	0.000	2.200	2.944	2.803	2.916	19.757	0.000	7.376	0.000	0.000	19.619	171.00	89.00	137.00	42.50	0.00	24.67	28.00	30.33	30.50	210.00	0.00	77.00	0.00	0.00	180.80	NAC022	-	-	-
MS.gene003403	bHLH	3.662	1.891	8.484	3.090	4.002	1.217	8.106	4.577	8.684	8.983	10.353	5.271	4.251	8.818	7.646	39.38	20.39	85.48	26.50	40.65	12.83	72.48	46.56	85.40	89.77	102.67	51.73	34.45	75.76	66.25	BHLH121	-	-	-
MS.gene003483	GRAS	0.000	0.000	0.000	0.000	0.000	0.000	0.000	0.000	0.000	0.000	0.000	0.000	0.000	0.000	0.000	0.00	0.00	0.00	0.00	0.00	0.00	0.00	0.00	0.00	0.00	0.00	0.00	0.00	0.00	0.00	--	-	-	-
MS.gene003524	CSD	0.000	0.000	0.000	0.000	0.000	0.000	0.000	0.000	0.000	0.000	0.913	0.000	0.000	0.000	0.000	0.00	0.00	0.00	0.00	0.00	0.00	0.00	0.00	0.00	0.00	3.23	0.00	0.00	0.00	0.00	GRP-2	-	-	-
MS.gene003566	bZIP	25.286	29.157	13.016	34.757	18.307	19.277	0.835	6.922	2.760	16.313	10.997	34.686	9.539	23.633	15.221	257.51	297.74	124.19	282.31	176.09	192.47	7.07	66.68	25.70	154.38	103.28	322.40	73.20	192.29	124.89	BZIP23	-	-	-
MS.gene00359	mTERF	1.070	0.942	0.336	0.000	0.000	2.288	0.227	1.118	0.318	0.856	0.310	0.552	0.470	0.669	0.089	17.00	15.00	5.00	0.00	0.00	35.63	3.00	16.80	4.62	12.63	4.54	8.00	5.62	8.49	1.14	--	-	-	-
MS.gene00362	mTERF	0.314	0.000	0.419	0.000	0.000	0.000	0.283	0.566	0.000	0.225	0.710	0.689	0.192	0.440	0.751	4.00	0.00	5.00	0.00	0.00	0.00	3.00	6.81	0.00	2.66	8.34	8.00	1.84	4.47	7.70	--	-	-	-
MS.gene003636	bZIP	59.048	52.460	5.455	13.608	21.712	15.106	6.024	1.492	4.422	22.156	15.770	13.277	10.158	19.279	13.022	1155.55	1029.40	100.01	212.39	401.31	289.83	98.02	27.62	79.14	402.94	284.60	237.15	149.80	301.43	205.32	RF2b	-	-	-
MS.gene003652	C2C2-GATA	9.039	5.447	10.598	0.043	5.064	0.620	6.163	3.887	2.047	4.588	7.817	1.780	2.719	4.245	1.061	61.14	36.94	67.16	0.23	32.35	4.11	34.66	24.87	12.66	28.84	48.76	10.99	13.86	22.94	5.78	GATA7	-	-	-
MS.gene003653	C2C2-GATA	0.000	0.000	0.000	4.729	0.604	0.216	0.234	5.644	0.000	0.000	0.000	0.211	4.217	0.000	0.000	0.00	0.00	0.00	42.57	6.44	2.39	2.20	60.25	0.00	0.00	0.00	2.17	35.86	0.00	0.00	GATA7	-	-	-
MS.gene003668	C2C2-CO-like	2.321	2.869	0.300	0.000	0.214	0.580	0.000	0.000	0.000	2.188	0.558	0.000	2.588	0.561	0.000	22.93	28.42	2.78	0.00	2.00	5.62	0.00	0.00	0.00	20.09	5.08	0.00	19.27	4.43	0.00	BBX20	-	-	-
MS.gene003696	bZIP	81.111	74.111	42.789	82.756	70.320	60.866	46.901	43.759	14.335	47.374	28.033	82.173	15.671	26.902	30.525	483.90	443.34	239.16	393.77	396.24	356.01	232.65	246.93	78.21	262.65	154.23	447.44	70.45	128.23	146.73	BZIP53	-	-	-
MS.gene003700	FAR1	0.000	0.000	0.176	0.224	0.000	0.122	0.000	0.000	0.000	0.128	0.065	0.000	0.000	1.046	0.000	0.00	0.00	2.76	3.00	0.00	2.00	0.00	0.00	0.00	2.00	1.00	0.00	0.00	14.00	0.00	FAR1	-	-	-
MS.gene003740	bHLH	0.000	0.000	0.431	0.106	0.000	0.088	0.243	0.000	0.180	0.587	0.173	0.386	0.000	0.107	0.000	0.00	0.00	5.58	1.17	0.00	1.19	2.80	0.00	2.28	7.55	2.21	4.87	0.00	1.18	0.00	BHLH49	-	-	-
MS.gene003748	mTERF	1.030	0.785	0.942	0.933	0.604	0.228	3.437	2.763	1.584	1.773	1.062	2.100	0.533	3.088	2.222	24.18	18.48	20.73	17.48	13.40	5.26	67.11	61.38	34.01	38.70	22.99	45.00	9.43	57.93	42.04	MTERF2	-	-	-
MS.gene003767	ARR-B	1.616	0.644	4.046	0.000	3.794	2.938	1.779	0.920	1.919	3.273	0.000	1.073	0.000	0.000	0.000	64.00	25.57	150.08	0.00	141.90	114.07	58.58	34.45	69.47	120.42	0.00	38.77	0.00	0.00	0.00	SWI3D	-	-	-
MS.gene00381	mTERF	0.000	0.000	0.175	0.000	0.335	0.000	0.000	0.260	0.179	0.265	0.178	0.000	0.435	0.000	0.158	0.00	0.00	2.00	0.00	3.86	0.00	0.00	3.00	2.00	3.00	2.00	0.00	4.00	0.00	1.55	--	-	-	-
MS.gene00382	mTERF	0.251	0.250	0.000	0.000	0.995	0.320	0.000	0.000	0.685	0.539	0.136	1.030	0.000	0.235	0.544	4.00	4.00	0.00	0.00	15.00	5.00	0.00	0.00	10.00	8.00	2.00	15.00	0.00	3.00	7.00	--	-	-	-
MS.gene00383	mTERF	0.356	0.270	0.000	0.459	1.011	0.245	0.733	1.029	1.382	1.065	1.821	0.864	0.497	1.339	1.914	5.45	4.15	0.00	5.61	14.63	3.68	9.33	14.91	19.35	15.16	25.72	12.07	5.74	16.38	23.62	--	-	-	-
MS.gene00384	mTERF	0.032	0.063	0.000	0.000	0.100	0.000	0.304	0.000	0.000	0.407	0.000	0.000	0.000	0.000	0.881	0.50	1.00	0.00	0.00	1.50	0.00	4.00	0.00	0.00	6.00	0.00	0.00	0.00	0.00	11.25	--	-	-	-
MS.gene003845	ABI3VP1	5.133	5.720	6.651	3.363	8.041	5.668	3.751	4.586	8.244	5.515	10.823	5.805	4.727	11.160	5.423	83.29	93.06	101.11	43.52	123.23	90.17	50.61	70.39	122.33	83.16	161.95	85.97	57.80	144.68	70.90	VRN1	-	-	-
MS.gene003848	ABI3VP1	0.926	0.363	0.141	0.373	0.525	0.540	0.517	0.979	0.904	0.712	1.183	0.688	0.746	1.117	1.026	7.00	2.75	1.00	2.25	3.75	4.00	3.25	7.00	6.25	5.00	8.25	4.75	4.25	6.75	6.25	--	-	-	-
MS.gene003849	ABI3VP1	2.127	1.856	0.759	0.889	1.970	1.515	2.025	2.165	3.197	1.812	1.922	4.065	2.099	1.699	2.859	24.00	21.00	8.03	8.00	21.00	16.76	19.00	23.11	33.00	19.00	20.00	41.87	17.85	15.32	26.00	Os06g0632500	-	-	-
MS.gene00385	mTERF	0.000	0.065	0.000	0.000	0.000	0.200	0.236	0.087	0.214	0.141	0.283	0.260	0.087	0.572	0.081	0.00	1.00	0.00	0.00	0.00	3.00	3.00	1.26	3.00	2.00	4.00	3.63	1.00	7.00	1.00	--	-	-	-
MS.gene00386	mTERF	0.336	0.223	0.000	0.000	0.000	0.000	0.539	0.355	0.000	0.121	0.402	0.000	0.000	0.000	0.151	3.00	2.00	0.00	0.00	0.00	0.00	4.00	3.00	0.00	1.00	3.31	0.00	0.00	0.00	1.09	--	-	-	-
MS.gene003861	RWP-RK	0.188	0.106	0.000	0.080	0.066	0.425	0.145	0.324	0.038	0.143	0.108	0.134	0.076	0.000	0.262	6.53	3.70	0.00	2.22	2.18	14.52	4.19	10.67	1.21	4.63	3.46	4.27	2.00	0.00	7.35	NLP8	-	-	-
MS.gene003876	C2C2-CO-like	0.176	0.345	0.175	0.000	0.176	0.489	0.595	0.177	135.040	0.000	1.761	0.176	1.526	0.000	0.400	1.61	3.17	1.50	0.00	1.52	4.39	4.53	1.53	1130.92	0.00	14.87	1.47	10.53	0.00	2.95	BBX24	-	-	-
MS.gene003879	FAR1	0.777	2.352	0.000	1.961	1.514	2.100	8.965	2.875	8.627	2.338	1.640	5.591	1.068	3.940	2.443	7.71	23.39	0.00	15.51	14.18	20.42	73.93	26.97	78.24	21.55	15.00	50.61	7.98	31.22	19.52	FRS5	-	-	-
MS.gene003882	ARR-B	0.627	1.066	0.000	2.004	0.473	1.459	2.489	3.242	0.000	0.000	1.622	2.992	2.770	10.191	1.867	11.72	19.99	0.00	29.88	8.35	26.75	38.69	57.33	0.00	0.00	27.97	51.05	39.03	152.23	28.12	bdp1	-	-	-
MS.gene003906	bHLH	0.000	0.000	0.000	0.000	0.000	0.000	0.021	0.000	0.019	0.000	0.000	0.000	0.023	0.043	0.000	0.00	0.00	0.00	0.00	0.00	0.00	0.20	0.00	0.20	0.00	0.00	0.00	0.20	0.40	0.00	BHLH19	-	-	-
MS.gene003907	bHLH	0.000	0.352	0.094	0.000	0.000	0.000	0.159	0.093	0.290	0.000	0.261	0.194	0.000	0.221	0.475	0.00	4.00	1.00	0.00	0.00	0.00	1.50	1.00	3.00	0.00	2.73	2.00	0.00	2.00	4.33	BHLH19	-	-	-
MS.gene003908	bHLH	0.000	0.000	0.000	0.000	0.000	0.000	0.000	0.000	0.000	0.142	0.000	0.000	0.366	0.000	0.000	0.00	0.00	0.00	0.00	0.00	0.00	0.00	0.00	0.00	1.60	0.00	0.00	3.34	0.00	0.00	BHLH19	-	-	-
MS.gene00392	MADS	0.153	0.153	1.470	1.343	0.162	0.858	0.092	0.890	0.335	0.000	0.000	0.000	0.102	1.245	0.000	1.00	1.00	9.00	7.00	1.00	5.50	0.50	5.50	2.00	0.00	0.00	0.00	0.50	6.50	0.00	AGL80	-	-	-
MS.gene003923	MADS	0.000	0.000	0.000	0.000	0.000	0.000	0.000	0.000	0.000	0.000	0.000	0.000	0.000	0.000	0.065	0.00	0.00	0.00	0.00	0.00	0.00	0.00	0.00	0.00	0.00	0.00	0.00	0.00	0.00	0.50	AGL61	-	-	-
MS.gene00393	MADS	0.000	0.000	0.000	0.000	0.000	0.000	0.000	0.000	0.000	0.000	0.000	0.000	0.000	0.000	0.000	0.00	0.00	0.00	0.00	0.00	0.00	0.00	0.00	0.00	0.00	0.00	0.00	0.00	0.00	0.00	AGL80	-	-	-
MS.gene003945	AP2-EREBP	0.000	0.000	0.000	0.000	0.000	0.000	0.000	0.000	0.000	0.000	0.000	0.000	0.000	0.000	0.000	0.00	0.00	0.00	0.00	0.00	0.00	0.00	0.00	0.00	0.00	0.00	0.00	0.00	0.00	0.00	PLT2	-	-	-
MS.gene003967	ARR-B	0.000	0.079	0.000	0.000	0.000	0.000	0.000	0.059	0.043	0.042	0.000	0.000	0.000	0.000	0.000	0.00	1.00	0.00	0.00	0.00	0.00	0.00	0.71	0.50	0.50	0.00	0.00	0.00	0.00	0.00	MYB83	-	-	-
MS.gene004004	ARR-B	0.000	0.000	0.000	0.000	0.000	0.000	0.000	0.000	0.000	0.000	0.000	0.000	0.000	0.000	0.000	0.00	0.00	0.00	0.00	0.00	0.00	0.00	0.00	0.00	0.00	0.00	0.00	0.00	0.00	0.00	BOA	-	-	-
MS.gene004023	GRAS	15.095	14.466	0.000	0.835	6.038	6.971	20.930	14.578	5.418	5.038	2.166	3.249	1.163	2.947	6.158	374.55	359.93	0.00	16.52	141.50	169.60	431.82	342.15	122.94	116.17	49.56	73.59	21.74	58.43	123.11	SCL14	-	-	-
MS.gene004024	GRAS	2.678	1.926	1.334	3.474	1.023	1.985	1.226	1.883	1.007	0.203	2.698	1.981	4.239	0.558	1.470	64.00	46.16	29.88	66.23	23.10	46.52	24.36	42.56	22.00	4.50	59.47	43.21	76.35	10.65	28.30	SCL14	-	-	-
MS.gene004025	GRAS	16.002	13.117	12.224	4.249	3.787	3.253	15.398	7.832	3.057	1.324	1.813	0.000	10.048	4.599	4.964	447.53	367.84	320.30	94.77	100.04	89.20	358.06	207.18	78.19	34.41	46.75	0.00	211.76	102.77	111.85	SCL14	-	-	-
MS.gene004026	GRAS	0.000	0.000	0.000	0.000	0.539	0.598	0.897	1.041	0.202	0.674	0.300	0.771	0.000	1.042	0.845	0.00	0.00	0.00	0.00	13.22	15.25	19.39	25.59	4.81	16.29	7.20	18.30	0.00	21.63	17.69	SCL14	-	-	-
MS.gene004050	C2C2-Dof	8.021	8.291	4.674	3.546	5.729	9.239	9.424	3.975	9.847	4.423	8.639	2.854	12.955	1.962	1.519	102.72	106.46	56.08	36.22	69.29	115.99	100.34	48.15	115.32	52.63	102.02	33.36	125.01	20.07	15.67	DOF3.6	-	-	-
MS.gene004081	ABI3VP1	0.000	0.000	0.000	0.000	0.000	0.000	0.000	0.000	0.000	0.000	0.000	0.000	0.000	0.000	0.000	0.00	0.00	0.00	0.00	0.00	0.00	0.00	0.00	0.00	0.00	0.00	0.00	0.00	0.00	0.00	--	-	-	-
MS.gene004087	ARR-B	1.140	0.403	0.553	2.338	0.548	1.004	0.623	5.039	1.926	1.006	1.573	1.560	0.825	1.165	0.643	11.00	3.90	5.00	18.00	5.00	9.50	5.00	46.00	17.00	9.02	14.00	13.74	6.00	8.98	5.00	MYB48	-	-	-
MS.gene004122	C2C2-CO-like	0.000	0.000	0.000	0.000	0.000	0.000	0.000	0.000	0.000	0.000	0.413	0.000	0.000	0.238	0.000	0.00	0.00	0.00	0.00	0.00	0.00	0.00	0.00	0.00	0.00	2.00	0.00	0.00	1.00	0.00	--	-	-	-
MS.gene004125	C2C2-CO-like	0.000	0.000	0.000	0.000	0.000	0.000	0.000	0.000	0.238	0.000	0.000	0.119	0.000	0.000	0.135	0.00	0.00	0.00	0.00	0.00	0.00	0.00	0.00	2.00	0.00	0.00	1.00	0.00	0.00	1.00	CO3	-	-	-
MS.gene004135	ARR-B	21.836	21.209	13.268	4.699	21.332	11.859	6.768	11.341	48.963	14.892	20.005	40.896	29.731	28.972	30.814	658.81	641.65	375.05	113.08	607.89	350.79	169.78	323.65	1350.95	417.55	556.62	1126.18	675.94	698.39	749.08	PRR73	Organismal Systems	Environmental adaptation	K12129
MS.gene004139	AP2-EREBP	0.654	1.098	5.675	1.721	7.487	7.172	1.889	10.116	3.673	3.226	7.612	10.078	2.304	7.077	5.752	11.70	19.70	95.15	24.56	126.57	125.84	28.11	171.25	60.11	53.66	125.64	164.62	31.07	101.20	82.95	RAP2-7	-	-	-
MS.gene004150	C2C2-Dof	1.670	0.968	1.036	2.062	2.679	2.452	2.739	3.143	3.459	2.451	2.538	1.525	1.931	1.267	1.570	13.20	7.67	7.67	13.00	20.00	19.00	18.00	23.50	25.00	18.00	18.50	11.00	11.50	8.00	10.00	DOF5.3	-	-	-
MS.gene004153	FAR1	0.000	0.000	0.389	0.000	0.148	0.000	0.180	0.562	0.000	0.000	0.000	0.000	0.000	0.000	0.000	0.00	0.00	7.32	0.00	2.80	0.00	3.00	10.67	0.00	0.00	0.00	0.00	0.00	0.00	0.00	FAR1	-	-	-
MS.gene004158	LOB	1.132	1.834	0.453	0.474	1.398	1.299	0.170	0.199	0.515	0.304	0.000	1.395	1.127	1.461	0.263	8.00	13.00	3.00	2.67	9.33	9.00	1.00	1.33	3.33	2.00	0.00	9.00	6.00	8.25	1.50	LBD11	-	-	-
MS.gene004179	NAC	0.000	0.000	0.229	0.000	0.000	0.000	0.000	0.000	0.000	0.000	0.000	0.000	0.000	0.000	0.000	0.00	0.00	1.18	0.00	0.00	0.00	0.00	0.00	0.00	0.00	0.00	0.00	0.00	0.00	0.00	NAC073	-	-	-
MS.gene004184	ARF	0.000	0.000	0.692	0.444	0.829	0.000	0.000	0.727	0.000	0.876	0.000	2.116	0.000	0.000	0.000	0.00	0.00	16.78	9.17	20.26	0.00	0.00	17.80	0.00	21.07	0.00	49.97	0.00	0.00	0.00	ARF3	Environmental Information Processing	Signal transduction	K14486
MS.gene004189	VOZ	2.157	3.905	0.000	0.170	2.093	0.469	2.704	0.884	3.388	2.624	1.059	6.583	1.472	2.428	1.593	38.20	69.34	0.00	2.40	35.00	8.14	39.81	14.80	54.86	43.18	17.29	106.39	19.64	34.35	22.73	VOZ1	-	-	-
MS.gene004202	AP2-EREBP	0.000	0.000	0.000	0.000	2.095	0.212	0.000	0.000	0.000	1.280	0.333	0.299	0.263	1.268	0.000	0.00	0.00	0.00	0.00	10.00	1.05	0.00	0.00	0.00	6.01	1.55	1.38	1.00	5.12	0.00	PTI5	Organismal Systems	Environmental adaptation	K13433
MS.gene004203	AP2-EREBP	0.031	0.000	0.068	0.000	0.000	0.032	0.000	0.134	0.000	0.034	0.000	0.000	0.085	0.000	0.000	0.33	0.00	0.67	0.00	0.00	0.33	0.00	1.33	0.00	0.33	0.00	0.00	0.67	0.00	0.00	ERF091	-	-	-
MS.gene004240	bHLH	0.061	0.000	0.000	0.000	0.000	0.000	0.000	0.000	0.000	0.000	0.000	0.000	0.000	0.000	0.000	0.50	0.00	0.00	0.00	0.00	0.00	0.00	0.00	0.00	0.00	0.00	0.00	0.00	0.00	0.00	BHLH30	-	-	-
MS.gene004246	C2C2-Dof	0.000	0.000	0.000	0.068	0.116	0.000	0.000	0.116	0.000	0.000	0.000	0.000	0.000	0.000	0.000	0.00	0.00	0.00	0.33	0.67	0.00	0.00	0.67	0.00	0.00	0.00	0.00	0.00	0.00	0.00	DOF1.5	-	-	-
MS.gene004249	Trihelix	10.694	9.382	8.016	6.111	1.852	3.638	6.393	3.139	0.907	2.598	6.918	4.486	6.905	4.903	4.126	102.00	89.73	71.63	46.49	16.68	34.02	50.70	28.32	7.91	23.03	60.85	39.05	49.63	37.36	31.71	ASIL2	-	-	-
MS.gene004257	MADS	0.000	0.000	0.000	0.000	0.000	0.000	0.000	0.000	0.000	0.000	0.000	0.000	0.000	0.000	0.000	0.00	0.00	0.00	0.00	0.00	0.00	0.00	0.00	0.00	0.00	0.00	0.00	0.00	0.00	0.00	AGL80	-	-	-
MS.gene004258	ARR-B	0.620	0.186	0.760	0.415	0.000	0.000	0.000	0.438	0.352	0.663	0.741	0.000	0.734	0.000	0.403	9.00	2.71	10.33	4.80	0.00	0.00	0.00	6.02	4.67	8.95	9.92	0.00	8.03	0.00	4.71	At1g14600	-	-	-
MS.gene004293	AP2-EREBP	0.000	0.000	0.000	0.000	0.000	0.000	0.000	0.163	0.000	0.000	0.000	0.000	0.000	0.000	0.000	0.00	0.00	0.00	0.00	0.00	0.00	0.00	1.99	0.00	0.00	0.00	0.00	0.00	0.00	0.00	ERN1	-	-	-
MS.gene004297	WRKY	0.000	0.000	0.826	0.000	0.158	0.729	1.575	0.629	1.042	0.538	0.000	0.457	0.586	1.842	0.887	0.00	0.00	6.50	0.00	1.25	6.00	11.00	5.00	8.00	4.20	0.00	3.50	3.71	12.36	6.00	WRKY69	-	-	-
MS.gene004305	OFP	0.094	0.280	0.000	0.730	0.578	0.287	0.451	0.495	2.725	0.504	0.812	0.000	0.124	0.234	0.000	1.00	3.00	0.00	6.22	5.83	3.00	4.00	5.00	26.61	5.00	8.00	0.00	1.00	2.00	0.00	--	-	-	-
MS.gene004306	HSF	0.000	0.000	0.000	0.000	0.000	0.000	0.000	0.000	0.000	0.000	0.000	0.000	0.000	0.000	0.000	0.00	0.00	0.00	0.00	0.00	0.00	0.00	0.00	0.00	0.00	0.00	0.00	0.00	0.00	0.00	HSFA4A	-	-	-
MS.gene004307	HSF	0.000	0.000	0.000	0.000	0.000	0.000	0.000	0.000	0.000	0.000	0.000	0.000	0.000	0.000	0.000	0.00	0.00	0.00	0.00	0.00	0.00	0.00	0.00	0.00	0.00	0.00	0.00	0.00	0.00	0.00	HSFA4A	-	-	-
MS.gene004337	MADS	6.187	5.262	8.590	18.411	11.783	11.865	21.473	14.451	21.517	14.526	15.756	16.421	13.086	13.957	17.042	62.15	53.00	80.84	147.49	111.79	116.84	179.34	137.30	197.65	135.59	145.95	150.54	99.05	112.01	137.92	AG1	-	-	-
MS.gene004375	ARF	0.000	1.421	0.188	13.662	0.788	7.082	0.327	5.861	0.157	6.264	14.844	17.087	5.480	19.065	16.248	0.00	49.20	6.07	376.37	25.71	239.84	9.40	191.50	4.95	201.07	472.86	538.67	142.64	526.14	452.19	ARF6	-	-	-
MS.gene00439	bHLH	0.247	0.616	0.000	2.014	0.916	1.260	0.269	0.653	0.000	0.219	1.991	0.541	0.492	0.000	0.172	2.00	5.00	0.00	13.00	7.00	10.00	1.81	5.00	0.00	1.65	14.86	4.00	3.00	0.00	1.12	SPT	-	-	-
MS.gene004404	Tify	0.227	0.000	0.245	6.269	22.619	3.323	6.234	0.797	12.466	0.000	0.000	0.000	0.307	0.000	13.951	1.14	0.00	1.15	25.08	107.16	16.34	26.00	3.78	57.18	0.00	0.00	0.00	1.16	0.00	56.38	TIFY5A	-	-	-
MS.gene00443	NAC	0.000	0.000	0.000	0.000	0.000	0.000	0.000	0.000	0.000	0.000	0.000	0.000	0.000	0.000	0.000	0.00	0.00	0.00	0.00	0.00	0.00	0.00	0.00	0.00	0.00	0.00	0.00	0.00	0.00	0.00	NAC031	-	-	-
MS.gene004436	C3H	19.815	21.594	2.763	8.433	4.410	12.949	7.491	17.528	6.142	16.164	11.006	9.418	9.966	13.953	15.984	360.66	394.11	47.12	122.42	75.81	231.07	113.37	301.77	102.23	273.41	184.74	156.45	136.69	202.91	234.42	At2g47850	-	-	-
MS.gene004437	AP2-EREBP	0.000	0.029	0.000	0.000	0.031	0.000	0.179	0.219	0.000	0.622	0.065	0.097	0.236	0.000	0.074	0.00	0.33	0.00	0.00	0.33	0.00	1.67	2.33	0.00	6.50	0.67	1.00	2.00	0.00	0.67	FZP	-	-	-
MS.gene00444	NAC	0.000	0.000	0.000	0.000	0.000	0.000	0.000	0.000	0.000	0.000	0.000	0.000	0.000	0.000	0.000	0.00	0.00	0.00	0.00	0.00	0.00	0.00	0.00	0.00	0.00	0.00	0.00	0.00	0.00	0.00	--	-	-	-
MS.gene004444	mTERF	1.860	1.718	3.195	5.650	4.729	10.348	3.866	4.619	3.844	6.349	6.624	6.488	4.604	7.381	4.668	23.51	21.78	37.84	56.96	56.46	128.25	40.63	55.23	44.44	74.59	77.22	74.85	43.86	74.55	47.54	--	-	-	-
MS.gene004445	mTERF	0.318	0.157	0.000	0.000	0.000	0.000	0.159	0.000	0.167	0.142	0.538	0.313	0.725	0.000	0.301	3.20	1.59	0.00	0.00	0.00	0.00	1.33	0.00	1.54	1.33	5.00	2.88	5.50	0.00	2.44	--	-	-	-
MS.gene00445	NAC	0.000	0.000	0.000	0.000	0.000	0.000	0.000	0.000	0.000	0.000	0.000	0.000	0.000	0.000	0.000	0.00	0.00	0.00	0.00	0.00	0.00	0.00	0.00	0.00	0.00	0.00	0.00	0.00	0.00	0.00	NAC031	-	-	-
MS.gene004470	TUB	0.000	0.000	5.827	0.000	4.813	0.000	0.000	1.945	0.000	3.422	6.004	2.301	2.402	0.208	4.010	0.00	0.00	69.70	0.00	58.04	0.00	0.00	23.49	0.00	40.60	70.69	26.81	23.11	2.12	41.25	TULP3	-	-	-
MS.gene004483	SBP	1.523	0.416	1.545	1.813	1.119	4.926	1.845	1.448	2.696	0.804	0.668	2.319	0.000	0.000	2.084	43.28	11.85	41.15	41.11	30.04	137.28	43.60	38.94	70.08	21.25	17.50	60.16	0.00	0.00	47.73	SPL7	-	-	-
MS.gene00449	C3H	1.934	2.571	2.040	2.794	3.089	3.264	3.129	4.441	3.446	3.947	4.309	5.665	3.516	3.647	4.507	30.35	40.46	29.99	34.97	45.78	50.22	40.83	65.92	49.45	57.56	62.37	81.15	41.58	45.73	56.99	At1g19860	-	-	-
MS.gene00450	AP2-EREBP	10.635	6.022	1.006	8.787	3.645	7.593	8.129	11.594	5.815	4.655	12.216	6.912	7.028	4.061	7.718	59.00	33.50	5.23	38.88	19.10	41.30	37.50	60.84	29.50	24.00	62.50	35.00	29.38	18.00	34.50	ERF010	-	-	-
MS.gene004514	BSD	0.000	0.000	0.000	6.253	7.431	8.978	0.000	9.084	0.000	1.583	0.193	6.585	0.000	6.018	0.000	0.00	0.00	0.00	86.61	121.88	152.85	0.00	149.21	0.00	25.55	3.09	104.37	0.00	83.49	0.00	--	-	-	-
MS.gene004518	FAR1	0.403	0.000	0.325	0.551	1.399	0.000	0.000	1.283	0.000	2.267	1.394	0.485	0.485	0.000	0.000	11.62	0.00	8.79	12.67	38.12	0.00	0.00	35.00	0.00	60.75	37.08	12.76	10.53	0.00	0.00	FRS7	-	-	-
MS.gene004540	mTERF	1.282	0.800	3.790	2.086	1.992	3.818	4.888	5.037	4.299	1.477	3.151	4.090	6.029	5.287	5.018	18.61	11.64	51.54	24.15	27.31	54.33	59.00	69.16	57.07	19.93	42.18	54.18	65.95	61.31	58.69	--	-	-	-
MS.gene004542	mTERF	0.569	0.184	0.296	0.695	1.173	1.224	0.888	1.367	0.909	0.696	0.935	1.518	2.396	1.271	1.547	6.16	2.00	3.00	6.00	12.00	13.00	8.00	14.00	9.00	7.00	9.34	15.00	19.55	11.00	13.50	MTERF15	-	-	-
MS.gene004543	mTERF	0.983	1.264	1.011	2.647	1.369	3.186	1.234	1.735	1.890	2.359	1.318	3.094	2.464	4.316	3.773	14.75	19.03	14.21	31.69	19.41	46.89	15.40	24.63	25.94	32.91	18.25	42.39	27.87	51.76	45.63	--	-	-	-
MS.gene004544	mTERF	0.990	1.356	1.571	0.559	1.398	1.816	3.407	1.534	2.992	1.897	2.316	2.796	0.960	2.056	1.485	14.34	19.69	21.31	6.45	19.11	25.78	41.01	21.00	39.61	25.52	30.92	36.95	10.47	23.78	17.32	MTERF15	-	-	-
MS.gene004545	mTERF	0.203	0.162	0.390	0.000	0.000	0.152	0.147	0.070	0.582	0.496	0.630	0.637	0.245	0.069	0.072	2.50	2.00	4.50	0.00	0.00	1.83	1.50	0.81	6.55	5.68	7.15	7.16	2.27	0.68	0.71	--	-	-	-
MS.gene004581	mTERF	1.081	1.197	0.737	0.497	0.255	1.189	0.956	0.907	0.183	0.370	0.000	0.663	0.812	2.282	0.162	15.78	17.52	10.07	5.78	3.52	17.01	11.60	12.52	2.44	5.02	0.00	8.83	8.93	26.60	1.91	--	-	-	-
MS.gene004583	mTERF	0.367	0.547	0.000	0.458	0.174	0.157	0.000	0.616	0.000	0.531	0.772	0.112	0.536	0.347	0.196	5.36	8.00	0.00	5.33	2.40	2.25	0.00	8.50	0.00	7.20	10.39	1.49	5.89	4.05	2.30	MTERF15	-	-	-
MS.gene004584	mTERF	0.271	0.200	0.000	0.087	0.000	0.000	0.000	0.000	0.086	0.309	0.356	0.000	0.397	0.323	0.201	4.05	3.00	0.00	1.04	0.00	0.00	0.00	0.00	1.18	4.30	4.92	0.00	4.48	3.86	2.43	--	-	-	-
MS.gene004585	mTERF	0.119	0.000	0.000	0.043	0.109	0.000	0.000	0.076	0.000	0.392	0.000	0.000	0.450	0.731	0.550	1.73	0.00	0.00	0.50	1.50	0.00	0.00	1.05	0.00	5.32	0.00	0.00	4.95	8.52	6.47	--	-	-	-
MS.gene004586	mTERF	0.000	0.000	0.000	0.000	0.000	0.000	0.000	0.000	0.000	0.000	0.000	0.000	0.000	0.000	0.000	0.00	0.00	0.00	0.00	0.00	0.00	0.00	0.00	0.00	0.00	0.00	0.00	0.00	0.00	0.00	--	-	-	-
MS.gene004587	mTERF	1.247	1.244	0.911	0.411	0.556	0.535	1.026	0.694	0.144	1.483	0.925	1.941	1.045	2.464	2.036	19.00	19.00	13.00	5.00	8.00	8.00	13.00	10.00	2.00	21.00	13.00	27.00	12.00	30.00	25.00	--	-	-	-
MS.gene004588	mTERF	0.100	0.199	0.240	0.093	0.144	0.789	0.098	0.143	0.223	1.251	0.363	0.000	0.821	0.119	1.014	1.47	2.94	3.32	1.09	2.00	11.40	1.20	2.00	3.00	17.14	4.94	0.00	9.12	1.40	12.05	MTERF15	-	-	-
MS.gene004589	mTERF	1.392	1.304	1.205	1.259	1.964	2.377	2.492	2.656	2.613	2.349	3.008	2.944	1.806	1.875	1.752	21.26	19.98	17.24	15.34	28.33	35.60	31.65	38.37	36.50	33.35	42.37	41.05	20.79	22.88	21.56	--	-	-	-
MS.gene004590	mTERF	0.000	0.130	0.070	0.000	0.000	0.022	0.000	0.000	0.095	0.000	0.094	0.143	0.867	0.000	0.810	0.00	2.00	1.00	0.00	0.00	0.33	0.00	0.00	1.33	0.00	1.33	2.00	10.00	0.00	10.00	--	-	-	-
MS.gene004592	mTERF	0.421	0.327	0.672	0.462	0.341	0.000	0.701	0.480	1.438	0.317	0.568	0.519	0.825	1.458	0.299	6.73	5.25	10.07	5.90	5.16	0.00	9.32	7.26	21.04	4.71	8.38	7.58	9.95	18.64	3.86	--	-	-	-
MS.gene004620	mTERF	0.000	0.000	0.000	0.000	0.000	0.000	0.000	0.000	0.666	0.000	0.066	0.000	0.067	0.000	0.000	0.00	0.00	0.00	0.00	0.00	0.00	0.00	0.00	4.58	0.00	0.46	0.00	0.38	0.00	0.00	--	-	-	-
MS.gene004629	ABI3VP1	0.000	0.000	0.000	0.000	0.000	0.000	0.000	0.000	0.000	0.000	0.000	0.000	0.000	0.000	0.000	0.00	0.00	0.00	0.00	0.00	0.00	0.00	0.00	0.00	0.00	0.00	0.00	0.00	0.00	0.00	--	-	-	-
MS.gene004636	ABI3VP1	0.000	0.000	0.000	0.000	0.000	0.000	0.000	0.000	0.000	0.000	0.000	0.000	0.000	0.000	0.000	0.00	0.00	0.00	0.00	0.00	0.00	0.00	0.00	0.00	0.00	0.00	0.00	0.00	0.00	0.00	--	-	-	-
MS.gene004646	mTERF	0.197	0.000	1.964	0.041	0.035	3.183	1.462	3.717	1.221	1.556	2.191	4.644	0.044	0.987	2.484	6.00	0.00	56.00	1.00	1.00	95.00	37.00	107.00	34.00	44.00	61.51	129.00	1.00	24.00	60.92	--	-	-	-
MS.gene004664	OFP	0.000	0.000	0.133	0.000	0.000	0.298	0.000	0.251	0.000	0.294	0.000	0.620	0.000	0.000	0.370	0.00	0.00	1.14	0.00	0.00	2.68	0.00	2.17	0.00	2.50	0.00	5.18	0.00	0.00	2.73	OFP11	-	-	-
MS.gene004678	bHLH	7.835	9.319	16.826	1.859	1.745	2.524	2.582	3.140	1.345	7.265	4.329	6.730	3.599	6.051	6.920	192.62	229.74	387.57	36.45	40.51	60.84	52.79	73.02	30.23	165.99	98.16	151.02	66.67	118.85	137.07	BHLH	-	-	-
MS.gene004686	bHLH	0.000	0.000	0.187	0.506	1.495	0.616	0.000	0.000	0.000	2.224	0.209	0.100	0.000	0.751	0.128	0.00	0.00	2.17	5.00	17.49	7.48	0.00	0.00	0.00	25.60	2.39	1.13	0.00	7.43	1.28	BHLH69	-	-	-
MS.gene004711	ARR-B	0.000	0.000	0.000	0.000	0.000	0.000	0.000	0.000	0.000	0.000	0.000	0.000	0.000	0.000	0.000	0.00	0.00	0.00	0.00	0.00	0.00	0.00	0.00	0.00	0.00	0.00	0.00	0.00	0.00	0.00	MYB2	-	-	-
MS.gene004736	C2C2-CO-like	0.402	0.399	0.076	0.000	0.080	0.000	0.228	0.000	0.000	0.069	0.000	0.968	1.099	0.000	0.080	6.35	6.32	1.12	0.00	1.20	0.00	3.00	0.00	0.00	1.02	0.00	13.97	13.09	0.00	1.02	--	-	-	-
MS.gene004757	ARR-B	0.000	0.000	0.000	0.000	0.000	7.693	0.000	0.000	0.000	15.965	5.840	0.000	22.955	13.335	0.000	0.00	0.00	0.00	0.00	0.00	217.82	0.00	0.00	0.00	428.47	155.54	0.00	499.55	307.69	0.00	ETR2	Environmental Information Processing;Environmental Information Processing	Signal transduction;Signal transduction	K14509;K14509
MS.gene004771	AP2-EREBP	0.000	0.187	1.675	0.000	0.796	0.015	0.000	0.614	0.000	1.068	1.910	0.000	0.998	1.412	2.268	0.00	1.00	8.35	0.00	4.00	0.08	0.00	3.09	0.00	5.28	9.37	0.00	4.00	6.00	9.72	ERF096	-	-	-
MS.gene004772	AP2-EREBP	0.000	0.000	0.068	0.241	0.136	0.000	0.000	0.473	0.000	0.000	0.000	0.069	0.000	0.560	0.079	0.00	0.00	0.33	1.00	0.67	0.00	0.00	2.33	0.00	0.00	0.00	0.33	0.00	2.33	0.33	ERF098	-	-	-
MS.gene004773	AP2-EREBP	0.000	0.000	0.000	0.000	0.000	0.000	0.000	0.000	0.000	0.000	0.000	0.000	0.000	0.000	0.000	0.00	0.00	0.00	0.00	0.00	0.00	0.00	0.00	0.00	0.00	0.00	0.00	0.00	0.00	0.00	ERF14	-	-	-
MS.gene004774	AP2-EREBP	0.000	0.000	0.000	0.000	0.000	0.000	0.000	0.000	0.000	0.000	0.000	0.000	0.000	0.000	0.000	0.00	0.00	0.00	0.00	0.00	0.00	0.00	0.00	0.00	0.00	0.00	0.00	0.00	0.00	0.00	ERF098	-	-	-
MS.gene004776	AP2-EREBP	0.369	0.123	0.788	1.079	0.540	0.000	0.000	0.260	0.000	0.000	0.000	0.000	0.000	0.000	0.000	3.00	1.00	6.00	7.00	4.15	0.00	0.00	2.00	0.00	0.00	0.00	0.00	0.00	0.00	0.00	ERF1B	Environmental Information Processing;Environmental Information Processing	Signal transduction;Signal transduction	K14516;K14516
MS.gene004823	MADS	0.000	0.000	0.000	0.000	0.000	0.000	0.000	0.000	0.000	0.000	0.000	0.000	0.000	0.000	0.000	0.00	0.00	0.00	0.00	0.00	0.00	0.00	0.00	0.00	0.00	0.00	0.00	0.00	0.00	0.00	AGL62	-	-	-
MS.gene004824	MADS	0.000	0.000	0.000	0.000	0.000	0.000	0.000	0.000	0.000	0.000	0.000	0.000	0.000	0.000	0.000	0.00	0.00	0.00	0.00	0.00	0.00	0.00	0.00	0.00	0.00	0.00	0.00	0.00	0.00	0.00	AGL62	-	-	-
MS.gene004846	C3H	0.000	0.015	0.000	0.000	0.000	0.000	0.000	0.000	0.000	0.000	0.000	0.000	0.178	0.112	0.111	0.00	0.33	0.00	0.00	0.00	0.00	0.00	0.00	0.00	0.00	0.00	0.00	3.00	2.00	2.00	At5g58620	-	-	-
MS.gene004852	ARR-B	2.495	2.263	1.837	1.243	2.501	0.384	4.208	4.337	0.485	5.787	2.285	4.026	1.517	2.745	2.575	24.74	22.50	17.07	9.83	23.43	3.73	34.70	40.69	4.40	53.34	20.90	36.44	11.34	21.75	20.58	MYB14	-	-	-
MS.gene004897	ARR-B	1.790	0.905	3.290	0.000	1.784	0.000	1.975	1.053	1.127	0.835	0.810	0.802	3.304	4.191	1.726	47.33	23.99	81.51	0.00	44.57	0.00	43.44	26.35	27.25	20.53	19.75	19.35	65.85	88.56	36.77	--	-	-	-
MS.gene00491	bHLH	0.000	0.000	0.000	0.000	0.000	0.000	0.000	0.000	0.000	0.603	0.077	0.078	0.000	0.356	0.000	0.00	0.00	0.00	0.00	0.00	0.00	0.00	0.00	0.00	7.88	1.00	1.00	0.00	4.00	0.00	BHLH84	-	-	-
MS.gene004924	Alfin-like	0.737	0.062	0.000	0.000	0.071	0.000	9.621	0.000	1.820	16.662	0.000	0.000	0.000	0.000	0.096	19.84	1.68	0.00	0.00	1.81	0.00	215.22	0.00	44.78	416.57	0.00	0.00	0.00	0.00	2.08	At1g33420	-	-	-
MS.gene004926	zf-HD	0.000	0.000	0.000	0.000	0.000	0.000	0.000	0.000	0.000	0.000	0.000	0.000	0.000	0.000	0.000	0.00	0.00	0.00	0.00	0.00	0.00	0.00	0.00	0.00	0.00	0.00	0.00	0.00	0.00	0.00	ZHD4	-	-	-
MS.gene004936	FAR1	0.000	0.000	0.000	0.000	0.118	0.000	0.000	0.000	0.084	0.000	0.000	0.000	0.113	0.000	0.000	0.00	0.00	0.00	0.00	3.30	0.00	0.00	0.00	2.27	0.00	0.00	0.00	2.54	0.00	0.00	--	-	-	-
MS.gene004938	MADS	0.000	0.000	0.000	0.000	0.000	0.000	0.000	0.000	0.000	0.000	0.000	0.000	0.000	0.000	0.000	0.00	0.00	0.00	0.00	0.00	0.00	0.00	0.00	0.00	0.00	0.00	0.00	0.00	0.00	0.00	--	-	-	-
MS.gene004939	MADS	0.000	0.066	0.000	0.000	0.000	0.000	0.000	0.000	0.000	0.000	0.000	0.000	0.000	0.000	0.000	0.00	0.40	0.00	0.00	0.00	0.00	0.00	0.00	0.00	0.00	0.00	0.00	0.00	0.00	0.00	AGL80	-	-	-
MS.gene004940	MADS	0.000	0.000	0.000	0.000	0.000	0.000	0.000	0.000	0.000	0.000	0.000	0.000	0.000	0.000	0.000	0.00	0.00	0.00	0.00	0.00	0.00	0.00	0.00	0.00	0.00	0.00	0.00	0.00	0.00	0.00	AGL80	-	-	-
MS.gene004942	MADS	0.000	0.000	0.000	0.000	0.000	0.000	0.000	0.176	0.546	0.000	0.000	0.000	0.000	0.000	0.000	0.00	0.00	0.00	0.00	0.00	0.00	0.00	1.00	3.00	0.00	0.00	0.00	0.00	0.00	0.00	AGL80	-	-	-
MS.gene004958	C2C2-Dof	0.334	0.966	0.000	0.000	0.000	0.000	1.161	0.000	0.808	1.948	0.159	0.151	0.000	0.000	1.140	3.39	9.83	0.00	0.00	0.00	0.00	9.79	0.00	7.50	18.37	1.49	1.40	0.00	0.00	9.32	DOF3.7	-	-	-
MS.gene004965	WRKY	0.000	0.000	0.000	0.000	0.000	0.000	0.000	0.000	0.000	0.000	0.000	0.000	0.000	0.000	0.000	0.00	0.00	0.00	0.00	0.00	0.00	0.00	0.00	0.00	0.00	0.00	0.00	0.00	0.00	0.00	WRKY3	-	-	-
MS.gene004974	Alfin-like	6.409	8.254	9.754	4.633	5.315	4.334	4.312	3.711	5.656	3.148	3.116	4.846	3.806	2.924	5.627	47.73	61.64	68.06	27.52	37.39	31.65	26.70	26.14	38.52	21.79	21.40	32.94	21.36	17.40	33.77	--	-	-	-
MS.gene004994	WRKY	0.000	0.000	0.000	0.000	0.000	0.000	0.000	0.000	0.000	0.000	0.000	0.000	0.000	0.000	0.000	0.00	0.00	0.00	0.00	0.00	0.00	0.00	0.00	0.00	0.00	0.00	0.00	0.00	0.00	0.00	WRKY20	Organismal Systems	Environmental adaptation	K18835
MS.gene005060	ARR-B	4.620	5.471	3.316	0.000	0.261	3.551	0.983	0.000	2.865	3.615	0.731	3.677	0.000	0.000	2.549	119.25	141.60	80.19	0.00	6.36	89.87	21.10	0.00	67.63	86.71	17.41	86.63	0.00	0.00	53.02	EIN4	Environmental Information Processing;Environmental Information Processing	Signal transduction;Signal transduction	K14509;K14509
MS.gene005062	ARR-B	2.544	1.474	0.000	1.855	3.555	0.614	0.420	2.684	0.366	1.376	4.354	2.170	2.866	7.686	1.820	73.95	42.97	0.00	43.01	97.61	17.49	10.16	73.80	9.74	37.17	116.71	57.58	62.77	178.50	42.62	EIN4	Environmental Information Processing;Environmental Information Processing	Signal transduction;Signal transduction	K14509;K14509
MS.gene005086	ARR-B	3.276	4.757	0.000	2.874	1.030	3.436	0.581	4.048	13.527	4.136	1.125	0.000	10.200	7.019	4.401	48.43	70.51	0.00	33.88	14.38	49.79	7.14	56.60	182.86	56.81	15.34	0.00	113.61	82.89	52.41	PHL1	-	-	-
MS.gene005102	FAR1	0.000	0.000	0.000	0.000	0.000	0.000	0.000	0.000	0.000	0.000	0.000	0.000	0.000	0.000	0.000	0.00	0.00	0.00	0.00	0.00	0.00	0.00	0.00	0.00	0.00	0.00	0.00	0.00	0.00	0.00	FAR1	-	-	-
MS.gene00511	LIM	53.791	53.476	46.519	0.758	4.465	2.067	30.851	6.694	4.292	39.693	26.916	51.051	23.032	7.157	0.000	400.63	399.36	324.60	4.50	31.41	15.09	191.05	47.16	29.23	274.73	184.87	347.03	129.26	42.59	0.00	WLIM1	-	-	-
MS.gene005136	bHLH	2.737	1.873	0.000	14.139	0.000	5.185	2.171	15.288	0.852	8.384	0.000	21.665	0.000	9.277	8.264	36.92	25.34	0.00	152.12	0.00	68.57	24.35	195.07	10.51	105.10	0.00	266.74	0.00	99.98	89.82	UNE12	-	-	-
MS.gene005138	bZIP	20.657	23.937	20.238	17.969	13.965	13.486	18.571	16.926	15.429	18.697	18.291	15.494	17.041	19.088	14.766	325.75	378.50	299.00	226.00	208.00	208.50	243.50	252.47	222.50	274.00	266.00	223.00	202.50	240.50	187.62	CPRF2	-	-	-
MS.gene005143	Trihelix	9.847	11.764	8.906	13.512	3.449	0.000	11.529	25.933	8.679	27.034	6.839	10.006	15.547	43.338	16.954	179.23	214.71	151.87	196.15	59.30	0.00	174.49	446.47	144.46	457.28	114.80	166.23	213.23	630.24	248.64	At5g28300	-	-	-
MS.gene005156	GeBP	0.000	0.000	1.815	1.959	0.806	0.000	0.000	2.613	0.080	0.404	0.523	1.054	0.709	0.000	0.000	0.00	0.00	24.43	22.44	10.93	0.00	0.00	35.50	1.05	5.39	6.93	13.82	7.67	0.00	0.00	At5g28040	-	-	-
MS.gene005158	GeBP	0.648	2.706	2.042	2.606	2.165	0.547	2.128	2.258	1.538	2.111	2.753	3.922	1.153	1.967	0.336	9.68	40.52	28.57	31.04	30.54	8.01	26.42	31.89	21.00	29.30	37.92	53.46	12.98	23.47	4.04	At5g28040	-	-	-
MS.gene005206	bHLH	0.377	0.131	0.000	0.081	0.000	1.428	1.556	0.241	0.000	0.430	1.062	0.044	3.085	0.000	1.064	3.16	1.10	0.00	0.54	0.00	11.74	10.85	1.91	0.00	3.35	8.21	0.34	19.49	0.00	7.19	BHLH94	-	-	-
MS.gene005236	ARR-B	0.632	0.654	0.000	3.354	0.000	0.000	3.496	0.000	1.052	1.099	2.992	1.424	0.000	0.909	0.000	27.00	28.00	0.00	114.26	0.00	0.00	124.16	0.00	41.10	43.62	117.87	55.52	0.00	31.02	0.00	ALY2	-	-	-
MS.gene00525	bZIP	0.413	0.000	0.385	0.452	0.319	0.228	0.000	0.000	0.532	0.000	0.000	0.395	0.000	0.226	0.000	2.29	0.00	2.00	2.00	1.67	1.24	0.00	0.00	2.70	0.00	0.00	2.00	0.00	1.00	0.00	--	-	-	-
MS.gene005283	ARR-B	0.000	0.000	0.000	0.000	0.000	0.000	0.000	0.000	0.000	0.000	0.000	0.000	0.000	0.000	0.000	0.00	0.00	0.00	0.00	0.00	0.00	0.00	0.00	0.00	0.00	0.00	0.00	0.00	0.00	0.00	MYB33	-	-	-
MS.gene00530	GRF	2.680	2.377	5.470	5.459	2.699	1.813	11.111	7.546	9.004	4.926	6.682	7.050	7.051	5.517	6.906	65.59	58.33	125.42	106.55	62.39	43.49	226.09	174.67	201.49	112.02	150.80	157.46	130.03	107.86	136.16	GRF6	-	-	-
MS.gene005316	HB	0.000	0.000	0.000	0.000	0.000	0.000	0.000	0.000	0.000	0.000	0.000	0.000	0.000	0.000	0.000	0.00	0.00	0.00	0.00	0.00	0.00	0.00	0.00	0.00	0.00	0.00	0.00	0.00	0.00	0.00	OSH71	-	-	-
MS.gene005324	FAR1	0.000	0.000	0.000	0.000	0.000	0.000	0.000	0.000	0.000	0.000	0.000	0.000	0.000	0.000	0.000	0.00	0.00	0.00	0.00	0.00	0.00	0.00	0.00	0.00	0.00	0.00	0.00	0.00	0.00	0.00	FRS5	-	-	-
MS.gene00536	AP2-EREBP	0.000	0.000	0.030	0.000	0.000	0.000	0.068	0.000	0.000	0.061	0.061	0.124	0.000	0.000	0.000	0.00	0.00	0.50	0.00	0.00	0.00	1.00	0.00	0.00	1.00	1.00	2.00	0.00	0.00	0.00	ANT	-	-	-
MS.gene005374	MADS	0.168	0.000	0.000	0.000	0.000	0.000	0.000	0.000	0.000	0.000	0.000	0.184	0.000	0.000	0.000	1.00	0.00	0.00	0.00	0.00	0.00	0.00	0.00	0.00	0.00	0.00	1.00	0.00	0.00	0.00	AGL80	-	-	-
MS.gene005375	bHLH	0.781	0.737	0.000	0.000	0.000	0.045	0.000	0.000	0.000	0.000	0.913	0.000	0.000	0.000	0.000	21.38	20.21	0.00	0.00	0.00	1.22	0.00	0.00	0.00	0.00	23.04	0.00	0.00	0.00	0.00	PIL15	Environmental Information Processing;Organismal Systems	Signal transduction;Environmental adaptation	K12126;K12126
MS.gene005377	ARR-B	0.000	0.000	0.000	0.000	0.000	0.155	0.000	0.000	0.000	0.000	0.000	0.000	0.000	0.000	0.000	0.00	0.00	0.00	0.00	0.00	2.12	0.00	0.00	0.00	0.00	0.00	0.00	0.00	0.00	0.00	MYB61	-	-	-
MS.gene005410	ARR-B	6.757	1.398	0.709	0.387	0.377	1.186	1.929	1.833	2.668	2.469	2.622	2.063	3.168	1.823	3.971	85.25	17.68	8.38	3.89	4.49	14.67	20.23	21.87	30.78	28.95	30.50	23.76	30.12	18.37	40.36	MYB61	-	-	-
MS.gene005418	ARR-B	0.000	0.000	0.000	0.000	0.000	0.000	0.000	0.000	0.000	0.000	0.000	0.000	0.000	0.000	0.000	0.00	0.00	0.00	0.00	0.00	0.00	0.00	0.00	0.00	0.00	0.00	0.00	0.00	0.00	0.00	GAM1	-	-	-
MS.gene005419	ARR-B	0.000	0.000	0.000	0.000	0.000	0.000	0.000	0.000	0.000	0.000	0.000	0.000	0.000	0.000	0.000	0.00	0.00	0.00	0.00	0.00	0.00	0.00	0.00	0.00	0.00	0.00	0.00	0.00	0.00	0.00	MYB33	-	-	-
MS.gene005420	ARR-B	0.000	0.000	0.000	0.000	0.000	0.000	0.000	0.000	0.000	0.000	0.000	0.000	0.000	0.000	0.000	0.00	0.00	0.00	0.00	0.00	0.00	0.00	0.00	0.00	0.00	0.00	0.00	0.00	0.00	0.00	MYB33	-	-	-
MS.gene00543	bHLH	0.000	0.000	0.000	0.000	0.000	0.208	0.000	0.000	0.000	0.000	0.293	0.201	0.000	0.000	0.991	0.00	0.00	0.00	0.00	0.00	3.31	0.00	0.00	0.00	0.00	4.40	2.99	0.00	0.00	12.99	BHLH74	-	-	-
MS.gene005433	GRAS	0.000	0.000	0.000	0.000	0.000	0.000	0.236	0.000	0.000	0.106	0.000	0.000	0.000	0.000	0.000	0.00	0.00	0.00	0.00	0.00	0.00	2.00	0.00	0.00	1.00	0.00	0.00	0.00	0.00	0.00	SCL14	-	-	-
MS.gene00544	bHLH	0.000	0.000	0.000	0.103	0.000	0.000	0.000	0.000	0.000	0.000	0.000	0.000	0.000	0.000	0.000	0.00	0.00	0.00	1.00	0.00	0.00	0.00	0.00	0.00	0.00	0.00	0.00	0.00	0.00	0.00	BHLH74	-	-	-
MS.gene005475	SBP	2.698	1.871	2.014	8.851	24.784	1.616	62.613	3.414	10.955	5.444	28.690	1.159	0.000	1.171	1.163	102.95	71.56	71.97	269.33	893.06	60.45	1986.20	123.21	382.22	193.03	1009.40	40.35	0.00	35.69	35.75	SPL1	-	-	-
MS.gene005488	ARR-B	4.492	1.656	6.929	1.027	1.975	0.186	1.246	2.597	2.917	0.527	2.764	0.171	0.000	2.655	1.972	44.21	16.34	63.89	8.06	18.36	1.79	10.20	24.18	26.25	4.82	25.09	1.54	0.00	20.88	15.64	MYB2	-	-	-
MS.gene005489	ARR-B	0.000	0.000	0.201	0.000	0.000	0.000	0.000	0.000	0.000	0.000	0.000	0.000	0.000	0.000	0.000	0.00	0.00	2.00	0.00	0.00	0.00	0.00	0.00	0.00	0.00	0.00	0.00	0.00	0.00	0.00	MYB108	-	-	-
MS.gene005493	ARR-B	0.089	0.076	0.616	0.184	0.867	0.327	1.914	0.748	0.000	0.000	0.858	0.000	0.000	0.000	0.000	1.55	1.33	10.05	2.56	14.25	5.58	27.69	12.31	0.00	0.00	13.77	0.00	0.00	0.00	0.00	SWC4	-	-	-
MS.gene005502	WRKY	6.473	3.997	5.324	9.775	7.283	11.070	7.314	7.387	5.651	8.274	6.995	5.892	7.674	9.125	13.930	80.68	49.95	62.17	97.17	85.74	135.27	75.80	87.09	64.41	95.83	80.40	67.02	72.07	90.87	139.89	WRKY23	-	-	-
MS.gene005512	GRAS	0.000	0.000	0.000	0.000	0.000	0.000	0.000	0.000	0.000	0.000	0.000	0.000	0.000	0.000	0.000	0.00	0.00	0.00	0.00	0.00	0.00	0.00	0.00	0.00	0.00	0.00	0.00	0.00	0.00	0.00	GAI1	-	-	-
MS.gene005517	bZIP	0.000	0.000	15.183	15.723	16.001	2.522	9.984	8.132	11.588	22.740	30.834	16.255	0.000	23.654	0.000	0.00	0.00	80.54	71.00	85.57	14.00	47.00	43.55	60.00	119.65	161.00	84.00	0.00	107.00	0.00	BZIP53	-	-	-
MS.gene005523	ARR-B	0.000	0.000	0.000	0.000	0.000	0.000	0.000	0.000	0.000	0.000	0.000	0.000	0.000	0.000	0.000	0.00	0.00	0.00	0.00	0.00	0.00	0.00	0.00	0.00	0.00	0.00	0.00	0.00	0.00	0.00	CKI1	-	-	-
MS.gene005539	ARR-B	1.740	2.612	10.665	31.831	50.318	24.621	65.018	53.753	35.499	30.665	40.016	70.777	12.721	13.984	3.440	47.15	70.96	270.71	687.84	1287.62	654.02	1464.70	1377.54	879.54	772.09	999.82	1750.20	259.72	302.70	75.10	PDIL2-1	Genetic Information Processing	Folding, sorting and degradation	K09584
MS.gene00555	ARR-B	0.000	0.000	0.000	0.000	0.000	0.000	0.000	0.000	0.000	0.000	0.000	0.000	0.000	0.000	0.000	0.00	0.00	0.00	0.00	0.00	0.00	0.00	0.00	0.00	0.00	0.00	0.00	0.00	0.00	0.00	RAX3	-	-	-
MS.gene005560	AP2-EREBP	1.897	1.694	1.325	0.000	3.505	0.000	0.638	0.736	0.715	7.103	0.713	0.469	4.756	3.159	6.253	23.07	20.65	15.10	0.00	40.25	0.00	6.45	8.47	7.95	80.27	7.99	5.20	43.58	30.69	61.26	RAP2-3	-	-	-
MS.gene005600	C3H	0.318	0.285	0.795	5.067	0.799	0.942	0.414	0.622	0.361	2.510	0.534	2.862	0.123	3.801	1.191	8.96	8.07	21.00	113.94	21.29	26.03	9.70	16.58	9.30	65.78	13.89	73.65	2.61	85.62	27.06	At2g47680	-	-	-
MS.gene00561	ARR-B	0.000	0.000	0.000	0.000	0.099	0.047	0.000	0.296	0.051	0.000	0.000	0.000	0.000	0.000	0.000	0.00	0.00	0.00	0.00	0.67	0.33	0.00	2.00	0.33	0.00	0.00	0.00	0.00	0.00	0.00	MYB87	-	-	-
MS.gene005612	FHA	1.982	1.657	17.868	6.876	4.391	0.000	6.651	10.384	1.535	11.414	5.634	8.868	20.858	18.245	14.700	90.97	76.27	768.43	251.75	190.36	0.00	253.87	450.88	64.44	486.91	238.48	371.54	721.48	669.12	543.70	atad1a	-	-	-
MS.gene005613	FHA	0.825	1.229	0.591	0.775	0.605	1.096	0.000	0.756	0.000	3.080	1.397	0.000	2.433	1.741	2.492	36.64	54.74	24.62	27.47	25.37	47.76	0.00	31.79	0.00	127.20	57.26	0.00	81.46	61.82	89.20	atad1a	-	-	-
MS.gene005625	C3H	0.397	0.000	3.117	1.295	1.802	0.000	0.750	0.000	1.549	0.450	0.000	0.646	0.000	0.000	1.879	7.36	0.00	54.15	19.16	31.56	0.00	11.57	0.00	26.26	7.76	0.00	10.93	0.00	0.00	28.08	At2g47850	-	-	-
MS.gene005639	FAR1	0.000	0.000	0.000	0.000	0.075	0.000	0.000	1.173	0.000	0.000	0.000	0.000	0.000	0.222	0.000	0.00	0.00	0.00	0.00	2.00	0.00	0.00	31.32	0.00	0.00	0.00	0.00	0.00	5.00	0.00	FRS5	-	-	-
MS.gene005643	FAR1	0.000	0.000	0.049	0.000	0.049	0.000	0.000	0.000	0.000	0.000	0.050	0.000	0.000	0.000	0.000	0.00	0.00	1.00	0.00	1.00	0.00	0.00	0.00	0.00	0.00	1.00	0.00	0.00	0.00	0.00	FRS5	-	-	-
MS.gene005646	TUB	7.610	6.570	7.664	7.916	1.992	5.603	5.315	8.124	0.684	4.581	8.078	9.315	11.579	5.934	6.995	116.54	100.89	109.95	96.69	28.81	84.13	67.67	117.68	9.58	65.19	114.08	130.20	133.62	72.60	86.31	TULP3	-	-	-
MS.gene005668	FAR1	0.000	0.067	0.000	0.471	0.358	0.259	0.000	0.000	0.000	0.000	0.080	0.073	0.000	0.082	0.123	0.00	2.30	0.00	12.86	11.55	8.70	0.00	0.00	0.00	0.00	2.51	2.27	0.00	2.23	3.40	T85	-	-	-
MS.gene005672	C2C2-GATA	0.000	0.000	0.000	0.000	0.000	0.000	0.000	0.000	0.000	0.000	0.000	0.000	0.000	0.000	0.000	0.00	0.00	0.00	0.00	0.00	0.00	0.00	0.00	0.00	0.00	0.00	0.00	0.00	0.00	0.00	GATA26	-	-	-
MS.gene005673	BSD	6.986	6.590	10.128	2.235	6.685	5.991	6.541	6.754	3.941	11.954	7.614	21.272	16.831	12.501	6.904	122.37	115.76	166.22	31.22	110.61	102.89	95.28	111.91	63.13	194.61	123.00	340.11	222.17	174.96	97.45	--	-	-	-
MS.gene005694	BSD	1.380	0.468	0.000	0.155	0.564	5.114	0.000	0.000	0.000	0.793	1.609	2.779	1.703	0.619	0.000	32.72	11.13	0.00	2.94	12.64	118.88	0.00	0.00	0.00	17.48	35.19	60.15	30.42	11.73	0.00	TFB1-1	Genetic Information Processing;Genetic Information Processing	Replication and repair;Transcription	K03141;K03141
MS.gene005700	AP2-EREBP	3.914	4.088	1.694	15.603	12.569	13.224	6.205	5.088	9.279	3.374	4.226	1.121	1.924	3.513	2.286	60.09	62.93	24.36	191.04	182.24	199.04	79.21	73.88	130.27	48.13	59.83	15.71	22.26	43.09	28.27	ERF062	-	-	-
MS.gene005701	AP2-EREBP	3.914	4.088	1.694	15.603	12.569	13.224	6.205	5.088	9.279	3.374	4.226	1.121	1.924	3.513	2.286	60.09	62.93	24.36	191.04	182.24	199.04	79.21	73.88	130.27	48.13	59.83	15.71	22.26	43.09	28.27	ERF062	-	-	-
MS.gene005707	AP2-EREBP	28.993	31.432	15.219	14.100	40.691	53.674	0.000	21.341	3.333	40.274	22.614	11.258	52.993	26.394	28.352	219.24	238.33	107.82	85.04	290.62	397.93	0.00	152.64	23.05	283.02	157.70	77.70	301.96	159.46	172.74	ERF106	-	-	-
MS.gene00574	ARF	0.000	1.295	11.103	0.009	3.605	23.029	5.696	20.102	25.304	5.519	5.933	1.791	24.134	19.752	4.720	0.00	33.16	265.62	0.19	86.95	576.55	120.93	485.53	590.89	130.96	139.71	41.73	464.38	402.98	97.11	ARF1	Environmental Information Processing	Signal transduction	K14486
MS.gene005746	ARR-B	0.000	1.009	0.000	0.000	0.000	0.000	0.000	0.000	0.000	0.000	0.000	0.000	0.000	0.422	0.000	0.00	3.00	0.00	0.00	0.00	0.00	0.00	0.00	0.00	0.00	0.00	0.00	0.00	1.00	0.00	PHL2	-	-	-
MS.gene005747	ARR-B	3.156	3.681	2.097	0.672	0.441	0.409	1.074	1.637	1.693	0.732	1.415	1.751	1.383	1.598	2.069	26.50	31.00	16.50	4.50	3.50	3.37	7.50	13.00	13.00	5.71	10.96	13.42	8.75	10.72	14.00	PHL2	-	-	-
MS.gene005758	MADS	1.810	1.003	0.358	0.000	0.532	1.163	2.218	0.177	1.100	0.222	1.272	1.592	0.890	2.988	0.936	10.80	6.00	2.00	0.00	3.00	6.80	11.00	1.00	6.00	1.23	7.00	8.67	4.00	14.24	4.50	AGL80	-	-	-
MS.gene005762	MADS	0.000	0.000	0.000	0.000	0.000	0.000	0.000	0.000	0.000	0.000	0.000	0.000	0.000	0.000	0.000	0.00	0.00	0.00	0.00	0.00	0.00	0.00	0.00	0.00	0.00	0.00	0.00	0.00	0.00	0.00	AGL80	-	-	-
MS.gene005764	NAC	19.441	19.971	18.572	5.494	8.513	8.562	18.154	15.063	9.009	6.793	21.251	8.675	8.824	15.793	16.105	356.81	367.54	319.35	80.43	147.58	154.06	277.04	261.50	151.21	115.86	359.69	145.32	122.04	231.58	238.16	NAC052	-	-	-
MS.gene005765	NAC	0.000	0.000	0.750	0.000	0.000	0.000	0.000	0.000	0.000	0.000	0.000	0.000	0.000	4.958	0.000	0.00	0.00	13.56	0.00	0.00	0.00	0.00	0.00	0.00	0.00	0.00	0.00	0.00	76.46	0.00	NAC078	-	-	-
MS.gene005766	NAC	58.112	48.099	50.030	32.832	34.263	37.971	22.650	22.280	21.502	14.913	59.349	16.027	17.135	31.792	30.951	1368.35	1135.66	1103.69	616.60	762.01	876.60	443.45	496.23	463.01	326.34	1288.76	344.44	304.04	598.11	587.21	NAC078	-	-	-
MS.gene00577	FAR1	0.005	0.972	1.354	0.000	0.001	0.000	2.318	0.365	0.665	0.198	1.211	2.480	1.058	1.506	0.000	0.13	23.23	30.23	0.00	0.02	0.00	45.93	8.23	14.48	4.38	26.60	53.92	19.00	28.66	0.00	FRS11	-	-	-
MS.gene005775	MADS	0.000	0.000	0.000	0.000	0.000	0.000	0.000	0.000	0.000	0.000	0.000	0.000	0.000	0.000	0.000	0.00	0.00	0.00	0.00	0.00	0.00	0.00	0.00	0.00	0.00	0.00	0.00	0.00	0.00	0.00	PHE1	-	-	-
MS.gene005786	ARR-B	0.000	0.000	0.000	0.000	0.000	0.000	0.000	0.000	0.000	0.000	0.000	0.000	0.000	0.000	0.000	0.00	0.00	0.00	0.00	0.00	0.00	0.00	0.00	0.00	0.00	0.00	0.00	0.00	0.00	0.00	CKI1	-	-	-
MS.gene00581	C3H	0.000	0.000	0.000	0.000	0.000	0.000	2.982	0.000	0.965	0.000	0.000	0.786	0.000	0.000	0.000	0.00	0.00	0.00	0.00	0.00	0.00	80.28	0.00	28.56	0.00	0.00	23.22	0.00	0.00	0.00	At1g10320	-	-	-
MS.gene005827	Trihelix	0.000	0.163	0.000	0.000	0.084	0.000	0.000	0.000	0.000	0.000	0.000	0.000	0.000	0.000	0.000	0.00	0.93	0.00	0.00	0.45	0.00	0.00	0.00	0.00	0.00	0.00	0.00	0.00	0.00	0.00	PTL	-	-	-
MS.gene005828	Trihelix	0.000	0.203	0.000	0.612	0.677	0.171	1.160	0.000	0.000	0.000	0.212	0.000	0.228	0.691	0.619	0.00	3.91	0.00	9.39	12.29	3.22	18.54	0.00	0.00	0.00	3.76	0.00	3.31	10.62	9.59	PTL	-	-	-
MS.gene005866	ARR-B	0.000	0.000	7.841	0.000	1.711	0.688	6.393	3.559	2.712	0.699	4.881	0.000	5.872	6.386	0.000	0.00	0.00	105.80	0.00	23.28	9.72	76.55	48.48	35.72	9.36	64.83	0.00	63.72	73.48	0.00	HHO2	-	-	-
MS.gene005871	ABI3VP1	7.101	4.764	26.204	3.785	7.333	19.944	9.010	10.660	6.497	14.983	13.742	3.894	2.968	14.213	12.610	103.61	69.71	358.23	44.05	101.06	285.32	109.32	147.13	86.70	203.17	184.92	51.86	32.63	165.70	148.25	TEM1	-	-	-
MS.gene005873	NAC	0.000	0.000	0.069	0.000	0.275	0.266	0.000	0.822	0.142	0.000	0.351	0.000	0.172	0.000	0.000	0.00	0.00	1.00	0.00	4.00	4.02	0.00	12.00	2.00	0.00	5.00	0.00	2.00	0.00	0.00	SOG1	-	-	-
MS.gene005874	NAC	3.846	5.610	5.142	4.202	4.252	6.855	1.758	3.746	1.130	5.814	3.189	6.388	4.179	2.876	1.794	65.77	96.19	82.38	57.31	68.68	114.92	25.00	60.59	17.67	92.39	50.29	99.69	53.85	39.29	24.72	SOG1	-	-	-
MS.gene005877	bHLH	0.818	0.546	1.188	0.349	0.602	0.497	0.966	0.588	0.000	1.058	0.405	0.478	0.255	0.371	0.329	10.57	7.07	14.38	3.60	7.35	6.29	10.38	7.18	0.00	12.70	4.83	5.64	2.48	3.83	3.42	BHLH30	-	-	-
MS.gene005890	ARR-B	0.000	0.000	0.920	0.000	0.000	0.000	0.000	0.000	0.000	0.000	0.000	0.000	0.412	0.000	0.000	0.00	0.00	29.20	0.00	0.00	0.00	0.00	0.00	0.00	0.00	0.00	0.00	10.53	0.00	0.00	ncor1	-	-	-
MS.gene005963	C2C2-GATA	62.912	56.302	57.584	5.428	5.424	9.229	28.699	27.009	13.618	39.504	29.728	41.110	37.256	31.454	18.901	793.68	712.22	680.61	54.62	64.63	114.15	301.04	322.30	157.11	463.14	345.87	473.36	354.17	317.04	192.12	GATA8	-	-	-
MS.gene005965	ARF	0.242	0.188	0.177	0.000	0.000	0.000	0.267	0.000	0.083	0.129	0.300	0.042	0.086	0.200	0.000	4.03	3.15	2.77	0.00	0.00	0.00	3.71	0.00	1.27	2.00	4.62	0.64	1.08	2.67	0.00	ARF16	-	-	-
MS.gene005989	ARR-B	4.493	3.617	7.923	2.853	4.835	5.794	5.517	3.156	2.643	4.120	2.906	6.299	6.879	4.072	1.849	287.35	231.96	474.71	145.52	292.04	363.30	293.35	190.94	154.58	244.85	171.36	367.67	331.51	208.08	95.29	ncor1	-	-	-
MS.gene006010	LOB	3.369	3.393	2.023	3.304	0.961	1.211	1.970	8.419	2.056	2.371	3.558	6.427	0.656	1.694	2.889	29.57	29.86	16.64	23.13	7.97	10.42	14.38	69.90	16.50	19.34	28.80	51.49	4.34	11.88	20.43	LBD1	-	-	-
MS.gene006025	GRAS	0.000	0.000	0.000	0.000	0.000	0.000	0.000	0.000	0.000	0.000	0.000	0.000	0.000	0.000	0.000	0.00	0.00	0.00	0.00	0.00	0.00	0.00	0.00	0.00	0.00	0.00	0.00	0.00	0.00	0.00	RAM1	-	-	-
MS.gene006027	FHA	0.111	0.000	0.000	0.000	0.000	0.124	0.041	0.030	0.370	0.000	0.212	0.000	0.253	0.695	0.042	4.46	0.00	0.00	0.00	0.00	4.88	1.37	1.14	13.57	0.00	7.85	0.00	7.65	22.28	1.36	PS1	-	-	-
MS.gene006039	mTERF	2.644	4.240	4.913	3.569	3.758	4.006	5.892	3.786	5.067	1.449	4.379	1.322	3.122	6.926	4.059	23.01	37.00	40.05	24.77	30.89	34.18	42.63	31.16	40.32	11.72	35.14	10.50	20.47	48.15	28.46	--	-	-	-
MS.gene006043	NAC	0.000	0.000	0.000	0.000	0.000	0.000	0.000	0.000	0.000	0.000	0.000	0.000	0.836	0.000	0.000	0.00	0.00	0.00	0.00	0.00	0.00	0.00	0.00	0.00	0.00	0.00	0.00	4.00	0.00	0.00	NAC030	-	-	-
MS.gene00607	FAR1	0.000	0.000	0.000	0.000	0.000	0.000	0.000	0.000	0.000	0.000	0.000	0.000	0.000	0.000	0.000	0.00	0.00	0.00	0.00	0.00	0.00	0.00	0.00	0.00	0.00	0.00	0.00	0.00	0.00	0.00	FRS5	-	-	-
MS.gene006081	NAC	31.469	28.769	33.556	23.824	24.762	21.602	17.282	27.855	15.948	28.714	26.258	26.767	24.748	26.643	26.533	684.00	627.00	683.33	413.00	508.35	460.33	312.33	572.67	317.00	580.00	526.33	531.00	405.33	462.67	464.67	NAC017	-	-	-
MS.gene006150	AP2-EREBP	24.313	19.665	0.000	28.726	9.025	3.559	0.000	36.270	13.395	30.871	5.398	17.108	0.000	14.252	17.464	198.63	161.10	0.00	187.18	69.64	28.51	0.00	280.28	100.08	234.38	40.67	127.57	0.00	93.03	114.96	ERF110	-	-	-
MS.gene006156	bZIP	0.840	1.262	0.937	0.926	0.099	0.180	1.102	0.122	0.500	0.376	0.907	0.281	0.715	0.820	0.963	14.39	21.68	15.04	12.66	1.60	3.02	15.71	1.98	7.83	5.99	14.33	4.40	9.23	11.23	13.30	GBF4	Environmental Information Processing	Signal transduction	K14432
MS.gene00616	TCP	0.000	0.000	0.485	0.144	1.240	1.494	3.891	2.640	0.337	1.310	0.710	0.178	0.000	1.535	0.000	0.00	0.00	9.01	2.28	23.24	29.06	64.18	49.54	6.12	24.14	12.98	3.23	0.00	24.33	0.00	TCP8	-	-	-
MS.gene006170	TUB	43.631	40.930	35.276	61.144	58.251	52.506	44.517	39.690	58.778	44.677	46.638	35.581	34.937	36.505	34.117	716.23	673.71	542.53	800.54	903.16	845.05	607.62	616.27	882.37	681.56	706.04	533.09	432.16	478.78	451.25	TULP8	-	-	-
MS.gene006171	Trihelix	7.440	9.679	0.000	9.232	29.569	36.028	19.796	9.364	15.410	16.368	27.834	24.224	12.361	67.886	18.524	144.46	188.45	0.00	142.97	542.29	685.89	319.61	171.98	273.64	295.36	498.42	429.31	180.87	1053.18	289.81	GT-2	-	-	-
MS.gene006172	Trihelix	13.709	17.712	7.608	8.464	38.141	11.939	1.530	16.889	13.657	18.146	8.553	9.269	4.075	34.504	28.055	342.26	443.40	177.95	168.53	899.37	292.23	31.75	398.82	311.81	421.01	196.93	211.20	76.66	688.24	564.33	GT-2	-	-	-
MS.gene006173	Trihelix	0.000	4.365	2.831	5.574	0.000	0.000	0.000	8.614	0.000	0.000	3.331	7.940	5.600	5.307	2.682	0.00	75.01	45.45	76.19	0.00	0.00	0.00	139.63	0.00	0.00	52.65	124.20	72.32	72.67	37.04	--	-	-	-
MS.gene006210	FAR1	0.074	0.074	0.000	0.000	0.079	0.076	0.089	0.000	0.000	0.160	0.403	0.000	0.099	0.186	0.000	1.00	1.00	0.00	0.00	1.00	1.00	1.00	0.00	0.00	2.00	5.00	0.00	1.00	2.00	0.00	--	-	-	-
MS.gene006220	WRKY	0.000	0.000	0.000	0.000	0.000	0.000	0.000	0.000	0.062	0.000	0.000	0.000	0.000	0.000	0.000	0.00	0.00	0.00	0.00	0.00	0.00	0.00	0.00	0.67	0.00	0.00	0.00	0.00	0.00	0.00	WRKY27	Organismal Systems;Environmental Information Processing	Environmental adaptation;Signal transduction	K13425;K13425
MS.gene00627	ABI3VP1	0.000	0.000	0.000	0.000	0.000	0.000	0.000	0.000	0.000	0.000	0.000	0.000	0.000	0.000	0.000	0.00	0.00	0.00	0.00	0.00	0.00	0.00	0.00	0.00	0.00	0.00	0.00	0.00	0.00	0.00	ARF17	-	-	-
MS.gene006277	RWP-RK	8.455	8.117	0.791	10.552	12.689	5.182	13.860	13.484	12.438	13.179	9.530	12.118	3.098	9.767	13.547	314.87	303.11	27.61	313.40	446.31	189.18	429.16	474.97	423.59	456.07	327.27	411.86	86.93	290.60	406.47	NLP7	-	-	-
MS.gene006304	ARR-B	2.227	1.152	1.057	2.650	1.747	2.861	2.580	2.616	1.263	1.221	2.326	2.621	1.289	1.701	2.560	27.00	14.00	12.00	25.62	20.00	34.00	26.00	30.00	14.00	13.75	26.00	29.00	11.77	16.47	25.00	MYB17	-	-	-
MS.gene006307	ARR-B	0.868	1.090	0.896	2.374	0.668	0.231	1.285	1.694	2.018	0.740	0.624	1.328	0.974	1.377	0.783	8.94	11.25	8.64	19.50	6.50	2.33	11.00	16.50	19.00	7.08	5.93	12.48	7.56	11.33	6.50	LAF1	-	-	-
MS.gene006320	HSF	7.627	4.645	0.250	13.756	19.214	30.592	5.359	2.533	2.878	10.730	11.132	4.878	8.378	0.160	0.523	88.11	53.80	2.71	126.74	209.64	346.47	51.47	27.68	30.40	115.19	118.59	51.43	72.93	1.48	4.87	HSFB2A	-	-	-
MS.gene006326	FAR1	0.000	0.000	0.000	0.000	0.135	0.000	0.319	0.140	0.419	0.373	0.597	0.000	0.000	0.000	0.000	0.00	0.00	0.00	0.00	4.38	0.00	9.11	4.55	13.15	11.91	18.89	0.00	0.00	0.00	0.00	FRS5	-	-	-
MS.gene00633	ABI3VP1	0.000	0.000	0.000	0.000	0.000	0.000	0.000	0.000	0.000	0.000	0.000	0.000	0.000	0.000	0.000	0.00	0.00	0.00	0.00	0.00	0.00	0.00	0.00	0.00	0.00	0.00	0.00	0.00	0.00	0.00	ARF17	-	-	-
MS.gene006340	AP2-EREBP	190.464	173.919	44.231	66.116	30.851	42.056	95.367	65.221	144.776	17.453	116.082	1.438	38.778	57.245	85.208	1613.96	1477.76	351.15	446.84	246.92	349.40	671.94	522.76	1121.90	137.44	907.14	11.12	247.61	387.56	581.76	ERF026	-	-	-
MS.gene006341	AP2-EREBP	208.956	196.638	243.669	93.560	144.883	98.266	112.043	94.978	133.667	89.804	125.403	100.668	34.881	69.198	95.623	1437.17	1356.12	1570.14	513.23	941.18	662.63	640.75	617.89	840.73	574.00	795.41	631.94	180.78	380.25	529.91	DREB1A	-	-	-
MS.gene006349	TCP	1.656	1.644	0.840	1.648	2.503	2.005	5.911	8.912	2.541	4.905	2.848	1.614	2.825	0.000	0.950	20.58	20.48	9.78	16.33	29.37	24.43	61.07	104.75	28.87	56.64	32.63	18.30	26.45	0.00	9.51	TCP19	-	-	-
MS.gene006366	bHLH	0.214	0.000	0.000	2.012	1.019	0.300	0.450	3.902	0.780	0.230	2.088	0.313	0.284	1.406	0.929	2.00	0.00	0.00	15.00	9.00	2.75	3.50	34.50	6.67	2.00	18.00	2.67	2.00	10.50	7.00	BHLH36	-	-	-
MS.gene006403	HSF	0.644	0.675	0.258	0.000	0.000	0.133	0.459	1.161	0.176	0.583	1.005	0.653	0.438	0.903	1.449	8.00	8.41	3.00	0.00	0.00	1.62	4.74	13.64	2.00	6.73	11.52	7.41	4.10	8.96	14.51	HSFA6b	-	-	-
MS.gene006407	Tify	2.335	2.821	2.116	0.364	0.916	1.337	2.932	2.928	3.072	1.563	2.196	2.148	0.451	2.982	3.657	29.37	35.58	24.94	3.65	10.88	16.49	30.66	34.83	35.34	18.27	25.47	24.66	4.27	29.97	37.06	TIFY4A	-	-	-
MS.gene006422	CPP	0.000	0.000	0.000	0.000	0.000	0.000	0.000	0.000	0.000	0.000	0.000	0.000	0.000	0.000	0.000	0.00	0.00	0.00	0.00	0.00	0.00	0.00	0.00	0.00	0.00	0.00	0.00	0.00	0.00	0.00	--	-	-	-
MS.gene006424	CPP	0.000	0.000	0.000	0.000	0.000	0.044	0.000	0.046	0.000	0.093	0.000	0.000	0.000	0.000	0.000	0.00	0.00	0.00	0.00	0.00	1.00	0.00	1.00	0.00	2.00	0.00	0.00	0.00	0.00	0.00	TSO1	-	-	-
MS.gene006450	OFP	0.000	0.000	0.000	0.288	0.122	0.352	0.069	0.972	0.628	0.185	0.000	0.063	0.000	0.144	0.000	0.00	0.00	0.00	2.00	1.00	3.00	0.50	8.00	5.00	1.50	0.00	0.50	0.00	1.00	0.00	OFP11	-	-	-
MS.gene006462	Alfin-like	11.746	12.908	8.479	21.327	15.930	19.812	11.029	22.150	26.944	27.531	9.045	14.947	2.922	3.105	19.060	746.30	822.36	504.68	1080.69	955.92	1234.11	582.62	1331.13	1565.52	1625.55	529.94	866.78	139.91	157.59	975.72	IDM1	-	-	-
MS.gene00649	C2C2-GATA	0.000	0.000	0.000	0.000	0.000	0.000	0.000	0.000	0.000	0.000	0.000	0.000	0.000	0.000	0.000	0.00	0.00	0.00	0.00	0.00	0.00	0.00	0.00	0.00	0.00	0.00	0.00	0.00	0.00	0.00	--	-	-	-
MS.gene006507	ABI3VP1	0.000	0.000	0.000	0.000	0.000	0.000	0.000	0.000	0.000	0.000	0.000	0.000	0.000	0.000	0.000	0.00	0.00	0.00	0.00	0.00	0.00	0.00	0.00	0.00	0.00	0.00	0.00	0.00	0.00	0.00	--	-	-	-
MS.gene006549	GRAS	0.695	2.268	0.000	0.498	1.001	0.052	7.137	2.608	3.636	3.311	2.509	3.460	3.465	3.715	3.057	14.72	48.14	0.00	8.41	20.01	1.07	125.60	52.21	70.37	65.12	48.97	66.84	55.26	62.83	52.14	SCL7	-	-	-
MS.gene006555	E2F-DP	4.494	5.390	2.824	3.909	1.715	2.817	4.548	5.761	4.582	2.926	1.596	4.671	4.121	2.224	3.325	58.57	70.44	34.49	40.64	21.11	36.00	49.29	71.02	54.61	35.44	19.18	55.57	40.47	23.16	34.92	DPB	-	-	-
MS.gene006556	E2F-DP	4.494	5.390	2.824	3.909	1.715	2.817	4.548	5.761	4.582	2.926	1.596	4.671	4.121	2.224	3.325	58.57	70.44	34.49	40.64	21.11	36.00	49.29	71.02	54.61	35.44	19.18	55.57	40.47	23.16	34.92	DPB	-	-	-
MS.gene006557	E2F-DP	0.000	0.846	0.000	0.000	0.000	0.649	0.000	0.000	0.000	0.205	0.167	0.160	0.000	2.952	0.821	0.00	10.93	0.00	0.00	0.00	8.20	0.00	0.00	0.00	2.46	1.98	1.88	0.00	30.38	8.52	DPB	-	-	-
MS.gene006559	E2F-DP	17.204	9.848	14.068	11.040	13.780	17.262	13.418	7.834	5.554	10.727	9.544	16.279	12.276	12.819	13.662	175.42	100.69	134.39	89.78	132.71	172.57	113.76	75.56	51.79	101.65	89.74	151.50	94.32	104.43	112.24	DPB	-	-	-
MS.gene006560	E2F-DP	0.000	0.846	0.000	0.000	0.000	0.649	0.000	0.000	0.000	0.205	0.167	0.160	0.000	2.952	0.821	0.00	10.93	0.00	0.00	0.00	8.20	0.00	0.00	0.00	2.46	1.98	1.88	0.00	30.38	8.52	DPB	-	-	-
MS.gene006572	HSF	1.173	1.185	0.759	0.937	0.452	0.325	1.292	0.942	1.297	0.940	0.404	1.170	0.791	0.656	0.752	22.01	22.30	13.35	14.03	8.02	5.98	20.16	16.72	22.27	16.40	6.99	20.04	11.19	9.84	11.38	HSFA1	-	-	-
MS.gene006573	HSF	1.173	1.185	0.759	0.937	0.452	0.325	1.292	0.942	1.297	0.940	0.404	1.170	0.791	0.656	0.752	22.01	22.30	13.35	14.03	8.02	5.98	20.16	16.72	22.27	16.40	6.99	20.04	11.19	9.84	11.38	HSFA1	-	-	-
MS.gene006587	PLATZ	1.247	1.184	0.824	2.762	0.994	5.028	1.597	0.877	0.223	1.057	3.090	1.742	1.050	2.107	1.975	25.35	24.14	15.70	44.79	19.09	100.22	26.99	16.86	4.15	19.97	57.94	32.32	16.09	34.22	32.35	LIC	Genetic Information Processing	Translation	K14321
MS.gene006598	bHLH	1.645	1.553	2.366	0.435	0.747	0.400	2.572	5.324	1.801	0.988	1.919	0.000	7.883	0.000	0.083	13.00	12.31	17.52	2.74	5.58	3.10	16.90	39.80	13.02	7.26	13.99	0.00	46.95	0.00	0.53	BHLH162	-	-	-
MS.gene006619	C3H	1.406	1.063	1.018	0.249	0.806	2.739	1.776	1.810	0.587	2.077	1.990	0.932	2.003	1.288	2.055	15.71	11.91	10.66	2.22	8.50	30.00	16.50	19.13	6.00	21.56	20.50	9.50	16.86	11.50	18.50	TZF4	-	-	-
MS.gene006620	AP2-EREBP	124.238	113.021	230.331	96.562	133.289	133.833	111.013	211.991	58.873	175.859	237.418	20.200	148.210	76.994	160.958	1085.82	990.47	1885.99	673.10	1100.27	1146.78	806.73	1752.49	470.54	1428.33	1913.57	161.13	976.08	537.63	1133.45	ERF4	-	-	-
MS.gene006628	ARR-B	0.867	1.037	0.449	0.604	0.492	0.000	2.918	5.207	2.276	1.393	1.470	0.379	0.822	0.775	0.176	14.00	16.80	6.80	7.78	7.50	0.00	39.18	79.54	33.62	20.91	21.90	5.58	10.00	10.00	2.29	GLK1	-	-	-
MS.gene006632	NAC	0.000	0.000	0.000	0.000	0.000	0.000	0.000	0.000	0.000	0.000	0.000	0.051	0.000	0.000	0.000	0.00	0.00	0.00	0.00	0.00	0.00	0.00	0.00	0.00	0.00	0.00	0.50	0.00	0.00	0.00	NAC073	-	-	-
MS.gene006648	LOB	0.000	0.000	0.000	0.000	0.000	0.000	0.000	0.000	0.000	0.000	0.000	0.000	0.000	0.000	0.000	0.00	0.00	0.00	0.00	0.00	0.00	0.00	0.00	0.00	0.00	0.00	0.00	0.00	0.00	0.00	LBD2	-	-	-
MS.gene006659	VOZ	0.000	0.000	2.549	0.000	0.000	0.000	2.079	3.721	2.596	1.369	0.440	4.238	3.638	4.486	1.695	0.00	0.00	45.47	0.00	0.00	0.00	32.91	67.00	45.19	24.22	7.72	73.63	52.19	68.23	26.00	VOZ1	-	-	-
MS.gene006667	bZIP	3.257	4.743	3.366	0.000	0.000	0.243	1.716	1.760	0.000	2.729	1.633	3.734	1.895	0.904	5.706	41.09	60.00	39.78	0.00	0.00	3.00	18.00	21.00	0.00	32.00	19.00	43.00	18.01	9.11	58.00	BZIP34	-	-	-
MS.gene006670	TCP	0.000	0.000	0.000	0.000	0.000	0.000	0.000	0.000	0.000	0.000	0.000	0.043	0.000	0.000	0.048	0.00	0.00	0.00	0.00	0.00	0.00	0.00	0.00	0.00	0.00	0.00	0.50	0.00	0.00	0.50	TCP3	-	-	-
MS.gene006677	bHLH	0.025	0.000	0.027	0.000	0.027	0.026	0.030	0.000	0.000	0.027	0.000	0.000	0.067	0.000	0.250	0.25	0.00	0.25	0.00	0.25	0.25	0.25	0.00	0.00	0.25	0.00	0.00	0.50	0.00	2.00	BHLH30	-	-	-
MS.gene006689	Trihelix	2.493	3.129	2.592	1.347	0.635	0.000	1.500	7.207	1.362	0.204	1.825	0.000	3.833	1.568	0.000	29.74	37.43	28.97	12.82	7.16	0.00	14.88	81.34	14.86	2.26	20.08	0.00	34.46	14.95	0.00	ASIL2	-	-	-
MS.gene006766	bHLH	5.899	10.748	0.000	0.000	3.362	0.000	25.422	11.413	12.855	3.940	1.674	26.975	4.945	1.664	6.825	53.35	97.47	0.00	0.00	28.72	0.00	191.17	97.63	106.32	33.11	13.96	222.66	33.70	12.02	49.73	ILR3	-	-	-
MS.gene006790	ARR-B	2.000	2.013	2.646	3.386	7.610	13.626	8.836	0.982	3.555	1.930	8.492	1.766	1.303	8.190	7.770	25.92	26.16	32.12	34.99	93.13	173.11	95.20	12.04	42.13	23.24	101.48	20.89	12.72	84.79	81.12	PHL8	-	-	-
MS.gene006791	C2C2-Dof	0.000	0.000	0.000	0.000	1.629	7.650	14.845	2.296	7.556	0.000	2.525	0.000	0.000	0.869	0.281	0.00	0.00	0.00	0.00	27.36	133.38	219.51	38.62	122.88	0.00	41.41	0.00	0.00	12.34	4.03	CDF3	-	-	-
MS.gene006794	ARR-B	0.000	0.000	0.066	0.545	0.263	0.000	0.440	0.459	0.882	0.468	0.808	0.000	0.000	0.911	0.289	0.00	0.00	1.00	7.00	4.00	0.00	5.89	7.00	13.00	7.00	12.00	0.00	0.00	11.73	3.75	MYB105	-	-	-
MS.gene006795	bHLH	0.000	0.000	0.000	0.000	0.000	0.000	0.000	0.000	0.000	0.000	0.000	0.000	0.000	0.000	0.000	0.00	0.00	0.00	0.00	0.00	0.00	0.00	0.00	0.00	0.00	0.00	0.00	0.00	0.00	0.00	--	-	-	-
MS.gene006804	ARR-B	0.374	0.182	0.551	1.004	0.469	0.990	0.597	1.745	1.231	1.111	1.586	0.948	2.335	1.459	4.916	5.32	2.59	7.33	11.38	6.29	13.80	7.06	23.46	16.00	14.67	20.79	12.30	25.01	16.57	56.29	MYB106	-	-	-
MS.gene006814	AP2-EREBP	0.000	0.000	0.000	0.000	0.000	0.000	0.000	0.176	0.091	0.000	0.000	0.000	0.000	0.000	0.000	0.00	0.00	0.00	0.00	0.00	0.00	0.00	2.00	1.00	0.00	0.00	0.00	0.00	0.00	0.00	ERN3	-	-	-
MS.gene006821	WRKY	1.648	0.334	2.644	1.354	1.026	0.123	0.000	0.000	0.000	1.365	0.442	0.515	0.124	6.552	1.981	23.86	4.85	35.86	15.64	14.03	1.75	0.00	0.00	0.00	18.37	5.90	6.80	1.35	75.79	23.11	WRKY3	-	-	-
MS.gene00687	FAR1	0.000	0.000	0.000	0.000	0.000	0.000	0.000	0.000	0.000	0.000	0.000	0.000	0.000	0.000	0.000	0.00	0.00	0.00	0.00	0.00	0.00	0.00	0.00	0.00	0.00	0.00	0.00	0.00	0.00	0.00	FAR1	-	-	-
MS.gene006872	ABI3VP1	0.000	0.000	0.000	0.000	0.000	0.428	0.000	0.000	0.000	0.000	0.000	0.000	0.000	0.000	0.000	0.00	0.00	0.00	0.00	0.00	2.65	0.00	0.00	0.00	0.00	0.00	0.00	0.00	0.00	0.00	--	-	-	-
MS.gene006876	LOB	0.200	0.000	0.268	0.000	0.000	0.051	0.241	0.107	0.000	0.377	0.054	0.000	0.333	0.126	0.125	1.33	0.00	1.67	0.00	0.00	0.33	1.33	0.67	0.00	2.33	0.33	0.00	1.67	0.67	0.67	LBD4	-	-	-
MS.gene006937	mTERF	0.970	1.562	0.878	0.993	0.927	0.479	2.020	1.847	2.227	0.801	1.529	1.636	1.521	3.030	1.729	12.38	20.00	10.50	10.11	11.18	6.00	21.44	22.31	26.00	9.50	18.00	19.06	14.63	30.91	17.79	MTERF6	-	-	-
MS.gene006949	MADS	1.597	2.617	2.801	1.001	1.570	2.444	1.921	1.930	1.747	1.228	1.237	0.875	2.120	0.143	2.690	14.00	23.00	23.00	7.00	13.00	21.00	14.00	16.00	14.00	10.00	10.00	7.00	14.00	1.00	19.00	AGL104	-	-	-
MS.gene006986	C2C2-CO-like	27.176	30.010	35.893	31.445	26.083	26.225	43.160	40.341	24.352	51.756	57.641	81.061	71.249	59.337	51.099	385.19	426.51	476.63	355.47	349.18	364.43	508.65	540.84	315.64	681.72	753.43	1048.63	760.97	671.94	583.56	COL13	-	-	-
MS.gene007108	MADS	0.000	0.000	0.000	0.000	0.000	0.000	0.066	0.000	0.000	0.256	0.000	0.000	0.000	0.134	0.000	0.00	0.00	0.00	0.00	0.00	0.00	1.16	0.00	0.00	5.00	0.00	0.00	0.00	2.25	0.00	--	-	-	-
MS.gene007110	FAR1	0.319	0.184	0.068	0.400	0.040	0.000	0.115	0.203	0.000	0.639	0.000	0.210	0.346	0.080	0.119	10.00	5.77	2.00	10.00	1.19	0.00	3.00	6.00	0.00	18.58	0.00	6.00	8.17	2.00	3.00	--	-	-	-
MS.gene007153	OFP	0.642	0.594	0.440	1.610	1.796	0.982	2.592	1.648	2.206	1.431	1.243	1.155	1.095	1.262	1.081	7.00	6.50	4.50	14.00	18.50	10.50	23.50	17.00	22.00	14.50	12.50	11.50	9.00	11.00	9.50	OFP13	-	-	-
MS.gene007168	ABI3VP1	0.000	0.000	0.000	0.000	0.000	0.000	0.000	0.000	0.000	0.279	0.188	0.000	0.000	0.000	0.000	0.00	0.00	0.00	0.00	0.00	0.00	0.00	0.00	0.00	3.00	2.00	0.00	0.00	0.00	0.00	At5g06250	-	-	-
MS.gene007180	NAC	1.150	0.937	1.051	0.677	0.527	0.434	0.081	0.688	0.483	0.581	0.643	1.417	0.413	0.951	1.285	8.90	7.27	7.62	4.18	3.85	3.29	0.52	5.04	3.42	4.18	4.59	10.01	2.41	5.88	8.01	NAC090	-	-	-
MS.gene007183	NAC	1.150	0.937	1.051	0.677	0.527	0.434	0.081	0.688	0.483	0.581	0.643	1.417	0.413	0.951	1.285	8.90	7.27	7.62	4.18	3.85	3.29	0.52	5.04	3.42	4.18	4.59	10.01	2.41	5.88	8.01	NAC090	-	-	-
MS.gene007184	NAC	1.150	0.937	1.051	0.677	0.527	0.434	0.081	0.688	0.483	0.581	0.643	1.417	0.413	0.951	1.285	8.90	7.27	7.62	4.18	3.85	3.29	0.52	5.04	3.42	4.18	4.59	10.01	2.41	5.88	8.01	NAC090	-	-	-
MS.gene007185	NAC	2.439	1.434	0.686	0.586	1.462	1.080	1.255	1.211	0.362	2.384	1.442	1.370	2.487	2.090	0.892	23.73	13.99	6.25	4.55	13.43	10.30	10.15	11.14	3.22	21.55	12.94	12.16	18.23	16.24	6.99	NAC090	-	-	-
MS.gene007231	bZIP	0.000	0.000	0.000	0.125	0.110	0.000	0.000	0.210	0.000	0.000	0.000	0.000	0.000	0.000	0.000	0.00	0.00	0.00	1.21	1.27	0.00	0.00	2.42	0.00	0.00	0.00	0.00	0.00	0.00	0.00	ABI5	Environmental Information Processing	Signal transduction	K14432
MS.gene007247	bZIP	0.000	0.000	0.063	0.148	0.000	0.120	0.035	0.031	0.000	0.000	0.000	0.065	0.039	0.000	0.000	0.00	0.00	1.00	2.00	0.00	2.00	0.50	0.50	0.00	0.00	0.00	1.00	0.50	0.00	0.00	--	-	-	-
MS.gene007261	GRF	4.519	2.617	0.475	0.678	1.257	1.191	4.198	4.465	4.485	2.501	0.000	1.573	1.542	3.069	1.666	66.11	38.39	6.51	7.91	17.37	17.08	51.07	61.79	60.00	34.00	0.00	21.00	17.00	35.87	19.64	GRF3	-	-	-
MS.gene007262	GRF	0.000	0.000	0.000	0.000	0.000	0.000	0.000	0.000	0.000	0.000	0.000	0.000	0.000	0.000	0.000	0.00	0.00	0.00	0.00	0.00	0.00	0.00	0.00	0.00	0.00	0.00	0.00	0.00	0.00	0.00	GRF3	-	-	-
MS.gene007264	GRF	0.000	0.250	0.486	0.000	0.146	0.475	0.000	0.000	0.000	0.000	0.531	0.000	0.000	0.438	0.000	0.00	2.39	4.35	0.00	1.32	4.45	0.00	0.00	0.00	0.00	4.68	0.00	0.00	3.34	0.00	GRF3	-	-	-
MS.gene007283	AP2-EREBP	0.000	0.173	0.000	0.000	0.000	0.000	0.000	0.000	0.000	0.000	0.000	0.000	0.000	0.000	0.108	0.00	1.33	0.00	0.00	0.00	0.00	0.00	0.00	0.00	0.00	0.00	0.00	0.00	0.00	0.67	ERF024	-	-	-
MS.gene007287	AP2-EREBP	0.000	0.173	0.000	0.000	0.000	0.000	0.000	0.000	0.000	0.000	0.000	0.000	0.000	0.000	0.108	0.00	1.33	0.00	0.00	0.00	0.00	0.00	0.00	0.00	0.00	0.00	0.00	0.00	0.00	0.67	ERF024	-	-	-
MS.gene007289	Trihelix	0.441	0.000	0.105	0.000	0.790	0.697	2.964	1.804	1.861	0.705	0.144	2.732	2.440	0.679	1.437	5.55	0.00	1.24	0.00	9.38	8.59	31.00	21.46	21.41	8.24	1.67	31.36	23.13	6.82	14.56	PTL	-	-	-
MS.gene007300	C3H	19.393	24.847	24.034	35.252	24.040	29.317	23.328	33.854	34.635	24.868	23.650	26.365	21.586	31.211	28.065	173.18	222.48	201.07	251.07	202.76	256.67	173.21	285.95	282.84	206.37	194.76	214.88	145.25	222.68	201.93	U2AF35A	Genetic Information Processing	Transcription	K12836
MS.gene007301	C3H	2.765	1.749	4.060	0.793	0.000	2.723	4.376	0.000	5.347	4.288	4.397	4.765	1.494	1.626	0.000	34.15	21.66	46.98	7.81	0.00	32.97	44.93	0.00	60.39	49.21	50.08	53.71	13.90	16.04	0.00	U2AF35A	Genetic Information Processing	Transcription	K12836
MS.gene007303	C3H	2.765	1.749	4.060	0.793	0.000	2.723	4.376	0.000	5.347	4.288	4.397	4.765	1.494	1.626	0.000	34.15	21.66	46.98	7.81	0.00	32.97	44.93	0.00	60.39	49.21	50.08	53.71	13.90	16.04	0.00	U2AF35A	Genetic Information Processing	Transcription	K12836
MS.gene007329	Trihelix	0.000	0.000	0.022	0.639	0.000	0.000	0.025	0.000	0.000	0.000	0.000	0.000	0.000	0.000	0.427	0.00	0.00	0.33	8.00	0.00	0.00	0.33	0.00	0.00	0.00	0.00	0.00	0.00	0.00	5.40	--	-	-	-
MS.gene007362	Alfin-like	0.818	0.907	0.000	3.442	0.571	1.098	0.289	0.299	2.252	1.103	0.432	0.526	2.595	1.647	1.025	30.94	34.38	0.00	103.79	20.38	40.71	9.08	10.69	77.88	38.74	15.08	18.16	73.92	49.75	31.22	CHD4	-	-	-
MS.gene007397	ARR-B	0.068	0.034	0.073	0.000	0.216	0.146	0.000	0.096	0.558	0.439	0.000	0.224	0.000	0.170	0.633	0.67	0.33	0.67	0.00	2.00	1.40	0.00	0.89	5.00	4.00	0.00	2.00	0.00	1.33	5.00	MYB87	-	-	-
MS.gene007408	Sigma70-like	9.196	9.371	2.426	0.641	3.962	2.973	2.022	0.773	5.388	3.376	5.593	8.569	0.911	0.448	3.856	193.60	197.82	47.84	10.76	78.77	61.37	35.40	15.39	103.72	66.05	108.59	164.65	14.45	7.53	65.41	SIGF	-	-	-
MS.gene007427	ARF	0.000	0.021	0.023	0.000	0.000	0.000	0.000	0.000	0.000	0.091	0.000	0.000	0.000	0.000	0.000	0.00	0.50	0.50	0.00	0.00	0.00	0.00	0.00	0.00	2.00	0.00	0.00	0.00	0.00	0.00	ARF22	-	-	-
MS.gene007428	ARF	0.000	0.000	0.000	0.000	0.000	0.000	0.000	0.000	0.000	0.000	0.000	0.000	0.000	0.000	0.000	0.00	0.00	0.00	0.00	0.00	0.00	0.00	0.00	0.00	0.00	0.00	0.00	0.00	0.00	0.00	ARF8	-	-	-
MS.gene007442	NAC	0.000	0.000	0.028	0.000	0.000	0.000	0.000	0.028	0.000	0.028	0.000	0.044	0.000	0.000	0.067	0.00	0.00	0.33	0.00	0.00	0.00	0.00	0.33	0.00	0.33	0.00	0.50	0.00	0.00	0.67	NAC029	-	-	-
MS.gene007446	S1Fa-like	2.525	0.372	0.125	0.000	0.000	0.243	0.535	0.850	0.416	0.298	0.278	0.000	0.236	0.298	0.441	7.10	1.05	0.33	0.00	0.00	0.67	1.25	2.26	1.07	0.78	0.72	0.00	0.50	0.67	1.00	S1FA	-	-	-
MS.gene007449	S1Fa-like	1.084	0.232	0.496	0.000	0.819	0.000	0.186	0.000	0.281	0.500	0.000	0.275	0.000	0.000	0.000	3.50	0.75	1.50	0.00	2.50	0.00	0.50	0.00	0.83	1.50	0.00	0.81	0.00	0.00	0.00	S1FA2	-	-	-
MS.gene007473	AP2-EREBP	0.669	0.880	0.456	1.153	0.974	1.213	1.721	1.208	1.422	0.750	1.048	1.150	0.777	0.884	0.542	12.00	15.83	7.67	16.50	16.50	21.33	25.67	20.50	23.33	12.50	17.33	18.83	10.50	12.67	7.83	AP2-1	-	-	-
MS.gene007479	WRKY	11.838	23.741	28.690	20.477	0.000	2.030	20.802	20.898	19.208	20.558	18.942	26.016	13.479	20.541	19.672	196.42	395.00	446.01	271.00	0.00	33.02	287.00	328.00	291.47	317.00	289.86	394.00	168.54	272.32	263.00	WRKY44	-	-	-
MS.gene007480	WRKY	0.000	0.000	0.000	0.000	0.000	0.000	0.000	0.000	0.000	0.000	0.000	0.000	0.000	0.000	0.000	0.00	0.00	0.00	0.00	0.00	0.00	0.00	0.00	0.00	0.00	0.00	0.00	0.00	0.00	0.00	WRKY44	-	-	-
MS.gene007496	S1Fa-like	1.084	0.232	0.496	0.000	0.819	0.000	0.186	0.000	0.281	0.500	0.000	0.275	0.000	0.000	0.000	3.50	0.75	1.50	0.00	2.50	0.00	0.50	0.00	0.83	1.50	0.00	0.81	0.00	0.00	0.00	S1FA2	-	-	-
MS.gene007500	S1Fa-like	0.000	0.372	0.125	0.000	0.862	0.243	0.000	0.000	0.000	0.298	0.278	0.000	0.000	0.298	0.441	0.00	1.05	0.33	0.00	2.29	0.67	0.00	0.00	0.00	0.78	0.72	0.00	0.00	0.67	1.00	S1FA	-	-	-
MS.gene007504	NAC	0.000	0.000	0.028	0.000	0.000	0.000	0.000	0.000	0.000	0.028	0.000	0.000	0.000	0.000	0.067	0.00	0.00	0.33	0.00	0.00	0.00	0.00	0.00	0.00	0.33	0.00	0.00	0.00	0.00	0.67	NAC029	-	-	-
MS.gene007518	ARF	0.000	0.000	0.000	0.000	0.000	0.000	0.000	0.000	0.000	0.000	0.000	0.081	0.000	0.000	0.000	0.00	0.00	0.00	0.00	0.00	0.00	0.00	0.00	0.00	0.00	0.00	1.17	0.00	0.00	0.00	ARF10	-	-	-
MS.gene007520	ARF	0.000	0.000	0.000	0.000	0.000	0.000	0.000	0.000	0.000	0.000	0.000	0.000	0.000	0.000	0.000	0.00	0.00	0.00	0.00	0.00	0.00	0.00	0.00	0.00	0.00	0.00	0.00	0.00	0.00	0.00	ARF22	-	-	-
MS.gene007538	Sigma70-like	0.000	0.238	2.069	3.024	0.423	0.528	5.314	1.458	0.458	3.508	2.675	2.829	2.269	1.323	1.261	0.00	5.03	40.80	50.78	8.42	10.89	93.02	29.03	8.81	68.63	51.93	54.35	35.99	22.25	21.39	SIGF	-	-	-
MS.gene007549	ARR-B	0.068	0.034	0.073	0.192	0.000	0.146	0.000	0.096	0.000	0.000	0.000	0.000	0.338	0.170	0.000	0.67	0.33	0.67	1.50	0.00	1.40	0.00	0.89	0.00	0.00	0.00	0.00	2.50	1.33	0.00	MYB87	-	-	-
MS.gene00757	ABI3VP1	0.000	0.000	0.000	0.032	0.000	0.052	0.000	0.000	0.000	0.000	0.118	0.000	0.000	0.000	0.000	0.00	0.00	0.00	0.50	0.00	1.00	0.00	0.00	0.00	0.00	2.13	0.00	0.00	0.00	0.00	ARF17	-	-	-
MS.gene007584	Alfin-like	11.562	10.757	1.815	2.457	5.127	5.811	5.276	5.004	4.280	8.351	5.647	6.138	9.663	3.802	7.176	421.76	393.48	62.03	71.50	176.66	207.84	160.04	172.65	142.79	283.12	189.99	204.37	265.63	110.82	210.92	CHD4	-	-	-
MS.gene007587	PLATZ	0.209	0.575	0.410	0.241	0.000	0.000	0.000	0.000	0.000	0.000	0.417	0.890	0.000	0.721	0.000	1.09	3.00	2.00	1.00	0.00	0.00	0.00	0.00	0.00	0.00	2.00	4.23	0.00	3.00	0.00	--	-	-	-
MS.gene00760	HB	0.970	0.879	0.000	0.000	0.000	0.000	0.000	0.000	0.000	0.000	0.000	0.000	0.000	0.000	0.153	14.00	12.73	0.00	0.00	0.00	0.00	0.00	0.00	0.00	0.00	0.00	0.00	0.00	0.00	1.78	H1	-	-	-
MS.gene00761	WRKY	0.000	0.000	0.000	0.000	0.000	0.000	0.000	0.000	0.000	0.000	0.000	0.000	0.000	0.000	0.000	0.00	0.00	0.00	0.00	0.00	0.00	0.00	0.00	0.00	0.00	0.00	0.00	0.00	0.00	0.00	WRKY27	Organismal Systems;Environmental Information Processing	Environmental adaptation;Signal transduction	K13425;K13425
MS.gene007615	Trihelix	0.000	0.000	0.022	0.000	0.101	0.000	0.025	0.000	0.000	0.000	0.000	0.000	0.000	0.000	0.000	0.00	0.00	0.33	0.00	1.50	0.00	0.33	0.00	0.00	0.00	0.00	0.00	0.00	0.00	0.00	--	-	-	-
MS.gene00762	WRKY	0.000	0.000	0.000	0.000	0.000	0.000	0.000	0.000	0.000	0.000	0.000	0.000	0.000	0.000	0.000	0.00	0.00	0.00	0.00	0.00	0.00	0.00	0.00	0.00	0.00	0.00	0.00	0.00	0.00	0.00	WRKY27	Organismal Systems;Environmental Information Processing	Environmental adaptation;Signal transduction	K13425;K13425
MS.gene007633	ARF	0.000	0.294	0.706	0.321	0.832	0.158	2.831	2.284	2.486	1.062	0.871	1.941	0.784	1.376	0.167	0.00	8.83	19.80	7.67	23.54	4.63	70.49	64.70	68.07	29.55	24.06	53.05	17.69	32.91	4.04	ARF4	-	-	-
MS.gene00764	WRKY	0.000	0.000	0.000	0.000	0.000	0.000	0.000	0.000	0.000	0.000	0.000	0.000	0.000	0.000	0.000	0.00	0.00	0.00	0.00	0.00	0.00	0.00	0.00	0.00	0.00	0.00	0.00	0.00	0.00	0.00	WRKY29	-	-	-
MS.gene007651	C3H	0.720	0.925	1.369	0.081	0.731	0.737	1.615	0.515	1.152	2.998	3.234	0.188	0.568	2.303	0.773	22.20	28.57	39.54	2.00	21.29	22.28	41.37	15.00	32.46	85.87	91.92	5.28	13.19	56.71	19.20	At2g28450	-	-	-
MS.gene007670	ARF	1.796	1.678	0.653	0.843	0.971	1.334	2.707	4.293	1.882	2.220	2.392	3.865	1.694	3.881	1.372	47.63	44.63	16.22	17.84	24.32	34.69	59.71	107.71	45.65	54.72	58.50	93.56	33.85	82.24	29.32	ARF10	-	-	-
MS.gene007672	C2C2-GATA	1.090	2.161	0.610	0.766	0.887	1.271	3.239	4.698	0.362	3.738	3.686	4.691	1.334	3.959	2.016	15.99	31.78	8.38	8.96	12.29	18.28	39.50	65.18	4.85	50.95	49.86	62.80	14.74	46.39	23.83	GATA11	-	-	-
MS.gene007744	bHLH	0.000	0.081	0.000	0.000	0.000	0.000	0.000	0.000	0.000	0.000	0.000	0.000	0.000	0.000	0.000	0.00	1.00	0.00	0.00	0.00	0.00	0.00	0.00	0.00	0.00	0.00	0.00	0.00	0.00	0.00	FIT	-	-	-
MS.gene007754	Alfin-like	0.000	0.000	0.000	0.000	0.000	0.000	0.000	0.000	0.000	0.000	0.000	0.000	0.000	0.000	0.000	0.00	0.00	0.00	0.00	0.00	0.00	0.00	0.00	0.00	0.00	0.00	0.00	0.00	0.00	0.00	IDM1	-	-	-
MS.gene00786	WRKY	92.275	102.922	53.113	20.606	14.446	16.617	11.345	40.143	5.536	58.051	41.041	16.529	25.476	15.000	75.916	1977.60	2211.77	1066.44	352.22	292.41	349.15	202.17	813.77	108.50	1156.18	811.14	323.31	411.42	256.85	1310.91	WRKY6	-	-	-
MS.gene007864	NAC	2.237	25.393	0.000	0.000	0.000	0.000	0.000	0.000	0.000	0.000	0.000	0.000	0.000	0.000	0.000	24.65	280.59	0.00	0.00	0.00	0.00	0.00	0.00	0.00	0.00	0.00	0.00	0.00	0.00	0.00	JA2L	-	-	-
MS.gene007865	NAC	37.457	32.332	128.772	95.917	229.807	104.537	107.554	244.694	73.397	136.215	201.115	156.018	147.940	173.062	184.535	469.70	406.53	1512.84	959.30	2721.79	1285.20	1121.41	2902.33	841.68	1587.35	2325.74	1785.64	1397.91	1733.86	1864.46	JA2L	-	-	-
MS.gene007908	SBP	9.842	13.653	0.000	0.921	3.254	0.000	1.469	1.666	0.169	1.156	7.645	4.304	8.494	3.709	6.417	67.69	94.16	0.00	5.05	21.14	0.00	8.40	10.84	1.06	7.39	48.49	27.02	44.02	20.38	35.56	SPL13	-	-	-
MS.gene007917	TCP	1.477	1.445	1.143	0.828	0.751	0.798	0.000	0.893	0.000	2.147	0.271	3.437	0.446	0.580	1.984	24.24	23.78	17.58	10.84	11.65	12.84	0.00	13.86	0.00	32.75	4.11	51.50	5.52	7.61	26.24	TCP4	-	-	-
MS.gene007947	GRAS	0.017	0.035	0.000	0.000	0.000	0.018	0.000	0.055	0.000	0.000	0.000	0.000	0.023	0.000	0.043	0.33	0.67	0.00	0.00	0.00	0.33	0.00	1.00	0.00	0.00	0.00	0.00	0.33	0.00	0.67	NSP2	-	-	-
MS.gene007971	ABI3VP1	0.000	0.000	0.000	0.000	0.000	0.000	0.000	0.000	0.000	0.000	0.000	0.000	0.000	0.000	0.000	0.00	0.00	0.00	0.00	0.00	0.00	0.00	0.00	0.00	0.00	0.00	0.00	0.00	0.00	0.00	--	-	-	-
MS.gene008011	LOB	0.000	0.000	0.000	0.000	0.000	0.000	0.000	0.000	0.000	0.000	0.000	0.000	0.000	0.000	0.204	0.00	0.00	0.00	0.00	0.00	0.00	0.00	0.00	0.00	0.00	0.00	0.00	0.00	0.00	1.00	LBD12	-	-	-
MS.gene008020	FAR1	0.000	0.059	0.000	0.000	0.000	0.000	0.000	0.000	0.000	0.000	0.000	0.000	0.000	0.000	0.000	0.00	0.59	0.00	0.00	0.00	0.00	0.00	0.00	0.00	0.00	0.00	0.00	0.00	0.00	0.00	--	-	-	-
MS.gene008030	LOB	24.053	21.041	12.897	3.828	10.813	12.432	11.181	5.606	19.698	7.984	9.259	7.407	5.984	15.217	15.232	170.00	149.12	85.40	21.58	72.18	86.15	65.71	37.48	127.32	52.44	60.35	47.78	31.87	85.93	86.74	LBD21	-	-	-
MS.gene008040	bHLH	0.423	0.146	1.118	0.273	0.000	0.000	1.666	0.551	2.145	0.908	0.990	2.204	0.434	0.185	0.974	4.23	1.46	10.47	2.18	0.00	0.00	13.84	5.21	19.60	8.43	9.12	20.10	3.27	1.48	7.84	BHLH51	-	-	-
MS.gene008086	GeBP	15.363	17.432	27.542	15.557	7.554	11.167	23.240	21.906	14.803	22.253	21.934	29.091	20.781	29.158	28.048	227.09	258.38	381.42	183.41	105.47	161.83	285.63	306.28	200.10	305.69	299.00	392.47	231.47	344.36	334.05	GEBPL	-	-	-
MS.gene008087	ARR-B	0.000	0.000	0.000	0.000	0.000	0.000	0.000	0.000	0.000	0.000	0.000	0.000	0.000	0.000	0.000	0.00	0.00	0.00	0.00	0.00	0.00	0.00	0.00	0.00	0.00	0.00	0.00	0.00	0.00	0.00	DIVARICATA	-	-	-
MS.gene008092	LIM	7.465	10.900	0.000	3.195	2.339	4.296	0.000	1.536	0.403	7.882	9.899	3.194	7.096	2.393	1.460	54.46	79.74	0.00	18.59	16.12	30.73	0.00	10.60	2.69	53.44	66.60	21.27	39.01	13.95	8.58	WLIM2B	-	-	-
MS.gene008093	NAC	0.000	0.000	0.044	0.000	0.000	0.000	0.000	0.000	0.000	0.000	0.000	0.000	0.219	0.052	0.000	0.00	0.00	0.50	0.00	0.00	0.00	0.00	0.00	0.00	0.00	0.00	0.00	2.00	0.50	0.00	NAC100	-	-	-
MS.gene008094	NAC	0.000	0.000	0.000	0.000	0.000	0.000	0.000	0.000	0.000	0.000	0.000	0.000	0.000	0.000	0.000	0.00	0.00	0.00	0.00	0.00	0.00	0.00	0.00	0.00	0.00	0.00	0.00	0.00	0.00	0.00	NAC59	-	-	-
MS.gene008122	LIM	20.042	25.549	17.918	19.719	27.132	32.115	23.759	32.856	22.400	18.904	26.283	24.689	26.813	29.491	21.237	393.49	502.97	329.58	308.78	503.11	618.17	387.85	610.15	402.18	344.91	475.87	442.41	396.68	462.60	335.94	DAR2	-	-	-
MS.gene008124	LIM	0.671	0.000	0.000	3.553	2.250	2.011	0.000	0.000	0.000	0.000	0.000	0.796	3.374	2.099	0.000	11.55	0.00	0.00	48.78	36.58	33.94	0.00	0.00	0.00	0.00	0.00	12.50	43.77	28.87	0.00	DAR2	-	-	-
MS.gene008169	FAR1	0.000	0.000	0.000	0.000	0.000	0.000	0.000	0.000	0.000	0.083	0.000	0.000	0.000	0.000	0.000	0.00	0.00	0.00	0.00	0.00	0.00	0.00	0.00	0.00	2.29	0.00	0.00	0.00	0.00	0.00	FAR1	-	-	-
MS.gene00817	ARR-B	0.000	0.000	0.000	0.000	0.000	0.000	0.000	0.000	0.000	0.000	0.000	0.000	0.146	0.000	0.000	0.00	0.00	0.00	0.00	0.00	0.00	0.00	0.00	0.00	0.00	0.00	0.00	1.00	0.00	0.00	At1g14600	-	-	-
MS.gene008181	MADS	0.000	0.000	0.000	0.000	0.000	0.000	0.000	0.000	0.000	0.000	0.000	0.000	0.000	0.000	0.000	0.00	0.00	0.00	0.00	0.00	0.00	0.00	0.00	0.00	0.00	0.00	0.00	0.00	0.00	0.00	AGL62	-	-	-
MS.gene008233	FAR1	0.000	0.000	0.000	0.000	0.000	0.000	0.000	0.000	0.000	0.000	0.000	0.000	0.000	0.000	0.000	0.00	0.00	0.00	0.00	0.00	0.00	0.00	0.00	0.00	0.00	0.00	0.00	0.00	0.00	0.00	FHY3	-	-	-
MS.gene008246	GRAS	2.799	2.740	3.004	1.081	2.567	2.117	5.144	2.211	5.124	5.301	2.972	6.515	1.547	1.919	6.313	57.12	56.06	57.43	17.59	49.48	42.36	87.28	42.67	95.61	100.52	55.93	121.34	23.79	31.28	103.80	GAI	Environmental Information Processing	Signal transduction	K14494
MS.gene008283	FAR1	0.000	0.000	0.000	0.000	0.000	0.000	0.000	0.000	0.222	0.000	0.000	0.000	0.000	0.509	0.000	0.00	0.00	0.00	0.00	0.00	0.00	0.00	0.00	2.00	0.00	0.00	0.00	0.00	4.00	0.00	MADS9	-	-	-
MS.gene008305	MADS	0.000	0.000	0.413	0.315	0.000	0.000	0.000	0.000	0.000	0.000	0.378	0.000	0.346	0.000	0.170	0.00	0.00	3.53	2.29	0.00	0.00	0.00	0.00	0.00	0.00	3.18	0.00	2.38	0.00	1.25	AGL80	-	-	-
MS.gene008318	ARR-B	10.367	12.611	9.267	15.997	13.987	17.152	14.422	8.964	21.522	11.240	8.778	10.701	7.026	14.292	10.472	182.00	222.00	152.42	223.99	231.92	295.22	210.52	148.86	345.53	183.38	142.12	171.46	92.95	200.46	148.12	KAN1	-	-	-
MS.gene008326	ABI3VP1	7.163	8.636	0.000	3.514	0.000	1.429	0.000	2.799	0.346	0.000	2.533	0.000	1.240	1.169	4.832	46.00	55.61	0.00	18.00	0.00	9.00	0.00	17.00	2.03	0.00	15.00	0.00	6.00	6.00	25.00	--	-	-	-
MS.gene008327	C3H	0.000	0.000	0.000	0.000	0.121	0.000	0.000	0.000	0.000	0.000	0.000	0.000	0.000	0.143	0.146	0.00	0.00	0.00	0.00	2.05	0.00	0.00	0.00	0.00	0.00	0.00	0.00	0.00	2.05	2.11	At5g63260	-	-	-
MS.gene008341	NAC	0.000	0.090	0.054	0.128	0.000	0.000	0.000	0.000	0.000	0.110	0.055	0.000	0.000	0.000	0.000	0.00	1.77	1.00	2.00	0.00	0.00	0.00	0.00	0.00	2.00	1.00	0.00	0.00	0.00	0.00	NAC086	-	-	-
MS.gene008346	ARR-B	0.638	0.000	0.000	0.000	1.413	0.000	0.000	0.180	0.000	0.000	0.000	0.000	0.000	0.000	0.000	7.64	0.00	0.00	0.00	15.97	0.00	0.00	2.04	0.00	0.00	0.00	0.00	0.00	0.00	0.00	RVE1	-	-	-
MS.gene00836	ARR-B	0.054	0.000	0.000	0.292	0.104	1.580	2.183	0.375	0.000	0.000	0.296	0.000	0.000	0.342	0.000	0.16	0.00	0.00	0.69	0.29	4.59	5.38	1.05	0.00	0.00	0.81	0.00	0.00	0.81	0.00	CPC	-	-	-
MS.gene008368	ARF	7.225	8.019	9.769	1.727	2.591	1.480	4.745	2.487	3.546	6.491	4.990	11.867	12.675	6.819	7.112	233.63	260.02	295.95	44.54	79.13	46.93	127.59	76.07	104.85	195.05	148.80	350.24	308.85	176.19	185.29	ARF8	-	-	-
MS.gene008438	AP2-EREBP	0.409	0.710	0.000	0.126	0.213	0.410	6.828	10.966	0.769	4.431	1.430	9.779	1.600	0.346	0.901	4.07	7.09	0.00	1.00	2.00	4.00	56.52	103.27	7.00	41.00	13.13	88.86	12.00	2.75	7.23	PTI6	Organismal Systems	Environmental adaptation	K13434
MS.gene008458	ABI3VP1	0.000	0.000	0.000	0.000	2.705	5.774	4.846	2.074	0.927	6.867	5.042	0.000	8.573	7.172	5.148	0.00	0.00	0.00	0.00	88.55	196.18	139.65	67.99	29.38	221.17	161.15	0.00	223.87	198.57	143.74	VAL1	-	-	-
MS.gene008480	bZIP	0.313	0.332	1.810	2.556	3.597	3.498	2.639	1.862	2.530	5.335	3.480	0.494	0.182	2.214	1.733	4.42	4.71	23.97	28.82	48.03	48.48	31.02	24.90	32.70	70.08	45.36	6.37	1.94	25.01	19.74	RF2b	-	-	-
MS.gene008482	MADS	0.000	0.000	0.000	0.000	0.000	0.000	0.000	0.351	0.000	0.000	0.000	0.000	0.000	0.000	0.137	0.00	0.00	0.00	0.00	0.00	0.00	0.00	3.00	0.00	0.00	0.00	0.00	0.00	0.00	1.00	AGL80	-	-	-
MS.gene008483	MADS	0.000	0.000	0.000	0.000	0.000	0.000	0.000	0.000	0.000	0.000	0.000	0.000	0.000	0.000	0.000	0.00	0.00	0.00	0.00	0.00	0.00	0.00	0.00	0.00	0.00	0.00	0.00	0.00	0.00	0.00	AGL80	-	-	-
MS.gene008484	MADS	0.000	0.000	0.000	0.000	0.000	0.000	0.000	0.000	0.000	0.000	0.000	0.000	0.000	0.000	0.244	0.00	0.00	0.00	0.00	0.00	0.00	0.00	0.00	0.00	0.00	0.00	0.00	0.00	0.00	1.00	AGL80	-	-	-
MS.gene008485	MADS	0.000	0.000	0.000	0.000	0.000	0.000	0.000	0.000	0.000	0.000	0.000	0.000	0.000	0.000	0.000	0.00	0.00	0.00	0.00	0.00	0.00	0.00	0.00	0.00	0.00	0.00	0.00	0.00	0.00	0.00	AGL80	-	-	-
MS.gene008486	MADS	0.000	0.182	0.000	0.000	0.301	0.000	0.000	0.000	0.000	0.000	0.000	0.133	0.000	0.000	0.076	0.00	1.50	0.00	0.00	2.33	0.00	0.00	0.00	0.00	0.00	0.00	1.00	0.00	0.00	0.50	AGL80	-	-	-
MS.gene008491	MADS	0.000	0.000	0.000	0.000	0.688	0.166	0.195	0.000	5.967	0.000	0.176	0.178	1.867	0.671	0.000	0.00	0.00	0.00	0.00	4.00	1.00	1.00	0.00	33.59	0.00	1.00	1.00	8.66	3.30	0.00	AGL80	-	-	-
MS.gene008499	FAR1	0.000	0.000	0.000	0.392	0.346	0.121	5.766	0.059	0.481	0.000	1.299	0.000	3.905	0.457	0.000	0.00	0.00	0.00	8.77	9.19	3.32	134.62	1.56	12.35	0.00	33.65	0.00	82.64	10.25	0.00	FRS12	-	-	-
MS.gene008579	MADS	0.000	0.000	0.000	0.000	0.000	0.000	0.000	0.000	0.000	0.000	0.000	0.000	0.000	0.000	0.000	0.00	0.00	0.00	0.00	0.00	0.00	0.00	0.00	0.00	0.00	0.00	0.00	0.00	0.00	0.00	AGL80	-	-	-
MS.gene008580	WRKY	3.168	5.474	8.658	0.853	2.342	3.655	5.339	8.577	1.557	8.885	1.982	4.216	2.220	6.970	5.169	61.04	105.75	156.27	13.10	42.61	69.03	85.53	156.30	27.43	159.08	35.21	74.13	32.23	107.29	80.23	WRKY24	Organismal Systems;Environmental Information Processing	Environmental adaptation;Signal transduction	K13424;K13424
MS.gene008586	MADS	0.000	0.000	0.000	0.000	0.000	0.000	0.000	0.000	0.000	0.000	0.000	0.000	0.000	0.000	0.000	0.00	0.00	0.00	0.00	0.00	0.00	0.00	0.00	0.00	0.00	0.00	0.00	0.00	0.00	0.00	AGL80	-	-	-
MS.gene008624	LOB	0.000	0.000	0.000	0.000	0.000	0.000	0.000	0.000	0.000	0.000	0.000	0.041	0.000	0.192	0.000	0.00	0.00	0.00	0.00	0.00	0.00	0.00	0.00	0.00	0.00	0.00	0.25	0.00	1.03	0.00	LBD12	-	-	-
MS.gene008648	MADS	0.000	0.000	0.000	0.000	0.000	0.000	0.000	0.000	0.000	0.000	0.000	0.000	0.000	0.000	0.000	0.00	0.00	0.00	0.00	0.00	0.00	0.00	0.00	0.00	0.00	0.00	0.00	0.00	0.00	0.00	AGL80	-	-	-
MS.gene008657	bZIP	0.000	0.000	0.000	0.000	0.000	0.000	0.000	0.000	0.000	0.000	0.000	0.000	0.000	0.000	0.000	0.00	0.00	0.00	0.00	0.00	0.00	0.00	0.00	0.00	0.00	0.00	0.00	0.00	0.00	0.00	BZIP06	-	-	-
MS.gene008661	bZIP	0.000	0.000	0.000	0.000	0.000	0.000	0.000	0.000	0.000	0.000	0.000	0.000	0.000	0.000	0.000	0.00	0.00	0.00	0.00	0.00	0.00	0.00	0.00	0.00	0.00	0.00	0.00	0.00	0.00	0.00	BZIP19	-	-	-
MS.gene008665	RWP-RK	5.340	5.261	2.685	2.077	2.111	0.895	2.511	2.137	1.207	1.927	2.923	2.249	5.020	3.238	1.140	112.00	110.65	52.77	34.74	41.83	18.40	43.80	42.39	23.15	37.57	56.54	43.05	79.34	54.26	19.27	--	-	-	-
MS.gene008695	Alfin-like	0.123	0.046	0.081	0.262	0.328	0.069	0.723	0.277	0.291	0.203	0.111	0.538	0.071	0.173	0.260	5.25	1.97	3.26	8.93	13.27	2.89	25.72	11.23	11.39	8.08	4.37	21.01	2.30	5.90	8.98	IDM1	-	-	-
MS.gene008710	bHLH	0.000	0.049	0.000	0.000	0.034	0.000	0.000	0.014	0.000	0.000	0.071	0.536	0.000	0.000	0.000	0.00	0.50	0.00	0.00	0.33	0.00	0.00	0.14	0.00	0.00	0.67	5.00	0.00	0.00	0.00	BHLH30	-	-	-
MS.gene008749	ARR-B	0.543	0.521	0.000	1.085	0.000	2.164	0.000	0.112	0.114	0.000	0.324	0.000	0.000	0.000	0.548	8.69	8.35	0.00	13.84	0.00	33.94	0.00	1.70	1.67	0.00	4.78	0.00	0.00	0.00	7.06	EFM	-	-	-
MS.gene008812	ARR-B	3.487	2.492	3.448	2.479	1.811	5.238	1.454	5.101	4.452	3.678	4.155	6.303	0.405	3.629	3.381	105.86	75.86	98.09	60.03	51.94	155.91	36.71	146.50	123.61	103.78	116.33	174.66	9.27	88.04	82.70	TKI1	-	-	-
MS.gene008814	WRKY	0.000	0.000	0.000	0.000	0.000	0.000	0.000	0.000	0.000	0.000	0.000	0.089	0.000	0.000	0.000	0.00	0.00	0.00	0.00	0.00	0.00	0.00	0.00	0.00	0.00	0.00	1.00	0.00	0.00	0.00	WRKY27	-	-	-
MS.gene008850	bHLH	0.000	0.000	0.000	0.000	0.000	0.000	0.000	0.000	0.000	0.000	0.000	0.000	0.000	0.000	0.000	0.00	0.00	0.00	0.00	0.00	0.00	0.00	0.00	0.00	0.00	0.00	0.00	0.00	0.00	0.00	BHLH18	-	-	-
MS.gene008886	zf-HD	0.605	0.736	1.437	10.053	8.085	6.018	2.890	1.908	14.375	0.917	0.472	1.041	1.117	1.332	0.621	17.14	20.89	38.11	226.98	216.18	167.02	68.03	51.09	372.14	24.13	12.31	26.90	23.83	30.12	14.17	PHT2-1	-	-	-
MS.gene008887	zf-HD	0.000	0.000	0.000	0.000	0.000	0.000	0.000	0.000	0.000	0.000	0.000	0.000	0.000	0.000	0.000	0.00	0.00	0.00	0.00	0.00	0.00	0.00	0.00	0.00	0.00	0.00	0.00	0.00	0.00	0.00	ZHD1	-	-	-
MS.gene008888	AP2-EREBP	0.000	0.000	0.000	0.000	0.000	0.000	0.000	0.000	0.000	0.000	0.000	0.000	0.000	0.000	0.000	0.00	0.00	0.00	0.00	0.00	0.00	0.00	0.00	0.00	0.00	0.00	0.00	0.00	0.00	0.00	ESR1	-	-	-
MS.gene008898	zf-HD	0.000	0.000	0.000	0.000	0.000	0.000	0.000	0.000	0.000	0.000	0.000	0.000	0.000	0.000	0.000	0.00	0.00	0.00	0.00	0.00	0.00	0.00	0.00	0.00	0.00	0.00	0.00	0.00	0.00	0.00	ZHD1	-	-	-
MS.gene008900	WRKY	0.000	0.000	0.000	0.000	0.000	0.000	0.000	0.000	0.000	0.000	0.000	0.000	0.000	0.000	0.000	0.00	0.00	0.00	0.00	0.00	0.00	0.00	0.00	0.00	0.00	0.00	0.00	0.00	0.00	0.00	WRKY29	Organismal Systems;Environmental Information Processing	Environmental adaptation;Signal transduction	K13425;K13425
MS.gene008942	AP2-EREBP	0.256	0.128	0.000	0.000	0.000	0.000	0.000	0.000	0.000	0.207	0.069	1.122	0.000	0.000	0.000	4.00	2.00	0.00	0.00	0.00	0.00	0.00	0.00	0.00	3.00	1.00	16.00	0.00	0.00	0.00	AIL7	-	-	-
MS.gene008953	C2C2-Dof	0.000	0.000	0.000	0.000	0.000	0.000	0.000	0.000	0.042	0.000	0.000	0.000	0.000	0.146	0.000	0.00	0.00	0.00	0.00	0.00	0.00	0.00	0.00	0.50	0.00	0.00	0.00	0.00	1.50	0.00	DOF5.7	-	-	-
MS.gene008975	WRKY	0.000	0.000	0.000	0.000	0.000	0.000	0.000	0.000	0.000	0.000	0.000	0.000	0.000	0.000	0.000	0.00	0.00	0.00	0.00	0.00	0.00	0.00	0.00	0.00	0.00	0.00	0.00	0.00	0.00	0.00	WRKY22	-	-	-
MS.gene008978	WRKY	0.000	0.000	0.000	0.000	0.000	0.000	0.000	0.000	0.000	0.000	0.000	0.000	0.000	0.000	0.000	0.00	0.00	0.00	0.00	0.00	0.00	0.00	0.00	0.00	0.00	0.00	0.00	0.00	0.00	0.00	WRKY29	Organismal Systems;Environmental Information Processing	Environmental adaptation;Signal transduction	K13425;K13425
MS.gene008990	bHLH	4.631	3.162	0.557	6.107	17.735	19.986	18.192	14.223	30.858	12.866	38.538	8.108	5.856	38.559	76.241	114.39	78.32	12.89	120.30	413.74	483.99	373.61	332.29	697.00	295.31	877.82	182.79	109.00	760.91	1517.26	MYC2	Environmental Information Processing;Environmental Information Processing	Signal transduction;Signal transduction	K13422;K13422
MS.gene009009	PLATZ	0.000	0.000	0.000	3.123	2.209	21.480	15.431	3.866	2.413	6.884	4.514	0.000	5.168	15.981	3.190	0.00	0.00	0.00	22.34	18.71	188.86	115.06	32.79	19.79	57.37	37.33	0.00	34.92	114.50	23.05	--	-	-	-
MS.gene009010	bHLH	0.000	0.000	0.179	0.000	0.231	0.000	2.290	0.271	0.000	0.400	0.069	1.178	0.000	0.000	0.787	0.00	0.00	1.50	0.00	1.95	0.00	17.00	2.29	0.00	3.32	0.57	9.60	0.00	0.00	5.66	BHLH94	-	-	-
MS.gene009015	C3H	3.863	2.240	6.643	6.054	2.217	0.469	5.391	3.591	2.073	3.827	1.385	6.383	6.765	1.550	4.881	55.48	32.26	89.39	69.35	30.08	6.60	64.38	48.79	27.23	51.08	18.34	83.68	73.22	17.79	56.49	At1g32360	-	-	-
MS.gene009034	ARR-B	0.246	0.409	0.245	1.028	0.781	0.669	0.493	0.583	0.648	0.441	1.422	0.449	0.255	1.390	0.305	3.00	5.00	2.80	10.00	9.00	8.00	5.00	6.73	7.23	5.00	16.00	5.00	2.34	13.55	3.00	KAN2	-	-	-
MS.gene009036	MADS	0.000	0.000	0.000	0.000	0.000	0.000	0.000	0.000	0.119	0.000	0.000	0.000	0.000	0.000	0.000	0.00	0.00	0.00	0.00	0.00	0.00	0.00	0.00	0.26	0.00	0.00	0.00	0.00	0.00	0.00	AP1	-	-	-
MS.gene009065	bHLH	5.227	5.255	3.074	2.672	2.246	2.408	4.056	5.161	2.693	3.774	7.313	6.586	6.274	3.444	6.703	92.95	93.70	51.21	37.90	37.72	41.98	59.98	86.81	43.80	62.37	119.93	106.90	84.07	48.93	96.05	BHLH49	-	-	-
MS.gene009088	bHLH	0.000	0.000	0.000	0.000	0.000	0.000	0.000	0.000	0.000	0.000	0.000	0.000	0.000	0.000	0.000	0.00	0.00	0.00	0.00	0.00	0.00	0.00	0.00	0.00	0.00	0.00	0.00	0.00	0.00	0.00	BHLH90	-	-	-
MS.gene009128	ARR-B	0.000	0.000	0.000	0.000	0.000	0.000	0.000	0.000	0.000	0.000	0.000	0.000	0.000	0.000	0.000	0.00	0.00	0.00	0.00	0.00	0.00	0.00	0.00	0.00	0.00	0.00	0.00	0.00	0.00	0.00	SRM1	-	-	-
MS.gene009156	NAC	77.447	90.823	110.246	19.073	44.182	37.139	50.089	23.100	45.122	58.487	47.288	77.836	37.059	44.056	53.499	1353.74	1591.87	1805.42	265.90	729.43	636.46	727.99	381.93	721.27	950.07	762.28	1241.77	488.13	615.27	753.47	NAC082	-	-	-
MS.gene009157	ARR-B	0.060	0.000	0.000	0.000	0.000	0.000	0.146	0.063	0.065	0.000	0.000	0.066	0.000	0.000	0.151	0.33	0.00	0.00	0.00	0.00	0.00	0.67	0.33	0.33	0.00	0.00	0.33	0.00	0.00	0.67	ARR24	-	-	-
MS.gene009164	ARR-B	0.000	0.000	0.143	0.000	0.825	0.000	0.000	0.446	1.026	1.059	0.000	1.107	0.178	0.000	0.000	0.00	0.00	1.00	0.00	5.81	0.00	0.00	3.15	7.00	7.34	0.00	7.54	1.00	0.00	0.00	SRM1	-	-	-
MS.gene009268	ABI3VP1	0.000	0.000	0.000	0.000	0.000	0.000	0.000	0.000	0.000	0.000	0.000	0.000	0.000	0.000	0.000	0.00	0.00	0.00	0.00	0.00	0.00	0.00	0.00	0.00	0.00	0.00	0.00	0.00	0.00	0.00	REM19	-	-	-
MS.gene009269	ABI3VP1	0.067	0.000	0.000	0.016	0.000	0.000	0.000	0.000	0.000	0.000	0.000	0.000	0.000	0.063	0.016	1.33	0.00	0.00	0.25	0.00	0.00	0.00	0.00	0.00	0.00	0.00	0.00	0.00	1.00	0.25	VRN1	-	-	-
MS.gene009270	ABI3VP1	0.000	0.074	0.000	0.000	0.000	0.000	0.020	0.210	0.000	0.054	0.000	0.000	0.033	0.100	0.000	0.00	1.50	0.00	0.00	0.00	0.00	0.33	4.00	0.00	1.00	0.00	0.00	0.50	1.60	0.00	VRN1	-	-	-
MS.gene009271	ABI3VP1	0.076	0.000	0.000	0.000	0.000	0.414	0.000	0.219	0.797	0.000	0.000	0.000	0.000	0.317	0.000	1.50	0.00	0.00	0.00	0.00	8.01	0.00	4.08	14.38	0.00	0.00	0.00	0.00	5.00	0.00	VRN1	-	-	-
MS.gene009272	ABI3VP1	0.000	0.000	0.000	0.000	0.000	0.000	0.000	0.000	0.000	0.000	0.000	0.000	0.000	0.000	0.000	0.00	0.00	0.00	0.00	0.00	0.00	0.00	0.00	0.00	0.00	0.00	0.00	0.00	0.00	0.00	VRN1	-	-	-
MS.gene009273	ABI3VP1	0.000	0.000	0.000	0.000	0.000	0.000	0.000	0.115	0.000	0.175	0.294	0.000	0.000	0.000	0.000	0.00	0.00	0.00	0.00	0.00	0.00	0.00	2.00	0.00	3.00	5.00	0.00	0.00	0.00	0.00	VRN1	-	-	-
MS.gene00932	FAR1	0.000	0.000	0.726	0.000	0.339	0.000	0.000	0.000	0.161	0.000	0.279	0.271	0.707	0.000	0.261	0.00	0.00	19.61	0.00	9.24	0.00	0.00	0.00	4.24	0.00	7.42	7.14	15.37	0.00	6.06	FRS7	-	-	-
MS.gene009322	FAR1	0.000	0.000	0.000	0.000	0.000	0.000	0.000	0.000	0.000	0.000	0.000	0.000	0.268	0.000	0.000	0.00	0.00	0.00	0.00	0.00	0.00	0.00	0.00	0.00	0.00	0.00	0.00	2.00	0.00	0.00	FRS5	-	-	-
MS.gene009349	FAR1	0.000	0.000	0.000	0.000	0.000	0.000	0.000	0.000	0.000	0.000	0.000	0.000	0.000	0.000	0.000	0.00	0.00	0.00	0.00	0.00	0.00	0.00	0.00	0.00	0.00	0.00	0.00	0.00	0.00	0.00	FAR1	-	-	-
MS.gene00936	BSD	5.947	2.978	13.823	8.289	5.878	15.827	1.183	0.635	6.974	14.671	13.645	0.000	12.088	7.388	9.208	103.50	51.97	225.38	115.05	96.62	270.06	17.12	10.46	110.99	237.28	219.00	0.00	158.53	102.73	129.12	--	-	-	-
MS.gene009477	WRKY	4.618	5.858	4.128	3.206	5.955	2.234	4.933	7.254	3.669	4.423	3.434	3.294	5.482	3.745	8.091	123.37	156.92	103.32	68.30	150.24	58.52	109.57	183.29	89.63	109.79	84.61	80.32	110.36	79.93	174.14	WRKY2	Organismal Systems	Environmental adaptation	K18835
MS.gene009534	ARR-B	0.820	0.388	0.416	1.584	1.278	0.616	0.313	0.000	1.482	0.000	0.231	0.439	0.114	0.382	0.000	12.49	5.93	5.94	19.25	18.40	9.21	3.97	0.00	20.65	0.00	3.24	6.10	1.31	4.65	0.00	RVE1	-	-	-
MS.gene009540	NAC	0.081	0.056	0.000	0.076	0.000	0.000	0.000	0.000	0.000	0.000	0.044	0.066	0.059	0.028	0.100	2.00	1.40	0.00	1.50	0.00	0.00	0.00	0.00	0.00	0.00	1.00	1.50	1.11	0.56	2.00	NAC086	-	-	-
MS.gene009557	Alfin-like	0.000	0.000	0.000	0.000	0.000	0.000	0.000	0.000	0.000	0.000	0.000	0.000	0.000	0.000	0.000	0.00	0.00	0.00	0.00	0.00	0.00	0.00	0.00	0.00	0.00	0.00	0.00	0.00	0.00	0.00	--	-	-	-
MS.gene009600	ARF	5.038	4.467	6.276	0.000	3.185	3.519	3.448	1.196	2.895	1.805	5.065	2.132	2.375	3.119	8.730	131.26	116.69	153.20	0.00	78.37	89.90	74.70	29.48	68.99	43.70	121.70	50.70	46.62	64.92	183.26	ARF8	-	-	-
MS.gene009612	FAR1	0.000	0.000	0.000	0.000	0.000	0.000	0.000	0.000	0.000	0.000	0.050	0.000	0.000	0.000	0.029	0.00	0.00	0.00	0.00	0.00	0.00	0.00	0.00	0.00	0.00	1.00	0.00	0.00	0.00	0.50	--	-	-	-
MS.gene009615	FHA	0.399	0.841	0.130	0.212	0.094	0.010	0.342	0.000	0.092	0.485	0.000	0.158	0.140	0.221	0.232	8.65	18.30	2.64	3.67	1.92	0.21	6.17	0.00	1.82	9.77	0.00	3.12	2.29	3.83	4.05	NBS1	Genetic Information Processing	Replication and repair	K10867
MS.gene009635	ABI3VP1	0.000	0.000	0.000	0.000	0.000	0.000	0.000	0.000	0.000	0.000	0.000	0.000	0.000	0.000	0.000	0.00	0.00	0.00	0.00	0.00	0.00	0.00	0.00	0.00	0.00	0.00	0.00	0.00	0.00	0.00	--	-	-	-
MS.gene009642	FAR1	0.000	0.000	0.000	0.000	0.000	0.000	0.000	0.000	0.000	0.000	0.000	0.000	0.000	0.000	0.000	0.00	0.00	0.00	0.00	0.00	0.00	0.00	0.00	0.00	0.00	0.00	0.00	0.00	0.00	0.00	FRS5	-	-	-
MS.gene009644	ARR-B	0.248	0.371	0.000	0.000	0.000	0.000	0.000	0.000	0.000	0.000	0.000	0.136	0.165	0.000	0.000	2.00	3.00	0.00	0.00	0.00	0.00	0.00	0.00	0.00	0.00	0.00	1.00	1.00	0.00	0.00	SRM1	-	-	-
MS.gene009654	AP2-EREBP	0.174	0.149	7.695	2.475	2.743	0.661	1.830	6.071	1.619	2.778	0.561	4.908	2.237	2.828	4.379	1.40	1.20	58.08	15.90	20.87	5.22	12.26	46.26	11.93	20.80	4.17	36.09	13.58	18.20	28.42	PTI6	Organismal Systems	Environmental adaptation	K13434
MS.gene009665	ABI3VP1	0.000	0.000	0.000	0.000	0.532	0.000	0.000	0.000	0.000	0.000	0.000	0.000	0.000	0.000	0.000	0.00	0.00	0.00	0.00	15.02	0.00	0.00	0.00	0.00	0.00	0.00	0.00	0.00	0.00	0.00	Os07g0679700	-	-	-
MS.gene009667	bZIP	2.561	2.010	2.358	0.478	3.036	2.992	5.102	1.984	2.245	4.440	2.154	4.064	5.451	1.990	2.459	28.61	22.52	24.68	4.26	32.03	32.77	47.39	20.96	22.94	46.10	22.19	41.44	45.89	17.76	22.13	RF2b	-	-	-
MS.gene009668	MADS	0.000	0.000	0.000	0.000	0.000	0.000	0.000	0.000	0.000	0.000	0.000	0.000	0.000	0.000	0.000	0.00	0.00	0.00	0.00	0.00	0.00	0.00	0.00	0.00	0.00	0.00	0.00	0.00	0.00	0.00	AGL80	-	-	-
MS.gene00967	SBP	2.972	2.895	4.504	7.660	2.542	6.363	2.804	7.024	4.715	3.773	4.927	4.032	10.019	5.363	7.096	84.47	82.52	119.93	173.66	68.23	177.33	66.26	188.85	122.56	99.65	129.14	104.60	214.59	121.78	162.50	SPL7	-	-	-
MS.gene009680	OFP	0.539	0.665	0.739	0.762	0.604	1.405	0.648	1.737	1.903	0.580	1.405	2.088	1.123	1.028	0.518	7.00	8.67	9.00	7.90	7.41	17.90	7.00	21.35	22.62	7.00	16.84	24.77	11.00	10.67	5.42	OFP4	-	-	-
MS.gene009694	FAR1	0.000	0.000	0.000	0.000	0.000	0.000	0.000	0.000	0.000	0.000	0.000	0.000	0.000	0.000	0.000	0.00	0.00	0.00	0.00	0.00	0.00	0.00	0.00	0.00	0.00	0.00	0.00	0.00	0.00	0.00	FAR1	-	-	-
MS.gene009725	WRKY	20.025	17.929	71.031	6.345	7.658	14.745	6.787	8.214	1.843	18.788	12.898	9.978	31.074	19.578	22.036	415.48	372.99	1380.71	105.00	150.07	299.94	117.09	161.19	34.97	362.25	246.79	188.95	485.81	324.54	368.37	WRKY24	Organismal Systems;Environmental Information Processing	Environmental adaptation;Signal transduction	K13424;K13424
MS.gene009741	WRKY	0.000	0.000	0.965	0.032	0.055	0.053	0.000	0.273	0.056	0.111	0.071	0.000	0.206	0.000	0.141	0.00	0.00	35.00	1.00	2.00	2.00	0.00	10.00	2.00	4.00	2.52	0.00	6.00	0.00	4.39	EXO70B1	-	-	-
MS.gene009744	WRKY	0.053	0.026	0.560	0.338	0.169	0.190	0.000	0.446	0.232	0.137	0.187	0.000	0.211	0.000	0.000	2.00	1.00	19.74	10.15	6.00	7.00	0.00	15.87	8.00	4.79	6.48	0.00	6.00	0.00	0.00	EXO70B1	-	-	-
MS.gene009748	WRKY	0.191	0.000	0.000	0.000	0.202	0.000	0.000	0.000	0.000	0.308	0.000	3.265	0.000	0.000	0.000	2.00	0.00	0.00	0.00	2.00	0.00	0.00	0.00	0.00	3.00	0.00	31.25	0.00	0.00	0.00	WRKY41	-	-	-
MS.gene009791	C2C2-CO-like	0.970	2.325	4.855	0.152	0.000	0.124	0.292	1.845	0.000	3.092	1.578	5.811	4.001	6.357	4.670	8.00	19.22	37.51	1.00	0.00	1.00	2.00	14.39	0.00	23.69	12.00	43.73	24.86	41.88	31.03	CIA2	-	-	-
MS.gene00980	TUB	10.417	10.428	6.700	14.632	6.066	12.822	13.941	11.282	11.691	10.931	6.808	8.889	7.686	5.706	6.015	133.00	133.50	80.15	149.00	73.15	160.50	148.00	136.25	136.50	129.70	80.16	103.59	73.95	58.21	61.88	TULP3	-	-	-
MS.gene009831	Alfin-like	0.000	0.000	0.031	0.000	0.124	0.000	0.000	0.000	0.026	0.000	0.000	0.000	0.000	0.029	0.269	0.00	0.00	1.25	0.00	5.00	0.00	0.00	0.00	1.00	0.00	0.00	0.00	0.00	1.00	9.24	IDM1	-	-	-
MS.gene009867	ABI3VP1	0.000	0.000	0.000	0.000	0.000	0.000	0.000	0.000	0.052	0.000	0.000	0.000	0.000	0.000	0.000	0.00	0.00	0.00	0.00	0.00	0.00	0.00	0.00	0.50	0.00	0.00	0.00	0.00	0.00	0.00	VRN1	-	-	-
MS.gene009889	C3H	1.789	2.304	2.102	0.837	4.293	4.850	7.871	0.000	12.021	2.960	1.892	0.073	4.021	1.564	0.000	26.79	34.59	29.49	10.00	60.71	71.19	97.98	0.00	164.58	41.18	26.12	1.00	45.36	18.71	0.00	At3g47120	-	-	-
MS.gene009897	ARR-B	0.000	0.000	0.000	0.000	0.000	0.000	0.000	0.000	0.000	0.000	0.000	0.000	0.000	0.000	0.000	0.00	0.00	0.00	0.00	0.00	0.00	0.00	0.00	0.00	0.00	0.00	0.00	0.00	0.00	0.00	MYB119	-	-	-
MS.gene009920	ARR-B	0.570	0.383	0.597	2.421	1.488	2.201	0.814	1.196	1.431	1.467	0.052	2.141	1.607	1.627	1.210	6.67	4.49	6.55	22.60	16.45	25.26	7.92	13.24	15.32	15.96	0.56	22.87	14.17	15.21	11.41	DIVARICATA	-	-	-
MS.gene009935	C2C2-CO-like	2.967	2.918	10.524	9.000	5.574	0.000	1.142	1.288	3.806	1.561	4.194	1.454	4.608	12.728	2.427	46.34	45.69	153.99	112.10	82.22	0.00	14.83	19.03	54.36	22.65	60.40	20.72	54.23	158.82	30.54	COL9	-	-	-
MS.gene009957	NAC	0.000	0.000	8.326	1.307	1.531	0.749	0.000	0.000	1.721	7.976	5.416	4.632	3.361	5.839	1.753	0.00	0.00	189.41	25.32	35.12	17.82	0.00	0.00	38.22	179.99	121.28	102.66	61.50	113.27	34.30	NTL9	-	-	-
MS.gene009962	mTERF	0.000	0.000	1.226	0.000	0.000	0.000	0.000	0.000	0.000	0.000	0.000	0.000	0.000	0.000	0.000	0.00	0.00	22.43	0.00	0.00	0.00	0.00	0.00	0.00	0.00	0.00	0.00	0.00	0.00	0.00	MTERF4	-	-	-
MS.gene010009	Alfin-like	0.244	0.196	0.657	0.843	0.305	1.000	0.740	0.462	0.844	1.302	0.166	1.172	0.546	0.965	0.763	15.44	12.41	38.95	42.56	18.24	62.02	38.95	27.62	48.81	76.57	9.69	67.70	26.04	48.77	38.89	SHPRH	-	-	-
MS.gene010016	WRKY	0.000	0.000	0.000	0.000	0.000	0.000	0.000	0.000	0.000	0.000	0.000	0.087	0.000	0.000	0.000	0.00	0.00	0.00	0.00	0.00	0.00	0.00	0.00	0.00	0.00	0.00	0.40	0.00	0.00	0.00	WRKY70	-	-	-
MS.gene010021	WRKY	0.000	0.000	0.000	0.000	0.025	0.000	0.000	0.000	0.000	0.026	0.026	0.000	0.000	0.000	0.061	0.00	0.00	0.00	0.00	0.33	0.00	0.00	0.00	0.00	0.33	0.33	0.00	0.00	0.00	0.67	WRKY55	-	-	-
MS.gene010081	C2C2-CO-like	0.000	0.000	0.000	0.000	0.000	0.000	0.000	0.000	0.000	0.000	0.000	0.000	0.000	0.000	0.000	0.00	0.00	0.00	0.00	0.00	0.00	0.00	0.00	0.00	0.00	0.00	0.00	0.00	0.00	0.00	GATA25	-	-	-
MS.gene010099	MADS	0.205	0.206	0.836	0.000	0.000	0.000	0.123	0.217	0.000	0.110	0.111	0.000	0.000	0.000	0.824	2.00	2.02	7.65	0.00	0.00	0.00	1.00	2.00	0.00	1.00	1.00	0.00	0.00	0.00	6.48	AGL24	-	-	-
MS.gene010101	bHLH	0.308	0.902	0.000	0.000	0.109	0.105	0.151	0.000	0.211	0.111	0.000	0.000	0.273	0.129	0.000	3.00	8.80	0.00	0.00	1.00	1.00	1.22	0.00	1.88	1.00	0.00	0.00	2.00	1.00	0.00	BHLH30	-	-	-
MS.gene010125	zf-HD	1.719	0.300	1.108	0.000	0.053	0.897	1.032	0.839	1.367	1.010	1.064	1.768	0.207	0.000	0.217	17.31	3.03	10.45	0.00	0.50	8.86	8.64	7.99	12.59	9.45	9.88	16.25	1.57	0.00	1.76	ZHD1	-	-	-
MS.gene010137	bZIP	0.000	0.000	0.000	0.000	0.000	0.053	0.000	0.000	0.000	0.000	0.000	0.000	0.000	0.000	0.000	0.00	0.00	0.00	0.00	0.00	0.50	0.00	0.00	0.00	0.00	0.00	0.00	0.00	0.00	0.00	BZIP18	-	-	-
MS.gene010139	bZIP	0.000	0.000	0.000	0.000	0.000	0.000	0.000	0.000	0.000	0.000	0.200	0.000	0.000	0.000	0.228	0.00	0.00	0.00	0.00	0.00	0.00	0.00	0.00	0.00	0.00	1.00	0.00	0.00	0.00	1.00	BZIP18	-	-	-
MS.gene010161	bHLH	0.000	0.000	0.000	0.131	0.000	0.000	0.000	0.000	0.177	0.174	0.000	0.000	0.000	0.000	0.000	0.00	0.00	0.00	1.29	0.00	0.00	0.00	0.00	2.00	2.00	0.00	0.00	0.00	0.00	0.00	BHLH96	-	-	-
MS.gene010228	ARF	0.000	0.000	0.000	0.000	0.000	0.000	0.000	0.000	0.000	0.000	0.000	0.000	0.000	0.000	0.000	0.00	0.00	0.00	0.00	0.00	0.00	0.00	0.00	0.00	0.00	0.00	0.00	0.00	0.00	0.00	ARF17	-	-	-
MS.gene010231	ABI3VP1	0.550	0.685	0.587	0.689	0.727	0.981	0.992	0.000	0.150	0.296	0.000	0.301	0.000	0.430	0.171	8.00	10.00	8.00	8.00	10.00	14.00	12.00	0.00	2.00	4.00	0.00	4.00	0.00	5.00	2.00	ARF17	-	-	-
MS.gene010235	AP2-EREBP	106.450	99.987	19.614	78.892	20.318	27.177	68.951	3.841	11.007	107.969	46.392	6.106	12.924	78.882	120.783	1488.57	1401.99	256.97	879.88	268.35	372.60	801.70	50.81	140.76	1403.08	598.27	77.93	136.18	881.30	1360.86	RAP2-4	-	-	-
MS.gene010272	MADS	0.125	0.000	0.134	0.000	0.000	0.248	0.301	0.000	0.000	0.000	0.000	0.000	0.166	0.000	0.342	0.50	0.00	0.50	0.00	0.00	0.97	1.00	0.00	0.00	0.00	0.00	0.00	0.50	0.00	1.10	AGL104	-	-	-
MS.gene010286	ABI3VP1	0.000	0.000	0.000	0.000	0.000	0.000	0.000	0.000	0.000	0.000	0.000	0.000	0.000	0.000	0.000	0.00	0.00	0.00	0.00	0.00	0.00	0.00	0.00	0.00	0.00	0.00	0.00	0.00	0.00	0.00	ARF17	-	-	-
MS.gene010292	bZIP	0.000	0.000	0.000	0.000	0.000	0.000	0.000	0.000	0.000	0.000	0.000	0.000	0.000	0.000	0.000	0.00	0.00	0.00	0.00	0.00	0.00	0.00	0.00	0.00	0.00	0.00	0.00	0.00	0.00	0.00	--	Environmental Information Processing	Signal transduction	K14432
MS.gene010294	bZIP	3.198	3.474	12.411	2.551	1.132	5.100	1.436	6.844	3.073	5.309	8.451	9.156	9.671	8.817	8.139	45.45	49.51	165.25	28.91	15.19	71.06	16.97	92.00	39.94	70.11	110.76	118.76	103.57	100.11	93.20	TGA3	Environmental Information Processing	Signal transduction	K14431
MS.gene010301	ARF	0.000	0.000	0.108	0.000	0.000	0.000	0.000	0.000	0.000	0.000	0.000	0.000	0.000	0.000	0.126	0.00	0.00	1.00	0.00	0.00	0.00	0.00	0.00	0.00	0.00	0.00	0.00	0.00	0.00	1.00	ARF17	-	-	-
MS.gene010305	ARF	0.000	0.000	0.000	0.000	0.000	0.000	0.000	0.000	0.000	0.000	0.000	0.000	0.000	0.000	0.000	0.00	0.00	0.00	0.00	0.00	0.00	0.00	0.00	0.00	0.00	0.00	0.00	0.00	0.00	0.00	ARF17	-	-	-
MS.gene010306	ABI3VP1	0.000	0.000	0.000	0.000	0.000	0.000	0.000	0.000	0.000	0.000	0.000	0.000	0.000	0.000	0.000	0.00	0.00	0.00	0.00	0.00	0.00	0.00	0.00	0.00	0.00	0.00	0.00	0.00	0.00	0.00	ARF17	-	-	-
MS.gene010308	ARF	0.000	0.000	0.000	0.000	0.000	0.000	0.000	0.000	0.000	0.000	0.000	0.000	0.000	0.000	0.000	0.00	0.00	0.00	0.00	0.00	0.00	0.00	0.00	0.00	0.00	0.00	0.00	0.00	0.00	0.00	ARF16	-	-	-
MS.gene010309	ARF	0.000	0.000	0.000	0.000	0.000	0.000	0.000	0.000	0.000	0.000	0.000	0.000	0.000	0.000	0.000	0.00	0.00	0.00	0.00	0.00	0.00	0.00	0.00	0.00	0.00	0.00	0.00	0.00	0.00	0.00	ARF17	-	-	-
MS.gene010311	ARF	0.000	0.000	0.000	0.000	0.000	0.379	0.000	0.000	0.000	0.000	0.000	0.000	0.000	0.000	0.000	0.00	0.00	0.00	0.00	0.00	9.00	0.00	0.00	0.00	0.00	0.00	0.00	0.00	0.00	0.00	ARF17	-	-	-
MS.gene010312	ARF	0.000	0.000	0.000	0.000	0.000	0.000	0.000	0.000	0.000	0.000	0.000	0.000	0.000	0.000	0.000	0.00	0.00	0.00	0.00	0.00	0.00	0.00	0.00	0.00	0.00	0.00	0.00	0.00	0.00	0.00	ARF17	-	-	-
MS.gene010313	ABI3VP1	0.000	0.000	0.000	0.000	0.000	0.047	0.083	0.073	0.025	0.000	0.000	0.000	0.000	0.000	0.000	0.00	0.00	0.00	0.00	0.00	0.67	1.00	1.00	0.33	0.00	0.00	0.00	0.00	0.00	0.00	ARF17	-	-	-
MS.gene010315	ARF	0.000	0.000	0.000	0.000	0.000	0.000	0.000	0.000	0.000	0.000	0.000	0.000	0.000	0.000	0.000	0.00	0.00	0.00	0.00	0.00	0.00	0.00	0.00	0.00	0.00	0.00	0.00	0.00	0.00	0.00	ARF17	-	-	-
MS.gene010316	AP2-EREBP	31.734	32.418	35.793	33.928	39.005	48.517	33.142	50.907	32.487	41.110	29.629	54.421	31.242	34.690	33.400	618.61	633.66	653.69	527.50	718.15	927.26	537.19	938.65	579.13	744.74	532.64	968.26	458.92	540.28	524.60	AP2	-	-	-
MS.gene01032	ARF	19.205	20.212	7.692	20.492	14.660	8.576	15.752	7.426	8.152	11.381	12.824	14.681	4.924	10.154	13.354	497.94	525.47	186.84	423.77	359.02	218.00	339.59	182.12	193.30	274.24	306.64	347.43	96.21	210.35	278.97	ARF1	Environmental Information Processing	Signal transduction	K14486
MS.gene010323	ABI3VP1	0.731	0.450	0.000	0.000	0.501	0.000	0.000	0.000	0.000	0.000	0.000	0.000	0.000	0.659	0.640	8.50	5.25	0.00	0.00	5.50	0.00	0.00	0.00	0.00	0.00	0.00	0.00	0.00	6.12	6.00	--	-	-	-
MS.gene010330	TAZ	0.000	0.195	0.039	2.546	0.529	0.642	0.154	0.411	1.004	1.009	0.746	1.722	2.071	2.063	1.765	0.00	6.37	1.19	66.27	16.32	20.55	4.17	12.69	29.96	30.62	22.46	51.30	50.95	53.81	46.42	HAC12	-	-	-
MS.gene010332	bHLH	0.000	0.000	0.000	0.822	0.000	0.518	0.000	0.360	0.331	0.750	0.205	0.331	0.820	0.426	0.493	0.00	0.00	0.00	8.67	0.00	6.71	0.00	4.50	4.00	9.22	2.50	4.00	8.17	4.50	5.25	SPT	-	-	-
MS.gene010346	bHLH	0.000	0.000	0.000	0.000	0.000	0.000	0.000	0.000	0.000	0.000	0.000	0.000	0.000	0.000	0.000	0.00	0.00	0.00	0.00	0.00	0.00	0.00	0.00	0.00	0.00	0.00	0.00	0.00	0.00	0.00	HEC1	-	-	-
MS.gene010347	FAR1	2.992	2.698	0.000	0.789	0.000	0.901	0.000	0.000	0.000	1.113	0.000	2.517	0.000	0.000	1.562	53.09	48.00	0.00	11.16	0.00	15.67	0.00	0.00	0.00	18.35	0.00	40.77	0.00	0.00	22.33	FRS5	-	-	-
MS.gene010353	FAR1	0.064	0.000	0.068	0.000	0.202	0.000	0.000	0.000	0.697	0.069	0.000	0.209	0.000	0.080	0.000	1.00	0.00	1.00	0.00	3.00	0.00	0.00	0.00	10.00	1.00	0.00	3.00	0.00	1.00	0.00	--	-	-	-
MS.gene010357	FHA	0.000	0.000	0.000	0.000	10.792	0.196	0.428	0.000	9.558	0.000	0.000	0.000	0.000	0.408	0.397	0.00	0.00	0.00	0.00	255.26	4.80	8.91	0.00	218.89	0.00	0.00	0.00	0.00	8.17	8.00	ABA2	Metabolism;Metabolism;Metabolism	Global and overview maps;Global and overview maps;Metabolism of terpenoids and polyketides	K09838;K09838;K09838
MS.gene010367	HSF	11.673	10.294	20.853	151.930	162.190	229.054	74.721	45.192	308.989	112.083	174.333	83.110	78.504	24.326	74.235	204.92	181.21	342.98	2127.30	2689.32	3942.47	1090.71	750.44	4960.65	1828.59	2822.45	1331.68	1038.52	341.20	1050.05	HSF24	-	-	-
MS.gene010368	Trihelix	0.000	0.000	0.930	7.764	4.576	1.984	4.686	2.229	10.004	1.537	11.366	2.204	4.306	0.835	2.543	0.00	0.00	8.31	59.06	41.22	18.55	37.16	20.11	87.26	13.62	99.97	19.19	30.95	6.36	19.54	--	-	-	-
MS.gene010395	LOB	0.000	0.000	0.000	0.000	0.000	0.000	0.000	0.000	0.000	0.000	0.000	0.000	0.000	0.000	0.000	0.00	0.00	0.00	0.00	0.00	0.00	0.00	0.00	0.00	0.00	0.00	0.00	0.00	0.00	0.00	LBD36	-	-	-
MS.gene010397	ARR-B	0.000	0.000	0.738	10.467	6.074	3.082	0.000	0.000	4.331	0.343	2.937	3.209	2.571	1.985	2.180	0.00	0.00	8.77	105.95	72.81	38.35	0.00	0.00	50.27	4.04	34.38	37.17	24.59	20.13	22.29	HHO5	-	-	-
MS.gene010414	WRKY	0.306	0.000	0.000	0.000	0.000	0.000	0.000	0.000	0.000	0.659	1.825	0.000	0.000	0.000	1.709	2.00	0.00	0.00	0.00	0.00	0.00	0.00	0.00	0.00	4.00	11.00	0.00	0.00	0.00	9.00	WRKY15	-	-	-
MS.gene010437	LIM	0.990	3.326	0.508	0.757	0.387	0.000	4.658	0.233	2.781	0.466	0.809	0.343	0.310	0.204	0.990	19.86	66.92	9.55	12.12	7.33	0.00	77.70	4.43	51.02	8.69	14.97	6.28	4.69	3.27	16.00	DAR1	-	-	-
MS.gene010438	LIM	0.089	0.067	0.111	0.227	0.136	0.131	0.000	0.000	0.000	0.080	0.252	0.085	0.557	0.486	0.086	2.85	2.15	3.33	5.79	4.11	4.11	0.00	0.00	0.00	2.37	7.43	2.48	13.44	12.45	2.23	DAR1	-	-	-
MS.gene010465	BES1	31.360	34.296	0.000	14.996	21.233	18.379	22.222	33.212	0.000	0.000	0.000	0.000	47.376	6.727	0.000	386.10	423.39	0.00	147.25	246.91	221.85	227.49	386.77	0.00	0.00	0.00	0.00	439.52	66.17	0.00	BEH2	Environmental Information Processing	Signal transduction	K14503
MS.gene01048	AP2-EREBP	0.000	0.000	7.107	27.782	26.298	6.046	14.734	49.933	16.357	39.731	19.470	12.976	19.522	27.671	32.686	0.00	0.00	52.12	173.45	194.43	46.40	95.90	369.71	117.09	289.02	140.55	92.71	115.15	173.06	206.15	ERF4	-	-	-
MS.gene010504	C2C2-GATA	0.000	0.188	0.040	0.000	0.039	0.000	0.091	0.039	0.000	0.000	0.000	0.000	0.000	0.000	0.000	0.00	1.67	0.33	0.00	0.33	0.00	0.67	0.33	0.00	0.00	0.00	0.00	0.00	0.00	0.00	GATA20	-	-	-
MS.gene010515	zf-HD	0.100	0.000	0.104	0.693	0.000	1.795	1.016	1.275	0.000	1.201	5.189	4.161	1.569	1.163	0.528	1.24	0.00	1.21	6.87	0.00	21.87	10.50	14.99	0.00	13.87	59.46	47.19	14.69	11.55	5.29	ZHD6	-	-	-
MS.gene010521	TUB	0.000	0.000	15.507	0.000	0.000	5.265	3.451	4.876	0.000	3.941	7.740	6.198	6.761	10.361	0.000	0.00	0.00	227.63	0.00	0.00	80.88	44.96	72.26	0.00	57.38	111.84	88.64	79.82	129.70	0.00	TULP5	-	-	-
MS.gene010523	TUB	0.000	0.000	0.000	0.717	1.311	0.000	0.000	2.272	0.604	1.458	0.016	1.323	0.000	0.024	2.629	0.00	0.00	0.00	8.80	19.06	0.00	0.00	33.07	8.50	20.85	0.23	18.58	0.00	0.29	32.60	TULP5	-	-	-
MS.gene010525	TUB	0.000	0.000	0.000	0.717	1.311	0.000	0.000	2.272	0.604	1.458	0.016	1.323	0.000	0.024	2.629	0.00	0.00	0.00	8.80	19.06	0.00	0.00	33.07	8.50	20.85	0.23	18.58	0.00	0.29	32.60	TULP5	-	-	-
MS.gene01054	C3H	1.912	3.015	3.764	2.826	2.927	1.780	2.855	4.876	2.821	7.439	3.669	6.276	2.848	5.377	4.135	46.14	72.94	85.08	54.38	66.70	42.12	57.29	111.28	62.24	166.80	81.65	138.21	51.78	103.66	80.39	FES1	-	-	-
MS.gene010569	SRS	1.993	0.000	1.072	0.686	0.414	0.327	0.000	1.412	0.649	0.000	0.000	2.067	0.000	0.000	1.671	24.01	0.00	12.10	6.59	4.71	3.86	0.00	16.09	7.15	0.00	0.00	22.72	0.00	0.00	16.22	SHI	-	-	-
MS.gene01059	SBP	7.723	4.989	5.916	2.277	5.158	3.139	6.366	1.772	8.402	7.779	1.784	6.554	4.174	5.235	0.964	43.04	27.88	30.89	10.12	27.15	17.15	29.50	9.34	42.82	40.29	9.17	33.34	17.53	23.31	4.33	SBP1	-	-	-
MS.gene010593	C2C2-CO-like	0.000	0.000	0.000	0.000	0.198	0.000	0.000	0.000	0.000	0.000	0.000	0.000	0.000	0.000	0.000	0.00	0.00	0.00	0.00	1.36	0.00	0.00	0.00	0.00	0.00	0.00	0.00	0.00	0.00	0.00	BBX19	-	-	-
MS.gene01060	SBP	0.000	0.000	0.000	0.878	0.000	0.000	0.000	0.113	0.000	0.290	0.000	0.000	0.000	0.448	0.000	0.00	0.00	0.00	2.68	0.00	0.00	0.00	0.41	0.00	1.03	0.00	0.00	0.00	1.37	0.00	SBP1	-	-	-
MS.gene010605	NAC	0.000	0.000	0.000	0.000	0.000	0.000	0.733	0.000	0.178	0.000	0.306	0.000	0.000	0.187	1.088	0.00	0.00	0.00	0.00	0.00	0.00	8.17	0.00	2.18	0.00	3.78	0.00	0.00	2.00	11.76	NAC037	-	-	-
MS.gene01061	C2C2-Dof	0.657	0.794	0.612	2.636	0.488	2.912	2.856	2.247	2.837	4.508	3.142	6.437	1.077	4.309	1.193	7.39	8.96	6.45	23.65	5.18	32.11	26.71	23.91	29.18	47.12	32.59	66.08	9.13	38.72	10.81	DOF1.4	-	-	-
MS.gene01062	C2C2-Dof	0.000	0.000	0.000	0.000	0.000	0.000	0.000	0.000	0.000	0.000	0.000	0.000	0.000	0.000	0.000	0.00	0.00	0.00	0.00	0.00	0.00	0.00	0.00	0.00	0.00	0.00	0.00	0.00	0.00	0.00	DOF5.3	-	-	-
MS.gene01070	bHLH	0.000	0.000	0.000	0.000	1.714	2.672	0.000	0.000	0.000	0.308	2.090	1.942	1.659	0.000	0.000	0.00	0.00	0.00	0.00	10.64	17.22	0.00	0.00	0.00	1.88	12.67	11.65	8.22	0.00	0.00	BHLH162	-	-	-
MS.gene010738	PLATZ	0.000	0.000	0.000	0.187	0.000	0.000	0.000	0.000	0.000	0.932	0.000	0.491	0.000	0.000	0.000	0.00	0.00	0.00	1.00	0.00	0.00	0.00	0.00	0.00	5.79	0.00	3.00	0.00	0.00	0.00	--	-	-	-
MS.gene010744	GRAS	0.000	0.000	0.729	0.367	0.667	0.325	1.957	0.371	0.956	1.325	1.735	0.000	0.747	1.758	0.275	0.00	0.00	19.04	8.17	17.56	8.88	45.38	9.80	24.38	34.34	44.62	0.00	15.69	39.18	6.17	SCL6	-	-	-
MS.gene010745	GRAS	2.058	2.355	0.895	1.088	1.119	0.901	2.009	0.653	1.642	0.693	3.101	0.594	2.633	3.956	0.695	57.48	65.95	23.43	24.24	29.52	24.68	46.65	17.26	41.94	17.99	79.86	15.13	55.41	88.28	15.65	SCL6	-	-	-
MS.gene010774	bHLH	1.760	2.356	5.758	0.069	7.047	7.328	3.168	5.158	7.027	2.877	1.302	5.245	0.142	2.943	2.120	32.97	44.25	101.06	1.03	124.69	134.60	49.34	91.40	120.39	50.08	22.50	89.68	2.00	44.05	32.00	UNE10	-	-	-
MS.gene010796	SBP	0.000	0.000	0.000	0.000	0.000	0.000	0.000	0.000	0.043	0.000	0.000	0.000	0.000	0.000	0.000	0.00	0.00	0.00	0.00	0.00	0.00	0.00	0.00	0.48	0.00	0.00	0.00	0.00	0.00	0.00	SPL7	-	-	-
MS.gene010829	AP2-EREBP	0.061	0.000	0.000	0.000	0.130	0.000	0.000	0.388	0.000	0.000	0.000	0.000	0.162	0.000	0.000	0.50	0.00	0.00	0.00	1.00	0.00	0.00	3.00	0.00	0.00	0.00	0.00	1.00	0.00	0.00	ERF034	-	-	-
MS.gene010857	C2C2-GATA	0.000	0.000	0.000	0.000	0.000	0.000	0.000	0.000	0.000	0.000	0.000	0.000	0.000	0.000	0.000	0.00	0.00	0.00	0.00	0.00	0.00	0.00	0.00	0.00	0.00	0.00	0.00	0.00	0.00	0.00	GATA12	-	-	-
MS.gene010874	ARR-B	0.000	0.000	0.000	0.000	0.000	0.000	0.000	0.000	0.000	0.000	0.000	0.000	0.000	0.000	0.000	0.00	0.00	0.00	0.00	0.00	0.00	0.00	0.00	0.00	0.00	0.00	0.00	0.00	0.00	0.00	MYB98	-	-	-
MS.gene010884	ARR-B	0.000	0.000	0.000	0.000	0.000	0.000	0.000	0.000	0.000	0.000	0.000	0.000	0.000	0.000	0.000	0.00	0.00	0.00	0.00	0.00	0.00	0.00	0.00	0.00	0.00	0.00	0.00	0.00	0.00	0.00	MYB98	-	-	-
MS.gene010885	ARR-B	0.000	0.021	0.000	0.000	0.000	0.000	0.000	0.000	0.000	0.000	0.000	0.000	0.000	0.000	0.000	0.00	0.33	0.00	0.00	0.00	0.00	0.00	0.00	0.00	0.00	0.00	0.00	0.00	0.00	0.00	MYB118	-	-	-
MS.gene010889	ARR-B	0.000	0.000	0.000	0.000	0.000	0.000	0.000	0.000	0.000	0.000	0.000	0.000	0.000	0.000	0.000	0.00	0.00	0.00	0.00	0.00	0.00	0.00	0.00	0.00	0.00	0.00	0.00	0.00	0.00	0.00	MYB118	-	-	-
MS.gene010901	ABI3VP1	0.277	0.138	0.000	0.174	0.000	0.000	0.000	0.000	0.454	0.447	0.000	0.000	0.000	0.000	0.000	2.00	1.00	0.00	1.00	0.00	0.00	0.00	0.00	3.00	3.00	0.00	0.00	0.00	0.00	0.00	Os01g0234100	-	-	-
MS.gene010902	ABI3VP1	0.000	0.000	0.000	0.000	0.223	0.000	0.000	0.088	0.000	0.000	0.000	0.182	0.220	0.000	0.206	0.00	0.00	0.00	0.00	2.54	0.00	0.00	1.00	0.00	0.00	0.00	2.00	2.00	0.00	2.00	At1g49475	-	-	-
MS.gene010928	ABI3VP1	0.000	0.000	0.000	0.000	0.000	0.086	0.000	0.179	0.000	0.000	0.000	0.093	0.000	0.000	0.000	0.00	0.00	0.00	0.00	0.00	1.00	0.00	2.00	0.00	0.00	0.00	1.00	0.00	0.00	0.00	At1g49475	-	-	-
MS.gene010931	ABI3VP1	0.000	0.000	0.000	0.000	0.000	0.000	0.000	0.000	0.000	0.000	0.000	0.000	0.000	0.000	0.000	0.00	0.00	0.00	0.00	0.00	0.00	0.00	0.00	0.00	0.00	0.00	0.00	0.00	0.00	0.00	At1g49475	-	-	-
MS.gene010932	ABI3VP1	0.000	0.000	0.000	0.000	0.000	0.000	0.000	0.000	0.000	0.000	0.000	0.000	0.000	0.000	0.000	0.00	0.00	0.00	0.00	0.00	0.00	0.00	0.00	0.00	0.00	0.00	0.00	0.00	0.00	0.00	Os03g0621600	-	-	-
MS.gene010933	ABI3VP1	0.381	0.277	0.000	0.000	0.000	0.000	0.000	0.000	0.000	0.100	0.100	0.000	0.123	0.116	0.345	4.11	3.00	0.00	0.00	0.00	0.00	0.00	0.00	0.00	1.00	1.00	0.00	1.00	1.00	3.00	Os12g0591500	-	-	-
MS.gene010941	ABI3VP1	0.000	0.000	0.000	0.000	0.000	0.000	0.000	0.000	0.000	0.000	0.000	0.000	0.000	0.000	0.000	0.00	0.00	0.00	0.00	0.00	0.00	0.00	0.00	0.00	0.00	0.00	0.00	0.00	0.00	0.00	REM16	-	-	-
MS.gene010944	ABI3VP1	0.000	0.000	0.000	0.000	0.000	0.000	0.000	0.000	0.000	0.000	0.000	0.000	0.000	0.000	0.000	0.00	0.00	0.00	0.00	0.00	0.00	0.00	0.00	0.00	0.00	0.00	0.00	0.00	0.00	0.00	At1g49475	-	-	-
MS.gene010954	ABI3VP1	0.000	0.000	0.103	0.121	0.000	0.000	0.000	0.000	0.000	0.000	0.000	0.000	0.000	0.000	0.000	0.00	0.00	1.00	1.00	0.00	0.00	0.00	0.00	0.00	0.00	0.00	0.00	0.00	0.00	0.00	Os04g0346900	-	-	-
MS.gene010984	FHA	0.103	0.000	0.134	0.191	0.066	0.000	0.247	0.270	0.000	0.228	0.224	0.107	0.202	0.153	0.238	2.78	0.00	3.38	4.10	1.68	0.00	5.53	6.87	0.00	5.69	5.55	2.63	4.10	3.29	5.16	TDP1	-	-	-
MS.gene01099	C2C2-Dof	10.124	8.789	11.467	30.326	55.595	42.358	20.613	29.913	54.767	18.901	19.574	12.967	2.742	7.559	8.652	106.56	92.76	113.08	254.59	552.70	437.12	180.40	297.82	527.17	184.88	190.00	124.57	21.75	63.57	73.38	DOF3.6	-	-	-
MS.gene011104	bZIP	0.109	0.082	0.000	0.403	0.000	0.000	0.000	0.000	0.000	0.000	0.149	0.226	0.000	0.148	0.000	0.79	0.60	0.00	2.33	0.00	0.00	0.00	0.00	0.00	0.00	1.00	1.50	0.00	0.86	0.00	BZIP43	-	-	-
MS.gene01112	TUB	5.842	5.662	16.590	0.628	0.322	3.389	0.000	9.857	2.526	7.158	8.200	6.898	2.335	1.702	0.000	95.02	92.33	252.78	8.14	4.95	54.04	0.00	151.63	37.57	108.19	122.99	102.40	28.61	22.11	0.00	TULP8	-	-	-
MS.gene011125	bHLH	1.135	0.847	0.786	0.192	0.097	0.720	0.184	0.032	0.235	0.462	0.773	0.538	1.167	0.346	0.533	18.50	13.85	12.00	2.50	1.50	11.50	2.50	0.50	3.50	7.00	11.62	8.00	14.34	4.50	7.00	BHLH87	-	-	-
MS.gene011129	ARR-B	1.475	2.237	0.538	2.022	3.693	1.350	5.266	3.650	4.087	4.537	2.863	2.059	2.496	2.559	5.257	44.62	67.86	15.24	48.78	105.49	40.03	132.45	104.43	113.06	127.53	79.85	56.83	56.89	61.85	128.11	ILL1	-	-	-
MS.gene011157	C2C2-Dof	0.000	0.000	0.000	8.740	20.123	0.000	13.720	0.000	17.238	29.107	5.691	16.729	57.504	0.958	19.700	0.00	0.00	0.00	54.83	149.50	0.00	89.73	0.00	124.00	212.77	41.28	120.10	340.84	6.02	124.85	DOF1.7	-	-	-
MS.gene011243	ARR-B	2.816	4.543	0.203	3.326	3.312	1.539	3.299	5.803	4.253	0.789	2.338	1.483	3.245	5.386	4.020	32.64	52.79	2.20	30.74	36.25	17.49	31.79	63.62	45.08	8.50	24.99	15.69	28.34	49.87	37.54	At1g17520	-	-	-
MS.gene011283	Alfin-like	0.000	0.000	0.000	0.000	0.000	0.000	0.000	0.000	0.000	0.391	0.506	0.000	0.000	0.000	0.155	0.00	0.00	0.00	0.00	0.00	0.00	0.00	0.00	0.00	3.55	4.56	0.00	0.00	0.00	1.22	AL4	-	-	-
MS.gene01130	AP2-EREBP	0.000	0.000	0.000	0.000	0.000	0.000	0.000	0.000	0.000	0.000	0.000	0.000	0.000	0.000	0.000	0.00	0.00	0.00	0.00	0.00	0.00	0.00	0.00	0.00	0.00	0.00	0.00	0.00	0.00	0.00	At1g16060	-	-	-
MS.gene011302	ARR-B	13.744	10.750	8.938	13.202	7.693	7.188	8.413	6.133	11.291	11.724	6.966	13.948	13.078	10.667	8.730	350.44	274.83	213.51	268.47	185.27	179.69	178.36	147.92	263.27	277.81	163.79	324.60	251.27	217.30	179.34	TRP4	-	-	-
MS.gene011318	LOB	0.000	0.000	0.000	0.000	0.000	0.000	0.000	0.000	0.000	0.000	0.000	0.000	0.000	0.000	0.000	0.00	0.00	0.00	0.00	0.00	0.00	0.00	0.00	0.00	0.00	0.00	0.00	0.00	0.00	0.00	LOB	-	-	-
MS.gene011320	ARR-B	0.244	0.207	0.389	0.119	0.026	0.075	0.302	0.406	0.347	0.254	0.172	0.482	0.614	0.206	0.819	3.33	2.83	4.97	1.30	0.33	1.00	3.43	5.24	4.33	3.22	2.16	6.00	6.31	2.24	9.00	MYB86	-	-	-
MS.gene011346	bZIP	0.000	0.000	0.000	0.000	0.000	0.000	0.000	0.000	0.000	0.000	0.000	0.000	0.000	0.000	0.000	0.00	0.00	0.00	0.00	0.00	0.00	0.00	0.00	0.00	0.00	0.00	0.00	0.00	0.00	0.00	RF2b	-	-	-
MS.gene011364	TAZ	36.099	37.630	1.454	74.352	35.350	37.338	27.605	36.987	49.836	3.548	33.165	2.220	88.023	47.298	63.120	499.31	521.90	18.84	820.23	461.82	506.34	317.48	483.90	630.37	45.61	423.04	28.03	917.44	522.69	703.44	BT2	-	-	-
MS.gene011371	C3H	10.866	11.938	16.308	11.152	11.312	6.962	11.106	14.567	13.026	17.764	12.677	20.128	13.848	14.724	13.681	236.59	260.63	332.67	193.67	232.64	148.62	201.06	300.00	259.37	359.45	254.55	400.00	227.20	256.14	240.01	At3g48440	-	-	-
MS.gene011425	GRAS	1.139	1.614	0.740	0.972	2.096	1.305	5.323	1.946	2.684	1.596	1.974	1.832	2.643	2.201	3.231	29.38	41.75	17.89	20.00	51.09	33.00	114.19	47.50	63.34	38.26	46.97	43.15	51.39	45.38	67.16	SCL28	-	-	-
MS.gene011429	AP2-EREBP	47.590	35.439	42.933	10.225	25.318	16.354	7.676	14.577	4.609	27.555	20.420	11.223	30.323	13.905	19.558	302.00	225.50	255.25	51.75	151.75	101.75	40.50	87.50	26.75	162.50	119.50	65.00	145.00	70.50	100.00	ERF025	-	-	-
MS.gene011433	AP2-EREBP	40.080	37.428	0.000	14.419	41.269	67.045	0.513	18.478	0.076	0.256	0.577	0.547	60.529	35.566	65.100	345.72	323.72	0.00	99.20	336.22	567.00	3.68	150.76	0.60	2.05	4.59	4.31	393.43	245.11	452.45	DREB1D	-	-	-
MS.gene011446	MADS	0.000	0.000	0.089	0.937	0.000	0.000	0.000	0.000	0.000	0.000	0.000	0.000	0.000	0.000	0.000	0.00	0.00	0.67	6.02	0.00	0.00	0.00	0.00	0.00	0.00	0.00	0.00	0.00	0.00	0.00	AGL19	-	-	-
MS.gene011483	ABI3VP1	0.000	0.058	0.000	0.000	0.000	0.000	0.000	0.000	0.000	0.000	0.063	0.000	0.000	0.000	0.054	0.00	1.00	0.00	0.00	0.00	0.00	0.00	0.00	0.00	0.00	1.00	0.00	0.00	0.00	0.75	At5g58280	-	-	-
MS.gene011502	NAC	0.000	0.497	0.304	0.000	0.301	0.000	0.175	0.188	0.373	0.536	0.077	0.000	0.661	0.623	0.530	0.00	7.00	4.00	0.00	4.00	0.00	2.05	2.50	4.80	7.00	1.00	0.00	7.00	7.00	6.00	NAC007	-	-	-
MS.gene011503	C2C2-YABBY	0.000	0.000	0.000	0.000	0.000	0.000	0.000	0.000	0.000	0.000	0.000	0.000	0.000	0.000	0.000	0.00	0.00	0.00	0.00	0.00	0.00	0.00	0.00	0.00	0.00	0.00	0.00	0.00	0.00	0.00	YAB1	-	-	-
MS.gene011548	ARR-B	0.000	0.247	0.076	0.044	0.000	0.036	0.000	0.000	0.000	0.000	0.000	0.000	0.000	0.000	0.000	0.00	1.75	0.50	0.25	0.00	0.25	0.00	0.00	0.00	0.00	0.00	0.00	0.00	0.00	0.00	MYB4	-	-	-
MS.gene011550	AP2-EREBP	0.132	0.000	0.000	0.000	0.000	0.000	0.000	0.093	0.144	0.047	0.000	0.192	0.117	0.054	0.000	1.00	0.00	0.00	0.00	0.00	0.00	0.00	0.67	1.00	0.33	0.00	1.33	0.67	0.33	0.00	ERF039	-	-	-
MS.gene011554	ARR-B	0.000	0.000	0.000	0.000	0.000	0.000	0.000	0.000	0.000	0.000	0.000	0.795	0.000	0.000	0.000	0.00	0.00	0.00	0.00	0.00	0.00	0.00	0.00	0.00	0.00	0.00	8.77	0.00	0.00	0.00	MYBS3	-	-	-
MS.gene011555	ARR-B	0.000	0.000	0.000	0.000	0.000	0.000	0.000	0.000	0.000	0.000	0.000	0.000	0.000	0.000	0.000	0.00	0.00	0.00	0.00	0.00	0.00	0.00	0.00	0.00	0.00	0.00	0.00	0.00	0.00	0.00	MYBS3	-	-	-
MS.gene011565	AP2-EREBP	14.184	25.354	35.564	30.676	19.564	93.529	32.611	75.179	34.240	176.761	121.699	202.436	97.747	103.365	96.786	165.47	296.58	388.69	285.42	215.56	1069.73	316.32	829.56	365.28	1916.28	1309.27	2155.41	859.25	963.41	909.73	ERF6	-	-	-
MS.gene011566	AP2-EREBP	55.552	45.597	33.102	26.214	46.273	112.200	112.458	53.915	67.525	120.815	70.353	136.078	96.021	127.668	34.764	468.63	385.69	261.62	176.37	368.69	927.97	788.80	430.20	520.92	947.13	547.32	1047.72	610.38	860.47	236.29	ERF5	-	-	-
MS.gene011567	AP2-EREBP	132.385	124.569	120.734	52.101	109.443	99.655	39.470	93.679	35.642	115.527	123.596	83.923	69.683	74.802	92.184	1353.21	1276.78	1156.22	424.76	1056.62	998.71	335.46	905.74	333.17	1097.42	1165.09	782.96	536.73	610.89	759.22	ERF1A	-	-	-
MS.gene011577	C2C2-GATA	1.261	1.308	0.000	0.000	1.068	1.324	0.000	0.000	1.103	0.209	0.729	0.000	0.000	0.000	1.343	26.25	27.31	0.00	0.00	21.00	27.03	0.00	0.00	21.00	4.04	14.00	0.00	0.00	0.00	22.53	GATA26	-	-	-
MS.gene011599	LOB	0.000	0.000	0.000	0.000	0.000	0.000	0.000	0.000	0.000	0.180	0.000	0.000	0.000	0.000	0.000	0.00	0.00	0.00	0.00	0.00	0.00	0.00	0.00	0.00	1.00	0.00	0.00	0.00	0.00	0.00	LBD27	-	-	-
MS.gene011630	ARR-B	1.952	1.989	2.645	0.845	1.480	3.016	3.094	0.000	4.194	0.461	0.965	3.203	0.421	0.000	0.000	43.53	44.48	55.28	15.04	31.18	65.96	57.38	0.00	85.55	9.56	19.86	65.20	7.08	0.00	0.00	APRR2	-	-	-
MS.gene011645	NAC	0.000	0.000	0.000	0.000	0.087	0.000	0.000	0.087	0.000	0.000	0.000	0.000	0.109	0.206	0.000	0.00	0.00	0.00	0.00	1.00	0.00	0.00	1.00	0.00	0.00	0.00	0.00	1.00	2.00	0.00	NAC071	-	-	-
MS.gene011661	bHLH	0.000	0.075	0.000	0.000	0.000	0.000	0.000	0.000	0.000	0.000	0.000	0.000	0.000	0.000	0.186	0.00	1.00	0.00	0.00	0.00	0.00	0.00	0.00	0.00	0.00	0.00	0.00	0.00	0.00	2.00	BHLH19	-	-	-
MS.gene011662	bHLH	0.000	0.000	0.000	0.000	0.000	0.000	0.000	0.000	0.000	0.000	0.000	0.000	0.000	0.000	0.000	0.00	0.00	0.00	0.00	0.00	0.00	0.00	0.00	0.00	0.00	0.00	0.00	0.00	0.00	0.00	BHLH19	-	-	-
MS.gene011665	bHLH	0.000	0.000	0.674	0.000	0.000	0.000	0.000	0.000	0.000	0.000	0.000	0.039	0.000	0.000	0.000	0.00	0.00	5.90	0.00	0.00	0.00	0.00	0.00	0.00	0.00	0.00	0.33	0.00	0.00	0.00	BHLH25	-	-	-
MS.gene011666	bHLH	0.000	0.000	0.000	0.000	0.000	0.000	0.000	0.000	0.000	0.000	0.002	0.000	0.000	0.000	0.000	0.00	0.00	0.00	0.00	0.00	0.00	0.00	0.00	0.00	0.00	0.02	0.00	0.00	0.00	0.00	BHLH18	-	-	-
MS.gene011667	bHLH	0.000	0.000	0.000	0.000	0.000	0.000	0.000	0.000	0.000	0.000	0.000	0.000	0.000	0.000	0.000	0.00	0.00	0.00	0.00	0.00	0.00	0.00	0.00	0.00	0.00	0.00	0.00	0.00	0.00	0.00	BHLH25	-	-	-
MS.gene011668	bHLH	0.000	0.000	0.000	0.000	0.000	0.000	0.000	0.000	0.000	0.000	0.000	0.000	0.000	0.000	0.000	0.00	0.00	0.00	0.00	0.00	0.00	0.00	0.00	0.00	0.00	0.00	0.00	0.00	0.00	0.00	BHLH25	-	-	-
MS.gene011671	bHLH	0.000	0.282	0.000	0.000	0.123	1.366	0.000	0.167	0.000	0.000	0.427	0.000	0.230	0.000	0.391	0.00	3.59	0.00	0.00	1.48	17.00	0.00	2.00	0.00	0.00	5.00	0.00	2.20	0.00	4.00	BHLH25	-	-	-
MS.gene011691	AP2-EREBP	2.059	1.558	2.980	0.595	2.076	1.483	3.105	2.126	1.185	1.880	0.873	2.682	1.579	3.541	2.759	75.75	57.47	102.69	17.45	72.11	53.47	94.98	73.97	39.86	64.27	29.62	90.04	43.76	104.07	81.77	ANT	-	-	-
MS.gene011692	AP2-EREBP	1.117	1.282	0.006	0.000	0.475	0.113	0.798	0.711	1.850	0.517	0.678	0.597	1.727	0.358	0.912	27.92	32.14	0.13	0.00	11.22	2.76	16.60	16.81	42.29	12.02	15.64	13.63	32.53	7.16	18.38	ANT	-	-	-
MS.gene011696	bZIP	0.301	0.000	0.000	0.000	1.349	0.920	0.271	0.000	1.296	0.777	0.000	0.400	0.066	0.000	0.000	2.00	0.00	0.00	0.00	8.47	6.00	1.50	0.00	7.88	4.80	0.00	2.43	0.33	0.00	0.00	--	-	-	-
MS.gene01170	CAMTA	0.000	0.000	8.758	9.283	3.199	0.000	2.822	2.667	7.021	0.000	3.710	0.000	0.000	0.000	8.242	0.00	0.00	324.26	292.60	119.41	0.00	92.73	99.71	253.75	0.00	135.22	0.00	0.00	0.00	262.45	CAMTA2	-	-	-
MS.gene011713	ARR-B	0.000	0.000	0.000	0.000	0.000	0.000	0.000	0.000	0.000	0.000	0.312	0.000	1.256	0.000	0.000	0.00	0.00	0.00	0.00	0.00	0.00	0.00	0.00	0.00	0.00	3.37	0.00	11.08	0.00	0.00	SMH6	-	-	-
MS.gene011717	GRAS	0.000	0.052	0.000	0.097	0.077	0.053	0.000	0.327	0.550	0.067	0.168	0.000	0.410	0.000	0.128	0.00	1.02	0.00	1.50	1.42	1.00	0.00	6.00	9.77	1.20	3.00	0.00	6.00	0.00	2.00	SHR	-	-	-
MS.gene011734	LOB	66.491	36.927	37.942	73.132	51.359	23.691	42.335	42.134	58.496	34.357	32.928	21.446	13.944	32.472	39.156	591.23	329.24	316.08	518.64	431.33	206.53	313.00	354.37	475.66	283.90	270.01	174.05	93.43	230.69	280.53	LBD39	-	-	-
MS.gene011735	GRAS	0.059	0.078	0.126	0.000	0.000	0.000	0.000	0.000	0.043	0.000	0.000	0.000	0.000	0.000	0.000	1.00	1.33	2.00	0.00	0.00	0.00	0.00	0.00	0.67	0.00	0.00	0.00	0.00	0.00	0.00	SCL32	-	-	-
MS.gene011771	ARR-B	0.000	0.000	3.038	0.000	8.639	10.097	0.153	0.000	0.000	7.556	0.133	0.420	0.000	0.838	0.152	0.00	0.00	30.18	0.00	86.51	104.95	1.35	0.00	0.00	74.44	1.30	4.06	0.00	7.10	1.30	MYB73	-	-	-
MS.gene011781	WRKY	48.771	40.557	44.755	36.520	66.036	67.629	27.424	42.724	31.785	73.324	72.197	52.148	77.143	81.090	81.818	626.40	522.32	538.54	374.10	801.08	851.60	292.87	519.04	373.33	875.18	855.15	611.30	746.61	832.11	846.69	WRKY15	-	-	-
MS.gene011791	AP2-EREBP	8.606	8.581	8.232	3.198	4.068	3.800	12.189	14.489	6.053	12.119	11.283	17.709	13.054	12.037	11.975	169.72	169.69	152.10	50.31	75.77	73.47	199.87	270.29	109.16	222.11	205.20	318.76	193.99	189.67	190.29	AP2	-	-	-
MS.gene011809	AP2-EREBP	0.000	0.000	0.000	0.000	0.000	0.000	0.000	0.000	0.000	0.000	0.000	0.000	0.000	0.000	0.000	0.00	0.00	0.00	0.00	0.00	0.00	0.00	0.00	0.00	0.00	0.00	0.00	0.00	0.00	0.00	ERF.C.3	Environmental Information Processing;Environmental Information Processing	Signal transduction;Signal transduction	K14516;K14516
MS.gene011816	bHLH	0.000	0.000	0.000	0.000	0.000	0.000	0.000	0.000	0.000	0.000	0.000	0.000	0.000	0.000	0.000	0.00	0.00	0.00	0.00	0.00	0.00	0.00	0.00	0.00	0.00	0.00	0.00	0.00	0.00	0.00	HEC2	-	-	-
MS.gene011819	FHA	4.527	3.811	6.968	70.395	33.385	14.700	16.446	21.078	30.811	20.256	16.120	10.680	11.550	11.873	4.317	104.93	88.57	151.31	1301.42	730.89	334.07	316.96	462.14	653.11	436.33	344.58	225.95	201.74	219.89	80.62	ABA2	Metabolism;Metabolism;Metabolism	Global and overview maps;Global and overview maps;Metabolism of terpenoids and polyketides	K09838;K09838;K09838
MS.gene011821	HSF	0.987	0.562	0.050	0.000	0.525	0.465	0.000	6.348	0.482	0.410	0.000	0.563	0.312	0.873	1.850	10.50	6.00	0.50	0.00	5.28	4.85	0.00	63.89	4.69	4.05	0.00	5.47	2.50	7.42	15.86	HSF24	-	-	-
MS.gene011822	AP2-EREBP	0.000	0.000	0.000	0.000	0.000	0.000	0.000	0.000	0.000	0.000	0.000	0.000	0.000	0.000	0.000	0.00	0.00	0.00	0.00	0.00	0.00	0.00	0.00	0.00	0.00	0.00	0.00	0.00	0.00	0.00	ERF109	-	-	-
MS.gene011824	ABI3VP1	1.494	1.564	2.406	0.483	1.373	1.060	1.986	2.852	2.167	1.087	2.627	2.835	1.973	1.585	2.802	27.13	28.48	40.94	7.00	23.55	18.87	30.00	49.00	36.00	18.34	44.00	47.00	27.00	23.00	41.00	Os01g0234100	-	-	-
MS.gene011857	LOB	0.000	0.000	0.000	0.000	0.000	0.000	0.000	0.000	0.000	0.000	0.105	0.000	0.000	0.000	0.000	0.00	0.00	0.00	0.00	0.00	0.00	0.00	0.00	0.00	0.00	1.00	0.00	0.00	0.00	0.00	LBD36	-	-	-
MS.gene011858	LOB	0.000	0.000	0.000	0.000	0.000	0.000	0.000	0.000	0.000	0.858	0.000	0.218	0.132	0.062	0.000	0.00	0.00	0.00	0.00	0.00	0.00	0.00	0.00	0.00	8.00	0.00	2.00	1.00	0.50	0.00	AS2	-	-	-
MS.gene011859	LOB	0.000	0.000	0.000	0.000	0.000	0.000	0.000	0.000	0.000	0.000	0.000	0.000	0.000	0.000	0.000	0.00	0.00	0.00	0.00	0.00	0.00	0.00	0.00	0.00	0.00	0.00	0.00	0.00	0.00	0.00	LBD36	-	-	-
MS.gene011880	C2C2-Dof	2.821	2.700	2.525	4.167	1.250	1.316	1.355	6.032	2.721	3.190	3.024	7.921	2.758	4.324	1.981	37.84	36.32	31.73	44.58	15.84	17.31	15.11	76.53	33.38	39.76	37.41	96.97	27.88	46.34	21.41	DOF5.3	-	-	-
MS.gene011883	FAR1	0.000	0.000	0.000	0.000	0.000	0.000	0.024	0.000	0.000	0.041	0.000	0.034	0.000	0.173	0.000	0.00	0.00	0.00	0.00	0.00	0.00	0.50	0.00	0.00	0.93	0.00	0.76	0.00	3.40	0.00	FRS5	-	-	-
MS.gene011887	C2C2-Dof	0.000	0.000	0.000	0.000	0.185	0.431	0.000	1.360	0.000	0.000	1.353	1.179	6.502	0.000	0.000	0.00	0.00	0.00	0.00	1.62	3.92	0.00	11.93	0.00	0.00	11.57	9.98	45.43	0.00	0.00	DOF3.4	-	-	-
MS.gene011915	LIM	5.281	5.258	9.144	16.098	15.738	2.514	12.345	7.759	14.304	5.862	3.043	4.646	5.040	11.059	9.727	107.57	107.39	174.49	261.51	302.75	50.20	209.07	149.47	266.42	110.95	57.16	86.36	77.36	179.96	159.62	DAR1	-	-	-
MS.gene011937	ARR-B	0.000	0.000	0.000	0.000	0.000	0.000	0.000	0.000	0.000	0.000	0.000	0.000	0.000	0.000	0.000	0.00	0.00	0.00	0.00	0.00	0.00	0.00	0.00	0.00	0.00	0.00	0.00	0.00	0.00	0.00	--	-	-	-
MS.gene011938	bZIP	0.000	0.000	0.000	0.000	0.000	0.000	0.000	0.000	0.000	0.000	1.097	0.000	0.000	0.000	0.000	0.00	0.00	0.00	0.00	0.00	0.00	0.00	0.00	0.00	0.00	13.11	0.00	0.00	0.00	0.00	CPRF3	-	-	-
MS.gene011939	GRAS	46.381	55.487	39.326	55.182	66.551	50.739	82.343	55.356	73.976	32.114	41.534	30.381	29.700	49.771	39.792	957.00	1148.00	760.22	908.11	1296.97	1026.43	1412.70	1080.38	1395.86	615.79	790.32	572.15	461.78	820.49	661.54	SCL15	-	-	-
MS.gene011956	ARR-B	0.000	0.000	0.000	0.000	0.000	0.000	0.000	0.000	0.000	0.000	0.000	0.000	0.000	0.000	0.000	0.00	0.00	0.00	0.00	0.00	0.00	0.00	0.00	0.00	0.00	0.00	0.00	0.00	0.00	0.00	At1g32220	-	-	-
MS.gene011961	ARR-B	0.000	0.000	0.000	0.000	0.000	0.000	0.000	0.000	0.000	0.088	0.000	0.000	0.000	0.000	0.201	0.00	0.00	0.00	0.00	0.00	0.00	0.00	0.00	0.00	1.01	0.00	0.00	0.00	0.00	2.00	At1g32220	-	-	-
MS.gene011983	TUB	0.000	0.080	0.000	0.000	0.112	0.000	0.103	0.038	0.000	0.165	0.122	0.061	0.000	0.000	0.209	0.00	3.00	0.00	0.00	3.98	0.00	3.20	1.35	0.00	5.74	4.20	2.10	0.00	0.00	6.31	VPS39	-	-	-
MS.gene011984	TUB	0.087	0.173	0.000	0.000	0.092	0.000	4.350	0.000	7.862	0.000	0.000	0.000	0.000	0.000	3.520	1.00	2.00	0.00	0.00	1.00	0.00	41.78	0.00	83.05	0.00	0.00	0.00	0.00	0.00	32.76	TULP5	-	-	-
MS.gene011985	TUB	0.000	0.000	0.000	0.000	0.000	0.000	0.000	0.000	0.000	0.000	0.000	0.000	0.000	0.000	0.000	0.00	0.00	0.00	0.00	0.00	0.00	0.00	0.00	0.00	0.00	0.00	0.00	0.00	0.00	0.00	TULP2	-	-	-
MS.gene011986	TUB	0.000	0.000	0.000	0.000	0.000	0.000	0.000	0.000	0.000	0.000	0.000	0.000	0.000	0.000	0.000	0.00	0.00	0.00	0.00	0.00	0.00	0.00	0.00	0.00	0.00	0.00	0.00	0.00	0.00	0.00	TULP2	-	-	-
MS.gene011989	TUB	0.000	0.000	0.000	0.000	0.000	0.000	0.000	0.000	0.000	0.000	0.000	0.000	0.000	0.000	0.000	0.00	0.00	0.00	0.00	0.00	0.00	0.00	0.00	0.00	0.00	0.00	0.00	0.00	0.00	0.00	TULP2	-	-	-
MS.gene011997	C2C2-GATA	0.056	0.056	0.000	0.070	0.000	0.000	0.000	0.000	0.000	0.000	0.000	0.000	0.000	0.140	0.000	0.50	0.50	0.00	0.50	0.00	0.00	0.00	0.00	0.00	0.00	0.00	0.00	0.00	1.00	0.00	GATA20	-	-	-
MS.gene012024	TUB	3.777	3.756	14.132	0.000	10.514	8.301	1.208	9.669	0.957	18.787	2.778	0.000	5.124	4.106	10.346	59.27	59.10	207.79	0.00	155.84	127.73	15.76	143.53	13.73	274.00	40.20	0.00	60.59	51.48	130.82	TULP5	-	-	-
MS.gene012055	ARR-B	0.000	0.000	0.000	0.000	0.000	0.000	0.000	0.000	0.000	0.000	0.000	0.000	0.000	0.000	0.000	0.00	0.00	0.00	0.00	0.00	0.00	0.00	0.00	0.00	0.00	0.00	0.00	0.00	0.00	0.00	KUA1	-	-	-
MS.gene012066	SRS	2.016	1.016	0.548	0.206	0.689	1.007	0.117	0.668	0.581	1.607	0.540	0.866	1.778	0.839	1.102	26.05	13.16	6.63	2.12	8.41	12.75	1.26	8.16	6.87	19.29	6.43	10.21	17.31	8.66	11.47	SHI	-	-	-
MS.gene012076	FHA	0.438	0.663	0.318	1.188	2.106	0.305	0.584	0.499	0.708	0.802	1.153	0.479	0.406	0.686	0.928	12.43	18.87	8.45	26.89	56.46	8.48	13.78	13.40	18.38	21.16	30.19	12.40	8.68	15.56	21.23	--	-	-	-
MS.gene012081	C2C2-GATA	1.061	1.539	0.291	1.365	0.288	0.357	0.546	2.284	1.290	0.000	0.748	0.391	0.240	1.547	0.998	11.69	17.00	3.00	12.00	3.00	3.86	5.00	23.81	13.00	0.00	7.60	3.93	1.99	13.62	8.86	GATA5	-	-	-
MS.gene012092	NAC	0.000	0.229	0.000	0.000	0.000	0.078	0.000	0.000	0.000	0.082	0.000	0.000	0.000	0.000	0.000	0.00	3.00	0.00	0.00	0.00	1.00	0.00	0.00	0.00	1.00	0.00	0.00	0.00	0.00	0.00	NAC037	-	-	-
MS.gene012116	CSD	8.339	9.277	34.326	18.066	16.440	5.140	17.125	10.401	18.553	8.565	15.712	16.606	11.886	12.982	6.448	86.82	96.85	334.84	150.02	161.67	52.47	148.25	102.43	176.65	82.87	150.86	157.80	93.25	107.99	54.09	GRP-2	-	-	-
MS.gene012129	ARR-B	0.570	1.420	0.194	0.594	1.099	3.177	1.576	0.689	2.567	1.000	0.391	0.623	0.377	1.140	0.967	25.42	63.54	8.10	21.15	46.29	138.94	58.47	29.06	104.73	41.47	16.08	25.36	12.67	40.65	34.75	AHK1	-	-	-
MS.gene012186	ARF	25.803	26.319	18.058	15.458	32.596	31.068	12.372	19.112	22.397	25.591	16.411	28.749	25.596	13.760	35.430	1115.82	1141.21	731.60	533.14	1331.31	1317.18	444.86	781.75	885.68	1028.40	654.47	1134.65	834.05	475.39	1234.45	ARF7	-	-	-
MS.gene012193	Tify	0.000	0.000	0.000	0.000	0.000	0.000	0.000	0.000	0.000	0.000	0.000	0.000	0.000	0.000	0.000	0.00	0.00	0.00	0.00	0.00	0.00	0.00	0.00	0.00	0.00	0.00	0.00	0.00	0.00	0.00	TI11D	Environmental Information Processing	Signal transduction	K13464
MS.gene012194	Tify	86.614	73.512	66.269	63.589	82.537	68.147	45.565	57.820	60.873	73.270	83.099	74.323	74.523	99.294	78.008	678.00	577.00	486.00	397.00	610.23	523.00	296.57	428.11	435.76	533.00	599.88	531.00	439.58	621.00	492.00	TIFY10A	Environmental Information Processing	Signal transduction	K13464
MS.gene012219	GRF	0.373	0.231	0.228	0.290	0.471	0.254	0.813	0.545	1.011	0.383	0.771	0.604	0.425	0.579	0.375	5.25	3.25	3.00	3.25	6.25	3.50	9.50	7.25	13.00	5.00	10.00	7.75	4.50	6.50	4.25	GRF3	-	-	-
MS.gene012221	ARR-B	0.085	0.341	0.000	0.035	0.372	0.044	0.617	0.413	0.607	0.736	0.139	0.881	0.567	0.749	0.424	1.00	4.00	0.00	0.33	4.11	0.50	6.00	4.57	6.50	8.00	1.50	9.41	5.00	7.00	4.00	MYB123	-	-	-
MS.gene012268	HSF	10.038	9.967	0.460	19.746	26.409	21.050	6.082	0.719	7.744	14.294	9.303	20.865	5.810	13.440	4.498	160.97	160.26	6.91	252.54	399.99	330.94	81.09	10.90	113.56	213.01	137.58	305.38	70.21	172.19	58.12	HSFA2B	-	-	-
MS.gene012289	C2C2-GATA	0.219	0.218	0.263	2.364	1.426	0.552	0.887	0.000	2.044	0.565	0.559	0.000	0.000	0.393	0.000	2.67	2.67	3.00	23.00	16.43	6.60	9.00	0.00	22.80	6.40	6.29	0.00	0.00	3.83	0.00	GATA22	-	-	-
MS.gene012313	WRKY	26.121	37.972	0.000	11.001	16.074	18.946	0.000	2.978	0.000	2.984	15.494	6.530	0.000	9.406	0.000	107.86	157.22	0.00	36.23	62.69	76.70	0.00	11.63	0.00	11.45	59.00	24.61	0.00	31.03	0.00	WRKY11	-	-	-
MS.gene012320	MADS	0.000	0.151	0.581	0.000	0.053	0.000	0.000	0.320	0.083	0.081	0.082	0.000	0.000	0.000	0.094	0.00	1.00	3.60	0.00	0.33	0.00	0.00	2.00	0.50	0.50	0.50	0.00	0.00	0.00	0.50	AGL62	-	-	-
MS.gene012342	C2C2-CO-like	0.925	0.529	0.382	0.276	0.042	0.394	0.564	0.000	1.445	1.207	0.594	0.000	0.000	1.701	0.000	6.82	3.91	2.64	1.62	0.29	2.85	3.46	0.00	9.74	8.27	4.04	0.00	0.00	10.02	0.00	CIA2	-	-	-
MS.gene012343	C2C2-CO-like	0.925	0.529	0.382	0.276	0.042	0.394	0.564	0.000	1.445	1.207	0.594	0.000	0.000	1.701	0.000	6.82	3.91	2.64	1.62	0.29	2.85	3.46	0.00	9.74	8.27	4.04	0.00	0.00	10.02	0.00	CIA2	-	-	-
MS.gene012344	C2C2-CO-like	0.000	0.000	0.000	0.000	0.000	0.000	0.000	0.000	0.000	0.000	0.000	0.000	0.000	0.000	0.000	0.00	0.00	0.00	0.00	0.00	0.00	0.00	0.00	0.00	0.00	0.00	0.00	0.00	0.00	0.00	CIA2	-	-	-
MS.gene012345	C2C2-CO-like	0.000	0.000	0.000	0.000	0.000	0.000	0.000	3.695	0.000	0.000	0.000	3.226	2.382	0.000	0.000	0.00	0.00	0.00	0.00	0.00	0.00	0.00	26.03	0.00	0.00	0.00	21.93	13.37	0.00	0.00	CIA2	-	-	-
MS.gene012380	AP2-EREBP	0.527	0.000	1.132	0.111	0.328	0.000	1.193	1.069	0.642	0.948	1.416	1.174	0.737	0.360	0.664	8.21	0.00	16.53	1.38	4.83	0.00	15.46	15.75	9.14	13.73	20.34	16.70	8.65	4.48	8.34	AIL5	-	-	-
MS.gene012395	ARR-B	0.000	0.000	0.000	0.000	0.000	0.000	0.000	0.000	0.000	0.000	0.000	0.000	0.000	0.000	0.000	0.00	0.00	0.00	0.00	0.00	0.00	0.00	0.00	0.00	0.00	0.00	0.00	0.00	0.00	0.00	MYB101	-	-	-
MS.gene012417	ARR-B	0.000	0.000	0.000	0.000	0.000	0.000	0.000	0.000	0.000	0.000	0.000	0.000	0.033	0.000	0.000	0.00	0.00	0.00	0.00	0.00	0.00	0.00	0.00	0.00	0.00	0.00	0.00	0.33	0.00	0.00	MYB36	-	-	-
MS.gene012430	C2C2-CO-like	124.741	128.278	92.831	151.353	137.041	192.254	213.723	136.599	151.280	146.481	126.695	102.157	138.961	96.689	99.608	1787.00	1842.66	1245.93	1729.32	1854.25	2700.26	2545.76	1850.97	1981.87	1950.11	1673.80	1335.71	1500.08	1106.67	1149.73	COL5	-	-	-
MS.gene012491	AP2-EREBP	0.000	0.000	0.000	0.000	0.000	0.000	0.000	0.000	0.000	0.000	0.000	0.000	0.000	0.000	0.000	0.00	0.00	0.00	0.00	0.00	0.00	0.00	0.00	0.00	0.00	0.00	0.00	0.00	0.00	0.00	At1g16060	-	-	-
MS.gene012558	WRKY	5.679	4.946	8.107	4.832	4.316	3.848	4.171	4.503	4.669	5.456	6.477	5.811	5.020	6.270	5.614	112.00	97.80	149.80	76.00	80.40	74.40	68.40	84.00	84.20	100.00	117.80	104.60	74.60	98.80	89.20	WRKY32	-	-	-
MS.gene012560	WRKY	5.679	4.946	8.107	4.832	4.316	3.848	4.171	4.503	4.669	5.456	6.477	5.811	5.020	6.270	5.614	112.00	97.80	149.80	76.00	80.40	74.40	68.40	84.00	84.20	100.00	117.80	104.60	74.60	98.80	89.20	WRKY32	-	-	-
MS.gene012581	bHLH	13.110	14.213	13.656	20.446	14.949	19.540	15.865	19.688	13.845	10.985	10.752	10.604	8.625	17.672	12.999	197.78	215.00	193.00	246.00	213.00	289.00	199.00	280.93	191.00	154.00	149.58	146.00	98.05	213.00	158.00	BHLH66	-	-	-
MS.gene012598	ARR-B	0.000	0.000	0.000	0.000	0.000	0.000	0.000	0.000	0.000	0.000	0.000	0.000	0.000	0.000	0.000	0.00	0.00	0.00	0.00	0.00	0.00	0.00	0.00	0.00	0.00	0.00	0.00	0.00	0.00	0.00	RR24	-	-	-
MS.gene012599	ARR-B	0.000	0.000	0.000	0.000	0.000	0.000	0.000	0.182	0.000	0.000	0.000	0.000	0.000	0.000	0.000	0.00	0.00	0.00	0.00	0.00	0.00	0.00	4.00	0.00	0.00	0.00	0.00	0.00	0.00	0.00	RR24	Environmental Information Processing	Signal transduction	K14491
MS.gene012600	ARR-B	0.000	0.000	0.000	0.000	0.000	0.000	0.000	0.000	0.000	0.000	0.000	0.000	0.000	0.000	0.000	0.00	0.00	0.00	0.00	0.00	0.00	0.00	0.00	0.00	0.00	0.00	0.00	0.00	0.00	0.00	RR24	-	-	-
MS.gene01262	bHLH	0.409	0.000	0.238	0.280	0.275	0.000	1.043	0.079	0.163	0.000	0.000	0.489	0.025	0.031	0.000	5.50	0.00	3.00	3.00	3.50	0.00	11.67	1.00	2.00	0.00	0.00	6.00	0.25	0.33	0.00	BHLH25	-	-	-
MS.gene012661	WRKY	0.000	0.273	0.000	0.000	0.000	0.000	0.000	0.683	0.096	0.114	1.789	0.610	0.000	0.566	0.394	0.00	5.15	0.00	0.00	0.00	0.00	0.00	12.17	1.66	2.00	31.09	10.50	0.00	8.52	5.99	WRKY6	-	-	-
MS.gene012711	GRAS	0.000	0.000	0.000	28.072	0.494	151.958	375.932	0.000	58.850	0.464	216.308	0.740	176.609	46.749	136.991	0.00	0.00	0.00	461.98	9.62	3074.06	6449.62	0.00	1110.45	8.90	4116.00	13.93	2745.94	770.68	2277.47	SCL13	-	-	-
MS.gene012772	FAR1	0.000	0.000	0.000	0.000	0.000	0.000	0.000	0.000	0.000	0.000	0.000	0.000	0.000	0.000	0.000	0.00	0.00	0.00	0.00	0.00	0.00	0.00	0.00	0.00	0.00	0.00	0.00	0.00	0.00	0.00	FAR1	-	-	-
MS.gene012781	NAC	0.852	0.845	0.780	0.362	0.387	0.141	0.439	1.047	0.897	0.694	0.406	0.936	0.994	0.578	0.931	13.30	13.23	11.41	4.51	5.71	2.16	5.70	15.46	12.81	10.07	5.85	13.34	11.70	7.21	11.71	NAC035	-	-	-
MS.gene012784	Alfin-like	0.000	0.000	0.000	0.000	0.000	0.000	2.249	0.000	0.000	0.000	0.000	0.000	0.000	0.000	0.000	0.00	0.00	0.00	0.00	0.00	0.00	18.33	0.00	0.00	0.00	0.00	0.00	0.00	0.00	0.00	ALFIN-1	-	-	-
MS.gene012789	zf-HD	1.277	0.641	0.000	0.776	0.394	0.602	1.985	1.578	0.358	0.400	0.237	1.073	0.000	0.906	1.043	17.86	8.99	0.00	8.65	5.21	8.25	23.08	20.87	4.58	5.20	3.06	13.69	0.00	10.12	11.75	ZHD3	-	-	-
MS.gene012816	ARR-B	0.270	0.180	0.192	0.113	0.000	0.000	0.000	0.095	0.099	0.000	0.000	0.000	0.000	0.000	0.000	1.50	1.00	1.00	0.50	0.00	0.00	0.00	0.50	0.50	0.00	0.00	0.00	0.00	0.00	0.00	KUA1	-	-	-
MS.gene012836	C3H	11.876	11.085	22.411	20.738	12.439	22.789	9.255	3.991	6.026	15.335	12.229	8.848	8.416	17.718	11.279	125.00	117.00	221.00	174.10	123.66	235.18	81.00	39.73	58.00	150.00	118.71	85.00	66.75	149.00	95.66	At2g25900	-	-	-
MS.gene012849	AP2-EREBP	0.707	0.549	0.000	0.308	0.427	0.155	0.000	0.666	0.098	0.427	0.000	0.714	0.000	0.000	0.254	17.28	13.44	0.00	6.00	9.85	3.71	0.00	15.40	2.18	9.69	0.00	15.93	0.00	0.00	5.01	ANT	-	-	-
MS.gene012859	BSD	3.981	3.959	9.573	4.102	7.078	15.292	3.659	5.623	1.804	13.340	5.336	7.402	11.933	2.080	12.914	63.23	63.05	142.45	51.96	106.19	238.14	48.33	84.48	26.20	196.91	78.16	107.31	142.83	26.39	165.27	--	-	-	-
MS.gene01287	GeBP	1.244	0.955	0.000	0.249	1.140	1.143	0.449	1.227	3.346	2.077	0.277	2.179	3.001	4.600	0.887	19.99	15.39	0.00	3.19	17.30	18.02	6.00	18.66	49.18	31.03	4.11	31.96	36.35	59.07	11.49	At1g61730	-	-	-
MS.gene012881	bHLH	0.167	0.000	0.000	0.000	0.000	0.000	0.200	0.176	0.091	0.000	0.090	0.365	0.111	0.000	0.103	2.00	0.00	0.00	0.00	0.00	0.00	2.00	2.00	1.00	0.00	1.00	4.00	1.00	0.00	1.00	BHLH84	-	-	-
MS.gene012913	ARR-B	15.363	11.917	5.770	7.669	3.765	1.451	4.961	4.963	5.911	2.143	3.239	7.325	3.398	9.614	2.648	108.00	84.00	38.00	43.00	25.00	10.00	29.00	33.00	38.00	14.00	21.00	47.00	18.00	54.00	15.00	RR22	Environmental Information Processing	Signal transduction	K14491
MS.gene012914	ARR-B	0.179	0.044	0.336	0.000	0.143	0.000	0.054	0.000	0.000	0.000	0.000	0.000	0.000	0.113	0.000	1.33	0.33	2.33	0.00	1.00	0.00	0.33	0.00	0.00	0.00	0.00	0.00	0.00	0.67	0.00	RR24	Environmental Information Processing	Signal transduction	K14491
MS.gene012916	ARR-B	0.179	0.044	0.336	0.000	0.143	0.000	0.054	0.000	0.000	0.000	0.000	0.000	0.000	0.113	0.000	1.33	0.33	2.33	0.00	1.00	0.00	0.33	0.00	0.00	0.00	0.00	0.00	0.00	0.67	0.00	RR24	Environmental Information Processing	Signal transduction	K14491
MS.gene012917	MADS	0.000	0.123	0.000	0.000	0.059	0.000	0.025	0.000	0.023	0.029	0.000	0.023	0.027	0.000	0.000	0.00	1.50	0.00	0.00	0.67	0.00	0.25	0.00	0.25	0.33	0.00	0.25	0.25	0.00	0.00	AGL104	-	-	-
MS.gene012945	FAR1	0.056	0.000	0.000	0.000	1.680	0.000	0.000	1.565	0.000	4.194	6.427	11.155	3.512	0.000	7.790	1.58	0.00	0.00	0.00	44.44	0.00	0.00	41.46	0.00	109.15	166.00	285.13	74.12	0.00	175.78	FRS5	-	-	-
MS.gene012955	AP2-EREBP	0.000	0.000	0.000	0.000	5.253	12.198	0.000	0.000	0.000	0.000	6.435	0.000	0.000	0.000	0.000	0.00	0.00	0.00	0.00	30.54	73.62	0.00	0.00	0.00	0.00	36.53	0.00	0.00	0.00	0.00	RAP2-1	-	-	-
MS.gene012968	FAR1	0.000	0.000	0.000	0.000	0.154	0.096	0.079	0.011	0.000	0.000	0.000	0.000	0.000	0.000	0.021	0.00	0.00	0.00	0.00	4.32	2.79	1.95	0.32	0.00	0.00	0.00	0.00	0.00	0.00	0.50	--	-	-	-
MS.gene012969	HSF	0.000	0.000	0.502	0.088	0.710	0.201	0.956	1.068	2.257	1.139	1.109	1.732	1.779	1.577	1.095	0.00	0.00	6.67	1.00	9.50	2.80	11.27	14.32	29.25	15.00	14.50	22.40	19.00	17.86	12.50	HSFB4	-	-	-
MS.gene012970	bHLH	0.000	0.000	0.000	0.000	0.000	0.000	0.000	0.000	0.000	0.000	0.000	0.000	0.000	0.000	0.000	0.00	0.00	0.00	0.00	0.00	0.00	0.00	0.00	0.00	0.00	0.00	0.00	0.00	0.00	0.00	HEC2	-	-	-
MS.gene012973	bZIP	0.000	0.000	0.000	0.000	0.000	0.000	0.000	0.000	0.000	0.000	0.000	0.000	0.000	0.000	0.000	0.00	0.00	0.00	0.00	0.00	0.00	0.00	0.00	0.00	0.00	0.00	0.00	0.00	0.00	0.00	ABF2	Environmental Information Processing	Signal transduction	K14432
MS.gene012975	bZIP	0.000	0.000	0.000	1.088	0.000	0.000	1.312	0.000	0.605	0.000	0.000	0.000	0.000	0.000	0.000	0.00	0.00	0.00	14.67	0.00	0.00	18.45	0.00	9.36	0.00	0.00	0.00	0.00	0.00	0.00	ABF2	Environmental Information Processing	Signal transduction	K14432
MS.gene012992	ABI3VP1	0.698	2.177	1.465	0.000	1.045	1.648	2.891	0.237	0.000	1.164	0.263	2.385	0.583	0.920	1.523	6.15	19.24	12.10	0.00	8.70	14.24	21.19	1.98	0.00	9.54	2.14	19.19	3.87	6.48	10.82	Os06g0194400	-	-	-
MS.gene013022	TAZ	0.115	0.000	0.536	0.000	0.485	0.000	0.000	0.349	0.000	0.000	0.000	0.000	0.000	0.000	0.000	6.00	0.00	26.29	0.00	23.96	0.00	0.00	17.28	0.00	0.00	0.00	0.00	0.00	0.00	0.00	HAC12	-	-	-
MS.gene013045	zf-HD	8.437	6.518	10.866	5.819	3.344	6.170	8.557	9.457	3.329	2.424	3.803	4.385	6.353	7.290	7.648	80.15	62.09	96.71	44.09	30.00	57.47	67.59	84.98	28.92	21.40	33.32	38.02	45.48	55.33	58.54	ZHD1	-	-	-
MS.gene013086	ARR-B	0.640	0.000	0.000	0.000	0.000	0.000	2.582	0.000	0.000	0.604	1.572	0.000	1.745	1.641	2.840	26.25	0.00	0.00	0.00	0.00	0.00	88.12	0.00	0.00	23.05	59.48	0.00	53.97	53.79	93.90	--	-	-	-
MS.gene013094	C2C2-CO-like	0.000	0.000	0.000	0.269	0.436	0.766	0.000	0.000	3.281	0.000	0.452	0.000	0.882	0.000	1.606	0.00	0.00	0.00	2.53	4.85	8.85	0.00	0.00	35.34	0.00	4.91	0.00	7.83	0.00	15.24	GATA25	-	-	-
MS.gene013095	C2C2-CO-like	9.713	10.527	10.319	10.524	8.760	6.106	9.081	7.803	9.339	7.446	8.256	9.839	6.518	11.010	8.145	132.50	144.00	131.88	114.50	112.87	81.67	103.00	100.69	116.50	94.39	103.87	122.50	67.00	120.00	89.52	GATA18	-	-	-
MS.gene013120	bHLH	0.000	0.000	0.000	0.000	0.000	0.000	0.000	0.000	0.000	0.000	0.000	0.130	0.367	0.000	0.152	0.00	0.00	0.00	0.00	0.00	0.00	0.00	0.00	0.00	0.00	0.00	1.29	3.00	0.00	1.33	BHLH94	-	-	-
MS.gene013121	bHLH	0.188	0.383	0.000	0.000	0.000	0.000	0.291	0.000	0.000	0.000	0.000	0.000	0.000	1.415	0.000	2.33	4.76	0.00	0.00	0.00	0.00	3.00	0.00	0.00	0.00	0.00	0.00	0.00	14.00	0.00	BHLH96	-	-	-
MS.gene013155	SBP	0.466	0.504	0.265	0.095	0.830	0.117	0.000	0.732	0.265	1.773	1.848	1.421	2.155	0.320	0.767	6.67	7.24	3.56	1.08	11.23	1.65	0.00	9.92	3.47	23.60	24.42	18.58	23.26	3.66	8.85	SPL13A	-	-	-
MS.gene013163	ARR-B	5.631	6.024	5.744	2.449	3.996	2.808	4.131	3.473	4.205	6.641	3.558	6.581	5.160	3.663	5.792	115.76	124.17	110.62	40.16	77.59	56.59	70.62	67.54	79.06	126.88	67.46	123.48	79.94	60.17	95.93	SWI3A	-	-	-
MS.gene013174	NAC	0.000	0.000	0.000	0.000	0.358	0.977	0.000	0.000	0.199	0.000	0.000	0.262	0.000	0.000	0.000	0.00	0.00	0.00	0.00	3.11	8.81	0.00	0.00	1.67	0.00	0.00	2.20	0.00	0.00	0.00	NAC083	-	-	-
MS.gene013176	ABI3VP1	0.000	0.000	0.000	0.000	0.000	0.000	0.000	0.000	0.000	0.000	0.000	0.000	0.000	0.000	0.221	0.00	0.00	0.00	0.00	0.00	0.00	0.00	0.00	0.00	0.00	0.00	0.00	0.00	0.00	2.00	REM16	-	-	-
MS.gene013182	bHLH	3.310	6.148	3.571	5.687	8.098	7.901	13.711	2.048	19.060	9.420	4.011	6.799	4.560	8.568	8.901	38.24	71.21	38.65	52.40	88.35	89.48	131.69	22.38	201.35	101.12	42.73	71.68	39.69	79.08	82.85	BHLH137	-	-	-
MS.gene013189	bHLH	0.735	0.679	1.285	0.000	0.000	0.598	0.000	0.719	0.675	0.387	0.072	0.256	0.000	0.493	0.727	13.65	12.66	22.37	0.00	0.00	10.90	0.00	12.64	11.47	6.69	1.24	4.34	0.00	7.32	10.88	SCRM	-	-	-
MS.gene013198	AP2-EREBP	1.507	0.701	0.808	0.416	1.022	0.000	1.993	0.390	0.494	1.520	0.836	1.585	0.638	1.950	2.458	15.00	7.00	7.54	3.30	9.61	0.00	16.50	3.67	4.50	14.06	7.68	14.40	4.79	15.51	19.72	ERF114	-	-	-
MS.gene013199	LFY	0.050	0.000	0.000	0.000	0.000	0.000	0.000	0.000	0.000	0.000	0.073	0.000	0.000	0.000	0.083	0.75	0.00	0.00	0.00	0.00	0.00	0.00	0.00	0.00	0.00	1.00	0.00	0.00	0.00	1.00	UNI	-	-	-
MS.gene013240	ARR-B	0.561	0.678	1.072	8.073	3.159	3.254	4.085	2.717	7.170	1.113	1.281	1.327	0.905	0.924	1.026	6.33	7.67	11.33	72.67	33.67	36.00	38.33	29.00	74.00	11.67	13.33	13.67	7.70	8.33	9.33	MYB330	-	-	-
MS.gene013270	NAC	155.433	174.721	431.774	77.335	250.157	138.532	388.972	546.828	302.694	330.151	355.459	168.111	27.407	166.557	122.202	1730.56	1950.59	4503.84	686.73	2630.61	1512.19	3600.90	5758.75	3081.95	3415.98	3649.73	1708.31	229.94	1481.60	1096.24	NAC081	-	-	-
MS.gene013303	NAC	0.509	0.507	3.121	3.719	0.898	1.945	0.203	2.241	1.251	0.410	1.562	1.672	1.405	0.584	0.841	4.00	4.00	23.00	23.33	6.67	15.00	1.33	16.67	9.00	3.00	11.33	12.00	8.33	3.67	5.33	NAC104	-	-	-
MS.gene013318	NAC	0.000	0.001	0.636	0.773	0.252	0.011	1.269	1.156	0.000	2.222	0.000	0.293	2.227	0.000	0.000	0.00	0.01	8.17	8.46	3.26	0.15	14.47	15.00	0.00	28.32	0.00	3.67	23.02	0.00	0.00	NAC082	-	-	-
MS.gene013327	C3H	4.011	2.741	3.393	9.067	4.990	1.650	7.363	5.540	7.540	12.216	7.471	5.302	5.455	3.881	5.516	151.66	103.92	120.20	273.43	178.18	61.17	231.46	198.13	260.71	429.21	260.50	182.96	155.41	117.25	168.05	At3g18640	-	-	-
MS.gene013332	Alfin-like	0.407	0.328	0.781	0.472	1.014	0.235	0.330	1.507	0.480	0.566	0.713	0.240	1.164	0.549	0.408	3.71	3.00	6.67	3.43	8.73	2.10	2.50	13.00	4.00	4.80	6.00	2.00	8.00	4.00	3.00	ATXR5	-	-	-
MS.gene013333	Alfin-like	0.000	0.000	0.000	0.000	0.000	0.000	0.000	0.000	0.000	0.000	0.000	0.000	0.000	0.000	0.000	0.00	0.00	0.00	0.00	0.00	0.00	0.00	0.00	0.00	0.00	0.00	0.00	0.00	0.00	0.00	ATXR5	-	-	-
MS.gene013367	AP2-EREBP	11.637	7.871	4.985	2.488	2.108	15.834	1.161	3.141	0.000	5.287	4.895	4.794	14.590	2.733	27.796	160.08	108.57	64.24	27.30	27.39	213.54	13.28	40.87	0.00	67.59	62.10	60.19	151.23	30.04	308.07	ABR1	-	-	-
MS.gene013373	WRKY	0.301	0.143	0.153	0.135	0.056	0.074	0.043	0.532	0.287	0.186	0.233	0.564	0.239	0.086	0.063	2.79	1.33	1.33	1.00	0.49	0.67	0.33	4.67	2.43	1.60	1.99	4.77	1.67	0.64	0.47	WRKY13	-	-	-
MS.gene013377	WRKY	0.000	0.000	0.000	0.275	0.000	0.604	0.000	0.000	0.000	0.000	0.238	0.000	0.000	0.549	0.000	0.00	0.00	0.00	1.00	0.00	2.70	0.00	0.00	0.00	0.00	1.00	0.00	0.00	2.00	0.00	WRKY51	-	-	-
MS.gene013397	LOB	0.833	0.000	0.000	0.000	0.000	0.229	0.000	0.000	0.000	0.000	0.000	0.602	0.000	0.537	0.206	3.26	0.00	0.00	0.00	0.00	0.88	0.00	0.00	0.00	0.00	0.00	2.15	0.00	1.68	0.65	LBD15	-	-	-
MS.gene013398	LOB	0.000	0.086	0.000	0.000	0.000	0.000	0.000	0.000	0.000	0.000	0.083	0.000	0.000	0.000	0.000	0.00	0.35	0.00	0.00	0.00	0.00	0.00	0.00	0.00	0.00	0.31	0.00	0.00	0.00	0.00	LBD15	-	-	-
MS.gene01342	ABI3VP1	3.032	0.915	2.978	3.399	0.750	3.965	0.594	2.335	2.097	0.000	0.002	1.535	2.033	3.754	4.844	87.45	26.47	80.48	78.19	20.43	112.12	14.25	63.69	55.31	0.00	0.06	40.41	44.19	86.51	112.56	Os07g0563300	-	-	-
MS.gene013429	bZIP	14.289	14.163	0.000	4.638	4.033	0.000	0.000	0.000	9.568	0.205	0.589	0.000	0.000	5.710	0.000	169.95	168.91	0.00	44.00	45.31	0.00	0.00	0.00	104.07	2.27	6.46	0.00	0.00	54.26	0.00	BZIP18	-	-	-
MS.gene013435	MADS	0.000	0.051	0.000	0.000	0.000	0.000	0.000	0.000	0.000	0.000	0.000	0.000	0.000	0.000	0.000	0.00	1.00	0.00	0.00	0.00	0.00	0.00	0.00	0.00	0.00	0.00	0.00	0.00	0.00	0.00	PHE2	-	-	-
MS.gene013437	ARR-B	0.042	0.042	0.045	0.053	0.045	0.129	0.203	0.134	0.461	0.091	0.000	0.000	0.168	0.106	0.052	0.25	0.25	0.25	0.25	0.25	0.75	1.00	0.75	2.50	0.50	0.00	0.00	0.75	0.50	0.25	ARR17	Environmental Information Processing	Signal transduction	K14492
MS.gene013439	WRKY	17.191	14.960	44.268	7.504	20.265	11.220	9.831	37.071	6.450	41.543	15.126	0.000	23.902	6.554	7.208	212.30	185.26	512.19	73.91	236.38	135.85	100.95	433.04	72.84	476.78	172.27	0.00	222.43	64.67	71.72	WRKY70	-	-	-
MS.gene01344	ABI3VP1	0.000	0.963	0.000	0.000	0.000	0.000	0.000	0.704	0.000	1.988	2.075	0.329	0.975	0.000	0.605	0.00	28.29	0.00	0.00	0.00	0.00	0.00	19.52	0.00	54.13	56.07	8.79	21.53	0.00	14.27	Os07g0563300	-	-	-
MS.gene013480	NAC	54.187	56.874	101.492	46.059	96.515	35.876	27.276	103.281	29.308	59.077	57.713	79.510	145.603	75.282	17.801	1225.14	1289.38	2149.84	830.56	2061.05	795.26	512.77	2208.75	605.98	1241.29	1203.36	1640.75	2480.65	1359.90	324.28	NTL9	-	-	-
MS.gene013481	NAC	3.842	3.045	0.994	5.073	2.178	1.032	0.204	0.573	2.752	1.126	0.201	1.279	1.450	0.730	1.569	90.96	72.28	22.04	95.79	48.71	23.95	4.01	12.83	59.58	24.78	4.39	27.63	25.87	13.80	29.92	ILL5	-	-	-
MS.gene013498	ARR-B	13.789	17.633	17.656	1.983	1.150	1.344	56.451	69.643	2.703	36.927	36.684	79.975	19.586	25.243	27.574	329.05	421.93	394.74	37.74	25.93	31.44	1120.10	1571.97	58.99	818.91	807.30	1741.89	352.19	481.28	530.17	APRR5	Organismal Systems	Environmental adaptation	K12130
MS.gene013501	mTERF	0.628	0.400	0.000	0.000	0.000	0.000	0.000	0.000	0.000	0.000	0.000	0.143	0.135	0.000	0.107	12.07	7.72	0.00	0.00	0.00	0.00	0.00	0.00	0.00	0.00	0.00	2.51	1.95	0.00	1.66	MTERF8	-	-	-
MS.gene013515	FAR1	0.000	0.000	0.000	0.254	0.054	0.000	0.183	0.000	0.000	0.000	0.110	0.000	0.135	0.127	1.007	0.00	0.00	0.00	4.00	1.00	0.00	3.00	0.00	0.00	0.00	2.00	0.00	2.00	2.00	16.00	FRS9	-	-	-
MS.gene013521	GRF	0.087	0.397	0.169	0.243	0.147	0.000	0.862	0.850	0.299	1.164	0.115	0.410	1.895	0.383	0.775	1.89	8.65	3.44	4.22	3.02	0.00	15.58	17.48	5.95	23.51	2.31	8.13	31.03	6.65	13.57	GRF1	-	-	-
MS.gene013577	RWP-RK	0.000	0.000	0.000	0.000	0.000	0.000	0.000	0.000	0.000	0.000	0.000	0.000	0.000	0.000	0.000	0.00	0.00	0.00	0.00	0.00	0.00	0.00	0.00	0.00	0.00	0.00	0.00	0.00	0.00	0.00	RKD4	-	-	-
MS.gene013578	RWP-RK	0.000	0.000	0.263	0.000	0.400	0.000	0.474	0.000	0.000	0.000	0.000	0.000	0.000	0.308	0.000	0.00	0.00	2.50	0.00	3.83	0.00	4.00	0.00	0.00	0.00	0.00	0.00	0.00	2.50	0.00	RKD4	-	-	-
MS.gene013601	C2C2-CO-like	33.570	35.762	9.820	16.816	30.340	17.662	4.487	15.377	27.517	30.997	30.774	43.830	31.372	18.487	24.734	359.73	384.26	98.59	143.72	307.07	185.56	39.98	155.86	269.65	308.68	304.11	428.67	253.32	158.28	213.55	--	-	-	-
MS.gene013602	VARL	2.137	2.371	0.000	0.273	0.000	1.007	0.000	0.353	0.000	1.902	0.758	0.000	0.000	0.290	1.525	86.42	96.12	0.00	8.81	0.00	39.90	0.00	13.50	0.00	71.45	28.25	0.00	0.00	9.37	49.69	ATX5	-	-	-
MS.gene013625	FAR1	0.000	0.000	0.000	0.000	0.000	0.000	0.000	0.000	0.000	0.000	0.000	0.000	0.000	0.000	0.000	0.00	0.00	0.00	0.00	0.00	0.00	0.00	0.00	0.00	0.00	0.00	0.00	0.00	0.00	0.00	--	-	-	-
MS.gene013630	Sigma70-like	0.288	0.146	0.212	4.814	34.106	0.421	2.756	5.736	7.751	0.000	0.131	0.000	0.000	0.000	0.072	5.63	2.86	3.89	75.13	630.39	8.08	44.84	106.17	138.72	0.00	2.36	0.00	0.00	0.00	1.14	SIGE	-	-	-
MS.gene013631	WRKY	6.012	4.772	6.820	0.000	0.529	1.021	0.000	0.357	0.000	3.275	1.757	0.000	7.544	2.016	15.867	76.99	61.28	81.82	0.00	6.40	12.82	0.00	4.32	0.00	38.97	20.75	0.00	72.80	20.63	163.71	WRKY53	-	-	-
MS.gene013632	bHLH	0.000	0.000	0.000	0.000	0.182	0.000	0.000	0.000	0.000	0.130	0.000	0.000	0.000	0.000	0.000	0.00	0.00	0.00	0.00	2.16	0.00	0.00	0.00	0.00	1.52	0.00	0.00	0.00	0.00	0.00	SPCH	Environmental Information Processing	Signal transduction	K20558
MS.gene013635	AP2-EREBP	1.097	1.100	0.000	0.000	1.412	0.949	0.000	0.000	0.000	0.000	0.000	0.000	0.000	0.000	0.000	15.17	15.26	0.00	0.00	18.45	12.87	0.00	0.00	0.00	0.00	0.00	0.00	0.00	0.00	0.00	CRF3	-	-	-
MS.gene013646	C2C2-Dof	6.316	3.401	36.198	15.130	30.109	8.138	24.790	9.268	9.637	61.402	30.203	19.790	4.908	11.770	33.476	72.96	39.40	391.76	139.40	328.51	92.17	238.11	101.27	101.80	659.16	321.76	208.65	42.72	108.63	311.58	DOF3.5	-	-	-
MS.gene013693	GRAS	0.000	0.000	0.000	0.000	0.000	0.000	0.000	0.000	0.000	0.000	0.000	0.000	0.000	0.000	0.000	0.00	0.00	0.00	0.00	0.00	0.00	0.00	0.00	0.00	0.00	0.00	0.00	0.00	0.00	0.00	SCL1	-	-	-
MS.gene013694	GRAS	0.799	0.000	0.000	0.000	0.000	0.000	0.000	0.000	0.000	0.000	0.000	0.076	0.000	0.198	0.058	17.18	0.00	0.00	0.00	0.00	0.00	0.00	0.00	0.00	0.00	0.00	1.50	0.00	3.40	1.00	SCL1	-	-	-
MS.gene013695	ARR-B	0.000	0.000	0.000	0.075	0.000	0.000	0.000	0.000	0.000	0.000	0.065	0.032	0.000	0.000	0.167	0.00	0.00	0.00	0.67	0.00	0.00	0.00	0.00	0.00	0.00	0.67	0.33	0.00	0.00	1.50	MYB52	-	-	-
MS.gene013707	FAR1	0.000	0.000	0.000	0.000	0.000	0.028	0.000	0.000	0.000	0.000	0.000	0.000	0.000	0.000	0.000	0.00	0.00	0.00	0.00	0.00	0.67	0.00	0.00	0.00	0.00	0.00	0.00	0.00	0.00	0.00	FRS5	-	-	-
MS.gene013770	ABI3VP1	0.000	0.000	0.000	0.000	0.000	0.000	0.000	0.000	0.000	0.000	0.000	0.000	0.000	0.000	0.000	0.00	0.00	0.00	0.00	0.00	0.00	0.00	0.00	0.00	0.00	0.00	0.00	0.00	0.00	0.00	KRTCAP2	-	-	-
MS.gene013774	ABI3VP1	0.000	0.000	0.000	0.000	0.146	0.000	0.000	0.000	0.000	0.000	0.000	0.000	0.000	0.000	0.000	0.00	0.00	0.00	0.00	0.93	0.00	0.00	0.00	0.00	0.00	0.00	0.00	0.00	0.00	0.00	--	-	-	-
MS.gene013791	ARR-B	0.000	0.000	0.000	0.000	0.380	0.000	0.000	0.000	0.000	0.000	0.000	0.000	0.000	0.000	0.000	0.00	0.00	0.00	0.00	9.59	0.00	0.00	0.00	0.00	0.00	0.00	0.00	0.00	0.00	0.00	SWI3C	-	-	-
MS.gene013796	ARR-B	0.000	0.000	0.000	0.000	0.380	0.000	0.000	0.000	0.000	0.000	0.000	0.000	0.000	0.000	0.000	0.00	0.00	0.00	0.00	9.59	0.00	0.00	0.00	0.00	0.00	0.00	0.00	0.00	0.00	0.00	SWI3C	-	-	-
MS.gene013809	ARR-B	0.000	0.984	0.000	0.385	1.772	0.000	0.566	1.259	0.000	0.000	0.000	2.523	1.091	1.906	0.331	0.00	9.00	0.00	2.80	15.26	0.00	4.29	10.86	0.00	0.00	0.00	21.00	7.50	13.89	2.43	ARR8	Environmental Information Processing	Signal transduction	K14492
MS.gene013823	NAC	130.953	121.823	143.372	77.181	139.476	112.254	68.814	90.640	104.046	69.928	147.582	91.648	158.632	85.325	55.789	1428.15	1332.18	1464.89	671.33	1436.67	1200.25	624.00	935.00	1037.67	708.71	1484.29	912.24	1303.62	743.46	490.22	NAC002	-	-	-
MS.gene013832	bZIP	0.230	0.417	2.415	0.918	0.627	0.616	0.912	0.800	1.684	1.210	1.290	1.886	1.675	1.181	1.815	3.36	6.09	32.99	10.67	8.64	8.80	11.05	11.03	22.45	16.39	17.34	25.10	18.40	13.76	21.32	TGA1	Environmental Information Processing	Signal transduction	K14431
MS.gene013834	bZIP	0.230	0.417	2.415	0.918	0.627	0.616	0.912	0.800	1.684	1.210	1.290	1.886	1.675	1.181	1.815	3.36	6.09	32.99	10.67	8.64	8.80	11.05	11.03	22.45	16.39	17.34	25.10	18.40	13.76	21.32	TGA1	Environmental Information Processing	Signal transduction	K14431
MS.gene013852	C2C2-Dof	3.652	4.031	1.506	1.544	0.660	0.602	1.478	0.607	1.086	0.338	1.055	0.000	0.245	0.850	2.975	59.26	65.58	22.90	19.98	10.11	9.57	19.94	9.32	16.11	5.09	15.78	0.00	2.99	11.02	38.89	CDF2	-	-	-
MS.gene01386	FAR1	0.000	0.000	0.000	0.000	0.968	0.000	0.000	0.000	0.000	0.000	0.000	0.000	0.000	0.000	0.000	0.00	0.00	0.00	0.00	22.00	0.00	0.00	0.00	0.00	0.00	0.00	0.00	0.00	0.00	0.00	FRS11	-	-	-
MS.gene013861	ARR-B	1.303	1.778	1.757	1.439	0.806	1.319	1.846	1.289	2.313	1.235	3.226	0.166	2.781	4.917	4.544	18.17	24.86	22.95	16.00	10.61	18.04	21.41	17.00	29.50	16.00	41.49	2.11	29.22	54.78	51.06	CSA	-	-	-
MS.gene013905	ARR-B	30.237	27.983	29.776	24.887	28.910	33.516	25.747	20.667	20.483	16.378	27.356	13.254	27.191	23.823	30.745	324.01	300.67	298.93	212.70	292.60	352.12	229.40	209.48	200.72	163.10	270.34	129.63	219.56	203.96	265.45	PHL7	-	-	-
MS.gene013906	bZIP	2.677	4.388	4.091	2.721	1.526	1.919	1.176	2.041	1.125	1.362	1.782	1.508	1.986	2.367	2.115	32.65	53.67	46.75	26.47	17.58	22.95	11.93	23.55	12.55	15.44	20.05	16.79	18.25	23.07	20.79	DPBF3	Environmental Information Processing	Signal transduction	K14432
MS.gene013961	bZIP	32.206	27.706	1.703	15.158	16.792	19.211	57.068	7.104	12.779	39.222	35.674	75.695	63.109	45.107	39.051	941.10	811.80	46.61	353.27	463.45	550.37	1386.58	196.35	341.48	1065.09	961.35	2018.82	1389.62	1053.11	919.44	BZIP17	-	-	-
MS.gene013966	ARR-B	3.663	2.279	2.411	1.972	1.093	1.089	1.606	2.323	3.148	4.943	1.047	3.882	2.771	3.047	0.911	42.04	26.23	25.92	18.05	11.85	12.25	15.32	25.21	33.04	52.71	11.08	40.66	23.96	27.94	8.42	MYBC1	-	-	-
MS.gene013978	ARR-B	0.000	0.056	0.076	0.000	0.000	0.072	0.255	0.000	0.000	0.076	0.000	0.124	0.000	0.000	0.000	0.00	0.20	0.25	0.00	0.00	0.25	0.75	0.00	0.00	0.25	0.00	0.40	0.00	0.00	0.00	RAD	-	-	-
MS.gene013979	ARR-B	0.000	0.056	0.076	0.000	0.000	0.072	0.255	0.000	0.000	0.076	0.000	0.124	0.000	0.000	0.000	0.00	0.20	0.25	0.00	0.00	0.25	0.75	0.00	0.00	0.25	0.00	0.40	0.00	0.00	0.00	RAD	-	-	-
MS.gene013987	bHLH	0.000	0.000	0.557	0.131	0.344	0.000	0.000	0.608	0.000	0.899	0.661	0.000	1.479	0.903	1.675	0.00	0.00	5.00	1.00	3.11	0.00	0.00	5.51	0.00	8.00	5.84	0.00	10.67	6.91	12.92	BHLH106	-	-	-
MS.gene014002	bZIP	10.216	10.198	10.494	13.391	9.528	15.036	14.284	17.893	13.522	11.534	13.556	18.995	22.786	12.456	15.794	176.24	176.41	169.61	184.25	155.25	254.31	204.89	291.98	213.33	184.92	215.67	299.09	296.21	171.68	219.54	TGA21	Environmental Information Processing	Signal transduction	K14431
MS.gene014011	HRT	0.000	0.150	0.077	0.000	0.436	0.000	0.000	0.327	0.000	0.000	0.000	0.254	0.000	1.200	0.287	0.00	2.19	1.05	0.00	6.00	0.00	0.00	4.50	0.00	0.00	0.00	3.37	0.00	13.95	3.36	ET2	-	-	-
MS.gene014025	ARR-B	1.104	0.496	0.000	0.000	0.000	0.000	0.000	0.000	0.000	0.000	0.000	0.000	0.000	0.000	0.000	12.21	5.50	0.00	0.00	0.00	0.00	0.00	0.00	0.00	0.00	0.00	0.00	0.00	0.00	0.00	ARR9	Environmental Information Processing	Signal transduction	K14492
MS.gene014037	bHLH	0.000	0.000	0.000	0.000	0.000	0.000	0.000	0.000	0.000	0.000	0.000	0.000	0.000	0.000	0.000	0.00	0.00	0.00	0.00	0.00	0.00	0.00	0.00	0.00	0.00	0.00	0.00	0.00	0.00	0.00	ORG2	-	-	-
MS.gene014104	HSF	0.000	0.041	0.000	0.434	0.000	2.740	0.000	0.000	0.000	0.000	0.000	0.000	0.170	0.000	0.000	0.00	0.32	0.00	2.71	0.00	21.03	0.00	0.00	0.00	0.00	0.00	0.00	1.00	0.00	0.00	HSFB3	-	-	-
MS.gene014106	AP2-EREBP	0.000	0.000	0.396	0.000	0.156	0.000	0.000	0.069	0.000	0.000	0.000	0.000	0.159	0.152	0.000	0.00	0.00	6.00	0.00	2.39	0.00	0.00	1.05	0.00	0.00	0.00	0.00	1.94	1.96	0.00	At2g41710	-	-	-
MS.gene014142	C3H	5.914	6.125	6.994	21.829	18.730	16.148	10.801	8.556	19.455	7.286	6.440	7.744	6.827	5.997	4.310	165.17	171.54	183.00	486.26	494.08	442.18	250.82	226.04	496.91	189.10	165.88	197.41	143.68	133.83	96.99	At2g41900	-	-	-
MS.gene014146	AP2-EREBP	0.000	0.000	0.026	0.025	0.000	0.000	0.109	0.000	0.022	0.000	0.011	0.022	0.000	0.089	0.037	0.00	0.00	0.27	0.22	0.00	0.00	1.00	0.00	0.22	0.00	0.11	0.22	0.00	0.78	0.33	DREB2F	-	-	-
MS.gene014147	AP2-EREBP	0.000	0.000	0.026	0.025	0.000	0.000	0.109	0.000	0.022	0.000	0.011	0.022	0.000	0.089	0.037	0.00	0.00	0.27	0.22	0.00	0.00	1.00	0.00	0.22	0.00	0.11	0.22	0.00	0.78	0.33	DREB2F	-	-	-
MS.gene014148	AP2-EREBP	0.000	0.000	0.026	0.025	0.000	0.000	0.109	0.000	0.022	0.000	0.011	0.022	0.000	0.089	0.037	0.00	0.00	0.27	0.22	0.00	0.00	1.00	0.00	0.22	0.00	0.11	0.22	0.00	0.78	0.33	DREB2F	-	-	-
MS.gene014167	bHLH	1.984	2.544	0.000	0.000	0.526	1.389	3.587	2.057	1.667	3.098	2.258	5.182	2.788	6.472	4.680	25.71	33.05	0.00	0.00	6.44	17.65	38.65	25.21	19.75	37.30	26.98	61.29	27.22	67.00	48.86	BHLH48	-	-	-
MS.gene01417	C2C2-Dof	0.000	0.000	0.000	1.493	1.258	2.222	0.000	0.000	0.000	3.853	2.761	5.765	0.000	0.561	2.292	0.00	0.00	0.00	12.49	12.46	22.85	0.00	0.00	0.00	37.55	26.70	55.18	0.00	4.70	19.37	DOF3.6	-	-	-
MS.gene014170	bHLH	0.000	0.000	0.000	0.000	0.000	0.000	0.000	0.000	0.000	0.000	0.000	0.000	0.000	0.000	0.000	0.00	0.00	0.00	0.00	0.00	0.00	0.00	0.00	0.00	0.00	0.00	0.00	0.00	0.00	0.00	BHLH130	-	-	-
MS.gene014171	bHLH	0.000	0.000	0.000	0.000	0.000	0.000	0.177	0.000	0.000	0.000	0.000	0.000	0.000	0.000	0.000	0.00	0.00	0.00	0.00	0.00	0.00	1.00	0.00	0.00	0.00	0.00	0.00	0.00	0.00	0.00	BHLH130	-	-	-
MS.gene014190	Sigma70-like	7.345	6.243	0.810	1.050	2.413	0.629	2.244	3.880	3.214	2.718	1.606	3.180	2.666	1.109	2.393	156.57	133.45	16.17	17.86	48.59	13.15	39.77	78.24	62.66	53.85	31.58	61.87	42.82	18.89	41.11	SIGB	-	-	-
MS.gene014214	ARR-B	0.000	0.000	0.000	0.000	0.358	0.000	0.863	0.183	0.000	0.454	0.000	0.237	1.498	0.347	0.716	0.00	0.00	0.00	0.00	5.88	0.00	12.46	3.00	0.00	7.33	0.00	3.76	19.60	4.82	10.02	TERF2	-	-	-
MS.gene014243	C2C2-GATA	0.000	0.000	0.000	0.000	0.000	0.000	0.000	26.435	0.000	0.000	0.000	0.252	0.000	0.264	0.308	0.00	0.00	0.00	0.00	0.00	0.00	0.00	283.14	0.00	0.00	0.00	2.60	0.00	2.39	2.81	GATA5	-	-	-
MS.gene014247	C2C2-CO-like	40.784	38.807	20.184	5.302	6.228	8.700	0.131	8.670	2.986	8.929	6.989	6.336	12.094	9.090	16.913	384.34	366.70	178.20	39.85	55.43	80.38	1.03	77.28	25.73	78.20	60.74	54.50	85.88	68.44	128.42	BBX20	-	-	-
MS.gene014248	ABI3VP1	0.123	0.000	0.000	0.000	0.000	0.000	0.000	0.000	0.000	0.000	0.000	0.000	0.000	0.000	0.000	1.00	0.00	0.00	0.00	0.00	0.00	0.00	0.00	0.00	0.00	0.00	0.00	0.00	0.00	0.00	--	-	-	-
MS.gene014250	Alfin-like	0.000	0.000	0.000	0.000	0.000	0.000	0.000	0.000	0.000	0.000	0.000	0.000	0.000	0.000	0.000	0.00	0.00	0.00	0.00	0.00	0.00	0.00	0.00	0.00	0.00	0.00	0.00	0.00	0.00	0.00	SHL	-	-	-
MS.gene014257	bZIP	9.174	10.508	3.936	2.303	0.822	0.358	4.571	1.632	2.677	2.100	6.075	1.671	9.602	3.463	3.513	54.38	62.46	21.86	10.89	4.60	2.08	22.53	9.15	14.51	11.57	33.21	9.04	42.89	16.40	16.78	BZIP44	-	-	-
MS.gene014272	bHLH	1.287	0.485	3.163	6.359	4.987	6.807	15.683	12.170	2.959	10.431	11.544	20.911	11.076	5.746	4.533	19.95	7.54	45.95	78.63	73.02	103.47	202.17	178.47	41.95	150.29	165.05	295.90	129.40	71.17	56.63	BHLH49	-	-	-
MS.gene014273	ARR-B	0.000	0.800	0.514	0.000	0.340	0.164	0.193	0.000	0.351	0.000	0.000	0.000	0.213	0.000	0.000	0.00	2.50	1.50	0.00	1.00	0.50	0.50	0.00	1.00	0.00	0.00	0.00	0.50	0.00	0.00	RL1	-	-	-
MS.gene014301	ARR-B	0.596	1.536	1.436	1.074	1.257	0.291	5.901	1.167	1.239	3.702	2.092	4.438	0.623	0.291	0.684	10.96	28.33	24.74	15.75	21.84	5.25	90.24	20.30	20.84	63.28	35.48	74.49	8.64	4.27	10.14	SWI3B	-	-	-
MS.gene014305	NAC	0.317	0.035	0.056	0.000	0.298	0.000	0.076	0.372	0.038	0.833	0.000	0.000	0.000	0.220	1.048	4.50	0.50	0.75	0.00	4.00	0.00	0.90	5.00	0.50	11.00	0.00	0.00	0.00	2.50	12.00	NAC031	-	-	-
MS.gene014342	RWP-RK	1.345	1.360	1.840	2.731	0.659	1.204	1.930	3.659	1.589	1.712	1.584	3.193	0.735	0.216	1.345	46.50	47.14	59.61	75.31	21.51	40.81	55.49	119.69	50.25	55.00	50.50	100.78	19.15	5.96	37.47	NLP4	-	-	-
MS.gene014346	LIM	0.000	0.000	0.000	0.000	0.000	0.000	0.000	0.000	0.000	0.000	0.000	0.000	0.000	0.000	0.000	0.00	0.00	0.00	0.00	0.00	0.00	0.00	0.00	0.00	0.00	0.00	0.00	0.00	0.00	0.00	DAR1	-	-	-
MS.gene014408	ARR-B	0.000	0.000	9.346	0.000	0.000	0.000	13.439	26.771	0.000	0.880	0.000	0.000	0.000	0.000	0.000	0.00	0.00	217.94	0.00	0.00	0.00	278.13	630.26	0.00	20.35	0.00	0.00	0.00	0.00	0.00	Dnajc2	-	-	-
MS.gene014415	FAR1	0.000	0.000	0.000	0.000	0.085	0.033	0.000	0.000	0.126	0.000	0.070	0.035	0.000	0.000	0.000	0.00	0.00	0.00	0.00	2.50	1.00	0.00	0.00	3.57	0.00	2.00	1.00	0.00	0.00	0.00	--	-	-	-
MS.gene014418	AP2-EREBP	0.756	0.381	0.000	0.000	0.000	0.000	0.000	0.000	0.000	0.052	0.000	0.000	0.000	0.000	0.000	15.71	7.95	0.00	0.00	0.00	0.00	0.00	0.00	0.00	1.00	0.00	0.00	0.00	0.00	0.00	ERF1B	Environmental Information Processing;Environmental Information Processing	Signal transduction;Signal transduction	K14516;K14516
MS.gene014426	FAR1	0.000	0.000	0.000	0.000	0.025	0.000	0.000	0.000	0.000	0.000	0.000	0.000	0.000	0.000	0.000	0.00	0.00	0.00	0.00	0.50	0.00	0.00	0.00	0.00	0.00	0.00	0.00	0.00	0.00	0.00	FRS3	-	-	-
MS.gene014430	E2F-DP	0.000	0.214	0.992	0.538	0.757	0.802	0.356	0.696	0.547	1.290	1.007	2.514	3.044	1.987	1.953	0.00	3.00	13.00	6.00	10.00	11.00	4.14	9.21	7.00	16.76	12.99	32.08	32.08	22.20	22.00	E2FC	-	-	-
MS.gene014458	FHA	0.181	0.137	0.292	0.271	0.000	0.252	0.428	0.523	0.405	0.315	0.544	0.691	0.383	0.909	0.690	5.87	4.46	8.86	7.00	0.00	8.00	11.51	16.01	12.00	9.47	16.24	20.42	9.34	23.50	18.00	--	-	-	-
MS.gene014460	MADS	127.958	123.808	130.676	173.845	182.518	185.468	96.418	127.013	139.381	100.016	120.164	103.586	78.969	95.235	98.695	1118.33	1085.00	1070.00	1211.81	1506.64	1589.22	700.67	1049.99	1114.00	812.33	968.51	826.29	520.07	665.00	695.00	AP3	-	-	-
MS.gene014462	SRS	0.095	0.000	0.000	0.000	0.050	0.145	0.342	0.000	0.000	0.051	0.059	0.363	0.000	0.000	0.117	1.00	0.00	0.00	0.00	0.50	1.50	3.00	0.00	0.00	0.50	0.57	3.50	0.00	0.00	1.00	SRS7	-	-	-
MS.gene014472	AP2-EREBP	0.000	0.000	0.000	0.000	0.000	0.000	0.000	0.000	0.000	0.000	0.000	0.000	0.000	0.000	0.000	0.00	0.00	0.00	0.00	0.00	0.00	0.00	0.00	0.00	0.00	0.00	0.00	0.00	0.00	0.00	DREB2D	-	-	-
MS.gene014479	FAR1	0.000	0.000	0.000	0.000	0.000	0.000	0.000	0.000	0.000	0.000	0.000	0.000	0.000	0.000	0.000	0.00	0.00	0.00	0.00	0.00	0.00	0.00	0.00	0.00	0.00	0.00	0.00	0.00	0.00	0.00	--	-	-	-
MS.gene014511	ARR-B	0.093	0.000	0.000	0.000	0.000	0.000	0.000	0.000	0.000	0.000	0.000	0.000	0.000	0.000	0.000	0.33	0.00	0.00	0.00	0.00	0.00	0.00	0.00	0.00	0.00	0.00	0.00	0.00	0.00	0.00	RL1	-	-	-
MS.gene014515	ARR-B	0.000	0.000	0.000	0.000	0.000	0.000	0.000	0.000	0.000	0.000	0.000	0.000	0.000	0.000	0.000	0.00	0.00	0.00	0.00	0.00	0.00	0.00	0.00	0.00	0.00	0.00	0.00	0.00	0.00	0.00	RL1	-	-	-
MS.gene01452	C2C2-Dof	0.000	0.000	0.000	0.000	0.000	0.000	0.000	0.000	0.000	0.000	0.000	0.000	0.000	0.000	0.000	0.00	0.00	0.00	0.00	0.00	0.00	0.00	0.00	0.00	0.00	0.00	0.00	0.00	0.00	0.00	DOF5.3	-	-	-
MS.gene014526	OFP	0.000	0.170	0.546	0.160	0.163	0.000	0.000	0.091	0.000	0.000	0.055	0.323	0.000	0.000	0.243	0.00	1.85	5.56	1.39	1.67	0.00	0.00	0.94	0.00	0.00	0.55	3.20	0.00	0.00	2.13	OFP7	-	-	-
MS.gene014537	BES1	0.000	0.000	21.400	6.461	29.949	0.000	0.000	2.319	0.000	26.557	18.244	19.938	1.473	16.955	13.482	0.00	0.00	192.75	49.54	271.94	0.00	0.00	21.09	0.00	237.27	161.75	174.95	10.67	130.23	104.43	BZR2	Environmental Information Processing	Signal transduction	K14503
MS.gene01454	SBP	0.000	0.000	0.000	0.000	0.000	0.000	0.000	0.240	0.000	0.000	0.000	0.000	0.000	0.000	0.000	0.00	0.00	0.00	0.00	0.00	0.00	0.00	0.82	0.00	0.00	0.00	0.00	0.00	0.00	0.00	SBP1	-	-	-
MS.gene014564	bHLH	0.000	0.000	0.000	0.000	0.000	0.000	0.000	0.000	0.114	0.000	0.000	0.000	0.000	0.000	0.000	0.00	0.00	0.00	0.00	0.00	0.00	0.00	0.00	1.33	0.00	0.00	0.00	0.00	0.00	0.00	BHLH93	-	-	-
MS.gene01459	C3H	2.087	1.763	2.508	2.154	2.289	1.770	2.703	0.559	1.256	2.042	1.680	3.936	2.982	1.320	2.080	52.97	44.87	59.65	43.61	54.88	44.06	57.04	13.41	29.15	48.18	39.32	91.19	57.04	26.78	42.55	FES1	-	-	-
MS.gene01461	AP2-EREBP	0.000	0.000	0.000	0.000	0.180	0.000	0.000	0.000	0.000	4.841	0.666	4.703	0.000	4.603	4.082	0.00	0.00	0.00	0.00	1.00	0.00	0.00	0.00	0.00	26.50	3.62	25.28	0.00	21.66	19.37	ERF12	-	-	-
MS.gene014628	C2C2-GATA	0.000	1.780	0.000	0.000	0.000	0.000	0.000	0.478	0.000	0.000	0.000	0.222	0.092	0.000	1.111	0.00	21.97	0.00	0.00	0.00	0.00	0.00	5.57	0.00	0.00	0.00	2.50	0.85	0.00	11.02	GATA9	-	-	-
MS.gene014637	AP2-EREBP	1.033	2.703	0.834	0.777	0.584	0.749	0.386	1.213	0.854	0.408	0.784	0.566	1.646	0.690	1.141	7.50	19.67	5.67	4.50	4.00	5.33	2.33	8.33	5.67	2.75	5.25	3.75	9.00	4.00	6.67	DREB3	-	-	-
MS.gene01464	AP2-EREBP	0.000	0.000	0.000	0.000	0.000	2.183	0.000	10.225	7.106	0.920	0.000	0.605	0.000	5.085	0.000	0.00	0.00	0.00	0.00	0.00	16.75	0.00	75.71	50.87	6.69	0.00	4.32	0.00	31.80	0.00	ERF4	-	-	-
MS.gene01465	FAR1	0.000	0.108	0.081	0.000	0.000	0.000	0.000	0.000	0.000	0.000	0.000	0.000	0.000	0.000	0.000	0.00	2.00	1.41	0.00	0.00	0.00	0.00	0.00	0.00	0.00	0.00	0.00	0.00	0.00	0.00	FRS12	-	-	-
MS.gene014656	CPP	0.000	0.058	0.267	0.235	0.397	0.252	0.490	0.408	0.253	0.439	0.249	0.712	0.166	0.364	0.427	0.00	1.31	5.67	4.25	8.50	5.60	9.25	8.75	5.25	9.25	5.20	14.75	2.83	6.60	7.80	TCX5	-	-	-
MS.gene014673	ARR-B	0.724	0.082	1.398	0.211	0.305	0.217	1.115	1.747	0.799	0.741	0.972	0.661	0.576	0.792	1.724	24.86	2.82	45.00	5.79	9.90	7.32	31.84	56.78	25.11	23.65	30.80	20.72	14.90	21.74	47.71	MYB3R1	-	-	-
MS.gene014681	MADS	0.000	0.000	0.000	0.000	0.000	0.000	0.000	0.000	0.000	0.000	0.000	0.000	0.000	0.000	0.000	0.00	0.00	0.00	0.00	0.00	0.00	0.00	0.00	0.00	0.00	0.00	0.00	0.00	0.00	0.00	--	-	-	-
MS.gene014695	NAC	0.000	0.049	0.026	0.000	0.000	0.025	0.000	0.000	0.000	0.000	0.026	0.000	0.000	0.000	0.000	0.00	0.67	0.33	0.00	0.00	0.33	0.00	0.00	0.00	0.00	0.33	0.00	0.00	0.00	0.00	NAC098	-	-	-
MS.gene014698	bZIP	9.914	9.629	6.927	10.155	15.839	17.784	6.372	6.588	8.190	8.425	7.652	5.489	6.502	9.294	5.334	114.15	111.17	74.72	93.25	172.25	200.75	61.00	71.75	86.23	90.15	81.25	57.68	56.41	85.50	49.48	RISBZ4	-	-	-
MS.gene014722	WRKY	1.452	1.106	0.366	0.000	0.180	0.059	0.577	0.082	0.095	1.158	0.000	0.197	0.156	0.497	0.371	25.00	19.09	5.91	0.00	2.92	1.00	8.26	1.34	1.50	18.53	0.00	3.09	2.02	6.84	5.15	WRKY17	-	-	-
MS.gene014787	TAZ	2.476	3.419	2.071	1.745	1.925	1.849	3.604	3.635	2.844	3.442	4.399	4.222	3.789	3.677	3.454	113.56	157.23	88.99	63.84	83.38	83.16	137.45	157.70	119.28	146.72	186.08	176.75	130.95	134.73	127.63	HAC12	-	-	-
MS.gene014788	Tify	1.822	1.012	0.000	0.101	0.073	0.000	0.000	0.742	1.162	0.083	0.334	0.000	0.393	0.000	0.595	26.58	14.80	0.00	1.18	1.00	0.00	0.00	10.24	15.50	1.12	4.50	0.00	4.32	0.00	7.00	TIFY8	-	-	-
MS.gene014789	Tify	1.096	1.858	0.000	0.589	0.000	0.206	0.000	1.554	0.000	0.083	0.000	0.000	0.720	0.000	0.000	10.83	18.41	0.00	4.64	0.00	2.00	0.00	14.52	0.00	0.76	0.00	0.00	5.36	0.00	0.00	TIFY8	-	-	-
MS.gene01482	NAC	2.321	2.691	0.198	0.000	1.628	0.678	0.102	4.017	0.838	1.730	1.076	8.025	10.582	10.946	5.585	27.25	31.68	2.18	0.00	18.06	7.81	1.00	44.61	9.00	18.88	11.65	86.00	93.63	102.69	52.84	NAC073	-	-	-
MS.gene014829	AP2-EREBP	0.000	0.000	0.799	0.730	0.296	0.000	0.450	0.000	0.179	0.000	0.187	0.000	1.397	0.983	0.155	0.00	0.00	6.00	4.67	2.24	0.00	3.00	0.00	1.31	0.00	1.38	0.00	8.44	6.30	1.00	SHN3	-	-	-
MS.gene014848	FAR1	0.000	0.000	0.000	0.000	0.000	0.000	0.000	0.000	0.000	0.000	0.000	0.000	0.000	0.088	0.000	0.00	0.00	0.00	0.00	0.00	0.00	0.00	0.00	0.00	0.00	0.00	0.00	0.00	1.00	0.00	--	-	-	-
MS.gene01487	ARF	0.000	0.000	0.000	0.000	0.000	0.000	0.000	0.000	0.000	0.000	0.000	0.000	0.000	0.000	0.000	0.00	0.00	0.00	0.00	0.00	0.00	0.00	0.00	0.00	0.00	0.00	0.00	0.00	0.00	0.00	ARF3	Environmental Information Processing	Signal transduction	K14486
MS.gene014877	HB	6.124	6.986	1.623	1.755	7.718	6.886	8.279	3.527	3.310	3.021	2.827	3.718	4.061	1.816	3.618	98.21	112.33	24.39	22.44	116.89	108.26	110.39	53.49	48.54	45.02	41.80	54.42	49.07	23.26	46.74	KNAT3	-	-	-
MS.gene014883	AP2-EREBP	0.416	0.829	0.000	0.174	1.255	0.942	1.999	1.025	0.520	1.124	0.751	1.516	0.491	0.000	1.033	3.00	6.00	0.00	1.00	8.56	6.67	12.00	7.00	3.43	7.54	5.00	9.99	2.67	0.00	6.01	ERF003	-	-	-
MS.gene014887	ARR-B	0.000	0.000	0.000	0.000	0.000	0.000	4.654	0.000	0.000	0.000	0.000	0.000	0.000	0.000	0.000	0.00	0.00	0.00	0.00	0.00	0.00	91.47	0.00	0.00	0.00	0.00	0.00	0.00	0.00	0.00	RR23	Environmental Information Processing	Signal transduction	K14491
MS.gene014889	ARR-B	8.514	8.026	5.600	3.822	3.326	5.226	2.850	5.543	3.696	8.149	1.247	9.316	10.021	0.000	3.344	208.99	197.56	128.80	74.82	77.12	125.78	58.18	128.70	82.97	185.89	28.23	208.71	185.37	0.00	66.14	RR23	Environmental Information Processing	Signal transduction	K14491
MS.gene014902	WRKY	0.000	0.000	0.000	0.000	0.000	0.000	0.000	0.000	0.000	0.000	0.000	0.000	0.000	0.000	0.000	0.00	0.00	0.00	0.00	0.00	0.00	0.00	0.00	0.00	0.00	0.00	0.00	0.00	0.00	0.00	WRKY40	-	-	-
MS.gene014903	WRKY	23.631	16.744	14.704	8.698	2.287	9.185	4.136	1.674	1.783	13.661	5.926	11.229	16.117	2.370	22.362	264.00	187.57	153.90	77.50	24.13	100.60	38.42	17.69	18.22	141.83	61.05	114.50	135.68	21.15	201.29	WRKY40	-	-	-
MS.gene01492	VOZ	0.000	0.000	0.000	0.000	0.000	0.000	0.000	0.213	0.000	0.000	0.000	0.000	0.000	0.000	0.214	0.00	0.00	0.00	0.00	0.00	0.00	0.00	3.57	0.00	0.00	0.00	0.00	0.00	0.00	3.05	VOZ1	-	-	-
MS.gene014928	C2C2-CO-like	23.812	20.197	42.920	11.730	11.029	12.203	22.665	22.373	17.785	13.399	21.394	10.758	16.311	29.563	20.288	263.31	223.94	444.64	103.45	115.19	132.30	208.39	234.01	179.85	137.69	218.17	108.57	135.91	261.18	180.76	COL4	-	-	-
MS.gene014944	AP2-EREBP	0.000	0.000	0.000	0.376	0.648	0.156	0.000	0.000	0.000	0.747	0.000	0.000	2.192	2.121	0.000	0.00	0.00	0.00	2.67	5.44	1.36	0.00	0.00	0.00	6.17	0.00	0.00	14.69	15.07	0.00	ERF017	-	-	-
MS.gene014945	AP2-EREBP	0.133	0.000	0.000	0.000	0.000	0.000	0.000	0.141	0.000	0.000	0.000	0.000	0.000	0.000	0.000	1.00	0.00	0.00	0.00	0.00	0.00	0.00	1.00	0.00	0.00	0.00	0.00	0.00	0.00	0.00	ERF016	-	-	-
MS.gene014987	RWP-RK	6.675	6.354	5.714	3.969	2.794	4.281	1.972	1.652	3.895	3.314	3.182	1.455	4.762	1.215	2.056	127.07	121.29	101.91	60.27	50.24	79.91	31.22	29.75	67.81	58.63	55.86	25.29	68.31	18.48	31.53	RKD5	-	-	-
MS.gene014989	FAR1	0.000	0.000	0.000	0.000	0.000	0.000	0.000	0.000	0.000	0.000	0.000	0.000	0.000	0.000	0.000	0.00	0.00	0.00	0.00	0.00	0.00	0.00	0.00	0.00	0.00	0.00	0.00	0.00	0.00	0.00	FAR1	-	-	-
MS.gene015008	HSF	0.166	0.000	0.000	8.261	0.000	0.736	0.097	51.893	0.000	12.116	0.087	0.000	0.000	0.000	0.176	2.41	0.00	0.00	95.64	0.00	10.48	1.17	712.49	0.00	163.44	1.16	0.00	0.00	0.00	2.06	HSF30	-	-	-
MS.gene015023	ARR-B	0.000	0.000	0.000	0.000	0.000	0.000	0.000	0.000	0.000	0.000	0.000	0.000	0.203	0.000	0.380	0.00	0.00	0.00	0.00	0.00	0.00	0.00	0.00	0.00	0.00	0.00	0.00	1.00	0.00	2.00	KUA1	-	-	-
MS.gene015033	bHLH	0.000	0.000	0.000	0.000	0.000	0.000	0.000	0.000	0.000	0.000	0.000	0.000	0.000	0.000	0.000	0.00	0.00	0.00	0.00	0.00	0.00	0.00	0.00	0.00	0.00	0.00	0.00	0.00	0.00	0.00	SCRM	-	-	-
MS.gene01504	AP2-EREBP	0.000	0.000	0.000	0.000	2.095	0.212	0.000	0.000	0.000	1.280	0.333	0.299	0.263	1.268	0.000	0.00	0.00	0.00	0.00	10.00	1.05	0.00	0.00	0.00	6.01	1.55	1.38	1.00	5.12	0.00	PTI5	Organismal Systems	Environmental adaptation	K13433
MS.gene015041	C3H	0.000	0.000	0.000	0.000	0.000	0.000	0.000	0.000	0.000	0.000	0.000	0.000	0.000	0.000	0.000	0.00	0.00	0.00	0.00	0.00	0.00	0.00	0.00	0.00	0.00	0.00	0.00	0.00	0.00	0.00	At2g25900	-	-	-
MS.gene01505	AP2-EREBP	0.000	0.000	0.000	0.120	0.101	0.195	0.000	0.101	0.000	0.103	1.034	0.209	1.012	0.000	0.237	0.00	0.00	0.00	1.00	1.00	2.00	0.00	1.00	0.00	1.00	10.00	2.00	8.00	0.00	2.00	ERF091	-	-	-
MS.gene015053	AP2-EREBP	0.000	0.000	0.000	0.000	0.000	0.000	0.395	0.286	0.977	0.000	0.000	0.150	0.204	0.920	0.000	0.00	0.00	0.00	0.00	0.00	0.00	8.02	6.60	21.82	0.00	0.00	3.34	3.75	17.95	0.00	ANT	-	-	-
MS.gene015059	bZIP	0.556	0.092	0.099	0.929	1.472	1.656	0.669	0.196	0.709	0.598	0.100	0.203	0.246	0.116	0.230	3.00	0.50	0.50	4.00	7.50	8.76	3.00	1.00	3.50	3.00	0.50	1.00	1.00	0.50	1.00	--	-	-	-
MS.gene015063	BSD	21.364	23.785	19.886	16.464	12.267	11.143	26.982	17.858	25.548	10.097	23.444	9.696	8.879	10.184	13.127	329.59	367.95	287.43	202.59	178.75	168.54	346.12	260.60	360.45	144.76	333.55	136.53	103.22	125.53	163.17	--	-	-	-
MS.gene015088	bHLH	0.083	0.000	0.000	0.000	0.000	0.085	0.000	0.000	0.000	0.000	0.000	0.000	0.000	0.104	0.000	1.00	0.00	0.00	0.00	0.00	1.00	0.00	0.00	0.00	0.00	0.00	0.00	0.00	1.00	0.00	BHLH84	-	-	-
MS.gene015113	ARR-B	0.000	0.000	0.000	0.713	4.217	3.337	3.935	0.000	0.933	1.378	6.787	0.468	2.454	4.629	6.885	0.00	0.00	0.00	4.00	28.00	23.00	23.00	0.00	6.00	9.00	44.00	3.00	13.00	26.00	39.00	RR22	Environmental Information Processing	Signal transduction	K14491
MS.gene015114	ARR-B	0.000	0.269	0.000	0.000	0.143	0.000	0.000	0.571	1.181	0.000	0.000	0.148	0.537	0.000	0.000	0.00	2.00	0.00	0.00	1.00	0.00	0.00	4.00	8.00	0.00	0.00	1.00	3.00	0.00	0.00	RR24	Environmental Information Processing	Signal transduction	K14491
MS.gene015115	MADS	0.000	0.123	0.000	0.000	0.059	0.000	0.025	0.000	0.023	0.029	0.000	0.023	0.027	0.000	0.000	0.00	1.50	0.00	0.00	0.67	0.00	0.25	0.00	0.25	0.33	0.00	0.25	0.25	0.00	0.00	AGL104	-	-	-
MS.gene015142	Trihelix	0.273	0.000	4.757	0.000	0.222	3.384	0.000	0.114	0.464	0.000	1.286	0.000	0.000	1.951	0.000	2.60	0.00	42.51	0.00	2.00	31.64	0.00	1.03	4.05	0.00	11.31	0.00	0.00	14.87	0.00	--	-	-	-
MS.gene015144	HSF	18.762	13.996	40.867	0.270	53.810	271.649	45.321	44.281	42.089	0.911	96.119	0.000	2.582	119.429	30.973	205.33	153.59	419.01	2.36	556.20	2914.66	412.40	458.37	421.23	9.26	970.07	0.00	21.29	1044.24	273.11	HSF24	-	-	-
MS.gene015151	FHA	3.005	5.418	0.063	42.462	0.715	0.069	0.000	0.396	0.073	0.557	8.222	0.000	4.059	2.525	1.673	75.24	136.05	1.47	848.06	16.92	1.70	0.00	9.39	1.68	12.97	189.88	0.00	76.60	50.51	33.76	ABA2	Metabolism;Metabolism;Metabolism	Global and overview maps;Global and overview maps;Metabolism of terpenoids and polyketides	K09838;K09838;K09838
MS.gene015156	bHLH	0.000	0.000	0.112	0.000	0.000	0.000	0.000	0.000	0.000	0.000	0.000	0.000	0.000	0.000	0.000	0.00	0.00	1.00	0.00	0.00	0.00	0.00	0.00	0.00	0.00	0.00	0.00	0.00	0.00	0.00	HEC2	-	-	-
MS.gene015170	bHLH	0.000	0.603	0.484	0.411	1.201	0.000	1.340	1.200	0.041	0.552	1.253	0.994	0.293	0.000	1.478	0.00	8.00	6.00	4.33	15.00	0.00	14.73	15.01	0.50	6.78	15.28	12.00	2.92	0.00	15.75	SPT	-	-	-
MS.gene015171	TAZ	0.492	0.403	1.549	0.611	0.566	0.041	0.312	0.326	0.958	0.715	0.524	1.026	0.373	0.127	0.593	17.21	14.11	50.72	17.03	18.70	1.40	9.08	10.79	30.62	23.24	16.88	32.74	9.82	3.54	16.70	HAC12	-	-	-
MS.gene015181	AP2-EREBP	2.615	2.484	1.676	0.177	1.638	0.972	0.609	3.947	3.079	7.689	1.977	0.000	1.659	0.000	0.358	40.15	38.24	24.11	2.17	23.75	14.63	7.78	57.31	43.22	109.69	27.99	0.00	19.19	0.00	4.43	AP2	-	-	-
MS.gene015183	AP2-EREBP	17.720	15.747	13.483	7.919	7.059	8.410	14.770	13.355	13.237	9.251	14.078	12.494	10.244	16.030	11.105	101.00	90.00	72.00	36.00	38.00	47.00	70.00	72.00	69.00	49.00	74.00	65.00	44.00	73.00	51.00	ERF008	-	-	-
MS.gene015188	WRKY	0.000	0.000	0.000	0.304	0.017	0.000	0.000	0.000	0.000	0.000	0.000	0.000	0.000	0.000	0.000	0.00	0.00	0.00	2.00	0.13	0.00	0.00	0.00	0.00	0.00	0.00	0.00	0.00	0.00	0.00	WRKY15	-	-	-
MS.gene015207	ARR-B	183.798	182.184	156.211	213.820	162.922	202.798	90.784	69.369	83.069	166.548	130.800	94.946	135.409	117.638	83.522	2248.91	2235.21	1790.71	2086.64	1882.84	2432.81	923.61	802.85	929.50	1893.78	1475.94	1060.32	1248.48	1150.01	823.41	MYB73	-	-	-
MS.gene015232	GRAS	0.000	0.000	0.000	0.037	0.000	0.000	0.000	0.000	0.000	0.000	0.000	0.000	0.000	0.037	0.000	0.00	0.00	0.00	0.50	0.00	0.00	0.00	0.00	0.00	0.00	0.00	0.00	0.00	0.50	0.00	SCL32	-	-	-
MS.gene015235	LOB	27.554	19.903	19.671	29.909	37.038	25.636	9.271	34.657	39.855	9.609	38.685	15.486	14.700	15.519	20.787	242.91	175.94	162.47	210.30	308.40	221.58	67.96	288.99	321.31	78.72	314.51	124.60	97.65	109.31	147.65	LBD39	-	-	-
MS.gene015247	FAR1	0.000	0.000	0.000	0.000	0.000	0.000	0.000	0.076	0.000	0.000	0.266	0.212	0.000	0.000	0.000	0.00	0.00	0.00	0.00	0.00	0.00	0.00	1.12	0.00	0.00	3.81	3.00	0.00	0.00	0.00	FRS5	-	-	-
MS.gene015250	TAZ	3.748	5.346	0.000	1.914	1.851	1.252	0.000	4.416	1.622	3.558	6.307	3.577	5.781	2.053	1.836	52.84	75.57	0.00	21.52	24.64	17.31	0.00	58.88	20.91	46.62	82.00	46.03	61.41	23.12	20.85	BT4	-	-	-
MS.gene015259	GRAS	0.207	1.024	0.000	1.651	0.760	1.329	2.138	1.333	0.591	0.713	1.167	0.922	1.339	1.144	1.056	2.81	13.93	0.00	17.86	9.74	17.67	24.12	17.10	7.33	8.99	14.60	11.41	13.69	12.40	11.54	SHR	-	-	-
MS.gene015264	ARR-B	0.000	0.000	0.000	0.000	0.000	0.000	0.000	0.000	0.000	2.695	2.314	0.000	0.000	0.000	0.000	0.00	0.00	0.00	0.00	0.00	0.00	0.00	0.00	0.00	31.03	26.43	0.00	0.00	0.00	0.00	TRB1	-	-	-
MS.gene015273	BSD	0.000	0.000	3.033	0.521	0.000	0.338	0.000	0.000	0.000	0.000	0.000	0.000	0.419	3.704	0.000	0.00	0.00	29.15	4.26	0.00	3.40	0.00	0.00	0.00	0.00	0.00	0.00	3.24	30.36	0.00	--	-	-	-
MS.gene015274	BSD	11.039	13.193	14.897	3.728	3.439	14.670	0.000	19.832	0.000	13.288	25.747	0.000	4.141	11.209	14.166	201.76	241.80	255.09	54.34	59.37	262.88	0.00	342.86	0.00	225.70	433.98	0.00	57.03	163.68	208.62	--	-	-	-
MS.gene015279	bZIP	0.000	0.000	0.000	0.000	0.176	0.680	0.000	0.000	0.182	0.090	0.181	0.000	0.000	0.000	0.000	0.00	0.00	0.00	0.00	1.00	4.00	0.00	0.00	1.00	0.50	1.00	0.00	0.00	0.00	0.00	--	-	-	-
MS.gene015281	AP2-EREBP	0.000	0.000	0.000	0.000	0.000	0.207	0.881	0.000	0.055	0.000	0.275	0.389	0.135	0.317	0.000	0.00	0.00	0.00	0.00	0.00	4.00	14.45	0.00	1.00	0.00	5.00	7.00	2.00	5.00	0.00	CRL5	-	-	-
MS.gene015300	bHLH	1.346	1.460	2.585	3.809	4.034	9.615	0.000	3.161	0.303	1.205	3.025	6.327	2.993	4.183	3.177	16.83	18.30	30.28	37.98	47.63	117.85	0.00	37.38	3.46	14.00	34.88	72.19	28.20	41.78	32.00	BHLH25	-	-	-
MS.gene015301	bHLH	0.860	1.066	0.744	0.554	0.368	0.613	4.896	0.158	3.195	0.558	0.634	1.711	2.431	0.434	0.694	10.56	13.12	8.56	5.42	4.27	7.38	49.97	1.84	35.86	6.36	7.18	19.17	22.48	4.26	6.86	BHLH25	-	-	-
MS.gene015304	bHLH	1.062	1.305	2.859	5.041	0.908	2.983	10.763	0.000	8.514	3.251	2.960	7.627	5.375	3.637	4.911	14.25	17.55	35.93	53.93	11.51	39.23	120.04	0.00	104.44	40.52	36.61	93.37	54.33	38.98	53.08	BHLH25	-	-	-
MS.gene015315	NAC	0.339	0.026	0.028	0.066	0.166	0.160	0.031	0.000	0.000	0.028	0.042	0.114	0.034	0.130	0.324	4.33	0.33	0.33	0.67	2.00	2.00	0.33	0.00	0.00	0.33	0.50	1.33	0.33	1.33	3.33	NAC071	-	-	-
MS.gene015328	FAR1	0.000	0.000	0.000	0.000	0.000	0.000	0.000	0.000	0.000	0.000	0.000	0.000	0.000	0.000	0.000	0.00	0.00	0.00	0.00	0.00	0.00	0.00	0.00	0.00	0.00	0.00	0.00	0.00	0.00	0.00	FRS7	-	-	-
MS.gene015332	ARR-B	6.751	7.267	0.000	26.985	12.259	8.166	0.000	4.390	0.000	8.482	0.000	17.162	0.399	5.489	4.182	139.55	150.63	0.00	444.90	239.34	165.49	0.00	85.83	0.00	162.95	0.00	323.80	6.22	90.66	69.65	APRR2	-	-	-
MS.gene015366	Tify	3.207	3.864	2.926	0.977	1.990	2.162	0.799	0.097	0.231	3.106	1.357	1.973	0.574	3.656	0.830	22.30	26.94	19.06	5.42	13.07	14.74	4.62	0.64	1.47	20.07	8.70	12.52	3.01	20.31	4.65	TIFY10A	Environmental Information Processing	Signal transduction	K13464
MS.gene015368	Tify	3.207	3.864	2.926	0.977	1.990	2.162	0.799	0.097	0.231	3.106	1.357	1.973	0.574	3.656	0.830	22.30	26.94	19.06	5.42	13.07	14.74	4.62	0.64	1.47	20.07	8.70	12.52	3.01	20.31	4.65	TIFY10A	Environmental Information Processing	Signal transduction	K13464
MS.gene015369	Tify	25.887	29.317	25.015	12.577	17.055	23.091	8.880	12.074	9.220	47.714	34.427	30.135	43.858	43.598	23.287	176.08	199.95	159.41	68.23	109.57	153.99	50.22	77.68	57.35	301.60	215.95	187.08	224.79	236.93	127.62	TIFY10A	Environmental Information Processing	Signal transduction	K13464
MS.gene015370	Tify	3.841	2.799	2.659	2.449	1.774	2.397	4.369	3.346	3.246	3.061	3.335	3.510	5.237	4.453	5.228	27.00	19.73	17.51	13.73	11.78	16.52	25.54	22.25	20.87	20.00	21.62	22.52	27.74	25.01	29.61	TIFY10A	Environmental Information Processing	Signal transduction	K13464
MS.gene015378	C2C2-GATA	1.299	1.377	0.741	1.170	0.567	0.693	0.755	0.648	1.522	0.976	1.466	1.471	0.850	0.479	1.325	24.38	25.92	13.03	17.52	10.05	12.75	11.78	11.50	26.13	17.02	25.37	25.20	12.03	7.19	20.04	GATA26	-	-	-
MS.gene015409	AP2-EREBP	0.000	0.000	0.000	0.000	0.152	0.000	0.173	0.000	0.000	0.000	0.000	0.000	0.000	0.000	0.000	0.00	0.00	0.00	0.00	1.00	0.00	1.00	0.00	0.00	0.00	0.00	0.00	0.00	0.00	0.00	DREB3	-	-	-
MS.gene01542	ABI3VP1	0.000	0.000	0.000	0.000	0.000	0.000	0.000	0.000	0.000	0.000	0.000	0.000	0.000	0.000	0.000	0.00	0.00	0.00	0.00	0.00	0.00	0.00	0.00	0.00	0.00	0.00	0.00	0.00	0.00	0.00	--	-	-	-
MS.gene015456	NAC	0.100	0.100	0.040	0.047	0.020	0.052	0.159	0.133	0.062	0.020	0.184	0.138	0.500	0.142	0.094	1.33	1.33	0.50	0.50	0.25	0.67	1.75	1.67	0.75	0.25	2.25	1.67	5.00	1.50	1.00	NAC007	-	-	-
MS.gene015514	HB	1.151	0.570	0.000	0.000	0.699	0.637	0.000	2.298	5.716	0.744	2.504	2.941	2.350	1.663	0.000	13.25	6.58	0.00	0.00	7.60	7.19	0.00	25.03	60.18	7.96	26.59	30.91	20.39	15.30	0.00	HD1	-	-	-
MS.gene015522	AP2-EREBP	344.831	298.840	182.080	140.181	189.106	114.200	358.594	106.909	227.368	268.339	141.546	305.802	170.792	124.194	201.719	2817.22	2448.10	1393.67	913.42	1459.22	914.73	2435.94	826.16	1698.72	2037.31	1066.45	2280.25	1051.44	810.66	1327.84	DREB1E	-	-	-
MS.gene015523	AP2-EREBP	0.000	0.000	72.751	68.857	60.062	14.292	0.000	0.000	19.789	17.006	68.477	18.348	23.640	56.522	1.925	0.00	0.00	600.88	484.15	500.11	123.53	0.00	0.00	159.54	139.32	556.72	147.63	157.04	398.11	13.67	DREB1F	-	-	-
MS.gene01553	bHLH	0.000	0.000	0.000	0.000	0.000	0.000	0.000	0.385	0.000	0.000	0.029	0.000	0.000	0.000	0.000	0.00	0.00	0.00	0.00	0.00	0.00	0.00	3.00	0.00	0.00	0.22	0.00	0.00	0.00	0.00	BHLH30	-	-	-
MS.gene015551	HSF	6.615	4.679	4.871	15.799	10.905	16.776	6.075	3.782	12.659	4.855	10.331	4.136	5.844	3.420	4.038	92.00	65.25	63.47	175.25	143.25	228.75	70.25	49.75	161.00	62.75	132.50	52.50	61.25	38.00	45.25	HSFB2B	-	-	-
MS.gene015553	ARR-B	0.018	0.000	0.000	0.000	0.015	0.000	0.022	0.000	0.040	0.040	0.040	0.000	0.037	0.000	0.000	0.33	0.00	0.00	0.00	0.25	0.00	0.33	0.00	0.67	0.67	0.67	0.00	0.50	0.00	0.00	MYB3R3	-	-	-
MS.gene015568	ARR-B	0.110	0.119	0.000	0.000	0.266	0.110	0.000	1.540	0.000	0.000	0.148	0.485	0.004	0.302	2.737	2.95	3.22	0.00	0.00	6.76	2.90	0.00	39.20	0.00	0.00	3.68	11.91	0.09	6.49	59.34	CDC5	Genetic Information Processing	Transcription	K12860
MS.gene01559	C2C2-Dof	0.000	0.000	0.872	0.000	0.000	0.500	0.000	0.000	0.059	0.000	1.063	0.527	1.302	0.000	0.203	0.00	0.00	5.00	0.00	0.00	3.00	0.00	0.00	0.33	0.00	6.00	2.94	6.00	0.00	1.00	DOF1.5	-	-	-
MS.gene015611	ARR-B	5.029	5.355	0.000	0.000	0.000	0.000	6.624	3.261	0.000	0.000	0.000	0.000	0.000	0.000	0.000	190.73	203.62	0.00	0.00	0.00	0.00	208.88	116.96	0.00	0.00	0.00	0.00	0.00	0.00	0.00	AHK4	Environmental Information Processing	Signal transduction	K14489
MS.gene01562	Trihelix	0.000	0.000	0.000	0.000	0.000	0.000	0.000	3.139	0.907	2.598	0.000	0.000	0.000	0.000	0.000	0.00	0.00	0.00	0.00	0.00	0.00	0.00	28.32	7.91	23.03	0.00	0.00	0.00	0.00	0.00	ASIL2	-	-	-
MS.gene015620	PLATZ	0.598	0.915	0.871	0.341	0.288	0.296	0.327	1.150	0.306	0.644	0.884	0.477	0.436	1.157	0.935	5.50	8.44	7.50	2.50	2.50	2.67	2.50	10.00	2.57	5.50	7.50	4.00	3.02	8.50	6.93	--	-	-	-
MS.gene015638	HSF	5.185	0.665	0.000	1.776	4.681	0.000	3.081	5.359	0.717	4.238	1.509	11.064	2.037	0.000	0.201	72.50	9.33	0.00	19.81	61.82	0.00	35.82	70.88	9.17	55.08	19.46	141.21	21.46	0.00	2.26	HSFA8	-	-	-
MS.gene015645	ARR-B	0.000	0.000	0.000	0.000	0.000	0.000	0.000	0.000	0.218	0.000	0.229	0.000	0.000	0.000	0.000	0.00	0.00	0.00	0.00	0.00	0.00	0.00	0.00	0.69	0.00	0.73	0.00	0.00	0.00	0.00	--	-	-	-
MS.gene015648	mTERF	0.566	0.781	0.351	0.346	0.178	0.030	0.736	0.933	0.045	0.543	0.249	0.847	0.000	0.848	0.571	9.53	13.18	5.53	4.65	2.83	0.50	10.30	14.85	0.69	8.50	3.86	13.01	0.00	11.40	7.75	MTERF4	-	-	-
MS.gene015649	mTERF	0.000	0.000	0.000	0.000	0.000	1.581	0.000	0.000	0.578	0.722	0.000	0.000	0.000	0.000	0.000	0.00	0.00	0.00	0.00	0.00	24.80	0.00	0.00	8.45	10.74	0.00	0.00	0.00	0.00	0.00	MTERF4	-	-	-
MS.gene015650	mTERF	1.765	0.850	1.592	2.350	0.771	0.276	0.164	1.625	0.000	0.896	3.654	2.370	1.532	0.441	0.000	11.76	5.68	9.94	12.49	4.85	1.80	0.91	10.24	0.00	5.55	22.45	14.41	7.69	2.35	0.00	MTERF4	-	-	-
MS.gene01570	ARR-B	0.620	1.119	0.233	0.000	0.104	0.000	0.289	0.330	0.000	0.000	0.000	0.000	0.410	0.000	0.298	9.00	16.29	3.17	0.00	1.42	0.00	3.49	4.53	0.00	0.00	0.00	0.00	4.48	0.00	3.48	At1g14600	-	-	-
MS.gene015721	C2C2-CO-like	1.133	1.356	1.225	2.008	1.403	0.998	2.192	2.108	2.286	1.207	1.068	0.532	1.704	3.759	1.433	17.95	21.55	18.18	25.38	21.00	15.50	28.88	31.59	33.13	17.77	15.60	7.70	20.35	47.59	18.30	COL16	-	-	-
MS.gene015731	ABI3VP1	0.000	0.000	0.000	0.000	0.000	0.054	0.000	0.000	0.000	0.057	0.000	0.000	0.000	0.000	0.000	0.00	0.00	0.00	0.00	0.00	1.00	0.00	0.00	0.00	1.00	0.00	0.00	0.00	0.00	0.00	Os12g0591300	-	-	-
MS.gene015761	CPP	0.000	0.074	0.000	0.000	0.727	0.000	0.000	0.000	0.000	0.000	0.000	0.000	0.000	0.777	0.000	0.00	1.77	0.00	0.00	16.42	0.00	0.00	0.00	0.00	0.00	0.00	0.00	0.00	14.83	0.00	TCX5	-	-	-
MS.gene015773	NOZZLE	1.555	2.668	31.365	5.245	12.206	5.785	0.335	6.588	8.220	6.589	12.124	2.177	9.931	13.821	12.032	9.22	15.86	174.19	24.80	68.34	33.62	1.65	36.94	44.56	36.30	66.28	11.78	44.36	65.46	57.47	--	-	-	-
MS.gene015785	AP2-EREBP	0.315	0.000	0.000	0.000	0.000	0.499	0.000	0.000	0.000	0.000	0.000	0.402	0.000	0.405	0.221	1.08	0.00	0.00	0.00	0.00	1.68	0.00	0.00	0.00	0.00	0.00	1.26	0.00	1.11	0.61	DREB3	-	-	-
MS.gene015786	AP2-EREBP	0.691	1.014	1.142	0.134	0.681	0.345	1.287	1.188	1.404	1.822	0.812	0.864	0.710	1.197	0.425	6.46	9.50	10.00	1.00	6.01	3.16	10.00	10.50	12.00	15.83	7.00	7.37	5.00	8.94	3.20	DREB3	-	-	-
MS.gene015843	NAC	0.393	1.712	7.191	5.317	0.934	6.066	4.463	6.483	1.193	2.019	4.942	1.788	2.852	3.818	3.386	7.30	31.89	125.19	78.80	16.40	110.51	68.95	113.94	20.28	34.86	84.69	30.33	39.93	56.68	50.70	NAC075	-	-	-
MS.gene015851	C3H	0.000	0.000	6.822	5.574	0.206	0.000	0.000	0.000	0.000	0.000	3.720	0.000	6.228	4.770	2.042	0.00	0.00	92.29	64.19	2.81	0.00	0.00	0.00	0.00	0.00	49.54	0.00	67.77	55.03	23.76	At4g29190	-	-	-
MS.gene015973	CPP	0.517	0.970	2.587	1.144	1.225	0.451	4.612	1.075	0.869	0.650	1.722	2.955	0.471	1.530	2.036	17.01	32.01	79.76	30.02	38.07	14.54	126.19	33.46	26.16	19.87	52.25	88.75	11.69	40.23	53.99	TSO1	-	-	-
MS.gene015983	AP2-EREBP	0.000	0.000	0.000	0.000	0.000	0.000	0.000	0.000	0.000	0.000	0.000	0.000	0.000	0.000	0.167	0.00	0.00	0.00	0.00	0.00	0.00	0.00	0.00	0.00	0.00	0.00	0.00	0.00	0.00	1.00	SHN2	-	-	-
MS.gene015991	MADS	0.000	0.000	0.000	0.000	0.000	0.000	0.000	0.000	0.000	0.000	0.000	0.000	0.000	0.000	0.000	0.00	0.00	0.00	0.00	0.00	0.00	0.00	0.00	0.00	0.00	0.00	0.00	0.00	0.00	0.00	AGL62	-	-	-
MS.gene01600	AP2-EREBP	0.000	0.234	0.000	0.000	0.000	0.000	0.000	0.000	0.000	0.042	0.000	0.000	0.000	0.000	0.000	0.00	3.00	0.00	0.00	0.00	0.00	0.00	0.00	0.00	0.50	0.00	0.00	0.00	0.00	0.00	ERN1	-	-	-
MS.gene016002	FAR1	0.000	0.000	0.000	0.000	0.000	0.000	0.000	0.000	0.000	0.000	0.000	0.000	0.000	0.000	0.000	0.00	0.00	0.00	0.00	0.00	0.00	0.00	0.00	0.00	0.00	0.00	0.00	0.00	0.00	0.00	--	-	-	-
MS.gene016009	FAR1	0.000	0.000	0.000	0.000	0.000	0.028	0.000	0.000	0.000	0.000	0.000	0.000	0.000	0.000	0.000	0.00	0.00	0.00	0.00	0.00	0.67	0.00	0.00	0.00	0.00	0.00	0.00	0.00	0.00	0.00	FRS5	-	-	-
MS.gene016014	HB	1.319	2.229	12.250	1.122	10.616	6.946	7.692	5.260	5.460	1.033	2.334	0.734	1.351	5.437	1.682	12.93	21.91	112.52	8.77	98.30	66.76	62.70	48.78	48.95	9.41	21.10	6.57	9.98	42.59	13.29	KNAT3	-	-	-
MS.gene016037	ARR-B	0.000	0.000	0.000	0.000	0.000	0.000	0.000	0.000	0.000	0.000	0.000	0.000	0.000	0.000	0.000	0.00	0.00	0.00	0.00	0.00	0.00	0.00	0.00	0.00	0.00	0.00	0.00	0.00	0.00	0.00	RR24	-	-	-
MS.gene016038	ARR-B	0.000	0.000	0.000	0.000	0.000	0.000	0.000	0.000	0.000	0.000	0.000	0.000	0.000	0.000	0.000	0.00	0.00	0.00	0.00	0.00	0.00	0.00	0.00	0.00	0.00	0.00	0.00	0.00	0.00	0.00	RR24	-	-	-
MS.gene01605	WRKY	0.953	0.356	0.276	0.597	0.158	0.121	0.000	0.000	0.000	0.119	0.172	0.153	0.490	0.231	0.296	8.00	3.00	2.17	4.00	1.25	1.00	0.00	0.00	0.00	0.93	1.33	1.17	3.10	1.55	2.00	WRKY69	-	-	-
MS.gene016096	WRKY	0.000	4.688	18.119	0.000	4.352	4.214	0.000	4.289	0.000	0.000	4.487	0.000	10.286	4.668	19.096	0.00	45.91	165.78	0.00	40.14	40.35	0.00	39.62	0.00	0.00	40.41	0.00	75.69	36.42	150.26	WRKY40	-	-	-
MS.gene016098	WRKY	7.404	10.499	5.610	4.512	7.204	13.821	0.210	1.411	0.397	12.556	4.454	6.541	14.631	15.884	24.436	50.36	71.61	35.75	24.48	46.28	92.17	1.19	9.08	2.47	79.37	27.94	40.61	74.99	86.32	133.92	WRKY40	-	-	-
MS.gene016116	C2C2-CO-like	5.086	4.053	11.362	7.387	10.602	11.228	4.966	5.049	7.289	4.586	4.415	4.777	4.713	8.231	4.240	61.26	48.96	128.22	70.97	120.62	132.60	49.74	57.53	80.29	51.34	49.05	52.52	42.78	79.22	41.15	COL4	-	-	-
MS.gene016124	ARR-B	0.320	0.179	0.000	0.000	0.026	0.053	0.047	0.000	0.000	0.086	0.159	0.220	0.036	0.000	0.000	12.32	6.91	0.00	0.00	0.96	2.00	1.50	0.00	0.00	3.09	5.64	7.71	1.05	0.00	0.00	AHK5	-	-	-
MS.gene016133	AP2-EREBP	0.000	0.000	0.000	0.000	0.000	0.000	0.000	0.000	0.000	0.000	0.000	0.000	0.000	0.000	0.000	0.00	0.00	0.00	0.00	0.00	0.00	0.00	0.00	0.00	0.00	0.00	0.00	0.00	0.00	0.00	ERF018	-	-	-
MS.gene016134	AP2-EREBP	0.000	0.000	0.000	0.000	0.000	0.000	0.000	0.000	0.000	0.000	0.000	0.000	0.000	0.000	0.000	0.00	0.00	0.00	0.00	0.00	0.00	0.00	0.00	0.00	0.00	0.00	0.00	0.00	0.00	0.00	ERF018	-	-	-
MS.gene016135	AP2-EREBP	0.000	0.000	0.000	0.000	0.000	0.000	0.000	0.000	0.000	0.000	0.000	0.000	0.000	0.000	0.000	0.00	0.00	0.00	0.00	0.00	0.00	0.00	0.00	0.00	0.00	0.00	0.00	0.00	0.00	0.00	ERF018	-	-	-
MS.gene016137	AP2-EREBP	0.000	0.038	0.000	0.000	0.000	0.000	0.000	0.000	0.000	0.000	0.000	0.000	0.000	0.000	0.000	0.00	0.33	0.00	0.00	0.00	0.00	0.00	0.00	0.00	0.00	0.00	0.00	0.00	0.00	0.00	ERF018	-	-	-
MS.gene01614	OFP	0.205	0.000	0.000	2.650	0.225	0.000	0.641	0.477	0.241	0.882	0.000	1.258	0.979	0.000	0.305	2.50	0.00	0.00	25.78	2.59	0.00	6.50	5.50	2.69	10.00	0.00	14.00	9.00	0.00	3.00	OFP5	-	-	-
MS.gene016140	FAR1	0.000	0.000	0.000	0.000	0.000	0.000	0.000	0.000	0.000	0.000	0.000	0.000	0.000	0.080	0.000	0.00	0.00	0.00	0.00	0.00	0.00	0.00	0.00	0.00	0.00	0.00	0.00	0.00	1.00	0.00	FAR1	-	-	-
MS.gene016148	FAR1	0.000	0.041	0.328	0.175	0.361	0.000	0.024	0.000	0.000	0.400	0.000	0.791	0.000	0.000	0.404	0.00	1.00	7.56	3.43	8.39	0.00	0.50	0.00	0.00	9.14	0.00	17.75	0.00	0.00	8.00	FRS5	-	-	-
MS.gene01615	HSF	0.000	0.000	0.000	0.000	0.000	0.000	0.000	0.000	0.000	0.000	0.000	0.000	0.000	0.000	0.000	0.00	0.00	0.00	0.00	0.00	0.00	0.00	0.00	0.00	0.00	0.00	0.00	0.00	0.00	0.00	HSFA4A	-	-	-
MS.gene016151	WRKY	1.217	1.208	0.850	2.494	0.756	1.976	1.748	1.536	0.706	0.000	2.276	1.238	0.214	2.223	0.401	7.54	7.50	4.93	12.32	4.42	12.00	9.00	9.00	4.00	0.00	13.00	7.00	1.00	11.00	2.00	WRKY50	-	-	-
MS.gene016155	Alfin-like	0.000	0.000	0.000	0.000	0.000	0.000	0.000	0.000	0.000	0.000	0.000	0.000	0.000	0.000	0.000	0.00	0.00	0.00	0.00	0.00	0.00	0.00	0.00	0.00	0.00	0.00	0.00	0.00	0.00	0.00	AL5	-	-	-
MS.gene016163	ABI3VP1	0.000	0.000	0.000	0.000	0.000	0.000	0.000	0.000	0.000	0.000	0.000	0.000	0.000	0.120	0.119	0.00	0.00	0.00	0.00	0.00	0.00	0.00	0.00	0.00	0.00	0.00	0.00	0.00	1.00	1.00	VRN1	-	-	-
MS.gene016217	FHA	0.000	0.000	0.000	0.000	0.000	0.000	0.000	0.000	0.000	0.000	0.000	0.000	0.000	0.000	0.246	0.00	0.00	0.00	0.00	0.00	0.00	0.00	0.00	0.00	0.00	0.00	0.00	0.00	0.00	3.79	--	-	-	-
MS.gene016231	LOB	0.000	0.000	0.000	0.000	0.000	0.000	0.000	0.268	0.000	0.000	0.000	0.000	0.000	0.000	0.000	0.00	0.00	0.00	0.00	0.00	0.00	0.00	3.00	0.00	0.00	0.00	0.00	0.00	0.00	0.00	LBD31	-	-	-
MS.gene016232	LOB	0.000	0.000	0.215	0.000	0.000	0.000	0.000	0.000	0.000	0.000	0.000	0.000	0.000	0.000	0.000	0.00	0.00	1.50	0.00	0.00	0.00	0.00	0.00	0.00	0.00	0.00	0.00	0.00	0.00	0.00	LBD19	-	-	-
MS.gene016253	GRAS	0.185	0.000	0.000	0.000	0.000	0.000	0.046	0.000	0.000	0.000	0.000	0.100	0.129	0.000	0.000	5.12	0.00	0.00	0.00	0.00	0.00	1.06	0.00	0.00	0.00	0.00	2.54	2.69	0.00	0.00	SCR	-	-	-
MS.gene016287	MADS	0.000	0.000	0.000	0.000	0.000	0.000	0.000	0.000	0.041	0.000	0.000	0.000	0.000	0.000	0.093	0.00	0.00	0.00	0.00	0.00	0.00	0.00	0.00	0.25	0.00	0.00	0.00	0.00	0.00	0.50	AGL29	-	-	-
MS.gene016289	MADS	0.000	0.000	0.000	0.000	0.000	0.000	0.000	0.000	0.000	0.000	0.000	0.000	0.000	0.000	0.000	0.00	0.00	0.00	0.00	0.00	0.00	0.00	0.00	0.00	0.00	0.00	0.00	0.00	0.00	0.00	AGL29	-	-	-
MS.gene016345	FAR1	0.000	0.000	0.000	0.000	0.000	0.000	0.000	0.000	0.000	0.000	0.000	0.000	0.000	0.000	0.000	0.00	0.00	0.00	0.00	0.00	0.00	0.00	0.00	0.00	0.00	0.00	0.00	0.00	0.00	0.00	FRS5	-	-	-
MS.gene016358	C2C2-Dof	0.326	0.065	0.336	0.572	0.483	0.399	0.783	0.000	0.888	0.140	0.424	0.500	0.432	0.000	0.081	5.00	1.00	4.83	7.00	7.00	6.00	10.00	0.00	12.46	2.00	6.00	7.00	5.00	0.00	1.00	CDF2	-	-	-
MS.gene016368	AP2-EREBP	0.000	0.000	0.066	0.000	0.000	0.000	0.075	0.000	0.000	0.000	0.000	0.000	0.000	0.000	0.077	0.00	0.00	1.00	0.00	0.00	0.00	1.00	0.00	0.00	0.00	0.00	0.00	0.00	0.00	1.00	WRI1	-	-	-
MS.gene016370	AP2-EREBP	0.000	0.000	0.000	0.000	0.000	0.000	0.000	0.000	0.000	0.000	0.000	0.000	0.000	0.000	0.000	0.00	0.00	0.00	0.00	0.00	0.00	0.00	0.00	0.00	0.00	0.00	0.00	0.00	0.00	0.00	WRI1	-	-	-
MS.gene016376	bZIP	5.423	5.880	4.706	0.529	0.745	0.987	5.495	2.329	1.602	4.401	5.990	4.847	5.373	5.298	6.619	61.61	66.99	50.09	4.79	8.00	11.00	51.91	25.03	16.64	46.47	62.76	50.26	46.00	48.09	60.59	DPBF3	Environmental Information Processing	Signal transduction	K14432
MS.gene016378	MADS	0.000	0.000	0.000	0.000	0.000	0.000	0.000	0.000	0.000	0.000	0.000	0.000	0.000	0.000	0.000	0.00	0.00	0.00	0.00	0.00	0.00	0.00	0.00	0.00	0.00	0.00	0.00	0.00	0.00	0.00	AGL62	-	-	-
MS.gene016384	MADS	0.000	0.000	0.000	0.000	0.000	0.000	0.000	0.000	0.000	0.000	0.000	0.000	0.000	0.000	0.000	0.00	0.00	0.00	0.00	0.00	0.00	0.00	0.00	0.00	0.00	0.00	0.00	0.00	0.00	0.00	AGL62	-	-	-
MS.gene016387	MADS	0.000	0.000	0.000	0.000	0.000	0.000	0.000	0.000	0.000	0.000	0.000	0.000	0.000	0.000	0.000	0.00	0.00	0.00	0.00	0.00	0.00	0.00	0.00	0.00	0.00	0.00	0.00	0.00	0.00	0.00	AGL62	-	-	-
MS.gene016414	FAR1	19.586	18.254	10.947	4.647	9.494	18.948	14.586	11.974	13.538	4.100	7.736	10.456	15.215	1.371	8.397	550.00	514.00	288.00	104.07	251.81	521.68	340.58	318.05	347.65	107.00	200.35	268.00	321.95	30.75	190.00	FRS12	-	-	-
MS.gene016420	EIL	0.125	0.042	0.000	0.000	0.000	0.170	0.100	0.000	0.000	0.135	0.000	0.046	0.000	0.000	0.000	3.00	1.00	0.00	0.00	0.00	4.00	2.00	0.00	0.00	3.00	0.00	1.00	0.00	0.00	0.00	EIN3	Environmental Information Processing;Environmental Information Processing	Signal transduction;Signal transduction	K14514;K14514
MS.gene016450	ARR-B	0.000	0.000	0.850	0.086	0.269	0.118	0.000	1.062	0.000	0.700	0.000	1.064	0.000	0.000	1.306	0.00	0.00	16.55	1.42	5.29	2.41	0.00	20.88	0.00	13.52	0.00	20.19	0.00	0.00	21.88	MYB65	-	-	-
MS.gene016525	LOB	0.000	0.160	0.000	0.000	0.000	0.000	0.000	0.000	0.000	0.000	0.000	0.000	0.000	0.000	0.000	0.00	1.00	0.00	0.00	0.00	0.00	0.00	0.00	0.00	0.00	0.00	0.00	0.00	0.00	0.00	AS2	-	-	-
MS.gene016556	bZIP	0.000	0.000	10.275	5.787	3.931	0.379	5.130	8.038	3.271	2.170	7.156	2.186	4.151	7.711	6.000	0.00	0.00	170.83	81.90	65.88	6.59	75.69	134.92	53.09	35.78	117.11	35.40	55.51	109.32	85.79	TGAL1	Environmental Information Processing	Signal transduction	K14431
MS.gene016562	FAR1	0.000	0.000	0.042	0.000	0.000	0.000	0.000	0.000	0.000	0.000	0.000	0.000	0.000	0.000	0.000	0.00	0.00	1.00	0.00	0.00	0.00	0.00	0.00	0.00	0.00	0.00	0.00	0.00	0.00	0.00	FAR1	-	-	-
MS.gene016606	SRS	0.000	0.000	0.000	0.000	0.268	0.250	0.000	0.000	0.000	0.000	0.241	0.000	0.000	0.000	0.000	0.00	0.00	0.00	0.00	1.00	0.97	0.00	0.00	0.00	0.00	0.88	0.00	0.00	0.00	0.00	LRP1	-	-	-
MS.gene016607	SRS	0.094	0.186	0.310	0.304	0.628	0.000	0.105	0.000	0.611	0.090	0.350	0.088	0.111	0.126	0.401	1.17	2.31	3.60	3.00	7.35	0.00	1.08	0.00	6.92	1.04	4.00	1.00	1.04	1.25	4.00	LRP1	-	-	-
MS.gene016614	ARR-B	0.000	0.000	0.347	0.000	0.000	0.000	0.000	0.000	0.000	0.000	0.000	0.000	0.000	0.000	0.000	0.00	0.00	2.00	0.00	0.00	0.00	0.00	0.00	0.00	0.00	0.00	0.00	0.00	0.00	0.00	RR9	Environmental Information Processing	Signal transduction	K14492
MS.gene016706	bHLH	0.000	0.000	0.000	0.000	0.000	0.000	0.000	0.000	0.000	0.000	0.000	0.000	0.000	0.000	0.000	0.00	0.00	0.00	0.00	0.00	0.00	0.00	0.00	0.00	0.00	0.00	0.00	0.00	0.00	0.00	BHLH130	-	-	-
MS.gene016708	AP2-EREBP	3.592	3.126	0.000	12.058	0.829	1.505	0.000	0.000	0.000	0.000	0.000	0.643	1.827	0.885	0.000	41.08	35.85	0.00	110.00	8.96	16.88	0.00	0.00	0.00	0.00	0.00	6.71	15.75	8.09	0.00	ERF3	-	-	-
MS.gene016710	AP2-EREBP	0.000	0.000	0.000	0.000	0.000	0.000	0.000	0.000	0.000	0.000	0.000	0.000	0.000	0.000	0.000	0.00	0.00	0.00	0.00	0.00	0.00	0.00	0.00	0.00	0.00	0.00	0.00	0.00	0.00	0.00	ERF3	-	-	-
MS.gene016712	ARR-B	0.000	0.000	0.000	0.000	0.000	0.000	0.000	0.000	0.000	0.000	0.000	0.000	0.000	0.000	0.000	0.00	0.00	0.00	0.00	0.00	0.00	0.00	0.00	0.00	0.00	0.00	0.00	0.00	0.00	0.00	SWI3B	-	-	-
MS.gene016715	C3H	46.649	46.836	12.108	43.575	28.693	16.054	8.046	33.734	19.864	25.886	23.307	20.231	35.302	38.603	30.639	749.82	754.87	182.34	558.63	435.60	252.99	107.54	512.88	291.99	386.67	345.49	296.80	427.58	495.75	396.81	At1g04990	-	-	-
MS.gene016721	TAZ	0.000	0.000	0.000	0.000	0.027	0.000	0.000	0.081	0.000	0.000	0.055	0.056	0.000	0.160	0.032	0.00	0.00	0.00	0.00	1.00	0.00	0.00	3.00	0.00	0.00	2.00	2.00	0.00	5.00	1.00	HAC12	-	-	-
MS.gene016735	LOB	0.000	0.000	0.000	0.000	0.000	0.000	0.000	0.000	0.000	0.000	0.000	0.000	0.000	0.000	0.000	0.00	0.00	0.00	0.00	0.00	0.00	0.00	0.00	0.00	0.00	0.00	0.00	0.00	0.00	0.00	LBD27	-	-	-
MS.gene016737	LOB	0.000	0.000	0.000	0.000	0.000	0.000	0.000	0.000	0.000	0.000	0.000	0.000	0.000	0.000	0.000	0.00	0.00	0.00	0.00	0.00	0.00	0.00	0.00	0.00	0.00	0.00	0.00	0.00	0.00	0.00	LBD27	-	-	-
MS.gene01676	mTERF	0.336	0.882	0.830	0.650	0.137	0.397	0.678	1.161	0.272	0.000	0.000	0.243	0.000	0.000	0.000	2.59	6.82	6.00	4.00	1.00	3.00	4.35	8.47	1.92	0.00	0.00	1.71	0.00	0.00	0.00	--	-	-	-
MS.gene016760	HB	0.363	0.053	0.226	0.331	0.056	0.162	0.000	0.112	0.029	0.284	0.128	0.289	0.491	0.066	0.000	3.43	0.50	2.00	2.50	0.50	1.50	0.00	1.00	0.25	2.50	1.12	2.50	3.50	0.50	0.00	H1	-	-	-
MS.gene016848	FAR1	0.634	0.763	3.581	0.181	1.231	1.185	0.366	0.642	0.422	1.054	2.515	0.078	1.047	7.567	0.318	22.92	27.69	121.35	5.21	42.07	42.03	11.00	21.96	13.95	35.45	83.91	2.56	28.53	218.71	9.27	FRS3	-	-	-
MS.gene016863	EIL	193.723	224.254	2.361	307.139	220.455	114.387	131.529	232.793	413.602	322.505	219.360	269.528	383.109	184.286	61.630	4608.19	5348.93	52.62	5827.10	4953.04	2667.71	2601.49	5237.87	8997.26	7129.28	4812.11	5851.70	6867.14	3502.40	1181.21	EIN3	Environmental Information Processing;Environmental Information Processing	Signal transduction;Signal transduction	K14514;K14514
MS.gene016878	ARR-B	0.758	0.502	0.000	0.000	0.000	0.000	0.000	0.000	0.000	0.000	0.000	0.046	0.000	0.000	0.000	18.24	12.11	0.00	0.00	0.00	0.00	0.00	0.00	0.00	0.00	0.00	1.02	0.00	0.00	0.00	DIVARICATA	-	-	-
MS.gene016879	ARR-B	0.000	0.000	0.000	0.000	0.000	0.000	0.000	0.000	0.000	0.000	0.000	0.000	0.000	0.000	0.000	0.00	0.00	0.00	0.00	0.00	0.00	0.00	0.00	0.00	0.00	0.00	0.00	0.00	0.00	0.00	MYB120	-	-	-
MS.gene016881	ARR-B	0.160	0.000	0.000	0.000	0.000	0.000	0.000	0.185	0.000	0.000	0.000	0.000	0.000	0.000	0.000	2.74	0.00	0.00	0.00	0.00	0.00	0.00	3.00	0.00	0.00	0.00	0.00	0.00	0.00	0.00	DIVARICATA	-	-	-
MS.gene016887	bZIP	1.233	0.553	0.349	1.531	0.707	1.041	0.902	0.977	0.700	1.199	1.161	1.349	1.565	1.203	1.244	30.21	13.60	8.02	29.93	16.37	25.02	18.39	22.64	15.69	27.32	26.24	30.18	28.91	23.55	24.57	DPBF4	Environmental Information Processing	Signal transduction	K14432
MS.gene016908	ARR-B	0.369	0.000	0.000	0.092	0.000	0.000	0.000	0.000	0.000	0.079	0.000	0.000	0.000	0.000	0.000	5.00	0.00	0.00	1.00	0.00	0.00	0.00	0.00	0.00	1.00	0.00	0.00	0.00	0.00	0.00	MYB104	-	-	-
MS.gene016911	ARR-B	0.000	0.000	0.000	0.000	0.000	0.000	0.000	0.000	0.000	0.000	0.000	0.000	0.000	0.000	0.000	0.00	0.00	0.00	0.00	0.00	0.00	0.00	0.00	0.00	0.00	0.00	0.00	0.00	0.00	0.00	MYB120	-	-	-
MS.gene016952	HSF	0.000	0.108	0.000	0.135	0.000	0.000	0.778	0.000	0.118	0.232	0.000	0.000	0.000	0.000	0.276	0.00	1.00	0.00	1.00	0.00	0.00	6.00	0.00	1.00	2.00	0.00	0.00	0.00	0.00	2.06	HSFB4	-	-	-
MS.gene016955	FAR1	1.280	1.755	2.433	2.106	2.287	2.162	2.694	2.791	3.193	4.410	3.426	3.024	2.508	3.754	2.631	32.00	44.00	57.00	42.00	54.00	53.00	56.00	66.00	73.00	102.46	79.00	69.00	47.25	75.00	53.00	FAR1	-	-	-
MS.gene01698	GeBP	12.542	13.441	10.760	8.571	9.489	5.032	17.374	13.652	8.576	18.833	16.330	18.462	21.463	20.341	20.203	200.16	215.10	160.88	109.10	143.03	78.74	230.55	206.09	125.16	279.32	240.35	268.93	258.12	259.37	259.79	At1g61730	-	-	-
MS.gene016988	SRS	5.683	7.306	5.145	1.544	1.944	3.010	1.222	2.913	0.449	2.120	4.851	1.637	2.190	4.343	2.477	75.37	97.15	63.92	16.33	24.35	39.14	13.48	36.54	5.44	26.13	59.33	19.81	21.89	46.02	26.47	LRP1	-	-	-
MS.gene017066	NAC	0.085	0.000	0.090	0.624	0.161	0.375	0.213	0.454	0.165	0.455	0.000	0.000	0.468	0.000	0.172	1.00	0.00	1.00	5.88	1.80	4.35	2.09	5.08	1.78	5.00	0.00	0.00	4.17	0.00	1.64	JUB1	-	-	-
MS.gene017198	LOB	0.000	0.000	0.000	0.000	0.000	0.000	0.000	0.000	0.000	0.000	0.000	0.099	0.000	0.000	0.000	0.00	0.00	0.00	0.00	0.00	0.00	0.00	0.00	0.00	0.00	0.00	0.50	0.00	0.00	0.00	LBD23	-	-	-
MS.gene017231	MADS	0.000	0.000	0.000	0.000	0.171	0.000	0.000	0.000	0.530	0.000	0.000	0.000	0.000	0.000	0.000	0.00	0.00	0.00	0.00	1.00	0.00	0.00	0.00	3.00	0.00	0.00	0.00	0.00	0.00	0.00	AGL80	-	-	-
MS.gene017232	bZIP	4.965	6.922	2.840	0.608	0.917	1.369	0.554	3.958	0.586	7.113	1.415	3.256	0.520	3.316	7.553	55.47	77.54	29.73	5.42	9.68	14.99	5.15	41.82	5.99	73.85	14.58	33.20	4.38	29.60	67.99	RF2b	-	-	-
MS.gene017236	ABI3VP1	0.377	0.376	1.007	0.244	0.000	0.000	0.000	0.000	0.000	0.000	0.000	0.000	0.196	1.865	0.410	11.10	11.10	27.77	5.74	0.00	0.00	0.00	0.00	0.00	0.00	0.00	0.00	4.34	43.88	9.73	Os07g0679700	-	-	-
MS.gene017238	ABI3VP1	0.000	0.000	0.000	0.000	0.000	0.051	0.000	0.000	0.000	0.000	0.000	0.000	0.000	0.000	0.000	0.00	0.00	0.00	0.00	0.00	1.50	0.00	0.00	0.00	0.00	0.00	0.00	0.00	0.00	0.00	Os07g0679700	-	-	-
MS.gene017246	AP2-EREBP	5.026	4.892	4.359	7.498	8.929	10.938	7.356	2.418	9.834	9.897	12.242	4.737	6.843	7.264	3.014	54.24	52.94	44.07	64.54	91.01	115.73	66.01	24.68	97.05	99.26	121.84	46.66	55.65	62.63	26.21	PTI6	Organismal Systems	Environmental adaptation	K13434
MS.gene017254	ARR-B	0.000	0.000	0.000	0.000	0.000	0.000	0.000	0.000	0.000	0.000	0.000	0.000	0.000	0.000	0.000	0.00	0.00	0.00	0.00	0.00	0.00	0.00	0.00	0.00	0.00	0.00	0.00	0.00	0.00	0.00	SRM1	-	-	-
MS.gene017275	FHA	2.779	2.463	1.275	1.195	1.312	0.445	2.645	1.139	2.208	2.152	1.701	2.586	1.564	2.309	1.179	59.24	52.64	25.47	20.31	26.42	9.31	46.89	22.96	43.04	42.63	33.44	50.31	25.12	39.32	20.25	NBS1	Genetic Information Processing	Replication and repair	K10867
MS.gene017291	ARF	1.317	1.545	1.654	0.816	0.664	2.055	4.163	2.578	3.203	4.604	3.623	16.808	5.576	3.221	3.331	42.14	49.57	49.58	20.82	20.06	64.45	110.74	78.02	93.72	136.90	106.91	490.83	134.43	82.35	85.86	ARF8	-	-	-
MS.gene017329	Alfin-like	0.000	0.000	0.000	0.000	0.000	0.000	0.000	0.000	0.000	0.000	0.000	0.000	0.000	0.000	0.000	0.00	0.00	0.00	0.00	0.00	0.00	0.00	0.00	0.00	0.00	0.00	0.00	0.00	0.00	0.00	--	-	-	-
MS.gene017342	NAC	0.000	0.056	0.226	0.076	0.115	0.185	0.561	0.000	0.000	0.122	0.000	0.000	0.191	0.000	0.120	0.00	1.40	5.25	1.50	2.70	4.50	11.56	0.00	0.00	2.80	0.00	0.00	3.56	0.00	2.40	NAC086	-	-	-
MS.gene017348	ARR-B	0.109	0.441	1.117	4.664	5.434	13.658	1.194	0.418	9.680	0.075	0.301	0.129	0.248	0.987	0.681	1.57	6.37	15.06	53.53	73.85	192.68	14.29	5.69	127.37	1.00	4.00	1.69	2.69	11.35	7.90	RVE1	-	-	-
MS.gene017376	Alfin-like	0.000	0.000	0.000	0.000	0.000	0.000	0.000	0.000	0.000	0.000	0.000	0.000	0.390	0.000	0.000	0.00	0.00	0.00	0.00	0.00	0.00	0.00	0.00	0.00	0.00	0.00	0.00	8.00	0.00	0.00	MMD1	-	-	-
MS.gene017438	ARR-B	0.000	0.000	0.000	0.000	0.214	0.103	0.000	0.000	0.000	0.000	0.000	0.000	0.000	0.127	0.126	0.00	0.00	0.00	0.00	2.00	1.00	0.00	0.00	0.00	0.00	0.00	0.00	0.00	1.00	1.00	MYB113	-	-	-
MS.gene017439	ARR-B	0.000	0.000	0.000	0.000	0.000	0.000	0.000	0.000	0.111	0.000	0.036	0.000	0.000	0.000	0.000	0.00	0.00	0.00	0.00	0.00	0.00	0.00	0.00	1.00	0.00	0.33	0.00	0.00	0.00	0.00	MYB113	-	-	-
MS.gene017442	ARR-B	0.000	0.000	0.000	0.000	0.000	0.000	0.000	0.000	0.000	0.000	0.000	0.000	0.000	0.000	0.000	0.00	0.00	0.00	0.00	0.00	0.00	0.00	0.00	0.00	0.00	0.00	0.00	0.00	0.00	0.00	MYB1	-	-	-
MS.gene017451	bHLH	0.000	0.000	0.000	0.000	0.000	0.000	0.000	0.000	0.000	0.000	0.000	0.000	0.000	0.000	0.000	0.00	0.00	0.00	0.00	0.00	0.00	0.00	0.00	0.00	0.00	0.00	0.00	0.00	0.00	0.00	BHLH86	-	-	-
MS.gene017456	ARR-B	5.844	4.689	2.551	0.000	1.052	7.772	0.617	3.044	6.051	1.704	6.686	0.000	0.000	0.000	2.786	48.19	38.77	19.71	0.00	8.19	62.83	4.23	23.74	45.63	13.06	50.84	0.00	0.00	0.00	18.51	MYB3	-	-	-
MS.gene017458	ARR-B	0.000	0.000	0.000	0.000	0.000	0.206	0.000	0.000	0.000	0.000	0.000	0.000	0.000	0.000	0.083	0.00	0.00	0.00	0.00	0.00	0.60	0.00	0.00	0.00	0.00	0.00	0.00	0.00	0.00	0.20	MYB3	-	-	-
MS.gene01755	ABI3VP1	4.824	3.273	3.996	0.505	1.997	0.042	4.199	2.479	1.327	3.145	2.732	4.237	3.190	2.479	1.332	138.59	94.28	107.55	11.57	54.19	1.19	100.29	67.37	34.87	83.96	72.38	111.10	69.05	56.89	30.82	Os07g0563300	-	-	-
MS.gene017618	ARR-B	0.000	0.000	0.000	0.081	0.000	0.085	0.000	0.000	0.000	0.000	0.042	0.000	0.000	0.000	0.000	0.00	0.00	0.00	2.88	0.00	3.71	0.00	0.00	0.00	0.00	1.71	0.00	0.00	0.00	0.00	AHK1	-	-	-
MS.gene017631	CSD	4.702	4.606	5.443	1.421	1.592	4.956	4.250	3.041	4.213	6.086	1.998	4.177	2.955	1.229	4.393	48.78	47.91	52.90	11.76	15.60	50.41	36.66	29.84	39.97	58.67	19.11	39.55	23.10	10.19	36.72	GRP-2	-	-	-
MS.gene017655	NAC	0.141	0.000	0.000	0.000	0.000	0.000	0.000	0.000	0.000	0.000	0.000	0.000	0.000	0.000	0.000	2.00	0.00	0.00	0.00	0.00	0.00	0.00	0.00	0.00	0.00	0.00	0.00	0.00	0.00	0.00	NAC076	-	-	-
MS.gene017666	C2C2-GATA	0.296	0.000	0.000	0.000	0.000	0.195	0.538	0.113	0.000	0.867	0.686	0.105	0.239	0.939	0.238	3.31	0.00	0.00	0.00	0.00	2.14	5.00	1.19	0.00	9.00	7.07	1.07	2.01	8.38	2.14	GATA5	-	-	-
MS.gene017684	bZIP	46.589	46.310	60.705	37.031	38.982	41.483	23.145	35.886	35.802	32.310	40.306	6.924	21.906	19.062	22.951	1180.23	1176.35	1440.77	748.21	932.72	1030.30	487.51	859.88	829.42	760.64	941.64	160.10	418.16	385.81	468.45	BZIP17	-	-	-
MS.gene017688	ARR-B	1.142	2.044	1.376	1.435	0.574	0.156	1.685	1.001	0.570	2.342	2.115	3.320	2.691	1.019	2.845	13.10	23.52	14.79	13.13	6.22	1.75	16.08	10.87	5.98	24.98	22.38	34.77	23.27	9.34	26.31	MYBC1	-	-	-
MS.gene017700	ARR-B	0.000	0.056	0.076	0.000	0.000	0.072	0.255	0.000	0.000	0.076	0.000	0.124	0.000	0.000	0.000	0.00	0.20	0.25	0.00	0.00	0.25	0.75	0.00	0.00	0.25	0.00	0.40	0.00	0.00	0.00	RAD	-	-	-
MS.gene017708	bHLH	1.417	1.471	0.836	0.131	1.032	0.710	2.017	1.120	1.242	0.190	0.471	1.061	0.739	0.000	0.969	13.57	14.12	7.50	1.00	9.33	6.67	16.06	10.14	10.88	1.69	4.16	9.27	5.33	0.00	7.48	BHLH106	-	-	-
MS.gene017735	SAP	0.000	0.000	0.000	0.000	0.000	0.000	0.000	0.000	0.000	0.000	0.000	0.000	0.000	0.000	0.000	0.00	0.00	0.00	0.00	0.00	0.00	0.00	0.00	0.00	0.00	0.00	0.00	0.00	0.00	0.00	At2g41170	-	-	-
MS.gene017738	SAP	0.000	0.000	0.000	0.000	0.000	0.000	0.000	0.000	0.000	0.000	0.000	0.000	0.000	0.000	0.000	0.00	0.00	0.00	0.00	0.00	0.00	0.00	0.00	0.00	0.00	0.00	0.00	0.00	0.00	0.00	At2g41170	-	-	-
MS.gene017739	SAP	0.077	0.000	0.000	0.000	0.135	0.000	0.371	0.135	0.076	0.431	0.290	0.000	0.077	0.148	0.000	2.51	0.00	0.00	0.00	4.16	0.00	10.04	4.15	2.25	13.04	8.71	0.00	1.90	3.84	0.00	At2g26850	-	-	-
MS.gene017745	SAP	0.000	0.000	0.000	0.000	0.000	0.000	0.000	0.000	0.000	0.000	0.000	0.000	0.000	0.000	0.000	0.00	0.00	0.00	0.00	0.00	0.00	0.00	0.00	0.00	0.00	0.00	0.00	0.00	0.00	0.00	At2g41170	-	-	-
MS.gene017751	bZIP	0.000	0.000	0.000	0.000	0.000	0.000	0.000	0.000	0.000	0.000	0.000	0.000	0.000	0.000	0.407	0.00	0.00	0.00	0.00	0.00	0.00	0.00	0.00	0.00	0.00	0.00	0.00	0.00	0.00	5.04	TGAL1	Environmental Information Processing	Signal transduction	K14431
MS.gene017753	bZIP	10.216	10.198	10.494	13.391	9.528	15.036	14.284	17.893	13.522	11.534	13.556	18.995	22.786	12.456	15.794	176.24	176.41	169.61	184.25	155.25	254.31	204.89	291.98	213.33	184.92	215.67	299.09	296.21	171.68	219.54	TGA21	Environmental Information Processing	Signal transduction	K14431
MS.gene017764	HRT	0.893	1.482	0.286	0.775	0.000	0.631	0.413	0.000	0.977	0.961	1.416	1.677	1.003	1.380	0.706	13.00	21.63	3.90	9.00	0.00	9.00	5.00	0.00	13.00	13.00	19.00	22.27	11.00	16.05	8.28	ET2	-	-	-
MS.gene017782	ARR-B	0.354	0.000	0.646	0.220	1.890	5.537	0.000	0.375	2.082	0.815	0.319	0.257	1.428	0.584	1.021	3.78	0.00	6.46	1.87	19.06	57.97	0.00	3.79	20.33	8.09	3.14	2.50	11.49	4.98	8.78	ARR9	Environmental Information Processing	Signal transduction	K14492
MS.gene017784	FAR1	0.000	0.000	0.127	0.000	0.084	0.075	0.264	0.000	0.043	0.000	0.129	0.043	0.368	0.050	0.000	0.00	0.00	3.00	0.00	2.00	1.86	5.55	0.00	1.00	0.00	3.00	1.00	7.00	1.00	0.00	FRS1	-	-	-
MS.gene017793	bHLH	0.000	0.000	0.000	0.000	0.000	0.000	0.000	0.000	0.000	0.000	0.000	0.000	0.000	0.000	0.000	0.00	0.00	0.00	0.00	0.00	0.00	0.00	0.00	0.00	0.00	0.00	0.00	0.00	0.00	0.00	ORG2	-	-	-
MS.gene017872	HSF	1.146	0.489	0.659	0.564	0.937	0.145	0.271	0.296	0.123	0.242	0.488	0.000	0.448	1.394	1.286	10.19	4.36	5.49	4.00	7.87	1.26	2.00	2.49	1.00	2.00	4.00	0.00	3.00	9.90	9.21	HSFB3	-	-	-
MS.gene017875	AP2-EREBP	0.655	0.506	1.502	0.269	0.227	0.331	2.178	0.678	0.100	1.821	0.666	0.046	0.681	0.919	1.831	10.71	8.29	23.00	3.50	3.50	5.31	29.59	10.48	1.50	27.65	10.04	0.68	8.39	12.00	24.11	At2g41710	-	-	-
MS.gene017921	C3H	3.240	3.013	0.000	11.458	1.849	2.281	3.296	0.828	8.389	0.143	1.489	0.148	0.330	1.636	3.556	90.49	84.37	0.00	255.23	48.77	62.47	76.55	21.88	214.27	3.71	38.35	3.78	6.95	36.50	80.02	At2g41900	-	-	-
MS.gene017925	AP2-EREBP	0.000	0.000	0.026	0.025	0.000	0.000	0.109	0.000	0.022	0.000	0.011	0.022	0.000	0.089	0.037	0.00	0.00	0.27	0.22	0.00	0.00	1.00	0.00	0.22	0.00	0.11	0.22	0.00	0.78	0.33	DREB2F	-	-	-
MS.gene017944	bHLH	1.984	2.544	0.000	0.000	0.526	1.389	3.587	2.057	1.667	3.098	2.258	5.182	2.788	6.472	4.680	25.71	33.05	0.00	0.00	6.44	17.65	38.65	25.21	19.75	37.30	26.98	61.29	27.22	67.00	48.86	BHLH48	-	-	-
MS.gene017946	bHLH	0.000	0.000	0.000	0.000	0.000	0.000	0.000	0.000	0.000	0.000	0.000	0.000	0.000	0.000	0.000	0.00	0.00	0.00	0.00	0.00	0.00	0.00	0.00	0.00	0.00	0.00	0.00	0.00	0.00	0.00	BHLH130	-	-	-
MS.gene017958	bZIP	0.000	0.000	0.088	0.000	0.000	0.000	0.000	0.201	0.000	0.000	0.000	0.374	0.042	0.397	0.000	0.00	0.00	1.30	0.00	0.00	0.00	0.00	3.00	0.00	0.00	0.00	5.38	0.50	5.00	0.00	TGA10	Environmental Information Processing	Signal transduction	K14431
MS.gene017969	SBP	1.433	0.463	0.000	0.000	0.000	0.000	0.000	0.082	0.000	0.416	0.000	0.000	0.000	0.194	0.672	18.51	6.00	0.00	0.00	0.00	0.00	0.00	1.00	0.00	5.00	0.00	0.00	0.00	2.00	7.00	SPL15	-	-	-
MS.gene017972	mTERF	0.977	0.144	0.390	0.000	0.000	1.092	0.552	0.737	0.000	0.467	0.689	0.827	0.307	1.032	1.178	21.38	3.15	8.00	0.00	0.00	23.43	10.04	15.25	0.00	9.49	13.91	16.53	5.06	18.05	20.77	MTERF18	-	-	-
MS.gene017973	ARR-B	0.000	0.199	0.689	0.000	0.076	0.070	0.022	0.265	0.070	0.000	0.078	0.471	0.055	0.359	0.701	0.00	2.78	9.00	0.00	1.00	0.96	0.25	3.50	0.89	0.00	1.00	6.00	0.58	4.00	7.88	PHR1	-	-	-
MS.gene017974	ARR-B	0.000	0.000	0.000	0.046	0.077	0.000	0.000	0.039	0.000	0.000	0.000	0.363	0.049	0.000	0.000	0.00	0.00	0.00	0.50	1.00	0.00	0.00	0.50	0.00	0.00	0.00	4.53	0.50	0.00	0.00	PHL5	-	-	-
MS.gene017978	C3H	0.000	0.000	0.000	0.000	4.763	4.199	0.000	0.000	16.912	7.285	9.475	0.000	8.794	0.000	19.759	0.00	0.00	0.00	0.00	51.97	47.56	0.00	0.00	178.66	78.21	100.94	0.00	76.55	0.00	183.91	Os02g0194200	-	-	-
MS.gene017984	ABI3VP1	0.000	0.000	0.000	0.000	0.000	0.000	0.000	0.000	0.000	0.000	0.000	0.000	0.000	0.000	0.000	0.00	0.00	0.00	0.00	0.00	0.00	0.00	0.00	0.00	0.00	0.00	0.00	0.00	0.00	0.00	--	-	-	-
MS.gene018051	BSD	0.000	0.000	0.000	0.000	0.308	3.547	0.609	0.413	0.000	0.845	0.668	4.761	1.824	0.322	0.000	0.00	0.00	0.00	0.00	4.46	53.26	7.75	5.98	0.00	12.02	9.43	66.54	21.05	3.94	0.00	--	-	-	-
MS.gene018149	HSF	0.237	0.000	0.000	0.000	0.000	0.000	0.000	0.000	0.000	0.000	0.125	0.000	0.301	0.393	0.000	4.53	0.00	0.00	0.00	0.00	0.00	0.00	0.00	0.00	0.00	2.20	0.00	4.34	6.00	0.00	HSFA6b	-	-	-
MS.gene018154	LOB	0.000	0.000	0.215	0.000	0.000	0.000	0.000	0.000	0.000	0.000	0.000	0.000	0.000	0.000	0.000	0.00	0.00	1.50	0.00	0.00	0.00	0.00	0.00	0.00	0.00	0.00	0.00	0.00	0.00	0.00	LBD19	-	-	-
MS.gene018155	LOB	0.000	0.000	0.000	0.000	0.000	0.000	0.000	0.000	0.000	0.000	0.000	0.000	0.000	0.000	0.000	0.00	0.00	0.00	0.00	0.00	0.00	0.00	0.00	0.00	0.00	0.00	0.00	0.00	0.00	0.00	LBD18	-	-	-
MS.gene018180	ARR-B	0.000	0.000	0.000	0.000	0.157	0.076	0.000	0.000	0.000	0.000	0.000	0.000	0.000	0.000	0.000	0.00	0.00	0.00	0.00	1.00	0.50	0.00	0.00	0.00	0.00	0.00	0.00	0.00	0.00	0.00	--	-	-	-
MS.gene018226	bZIP	0.581	0.131	1.087	1.126	1.618	0.000	0.945	0.750	1.005	0.148	0.223	0.151	0.492	0.655	0.162	4.44	1.00	7.78	6.86	11.67	0.00	6.00	5.42	7.02	1.05	1.57	1.05	2.83	4.00	1.00	BZIP43	-	-	-
MS.gene018264	MADS	54.462	54.788	24.315	107.890	72.332	89.956	92.629	49.671	123.392	51.742	85.201	26.523	24.042	30.745	28.160	521.52	526.06	218.14	824.00	654.20	844.54	737.52	449.90	1080.54	460.45	752.40	231.81	173.48	235.22	217.27	MADS2	-	-	-
MS.gene018362	C2C2-CO-like	166.542	169.454	34.103	83.194	91.572	87.414	114.202	66.891	101.390	76.515	78.770	39.218	60.296	64.934	50.864	2177.00	2221.07	417.65	867.35	1130.57	1120.28	1241.24	827.06	1212.01	929.48	949.56	467.89	593.92	678.16	535.71	COL5	-	-	-
MS.gene018409	NAC	0.000	0.000	0.000	0.264	1.562	1.935	0.507	0.000	1.715	0.227	0.343	0.000	0.000	0.000	0.000	0.00	0.00	0.00	2.00	14.00	18.00	4.00	0.00	14.88	2.00	3.00	0.00	0.00	0.00	0.00	NAC101	-	-	-
MS.gene018411	NAC	0.000	0.000	0.000	0.000	0.000	0.000	0.000	0.000	0.000	0.000	0.000	0.000	0.000	0.000	0.000	0.00	0.00	0.00	0.00	0.00	0.00	0.00	0.00	0.00	0.00	0.00	0.00	0.00	0.00	0.00	--	-	-	-
MS.gene018540	ABI3VP1	0.000	0.000	0.000	0.000	0.000	0.000	0.000	0.000	0.000	0.000	0.000	0.000	0.000	0.000	0.000	0.00	0.00	0.00	0.00	0.00	0.00	0.00	0.00	0.00	0.00	0.00	0.00	0.00	0.00	0.00	At1g78640	-	-	-
MS.gene018549	ABI3VP1	0.000	0.000	0.000	0.000	0.000	0.000	0.000	0.000	0.000	0.000	0.000	0.000	0.000	0.000	0.000	0.00	0.00	0.00	0.00	0.00	0.00	0.00	0.00	0.00	0.00	0.00	0.00	0.00	0.00	0.00	--	-	-	-
MS.gene018551	FAR1	0.000	0.000	0.000	0.000	0.000	0.000	0.000	0.000	0.000	0.000	0.000	0.000	0.000	0.000	0.038	0.00	0.00	0.00	0.00	0.00	0.00	0.00	0.00	0.00	0.00	0.00	0.00	0.00	0.00	1.00	FAR1	-	-	-
MS.gene018583	bHLH	4.846	5.351	2.131	1.815	4.607	4.589	0.979	2.663	3.356	2.753	1.672	3.317	1.475	1.213	2.088	100.17	110.92	41.27	29.93	89.95	93.00	16.82	52.07	63.45	52.89	31.88	62.59	22.98	20.04	34.77	BHLH119	-	-	-
MS.gene018601	FAR1	0.000	0.000	0.000	0.000	0.000	0.000	0.000	0.000	0.000	0.000	0.000	0.000	0.000	0.000	0.000	0.00	0.00	0.00	0.00	0.00	0.00	0.00	0.00	0.00	0.00	0.00	0.00	0.00	0.00	0.00	FAR1	-	-	-
MS.gene018614	ARR-B	0.000	0.000	0.000	0.000	0.000	0.000	0.000	0.000	0.000	0.000	0.000	0.000	0.000	0.000	0.000	0.00	0.00	0.00	0.00	0.00	0.00	0.00	0.00	0.00	0.00	0.00	0.00	0.00	0.00	0.00	ARR24	-	-	-
MS.gene018619	ARR-B	0.000	0.000	0.000	0.000	0.000	0.000	0.000	0.000	0.000	0.000	0.000	0.000	0.000	0.000	0.000	0.00	0.00	0.00	0.00	0.00	0.00	0.00	0.00	0.00	0.00	0.00	0.00	0.00	0.00	0.00	ARR24	-	-	-
MS.gene018653	ARR-B	0.000	0.000	0.000	0.000	0.000	0.000	0.000	0.000	0.000	1.666	0.000	10.384	10.265	0.000	0.000	0.00	0.00	0.00	0.00	0.00	0.00	0.00	0.00	0.00	28.82	0.00	176.47	144.02	0.00	0.00	PHL1	-	-	-
MS.gene018688	NAC	0.000	0.000	0.000	0.000	0.000	0.146	0.000	0.000	0.000	0.000	0.000	0.000	1.263	0.000	0.000	0.00	0.00	0.00	0.00	0.00	1.59	0.00	0.00	0.00	0.00	0.00	0.00	10.56	0.00	0.00	NAC021	-	-	-
MS.gene018696	FAR1	0.000	0.000	0.000	0.000	0.000	0.000	0.000	0.000	0.000	0.000	0.000	0.000	0.000	0.000	0.000	0.00	0.00	0.00	0.00	0.00	0.00	0.00	0.00	0.00	0.00	0.00	0.00	0.00	0.00	0.00	FRS7	-	-	-
MS.gene018713	AP2-EREBP	0.121	0.482	0.000	0.151	0.000	0.000	0.000	0.348	0.000	0.295	0.393	0.044	0.401	0.302	0.000	1.00	4.00	0.00	1.00	0.00	0.00	0.00	2.73	0.00	2.27	3.00	0.33	2.50	2.00	0.00	ERF094	Environmental Information Processing;Environmental Information Processing	Signal transduction;Signal transduction	K14516;K14516
MS.gene018714	AP2-EREBP	0.000	0.000	0.000	0.000	0.000	0.000	0.000	0.000	0.000	0.000	0.000	0.000	0.000	0.000	0.000	0.00	0.00	0.00	0.00	0.00	0.00	0.00	0.00	0.00	0.00	0.00	0.00	0.00	0.00	0.00	ERF098	-	-	-
MS.gene018715	AP2-EREBP	0.000	0.000	0.000	0.000	0.000	0.000	0.000	0.000	0.000	0.000	0.000	0.000	0.000	0.000	0.000	0.00	0.00	0.00	0.00	0.00	0.00	0.00	0.00	0.00	0.00	0.00	0.00	0.00	0.00	0.00	ERF.C.3	Environmental Information Processing;Environmental Information Processing	Signal transduction;Signal transduction	K14516;K14516
MS.gene018717	AP2-EREBP	0.000	0.000	0.000	0.000	0.000	0.000	0.000	0.000	0.000	0.000	0.000	0.000	0.000	0.000	0.000	0.00	0.00	0.00	0.00	0.00	0.00	0.00	0.00	0.00	0.00	0.00	0.00	0.00	0.00	0.00	ERF095	-	-	-
MS.gene018719	AP2-EREBP	0.000	0.184	0.000	0.000	0.000	0.000	0.000	0.000	0.101	0.000	0.000	0.000	0.000	0.000	0.000	0.00	1.00	0.00	0.00	0.00	0.00	0.00	0.00	0.50	0.00	0.00	0.00	0.00	0.00	0.00	ERF095	-	-	-
MS.gene018725	LOB	0.235	0.000	0.000	0.000	0.000	0.000	0.000	0.000	0.000	0.000	0.000	0.129	0.156	0.000	0.000	2.00	0.00	0.00	0.00	0.00	0.00	0.00	0.00	0.00	0.00	0.00	1.00	1.00	0.00	0.00	LBD29	-	-	-
MS.gene018730	LOB	0.000	0.000	0.000	0.000	0.042	0.000	0.048	0.042	0.066	0.000	0.000	0.000	0.000	0.000	0.000	0.00	0.00	0.00	0.00	0.33	0.00	0.33	0.33	0.50	0.00	0.00	0.00	0.00	0.00	0.00	LBD16	-	-	-
MS.gene018737	bHLH	4.455	4.036	8.159	1.082	2.373	1.728	4.587	7.059	3.925	5.221	5.954	14.983	9.292	1.725	10.932	85.32	77.50	146.39	16.52	42.93	32.44	73.05	127.87	68.75	92.93	105.15	261.90	134.10	26.39	168.69	MTB3	-	-	-
MS.gene018772	SBP	0.152	0.000	0.000	0.000	0.081	0.000	0.000	0.000	0.250	0.164	0.000	0.000	0.000	0.000	0.000	2.00	0.00	0.00	0.00	1.00	0.00	0.00	0.00	3.00	2.00	0.00	0.00	0.00	0.00	0.00	SPL15	-	-	-
MS.gene018779	NAC	0.000	0.000	0.000	0.000	0.000	0.000	0.000	0.000	0.000	0.000	0.000	0.000	0.000	0.000	0.000	0.00	0.00	0.00	0.00	0.00	0.00	0.00	0.00	0.00	0.00	0.00	0.00	0.00	0.00	0.00	--	-	-	-
MS.gene018793	bZIP	0.000	0.000	0.000	0.000	0.000	0.000	0.000	0.000	0.000	0.129	0.000	0.000	0.000	0.000	0.224	0.00	0.00	0.00	0.00	0.00	0.00	0.00	0.00	0.00	2.00	0.00	0.00	0.00	0.00	3.00	TGA10	Environmental Information Processing	Signal transduction	K14431
MS.gene018820	bHLH	2.225	2.574	11.801	5.038	2.938	4.809	4.286	3.062	3.903	4.416	8.615	3.712	10.319	2.071	5.101	19.76	22.92	98.17	35.68	24.64	41.86	31.64	25.72	31.69	36.44	70.54	30.08	69.04	14.69	36.49	BHLH130	-	-	-
MS.gene018832	bHLH	34.494	38.639	23.422	14.963	20.707	14.534	3.675	9.139	15.313	22.429	13.317	14.972	11.594	22.570	16.057	811.36	911.31	516.15	280.71	460.03	335.17	71.87	203.32	329.38	490.28	288.86	321.43	205.50	424.15	304.31	BHLH60	-	-	-
MS.gene018893	FAR1	0.000	0.000	0.000	0.000	0.000	0.000	0.000	0.000	0.000	0.000	0.000	0.000	0.000	0.000	0.000	0.00	0.00	0.00	0.00	0.00	0.00	0.00	0.00	0.00	0.00	0.00	0.00	0.00	0.00	0.00	FRS5	-	-	-
MS.gene018894	FAR1	0.000	0.000	0.000	0.000	0.000	0.000	0.000	0.000	0.000	0.000	0.000	0.000	0.000	0.000	0.000	0.00	0.00	0.00	0.00	0.00	0.00	0.00	0.00	0.00	0.00	0.00	0.00	0.00	0.00	0.00	FRS5	-	-	-
MS.gene018904	NAC	0.000	0.000	0.000	0.000	0.000	0.000	0.000	0.000	0.311	0.000	0.616	0.000	0.377	0.000	0.000	0.00	0.00	0.00	0.00	0.00	0.00	0.00	0.00	1.00	0.00	2.00	0.00	1.00	0.00	0.00	NAC100	-	-	-
MS.gene01892	ARR-B	0.000	0.000	0.000	0.000	0.000	0.000	0.000	0.000	0.000	0.000	0.000	0.000	0.000	0.000	0.000	0.00	0.00	0.00	0.00	0.00	0.00	0.00	0.00	0.00	0.00	0.00	0.00	0.00	0.00	0.00	CPC	-	-	-
MS.gene018922	C2C2-Dof	0.178	0.067	0.190	1.468	2.515	45.898	3.524	0.654	17.097	0.192	0.544	0.626	0.000	0.120	0.177	3.00	1.13	3.00	19.71	39.98	757.51	49.33	10.41	263.19	3.00	8.44	9.62	0.00	1.62	2.40	CDF3	-	-	-
MS.gene018926	RWP-RK	0.000	0.000	0.000	0.000	0.000	0.000	0.000	0.000	0.000	0.000	0.000	0.098	0.000	0.000	0.000	0.00	0.00	0.00	0.00	0.00	0.00	0.00	0.00	0.00	0.00	0.00	1.00	0.00	0.00	0.00	RKD2	-	-	-
MS.gene018931	C3H	0.000	0.000	0.000	0.000	0.000	0.000	0.000	0.000	0.000	0.000	0.000	0.000	0.000	0.000	0.000	0.00	0.00	0.00	0.00	0.00	0.00	0.00	0.00	0.00	0.00	0.00	0.00	0.00	0.00	0.00	Os03g0698800	-	-	-
MS.gene01894	FAR1	0.000	0.000	0.000	0.000	0.000	0.000	0.000	0.000	0.000	0.000	0.000	0.000	0.000	0.000	0.000	0.00	0.00	0.00	0.00	0.00	0.00	0.00	0.00	0.00	0.00	0.00	0.00	0.00	0.00	0.00	FRS5	-	-	-
MS.gene018941	zf-HD	0.000	0.288	2.161	1.813	0.306	0.295	0.696	1.529	0.632	0.000	0.627	0.317	0.000	0.724	0.000	0.00	1.00	7.00	5.00	1.00	1.00	2.00	5.00	2.00	0.00	2.00	1.00	0.00	2.00	0.00	MIF3	-	-	-
MS.gene018945	ARR-B	0.899	0.153	0.960	1.063	0.922	0.441	0.253	1.684	0.612	1.945	1.024	2.979	1.783	2.873	2.374	8.03	1.37	8.03	7.57	7.78	3.86	1.88	14.22	5.00	16.14	8.43	24.28	12.00	20.50	17.08	MYB306	-	-	-
MS.gene018959	NAC	7.703	7.818	5.559	1.910	2.840	1.170	5.888	2.022	4.755	4.879	7.558	1.699	6.337	6.334	5.801	164.50	167.41	111.22	32.54	57.29	24.49	104.55	40.84	92.86	96.83	148.84	33.11	101.97	108.08	99.81	NAC053	-	-	-
MS.gene018969	bHLH	0.000	0.000	0.000	0.000	0.000	0.000	0.000	0.000	0.000	0.000	0.000	0.000	0.000	0.000	0.000	0.00	0.00	0.00	0.00	0.00	0.00	0.00	0.00	0.00	0.00	0.00	0.00	0.00	0.00	0.00	PRE3	-	-	-
MS.gene018978	MADS	0.000	0.000	0.000	0.000	0.000	0.000	0.000	0.000	0.000	0.000	0.000	0.000	0.000	0.000	0.000	0.00	0.00	0.00	0.00	0.00	0.00	0.00	0.00	0.00	0.00	0.00	0.00	0.00	0.00	0.00	--	-	-	-
MS.gene019008	ARR-B	0.068	0.000	0.000	0.000	0.000	0.000	0.000	0.000	0.000	0.073	0.000	0.000	0.090	0.000	0.000	1.00	0.00	0.00	0.00	0.00	0.00	0.00	0.00	0.00	1.00	0.00	0.00	1.00	0.00	0.00	GAM1	-	-	-
MS.gene019035	ARR-B	0.000	0.000	0.000	0.000	0.000	0.045	0.000	0.031	0.000	0.000	0.048	0.000	0.000	0.000	0.000	0.00	0.00	0.00	0.00	0.00	0.50	0.00	0.33	0.00	0.00	0.50	0.00	0.00	0.00	0.00	MYB35	-	-	-
MS.gene019128	bZIP	0.000	0.000	9.744	10.856	24.821	8.351	0.942	12.789	0.751	3.604	0.000	11.313	1.687	4.167	0.607	0.00	0.00	104.42	99.03	268.14	93.65	8.96	138.36	7.86	38.31	0.00	118.10	14.54	38.08	5.59	CESA1	-	-	-
MS.gene019150	bHLH	0.000	0.000	0.285	0.100	1.535	5.266	0.194	3.283	1.591	1.636	1.695	0.000	0.865	0.917	1.887	0.00	0.00	3.44	1.03	18.68	66.51	2.08	40.00	18.74	19.59	20.14	0.00	8.40	9.44	19.59	PIL13	Environmental Information Processing	Signal transduction	K16189
MS.gene019167	ARR-B	0.000	0.000	0.000	0.270	0.000	0.220	0.000	0.000	0.000	0.232	0.000	0.000	0.286	0.000	0.000	0.00	0.00	0.00	1.00	0.00	1.00	0.00	0.00	0.00	1.00	0.00	0.00	1.00	0.00	0.00	At1g14600	-	-	-
MS.gene019170	mTERF	0.423	0.279	0.000	0.000	0.253	0.366	0.426	0.000	0.256	0.000	0.175	0.296	0.368	0.302	0.000	5.25	3.48	0.00	0.00	2.97	4.46	4.40	0.00	2.91	0.00	2.00	3.36	3.45	3.00	0.00	--	-	-	-
MS.gene019217	MADS	0.702	0.583	0.000	0.733	0.743	2.028	0.844	0.742	1.535	1.007	0.507	0.000	0.466	1.610	0.290	6.00	5.00	0.00	5.00	6.00	17.00	6.00	6.00	12.00	8.00	4.00	0.00	3.00	11.00	2.00	MADS2	-	-	-
MS.gene019228	ARR-B	0.219	0.000	1.071	0.086	0.000	0.070	1.071	0.490	0.225	0.184	0.982	0.000	0.000	0.792	1.198	3.19	0.00	14.64	1.00	0.00	1.00	13.00	6.76	3.00	2.50	13.22	0.00	0.00	9.23	14.09	NHO1	-	-	-
MS.gene01927	ARR-B	0.000	0.410	0.000	0.000	0.000	0.000	0.205	0.000	0.000	0.000	0.000	0.161	0.000	0.000	0.172	0.00	1.54	0.00	0.00	0.00	0.00	0.64	0.00	0.00	0.00	0.00	0.55	0.00	0.00	0.52	MYB78	-	-	-
MS.gene019282	HSF	6.615	4.679	4.871	15.799	10.905	16.776	6.075	3.782	12.659	4.855	10.331	4.136	5.844	3.420	4.038	92.00	65.25	63.47	175.25	143.25	228.75	70.25	49.75	161.00	62.75	132.50	52.50	61.25	38.00	45.25	HSFB2B	-	-	-
MS.gene019283	ARR-B	0.018	0.000	0.000	0.000	0.015	0.000	0.022	0.000	0.040	0.040	0.040	0.000	0.037	0.000	0.000	0.33	0.00	0.00	0.00	0.25	0.00	0.33	0.00	0.67	0.67	0.67	0.00	0.50	0.00	0.00	MYB3R3	-	-	-
MS.gene019291	ARR-B	1.697	1.613	3.333	1.489	2.258	0.830	0.524	0.065	0.000	0.582	1.857	1.363	0.300	1.030	1.029	47.19	44.98	86.85	33.03	59.33	22.64	12.13	1.70	0.00	15.05	47.63	34.61	6.29	22.88	23.06	CDC5	Genetic Information Processing	Transcription	K12860
MS.gene019316	C2C2-CO-like	0.000	0.000	0.000	0.262	0.000	0.000	0.000	0.000	0.000	0.112	0.113	0.000	0.000	0.000	0.000	0.00	0.00	0.00	2.00	0.00	0.00	0.00	0.00	0.00	1.00	1.00	0.00	0.00	0.00	0.00	--	-	-	-
MS.gene019327	OFP	0.078	0.093	0.000	0.000	0.000	0.000	0.094	0.000	0.085	0.000	0.000	0.257	0.000	0.000	0.035	1.00	1.20	0.00	0.00	0.00	0.00	1.00	0.00	1.00	0.00	0.00	3.00	0.00	0.00	0.36	OFP1	-	-	-
MS.gene019338	bHLH	0.000	0.000	0.000	0.000	0.000	0.000	0.000	0.000	0.000	0.264	0.320	0.154	0.431	0.000	0.091	0.00	0.00	0.00	0.00	0.00	0.00	0.00	0.00	0.00	3.49	4.21	2.00	4.63	0.00	1.04	BHLH130	-	-	-
MS.gene019352	MADS	0.000	0.000	0.000	0.000	0.000	0.000	0.000	0.000	0.000	0.000	0.000	0.000	0.000	0.000	0.000	0.00	0.00	0.00	0.00	0.00	0.00	0.00	0.00	0.00	0.00	0.00	0.00	0.00	0.00	0.00	AGL80	-	-	-
MS.gene019357	LOB	0.239	0.000	0.000	0.063	0.000	0.000	0.321	0.535	0.221	0.000	0.110	0.444	0.672	0.190	0.000	2.36	0.00	0.00	0.50	0.00	0.00	2.64	5.00	2.00	0.00	1.00	4.00	5.00	1.50	0.00	LBD19	-	-	-
MS.gene019414	MADS	0.000	0.000	0.000	0.000	0.000	0.000	0.000	0.000	0.000	0.000	0.000	0.000	0.000	0.000	0.000	0.00	0.00	0.00	0.00	0.00	0.00	0.00	0.00	0.00	0.00	0.00	0.00	0.00	0.00	0.00	AGL14	-	-	-
MS.gene019419	MADS	0.000	0.000	0.000	0.733	0.000	0.000	0.000	0.495	0.000	0.000	0.426	0.000	0.391	0.559	0.049	0.00	0.00	0.00	5.00	0.00	0.00	0.00	4.00	0.00	0.00	3.36	0.00	2.52	3.82	0.34	SOC1	-	-	-
MS.gene019430	TCP	7.411	6.522	6.515	11.181	9.735	7.600	6.244	7.961	17.899	5.331	6.618	8.294	4.576	5.308	3.935	93.50	82.50	77.00	112.50	116.00	94.00	65.50	95.00	206.50	62.50	77.00	95.50	43.50	53.50	40.00	TCP9	-	-	-
MS.gene019456	ARR-B	0.028	0.056	0.000	0.489	0.000	0.000	0.000	0.000	0.031	0.060	0.000	0.000	0.000	0.000	0.000	0.50	1.00	0.00	6.97	0.00	0.00	0.00	0.00	0.50	1.00	0.00	0.00	0.00	0.00	0.00	RR26	-	-	-
MS.gene019463	AP2-EREBP	0.000	0.000	0.000	0.000	0.000	0.000	0.000	0.000	0.000	0.000	0.000	0.000	0.000	0.000	0.000	0.00	0.00	0.00	0.00	0.00	0.00	0.00	0.00	0.00	0.00	0.00	0.00	0.00	0.00	0.00	ERN1	-	-	-
MS.gene019538	FAR1	0.000	0.000	0.000	0.000	0.000	0.000	0.000	0.000	0.000	1.162	0.000	0.038	0.554	0.000	0.129	0.00	0.00	0.00	0.00	0.00	0.00	0.00	0.00	0.00	31.05	0.00	1.00	12.00	0.00	3.00	FRS11	-	-	-
MS.gene019580	LIM	60.398	68.760	58.621	9.024	10.198	0.838	6.289	10.108	1.251	7.609	10.385	16.859	12.514	4.382	13.819	355.74	406.09	323.48	42.39	56.73	4.84	30.80	56.31	6.74	41.65	56.41	90.63	55.54	20.62	65.58	PLIM2B	-	-	-
MS.gene01960	FHA	1.108	0.920	0.000	1.344	0.153	0.686	0.592	0.000	1.217	0.162	1.077	0.000	0.000	0.937	0.909	18.07	15.04	0.00	17.47	2.35	10.96	8.02	0.00	18.15	2.46	16.19	0.00	0.00	12.21	11.94	At5g47790	-	-	-
MS.gene019657	ARR-B	0.931	0.376	1.414	0.823	1.285	1.166	1.606	0.770	0.891	0.729	0.878	0.666	1.201	0.857	0.129	20.67	8.36	29.40	14.56	26.93	25.37	29.63	16.17	18.09	15.03	17.97	13.48	20.08	15.20	2.30	ARID1	-	-	-
MS.gene019682	ARR-B	17.217	22.682	15.679	3.070	13.146	9.329	5.095	8.824	7.619	9.984	5.074	13.854	8.499	11.294	9.565	181.22	239.39	154.62	25.77	130.69	96.27	44.59	87.85	73.34	97.66	49.25	133.09	67.41	94.98	81.12	RVE5	-	-	-
MS.gene019695	WRKY	1.116	1.376	2.414	0.368	2.029	0.719	0.424	1.056	0.450	1.454	1.784	0.837	1.472	0.515	2.260	9.50	11.74	19.25	2.50	16.31	6.00	3.00	8.50	3.50	11.50	14.00	6.50	9.44	3.50	15.50	WRKY22	Organismal Systems;Environmental Information Processing	Environmental adaptation;Signal transduction	K13425;K13425
MS.gene019718	bZIP	0.000	0.000	0.000	0.000	0.000	0.000	0.000	0.000	0.000	0.000	0.000	0.000	0.000	0.000	0.000	0.00	0.00	0.00	0.00	0.00	0.00	0.00	0.00	0.00	0.00	0.00	0.00	0.00	0.00	0.00	BZIP06	-	-	-
MS.gene01975	ARR-B	1.781	1.243	0.000	1.425	2.953	0.739	2.405	0.395	3.162	1.502	0.000	0.318	3.307	0.765	0.520	25.92	18.14	0.00	16.54	40.59	10.54	29.10	5.44	42.09	20.32	0.00	4.22	36.27	8.89	6.10	PHL2	-	-	-
MS.gene01976	ARR-B	0.000	0.250	5.131	1.836	3.357	0.083	0.000	0.000	20.388	4.002	17.900	17.661	1.490	6.823	7.020	0.00	3.16	60.65	18.47	40.00	1.03	0.00	0.00	235.21	46.92	208.26	203.36	14.16	68.77	71.36	PHL7	-	-	-
MS.gene019788	Trihelix	42.751	58.201	25.706	4.902	8.750	8.205	22.655	8.520	24.530	34.500	32.236	31.515	19.041	30.952	5.271	1077.05	1470.26	606.75	98.49	208.21	202.66	474.57	203.02	565.15	807.73	748.97	724.67	361.47	623.02	107.00	GT-2	-	-	-
MS.gene019789	Trihelix	17.769	23.257	4.207	1.327	2.924	3.571	13.796	10.619	7.376	13.942	16.307	15.793	6.195	5.645	0.103	305.20	400.54	67.70	18.18	47.44	60.14	197.02	172.51	115.86	222.54	258.30	247.57	80.18	77.46	1.43	--	-	-	-
MS.gene01980	FAR1	0.015	0.039	0.000	0.000	0.000	0.000	0.000	0.000	0.093	0.000	0.000	0.000	0.000	0.000	0.000	0.33	0.84	0.00	0.00	0.00	0.00	0.00	0.00	1.83	0.00	0.00	0.00	0.00	0.00	0.00	--	-	-	-
MS.gene019804	bZIP	6.432	5.727	3.722	2.129	6.726	6.539	10.657	3.096	13.841	3.332	10.720	3.772	2.303	8.260	6.831	76.01	67.87	41.21	20.07	75.07	75.76	104.72	34.61	149.58	36.59	116.83	40.68	20.51	77.99	65.04	VIP1	Environmental Information Processing	Signal transduction	K20557
MS.gene019811	ABI3VP1	0.000	0.000	0.000	0.000	0.000	0.000	0.000	0.000	0.000	0.000	0.000	0.000	0.000	0.000	0.000	0.00	0.00	0.00	0.00	0.00	0.00	0.00	0.00	0.00	0.00	0.00	0.00	0.00	0.00	0.00	--	-	-	-
MS.gene019944	ARR-B	2.121	1.532	0.970	0.332	0.868	0.000	0.316	0.150	0.394	0.137	1.574	0.000	0.528	0.294	2.040	60.62	43.89	25.97	7.56	23.44	0.00	7.51	4.06	10.29	3.65	41.48	0.00	11.36	6.72	46.98	ncor1	-	-	-
MS.gene019998	GeBP	0.000	0.000	0.000	0.000	0.000	0.000	0.000	0.000	0.000	0.000	0.000	0.000	0.000	0.000	0.000	0.00	0.00	0.00	0.00	0.00	0.00	0.00	0.00	0.00	0.00	0.00	0.00	0.00	0.00	0.00	--	-	-	-
MS.gene019999	GeBP	0.000	0.000	0.000	0.000	0.000	0.000	0.000	0.000	0.000	0.000	0.000	0.000	0.000	0.000	0.000	0.00	0.00	0.00	0.00	0.00	0.00	0.00	0.00	0.00	0.00	0.00	0.00	0.00	0.00	0.00	--	-	-	-
MS.gene020017	AP2-EREBP	3.276	2.565	3.497	2.915	4.028	3.878	1.780	2.117	4.276	3.288	3.672	1.621	6.732	2.500	4.019	31.00	24.34	31.00	22.00	36.00	35.97	14.00	18.95	37.00	28.91	32.04	14.00	48.00	18.90	30.64	At4g13040	-	-	-
MS.gene020070	ABI3VP1	0.000	0.000	0.000	0.000	0.000	0.000	0.000	0.000	0.000	0.000	0.000	0.000	0.000	0.000	0.000	0.00	0.00	0.00	0.00	0.00	0.00	0.00	0.00	0.00	0.00	0.00	0.00	0.00	0.00	0.00	--	-	-	-
MS.gene020075	FAR1	0.000	0.000	0.000	0.000	0.000	0.000	0.000	0.000	0.000	0.000	0.000	0.000	0.000	0.000	0.000	0.00	0.00	0.00	0.00	0.00	0.00	0.00	0.00	0.00	0.00	0.00	0.00	0.00	0.00	0.00	--	-	-	-
MS.gene020096	bHLH	1.031	1.061	2.129	2.288	3.540	2.167	1.633	4.407	0.356	2.410	2.309	1.886	3.456	4.027	3.512	19.57	20.18	37.84	34.62	63.44	40.31	25.76	79.09	6.17	42.50	40.41	32.67	49.42	61.05	53.69	BHLH62	-	-	-
MS.gene020102	mTERF	0.242	0.386	0.197	0.173	0.227	0.016	0.264	0.190	0.268	0.462	0.113	0.219	0.207	0.615	0.610	3.15	5.05	2.40	1.80	2.80	0.20	2.86	2.34	3.19	5.60	1.36	2.60	2.03	6.40	6.41	--	-	-	-
MS.gene020104	mTERF	0.242	0.386	0.197	0.173	0.227	0.016	0.264	0.190	0.268	0.462	0.113	0.219	0.207	0.615	0.610	3.15	5.05	2.40	1.80	2.80	0.20	2.86	2.34	3.19	5.60	1.36	2.60	2.03	6.40	6.41	--	-	-	-
MS.gene020107	mTERF	0.000	0.250	0.000	0.000	0.000	0.000	0.212	0.084	0.000	0.000	0.145	0.000	0.000	0.000	0.000	0.00	1.01	0.00	0.00	0.00	0.00	0.71	0.32	0.00	0.00	0.54	0.00	0.00	0.00	0.00	--	-	-	-
MS.gene020109	mTERF	0.242	0.386	0.197	0.173	0.227	0.016	0.264	0.190	0.268	0.462	0.113	0.219	0.207	0.615	0.610	3.15	5.05	2.40	1.80	2.80	0.20	2.86	2.34	3.19	5.60	1.36	2.60	2.03	6.40	6.41	--	-	-	-
MS.gene02019	FAR1	0.453	0.627	0.133	0.000	0.722	0.546	2.648	0.449	1.195	0.325	0.532	0.614	0.390	0.722	0.816	11.92	16.56	3.27	0.00	17.95	14.09	57.98	11.18	28.77	7.95	12.92	14.76	7.74	15.20	17.32	FRS6	-	-	-
MS.gene02020	FAR1	1.175	0.442	1.060	0.000	1.181	0.642	1.899	0.869	0.251	0.973	0.772	2.428	2.127	0.159	0.000	32.45	12.25	27.43	0.00	30.81	17.40	43.61	22.72	6.33	24.98	19.67	61.22	44.28	3.51	0.00	FRS8	-	-	-
MS.gene02021	FAR1	0.000	0.019	0.000	0.000	0.102	0.000	0.000	0.000	0.000	0.000	0.000	0.126	0.181	0.000	0.000	0.00	0.50	0.00	0.00	2.50	0.00	0.00	0.00	0.00	0.00	0.00	3.00	3.56	0.00	0.00	FRS6	-	-	-
MS.gene020214	AP2-EREBP	0.000	0.000	0.000	0.000	0.000	0.000	0.000	0.000	0.000	0.000	0.000	0.000	0.000	0.000	0.000	0.00	0.00	0.00	0.00	0.00	0.00	0.00	0.00	0.00	0.00	0.00	0.00	0.00	0.00	0.00	CRF3	-	-	-
MS.gene020288	HSF	0.615	0.585	0.268	4.880	2.359	7.681	1.455	2.816	2.621	9.563	7.657	1.095	2.965	2.098	1.655	7.34	7.00	3.00	46.44	26.59	89.85	14.44	31.78	28.60	106.04	84.25	11.93	26.66	20.00	15.91	HSFA6b	-	-	-
MS.gene020342	bHLH	3.936	4.210	3.368	8.788	7.986	9.264	5.966	4.464	6.226	4.275	6.070	0.000	8.486	14.442	4.696	75.39	80.84	60.43	134.24	144.46	173.95	95.00	80.87	109.05	76.09	107.20	0.00	122.46	220.98	72.46	MTB3	-	-	-
MS.gene020349	LOB	0.000	0.000	0.000	0.000	0.042	0.000	0.048	0.042	0.066	0.000	0.000	0.000	0.000	0.000	0.000	0.00	0.00	0.00	0.00	0.33	0.00	0.33	0.33	0.50	0.00	0.00	0.00	0.00	0.00	0.00	LBD16	-	-	-
MS.gene020352	LOB	0.000	0.000	0.000	0.000	0.000	0.000	0.000	0.000	0.000	0.000	0.000	0.000	0.000	0.000	0.000	0.00	0.00	0.00	0.00	0.00	0.00	0.00	0.00	0.00	0.00	0.00	0.00	0.00	0.00	0.00	LBD29	-	-	-
MS.gene020357	AP2-EREBP	0.000	0.000	0.000	0.458	1.741	0.000	0.000	0.386	0.000	0.000	0.000	0.000	0.243	0.000	0.000	0.00	0.00	0.00	2.00	9.00	0.00	0.00	2.00	0.00	0.00	0.00	0.00	1.00	0.00	0.00	ERF095	-	-	-
MS.gene020358	AP2-EREBP	0.000	0.000	0.000	0.000	0.000	0.000	0.000	0.000	0.000	0.000	0.000	0.000	0.000	0.000	0.000	0.00	0.00	0.00	0.00	0.00	0.00	0.00	0.00	0.00	0.00	0.00	0.00	0.00	0.00	0.00	ERF095	-	-	-
MS.gene020359	AP2-EREBP	0.000	0.000	0.000	0.000	0.000	0.000	0.000	0.000	0.000	0.000	0.000	0.000	0.000	0.000	0.000	0.00	0.00	0.00	0.00	0.00	0.00	0.00	0.00	0.00	0.00	0.00	0.00	0.00	0.00	0.00	ERF.C.3	Environmental Information Processing;Environmental Information Processing	Signal transduction;Signal transduction	K14516;K14516
MS.gene020360	AP2-EREBP	0.000	0.000	0.000	0.000	0.000	0.000	0.000	0.000	0.000	0.000	0.000	0.000	0.000	0.000	0.000	0.00	0.00	0.00	0.00	0.00	0.00	0.00	0.00	0.00	0.00	0.00	0.00	0.00	0.00	0.00	ERF098	-	-	-
MS.gene020361	AP2-EREBP	0.000	0.000	0.064	0.303	0.000	0.000	0.000	0.064	0.000	0.130	0.196	0.044	0.200	0.000	0.000	0.00	0.00	0.50	2.00	0.00	0.00	0.00	0.50	0.00	1.00	1.50	0.33	1.25	0.00	0.00	ERF094	Environmental Information Processing;Environmental Information Processing	Signal transduction;Signal transduction	K14516;K14516
MS.gene020383	NAC	0.000	0.000	0.000	0.000	0.000	0.170	0.000	0.000	0.000	0.000	0.000	0.000	0.000	0.000	0.000	0.00	0.00	0.00	0.00	0.00	1.85	0.00	0.00	0.00	0.00	0.00	0.00	0.00	0.00	0.00	NAC021	-	-	-
MS.gene020409	zf-HD	0.000	0.000	8.782	5.969	4.163	0.623	4.562	0.547	6.282	14.126	7.946	15.706	5.687	15.521	3.835	0.00	0.00	79.41	45.95	37.95	5.90	36.61	4.99	55.45	126.70	70.73	138.36	41.36	119.69	29.82	ZHD1	-	-	-
MS.gene020440	ARR-B	1.426	2.625	3.546	1.664	1.213	0.673	0.000	1.076	2.235	2.761	1.161	1.921	1.556	0.000	0.001	57.60	106.31	134.19	53.60	46.28	26.67	0.00	41.12	82.55	103.65	43.24	70.82	47.36	0.00	0.02	--	-	-	-
MS.gene020448	C2C2-CO-like	19.780	17.821	15.630	9.020	8.501	7.280	13.528	11.667	10.428	13.428	12.202	13.301	12.346	13.069	12.367	233.00	210.50	172.50	84.74	94.58	84.08	132.50	130.00	112.33	147.00	132.55	143.00	109.59	123.00	117.38	GATA25	-	-	-
MS.gene020449	C2C2-CO-like	0.000	0.000	6.122	0.000	0.641	0.873	0.000	2.296	0.000	1.752	3.042	0.000	0.000	0.000	1.269	0.00	0.00	78.24	0.00	8.26	11.67	0.00	29.62	0.00	22.21	38.27	0.00	0.00	0.00	13.95	GATA18	-	-	-
MS.gene02048	Tify	1.412	0.798	0.945	0.095	0.403	0.388	0.366	0.528	0.333	0.793	0.544	0.000	1.413	0.356	1.950	18.57	10.52	11.64	1.00	5.00	5.00	4.00	6.57	4.00	9.69	6.60	0.00	14.00	3.74	20.66	TIFY6B	Environmental Information Processing	Signal transduction	K13464
MS.gene020527	mTERF	0.970	0.704	0.618	0.444	1.404	0.000	0.214	0.855	1.535	1.940	1.867	1.841	2.492	2.619	2.056	16.33	11.88	9.74	5.96	22.32	0.00	2.99	13.61	23.63	30.35	28.98	28.29	31.61	35.22	27.88	MTERF4	-	-	-
MS.gene020536	GRF	0.266	0.757	1.152	1.807	0.000	0.420	1.145	0.160	0.000	0.000	1.456	0.449	0.000	1.066	0.624	3.89	11.10	15.79	21.09	0.00	6.02	13.93	2.21	0.00	0.00	19.64	6.00	0.00	12.46	7.36	GRF3	-	-	-
MS.gene020544	AP2-EREBP	0.000	0.173	0.000	0.000	0.000	0.000	0.000	0.000	0.000	0.000	0.000	0.000	0.000	0.000	0.108	0.00	1.33	0.00	0.00	0.00	0.00	0.00	0.00	0.00	0.00	0.00	0.00	0.00	0.00	0.67	ERF024	-	-	-
MS.gene020546	Trihelix	1.401	1.098	0.867	0.483	0.444	0.585	1.390	1.079	1.300	1.348	0.557	1.004	0.721	1.459	1.602	25.45	20.00	14.76	7.00	7.62	10.41	21.00	18.54	21.59	22.76	9.33	16.64	9.87	21.18	23.44	PTL	-	-	-
MS.gene020555	C3H	7.721	9.331	0.000	8.072	13.395	2.924	0.000	10.363	0.000	0.000	0.000	0.000	6.129	5.493	12.469	95.35	115.55	0.00	79.51	156.24	35.40	0.00	121.05	0.00	0.00	0.00	0.00	57.04	54.20	124.07	U2AF35A	Genetic Information Processing	Transcription	K12836
MS.gene020574	Trihelix	0.000	0.000	0.022	0.000	0.101	0.000	0.025	0.000	0.000	0.000	0.000	0.000	0.000	0.000	0.285	0.00	0.00	0.33	0.00	1.50	0.00	0.33	0.00	0.00	0.00	0.00	0.00	0.00	0.00	3.60	--	-	-	-
MS.gene020603	Alfin-like	0.000	0.000	0.000	0.716	0.000	0.000	2.692	0.000	1.524	2.309	1.306	3.415	0.120	2.013	1.951	0.00	0.00	0.00	28.39	0.00	0.00	111.25	0.00	69.29	106.66	59.87	154.91	4.50	79.92	78.13	PME15	-	-	-
MS.gene020647	ARR-B	0.102	0.000	0.000	0.000	0.000	0.292	0.000	0.144	0.000	0.000	0.111	0.000	0.000	0.000	0.381	1.00	0.00	0.00	0.00	0.00	2.80	0.00	1.33	0.00	0.00	1.00	0.00	0.00	0.00	3.00	MYB36	-	-	-
MS.gene020656	Sigma70-like	0.732	0.149	1.285	4.138	0.996	0.763	2.890	4.600	1.687	1.550	0.951	0.000	0.000	0.577	3.608	15.40	3.15	25.35	69.47	19.81	15.74	50.58	91.59	32.47	30.32	18.47	0.00	0.00	9.70	61.20	SIGF	-	-	-
MS.gene020685	ARF	0.000	0.000	0.000	0.000	0.000	0.000	0.000	0.000	0.000	0.000	0.000	0.000	0.000	0.000	0.000	0.00	0.00	0.00	0.00	0.00	0.00	0.00	0.00	0.00	0.00	0.00	0.00	0.00	0.00	0.00	ARF17	-	-	-
MS.gene020691	WRKY	0.987	1.066	4.686	0.415	1.116	1.914	1.976	2.534	0.515	2.417	1.430	1.320	3.517	1.721	1.198	20.60	22.30	91.58	6.91	21.98	39.15	34.28	50.01	9.83	46.85	27.51	25.14	55.29	28.68	20.14	WRKY20	-	-	-
MS.gene020693	GRAS	6.725	4.054	6.743	0.874	3.611	2.901	0.759	1.982	0.000	4.815	2.483	7.235	6.788	5.177	5.847	134.17	81.10	126.03	13.91	68.04	56.74	12.59	37.40	0.00	89.26	45.68	131.73	102.04	82.52	93.99	PAT1	-	-	-
MS.gene020712	mTERF	0.749	0.887	1.683	1.599	0.887	1.234	1.633	2.855	0.969	2.175	2.187	2.886	2.711	4.368	3.111	14.23	16.90	29.95	24.23	15.92	22.99	25.79	51.30	16.83	38.41	38.32	50.04	38.82	66.30	47.63	MTERF9	-	-	-
MS.gene020749	AP2-EREBP	0.000	0.000	0.000	0.000	0.000	0.000	0.000	0.000	0.000	0.000	0.000	0.000	0.000	0.000	0.000	0.00	0.00	0.00	0.00	0.00	0.00	0.00	0.00	0.00	0.00	0.00	0.00	0.00	0.00	0.00	ERF117	-	-	-
MS.gene020779	FAR1	0.000	0.000	0.000	0.000	0.154	0.096	0.079	0.011	0.439	0.097	0.000	0.000	0.000	0.000	0.021	0.00	0.00	0.00	0.00	4.32	2.79	1.95	0.32	11.94	2.67	0.00	0.00	0.00	0.00	0.50	--	-	-	-
MS.gene020863	SAP	0.000	0.000	0.000	0.000	0.000	0.000	0.000	0.000	0.000	0.000	0.000	0.000	0.000	0.000	0.000	0.00	0.00	0.00	0.00	0.00	0.00	0.00	0.00	0.00	0.00	0.00	0.00	0.00	0.00	0.00	SAP	-	-	-
MS.gene020889	Alfin-like	40.253	38.048	31.410	29.662	51.623	66.883	50.740	21.275	51.295	37.980	46.572	20.121	64.034	36.353	42.173	865.75	820.54	632.92	508.82	1048.67	1410.33	907.39	432.80	1008.90	759.12	923.73	394.97	1037.78	624.67	730.83	PVIP	-	-	-
MS.gene020891	ARR-B	1.701	2.464	1.547	0.979	1.826	1.384	4.804	0.809	2.439	1.688	2.542	0.754	2.691	1.000	0.873	72.26	104.97	61.56	33.18	73.27	57.63	169.71	32.51	94.74	66.65	99.61	29.23	86.14	33.94	29.88	AHK2	Environmental Information Processing	Signal transduction	K14489
MS.gene020898	GRAS	19.218	17.866	24.482	9.125	8.810	15.649	23.610	26.280	15.154	18.616	11.343	27.140	25.537	16.681	26.360	398.00	371.00	475.01	150.72	172.33	317.74	406.55	514.80	287.00	358.27	216.63	513.00	398.52	276.00	439.84	PAT1	-	-	-
MS.gene020899	WRKY	6.043	6.966	10.119	3.562	5.156	5.319	12.763	7.907	7.201	3.455	7.260	4.016	9.877	9.875	5.126	88.86	102.72	139.41	41.78	71.61	76.69	156.06	109.99	96.84	47.22	98.46	53.90	109.45	116.02	60.74	WRKY1	Organismal Systems	Environmental adaptation	K18834
MS.gene020902	WRKY	0.000	0.000	0.000	0.000	0.000	0.000	0.000	0.000	0.000	0.000	0.000	0.000	0.000	0.000	0.000	0.00	0.00	0.00	0.00	0.00	0.00	0.00	0.00	0.00	0.00	0.00	0.00	0.00	0.00	0.00	WRKY26	Organismal Systems	Environmental adaptation	K18834
MS.gene020910	NAC	0.000	0.000	0.000	0.000	0.000	0.000	0.000	0.000	0.000	0.000	0.000	0.000	0.000	0.000	0.000	0.00	0.00	0.00	0.00	0.00	0.00	0.00	0.00	0.00	0.00	0.00	0.00	0.00	0.00	0.00	NAC083	-	-	-
MS.gene020911	NAC	0.325	0.000	0.115	0.270	0.000	0.110	0.000	0.000	0.123	0.000	0.585	0.000	0.000	0.290	0.282	3.01	0.00	1.00	2.00	0.00	1.00	0.00	0.00	1.04	0.00	5.00	0.00	0.00	2.15	2.11	NAC083	-	-	-
MS.gene020912	NAC	0.000	0.000	0.000	0.000	0.000	0.000	0.000	0.000	0.000	0.000	0.000	0.000	0.000	0.000	0.000	0.00	0.00	0.00	0.00	0.00	0.00	0.00	0.00	0.00	0.00	0.00	0.00	0.00	0.00	0.00	NAC083	-	-	-
MS.gene020913	NAC	0.000	0.000	0.000	0.000	0.000	0.000	0.000	0.000	0.000	0.000	0.000	0.000	0.000	0.000	0.000	0.00	0.00	0.00	0.00	0.00	0.00	0.00	0.00	0.00	0.00	0.00	0.00	0.00	0.00	0.00	NAC083	-	-	-
MS.gene021013	ARR-B	0.000	0.000	0.000	0.000	0.148	0.000	0.000	0.000	0.000	0.000	0.000	0.000	0.000	0.000	0.000	0.00	0.00	0.00	0.00	1.00	0.00	0.00	0.00	0.00	0.00	0.00	0.00	0.00	0.00	0.00	DIVARICATA	-	-	-
MS.gene021015	ARR-B	0.000	0.000	0.000	0.000	0.000	0.000	0.000	0.000	0.000	0.000	0.000	0.000	0.000	0.000	0.000	0.00	0.00	0.00	0.00	0.00	0.00	0.00	0.00	0.00	0.00	0.00	0.00	0.00	0.00	0.00	DIVARICATA	-	-	-
MS.gene021020	ABI3VP1	0.000	0.000	0.000	0.000	0.000	0.000	0.000	0.000	0.000	0.000	0.000	0.000	0.000	0.000	0.000	0.00	0.00	0.00	0.00	0.00	0.00	0.00	0.00	0.00	0.00	0.00	0.00	0.00	0.00	0.00	--	-	-	-
MS.gene021023	ABI3VP1	0.000	0.000	0.000	0.000	0.000	0.000	0.000	0.000	0.000	0.000	0.000	0.000	0.000	0.000	0.000	0.00	0.00	0.00	0.00	0.00	0.00	0.00	0.00	0.00	0.00	0.00	0.00	0.00	0.00	0.00	--	-	-	-
MS.gene021025	ABI3VP1	0.000	0.000	0.000	0.000	0.000	0.000	0.000	0.000	0.000	0.000	0.000	0.000	0.000	0.000	0.000	0.00	0.00	0.00	0.00	0.00	0.00	0.00	0.00	0.00	0.00	0.00	0.00	0.00	0.00	0.00	--	-	-	-
MS.gene021062	ARR-B	0.000	0.067	0.220	0.000	0.109	0.000	0.000	0.000	0.000	0.000	0.000	0.000	0.000	0.000	0.000	0.00	0.65	2.00	0.00	1.00	0.00	0.00	0.00	0.00	0.00	0.00	0.00	0.00	0.00	0.00	MYB48	-	-	-
MS.gene021069	ABI3VP1	0.000	0.000	0.000	0.000	0.000	0.000	0.000	0.000	0.000	0.000	0.000	0.000	0.000	0.000	0.000	0.00	0.00	0.00	0.00	0.00	0.00	0.00	0.00	0.00	0.00	0.00	0.00	0.00	0.00	0.00	--	-	-	-
MS.gene021074	FAR1	0.000	0.000	0.000	0.208	0.000	0.169	0.000	0.000	0.000	0.000	0.240	0.061	0.000	0.000	0.137	0.00	0.00	0.00	3.00	0.00	3.00	0.00	0.00	0.00	0.00	4.00	1.00	0.00	0.00	2.00	FRS11	-	-	-
MS.gene021109	C2C2-Dof	2.173	1.513	1.427	7.868	5.322	5.538	0.813	1.930	0.232	0.000	4.606	0.378	0.217	0.000	3.396	27.74	19.37	17.07	80.12	64.18	69.32	8.63	23.31	2.71	0.00	54.23	4.41	2.09	0.00	34.94	DOF3.6	-	-	-
MS.gene021135	GRAS	3.363	3.859	2.271	1.215	0.572	0.827	3.728	2.021	1.228	2.937	2.995	5.634	3.237	3.494	1.869	86.65	99.70	54.81	24.96	13.91	20.89	79.86	49.25	28.94	70.33	71.15	132.47	62.84	71.92	38.80	SCL14	-	-	-
MS.gene021136	GRAS	10.881	10.521	9.969	0.781	6.049	6.714	9.396	19.330	3.210	34.079	13.185	14.004	6.690	42.212	30.004	304.32	295.05	261.20	17.41	159.79	184.10	218.49	511.36	82.10	885.72	340.07	357.46	140.99	943.23	676.10	SCL14	-	-	-
MS.gene021137	GRAS	0.000	0.357	0.512	0.000	0.919	1.477	0.411	3.118	0.496	1.164	0.275	1.174	0.713	1.621	0.344	0.00	8.68	11.64	0.00	21.05	35.10	8.29	71.49	11.00	26.22	6.14	25.97	13.02	31.39	6.72	SCL31	-	-	-
MS.gene021138	GRAS	24.915	22.308	21.190	10.621	17.064	25.845	8.996	3.586	9.350	28.064	12.449	16.808	20.363	38.195	14.738	618.23	555.04	492.60	210.20	399.91	628.75	185.60	84.17	212.17	647.14	284.87	380.66	380.75	757.21	294.65	SCL14	-	-	-
MS.gene021153	ARR-B	2.067	4.118	8.473	1.733	0.459	0.772	0.929	6.294	0.292	1.592	2.130	0.000	4.236	1.188	1.257	25.68	51.31	98.64	17.17	5.39	9.41	9.60	73.98	3.32	18.38	24.41	0.00	39.66	11.79	12.58	BOA	-	-	-
MS.gene021192	ARR-B	0.000	0.000	0.000	0.000	0.000	0.000	0.000	0.000	0.000	0.000	0.000	0.000	0.000	0.000	0.000	0.00	0.00	0.00	0.00	0.00	0.00	0.00	0.00	0.00	0.00	0.00	0.00	0.00	0.00	0.00	RR26	-	-	-
MS.gene021281	ARR-B	0.536	0.458	0.000	0.000	0.000	0.291	0.000	0.258	0.000	0.109	0.133	0.000	0.000	0.101	0.000	6.64	5.69	0.00	0.00	0.00	3.53	0.00	3.02	0.00	1.25	1.52	0.00	0.00	1.00	0.00	PSP	Metabolism;Metabolism;Metabolism;Metabolism;Metabolism	Global and overview maps;Global and overview maps;Global and overview maps;Global and overview maps;Amino acid metabolism	K01079;K01079;K01079;K01079;K01079
MS.gene02129	MADS	0.000	0.000	0.000	0.000	0.000	0.000	0.000	0.000	0.000	0.000	0.000	0.000	0.000	0.000	0.000	0.00	0.00	0.00	0.00	0.00	0.00	0.00	0.00	0.00	0.00	0.00	0.00	0.00	0.00	0.00	AGL62	-	-	-
MS.gene021349	ARR-B	0.000	0.000	3.119	0.000	1.448	0.000	0.784	2.055	3.106	0.550	0.000	2.012	0.906	0.000	0.840	0.00	0.00	24.65	0.00	11.54	0.00	5.50	16.40	23.96	4.31	0.00	15.49	5.76	0.00	5.71	RH10	-	-	-
MS.gene021389	ARR-B	0.000	0.000	0.000	0.000	0.000	0.000	0.000	0.000	0.000	0.000	0.000	0.000	0.000	0.000	0.000	0.00	0.00	0.00	0.00	0.00	0.00	0.00	0.00	0.00	0.00	0.00	0.00	0.00	0.00	0.00	RR26	-	-	-
MS.gene021397	AP2-EREBP	0.231	0.736	1.852	0.066	1.783	2.444	2.279	2.367	5.501	3.161	2.306	2.240	0.743	2.764	5.648	2.19	7.01	16.48	0.50	16.00	22.76	18.00	21.27	47.79	27.91	20.20	19.42	5.32	20.98	43.23	DREB3	-	-	-
MS.gene021401	C2C2-GATA	0.000	0.000	0.041	0.000	0.000	0.000	0.000	0.000	0.084	0.000	0.000	0.000	0.000	0.000	0.000	0.00	0.00	0.50	0.00	0.00	0.00	0.00	0.00	1.00	0.00	0.00	0.00	0.00	0.00	0.00	GATA12	-	-	-
MS.gene021465	C2C2-CO-like	2.800	3.240	1.863	0.000	0.935	0.249	2.022	1.099	1.238	2.952	3.568	5.069	1.954	5.318	5.445	30.11	34.94	18.77	0.00	9.50	2.62	18.08	11.18	12.17	29.50	35.38	49.75	15.83	45.69	47.18	COL5	-	-	-
MS.gene021466	VARL	10.734	10.028	2.268	5.071	2.797	1.499	5.031	1.065	1.286	1.413	3.040	0.102	4.810	3.177	7.387	388.29	363.74	76.87	146.31	95.55	53.18	151.34	36.44	42.53	47.49	101.43	3.37	131.11	91.83	215.32	ATX5	-	-	-
MS.gene021489	FAR1	0.000	0.034	0.000	0.000	0.000	0.000	0.000	0.000	0.181	0.000	0.000	0.000	0.000	0.000	0.047	0.00	0.90	0.00	0.00	0.00	0.00	0.00	0.00	4.40	0.00	0.00	0.00	0.00	0.00	1.00	FRS11	-	-	-
MS.gene021500	NAC	0.000	0.000	0.000	0.000	0.000	0.000	0.000	0.000	0.000	0.000	0.000	0.000	0.000	0.000	0.000	0.00	0.00	0.00	0.00	0.00	0.00	0.00	0.00	0.00	0.00	0.00	0.00	0.00	0.00	0.00	NAC098	-	-	-
MS.gene021504	NAC	0.000	0.000	0.000	0.000	0.000	0.000	0.000	0.000	0.000	0.000	0.000	0.000	0.000	0.000	0.000	0.00	0.00	0.00	0.00	0.00	0.00	0.00	0.00	0.00	0.00	0.00	0.00	0.00	0.00	0.00	NAC098	-	-	-
MS.gene021507	ARR-B	0.000	0.000	0.000	0.000	0.000	0.000	0.000	0.000	0.000	0.000	0.000	0.000	0.000	0.000	0.000	0.00	0.00	0.00	0.00	0.00	0.00	0.00	0.00	0.00	0.00	0.00	0.00	0.00	0.00	0.00	MYB3R1	-	-	-
MS.gene021509	bZIP	0.000	0.000	4.770	19.088	14.689	25.383	9.169	13.346	17.198	14.497	9.358	10.221	11.179	9.087	9.180	0.00	0.00	57.57	196.11	178.72	320.58	98.21	162.62	202.60	173.54	111.17	120.17	108.51	93.52	95.28	BZIP9	-	-	-
MS.gene021528	Trihelix	0.000	0.000	0.787	0.702	0.126	1.192	1.003	1.277	1.140	0.940	1.035	0.885	1.147	1.134	0.614	0.00	0.00	9.05	6.87	1.46	14.34	10.24	14.83	12.80	10.72	11.72	9.91	10.61	11.12	6.07	--	-	-	-
MS.gene021548	WRKY	25.406	24.379	0.059	0.000	0.000	0.000	27.391	0.000	0.000	34.490	0.001	0.000	0.000	0.000	0.000	332.10	319.54	0.72	0.00	0.00	0.00	297.71	0.00	0.00	418.97	0.01	0.00	0.00	0.00	0.00	WRKY11	-	-	-
MS.gene021549	WRKY	25.406	24.379	66.096	60.501	64.499	85.670	27.391	73.210	55.618	34.490	56.208	79.570	84.680	84.998	78.733	332.10	319.54	809.46	630.76	796.32	1097.93	297.71	905.19	664.86	418.97	677.58	949.32	834.10	887.70	829.23	WRKY11	-	-	-
MS.gene021655	AP2-EREBP	0.034	0.000	0.000	0.000	0.000	0.000	0.000	0.268	0.000	0.000	0.000	0.000	0.000	0.000	0.000	0.50	0.00	0.00	0.00	0.00	0.00	0.00	3.75	0.00	0.00	0.00	0.00	0.00	0.00	0.00	WRI1	-	-	-
MS.gene021671	WRKY	0.000	0.000	0.000	0.000	0.000	0.000	0.000	0.000	0.000	0.097	0.000	0.000	0.000	0.000	0.000	0.00	0.00	0.00	0.00	0.00	0.00	0.00	0.00	0.00	2.00	0.00	0.00	0.00	0.00	0.00	WRKY72A	-	-	-
MS.gene02168	HB	0.016	0.000	0.000	0.000	0.000	0.162	0.000	0.217	0.191	0.876	0.025	0.117	0.364	0.000	0.275	0.15	0.00	0.00	0.00	0.00	1.53	0.00	1.98	1.69	7.86	0.22	1.03	2.65	0.00	2.14	H1	-	-	-
MS.gene021695	ARR-B	4.750	5.497	3.036	0.465	1.291	1.747	4.687	4.030	5.209	5.323	5.601	6.077	6.037	4.277	3.472	48.37	56.13	28.97	3.78	12.42	17.44	39.69	38.82	48.51	50.38	52.60	56.48	46.33	34.80	28.49	MYB306	-	-	-
MS.gene021696	zf-HD	6.805	3.517	4.705	3.860	5.665	3.675	5.914	3.762	3.804	6.912	8.020	1.824	5.291	14.824	8.274	59.99	31.09	38.86	27.14	47.17	31.76	43.35	31.37	30.67	56.63	65.20	14.68	35.15	104.41	58.77	ZHD9	-	-	-
MS.gene021729	C2C2-Dof	0.220	0.295	0.847	3.623	1.306	3.134	0.575	0.175	2.597	0.214	0.000	0.241	0.000	0.194	0.137	4.00	5.37	14.42	52.48	22.41	55.81	8.69	3.00	43.14	3.61	0.00	4.00	0.00	2.81	2.00	CDF2	-	-	-
MS.gene021742	NAC	0.000	0.076	0.000	0.000	0.000	0.000	0.000	0.000	0.000	0.000	0.000	0.000	0.000	0.000	0.000	0.00	1.00	0.00	0.00	0.00	0.00	0.00	0.00	0.00	0.00	0.00	0.00	0.00	0.00	0.00	NAC100	-	-	-
MS.gene021744	NAC	0.000	0.000	0.000	0.000	0.000	0.000	0.000	0.000	0.000	0.000	0.000	0.000	0.505	0.000	0.000	0.00	0.00	0.00	0.00	0.00	0.00	0.00	0.00	0.00	0.00	0.00	0.00	5.00	0.00	0.00	NAC100	-	-	-
MS.gene021745	NAC	0.093	0.000	0.000	0.000	0.000	0.000	0.000	0.197	0.306	0.402	0.101	0.204	0.000	0.000	0.000	1.00	0.00	0.00	0.00	0.00	0.00	0.00	2.00	3.00	4.00	1.00	2.00	0.00	0.00	0.00	NAC100	-	-	-
MS.gene021759	FAR1	0.000	0.000	0.000	0.037	0.000	0.000	0.036	0.000	0.000	0.088	0.000	0.022	0.053	0.667	0.000	0.00	0.00	0.00	3.00	0.00	0.00	3.00	0.00	0.00	8.24	0.00	2.00	4.00	53.84	0.00	FRS11	-	-	-
MS.gene021777	AP2-EREBP	0.000	0.000	0.000	0.000	0.000	0.000	0.000	0.000	0.000	0.000	0.000	0.000	0.000	0.000	0.000	0.00	0.00	0.00	0.00	0.00	0.00	0.00	0.00	0.00	0.00	0.00	0.00	0.00	0.00	0.00	ERN1	-	-	-
MS.gene021786	WRKY	15.857	12.044	15.175	5.787	5.339	2.438	8.914	8.431	3.069	8.603	14.461	12.884	10.087	6.839	10.752	291.63	222.11	261.48	84.89	92.74	43.96	136.32	146.67	51.61	147.04	245.27	216.28	139.80	100.50	159.33	WRKY3	-	-	-
MS.gene021901	FAR1	0.000	0.000	0.000	0.000	0.000	0.094	0.000	0.000	0.000	0.000	0.000	0.000	0.000	0.000	0.000	0.00	0.00	0.00	0.00	0.00	2.00	0.00	0.00	0.00	0.00	0.00	0.00	0.00	0.00	0.00	FRS5	-	-	-
MS.gene021927	TCP	0.000	0.000	0.000	0.000	0.000	0.000	0.000	0.000	0.000	0.000	0.000	0.000	0.000	0.000	0.000	0.00	0.00	0.00	0.00	0.00	0.00	0.00	0.00	0.00	0.00	0.00	0.00	0.00	0.00	0.00	TCP13	-	-	-
MS.gene021989	MADS	66.609	56.209	48.909	10.804	11.339	10.292	45.173	56.447	21.804	32.261	47.874	27.570	71.258	49.628	37.810	635.30	537.57	437.04	82.19	102.15	96.24	358.24	509.24	190.18	285.95	421.09	240.00	512.14	378.18	290.56	MADS2	-	-	-
MS.gene022008	bHLH	3.880	4.525	5.939	4.322	3.882	3.681	2.080	5.087	4.152	6.270	3.669	8.980	4.172	6.730	7.885	51.60	60.35	74.00	45.85	48.77	48.00	23.00	64.00	50.50	77.50	45.00	109.00	41.81	71.51	84.50	BIM2	-	-	-
MS.gene022016	FHA	4.459	3.289	2.363	1.602	1.910	1.849	4.800	1.837	2.271	3.922	5.192	2.731	3.583	4.653	2.308	138.10	102.15	68.57	39.56	55.86	56.14	123.59	53.82	64.32	112.88	148.29	77.18	83.62	115.14	57.59	ZK632.2	-	-	-
MS.gene022030	bZIP	0.000	0.000	0.000	0.000	0.000	2.653	0.000	7.473	0.925	0.180	3.986	0.000	0.673	0.000	0.625	0.00	0.00	0.00	0.00	0.00	16.21	0.00	44.05	5.27	1.04	22.91	0.00	3.16	0.00	3.14	BZIP43	-	-	-
MS.gene022038	MADS	0.000	0.000	0.000	0.000	0.000	0.000	0.000	0.000	0.000	0.000	0.000	0.000	0.148	0.000	0.061	0.00	0.00	0.00	0.00	0.00	0.00	0.00	0.00	0.00	0.00	0.00	0.00	0.75	0.00	0.33	AGL62	-	-	-
MS.gene022048	C2C2-CO-like	0.000	0.000	1.043	18.491	4.726	7.902	0.665	1.801	26.013	0.000	0.753	0.000	0.000	0.410	0.000	0.00	0.00	14.92	225.28	68.19	118.34	8.45	26.02	363.39	0.00	10.61	0.00	0.00	5.00	0.00	COL2	-	-	-
MS.gene022063	TCP	0.102	0.240	0.000	2.646	4.284	4.031	0.000	0.838	0.409	3.538	0.288	3.927	1.673	5.415	2.725	1.46	3.43	0.00	30.07	57.66	56.32	0.00	11.30	5.33	46.85	3.79	51.07	17.96	61.65	31.29	TCP1	-	-	-
MS.gene022103	Trihelix	0.848	0.804	0.297	0.173	0.149	0.000	0.000	0.000	0.000	0.523	0.126	0.000	0.639	0.483	0.576	7.73	7.35	2.54	1.26	1.28	0.00	0.00	0.00	0.00	4.43	1.06	0.00	4.39	3.52	4.23	ASR3	-	-	-
MS.gene022105	AP2-EREBP	0.000	0.000	0.397	0.466	0.052	0.232	0.000	0.472	0.325	0.000	0.372	0.489	0.215	0.212	0.554	0.00	0.00	2.50	2.50	0.33	1.53	0.00	3.00	2.00	0.00	2.31	3.00	1.09	1.14	3.00	ERF115	-	-	-
MS.gene022120	ABI3VP1	0.000	0.000	0.000	0.000	0.000	0.000	0.000	0.000	0.000	0.000	0.000	0.000	0.000	0.000	0.000	0.00	0.00	0.00	0.00	0.00	0.00	0.00	0.00	0.00	0.00	0.00	0.00	0.00	0.00	0.00	--	-	-	-
MS.gene022125	ARR-B	0.000	0.000	0.000	0.000	0.000	0.000	0.000	0.000	0.000	0.000	0.000	0.000	0.000	0.000	0.000	0.00	0.00	0.00	0.00	0.00	0.00	0.00	0.00	0.00	0.00	0.00	0.00	0.00	0.00	0.00	ALDH2C4	Metabolism	Biosynthesis of other secondary metabolites	K12355
MS.gene022141	FAR1	0.000	0.000	0.000	0.000	0.000	0.080	0.000	0.000	0.000	0.000	0.000	0.000	0.000	0.000	0.000	0.00	0.00	0.00	0.00	0.00	2.00	0.00	0.00	0.00	0.00	0.00	0.00	0.00	0.00	0.00	FAR1	-	-	-
MS.gene022207	FHA	0.000	0.000	0.000	1.873	1.327	1.918	2.866	0.000	2.680	0.894	0.688	1.546	2.643	0.896	3.446	0.00	0.00	0.00	13.00	10.91	16.36	20.74	0.00	21.33	7.23	5.52	12.28	17.33	6.23	24.16	--	-	-	-
MS.gene022240	FAR1	0.000	0.220	0.000	0.000	0.000	0.083	0.000	0.000	0.117	0.000	0.000	0.000	0.340	0.563	0.000	0.00	5.41	0.00	0.00	0.00	2.00	0.00	0.00	2.61	0.00	0.00	0.00	6.27	11.00	0.00	FRS5	-	-	-
MS.gene022244	EIL	71.598	57.996	77.130	0.000	9.301	0.000	0.000	0.000	0.000	0.000	0.000	0.000	0.000	21.280	0.000	1738.50	1412.06	1754.61	0.00	213.31	0.00	0.00	0.00	0.00	0.00	0.00	0.00	0.00	412.84	0.00	EIN3	Environmental Information Processing;Environmental Information Processing	Signal transduction;Signal transduction	K14514;K14514
MS.gene022254	ARR-B	2.221	2.235	2.281	1.728	0.225	0.226	0.945	1.903	0.568	0.000	0.363	0.000	0.201	0.758	1.745	17.05	17.20	16.40	10.58	1.63	1.70	6.03	13.82	3.99	0.00	2.57	0.00	1.16	4.65	10.79	ARR5	Environmental Information Processing	Signal transduction	K14492
MS.gene022302	C2C2-Dof	0.525	1.329	0.250	0.783	0.140	0.040	1.264	0.413	0.000	0.097	0.451	0.428	0.292	0.293	0.582	6.72	17.07	3.00	8.00	1.69	0.50	13.46	5.00	0.00	1.16	5.33	5.00	2.82	3.00	6.00	DOF5.6	-	-	-
MS.gene022306	ARR-B	0.000	0.000	0.000	0.295	0.041	0.000	1.225	0.062	0.128	0.000	0.042	0.000	0.260	0.098	0.000	0.00	0.00	0.00	3.00	0.50	0.00	13.00	0.75	1.50	0.00	0.50	0.00	2.50	1.00	0.00	MYB98	-	-	-
MS.gene022331	LOB	0.000	0.000	0.000	0.000	0.000	0.000	0.000	0.000	0.000	0.438	0.000	0.446	0.000	0.000	0.000	0.00	0.00	0.00	0.00	0.00	0.00	0.00	0.00	0.00	3.00	0.00	3.00	0.00	0.00	0.00	LOB	-	-	-
MS.gene022339	ARR-B	0.000	0.000	0.000	0.000	0.000	0.000	0.045	0.100	0.000	0.000	0.000	0.000	0.000	0.000	0.000	0.00	0.00	0.00	0.00	0.00	0.00	0.50	1.25	0.00	0.00	0.00	0.00	0.00	0.00	0.00	MYB86	-	-	-
MS.gene02239	bHLH	0.409	0.297	0.238	0.280	0.275	0.227	0.000	0.079	0.000	0.160	0.161	0.163	0.025	0.031	0.369	5.50	4.00	3.00	3.00	3.50	3.00	0.00	1.00	0.00	2.00	2.00	2.00	0.25	0.33	4.00	BHLH25	-	-	-
MS.gene022416	FAR1	0.000	0.000	0.244	0.000	0.000	0.000	0.000	0.000	0.000	0.000	0.000	0.000	0.000	0.000	0.000	0.00	0.00	4.00	0.00	0.00	0.00	0.00	0.00	0.00	0.00	0.00	0.00	0.00	0.00	0.00	FRS5	-	-	-
MS.gene022419	TAZ	0.000	0.000	0.000	0.000	0.078	0.000	0.000	0.000	0.000	0.000	0.000	0.000	0.000	0.000	0.000	0.00	0.00	0.00	0.00	1.00	0.00	0.00	0.00	0.00	0.00	0.00	0.00	0.00	0.00	0.00	BT1	-	-	-
MS.gene022427	C3H	0.360	0.950	1.810	1.187	1.188	1.030	4.479	3.173	3.079	1.975	1.346	2.746	2.247	3.226	5.007	6.99	18.49	32.93	18.39	21.78	19.60	72.32	58.27	54.67	35.63	24.10	48.67	32.88	50.04	78.34	At5g63260	-	-	-
MS.gene022430	ABI3VP1	0.000	0.000	0.000	2.346	2.930	4.804	1.521	2.088	3.181	2.136	2.096	2.490	1.308	2.248	0.499	0.00	0.00	0.00	44.29	65.51	111.51	29.94	46.75	68.87	47.00	45.75	53.80	23.33	42.52	9.52	--	-	-	-
MS.gene022453	Trihelix	9.561	8.240	11.808	1.768	2.250	1.280	6.370	11.956	2.391	9.215	8.173	18.079	11.585	17.748	13.743	294.64	254.64	340.93	43.45	65.50	38.67	163.23	348.50	67.38	263.90	232.29	508.50	269.03	437.00	341.24	RNJ	-	-	-
MS.gene022457	FHA	0.000	0.000	4.440	9.439	20.884	4.652	9.230	12.243	17.146	11.724	11.303	23.901	26.248	18.425	19.759	0.00	0.00	195.39	353.58	926.41	214.23	360.44	543.90	736.45	511.70	489.57	1024.57	928.94	691.38	747.74	Spast	-	-	-
MS.gene022479	ARR-B	0.000	0.000	0.000	0.000	0.000	0.000	0.000	0.000	0.000	0.000	0.000	0.000	0.000	0.000	0.000	0.00	0.00	0.00	0.00	0.00	0.00	0.00	0.00	0.00	0.00	0.00	0.00	0.00	0.00	0.00	MYB93	-	-	-
MS.gene022500	AP2-EREBP	0.000	0.000	8.754	15.333	23.654	27.631	0.000	6.567	0.000	4.708	11.939	18.351	0.000	0.000	1.069	0.00	0.00	64.20	95.73	174.88	212.06	0.00	48.62	0.00	34.25	86.19	131.11	0.00	0.00	6.74	RAP2-4	-	-	-
MS.gene022528	WRKY	0.000	0.000	0.000	0.000	0.275	0.000	0.000	0.000	0.000	0.093	0.282	0.000	0.516	0.000	0.000	0.00	0.00	0.00	0.00	3.00	0.00	0.00	0.00	0.00	1.00	3.00	0.00	4.49	0.00	0.00	WRKY70	-	-	-
MS.gene022529	WRKY	0.000	0.685	0.263	0.000	0.000	0.000	0.000	0.000	0.000	0.221	0.000	0.000	0.000	0.000	0.000	0.00	3.34	1.20	0.00	0.00	0.00	0.00	0.00	0.00	1.00	0.00	0.00	0.00	0.00	0.00	--	-	-	-
MS.gene022540	SBP	4.416	5.364	0.629	0.000	7.483	5.430	0.000	0.000	0.000	0.000	0.000	0.000	2.643	2.079	7.741	56.22	68.47	7.50	0.00	89.97	67.77	0.00	0.00	0.00	0.00	0.00	0.00	25.35	21.14	79.40	SPL8	-	-	-
MS.gene022547	AP2-EREBP	0.000	0.000	0.000	0.000	0.495	0.239	0.000	0.000	0.000	0.000	0.000	0.000	0.000	0.000	0.000	0.00	0.00	0.00	0.00	4.00	2.00	0.00	0.00	0.00	0.00	0.00	0.00	0.00	0.00	0.00	ERF034	-	-	-
MS.gene022557	ARR-B	0.091	0.000	0.000	0.000	0.288	0.000	0.000	0.000	0.000	0.098	0.000	0.099	0.000	0.000	0.000	1.00	0.00	0.00	0.00	3.00	0.00	0.00	0.00	0.00	1.00	0.00	1.00	0.00	0.00	0.00	DUO1	-	-	-
MS.gene022566	mTERF	0.229	0.450	0.266	0.310	0.567	0.476	0.565	0.583	0.745	0.277	0.652	0.835	0.416	0.889	0.682	3.51	6.92	3.83	3.79	8.22	7.16	7.21	8.47	10.46	3.95	9.23	11.70	4.81	10.90	8.43	MTERF18	-	-	-
MS.gene022580	AP2-EREBP	0.000	0.000	0.000	0.000	0.000	0.000	0.000	0.000	0.000	0.000	0.000	0.000	0.000	0.000	0.000	0.00	0.00	0.00	0.00	0.00	0.00	0.00	0.00	0.00	0.00	0.00	0.00	0.00	0.00	0.00	ERF13	-	-	-
MS.gene022581	AP2-EREBP	0.000	0.000	0.000	0.000	0.000	0.000	0.000	0.000	0.000	0.000	0.000	0.000	0.000	0.000	0.000	0.00	0.00	0.00	0.00	0.00	0.00	0.00	0.00	0.00	0.00	0.00	0.00	0.00	0.00	0.00	ERF13	-	-	-
MS.gene022631	WRKY	0.289	0.230	0.000	0.000	0.000	0.039	0.416	0.000	0.042	0.466	0.312	0.000	0.000	0.289	0.957	2.50	2.00	0.00	0.00	0.00	0.33	3.00	0.00	0.33	3.75	2.49	0.00	0.00	2.00	6.68	WRKY12	-	-	-
MS.gene022671	bHLH	1.071	0.928	1.394	1.200	0.960	0.885	0.062	2.390	1.103	1.235	1.740	2.849	0.907	2.383	1.492	13.55	11.77	16.53	12.11	11.47	10.98	0.65	28.60	12.76	14.52	20.31	32.90	8.65	24.09	15.21	BHLH25	-	-	-
MS.gene022753	AP2-EREBP	0.000	0.000	0.000	0.000	0.000	0.000	0.000	0.000	0.000	0.000	0.000	0.000	0.000	0.000	0.000	0.00	0.00	0.00	0.00	0.00	0.00	0.00	0.00	0.00	0.00	0.00	0.00	0.00	0.00	0.00	CRF5	-	-	-
MS.gene022818	mTERF	0.000	0.000	0.344	0.000	0.000	0.328	0.000	0.091	0.000	0.173	0.290	1.146	0.114	0.831	0.512	0.00	0.00	4.00	0.00	0.00	4.00	0.00	1.07	0.00	2.00	3.32	13.00	1.07	8.25	5.13	--	-	-	-
MS.gene022821	bHLH	0.271	0.307	0.173	0.132	0.000	1.399	0.364	0.062	1.055	0.739	0.984	1.613	0.980	0.159	2.670	5.28	6.01	3.16	2.05	0.00	26.73	5.90	1.14	18.81	13.38	17.69	28.69	14.40	2.48	41.93	BHLH62	-	-	-
MS.gene022855	AP2-EREBP	0.971	0.716	0.115	0.676	0.228	0.223	0.908	1.146	0.944	0.475	1.399	1.891	0.000	0.283	1.922	9.00	6.66	1.00	5.00	2.00	2.03	7.00	10.05	8.00	4.09	11.96	16.00	0.00	2.10	14.36	At4g13040	-	-	-
MS.gene022898	AP2-EREBP	0.000	0.000	0.000	0.000	0.000	0.000	0.151	0.147	0.000	0.405	0.000	0.500	0.000	0.000	0.000	0.00	0.00	0.00	0.00	0.00	0.00	1.00	1.11	0.00	3.00	0.00	3.64	0.00	0.00	0.00	ERF039	-	-	-
MS.gene022981	FHA	5.505	10.224	1.077	0.676	3.176	3.963	6.263	7.455	0.609	6.798	8.204	7.019	7.729	12.566	8.671	46.23	86.09	8.47	4.53	25.19	32.63	43.73	59.22	4.68	53.05	63.54	53.80	48.91	84.31	58.67	FHA1	-	-	-
MS.gene022984	AP2-EREBP	0.900	2.738	0.311	0.282	2.192	0.803	2.432	0.836	0.595	1.846	0.976	2.424	1.366	1.439	1.815	8.00	24.41	2.59	2.00	18.41	7.00	17.98	7.03	4.84	15.25	8.00	19.67	9.15	10.22	13.00	At4g13040	-	-	-
MS.gene023016	bHLH	6.714	9.494	9.350	12.362	13.712	10.379	2.222	3.188	17.267	4.505	4.302	3.899	5.127	2.685	3.961	93.12	132.03	121.49	136.75	179.63	141.14	25.63	41.82	219.01	58.07	55.02	49.36	53.58	29.75	44.27	BHLH62	-	-	-
MS.gene023026	MADS	0.000	0.000	0.000	0.000	0.000	0.000	0.000	0.000	0.000	0.000	0.000	0.000	0.000	0.000	0.000	0.00	0.00	0.00	0.00	0.00	0.00	0.00	0.00	0.00	0.00	0.00	0.00	0.00	0.00	0.00	AGL80	-	-	-
MS.gene023027	MADS	0.000	0.000	0.000	0.000	0.000	0.000	0.000	0.000	0.000	0.000	0.000	0.000	0.000	0.000	0.000	0.00	0.00	0.00	0.00	0.00	0.00	0.00	0.00	0.00	0.00	0.00	0.00	0.00	0.00	0.00	AGL80	-	-	-
MS.gene023028	MADS	0.082	0.000	0.000	0.000	0.348	0.000	0.000	0.000	0.000	0.000	0.000	0.000	0.000	0.000	0.000	0.50	0.00	0.00	0.00	2.00	0.00	0.00	0.00	0.00	0.00	0.00	0.00	0.00	0.00	0.00	AGL80	-	-	-
MS.gene023033	MADS	0.000	0.000	0.000	0.000	0.000	0.000	0.000	0.000	0.000	0.000	0.000	0.000	0.000	0.000	0.000	0.00	0.00	0.00	0.00	0.00	0.00	0.00	0.00	0.00	0.00	0.00	0.00	0.00	0.00	0.00	AGL80	-	-	-
MS.gene023093	FAR1	0.000	0.000	0.000	0.000	0.000	0.000	0.000	0.000	0.000	0.000	0.000	0.000	0.000	0.000	0.000	0.00	0.00	0.00	0.00	0.00	0.00	0.00	0.00	0.00	0.00	0.00	0.00	0.00	0.00	0.00	FRS5	-	-	-
MS.gene023101	FHA	1.327	1.065	0.556	0.668	0.690	0.758	2.060	1.578	1.167	1.254	1.464	0.541	0.421	0.977	0.939	32.12	25.85	12.62	12.90	15.78	18.00	41.47	36.13	25.83	28.20	32.68	11.95	7.67	18.89	18.32	TDP1	-	-	-
MS.gene02311	ABI3VP1	0.000	0.000	0.000	0.000	0.000	0.000	0.000	0.000	0.000	0.000	0.000	0.000	0.000	0.000	0.000	0.00	0.00	0.00	0.00	0.00	0.00	0.00	0.00	0.00	0.00	0.00	0.00	0.00	0.00	0.00	Os07g0563300	-	-	-
MS.gene023126	WRKY	1.574	2.869	0.000	0.803	0.649	0.000	1.864	0.960	1.531	1.623	0.000	1.360	0.000	1.728	2.035	17.47	31.92	0.00	7.11	6.80	0.00	17.20	10.08	15.54	16.74	0.00	13.77	0.00	15.32	18.19	WRKY28	-	-	-
MS.gene023142	MADS	0.000	0.000	0.000	0.000	0.000	0.000	0.000	0.000	0.000	0.000	0.000	0.000	0.000	0.000	0.000	0.00	0.00	0.00	0.00	0.00	0.00	0.00	0.00	0.00	0.00	0.00	0.00	0.00	0.00	0.00	AGL29	-	-	-
MS.gene023143	MADS	0.000	0.000	0.000	0.000	0.000	0.000	0.000	0.000	0.000	0.000	0.000	0.000	0.000	0.000	0.000	0.00	0.00	0.00	0.00	0.00	0.00	0.00	0.00	0.00	0.00	0.00	0.00	0.00	0.00	0.00	AGL29	-	-	-
MS.gene023180	Alfin-like	0.651	1.138	1.293	6.443	1.934	1.307	10.068	4.906	5.494	4.269	3.051	4.479	2.690	2.021	0.395	57.69	101.04	107.32	455.20	161.83	113.53	741.50	411.01	445.05	351.40	249.25	362.08	179.52	143.02	28.18	CHR4	-	-	-
MS.gene023183	FAR1	0.000	0.000	0.000	0.000	0.000	0.000	0.000	0.000	0.000	0.000	0.000	0.000	0.000	0.000	0.000	0.00	0.00	0.00	0.00	0.00	0.00	0.00	0.00	0.00	0.00	0.00	0.00	0.00	0.00	0.00	FRS10	-	-	-
MS.gene02319	GeBP	1.244	0.955	0.000	0.249	1.140	1.143	0.449	1.227	3.346	2.077	0.277	2.179	3.001	4.600	0.887	19.99	15.39	0.00	3.19	17.30	18.02	6.00	18.66	49.18	31.03	4.11	31.96	36.35	59.07	11.49	At1g61730	-	-	-
MS.gene023191	PLATZ	0.000	0.000	0.000	0.000	0.000	0.000	0.000	0.000	0.000	0.000	0.000	0.000	0.000	0.000	0.000	0.00	0.00	0.00	0.00	0.00	0.00	0.00	0.00	0.00	0.00	0.00	0.00	0.00	0.00	0.00	--	-	-	-
MS.gene023215	bHLH	1.027	0.462	0.115	0.068	0.014	0.331	0.000	0.000	0.030	0.116	0.000	0.596	0.000	0.135	0.366	19.00	8.57	2.00	1.00	0.25	6.00	0.00	0.00	0.50	2.00	0.00	10.06	0.00	2.00	5.46	BHLH91	-	-	-
MS.gene023235	C3H	6.437	7.434	6.917	17.620	8.783	15.978	12.344	12.925	8.400	9.008	11.059	5.996	8.638	5.509	10.563	166.32	192.60	167.44	363.12	214.35	404.77	265.20	315.89	198.49	216.30	263.53	141.40	168.20	113.73	219.92	At2g02160	-	-	-
MS.gene023254	BBR_BPC	0.868	1.656	0.464	0.294	2.188	1.241	1.220	2.134	0.847	0.000	0.911	2.396	2.785	1.172	1.804	9.27	17.73	4.64	2.50	22.07	12.99	10.83	21.55	8.27	0.00	8.97	23.35	22.41	10.00	15.52	BPC1	-	-	-
MS.gene023309	GRAS	8.437	11.704	57.220	49.258	41.432	31.515	32.580	65.116	42.600	27.119	23.416	12.029	23.315	42.510	28.124	168.95	235.01	1073.53	786.74	783.65	618.75	542.49	1233.42	780.14	504.69	432.44	219.85	351.82	680.14	453.78	GAI1	Environmental Information Processing	Signal transduction	K14494
MS.gene023326	TCP	23.148	28.889	29.236	32.896	29.448	23.341	16.118	26.299	17.622	21.465	23.786	11.303	16.813	33.499	12.801	421.33	527.26	498.56	477.56	506.25	416.53	243.94	452.78	293.32	363.08	399.27	187.78	230.60	487.16	187.74	TCP2	-	-	-
MS.gene023348	ARF	29.318	31.599	35.645	28.353	43.158	43.446	9.148	16.739	10.311	34.787	30.083	49.568	30.455	18.166	28.578	1026.43	1109.29	1169.17	791.69	1427.11	1491.28	266.31	554.30	330.13	1131.80	971.26	1583.89	803.43	508.13	806.14	ARF6	-	-	-
MS.gene023349	ARF	0.000	0.000	0.000	0.000	0.000	0.000	0.000	0.000	0.000	0.000	0.000	0.000	0.000	0.000	0.000	0.00	0.00	0.00	0.00	0.00	0.00	0.00	0.00	0.00	0.00	0.00	0.00	0.00	0.00	0.00	ARF6	-	-	-
MS.gene023354	ARR-B	0.041	0.000	0.000	0.000	0.000	0.000	0.121	0.000	0.000	0.000	0.344	0.000	0.000	0.187	0.000	0.85	0.00	0.00	0.00	0.00	0.00	2.07	0.00	0.00	0.00	6.55	0.00	0.00	3.09	0.00	RR26	Environmental Information Processing	Signal transduction	K14491
MS.gene023356	ARR-B	0.000	0.000	0.000	0.000	0.000	0.000	0.000	0.000	0.000	0.000	0.000	0.000	0.000	0.000	0.000	0.00	0.00	0.00	0.00	0.00	0.00	0.00	0.00	0.00	0.00	0.00	0.00	0.00	0.00	0.00	ARR11	Environmental Information Processing	Signal transduction	K14491
MS.gene023424	SBP	0.121	0.054	0.047	0.000	0.049	0.154	0.073	0.116	0.099	0.000	0.196	0.085	0.171	0.205	0.262	2.00	0.89	0.73	0.00	0.76	2.50	1.00	1.81	1.50	0.00	3.00	1.29	2.14	2.71	3.50	SPL10	-	-	-
MS.gene023425	SBP	0.000	0.000	0.000	0.000	0.000	0.000	0.000	0.000	0.000	0.000	0.000	0.000	0.000	0.096	0.000	0.00	0.00	0.00	0.00	0.00	0.00	0.00	0.00	0.00	0.00	0.00	0.00	0.00	1.19	0.00	SPL12	-	-	-
MS.gene023426	SBP	0.063	0.000	0.000	0.000	0.000	0.000	0.000	0.000	0.084	0.000	0.000	0.000	0.204	0.000	0.000	0.82	0.00	0.00	0.00	0.00	0.00	0.00	0.00	1.00	0.00	0.00	0.00	2.00	0.00	0.00	SPL2	-	-	-
MS.gene023428	SBP	0.000	0.000	0.000	0.000	0.000	0.000	0.000	0.000	0.000	0.000	0.000	0.000	0.000	0.000	0.000	0.00	0.00	0.00	0.00	0.00	0.00	0.00	0.00	0.00	0.00	0.00	0.00	0.00	0.00	0.00	SPL2	-	-	-
MS.gene023437	ARR-B	2.919	0.000	1.602	0.000	0.000	3.003	1.786	2.241	3.253	2.924	2.564	1.606	3.318	4.105	3.978	107.69	0.00	55.37	0.00	0.00	108.62	54.79	78.21	109.77	100.25	87.25	54.08	92.25	121.00	118.25	AHK3	Environmental Information Processing	Signal transduction	K14489
MS.gene023438	ARR-B	2.919	0.000	1.602	0.000	0.000	3.003	1.786	2.241	3.253	2.924	2.564	1.606	3.318	4.105	3.978	107.69	0.00	55.37	0.00	0.00	108.62	54.79	78.21	109.77	100.25	87.25	54.08	92.25	121.00	118.25	AHK3	Environmental Information Processing	Signal transduction	K14489
MS.gene023439	ARR-B	0.415	13.679	10.269	14.716	13.478	6.445	7.098	0.000	3.658	0.000	0.000	3.897	0.000	0.000	0.000	15.25	504.00	353.51	431.29	467.77	232.18	216.85	0.00	122.91	0.00	0.00	130.70	0.00	0.01	0.00	AHK3	Environmental Information Processing	Signal transduction	K14489
MS.gene023441	CAMTA	0.000	0.000	14.984	10.943	5.507	9.617	13.425	13.837	8.967	9.439	4.000	0.000	4.103	5.963	21.321	0.00	0.00	512.63	318.72	189.93	344.32	407.62	477.95	299.46	320.32	134.69	0.00	112.89	173.98	627.31	CAMTA4	-	-	-
MS.gene023445	MADS	0.000	0.000	0.000	0.000	0.000	0.000	0.000	0.000	0.000	0.000	0.000	0.000	0.000	0.000	0.496	0.00	0.00	0.00	0.00	0.00	0.00	0.00	0.00	0.00	0.00	0.00	0.00	0.00	0.00	3.69	MADS4	-	-	-
MS.gene023465	mTERF	0.181	0.108	0.000	0.000	0.000	0.622	0.119	0.246	0.513	0.380	0.212	0.682	0.579	0.508	0.315	9.06	5.41	0.00	0.00	0.00	30.48	4.94	11.65	23.46	17.68	9.77	31.11	21.80	20.29	12.71	--	-	-	-
MS.gene023483	HSF	1.458	1.929	7.952	7.350	5.627	3.931	4.422	4.021	3.010	5.506	1.198	5.649	4.957	9.136	7.811	27.04	35.87	138.15	108.71	98.56	71.47	68.18	70.52	51.04	94.89	20.49	95.61	69.27	135.36	116.70	HSFA5	-	-	-
MS.gene02354	WRKY	7.302	6.793	70.460	25.947	73.156	52.551	32.926	36.607	16.682	74.003	68.833	81.600	48.982	84.819	84.506	156.50	145.99	1414.75	443.51	1480.83	1104.19	586.73	742.08	326.95	1473.88	1360.43	1596.15	791.03	1452.35	1459.25	WRKY6	-	-	-
MS.gene023545	AP2-EREBP	0.000	0.060	0.000	0.226	0.127	0.000	0.000	0.000	0.000	0.000	0.000	0.000	0.000	0.075	0.000	0.00	0.50	0.00	1.50	1.00	0.00	0.00	0.00	0.00	0.00	0.00	0.00	0.00	0.50	0.00	ERN3	-	-	-
MS.gene023547	AP2-EREBP	0.000	0.000	0.000	0.000	0.000	0.000	0.000	0.354	0.000	0.000	0.000	0.000	0.000	0.000	0.000	0.00	0.00	0.00	0.00	0.00	0.00	0.00	3.00	0.00	0.00	0.00	0.00	0.00	0.00	0.00	ERN3	-	-	-
MS.gene023552	bZIP	13.862	12.178	0.000	16.411	14.216	10.556	25.467	20.358	19.285	12.143	9.223	11.443	17.035	6.505	0.000	75.85	66.82	0.00	71.62	73.47	56.63	115.87	105.37	96.50	61.75	46.54	57.15	70.24	28.44	0.00	BZIP44	-	-	-
MS.gene023576	ARR-B	0.705	0.410	0.307	0.052	0.261	0.168	0.148	0.652	0.045	0.752	0.357	0.225	0.629	0.000	0.997	8.57	5.00	3.50	0.50	3.00	2.00	1.50	7.50	0.50	8.50	4.00	2.50	5.76	0.00	9.77	At1g14600	-	-	-
MS.gene023600	WRKY	0.000	0.000	0.000	0.000	0.000	0.000	0.000	0.000	0.000	0.000	0.000	0.000	0.000	0.246	0.000	0.00	0.00	0.00	0.00	0.00	0.00	0.00	0.00	0.00	0.00	0.00	0.00	0.00	1.83	0.00	WRKY65	-	-	-
MS.gene023614	OFP	0.000	0.000	0.000	0.000	0.000	0.000	0.000	0.000	0.000	0.000	0.000	0.000	0.000	0.000	0.000	0.00	0.00	0.00	0.00	0.00	0.00	0.00	0.00	0.00	0.00	0.00	0.00	0.00	0.00	0.00	--	-	-	-
MS.gene023615	HSF	26.382	24.972	12.217	3.435	19.819	19.998	16.888	17.376	11.637	20.978	18.621	16.348	25.758	22.719	24.090	403.00	382.50	174.85	41.85	285.94	299.50	214.50	251.06	162.56	297.80	262.32	227.92	296.50	277.28	296.50	HSFA4A	-	-	-
MS.gene023635	MADS	1.853	1.848	0.526	0.000	0.785	0.000	0.446	1.046	0.811	0.399	1.073	1.218	0.162	0.775	0.460	5.00	5.00	1.33	0.00	2.00	0.00	1.00	2.67	2.00	1.00	2.67	3.00	0.33	1.67	1.00	AG2	-	-	-
MS.gene023685	FAR1	0.000	0.000	0.000	0.000	0.000	0.000	0.000	0.000	0.000	0.059	0.000	0.000	0.000	0.000	0.000	0.00	0.00	0.00	0.00	0.00	0.00	0.00	0.00	0.00	1.00	0.00	0.00	0.00	0.00	0.00	FRS7	-	-	-
MS.gene023697	ARR-B	6.871	10.067	14.628	27.536	31.885	28.339	31.670	31.525	33.088	17.713	23.513	19.087	27.427	22.397	20.796	71.54	105.10	142.69	228.66	313.56	289.28	274.17	310.47	315.05	171.39	225.77	181.38	215.18	186.31	174.46	RVE6	-	-	-
MS.gene023746	WRKY	0.146	0.073	0.000	0.000	0.000	0.000	0.000	0.000	0.000	0.000	0.000	0.000	0.000	0.000	0.000	2.00	1.00	0.00	0.00	0.00	0.00	0.00	0.00	0.00	0.00	0.00	0.00	0.00	0.00	0.00	WRKY55	-	-	-
MS.gene023759	Alfin-like	2.845	4.101	1.030	0.966	0.616	0.580	1.443	1.507	0.988	0.634	0.954	0.227	1.771	1.152	1.774	180.54	260.94	61.21	48.91	36.94	36.07	76.15	90.48	57.31	37.39	55.83	13.13	84.70	58.39	90.70	SHPRH	-	-	-
MS.gene023796	FAR1	0.000	0.000	0.409	0.299	0.051	0.000	0.000	0.000	2.089	0.000	0.363	0.000	0.254	0.060	0.059	0.00	0.00	8.03	5.00	1.00	0.00	0.00	0.00	40.00	0.00	7.00	0.00	4.00	1.00	1.00	--	-	-	-
MS.gene02381	ARR-B	0.000	0.000	0.000	0.000	0.000	0.000	0.000	0.000	0.000	0.000	0.000	0.000	0.000	0.000	0.000	0.00	0.00	0.00	0.00	0.00	0.00	0.00	0.00	0.00	0.00	0.00	0.00	0.00	0.00	0.00	At1g14600	-	-	-
MS.gene023841	LIM	3.146	5.429	6.000	3.075	5.185	5.860	8.675	5.035	5.938	6.199	7.867	6.028	9.264	3.932	6.670	25.46	44.06	45.50	19.85	39.64	46.50	58.38	38.55	43.95	46.63	58.72	44.53	56.50	25.43	43.50	PLIM2B	-	-	-
MS.gene023843	ARR-B	0.000	0.000	0.000	0.000	0.000	0.355	0.000	0.000	0.000	0.000	0.000	0.000	0.000	0.000	0.432	0.00	0.00	0.00	0.00	0.00	3.00	0.00	0.00	0.00	0.00	0.00	0.00	0.00	0.00	3.00	MYB17	-	-	-
MS.gene023885	BES1	1.307	2.173	0.431	0.520	1.406	2.432	3.871	1.806	1.729	0.335	0.733	0.820	0.508	2.417	2.773	32.74	54.57	10.10	10.39	33.26	59.70	80.60	42.77	39.60	7.79	16.92	18.75	9.58	48.36	55.94	BAM7	Metabolism;Metabolism;Metabolism	Global and overview maps;Global and overview maps;Carbohydrate metabolism	K01177;K01177;K01177
MS.gene023981	WRKY	0.000	0.000	0.000	0.000	0.000	0.000	0.000	0.000	0.000	0.000	0.000	0.000	0.000	0.000	0.000	0.00	0.00	0.00	0.00	0.00	0.00	0.00	0.00	0.00	0.00	0.00	0.00	0.00	0.00	0.00	WRKY24	-	-	-
MS.gene024027	C3H	0.000	0.000	0.000	0.000	1.006	0.000	0.000	0.447	0.000	0.000	0.000	0.000	0.000	0.000	0.000	0.00	0.00	0.00	0.00	15.13	0.00	0.00	6.73	0.00	0.00	0.00	0.00	0.00	0.00	0.00	Os12g0405100	-	-	-
MS.gene024035	WRKY	0.253	0.000	0.188	0.000	0.077	0.000	0.000	0.000	0.000	0.000	0.120	0.000	0.000	0.000	0.000	6.97	0.00	4.84	0.00	2.00	0.00	0.00	0.00	0.00	0.00	3.04	0.00	0.00	0.00	0.00	WRKY46	Organismal Systems	Environmental adaptation	K18835
MS.gene024036	WRKY	0.000	0.273	0.249	0.153	0.000	0.000	0.000	0.000	0.619	0.000	0.646	0.000	0.151	0.000	0.000	0.00	7.04	6.00	3.14	0.00	0.00	0.00	0.00	14.57	0.00	15.32	0.00	2.93	0.00	0.00	WRKY34	Organismal Systems	Environmental adaptation	K18835
MS.gene024062	AP2-EREBP	0.000	0.000	0.000	0.000	0.000	0.000	0.129	0.000	0.000	0.173	0.000	0.059	0.000	0.000	0.000	0.00	0.00	0.00	0.00	0.00	0.00	2.00	0.00	0.00	3.00	0.00	1.00	0.00	0.00	0.00	BBM	-	-	-
MS.gene024069	mTERF	0.691	0.043	0.046	0.000	0.000	0.044	0.208	0.183	0.142	0.418	0.141	0.047	1.262	0.865	0.644	16.00	1.00	1.00	0.00	0.00	1.00	4.00	4.00	3.00	9.00	3.00	1.00	22.00	16.00	12.00	MTERF18	-	-	-
MS.gene02408	SRS	0.493	0.902	0.145	1.967	0.900	0.340	0.565	1.036	2.090	0.945	0.268	0.615	0.475	1.390	0.182	5.99	11.00	1.65	19.08	10.34	4.05	5.71	11.91	23.24	10.68	3.00	6.83	4.35	13.50	1.78	SHI	-	-	-
MS.gene024085	bHLH	0.515	0.564	0.329	0.419	0.681	0.411	0.773	0.871	0.141	0.117	0.726	0.736	0.990	0.805	1.149	6.67	7.33	4.00	4.33	8.33	5.22	8.33	10.67	1.67	1.41	8.67	8.70	9.67	8.33	12.00	BHLH25	-	-	-
MS.gene024117	Trihelix	12.246	14.551	13.602	13.477	15.234	15.165	15.904	18.029	17.361	15.168	12.768	12.457	12.481	19.681	19.919	178.22	212.34	185.46	156.44	209.41	216.39	192.45	248.19	231.06	205.15	171.37	165.47	136.88	228.85	233.58	ASIL1	-	-	-
MS.gene024126	mTERF	0.030	0.145	0.197	0.000	0.032	0.000	0.000	0.163	0.235	0.067	0.000	0.202	0.040	0.116	0.229	0.33	1.57	2.00	0.00	0.33	0.00	0.00	1.67	2.33	0.67	0.00	2.00	0.33	1.00	2.00	MTERF1	-	-	-
MS.gene024127	mTERF	0.030	0.145	0.197	0.000	0.032	0.000	0.000	0.163	0.235	0.067	0.000	0.202	0.040	0.116	0.229	0.33	1.57	2.00	0.00	0.33	0.00	0.00	1.67	2.33	0.67	0.00	2.00	0.33	1.00	2.00	MTERF1	-	-	-
MS.gene024161	AP2-EREBP	0.000	0.000	0.000	0.000	0.000	0.000	0.000	0.000	0.000	0.000	0.000	0.000	0.000	0.000	0.000	0.00	0.00	0.00	0.00	0.00	0.00	0.00	0.00	0.00	0.00	0.00	0.00	0.00	0.00	0.00	ERF13	-	-	-
MS.gene024162	AP2-EREBP	0.252	0.000	0.000	0.000	0.000	0.000	0.000	0.000	0.000	0.000	0.000	0.414	0.000	0.079	0.000	2.00	0.00	0.00	0.00	0.00	0.00	0.00	0.00	0.00	0.00	0.00	3.00	0.00	0.50	0.00	ERF2	-	-	-
MS.gene024163	AP2-EREBP	0.000	0.000	0.000	0.000	0.000	0.000	0.000	0.000	0.000	0.137	0.276	0.139	0.000	0.000	0.000	0.00	0.00	0.00	0.00	0.00	0.00	0.00	0.00	0.00	1.00	2.00	1.00	0.00	0.00	0.00	ERF2	-	-	-
MS.gene024235	NAC	0.000	0.000	0.000	0.000	0.000	0.000	0.000	0.258	0.000	0.000	0.659	1.139	0.000	0.616	0.000	0.00	0.00	0.00	0.00	0.00	0.00	0.00	1.29	0.00	0.00	3.21	5.49	0.00	2.60	0.00	NAC096	-	-	-
MS.gene024236	NAC	0.000	0.000	0.000	0.000	0.000	0.000	0.000	0.000	0.000	0.000	0.000	0.000	0.000	0.000	0.000	0.00	0.00	0.00	0.00	0.00	0.00	0.00	0.00	0.00	0.00	0.00	0.00	0.00	0.00	0.00	NAC002	-	-	-
MS.gene024237	NAC	0.000	0.000	0.000	0.000	0.000	0.000	0.000	0.000	0.000	0.000	0.000	0.000	0.000	0.000	0.000	0.00	0.00	0.00	0.00	0.00	0.00	0.00	0.00	0.00	0.00	0.00	0.00	0.00	0.00	0.00	NAC002	-	-	-
MS.gene024238	NAC	0.000	0.000	0.000	0.000	0.000	0.000	0.000	0.000	0.000	0.000	0.000	0.000	0.000	0.000	0.000	0.00	0.00	0.00	0.00	0.00	0.00	0.00	0.00	0.00	0.00	0.00	0.00	0.00	0.00	0.00	NAC002	-	-	-
MS.gene024239	NAC	0.000	0.000	0.000	0.000	0.000	0.000	0.000	0.000	0.000	0.000	0.000	0.000	0.000	0.000	0.000	0.00	0.00	0.00	0.00	0.00	0.00	0.00	0.00	0.00	0.00	0.00	0.00	0.00	0.00	0.00	NAC068	-	-	-
MS.gene024244	NAC	0.000	0.000	0.000	0.000	0.000	0.000	0.000	0.000	0.000	0.000	0.000	0.000	0.000	0.000	0.000	0.00	0.00	0.00	0.00	0.00	0.00	0.00	0.00	0.00	0.00	0.00	0.00	0.00	0.00	0.00	NAC002	-	-	-
MS.gene024245	C2C2-CO-like	6.459	5.476	2.593	1.141	0.515	0.621	2.233	5.692	0.531	0.875	3.055	0.171	9.339	1.872	2.204	98.91	84.08	37.20	13.94	7.45	9.33	28.43	82.45	7.43	12.45	43.15	2.39	107.77	22.91	27.20	COL14	-	-	-
MS.gene024258	ABI3VP1	0.000	0.000	0.000	0.000	0.000	0.000	0.000	0.000	0.000	0.000	0.000	0.000	0.000	0.000	0.000	0.00	0.00	0.00	0.00	0.00	0.00	0.00	0.00	0.00	0.00	0.00	0.00	0.00	0.00	0.00	FUS3	-	-	-
MS.gene024271	bHLH	0.376	0.089	0.000	0.120	0.000	0.000	0.106	0.000	0.000	0.000	0.191	0.000	0.000	0.000	0.000	4.27	1.01	0.00	1.09	0.00	0.00	1.00	0.00	0.00	0.00	2.00	0.00	0.00	0.00	0.00	SCRM	-	-	-
MS.gene024302	AP2-EREBP	0.000	0.000	0.000	0.000	0.000	0.000	0.000	0.000	0.000	0.497	0.000	0.000	0.000	0.000	0.115	0.00	0.00	0.00	0.00	0.00	0.00	0.00	0.00	0.00	5.00	0.00	0.00	0.00	0.00	1.00	ERF087	-	-	-
MS.gene024347	AP2-EREBP	0.000	0.059	0.355	0.155	0.126	0.182	0.215	0.414	0.065	0.128	0.277	0.000	0.097	0.173	1.478	0.00	1.00	5.58	2.07	2.00	3.00	3.00	6.57	1.00	2.00	4.29	0.00	1.23	2.32	20.00	DREB2A	-	-	-
MS.gene024382	ARR-B	0.000	0.000	0.000	76.619	86.856	226.403	0.000	0.000	51.573	0.000	0.147	0.000	0.000	0.000	0.000	0.00	0.00	0.00	1873.92	2515.66	6806.80	0.00	0.00	1446.27	0.00	4.15	0.00	0.00	0.00	0.00	LHY	Organismal Systems	Environmental adaptation	K12133
MS.gene024388	C2C2-CO-like	0.571	0.928	0.438	20.301	9.381	12.210	7.712	11.486	7.501	7.129	2.881	14.259	0.692	2.093	3.846	14.29	23.31	10.27	405.45	221.87	299.76	160.57	272.07	171.78	165.89	66.54	325.90	13.05	41.88	77.59	PRR95	Organismal Systems	Environmental adaptation	K12130
MS.gene024419	ARR-B	0.000	0.000	0.000	0.000	0.000	0.000	0.000	0.000	0.000	0.000	0.000	0.000	0.000	0.000	0.000	0.00	0.00	0.00	0.00	0.00	0.00	0.00	0.00	0.00	0.00	0.00	0.00	0.00	0.00	0.00	MYB111	-	-	-
MS.gene024422	ARR-B	0.000	0.000	0.000	0.000	0.000	0.000	0.000	0.000	0.000	0.000	0.000	0.000	0.000	0.000	0.000	0.00	0.00	0.00	0.00	0.00	0.00	0.00	0.00	0.00	0.00	0.00	0.00	0.00	0.00	0.00	RR24	-	-	-
MS.gene024425	AP2-EREBP	0.158	0.471	0.000	0.000	0.000	0.000	0.000	0.167	0.000	0.000	0.000	0.000	0.209	0.000	0.000	1.00	3.00	0.00	0.00	0.00	0.00	0.00	1.00	0.00	0.00	0.00	0.00	1.00	0.00	0.00	ERF023	-	-	-
MS.gene024426	bHLH	10.330	9.111	6.027	0.327	3.529	6.264	2.984	3.868	3.530	2.477	5.440	2.612	7.446	1.468	8.660	227.27	201.01	124.23	5.73	73.33	135.13	54.59	80.50	71.03	50.64	110.38	52.46	123.44	25.80	153.51	MTB1	-	-	-
MS.gene02443	TUB	32.149	34.410	20.406	22.932	23.631	21.164	24.080	20.553	27.910	29.173	29.204	26.377	32.059	25.128	35.920	509.42	546.73	302.94	289.81	353.66	328.80	317.26	308.05	404.43	429.59	426.76	381.47	382.80	318.12	458.60	TULP5	-	-	-
MS.gene024438	VARL	0.137	0.074	0.000	0.114	0.130	0.000	0.222	0.602	0.162	0.346	0.820	0.430	0.733	0.179	0.889	5.00	2.72	0.00	3.32	4.48	0.00	6.74	20.78	5.40	11.72	27.57	14.32	20.14	5.22	26.14	ATX3	-	-	-
MS.gene024451	WRKY	4.153	3.787	0.000	0.875	0.566	1.058	0.000	1.556	0.517	0.212	1.016	0.000	1.805	4.416	2.184	52.71	48.20	0.00	8.86	6.79	13.17	0.00	18.68	6.00	2.50	11.89	0.00	17.26	44.78	22.33	WRKY41	-	-	-
MS.gene024465	ARR-B	0.000	0.000	0.000	0.000	0.000	0.000	0.000	0.000	0.000	0.000	0.000	0.000	0.000	0.000	0.000	0.00	0.00	0.00	0.00	0.00	0.00	0.00	0.00	0.00	0.00	0.00	0.00	0.00	0.00	0.00	RR23	-	-	-
MS.gene024473	bZIP	79.284	63.178	83.469	52.106	91.026	46.111	28.683	34.564	33.621	50.441	55.341	33.673	69.953	45.658	62.177	1271.37	1015.86	1253.99	666.42	1378.65	724.94	382.44	524.26	493.04	751.67	818.39	492.83	845.28	584.96	803.35	CPRF1	-	-	-
MS.gene02448	zf-HD	11.716	4.538	8.512	16.110	12.434	10.197	14.479	7.739	10.451	5.205	11.134	11.980	10.800	7.060	9.472	84.14	32.68	57.27	92.28	84.34	71.80	86.46	52.57	68.64	34.74	73.74	78.53	58.45	40.51	54.81	ZHD6	-	-	-
MS.gene024504	NAC	0.000	0.000	0.000	0.000	0.000	0.182	0.000	0.000	0.000	0.000	0.000	0.000	0.000	0.000	0.000	0.00	0.00	0.00	0.00	0.00	3.00	0.00	0.00	0.00	0.00	0.00	0.00	0.00	0.00	0.00	--	-	-	-
MS.gene024508	PBF-2-like	12.629	12.009	4.264	3.376	6.157	4.673	7.559	10.620	6.680	6.035	9.172	5.292	11.225	10.073	13.706	107.50	102.50	34.00	22.92	49.50	39.00	53.50	85.50	52.00	47.74	72.00	41.11	72.00	68.50	94.00	WHY2	-	-	-
MS.gene02451	FAR1	0.000	0.295	0.078	0.000	0.000	0.000	0.000	0.000	0.000	0.000	0.080	0.000	0.000	0.000	0.000	0.00	8.07	2.00	0.00	0.00	0.00	0.00	0.00	0.00	0.00	2.00	0.00	0.00	0.00	0.00	FAR1	-	-	-
MS.gene024512	ARR-B	0.884	1.098	0.957	0.642	0.271	0.248	0.751	1.507	0.413	2.150	1.528	1.319	1.631	1.170	1.398	23.00	28.67	23.33	13.33	6.67	6.33	16.25	37.10	9.82	52.00	36.67	31.33	32.00	24.33	29.33	EIN4	Environmental Information Processing;Environmental Information Processing	Signal transduction;Signal transduction	K14509;K14509
MS.gene024548	ARR-B	3.672	3.632	0.000	0.264	1.793	1.438	1.780	2.615	2.201	0.000	0.000	0.000	0.000	0.000	6.069	140.09	138.93	0.00	8.03	64.62	53.79	56.45	94.38	76.78	0.00	0.00	0.00	0.00	0.00	186.57	CDC5	Genetic Information Processing	Transcription	K12860
MS.gene024549	ARR-B	0.000	0.000	0.000	0.000	0.000	0.000	0.000	0.000	2.373	0.000	0.000	0.000	0.000	0.000	0.000	0.00	0.00	0.00	0.00	0.00	0.00	0.00	0.00	33.83	0.00	0.00	0.00	0.00	0.00	0.00	PHL1	-	-	-
MS.gene024550	ARR-B	0.000	0.000	0.000	0.000	0.000	0.000	0.000	0.000	0.000	0.351	0.000	0.000	0.000	0.000	0.000	0.00	0.00	0.00	0.00	0.00	0.00	0.00	0.00	0.00	7.92	0.00	0.00	0.00	0.00	0.00	CDC5	Genetic Information Processing	Transcription	K12860
MS.gene024551	ARR-B	31.907	26.667	19.444	10.412	4.611	12.769	15.172	33.101	10.855	29.293	15.873	14.967	18.771	6.640	30.994	533.48	447.07	304.57	138.85	72.82	209.31	210.92	523.48	165.97	455.14	244.74	228.40	236.49	88.70	417.53	PHL1	-	-	-
MS.gene024569	bZIP	0.480	0.000	0.598	0.100	0.339	0.082	0.000	0.085	0.000	0.086	0.000	0.088	0.318	0.329	0.000	6.00	0.00	7.00	1.00	4.00	1.00	0.00	1.00	0.00	1.00	0.00	1.00	3.00	3.29	0.00	CPRF2	-	-	-
MS.gene024570	bZIP	20.490	15.772	19.770	38.144	25.025	34.453	9.614	23.061	14.875	9.690	21.850	11.269	36.627	17.010	22.274	305.21	235.58	275.90	453.16	352.08	503.16	119.07	324.92	202.62	134.14	300.15	153.20	411.12	202.44	267.33	CPRF2	-	-	-
MS.gene024583	Trihelix	0.000	0.000	0.272	1.807	1.846	0.185	1.334	2.268	0.268	0.680	0.546	2.742	3.005	0.237	0.000	0.00	0.00	10.63	60.01	72.61	7.57	46.18	89.33	10.21	26.32	20.98	104.22	94.29	7.87	0.00	PUS7	-	-	-
MS.gene024593	GeBP	22.001	24.237	0.000	21.312	17.329	23.468	0.000	28.705	1.896	13.623	17.498	42.449	39.058	0.000	3.903	364.50	402.64	0.00	281.61	271.17	381.19	0.00	449.84	28.73	209.75	267.35	641.88	487.61	0.00	52.10	At5g28040	-	-	-
MS.gene024639	C2C2-CO-like	0.000	0.104	0.000	0.000	0.000	0.000	0.000	0.000	0.000	0.000	0.000	0.000	0.069	0.000	0.000	0.00	1.00	0.00	0.00	0.00	0.00	0.00	0.00	0.00	0.00	0.00	0.00	0.50	0.00	0.00	--	-	-	-
MS.gene02464	TUB	17.256	17.099	24.954	8.439	9.748	11.220	13.470	15.510	10.245	9.847	11.315	9.336	6.311	7.399	6.552	204.58	203.27	277.18	79.80	109.16	130.42	132.78	173.93	111.08	108.49	123.71	101.02	56.38	70.09	62.59	TULP5	-	-	-
MS.gene02465	TUB	0.000	0.000	0.000	0.717	1.311	0.000	0.000	2.272	0.604	1.458	0.016	1.323	0.000	0.024	2.629	0.00	0.00	0.00	8.80	19.06	0.00	0.00	33.07	8.50	20.85	0.23	18.58	0.00	0.29	32.60	TULP5	-	-	-
MS.gene024665	AP2-EREBP	0.738	0.619	0.282	0.000	0.000	0.523	1.516	1.397	1.404	0.417	0.091	0.209	0.484	0.000	0.224	9.03	7.60	3.23	0.00	0.00	6.27	15.42	16.17	15.71	4.74	1.03	2.33	4.46	0.00	2.21	CRF4	-	-	-
MS.gene024679	AP2-EREBP	54.459	56.485	111.604	25.949	18.457	6.620	7.780	18.420	23.651	37.498	63.290	38.034	25.110	108.066	72.842	672.56	699.47	1291.29	255.59	215.29	80.15	79.89	215.17	267.11	430.35	720.81	428.71	233.67	1066.28	724.81	ERF061	-	-	-
MS.gene024698	GRAS	0.881	0.000	0.586	0.000	0.520	1.002	0.000	0.781	0.000	0.881	0.908	1.097	0.985	1.160	0.144	16.13	0.00	10.06	0.00	9.00	18.00	0.00	13.53	0.00	15.00	15.33	18.33	13.60	16.98	2.12	SCL3	-	-	-
MS.gene024705	C3H	1.665	1.277	1.439	0.448	1.247	0.698	2.855	0.980	0.102	1.181	0.604	0.852	3.254	2.260	2.440	43.21	33.24	35.00	9.28	30.56	17.77	61.61	24.06	2.42	28.48	14.46	20.19	63.64	46.87	51.03	At5g12440	-	-	-
MS.gene024713	AP2-EREBP	0.317	0.422	0.790	0.066	2.370	0.485	0.191	0.893	0.000	0.626	0.744	0.637	0.562	0.728	1.181	2.00	2.67	4.67	0.33	14.12	3.00	1.00	5.33	0.00	3.67	4.33	3.67	2.67	3.67	6.00	ERF019	-	-	-
MS.gene024727	AP2-EREBP	0.286	0.000	0.229	0.000	0.000	0.000	0.057	0.076	0.000	0.154	0.000	0.000	0.063	0.000	0.000	2.00	0.00	1.50	0.00	0.00	0.00	0.33	0.50	0.00	1.00	0.00	0.00	0.33	0.00	0.00	ERF021	-	-	-
MS.gene024728	AP2-EREBP	0.000	0.000	0.000	0.000	0.048	0.070	0.054	0.000	0.075	0.147	0.000	0.000	0.000	0.000	0.000	0.00	0.00	0.00	0.00	0.33	0.50	0.33	0.00	0.50	1.00	0.00	0.00	0.00	0.00	0.00	ERF022	-	-	-
MS.gene024730	AP2-EREBP	0.000	0.224	0.000	0.000	0.000	0.000	0.000	0.000	0.000	0.000	0.000	0.000	0.000	0.000	0.000	0.00	1.00	0.00	0.00	0.00	0.00	0.00	0.00	0.00	0.00	0.00	0.00	0.00	0.00	0.00	ERF021	-	-	-
MS.gene024736	FAR1	0.000	0.000	0.000	0.000	0.109	0.000	0.000	0.000	0.000	0.000	0.000	0.056	0.000	0.000	0.000	0.00	0.00	0.00	0.00	2.00	0.00	0.00	0.00	0.00	0.00	0.00	1.00	0.00	0.00	0.00	FAR1	-	-	-
MS.gene02475	TUB	3.777	3.756	14.132	0.000	10.514	8.301	1.208	9.669	0.957	18.787	2.778	0.000	5.124	4.106	10.346	59.27	59.10	207.79	0.00	155.84	127.73	15.76	143.53	13.73	274.00	40.20	0.00	60.59	51.48	130.82	TULP5	-	-	-
MS.gene024779	FAR1	0.000	0.000	0.000	0.000	0.000	0.000	0.000	0.000	0.000	0.000	0.000	0.000	0.000	0.000	0.000	0.00	0.00	0.00	0.00	0.00	0.00	0.00	0.00	0.00	0.00	0.00	0.00	0.00	0.00	0.00	FRS5	-	-	-
MS.gene024798	ARR-B	0.000	0.000	0.229	0.000	0.136	0.000	0.000	0.181	0.000	0.030	0.883	0.177	0.057	0.000	0.035	0.00	0.00	2.50	0.00	1.50	0.00	0.00	2.00	0.00	0.33	9.50	1.88	0.50	0.00	0.33	MYB92	-	-	-
MS.gene024799	ARR-B	0.000	0.000	0.229	0.000	0.136	0.000	0.000	0.181	0.000	0.030	0.883	0.177	0.057	0.000	0.035	0.00	0.00	2.50	0.00	1.50	0.00	0.00	2.00	0.00	0.33	9.50	1.88	0.50	0.00	0.33	MYB92	-	-	-
MS.gene024806	PLATZ	0.000	0.000	0.000	0.000	0.000	0.000	0.000	0.000	0.000	0.000	0.000	0.000	0.000	0.000	0.000	0.00	0.00	0.00	0.00	0.00	0.00	0.00	0.00	0.00	0.00	0.00	0.00	0.00	0.00	0.00	--	-	-	-
MS.gene024852	CPP	0.000	0.000	0.000	0.000	0.000	0.000	0.000	0.000	0.000	0.000	0.000	0.000	0.000	0.000	0.000	0.00	0.00	0.00	0.00	0.00	0.00	0.00	0.00	0.00	0.00	0.00	0.00	0.00	0.00	0.00	TCX2	-	-	-
MS.gene024897	FHA	0.000	0.000	9.601	14.420	9.664	8.433	7.455	10.718	3.758	11.121	0.000	14.650	11.764	11.816	12.373	0.00	0.00	172.96	221.14	175.50	158.98	119.18	194.92	66.08	198.71	0.00	257.09	170.45	181.52	191.68	KAPP	-	-	-
MS.gene024962	bHLH	0.000	0.000	0.172	0.000	0.000	0.246	0.000	0.425	0.000	0.000	0.000	0.000	0.000	0.000	0.000	0.00	0.00	2.00	0.00	0.00	3.00	0.00	5.00	0.00	0.00	0.00	0.00	0.00	0.00	0.00	BHLH84	-	-	-
MS.gene02497	GRAS	0.457	0.696	0.270	1.108	1.181	0.095	0.951	0.074	0.610	0.500	0.403	0.000	0.679	0.594	0.058	9.82	15.00	5.45	19.00	24.00	2.00	17.00	1.50	12.00	10.00	8.00	0.00	11.00	10.20	1.00	SCL1	-	-	-
MS.gene02498	ARR-B	0.000	0.000	0.000	0.075	0.000	0.000	0.000	0.000	0.000	0.000	0.065	0.032	0.000	0.000	0.000	0.00	0.00	0.00	0.67	0.00	0.00	0.00	0.00	0.00	0.00	0.67	0.33	0.00	0.00	0.00	MYB52	-	-	-
MS.gene025012	GRF	5.720	6.490	2.992	1.554	3.120	2.065	5.993	4.363	1.968	2.209	3.761	1.536	3.497	2.262	3.575	73.47	83.58	36.00	15.92	37.85	26.00	64.00	53.00	23.12	26.37	44.55	18.00	33.84	23.21	37.00	GRF3	-	-	-
MS.gene025037	Sigma70-like	7.967	8.190	8.547	11.652	11.999	11.014	12.640	14.915	16.162	6.874	12.680	13.834	8.349	6.725	12.092	154.09	158.83	154.87	179.75	219.20	208.86	203.28	272.87	285.87	123.56	226.17	244.21	121.69	103.93	188.44	SIGA	-	-	-
MS.gene025091	C2C2-GATA	0.000	0.000	0.000	0.000	0.000	0.000	0.000	0.000	0.000	0.000	0.000	0.000	0.000	0.000	0.000	0.00	0.00	0.00	0.00	0.00	0.00	0.00	0.00	0.00	0.00	0.00	0.00	0.00	0.00	0.00	GATA21	-	-	-
MS.gene025119	bHLH	1.375	1.563	1.954	0.921	1.648	0.915	0.685	0.273	0.799	1.292	0.858	0.764	1.213	1.339	0.360	27.79	31.68	37.01	14.85	31.47	18.13	11.51	5.22	14.78	24.28	15.99	14.09	18.48	21.63	5.86	BHLH41	-	-	-
MS.gene025183	FAR1	0.000	0.000	0.000	0.000	0.000	0.000	0.000	0.000	0.000	0.000	0.000	0.000	0.000	0.000	0.000	0.00	0.00	0.00	0.00	0.00	0.00	0.00	0.00	0.00	0.00	0.00	0.00	0.00	0.00	0.00	FAR1	-	-	-
MS.gene025186	Alfin-like	0.185	0.000	0.000	0.000	2.468	0.000	4.129	3.262	0.222	0.943	1.886	1.780	5.738	3.182	2.412	1.79	0.00	0.00	0.00	22.50	0.00	33.14	29.78	1.96	8.46	16.79	15.68	41.73	24.54	18.76	AL5	-	-	-
MS.gene025207	GRF	1.017	0.287	0.460	0.000	0.381	1.320	1.602	1.054	0.079	0.696	0.262	0.249	1.487	0.900	0.577	14.15	4.00	6.00	0.00	5.00	18.00	18.53	13.87	1.00	9.00	3.36	3.16	15.58	10.00	6.47	GRF5	-	-	-
MS.gene025273	Tify	271.427	250.700	87.866	99.982	75.734	133.562	89.963	199.299	58.636	107.742	98.731	0.000	44.693	179.746	64.206	2588.82	2397.62	785.15	760.57	682.25	1248.95	713.45	1798.00	511.44	954.98	868.42	0.00	321.21	1369.72	493.41	TIFY10B	Environmental Information Processing	Signal transduction	K13464
MS.gene025278	AP2-EREBP	163.208	131.993	113.187	42.098	54.762	39.800	65.483	86.243	54.577	115.768	113.105	229.528	86.151	145.545	69.396	1258.96	1020.94	818.00	259.00	398.98	301.00	420.00	629.26	385.00	829.89	804.60	1615.98	500.77	897.00	431.31	ERF017	-	-	-
MS.gene025280	AP2-EREBP	39.717	29.387	23.192	2.267	15.370	12.540	28.329	36.935	18.905	28.725	29.342	23.288	38.626	36.042	32.319	306.37	227.30	167.61	13.95	111.98	94.84	181.70	269.49	133.36	205.92	208.73	163.96	224.52	222.13	200.87	ERF017	-	-	-
MS.gene025281	AP2-EREBP	0.000	0.000	0.000	0.000	0.000	0.000	0.000	0.000	0.000	0.000	0.000	0.000	20.395	0.000	2.922	0.00	0.00	0.00	0.00	0.00	0.00	0.00	0.00	0.00	0.00	0.00	0.00	118.55	0.00	18.16	ERF017	-	-	-
MS.gene025282	AP2-EREBP	0.000	0.000	0.000	0.000	0.000	0.000	0.000	0.000	0.000	0.000	0.000	0.000	11.188	0.000	0.000	0.00	0.00	0.00	0.00	0.00	0.00	0.00	0.00	0.00	0.00	0.00	0.00	74.00	0.00	0.00	ERF017	-	-	-
MS.gene025283	AP2-EREBP	88.505	84.552	106.091	30.258	52.352	44.682	47.032	44.004	56.283	98.926	46.121	89.701	57.249	44.220	60.159	733.16	702.32	823.37	199.91	409.61	362.89	323.95	344.79	426.37	761.56	352.34	678.20	357.36	292.67	401.53	ERF017	-	-	-
MS.gene025292	ARF	12.200	12.655	7.527	9.427	2.966	4.845	2.030	9.884	5.652	3.493	2.803	7.682	4.801	4.457	6.202	518.75	539.58	299.85	319.71	119.10	202.00	71.78	397.53	219.77	138.03	109.91	298.15	153.83	151.41	212.47	ARF19	-	-	-
MS.gene025360	ARR-B	0.669	1.963	0.000	0.352	2.211	1.271	1.658	0.000	1.293	1.811	0.074	0.677	0.000	1.134	0.208	9.96	29.32	0.00	4.18	31.11	18.56	20.54	0.00	17.62	25.07	1.01	9.20	0.00	13.49	2.50	CDC5	Genetic Information Processing	Transcription	K12860
MS.gene025386	Tify	1.133	1.412	12.801	0.349	0.967	0.129	0.000	0.000	1.029	1.491	0.000	4.392	0.873	0.814	3.271	9.04	11.30	95.70	2.22	7.29	1.01	0.00	0.00	7.51	11.06	0.00	31.99	5.25	5.19	21.03	TIFY3B	Environmental Information Processing	Signal transduction	K13464
MS.gene025390	MADS	0.000	0.000	0.000	0.000	0.000	0.000	0.000	0.000	0.000	0.000	0.000	0.000	0.000	0.000	0.000	0.00	0.00	0.00	0.00	0.00	0.00	0.00	0.00	0.00	0.00	0.00	0.00	0.00	0.00	0.00	--	-	-	-
MS.gene025402	WRKY	0.068	0.000	0.000	0.799	0.198	0.127	0.450	0.198	0.167	0.000	0.204	0.068	0.168	0.000	0.000	1.09	0.00	0.00	10.22	3.00	2.00	6.00	3.00	2.45	0.00	3.02	1.00	2.03	0.00	0.00	WRKY42	-	-	-
MS.gene025411	bZIP	0.000	0.000	0.000	0.000	0.000	0.000	0.000	0.000	0.000	0.000	0.000	0.000	0.000	0.000	0.000	0.00	0.00	0.00	0.00	0.00	0.00	0.00	0.00	0.00	0.00	0.00	0.00	0.00	0.00	0.00	--	-	-	-
MS.gene025417	bZIP	0.000	0.000	0.000	0.000	0.000	0.000	0.000	0.000	0.000	0.000	0.000	0.000	0.000	0.000	0.000	0.00	0.00	0.00	0.00	0.00	0.00	0.00	0.00	0.00	0.00	0.00	0.00	0.00	0.00	0.00	--	-	-	-
MS.gene025418	bZIP	0.000	0.000	0.000	0.000	0.000	0.000	0.000	0.000	0.000	0.000	0.000	0.000	0.000	0.000	0.000	0.00	0.00	0.00	0.00	0.00	0.00	0.00	0.00	0.00	0.00	0.00	0.00	0.00	0.00	0.00	CPRF1	-	-	-
MS.gene025421	ABI3VP1	0.000	0.000	0.000	0.000	0.000	0.000	0.000	0.000	0.000	0.000	0.000	0.000	0.000	0.000	0.000	0.00	0.00	0.00	0.00	0.00	0.00	0.00	0.00	0.00	0.00	0.00	0.00	0.00	0.00	0.00	--	-	-	-
MS.gene025428	Sigma70-like	5.240	6.847	0.000	16.768	4.615	10.084	0.265	2.107	8.098	1.524	3.117	1.752	0.885	11.860	0.291	101.35	132.80	0.00	258.67	84.31	191.23	4.26	38.54	143.23	27.40	55.59	30.92	12.90	183.27	4.53	SIGA	-	-	-
MS.gene025483	C3H	4.145	4.611	2.966	2.382	1.509	1.477	2.051	1.541	2.324	1.331	1.887	2.243	3.344	4.174	5.445	105.99	118.23	71.07	48.59	36.45	37.02	43.61	37.28	54.34	31.63	44.51	52.35	64.45	85.28	112.20	Os07g0682400	-	-	-
MS.gene02558	ABI3VP1	1.009	0.336	0.279	0.190	0.270	0.847	0.754	0.559	0.409	0.315	0.317	0.498	0.424	0.136	0.209	14.96	4.99	3.87	2.24	3.78	12.30	9.29	7.84	5.54	4.34	4.33	6.74	4.73	1.61	2.50	KRTCAP2	-	-	-
MS.gene025613	ABI3VP1	0.100	0.150	0.054	0.189	0.053	0.154	0.302	0.265	0.055	0.000	0.000	0.165	0.133	0.126	0.187	1.00	1.50	0.50	1.50	0.50	1.50	2.50	2.50	0.50	0.00	0.00	1.50	1.00	1.00	1.50	At5g06250	-	-	-
MS.gene025614	ABI3VP1	0.100	0.150	0.054	0.189	0.053	0.154	0.302	0.265	0.055	0.000	0.000	0.165	0.133	0.126	0.187	1.00	1.50	0.50	1.50	0.50	1.50	2.50	2.50	0.50	0.00	0.00	1.50	1.00	1.00	1.50	At5g06250	-	-	-
MS.gene025615	ABI3VP1	0.000	0.000	0.000	0.000	0.000	0.000	0.000	0.000	0.000	0.279	0.188	0.000	0.000	0.000	0.000	0.00	0.00	0.00	0.00	0.00	0.00	0.00	0.00	0.00	3.00	2.00	0.00	0.00	0.00	0.00	At5g06250	-	-	-
MS.gene025630	OFP	0.642	0.594	0.440	1.610	1.796	0.982	2.592	1.648	2.206	1.431	1.243	1.155	1.095	1.262	1.081	7.00	6.50	4.50	14.00	18.50	10.50	23.50	17.00	22.00	14.50	12.50	11.50	9.00	11.00	9.50	OFP13	-	-	-
MS.gene025631	OFP	1.579	1.181	1.264	0.495	1.393	0.537	3.482	1.252	3.309	2.549	1.855	3.172	2.095	1.482	0.653	12.00	9.00	9.00	3.00	10.00	4.00	22.00	9.00	23.00	18.00	13.00	22.00	12.00	9.00	4.00	OFP6	-	-	-
MS.gene025676	ARR-B	0.048	0.131	0.071	0.595	0.550	0.519	0.357	1.303	1.285	0.153	0.232	1.319	0.275	0.312	0.069	0.67	1.85	0.94	6.67	7.31	7.16	4.17	17.33	16.52	2.00	3.01	16.92	2.91	3.51	0.78	MYB12	-	-	-
MS.gene025681	C3H	3.912	12.042	4.648	0.000	9.128	5.946	15.975	4.213	2.058	3.686	4.170	6.843	9.370	8.787	5.327	48.76	150.50	54.27	0.00	107.45	72.66	165.55	49.67	23.46	42.69	47.93	77.84	88.00	87.50	53.50	At1g01350	-	-	-
MS.gene025690	E2F-DP	0.055	0.171	0.000	0.000	0.000	0.000	0.380	0.109	0.001	0.154	0.124	0.000	0.816	0.258	0.121	2.67	8.32	0.00	0.00	0.00	0.00	15.33	4.99	0.05	6.94	5.56	0.01	29.87	10.00	4.74	DPB	-	-	-
MS.gene025702	C3H	0.000	0.000	0.000	0.000	0.000	0.000	0.000	0.000	0.000	0.000	0.000	0.260	0.629	0.000	0.000	0.00	0.00	0.00	0.00	0.00	0.00	0.00	0.00	0.00	0.00	0.00	1.00	2.00	0.00	0.00	At5g06420	-	-	-
MS.gene025736	HB	0.000	0.596	0.000	0.000	0.000	0.000	0.000	0.000	0.000	1.618	1.986	0.000	0.000	10.380	0.000	0.00	6.56	0.00	0.00	0.00	0.00	0.00	0.00	0.00	16.51	20.11	0.00	0.00	91.07	0.00	HD1	-	-	-
MS.gene02577	ARR-B	4.100	4.108	4.927	4.424	1.984	4.784	1.277	5.966	0.599	3.746	4.514	1.365	5.810	4.165	1.155	122.00	122.57	137.33	104.99	55.75	139.54	31.60	167.90	16.29	103.59	123.86	37.07	130.27	99.01	27.68	SWI3C	-	-	-
MS.gene025789	NAC	0.000	0.000	0.040	0.047	0.020	0.000	0.159	0.000	0.062	0.020	0.184	0.000	0.000	0.142	0.000	0.00	0.00	0.50	0.50	0.25	0.00	1.75	0.00	0.75	0.25	2.25	0.00	0.00	1.50	0.00	NAC007	-	-	-
MS.gene025845	ABI3VP1	0.000	0.279	2.010	0.000	0.112	0.359	0.464	1.380	0.101	0.183	1.232	1.193	0.000	1.022	0.302	0.00	4.89	32.92	0.00	1.85	6.15	6.75	22.81	1.61	2.97	19.86	19.03	0.00	14.27	4.25	Os04g0581400	-	-	-
MS.gene025849	ARR-B	0.035	0.070	0.038	0.237	0.000	71.653	0.000	0.000	0.000	0.000	0.000	0.184	0.000	0.000	0.000	1.00	2.00	1.00	5.36	0.00	1988.74	0.00	0.00	0.00	0.00	0.00	4.75	0.00	0.00	0.00	LHY	Organismal Systems	Environmental adaptation	K12133
MS.gene025856	C2C2-CO-like	0.000	0.000	0.000	0.163	0.000	7.205	0.149	14.672	0.000	0.977	0.000	12.028	0.000	0.000	0.000	0.00	0.00	0.00	2.94	0.00	159.98	2.81	314.30	0.00	20.56	0.00	248.62	0.00	0.00	0.00	APRR5	Organismal Systems	Environmental adaptation	K12130
MS.gene025886	ARR-B	0.000	0.000	0.000	0.000	0.000	0.000	0.000	0.000	0.000	0.000	0.000	0.000	0.000	0.000	0.000	0.00	0.00	0.00	0.00	0.00	0.00	0.00	0.00	0.00	0.00	0.00	0.00	0.00	0.00	0.00	MYB111	-	-	-
MS.gene025890	ARR-B	0.000	0.000	0.000	0.000	0.000	0.000	0.000	0.000	0.000	0.000	0.000	0.000	0.000	0.000	0.071	0.00	0.00	0.00	0.00	0.00	0.00	0.00	0.00	0.00	0.00	0.00	0.00	0.00	0.00	1.00	RR24	-	-	-
MS.gene025893	AP2-EREBP	0.000	0.366	0.281	0.923	0.000	0.000	0.190	0.278	1.551	0.339	0.256	0.288	0.000	0.592	0.131	0.00	2.33	1.67	4.67	0.00	0.00	1.00	1.67	9.00	2.00	1.50	1.67	0.00	3.00	0.67	ERF023	-	-	-
MS.gene025894	bHLH	0.000	0.000	0.000	6.872	2.649	7.537	2.598	2.784	3.566	1.190	6.450	5.357	5.123	14.616	5.417	0.00	0.00	0.00	120.58	55.04	162.58	47.53	57.94	71.74	24.34	130.87	107.57	84.94	256.92	96.02	MTB1	-	-	-
MS.gene02590	NAC	104.489	93.135	113.563	0.000	0.000	32.757	0.000	0.000	0.000	212.522	21.092	78.792	4.033	99.690	253.936	1139.54	1018.47	1160.32	0.00	0.00	350.25	0.00	0.00	0.00	2153.88	212.13	784.27	33.14	868.63	2231.35	NAC002	-	-	-
MS.gene025909	VARL	0.421	0.053	0.000	0.240	0.118	0.153	0.113	0.092	0.225	0.054	0.063	0.000	0.000	0.592	0.168	18.14	2.31	0.00	8.26	4.80	6.45	4.04	3.76	8.87	2.15	2.51	0.00	0.00	20.39	5.83	ATX3	-	-	-
MS.gene025916	WRKY	0.000	0.000	0.000	0.000	0.000	0.000	0.000	0.000	0.000	0.000	0.000	0.000	0.000	0.000	0.000	0.00	0.00	0.00	0.00	0.00	0.00	0.00	0.00	0.00	0.00	0.00	0.00	0.00	0.00	0.00	WRKY41	-	-	-
MS.gene02592	bZIP	0.230	0.417	2.415	0.918	0.627	0.616	0.912	0.800	1.684	1.210	1.290	1.886	1.675	1.181	1.815	3.36	6.09	32.99	10.67	8.64	8.80	11.05	11.03	22.45	16.39	17.34	25.10	18.40	13.76	21.32	TGA1	Environmental Information Processing	Signal transduction	K14431
MS.gene025929	ARR-B	0.000	0.000	0.000	0.000	0.000	0.000	0.000	0.000	0.000	0.000	0.000	0.000	0.000	0.000	0.000	0.00	0.00	0.00	0.00	0.00	0.00	0.00	0.00	0.00	0.00	0.00	0.00	0.00	0.00	0.00	RR23	-	-	-
MS.gene025933	ARR-B	0.000	0.000	0.000	0.000	0.000	0.000	0.000	0.000	0.000	0.000	0.000	0.000	0.000	0.000	0.000	0.00	0.00	0.00	0.00	0.00	0.00	0.00	0.00	0.00	0.00	0.00	0.00	0.00	0.00	0.00	RR24	Environmental Information Processing	Signal transduction	K14491
MS.gene025938	bZIP	3.485	3.447	14.380	4.437	26.347	103.307	24.201	5.421	11.449	6.978	17.638	0.172	1.586	16.713	2.706	55.89	55.42	216.04	56.75	399.05	1624.17	322.68	82.23	167.89	103.98	260.83	2.52	19.17	214.12	34.96	CPRF1	-	-	-
MS.gene025967	NAC	0.000	0.000	0.000	0.000	0.000	0.000	0.000	0.000	0.000	0.000	0.000	0.000	0.000	0.000	0.000	0.00	0.00	0.00	0.00	0.00	0.00	0.00	0.00	0.00	0.00	0.00	0.00	0.00	0.00	0.00	--	-	-	-
MS.gene025976	PBF-2-like	0.000	0.000	0.000	0.000	0.000	0.000	0.000	0.000	0.000	0.000	0.000	0.000	0.000	0.000	0.000	0.00	0.00	0.00	0.00	0.00	0.00	0.00	0.00	0.00	0.00	0.00	0.00	0.00	0.00	0.00	WHY2	-	-	-
MS.gene025978	ARR-B	0.884	1.098	0.957	0.642	0.271	0.248	0.751	1.507	0.413	2.150	1.528	1.319	1.631	1.170	1.398	23.00	28.67	23.33	13.33	6.67	6.33	16.25	37.10	9.82	52.00	36.67	31.33	32.00	24.33	29.33	EIN4	Environmental Information Processing;Environmental Information Processing	Signal transduction;Signal transduction	K14509;K14509
MS.gene026001	ARR-B	5.757	5.314	6.878	5.282	2.735	9.981	5.711	5.056	7.485	15.457	11.304	11.766	12.126	15.028	2.984	219.62	203.28	245.83	160.73	98.57	373.33	181.16	182.47	261.14	548.02	397.73	409.69	348.61	458.08	91.72	CDC5	Genetic Information Processing	Transcription	K12860
MS.gene026002	ARR-B	3.464	4.127	14.214	3.755	3.589	9.720	6.024	13.977	4.404	14.080	6.606	22.305	11.698	18.882	6.962	54.01	64.52	207.64	46.70	52.86	148.59	78.10	206.14	62.80	204.02	94.99	317.43	137.45	235.22	87.47	PHL1	-	-	-
MS.gene026011	FAR1	0.000	0.061	0.048	0.026	0.027	0.000	0.000	0.277	0.045	0.028	0.079	0.000	0.000	0.000	0.025	0.00	1.50	1.10	0.50	0.63	0.00	0.00	6.42	1.00	0.63	1.79	0.00	0.00	0.00	0.50	FRS5	-	-	-
MS.gene026022	bZIP	0.000	0.323	0.000	0.000	0.000	0.000	0.195	0.000	0.118	0.000	0.000	0.000	0.000	0.183	0.000	0.00	6.00	0.00	0.00	0.00	0.00	3.00	0.00	2.00	0.00	0.00	0.00	0.00	2.71	0.00	CPRF2	-	-	-
MS.gene026023	bZIP	0.106	0.392	20.058	23.855	8.753	67.666	6.060	5.135	5.354	21.056	39.827	0.340	21.415	12.142	0.947	1.57	5.84	279.20	282.68	122.83	985.68	74.86	72.17	72.75	290.73	545.70	4.61	239.76	144.13	11.34	CPRF2	-	-	-
MS.gene026044	Trihelix	6.838	7.396	3.602	2.218	3.511	4.164	5.591	2.064	4.929	4.826	6.241	2.101	3.925	5.380	8.438	284.52	308.59	140.40	73.62	138.00	169.88	193.43	81.23	187.55	186.61	239.48	79.79	123.07	178.86	282.88	PUS7	-	-	-
MS.gene026061	GeBP	36.668	37.884	58.884	37.187	45.304	56.768	38.175	14.821	46.827	37.964	43.758	23.220	30.630	49.310	46.607	607.50	629.36	913.99	491.39	708.93	922.10	525.89	232.26	709.47	584.52	668.57	351.12	382.39	652.71	622.15	At5g28040	-	-	-
MS.gene026067	C2C2-GATA	0.088	0.044	0.000	0.111	0.000	0.000	0.000	0.047	0.000	0.000	0.000	0.000	0.059	0.111	0.000	1.00	0.50	0.00	1.00	0.00	0.00	0.00	0.50	0.00	0.00	0.00	0.00	0.50	1.00	0.00	GATA22	-	-	-
MS.gene026089	bHLH	1.452	0.874	1.900	0.694	0.872	1.988	0.679	0.188	0.770	0.594	1.026	1.067	1.354	1.891	1.186	29.36	17.72	35.99	11.19	16.65	39.41	11.41	3.60	14.24	11.15	19.13	19.68	20.62	30.54	19.31	BHLH41	-	-	-
MS.gene026131	bHLH	1.091	1.454	0.146	0.000	1.011	0.139	0.328	0.144	0.000	0.880	0.000	0.299	1.629	2.731	0.169	8.00	10.69	1.00	0.00	7.00	1.00	2.00	1.00	0.00	6.00	0.00	2.00	9.00	16.00	1.00	BHLH92	-	-	-
MS.gene026187	TCP	39.454	42.013	19.203	9.335	14.243	11.375	20.302	21.535	20.756	29.913	19.251	11.971	16.575	7.985	17.527	353.82	377.79	161.34	66.77	120.64	100.01	151.38	182.67	170.22	249.29	159.21	97.98	112.01	57.21	126.64	TCP7	Organismal Systems	Environmental adaptation	K16221
MS.gene026319	ABI3VP1	0.000	0.000	0.000	0.000	0.000	0.000	0.000	0.000	0.000	0.000	0.000	0.000	0.000	0.000	0.000	0.00	0.00	0.00	0.00	0.00	0.00	0.00	0.00	0.00	0.00	0.00	0.00	0.00	0.00	0.00	--	-	-	-
MS.gene026320	ABI3VP1	0.000	0.000	0.000	0.000	0.087	0.000	0.000	0.000	0.000	0.000	0.000	0.000	0.000	0.000	0.000	0.00	0.00	0.00	0.00	1.00	0.00	0.00	0.00	0.00	0.00	0.00	0.00	0.00	0.00	0.00	--	-	-	-
MS.gene026322	ABI3VP1	0.000	0.000	0.000	0.000	0.000	0.000	0.000	0.000	0.000	0.000	0.000	0.000	0.000	0.000	0.000	0.00	0.00	0.00	0.00	0.00	0.00	0.00	0.00	0.00	0.00	0.00	0.00	0.00	0.00	0.00	--	-	-	-
MS.gene026323	ABI3VP1	0.000	0.000	0.000	0.000	0.000	0.000	0.000	0.000	0.000	0.000	0.000	0.000	0.000	0.000	0.000	0.00	0.00	0.00	0.00	0.00	0.00	0.00	0.00	0.00	0.00	0.00	0.00	0.00	0.00	0.00	--	-	-	-
MS.gene026324	ABI3VP1	0.000	0.000	0.000	0.283	0.000	0.000	0.000	0.000	0.161	0.000	0.000	0.000	0.000	0.000	0.000	0.00	0.00	0.00	3.40	0.00	0.00	0.00	0.00	2.22	0.00	0.00	0.00	0.00	0.00	0.00	--	-	-	-
MS.gene026326	ABI3VP1	0.000	0.000	0.000	0.000	0.000	0.000	0.000	0.000	0.000	0.000	0.000	0.000	0.000	0.000	0.000	0.00	0.00	0.00	0.00	0.00	0.00	0.00	0.00	0.00	0.00	0.00	0.00	0.00	0.00	0.00	--	-	-	-
MS.gene026327	ABI3VP1	0.000	0.000	0.000	0.000	0.000	0.000	0.000	0.000	0.000	0.000	0.000	0.000	0.000	0.000	0.000	0.00	0.00	0.00	0.00	0.00	0.00	0.00	0.00	0.00	0.00	0.00	0.00	0.00	0.00	0.00	--	-	-	-
MS.gene026332	ABI3VP1	0.000	0.000	0.000	0.000	0.000	0.000	0.000	0.000	0.000	0.000	0.000	0.000	0.000	0.000	0.000	0.00	0.00	0.00	0.00	0.00	0.00	0.00	0.00	0.00	0.00	0.00	0.00	0.00	0.00	0.00	VRN1	-	-	-
MS.gene026334	ABI3VP1	0.032	0.000	0.000	0.000	0.000	0.000	0.000	0.000	0.000	0.000	0.000	0.000	0.000	0.079	0.000	0.50	0.00	0.00	0.00	0.00	0.00	0.00	0.00	0.00	0.00	0.00	0.00	0.00	1.00	0.00	--	-	-	-
MS.gene026335	ABI3VP1	0.000	0.000	0.000	0.000	0.000	0.000	0.020	0.000	0.029	0.000	0.000	0.000	0.000	0.000	0.000	0.00	0.00	0.00	0.00	0.00	0.00	0.20	0.00	0.33	0.00	0.00	0.00	0.00	0.00	0.00	--	-	-	-
MS.gene026336	ABI3VP1	0.000	0.000	0.000	0.000	0.000	0.000	0.020	0.000	0.029	0.000	0.000	0.000	0.000	0.000	0.000	0.00	0.00	0.00	0.00	0.00	0.00	0.20	0.00	0.33	0.00	0.00	0.00	0.00	0.00	0.00	--	-	-	-
MS.gene026338	ABI3VP1	0.000	0.000	0.000	0.000	0.000	0.000	0.020	0.000	0.029	0.000	0.000	0.000	0.000	0.000	0.000	0.00	0.00	0.00	0.00	0.00	0.00	0.20	0.00	0.33	0.00	0.00	0.00	0.00	0.00	0.00	--	-	-	-
MS.gene026339	ABI3VP1	0.000	0.000	0.000	0.000	0.000	0.000	0.020	0.000	0.029	0.000	0.000	0.000	0.000	0.000	0.000	0.00	0.00	0.00	0.00	0.00	0.00	0.20	0.00	0.33	0.00	0.00	0.00	0.00	0.00	0.00	--	-	-	-
MS.gene026340	ABI3VP1	0.000	0.000	0.000	0.000	0.000	0.000	0.000	0.000	0.000	0.000	0.000	0.000	0.000	0.000	0.000	0.00	0.00	0.00	0.00	0.00	0.00	0.00	0.00	0.00	0.00	0.00	0.00	0.00	0.00	0.00	--	-	-	-
MS.gene026341	ABI3VP1	0.000	0.000	0.000	0.000	0.000	0.000	0.000	0.000	0.000	0.000	0.000	0.000	0.000	0.000	0.000	0.00	0.00	0.00	0.00	0.00	0.00	0.00	0.00	0.00	0.00	0.00	0.00	0.00	0.00	0.00	--	-	-	-
MS.gene026342	ABI3VP1	0.214	0.000	0.000	0.268	0.000	0.000	0.000	0.226	0.000	0.000	0.000	0.000	0.000	0.536	0.000	1.00	0.00	0.00	1.00	0.00	0.00	0.00	1.00	0.00	0.00	0.00	0.00	0.00	2.00	0.00	--	-	-	-
MS.gene026344	ABI3VP1	0.251	0.080	0.000	0.014	0.018	0.000	0.330	0.253	0.000	0.172	0.000	0.088	0.212	0.000	0.000	3.14	1.00	0.00	0.14	0.21	0.00	3.43	2.99	0.00	2.00	0.00	1.00	2.00	0.00	0.00	--	-	-	-
MS.gene026345	ABI3VP1	0.028	0.000	0.000	0.000	0.014	0.000	0.088	0.099	0.000	0.000	0.050	0.000	0.000	0.000	0.000	0.60	0.00	0.00	0.00	0.28	0.00	1.57	2.01	0.00	0.00	1.00	0.00	0.00	0.00	0.00	--	-	-	-
MS.gene026347	ABI3VP1	0.000	0.000	0.000	0.000	0.058	0.222	0.000	0.000	0.119	0.000	0.000	0.000	0.000	0.000	0.202	0.00	0.00	0.00	0.00	1.00	4.00	0.00	0.00	2.00	0.00	0.00	0.00	0.00	0.00	3.00	Os12g0591500	-	-	-
MS.gene026358	ARR-B	0.000	0.000	0.000	0.000	0.000	0.000	0.000	0.000	0.000	0.141	0.000	0.000	0.000	0.000	0.000	0.00	0.00	0.00	0.00	0.00	0.00	0.00	0.00	0.00	1.00	0.00	0.00	0.00	0.00	0.00	At1g14600	-	-	-
MS.gene026359	ARR-B	0.000	0.000	0.000	0.000	0.000	0.000	0.000	0.000	0.000	0.000	0.000	0.000	0.000	0.000	0.000	0.00	0.00	0.00	0.00	0.00	0.00	0.00	0.00	0.00	0.00	0.00	0.00	0.00	0.00	0.00	At1g14600	-	-	-
MS.gene026366	SBP	0.546	0.729	9.492	6.339	6.474	24.221	5.986	2.971	7.234	6.512	6.658	9.989	4.966	17.824	17.040	21.11	28.28	343.99	195.56	236.52	918.62	192.54	108.70	255.92	234.08	237.51	352.69	144.76	550.87	531.10	SPL16	-	-	-
MS.gene026367	NAC	0.000	0.000	0.000	0.000	0.000	0.000	0.000	0.000	0.000	0.000	0.000	0.000	0.000	0.000	0.000	0.00	0.00	0.00	0.00	0.00	0.00	0.00	0.00	0.00	0.00	0.00	0.00	0.00	0.00	0.00	NAC101	-	-	-
MS.gene026369	NAC	0.000	0.000	0.000	0.000	0.000	0.000	0.000	0.000	0.000	0.000	0.000	0.000	0.000	0.000	0.000	0.00	0.00	0.00	0.00	0.00	0.00	0.00	0.00	0.00	0.00	0.00	0.00	0.00	0.00	0.00	NAC031	-	-	-
MS.gene026372	C3H	14.675	12.387	1.060	9.306	7.633	6.323	0.000	5.570	9.913	4.140	1.520	2.604	5.286	9.903	2.522	156.14	132.15	10.57	78.97	76.71	65.96	0.00	56.06	96.45	40.93	14.91	25.29	42.38	84.18	21.62	U2AF35B	Genetic Information Processing	Transcription	K12836
MS.gene026383	bZIP	0.814	0.057	0.272	0.000	0.240	0.520	0.102	0.269	0.371	0.740	0.130	0.465	0.523	0.459	0.000	9.59	0.67	3.00	0.00	2.67	6.00	1.00	3.00	4.00	8.10	1.41	5.00	4.64	4.32	0.00	--	-	-	-
MS.gene02640	ARR-B	0.000	0.000	0.000	0.000	0.000	0.000	0.000	0.000	0.104	0.000	0.000	0.000	0.126	0.000	0.000	0.00	0.00	0.00	0.00	0.00	0.00	0.00	0.00	1.00	0.00	0.00	0.00	1.00	0.00	0.00	MYB52	-	-	-
MS.gene026400	ABI3VP1	0.000	0.000	4.127	2.081	0.217	0.179	0.000	0.977	9.827	2.963	0.324	6.503	0.000	16.782	0.000	0.00	0.00	66.27	28.45	3.52	3.00	0.00	15.83	154.01	47.19	5.12	101.71	0.00	229.78	0.00	VRN1	-	-	-
MS.gene026402	ABI3VP1	1.942	1.557	2.792	1.548	1.796	1.636	1.805	2.932	1.661	1.660	2.555	1.902	1.404	3.302	1.504	31.43	25.27	42.34	19.99	27.46	25.97	24.30	44.89	24.59	24.97	38.14	28.10	17.12	42.70	19.61	VRN1	-	-	-
MS.gene02641	GRAS	0.000	0.000	0.000	0.000	0.000	0.095	0.000	0.074	0.203	0.000	0.000	0.000	0.000	0.000	0.000	0.00	0.00	0.00	0.00	0.00	2.00	0.00	1.50	4.00	0.00	0.00	0.00	0.00	0.00	0.00	SCL1	-	-	-
MS.gene026420	ARR-B	0.000	0.000	0.000	0.000	0.000	0.000	0.000	0.000	0.000	0.000	0.000	0.000	0.000	0.000	0.000	0.00	0.00	0.00	0.00	0.00	0.00	0.00	0.00	0.00	0.00	0.00	0.00	0.00	0.00	0.00	At1g14600	-	-	-
MS.gene026430	ABI3VP1	0.000	0.000	0.000	0.000	0.000	0.000	0.000	0.000	0.000	0.000	0.000	0.000	0.000	0.000	0.000	0.00	0.00	0.00	0.00	0.00	0.00	0.00	0.00	0.00	0.00	0.00	0.00	0.00	0.00	0.00	--	-	-	-
MS.gene026443	ARR-B	10.858	8.803	23.236	6.123	4.065	4.566	13.125	12.243	4.294	4.321	13.649	0.000	2.880	3.226	7.745	80.04	65.07	160.48	36.00	28.30	33.00	80.45	85.37	28.95	29.60	92.79	0.00	16.00	19.00	46.00	SRM1	-	-	-
MS.gene026444	ARR-B	5.465	6.802	1.352	0.683	2.035	0.555	2.071	0.721	1.016	3.394	0.445	2.440	0.723	2.367	1.577	30.11	37.58	6.98	3.00	10.59	3.00	9.49	3.76	5.12	17.38	2.26	12.27	3.00	10.42	7.00	SRM1	-	-	-
MS.gene026479	FAR1	0.000	0.000	0.047	0.000	0.000	0.000	0.000	0.000	0.000	0.000	0.000	0.000	0.000	0.000	0.000	0.00	0.00	1.00	0.00	0.00	0.00	0.00	0.00	0.00	0.00	0.00	0.00	0.00	0.00	0.00	--	-	-	-
MS.gene026494	PLATZ	0.000	0.000	0.000	0.000	0.000	0.000	0.000	0.000	0.000	0.000	0.000	0.000	0.000	0.000	0.000	0.00	0.00	0.00	0.00	0.00	0.00	0.00	0.00	0.00	0.00	0.00	0.00	0.00	0.00	0.00	--	-	-	-
MS.gene026513	bHLH	4.686	3.419	7.490	4.646	4.435	3.444	1.567	2.349	3.459	7.993	4.260	4.268	1.780	2.756	0.835	58.41	42.73	87.46	46.18	52.21	42.08	16.24	27.69	39.42	92.58	48.97	48.55	16.72	27.44	8.39	BHLH121	-	-	-
MS.gene026516	ARR-B	7.630	8.231	0.710	6.950	4.826	4.317	6.380	5.570	6.485	6.771	8.360	4.542	14.126	8.742	8.500	180.05	194.75	15.69	130.80	107.57	99.88	125.19	124.33	139.94	148.48	181.93	97.83	251.18	164.82	161.61	RR21	-	-	-
MS.gene026536	NAC	0.000	0.000	0.000	0.000	0.000	0.000	0.000	0.000	0.000	0.000	0.000	0.000	0.000	0.000	0.000	0.00	0.00	0.00	0.00	0.00	0.00	0.00	0.00	0.00	0.00	0.00	0.00	0.00	0.00	0.00	FEZ	-	-	-
MS.gene026548	Tify	76.145	71.074	46.119	62.194	39.399	43.736	10.219	87.542	12.625	20.543	23.076	8.453	27.048	11.183	14.716	876.72	820.55	497.49	571.13	428.45	493.71	97.83	953.39	132.93	219.81	245.02	88.83	234.67	102.87	136.52	TIFY6B	Environmental Information Processing	Signal transduction	K13464
MS.gene026676	GRAS	12.554	14.334	7.958	11.455	20.615	11.172	9.699	20.849	11.719	22.049	28.450	19.290	11.833	29.597	14.076	282.89	323.88	168.00	205.87	438.74	246.81	181.73	444.38	241.49	461.71	591.21	396.72	200.93	532.84	255.56	SCL1	-	-	-
MS.gene026712	AP2-EREBP	0.458	0.403	0.000	0.000	0.323	0.364	1.156	1.082	0.417	0.000	0.214	0.000	1.339	0.095	1.091	6.00	5.30	0.00	0.00	4.00	4.68	12.60	13.42	5.00	0.00	2.59	0.00	13.23	1.00	11.52	CRF4	-	-	-
MS.gene026715	bHLH	0.000	0.000	0.000	0.000	0.000	0.000	0.000	0.000	0.000	0.000	0.000	0.000	0.000	0.000	0.000	0.00	0.00	0.00	0.00	0.00	0.00	0.00	0.00	0.00	0.00	0.00	0.00	0.00	0.00	0.00	BHLH25	-	-	-
MS.gene026716	bHLH	36.907	20.086	15.911	3.803	8.667	29.742	0.000	15.031	10.745	0.000	0.000	3.912	27.506	17.683	31.773	450.18	245.67	181.83	37.00	99.85	355.68	0.00	173.42	119.86	0.00	0.00	43.55	252.82	172.33	312.27	BHLH25	-	-	-
MS.gene02673	C2C2-Dof	12.469	11.189	21.089	2.344	14.893	3.340	14.877	5.192	4.657	26.999	12.695	1.930	8.426	11.525	16.054	144.04	129.60	228.24	21.60	162.49	37.83	142.89	56.73	49.20	289.84	135.24	20.35	73.35	106.37	149.42	DOF3.5	-	-	-
MS.gene026764	AP2-EREBP	16.770	25.449	30.250	2.680	7.177	5.219	13.537	11.690	3.625	14.283	22.322	21.296	28.874	5.958	12.550	136.37	207.51	230.46	17.38	55.12	41.61	91.53	89.92	26.96	107.94	167.40	158.06	176.93	38.71	82.23	WIN1	-	-	-
MS.gene02682	ARR-B	0.000	0.000	0.000	0.000	0.000	0.000	0.000	0.032	0.000	0.000	0.000	0.000	0.000	0.000	0.000	0.00	0.00	0.00	0.00	0.00	0.00	0.00	1.00	0.00	0.00	0.00	0.00	0.00	0.00	0.00	AHK5	-	-	-
MS.gene026859	TUB	0.000	0.000	0.177	0.000	0.000	0.000	0.000	0.087	0.000	0.267	0.000	0.000	0.000	0.000	0.103	0.00	0.00	2.00	0.00	0.00	0.00	0.00	1.00	0.00	3.00	0.00	0.00	0.00	0.00	1.00	TULP7	-	-	-
MS.gene026860	TUB	2.368	3.779	3.161	6.272	3.216	0.745	4.683	13.575	1.431	3.227	0.865	6.330	3.768	5.081	6.865	33.57	53.71	41.97	70.90	43.05	10.35	55.19	182.00	18.55	42.50	11.31	81.89	40.24	57.54	78.40	TULP7	-	-	-
MS.gene02687	AP2-EREBP	4.723	4.598	5.042	0.376	2.158	1.869	3.246	8.442	2.214	7.463	4.512	3.342	4.064	11.099	8.794	42.00	41.00	42.00	2.67	18.12	16.29	24.00	71.00	18.00	61.67	37.00	27.12	27.23	78.85	63.00	ERF017	-	-	-
MS.gene026885	WRKY	0.000	0.000	0.129	0.000	0.000	0.000	0.000	0.128	0.000	0.000	0.000	0.000	0.000	0.000	0.000	0.00	0.00	1.00	0.00	0.00	0.00	0.00	1.00	0.00	0.00	0.00	0.00	0.00	0.00	0.00	WRKY70	-	-	-
MS.gene026886	WRKY	0.000	0.000	0.046	0.000	0.000	0.088	0.000	0.000	0.000	0.000	0.047	0.000	0.000	0.000	0.000	0.00	0.00	0.50	0.00	0.00	1.00	0.00	0.00	0.00	0.00	0.50	0.00	0.00	0.00	0.00	WRKY38	-	-	-
MS.gene026895	BES1	2.464	2.156	4.250	1.350	2.515	2.446	1.796	2.678	0.771	3.821	0.281	1.257	5.655	6.854	1.710	30.21	26.51	48.82	13.20	29.13	29.40	18.31	31.06	8.65	43.54	3.18	14.07	52.25	67.14	16.89	BEH4	-	-	-
MS.gene026896	BES1	0.000	0.000	0.000	0.000	0.000	0.000	0.000	0.131	0.000	0.000	0.000	0.000	1.063	0.000	0.000	0.00	0.00	0.00	0.00	0.00	0.00	0.00	1.15	0.00	0.00	0.00	0.00	7.42	0.00	0.00	BEH4	-	-	-
MS.gene027021	MADS	0.000	0.000	0.000	0.000	0.000	0.000	0.000	0.000	0.000	0.000	0.000	0.000	0.000	0.000	0.000	0.00	0.00	0.00	0.00	0.00	0.00	0.00	0.00	0.00	0.00	0.00	0.00	0.00	0.00	0.00	AGL62	-	-	-
MS.gene027023	MADS	0.000	0.000	0.000	0.000	0.000	0.000	0.000	0.000	0.000	0.000	0.000	0.000	0.000	0.000	0.000	0.00	0.00	0.00	0.00	0.00	0.00	0.00	0.00	0.00	0.00	0.00	0.00	0.00	0.00	0.00	AGL62	-	-	-
MS.gene027052	ARR-B	0.000	0.145	0.207	0.000	0.153	0.000	0.000	0.000	0.000	0.000	0.000	0.106	0.489	0.000	0.269	0.00	3.00	4.00	0.00	2.98	0.00	0.00	0.00	0.00	0.00	0.00	2.00	7.59	0.00	4.47	MYB33	-	-	-
MS.gene027105	ABI3VP1	0.000	0.000	0.000	0.000	0.000	0.000	0.000	0.000	0.000	0.000	0.000	0.000	0.000	0.000	0.000	0.00	0.00	0.00	0.00	0.00	0.00	0.00	0.00	0.00	0.00	0.00	0.00	0.00	0.00	0.00	--	-	-	-
MS.gene027111	ABI3VP1	0.000	0.000	0.000	0.000	0.000	0.000	0.000	0.000	0.000	0.000	0.000	0.000	0.000	0.000	0.000	0.00	0.00	0.00	0.00	0.00	0.00	0.00	0.00	0.00	0.00	0.00	0.00	0.00	0.00	0.00	--	-	-	-
MS.gene027159	Trihelix	0.000	0.000	0.000	0.000	0.000	0.000	0.000	0.000	0.000	0.000	0.000	0.000	0.000	0.000	0.000	0.00	0.00	0.00	0.00	0.00	0.00	0.00	0.00	0.00	0.00	0.00	0.00	0.00	0.00	0.00	--	-	-	-
MS.gene027182	C3H	0.000	0.000	0.000	0.000	0.000	0.000	0.000	0.000	0.000	0.000	0.106	0.000	0.000	0.000	0.000	0.00	0.00	0.00	0.00	0.00	0.00	0.00	0.00	0.00	0.00	1.34	0.00	0.00	0.00	0.00	At3g19360	-	-	-
MS.gene027195	FHA	0.000	0.000	0.000	0.000	0.000	0.162	0.000	0.338	0.000	0.000	0.000	0.000	0.000	0.000	0.000	0.00	0.00	0.00	0.00	0.00	1.03	0.00	2.08	0.00	0.00	0.00	0.00	0.00	0.00	0.00	DDL	-	-	-
MS.gene027256	TAZ	0.000	0.000	0.000	0.000	0.000	2.286	0.059	0.000	0.000	0.000	0.000	0.000	0.000	0.208	0.000	0.00	0.00	0.00	0.00	0.00	26.91	0.59	0.00	0.00	0.00	0.00	0.00	0.00	2.00	0.00	HAC12	-	-	-
MS.gene027285	FHA	17.941	17.258	14.395	8.224	8.830	7.762	10.470	13.848	8.956	7.759	11.503	8.672	8.067	6.815	6.412	233.16	224.89	175.27	85.24	108.38	98.90	113.13	170.23	106.44	93.70	137.86	102.86	79.00	70.76	67.14	FHA2	-	-	-
MS.gene027325	bHLH	0.000	0.000	0.000	0.000	7.800	0.000	6.723	0.000	0.000	0.000	0.000	2.755	0.000	0.000	1.480	0.00	0.00	0.00	0.00	134.46	0.00	102.03	0.00	0.00	0.00	0.00	45.90	0.00	0.00	21.76	BHLH62	-	-	-
MS.gene027326	bHLH	12.979	17.704	12.805	23.953	11.655	40.129	5.474	14.254	29.281	11.077	19.241	1.822	9.561	17.276	19.829	250.88	343.13	231.88	369.26	212.77	760.47	87.97	260.61	517.57	198.97	342.98	32.14	139.25	266.79	308.82	BHLH62	-	-	-
MS.gene027327	bHLH	0.000	0.000	0.000	0.000	0.000	0.000	0.000	0.000	0.000	0.000	0.000	0.000	0.000	0.000	0.000	0.00	0.00	0.00	0.00	0.00	0.00	0.00	0.00	0.00	0.00	0.00	0.00	0.00	0.00	0.00	BHLH62	-	-	-
MS.gene027338	MADS	0.000	0.000	0.000	0.000	0.000	0.000	0.000	0.000	0.000	0.000	0.000	0.000	0.000	0.000	0.000	0.00	0.00	0.00	0.00	0.00	0.00	0.00	0.00	0.00	0.00	0.00	0.00	0.00	0.00	0.00	AGL80	-	-	-
MS.gene027339	MADS	0.000	0.000	0.000	0.000	0.000	0.000	0.000	0.000	0.000	0.000	0.000	0.000	0.000	0.000	0.000	0.00	0.00	0.00	0.00	0.00	0.00	0.00	0.00	0.00	0.00	0.00	0.00	0.00	0.00	0.00	AGL80	-	-	-
MS.gene027340	MADS	0.082	0.000	0.000	0.000	0.348	0.000	0.000	0.000	0.000	0.000	0.000	0.000	0.000	0.000	0.000	0.50	0.00	0.00	0.00	2.00	0.00	0.00	0.00	0.00	0.00	0.00	0.00	0.00	0.00	0.00	AGL80	-	-	-
MS.gene027344	MADS	0.000	0.000	0.000	0.000	0.000	0.000	0.000	0.000	0.000	0.000	0.000	0.000	0.000	0.000	0.000	0.00	0.00	0.00	0.00	0.00	0.00	0.00	0.00	0.00	0.00	0.00	0.00	0.00	0.00	0.00	AGL80	-	-	-
MS.gene027401	AP2-EREBP	0.000	0.000	0.000	0.000	0.000	0.000	0.000	0.000	0.000	0.000	0.000	0.000	0.000	0.000	0.000	0.00	0.00	0.00	0.00	0.00	0.00	0.00	0.00	0.00	0.00	0.00	0.00	0.00	0.00	0.00	ERF3	-	-	-
MS.gene027432	ARR-B	0.000	0.115	0.251	0.000	0.000	0.000	0.000	0.000	0.000	0.000	0.000	0.000	0.154	0.000	0.000	0.00	0.33	0.67	0.00	0.00	0.00	0.00	0.00	0.00	0.00	0.00	0.00	0.33	0.00	0.00	CPC	-	-	-
MS.gene027456	FAR1	0.000	0.000	0.000	0.000	0.000	0.000	0.000	0.000	0.000	0.055	0.000	0.021	0.103	0.000	0.000	0.00	0.00	0.00	0.00	0.00	0.00	0.00	0.00	0.00	1.31	0.00	0.50	2.00	0.00	0.00	FRS11	-	-	-
MS.gene027457	FAR1	0.000	0.000	0.000	0.000	0.000	0.000	0.000	0.000	0.000	0.055	0.000	0.021	0.103	0.000	0.000	0.00	0.00	0.00	0.00	0.00	0.00	0.00	0.00	0.00	1.31	0.00	0.50	2.00	0.00	0.00	FRS11	-	-	-
MS.gene027472	AP2-EREBP	0.000	0.530	0.000	0.000	0.000	0.045	0.000	0.000	0.000	0.000	0.097	0.000	0.000	0.000	0.000	0.00	4.00	0.00	0.00	0.00	0.33	0.00	0.00	0.00	0.00	0.67	0.00	0.00	0.00	0.00	DREB2A	-	-	-
MS.gene027478	FAR1	0.087	0.130	0.000	0.164	0.000	0.000	0.000	0.092	0.000	0.000	0.000	0.000	0.000	0.000	0.054	2.00	3.00	0.00	3.00	0.00	0.00	0.00	2.00	0.00	0.00	0.00	0.00	0.00	0.00	1.00	FRS5	-	-	-
MS.gene027487	FAR1	0.000	0.000	0.000	0.000	0.000	0.000	0.000	0.000	0.038	0.000	0.000	0.000	0.000	0.000	0.000	0.00	0.00	0.00	0.00	0.00	0.00	0.00	0.00	1.00	0.00	0.00	0.00	0.00	0.00	0.00	FRS5	-	-	-
MS.gene02749	ARR-B	1.726	1.810	2.973	3.775	3.776	7.591	8.412	8.329	5.472	6.290	8.848	10.315	5.356	7.290	4.290	19.54	20.55	31.54	34.09	40.39	84.28	79.20	89.21	56.67	66.19	92.40	106.61	45.70	65.95	39.14	TRB1	-	-	-
MS.gene027499	LOB	0.000	0.058	0.000	0.000	0.000	0.000	0.000	0.000	0.000	0.000	0.000	0.000	0.000	0.000	0.000	0.00	0.50	0.00	0.00	0.00	0.00	0.00	0.00	0.00	0.00	0.00	0.00	0.00	0.00	0.00	LBD29	-	-	-
MS.gene027501	ARR-B	7.641	6.565	4.828	8.500	5.691	7.600	10.770	14.738	17.001	10.969	6.102	8.556	5.259	8.660	3.732	69.39	59.78	41.08	61.57	48.82	67.67	81.33	126.60	141.20	92.58	51.11	70.92	35.99	62.84	27.31	ARR3	Environmental Information Processing	Signal transduction	K14492
MS.gene027651	C2C2-YABBY	0.000	0.000	0.000	0.000	0.000	0.123	0.000	0.255	0.000	0.000	0.791	0.000	0.000	0.000	0.049	0.00	0.00	0.00	0.00	0.00	1.00	0.00	2.00	0.00	0.00	6.04	0.00	0.00	0.00	0.33	YAB4	-	-	-
MS.gene027662	ABI3VP1	0.000	0.000	0.000	0.000	0.000	0.000	0.000	0.000	0.000	0.000	0.000	0.000	0.000	0.000	0.000	0.00	0.00	0.00	0.00	0.00	0.00	0.00	0.00	0.00	0.00	0.00	0.00	0.00	0.00	0.00	--	-	-	-
MS.gene027733	AP2-EREBP	0.000	0.000	0.459	0.000	0.000	0.073	0.000	0.076	0.000	0.000	0.000	0.000	0.285	0.269	0.000	0.00	0.00	6.00	0.00	0.00	1.00	0.00	1.00	0.00	0.00	0.00	0.00	3.00	3.00	0.00	ESR1	-	-	-
MS.gene02774	MADS	0.111	0.055	0.000	0.000	0.000	0.000	0.000	0.000	0.000	0.000	0.000	0.000	0.000	0.000	0.000	1.00	0.50	0.00	0.00	0.00	0.00	0.00	0.00	0.00	0.00	0.00	0.00	0.00	0.00	0.00	AGL62	-	-	-
MS.gene027744	zf-HD	0.320	0.130	0.273	0.393	1.174	0.000	0.463	0.400	0.000	0.507	0.000	0.918	0.572	0.209	0.000	3.06	1.25	2.45	3.00	10.62	0.00	3.69	3.62	0.00	4.51	0.00	8.02	4.13	1.60	0.00	ZHD1	-	-	-
MS.gene027757	bHLH	0.000	0.000	0.000	0.000	0.000	0.000	0.000	0.000	0.000	0.000	0.000	0.000	0.000	0.000	0.000	0.00	0.00	0.00	0.00	0.00	0.00	0.00	0.00	0.00	0.00	0.00	0.00	0.00	0.00	0.00	BHLH131	-	-	-
MS.gene027758	Alfin-like	0.000	0.000	0.522	0.000	0.422	0.000	0.958	1.356	0.496	0.329	0.000	0.603	1.132	0.000	0.000	0.00	0.00	5.78	0.00	4.71	0.00	9.41	15.16	5.36	3.61	0.00	6.50	10.08	0.00	0.00	--	-	-	-
MS.gene027796	AP2-EREBP	0.203	0.162	0.543	0.000	0.358	0.164	0.391	0.322	0.129	0.150	0.188	0.222	1.118	0.000	0.266	4.00	3.20	10.04	0.00	6.67	3.18	6.41	6.00	2.33	2.75	3.42	4.00	16.61	0.00	4.22	AIL7	-	-	-
MS.gene027814	C2C2-Dof	0.000	0.000	0.373	0.000	0.162	0.107	0.026	0.194	0.429	0.000	0.095	0.000	0.000	0.219	0.127	0.00	0.00	4.00	0.00	1.75	1.20	0.25	2.10	4.49	0.00	1.00	0.00	0.00	2.00	1.17	DOF5.7	-	-	-
MS.gene027857	bHLH	0.000	0.000	0.192	0.258	0.086	0.104	0.134	0.553	0.000	0.087	0.000	0.000	0.277	0.000	0.264	0.00	0.00	2.22	2.53	1.00	1.26	1.37	6.44	0.00	1.00	0.00	0.00	2.57	0.00	2.62	BHLH93	-	-	-
MS.gene027880	bHLH	12.813	14.016	13.523	24.989	25.784	25.006	31.092	15.916	34.992	20.942	21.802	31.263	26.954	26.810	27.402	330.60	362.61	326.88	514.24	628.34	632.57	667.02	388.44	825.65	502.13	518.76	736.22	524.04	552.66	569.65	MYC2	Environmental Information Processing;Environmental Information Processing	Signal transduction;Signal transduction	K13422;K13422
MS.gene027893	PLATZ	76.258	58.521	20.995	82.736	104.225	82.470	81.236	7.692	53.084	26.398	26.119	99.232	121.652	39.614	45.864	689.66	530.69	177.89	596.78	890.28	731.24	610.87	65.80	439.03	221.86	217.84	819.09	829.04	286.24	334.20	--	-	-	-
MS.gene027903	ARR-B	0.000	0.000	0.000	0.000	0.000	0.000	0.000	0.000	0.000	0.000	0.000	0.117	0.000	0.000	0.000	0.00	0.00	0.00	0.00	0.00	0.00	0.00	0.00	0.00	0.00	0.00	1.00	0.00	0.00	0.00	MYB39	-	-	-
MS.gene02791	FAR1	0.000	0.000	0.000	0.016	0.000	0.000	0.015	0.000	0.014	0.069	0.000	0.000	0.000	0.000	0.032	0.00	0.00	0.00	0.33	0.00	0.00	0.33	0.00	0.33	1.67	0.00	0.00	0.00	0.00	0.67	FRS6	-	-	-
MS.gene02792	FAR1	1.322	0.000	0.000	1.743	1.125	0.000	0.895	0.000	0.921	2.177	0.000	0.000	0.000	2.742	1.650	36.98	0.00	0.00	38.87	29.73	0.00	20.81	0.00	23.55	56.59	0.00	0.00	0.00	61.26	37.19	FRS8	-	-	-
MS.gene027925	HSF	0.000	0.000	0.000	0.000	0.000	0.000	0.000	0.000	0.000	0.000	0.000	0.000	0.000	0.000	0.000	0.00	0.00	0.00	0.00	0.00	0.00	0.00	0.00	0.00	0.00	0.00	0.00	0.00	0.00	0.00	HSF8	-	-	-
MS.gene02793	FAR1	0.000	0.000	0.000	0.016	0.000	0.000	0.015	0.000	0.014	0.069	0.000	0.000	0.000	0.000	0.032	0.00	0.00	0.00	0.33	0.00	0.00	0.33	0.00	0.33	1.67	0.00	0.00	0.00	0.00	0.67	FRS6	-	-	-
MS.gene02794	FAR1	0.243	2.253	3.595	0.000	0.000	1.606	0.000	3.664	0.000	0.000	3.044	3.727	2.208	0.000	0.000	6.71	62.40	93.05	0.00	0.00	43.50	0.00	95.73	0.00	0.00	77.54	93.96	45.97	0.00	0.00	FRS8	-	-	-
MS.gene027947	ARR-B	0.480	0.929	2.122	0.079	0.000	0.139	0.000	0.000	0.000	0.753	1.839	0.000	0.000	0.000	0.000	3.41	6.62	14.13	0.45	0.00	0.97	0.00	0.00	0.00	4.97	12.05	0.00	0.00	0.00	0.00	KAN2	-	-	-
MS.gene02795	FAR1	0.446	0.235	0.000	0.149	0.242	0.241	1.562	0.166	1.348	0.602	0.097	0.617	0.380	0.000	0.557	10.79	5.70	0.00	2.87	5.53	5.73	31.44	3.81	29.83	13.54	2.17	13.62	6.93	0.00	10.86	FRS6	-	-	-
MS.gene02796	FAR1	0.000	0.551	0.108	0.191	0.886	0.961	0.000	0.792	0.160	0.612	0.229	0.000	0.000	1.479	0.000	0.00	14.56	2.66	4.02	22.04	24.80	0.00	19.73	3.85	14.97	5.55	0.00	0.00	31.12	0.00	FRS6	-	-	-
MS.gene027976	bZIP	3.550	4.148	2.209	5.977	7.569	0.504	0.079	5.767	4.376	1.332	0.978	5.931	2.142	3.554	2.179	54.37	63.70	31.69	73.00	109.48	7.56	1.01	83.53	61.28	18.95	13.81	82.90	24.72	43.48	26.88	BZIP68	-	-	-
MS.gene028027	ARR-B	0.000	0.000	0.000	0.000	0.000	0.000	0.000	0.000	0.000	0.000	0.000	0.000	0.000	0.000	0.000	0.00	0.00	0.00	0.00	0.00	0.00	0.00	0.00	0.00	0.00	0.00	0.00	0.00	0.00	0.00	DIVARICATA	-	-	-
MS.gene028028	ARR-B	0.000	0.000	0.000	0.000	0.000	0.000	0.000	0.000	0.000	0.000	0.000	0.000	0.000	0.000	0.000	0.00	0.00	0.00	0.00	0.00	0.00	0.00	0.00	0.00	0.00	0.00	0.00	0.00	0.00	0.00	DIVARICATA	-	-	-
MS.gene028029	ARR-B	0.000	0.000	0.000	0.000	0.000	0.000	0.000	0.000	0.000	0.000	0.000	0.000	0.000	0.000	0.000	0.00	0.00	0.00	0.00	0.00	0.00	0.00	0.00	0.00	0.00	0.00	0.00	0.00	0.00	0.00	DIVARICATA	-	-	-
MS.gene028039	ARR-B	0.000	0.094	0.387	0.237	0.526	0.946	0.000	0.400	0.000	0.204	0.308	0.052	0.879	0.000	0.176	0.00	1.00	3.83	2.00	5.25	9.80	0.00	4.00	0.00	2.00	3.00	0.50	7.00	0.00	1.50	PHL11	-	-	-
MS.gene028055	GRF	2.255	3.210	0.000	1.302	0.744	0.917	0.688	1.459	0.000	0.400	0.668	1.039	2.058	0.847	1.962	28.54	40.73	0.00	13.14	8.89	11.38	7.24	17.46	0.00	4.70	7.80	12.00	19.62	8.56	20.00	GRF4	-	-	-
MS.gene028112	Trihelix	4.102	2.803	5.291	0.000	0.527	1.185	0.499	0.000	2.360	4.953	2.510	5.283	4.288	2.927	6.789	49.41	33.86	59.71	0.00	6.00	14.00	5.00	0.00	26.00	55.44	27.88	58.08	38.92	28.17	65.89	GT-3B	-	-	-
MS.gene028139	BES1	1.312	1.188	1.157	1.048	0.585	0.707	1.104	1.020	0.962	0.859	0.248	1.107	0.345	0.522	0.434	81.88	74.35	67.63	52.13	34.48	43.22	57.28	60.20	54.87	49.82	14.27	63.04	16.23	26.00	21.80	BAM8	Metabolism;Metabolism;Metabolism	Global and overview maps;Global and overview maps;Carbohydrate metabolism	K01177;K01177;K01177
MS.gene028203	BBR_BPC	0.703	0.119	1.684	0.000	0.232	0.000	0.000	0.493	0.340	0.314	0.203	0.437	0.000	0.352	0.127	7.51	1.27	16.85	0.00	2.34	0.00	0.00	4.98	3.32	3.12	2.00	4.26	0.00	3.00	1.09	BPC1	-	-	-
MS.gene028228	C3H	6.516	8.247	4.815	0.000	0.015	0.000	3.250	0.000	1.362	0.638	0.000	1.493	0.000	0.000	0.000	168.37	213.67	116.56	0.00	0.36	0.00	69.83	0.00	32.19	15.32	0.00	35.20	0.00	0.00	0.00	At2g02160	-	-	-
MS.gene028248	bHLH	0.000	0.000	0.115	0.068	0.014	0.000	0.000	0.000	0.030	0.000	0.000	0.000	0.215	0.135	0.366	0.00	0.00	2.00	1.00	0.25	0.00	0.00	0.00	0.50	0.00	0.00	0.00	3.00	2.00	5.46	BHLH91	-	-	-
MS.gene028280	PLATZ	0.000	0.000	0.360	0.000	0.000	0.000	0.000	0.000	0.000	0.000	0.183	0.000	0.000	0.000	0.000	0.00	0.00	2.00	0.00	0.00	0.00	0.00	0.00	0.00	0.00	1.00	0.00	0.00	0.00	0.00	--	-	-	-
MS.gene028293	Alfin-like	0.678	0.601	4.080	0.392	2.550	4.566	0.188	2.069	2.142	4.384	4.758	3.056	6.216	1.750	1.715	59.85	53.23	337.43	27.60	212.56	395.15	13.77	172.75	172.91	359.59	387.33	246.18	413.47	123.43	122.01	CHR4	-	-	-
MS.gene028311	FAR1	0.000	0.000	0.186	0.000	0.000	0.041	0.000	0.000	0.000	0.260	0.000	0.000	0.000	0.000	0.000	0.00	0.00	4.33	0.00	0.00	1.00	0.00	0.00	0.00	6.00	0.00	0.00	0.00	0.00	0.00	FRS5	-	-	-
MS.gene028312	MADS	0.000	0.000	0.000	0.000	0.172	0.000	0.000	0.000	0.000	0.000	0.000	0.000	0.000	0.000	0.000	0.00	0.00	0.00	0.00	1.00	0.00	0.00	0.00	0.00	0.00	0.00	0.00	0.00	0.00	0.00	AGL29	-	-	-
MS.gene028314	MADS	0.000	0.000	0.000	0.000	0.000	0.000	0.000	0.000	0.000	0.000	0.000	0.000	0.000	0.000	0.000	0.00	0.00	0.00	0.00	0.00	0.00	0.00	0.00	0.00	0.00	0.00	0.00	0.00	0.00	0.00	AGL29	-	-	-
MS.gene028327	WRKY	5.918	3.406	10.765	0.611	1.008	1.931	0.000	2.158	0.325	4.808	0.000	1.753	4.163	0.000	0.000	65.67	37.90	111.91	5.41	10.56	21.01	0.00	22.65	3.30	49.58	0.00	17.75	34.81	0.00	0.00	WRKY28	-	-	-
MS.gene028371	WRKY	0.075	0.000	0.000	0.335	0.170	0.122	0.000	0.057	0.000	0.173	0.232	0.641	0.284	0.000	0.301	1.41	0.00	0.00	5.00	3.00	2.24	0.00	1.00	0.00	3.00	4.00	10.93	4.00	0.00	4.54	WRKY9	-	-	-
MS.gene028382	bZIP	0.000	0.000	0.000	0.000	0.000	0.000	0.000	0.000	0.000	0.000	0.000	0.000	0.000	0.000	0.000	0.00	0.00	0.00	0.00	0.00	0.00	0.00	0.00	0.00	0.00	0.00	0.00	0.00	0.00	0.00	GBF4	Environmental Information Processing	Signal transduction	K14432
MS.gene028384	bZIP	0.000	0.000	0.000	0.000	0.000	0.000	0.000	0.000	0.000	0.000	0.000	0.000	0.000	0.000	0.000	0.00	0.00	0.00	0.00	0.00	0.00	0.00	0.00	0.00	0.00	0.00	0.00	0.00	0.00	0.00	GBF4	Environmental Information Processing	Signal transduction	K14432
MS.gene028412	NAC	2.629	2.263	3.889	4.179	4.027	4.417	5.714	3.030	4.174	5.415	5.515	6.084	3.915	3.475	2.369	15.15	13.08	21.00	19.21	21.92	24.96	27.38	16.52	22.00	29.00	29.31	32.00	17.00	16.00	11.00	NAC104	-	-	-
MS.gene028417	C3H	0.069	0.000	0.000	0.517	0.000	2.806	0.000	0.000	0.000	0.000	0.000	0.000	1.094	0.000	0.000	1.02	0.00	0.00	6.06	0.00	40.45	0.00	0.00	0.00	0.00	0.00	0.00	12.12	0.00	0.00	--	-	-	-
MS.gene028443	CAMTA	13.715	13.967	12.023	6.139	4.817	7.539	6.297	8.303	7.167	13.237	13.396	10.145	17.718	18.247	18.804	536.80	548.13	440.88	191.64	178.07	289.31	204.92	307.40	256.52	481.47	483.51	362.39	522.56	570.60	592.99	CAMTA2	-	-	-
MS.gene028485	ABI3VP1	0.000	0.000	0.000	0.000	0.000	0.000	0.000	0.000	0.000	0.000	0.000	0.000	0.000	0.000	0.000	0.00	0.00	0.00	0.00	0.00	0.00	0.00	0.00	0.00	0.00	0.00	0.00	0.00	0.00	0.00	--	-	-	-
MS.gene028492	C2C2-CO-like	0.000	0.000	0.000	0.000	0.000	0.000	0.000	0.000	0.000	0.000	0.000	0.000	0.000	0.000	0.000	0.00	0.00	0.00	0.00	0.00	0.00	0.00	0.00	0.00	0.00	0.00	0.00	0.00	0.00	0.00	GATA28	-	-	-
MS.gene028510	MADS	0.000	0.000	0.000	0.000	0.000	0.000	0.000	0.000	0.000	0.000	0.000	0.000	0.000	0.000	0.000	0.00	0.00	0.00	0.00	0.00	0.00	0.00	0.00	0.00	0.00	0.00	0.00	0.00	0.00	0.00	ANR1	-	-	-
MS.gene028530	bHLH	0.085	0.326	0.152	0.530	0.000	0.554	0.000	0.327	2.077	1.184	0.208	0.093	0.225	0.281	0.315	1.00	3.86	1.68	5.00	0.00	6.42	0.00	3.65	22.45	13.00	2.27	1.00	2.00	2.65	3.00	BHLH25	-	-	-
MS.gene028574	bHLH	0.000	0.000	0.000	0.000	0.000	0.000	0.000	0.000	0.000	0.000	0.000	0.000	0.000	0.000	0.000	0.00	0.00	0.00	0.00	0.00	0.00	0.00	0.00	0.00	0.00	0.00	0.00	0.00	0.00	0.00	DYT1	-	-	-
MS.gene028578	bHLH	0.000	0.000	0.000	0.000	0.000	0.000	0.000	0.000	0.000	0.000	0.000	0.000	0.000	0.000	0.000	0.00	0.00	0.00	0.00	0.00	0.00	0.00	0.00	0.00	0.00	0.00	0.00	0.00	0.00	0.00	DYT1	-	-	-
MS.gene02858	FAR1	0.015	0.039	0.000	0.149	0.041	0.202	0.108	0.148	0.132	0.000	0.000	0.079	0.000	0.000	0.000	0.33	0.84	0.00	2.55	0.82	4.24	1.93	3.00	2.58	0.00	0.00	1.54	0.00	0.00	0.00	--	-	-	-
MS.gene028581	bHLH	0.000	0.000	0.000	0.000	0.000	0.000	0.000	0.000	0.000	0.000	0.000	0.000	0.000	0.000	0.000	0.00	0.00	0.00	0.00	0.00	0.00	0.00	0.00	0.00	0.00	0.00	0.00	0.00	0.00	0.00	DYT1	-	-	-
MS.gene028605	ARR-B	0.000	0.000	0.000	0.185	0.039	0.227	0.044	0.000	0.364	0.119	0.000	0.000	0.000	0.000	0.092	0.00	0.00	0.00	1.33	0.33	2.00	0.33	0.00	3.00	1.00	0.00	0.00	0.00	0.00	0.67	MYB48	-	-	-
MS.gene02861	ARR-B	14.437	16.917	44.362	6.983	13.252	6.507	37.268	26.334	10.042	20.969	13.671	7.753	19.030	5.329	7.485	181.59	213.35	522.75	70.05	157.43	80.24	389.75	313.30	115.51	245.10	158.57	89.00	180.36	53.55	75.85	PHL7	-	-	-
MS.gene028631	C2C2-CO-like	0.000	0.000	0.568	0.000	0.000	0.000	0.000	0.000	0.000	0.632	0.000	0.000	0.000	0.196	0.195	0.00	0.00	4.53	0.00	0.00	0.00	0.00	0.00	0.00	5.00	0.00	0.00	0.00	1.33	1.34	COL1	-	-	-
MS.gene028659	ARR-B	0.000	0.000	0.000	0.000	0.000	0.000	0.000	0.000	0.000	0.000	0.000	0.000	0.000	0.000	0.000	0.00	0.00	0.00	0.00	0.00	0.00	0.00	0.00	0.00	0.00	0.00	0.00	0.00	0.00	0.00	RAX3	-	-	-
MS.gene02867	ARR-B	0.000	0.000	3.010	0.000	0.000	0.000	0.000	0.000	0.000	0.000	0.000	0.000	0.000	0.000	0.000	0.00	0.00	33.75	0.00	0.00	0.00	0.00	0.00	0.00	0.00	0.00	0.00	0.00	0.00	0.00	PHL2	-	-	-
MS.gene028699	BBR_BPC	15.639	17.380	16.378	15.635	6.771	11.713	12.145	18.105	11.531	13.235	17.745	5.358	15.020	12.485	12.899	175.90	196.02	172.59	140.26	71.93	129.17	113.58	192.62	118.61	138.34	184.06	55.00	127.30	112.20	116.90	BPC1	-	-	-
MS.gene028706	C2C2-GATA	2.580	2.655	0.000	3.341	0.000	2.884	3.469	0.000	3.395	0.000	3.242	0.000	0.000	3.536	0.000	29.61	30.55	0.00	30.58	0.00	32.45	33.10	0.00	35.63	0.00	34.31	0.00	0.00	32.42	0.00	GATA11	-	-	-
MS.gene028707	C2C2-GATA	2.580	2.655	0.000	3.341	0.000	2.884	3.469	0.000	3.395	0.000	3.242	0.000	0.000	3.536	0.000	29.61	30.55	0.00	30.58	0.00	32.45	33.10	0.00	35.63	0.00	34.31	0.00	0.00	32.42	0.00	GATA11	-	-	-
MS.gene028708	ARF	1.953	2.775	1.557	2.624	0.482	2.087	3.244	1.353	1.803	2.271	1.722	0.237	2.389	2.493	0.190	52.06	74.18	38.89	55.79	12.14	54.56	71.91	34.11	43.96	56.28	42.35	5.77	47.99	53.10	4.09	ARF10	-	-	-
MS.gene028739	NAC	0.330	0.000	0.000	0.103	0.063	0.112	0.000	0.436	0.271	0.000	0.179	0.542	0.383	0.413	0.102	4.00	0.00	0.00	1.00	0.72	1.33	0.00	5.00	3.00	0.00	2.00	6.00	3.50	4.00	1.00	NAC029	-	-	-
MS.gene028744	ARF	0.000	0.000	0.000	0.000	0.000	0.000	0.000	0.119	0.124	0.000	0.000	0.000	0.533	0.071	0.239	0.00	0.00	0.00	0.00	0.00	0.00	0.00	3.47	3.50	0.00	0.00	0.00	12.37	1.75	5.93	ARF4	-	-	-
MS.gene028756	LOB	0.000	0.000	0.000	0.000	0.000	0.103	0.121	0.000	0.123	0.162	0.109	0.000	0.000	0.000	0.000	0.00	0.00	0.00	0.00	0.00	0.67	0.67	0.00	0.75	1.00	0.67	0.00	0.00	0.00	0.00	LBD1	-	-	-
MS.gene028766	MADS	0.000	0.000	0.000	0.000	0.000	0.000	0.000	0.000	0.000	0.000	0.000	0.000	0.000	0.000	0.000	0.00	0.00	0.00	0.00	0.00	0.00	0.00	0.00	0.00	0.00	0.00	0.00	0.00	0.00	0.00	AGL62	-	-	-
MS.gene028770	AP2-EREBP	7.151	7.022	16.593	16.756	17.138	16.087	14.227	7.658	29.108	8.897	8.456	8.035	6.972	5.393	8.479	123.10	121.21	267.60	230.04	278.63	271.50	203.63	124.69	458.21	142.33	134.24	126.24	90.43	74.17	117.60	RAP2-7	-	-	-
MS.gene028778	Trihelix	4.477	4.772	4.213	2.786	2.022	2.010	3.809	4.368	3.714	3.953	4.543	4.646	3.374	4.943	4.047	194.79	208.21	171.74	96.69	83.10	85.73	137.78	179.77	147.77	159.84	182.29	184.51	110.61	171.83	141.87	ASIL1	-	-	-
MS.gene028814	bHLH	13.531	11.661	0.000	0.812	4.464	2.335	2.424	0.169	1.330	0.783	1.851	3.032	1.312	4.983	0.417	127.51	110.19	0.00	6.10	39.73	21.57	18.99	1.51	11.46	6.86	16.09	26.08	9.32	37.52	3.17	BHLH30	-	-	-
MS.gene028844	TCP	11.572	17.105	19.915	4.926	2.207	0.856	12.488	13.023	4.112	5.515	11.909	5.865	7.872	13.928	9.086	145.11	215.08	233.97	49.27	26.14	10.52	130.21	154.47	47.15	64.27	137.72	67.12	74.38	139.54	91.80	TCP3	-	-	-
MS.gene028849	bZIP	2.268	2.591	5.518	3.965	1.813	1.522	8.186	1.735	8.645	2.316	6.882	0.280	5.546	3.571	2.248	20.08	23.00	45.77	28.00	15.16	13.21	60.26	14.53	70.00	19.06	56.19	2.26	37.00	25.26	16.04	BZIP34	-	-	-
MS.gene028852	FAR1	0.000	0.000	0.122	0.000	0.000	0.000	0.000	0.000	0.000	0.000	0.000	0.000	0.076	0.000	0.000	0.00	0.00	2.00	0.00	0.00	0.00	0.00	0.00	0.00	0.00	0.00	0.00	1.00	0.00	0.00	FRS12	-	-	-
MS.gene02886	FHA	20.178	19.819	18.988	9.286	5.383	11.304	14.090	11.073	12.131	11.828	14.577	11.782	11.054	12.526	14.051	328.93	323.96	290.00	120.74	82.88	180.66	190.98	170.74	180.85	179.18	219.14	175.30	135.79	163.14	184.56	At5g47790	-	-	-
MS.gene028862	NAC	0.000	0.291	0.207	0.000	0.000	0.000	0.000	0.000	0.000	0.000	0.105	0.260	0.186	0.608	0.000	0.00	3.00	2.00	0.00	0.00	0.00	0.00	0.00	0.00	0.00	1.00	2.44	1.44	5.00	0.00	NAC073	-	-	-
MS.gene028866	ARR-B	0.000	0.139	0.000	0.000	0.300	0.000	0.000	1.112	0.168	0.000	0.538	0.832	1.283	0.858	0.000	0.00	2.25	0.00	0.00	4.56	0.00	0.00	16.94	2.48	0.00	8.00	12.23	15.58	11.04	0.00	GLK1	-	-	-
MS.gene028875	C3H	0.000	0.000	0.136	0.160	0.000	0.000	0.000	0.810	0.000	0.000	0.000	0.000	0.509	0.000	0.000	0.00	0.00	2.00	2.00	0.00	0.00	0.00	12.00	0.00	0.00	0.00	0.00	6.00	0.00	0.00	TZF4	-	-	-
MS.gene028891	bHLH	0.000	0.000	0.000	0.000	0.132	0.233	0.000	0.132	0.000	0.000	0.000	0.000	0.000	0.000	0.534	0.00	0.00	0.00	0.00	1.00	1.83	0.00	1.00	0.00	0.00	0.00	0.00	0.00	0.00	3.45	BHLH162	-	-	-
MS.gene028893	bHLH	0.000	0.000	0.000	0.000	0.000	0.000	0.000	0.128	0.132	0.000	0.000	0.000	0.000	0.000	0.000	0.00	0.00	0.00	0.00	0.00	0.00	0.00	1.00	1.00	0.00	0.00	0.00	0.00	0.00	0.00	BHLH162	-	-	-
MS.gene028895	bHLH	1.006	0.000	0.000	0.000	0.177	0.000	0.202	0.000	0.000	0.000	0.000	0.000	0.000	0.210	0.000	6.00	0.00	0.00	0.00	1.00	0.00	1.00	0.00	0.00	0.00	0.00	0.00	0.00	1.00	0.00	BHLH162	-	-	-
MS.gene028905	Alfin-like	0.000	0.000	0.279	0.164	0.000	0.200	0.394	0.000	0.286	0.000	0.095	0.000	0.000	0.054	0.081	0.00	0.00	2.00	1.00	0.00	1.50	2.50	0.00	2.00	0.00	0.67	0.00	0.00	0.33	0.50	EBS	-	-	-
MS.gene028928	AP2-EREBP	0.000	0.000	10.930	0.912	1.994	0.000	0.051	0.000	0.000	0.742	0.242	0.000	8.003	6.317	0.000	0.00	0.00	120.24	8.54	22.11	0.00	0.50	0.00	0.00	8.10	2.62	0.00	70.81	59.26	0.00	ERF053	-	-	-
MS.gene028949	ULT	0.000	0.000	0.000	0.000	0.000	0.000	0.000	0.000	0.000	0.000	0.000	0.000	0.000	0.000	0.000	0.00	0.00	0.00	0.00	0.00	0.00	0.00	0.00	0.00	0.00	0.00	0.00	0.00	0.00	0.00	ULT1	-	-	-
MS.gene029001	ARR-B	0.135	0.000	2.301	0.169	0.285	0.229	0.108	0.855	0.000	0.951	0.000	0.098	0.834	0.000	2.341	1.50	0.00	24.00	1.50	3.00	2.50	1.00	9.00	0.00	9.84	0.00	1.00	7.00	0.00	21.00	MYB102	-	-	-
MS.gene029018	C2C2-CO-like	0.000	0.000	0.000	4.460	1.369	2.117	0.757	0.534	4.797	0.000	0.000	0.000	0.217	0.628	0.408	0.00	0.00	0.00	21.76	7.91	12.70	3.85	3.09	26.84	0.00	0.00	0.00	1.00	3.07	2.01	--	-	-	-
MS.gene029023	AP2-EREBP	5.674	5.924	6.391	3.025	3.882	4.782	4.856	4.515	4.670	4.687	6.292	4.780	5.298	5.425	5.587	40.75	42.66	43.00	17.33	26.33	33.67	29.00	30.67	30.67	31.28	41.67	31.33	28.67	31.13	32.33	DREB2A	-	-	-
MS.gene029028	GRAS	0.000	0.000	0.000	0.000	0.000	0.000	0.000	0.000	0.000	0.000	0.000	0.000	0.000	0.000	0.000	0.00	0.00	0.00	0.00	0.00	0.00	0.00	0.00	0.00	0.00	0.00	0.00	0.00	0.00	0.00	SCL32	-	-	-
MS.gene029034	bHLH	0.702	0.436	0.769	1.369	0.462	0.446	2.233	1.847	0.716	0.118	0.237	2.273	2.319	2.870	0.407	6.43	4.00	6.60	10.00	4.00	4.00	17.00	16.00	6.00	1.00	2.00	19.00	16.00	21.00	3.00	ILR3	-	-	-
MS.gene029041	C2C2-CO-like	0.000	0.000	0.194	0.304	0.128	0.186	0.073	0.128	0.066	0.065	0.132	0.133	0.000	0.076	0.000	0.00	0.00	3.00	4.00	2.00	3.00	1.00	2.00	1.00	1.00	2.00	2.00	0.00	1.00	0.00	COL11	-	-	-
MS.gene029074	C2C2-GATA	0.000	0.000	0.000	0.000	0.000	0.000	0.000	0.000	0.000	0.000	0.000	0.000	0.000	0.000	0.000	0.00	0.00	0.00	0.00	0.00	0.00	0.00	0.00	0.00	0.00	0.00	0.00	0.00	0.00	0.00	GATA8	-	-	-
MS.gene02909	Trihelix	0.416	0.829	1.257	0.000	0.676	0.424	0.000	0.644	0.644	0.818	1.352	0.573	0.000	0.953	0.333	6.00	12.00	17.00	0.00	9.22	6.00	0.00	8.80	8.50	10.98	18.00	7.55	0.00	11.00	3.87	GT-2	-	-	-
MS.gene029122	FAR1	0.000	0.000	0.000	0.000	0.000	0.000	0.000	0.000	0.000	0.000	0.000	0.000	0.000	0.000	0.000	0.00	0.00	0.00	0.00	0.00	0.00	0.00	0.00	0.00	0.00	0.00	0.00	0.00	0.00	0.00	--	-	-	-
MS.gene029127	mTERF	0.000	0.000	0.000	0.000	0.000	0.000	0.000	0.000	0.000	0.000	0.000	0.000	0.000	0.000	0.000	0.00	0.00	0.00	0.00	0.00	0.00	0.00	0.00	0.00	0.00	0.00	0.00	0.00	0.00	0.00	MTERF4	-	-	-
MS.gene02913	FAR1	0.000	0.000	0.000	0.000	0.000	0.000	0.000	0.000	0.000	0.000	0.000	0.000	0.000	0.000	0.000	0.00	0.00	0.00	0.00	0.00	0.00	0.00	0.00	0.00	0.00	0.00	0.00	0.00	0.00	0.00	FAR1	-	-	-
MS.gene029144	MADS	0.000	0.000	0.000	0.000	0.000	0.000	0.000	0.000	0.000	0.000	0.000	0.000	0.000	0.000	0.078	0.00	0.00	0.00	0.00	0.00	0.00	0.00	0.00	0.00	0.00	0.00	0.00	0.00	0.00	0.50	--	-	-	-
MS.gene02916	FAR1	0.308	0.000	0.000	0.000	0.000	0.040	0.000	0.000	0.000	0.000	0.000	0.043	0.000	0.000	0.000	7.82	0.00	0.00	0.00	0.00	1.00	0.00	0.00	0.00	0.00	0.00	1.00	0.00	0.00	0.00	FRS11	-	-	-
MS.gene029173	MADS	0.000	0.000	0.000	0.000	0.000	0.000	0.000	0.000	0.000	0.000	0.000	0.000	0.000	0.000	0.000	0.00	0.00	0.00	0.00	0.00	0.00	0.00	0.00	0.00	0.00	0.00	0.00	0.00	0.00	0.00	AGL82	-	-	-
MS.gene029214	TCP	6.305	8.553	5.954	1.766	2.862	1.579	4.156	1.085	6.046	2.678	5.065	5.433	4.764	5.389	1.218	62.53	85.06	55.32	13.97	26.81	15.35	34.27	10.18	54.84	24.68	46.33	49.18	35.60	42.70	9.73	TCP7	Organismal Systems	Environmental adaptation	K16221
MS.gene02922	FAR1	2.344	2.682	2.312	1.148	1.560	1.766	2.272	3.028	2.258	1.374	1.182	1.697	2.034	3.458	1.596	62.18	71.33	57.46	24.28	39.08	45.93	50.10	75.97	54.78	33.87	28.90	41.07	40.66	73.27	34.11	FRS10	-	-	-
MS.gene02926	ARR-B	0.000	0.000	0.000	0.000	0.000	0.000	0.000	0.000	0.000	0.000	0.000	0.000	0.000	0.000	0.000	0.00	0.00	0.00	0.00	0.00	0.00	0.00	0.00	0.00	0.00	0.00	0.00	0.00	0.00	0.00	ADA2B	-	-	-
MS.gene02927	ARR-B	0.000	0.000	0.000	0.000	0.000	0.000	0.000	0.000	0.000	0.000	0.000	0.000	0.000	0.000	0.000	0.00	0.00	0.00	0.00	0.00	0.00	0.00	0.00	0.00	0.00	0.00	0.00	0.00	0.00	0.00	ADA2B	-	-	-
MS.gene02928	ARR-B	0.000	2.958	2.151	3.371	2.180	1.683	3.337	2.980	2.273	4.860	1.230	2.066	2.689	3.205	2.419	0.00	62.32	42.35	56.50	43.27	34.68	58.30	59.23	43.67	94.91	23.84	39.63	42.58	53.81	40.96	ADA2	-	-	-
MS.gene029282	ARR-B	0.000	0.000	0.000	0.000	0.000	0.000	0.000	0.000	0.000	0.000	0.000	0.000	0.000	0.000	0.000	0.00	0.00	0.00	0.00	0.00	0.00	0.00	0.00	0.00	0.00	0.00	0.00	0.00	0.00	0.00	MYB86	-	-	-
MS.gene029287	bHLH	0.000	0.000	0.000	0.000	0.000	0.000	0.000	0.000	0.000	0.000	0.000	0.000	0.000	0.000	0.000	0.00	0.00	0.00	0.00	0.00	0.00	0.00	0.00	0.00	0.00	0.00	0.00	0.00	0.00	0.00	AMS	-	-	-
MS.gene029289	Trihelix	0.000	0.000	0.000	0.000	0.000	0.000	0.000	0.000	0.000	0.000	0.000	0.000	0.000	0.000	0.000	0.00	0.00	0.00	0.00	0.00	0.00	0.00	0.00	0.00	0.00	0.00	0.00	0.00	0.00	0.00	ASR3	-	-	-
MS.gene029349	OFP	0.000	0.000	0.000	0.000	1.269	2.321	2.189	2.028	1.632	0.000	2.519	1.846	4.798	1.305	0.000	0.00	0.00	0.00	0.00	8.15	15.48	12.38	13.05	10.15	0.00	15.80	11.46	24.59	7.09	0.00	OFP13	-	-	-
MS.gene02935	GRAS	0.000	0.220	0.141	0.055	0.093	0.262	0.265	0.140	0.048	0.158	0.425	0.000	0.000	0.110	0.109	0.00	5.00	3.00	1.00	2.00	5.83	5.00	3.00	1.00	3.33	8.89	0.00	0.00	2.00	2.00	SCL13	-	-	-
MS.gene029373	bZIP	0.000	0.000	0.000	0.000	0.000	0.000	0.000	0.000	0.000	0.165	0.000	0.000	0.000	0.000	0.038	0.00	0.00	0.00	0.00	0.00	0.00	0.00	0.00	0.00	2.50	0.00	0.00	0.00	0.00	0.50	PAN	Environmental Information Processing	Signal transduction	K14431
MS.gene029399	AP2-EREBP	0.000	0.000	0.000	0.000	0.000	0.000	0.000	0.000	0.000	0.000	0.000	0.000	0.000	0.000	0.000	0.00	0.00	0.00	0.00	0.00	0.00	0.00	0.00	0.00	0.00	0.00	0.00	0.00	0.00	0.00	PTI6	-	-	-
MS.gene029402	C2C2-CO-like	3.986	3.528	6.173	1.137	0.723	0.267	0.848	1.683	0.532	1.472	1.861	2.223	3.151	10.912	5.211	53.62	47.58	77.79	12.20	9.19	3.52	9.49	21.42	6.55	18.40	23.09	27.29	31.94	117.28	56.48	COL16	-	-	-
MS.gene029403	LOB	0.000	0.000	0.000	0.000	0.000	0.000	0.000	0.000	0.000	0.000	0.000	0.000	0.000	0.000	0.000	0.00	0.00	0.00	0.00	0.00	0.00	0.00	0.00	0.00	0.00	0.00	0.00	0.00	0.00	0.00	LBD42	-	-	-
MS.gene029420	ARR-B	0.986	0.084	1.253	3.024	0.269	0.345	0.000	2.432	1.159	0.329	0.304	1.665	0.737	0.847	0.694	11.65	1.00	13.87	28.50	3.00	4.00	0.00	27.18	12.53	3.61	3.31	17.96	6.56	8.00	6.61	MYB62	-	-	-
MS.gene029485	C3H	0.000	0.000	0.000	0.000	0.082	0.090	0.000	0.000	0.000	0.000	0.000	0.000	0.000	0.000	0.000	0.00	0.00	0.00	0.00	1.05	1.20	0.00	0.00	0.00	0.00	0.00	0.00	0.00	0.00	0.00	At1g68200	-	-	-
MS.gene029507	ABI3VP1	0.000	0.000	0.000	0.000	0.000	0.000	0.000	0.000	0.000	0.000	0.000	0.000	0.000	0.000	0.432	0.00	0.00	0.00	0.00	0.00	0.00	0.00	0.00	0.00	0.00	0.00	0.00	0.00	0.00	6.41	Os12g0591300	-	-	-
MS.gene029525	MADS	0.000	0.000	0.000	0.000	0.000	0.000	0.000	0.000	0.000	0.000	0.000	0.000	0.000	0.000	0.000	0.00	0.00	0.00	0.00	0.00	0.00	0.00	0.00	0.00	0.00	0.00	0.00	0.00	0.00	0.00	AGL62	-	-	-
MS.gene029529	MADS	0.000	0.000	0.000	0.000	0.000	0.000	0.000	0.000	0.000	0.000	0.000	0.000	0.000	0.000	0.000	0.00	0.00	0.00	0.00	0.00	0.00	0.00	0.00	0.00	0.00	0.00	0.00	0.00	0.00	0.00	AGL62	-	-	-
MS.gene029530	MADS	0.000	0.000	0.000	0.000	0.000	0.000	0.000	0.000	0.000	0.000	0.000	0.000	0.000	0.000	0.000	0.00	0.00	0.00	0.00	0.00	0.00	0.00	0.00	0.00	0.00	0.00	0.00	0.00	0.00	0.00	AGL62	-	-	-
MS.gene029532	MADS	0.000	0.000	0.000	0.000	0.000	0.000	0.000	0.000	0.000	0.000	0.000	0.000	0.000	0.000	0.000	0.00	0.00	0.00	0.00	0.00	0.00	0.00	0.00	0.00	0.00	0.00	0.00	0.00	0.00	0.00	AGL62	-	-	-
MS.gene029534	MADS	0.000	0.000	0.000	0.000	0.000	0.000	0.000	0.000	0.000	0.000	0.000	0.000	0.000	0.000	0.000	0.00	0.00	0.00	0.00	0.00	0.00	0.00	0.00	0.00	0.00	0.00	0.00	0.00	0.00	0.00	AGL62	-	-	-
MS.gene02962	BSD	8.489	7.866	7.069	11.976	16.326	16.559	10.188	10.122	15.304	10.498	8.894	9.915	9.830	12.158	7.919	189.36	175.94	147.73	213.06	343.95	362.12	188.95	213.56	312.17	217.61	182.95	201.85	165.23	216.67	142.33	TFB1-1	Genetic Information Processing;Genetic Information Processing	Replication and repair;Transcription	K03141;K03141
MS.gene029624	C2C2-YABBY	6.434	4.096	2.359	1.123	0.342	0.000	0.000	2.781	0.177	4.951	0.716	3.172	0.726	0.695	2.903	39.85	25.44	13.69	5.55	2.00	0.00	0.00	16.29	1.00	28.50	4.09	17.93	3.39	3.44	14.49	DL	-	-	-
MS.gene029630	SBP	0.074	0.000	1.551	1.023	0.704	0.000	0.104	0.176	1.875	0.169	2.465	0.964	2.003	1.284	1.380	1.23	0.00	24.18	13.58	11.06	0.00	1.44	2.77	28.54	2.62	37.84	14.64	25.12	17.08	18.50	SPL6	-	-	-
MS.gene029635	MADS	0.000	0.000	0.953	0.000	0.000	0.551	0.000	1.687	0.000	0.000	0.000	0.491	0.000	0.000	0.000	0.00	0.00	7.97	0.00	0.00	4.82	0.00	14.25	0.00	0.00	0.00	4.00	0.00	0.00	0.00	AP1	-	-	-
MS.gene029651	MADS	0.000	0.084	0.000	0.000	0.177	0.085	0.000	0.000	0.000	0.090	0.000	0.000	0.000	0.210	0.000	0.00	0.50	0.00	0.00	1.00	0.50	0.00	0.00	0.00	0.50	0.00	0.00	0.00	1.00	0.00	AGL80	-	-	-
MS.gene029662	BSD	2.100	1.218	5.356	3.631	4.090	10.898	2.630	2.709	7.546	3.305	3.954	4.551	5.019	3.099	9.822	23.70	13.78	56.63	32.68	43.60	120.58	24.68	28.92	77.88	34.66	41.15	46.88	42.68	27.94	89.31	--	-	-	-
MS.gene029669	bHLH	7.347	7.057	0.919	5.094	1.993	2.640	6.083	0.344	5.063	4.892	2.935	6.424	3.546	0.815	1.342	101.34	97.60	11.87	56.04	25.96	35.70	69.77	4.49	63.86	62.71	37.34	80.88	36.86	8.98	14.92	BIM2	-	-	-
MS.gene029705	PLATZ	1.433	0.706	2.970	0.000	0.819	3.483	2.172	4.865	0.965	3.593	2.763	5.615	0.604	1.267	2.499	11.11	5.49	21.57	0.00	6.00	26.47	14.00	35.67	6.84	25.88	19.75	39.73	3.53	7.85	15.61	--	-	-	-
MS.gene029714	Alfin-like	0.000	0.000	0.000	0.000	0.000	0.000	0.000	0.000	0.000	0.000	0.000	0.000	0.000	0.000	0.000	0.00	0.00	0.00	0.00	0.00	0.00	0.00	0.00	0.00	0.00	0.00	0.00	0.00	0.00	0.00	Chd4	-	-	-
MS.gene029755	ARR-B	0.000	0.000	0.000	0.000	0.000	0.000	0.000	0.000	0.000	0.000	0.000	0.000	0.000	0.000	0.000	0.00	0.00	0.00	0.00	0.00	0.00	0.00	0.00	0.00	0.00	0.00	0.00	0.00	0.00	0.00	MYB27	-	-	-
MS.gene029779	MADS	0.000	0.000	0.000	0.000	0.000	0.000	0.000	0.000	0.000	0.000	0.000	0.000	0.000	0.000	0.000	0.00	0.00	0.00	0.00	0.00	0.00	0.00	0.00	0.00	0.00	0.00	0.00	0.00	0.00	0.00	AGL29	-	-	-
MS.gene02978	FAR1	5.431	6.232	4.723	6.601	7.420	6.413	6.251	7.693	6.883	6.169	6.282	9.653	6.776	7.460	7.001	159.05	182.99	129.59	154.17	205.24	184.13	152.20	213.10	184.33	167.90	169.65	258.00	149.53	174.54	165.18	FAR1	-	-	-
MS.gene029807	Sigma70-like	0.000	0.000	0.000	0.433	0.000	0.000	0.246	2.314	2.802	0.131	0.134	0.351	0.000	0.000	0.146	0.00	0.00	0.00	6.95	0.00	0.00	4.11	44.00	51.50	2.45	2.49	6.44	0.00	0.00	2.37	SIGF	-	-	-
MS.gene029808	TCP	7.820	8.083	6.897	0.569	0.907	5.776	8.400	3.960	6.082	0.000	9.158	0.325	0.717	1.015	2.450	61.51	63.75	50.83	3.57	6.74	44.54	54.94	29.46	43.75	0.00	66.43	2.33	4.25	6.38	15.53	TCP11	-	-	-
MS.gene02981	FAR1	0.000	0.000	0.000	0.000	0.000	0.000	0.000	0.000	0.000	0.000	0.000	0.000	0.000	0.000	0.000	0.00	0.00	0.00	0.00	0.00	0.00	0.00	0.00	0.00	0.00	0.00	0.00	0.00	0.00	0.00	FAR1	-	-	-
MS.gene029812	ARR-B	0.000	0.000	0.000	0.000	1.829	0.000	0.000	4.720	0.000	0.000	0.000	0.000	0.000	0.000	0.000	0.00	0.00	0.00	0.00	23.89	0.00	0.00	61.75	0.00	0.00	0.00	0.00	0.00	0.00	0.00	--	-	-	-
MS.gene02983	BSD	9.445	9.523	8.466	16.473	10.096	6.670	7.370	11.796	6.534	16.346	17.684	33.675	7.227	16.035	21.428	166.18	168.00	139.55	231.15	167.77	115.05	107.81	196.30	105.12	267.25	286.93	540.74	95.81	225.40	303.75	--	-	-	-
MS.gene029831	ARF	0.000	0.000	3.967	0.000	0.000	1.590	3.772	0.000	3.833	1.319	0.000	0.000	0.000	0.000	3.310	0.00	0.00	94.86	0.00	0.00	39.78	80.05	0.00	89.47	31.29	0.00	0.00	0.00	0.00	68.06	ARF18	-	-	-
MS.gene029832	ARF	0.000	2.309	5.988	0.592	0.629	2.032	0.000	0.695	0.441	0.794	0.041	0.000	0.000	0.000	1.345	0.00	21.00	50.88	4.28	5.39	18.07	0.00	5.96	3.66	6.69	0.34	0.00	0.00	0.00	9.83	ARF22	-	-	-
MS.gene029833	ARF	0.000	0.000	0.000	0.000	0.000	0.000	0.000	0.000	0.000	0.000	0.000	0.000	0.000	0.000	0.000	0.00	0.00	0.00	0.00	0.00	0.00	0.00	0.00	0.00	0.00	0.00	0.00	0.00	0.00	0.00	ARF18	-	-	-
MS.gene029834	ARF	1.899	2.563	0.000	0.000	0.488	0.261	0.663	1.425	0.000	0.417	0.000	0.793	0.798	0.866	0.000	8.37	11.33	0.00	0.00	2.03	1.13	2.43	5.94	0.00	1.71	0.00	3.19	2.65	3.05	0.00	ARF18	-	-	-
MS.gene029835	FAR1	0.000	0.000	0.000	0.000	0.000	0.000	0.000	0.000	0.000	0.020	0.000	0.000	0.000	0.000	0.000	0.00	0.00	0.00	0.00	0.00	0.00	0.00	0.00	0.00	0.22	0.00	0.00	0.00	0.00	0.00	FRS5	-	-	-
MS.gene02984	C2C2-GATA	0.000	0.000	0.000	0.000	0.000	0.000	0.000	0.000	0.000	0.000	0.000	0.000	0.000	0.000	0.000	0.00	0.00	0.00	0.00	0.00	0.00	0.00	0.00	0.00	0.00	0.00	0.00	0.00	0.00	0.00	GATA26	-	-	-
MS.gene029881	ARR-B	0.000	0.000	0.144	0.000	21.019	6.718	0.000	0.122	0.000	0.000	0.352	0.339	0.000	0.000	0.000	0.00	0.00	1.50	0.00	220.28	73.08	0.00	1.28	0.00	0.00	3.60	3.43	0.00	0.00	0.00	RVE8	-	-	-
MS.gene029885	ARR-B	0.000	0.000	11.576	0.000	1.598	0.000	0.000	0.170	0.000	18.788	13.106	0.000	3.226	5.632	0.000	0.00	0.00	321.45	0.00	44.74	0.00	0.00	4.76	0.00	517.51	358.24	0.00	72.06	133.36	0.00	APRR7	Organismal Systems	Environmental adaptation	K12129
MS.gene02996	FAR1	0.000	0.000	0.000	0.000	0.000	0.000	0.000	0.000	0.000	0.000	0.000	0.000	0.000	0.000	0.000	0.00	0.00	0.00	0.00	0.00	0.00	0.00	0.00	0.00	0.00	0.00	0.00	0.00	0.00	0.00	FAR1	-	-	-
MS.gene029971	EIL	0.000	0.000	0.000	0.000	0.000	0.000	0.000	0.000	0.000	0.000	0.000	0.000	0.000	0.000	0.000	0.00	0.00	0.00	0.00	0.00	0.00	0.00	0.00	0.00	0.00	0.00	0.00	0.00	0.00	0.00	EIL1	Environmental Information Processing;Environmental Information Processing	Signal transduction;Signal transduction	K14514;K14514
MS.gene030128	ARR-B	0.000	0.000	0.000	0.000	0.000	0.000	0.000	0.000	0.000	0.000	0.000	0.000	0.000	0.000	0.000	0.00	0.00	0.00	0.00	0.00	0.00	0.00	0.00	0.00	0.00	0.00	0.00	0.00	0.00	0.00	MYB78	-	-	-
MS.gene030139	FAR1	0.000	0.000	0.000	0.000	0.000	0.068	0.161	0.071	3.002	0.072	0.073	0.734	0.000	0.168	0.000	0.00	0.00	0.00	0.00	0.00	1.00	2.00	1.00	41.00	1.00	1.00	10.00	0.00	2.00	0.00	FAR1	-	-	-
MS.gene03015	TUB	10.700	12.400	10.082	9.810	15.707	6.962	17.944	11.051	21.821	16.049	10.164	15.747	1.664	12.767	5.336	168.73	196.08	148.96	123.38	233.95	107.64	235.29	164.84	314.69	235.20	147.82	226.64	19.77	160.85	67.80	TULP3	-	-	-
MS.gene030178	WRKY	1.025	0.085	0.091	0.107	0.000	0.697	0.411	0.271	0.187	0.644	0.185	0.094	0.000	0.503	0.424	12.00	1.00	1.00	1.00	0.00	8.00	4.00	3.00	2.00	7.00	2.00	1.00	0.00	4.70	4.00	WRKY42	-	-	-
MS.gene030208	Tify	8.996	9.783	10.229	6.074	8.131	8.255	19.781	12.967	20.908	13.217	14.821	19.194	15.238	13.072	15.565	51.73	56.41	55.11	27.86	44.16	46.54	94.58	70.53	109.95	70.63	78.60	100.74	66.03	60.06	72.12	TIFY3B	Environmental Information Processing	Signal transduction	K13464
MS.gene030209	Tify	0.000	0.024	6.876	0.000	0.000	0.845	0.000	0.000	0.000	0.895	0.000	0.125	0.550	3.566	1.151	0.00	0.08	21.46	0.00	0.00	2.76	0.00	0.00	0.00	2.77	0.00	0.38	1.38	9.49	3.09	--	Environmental Information Processing	Signal transduction	K13464
MS.gene030246	FAR1	0.000	0.000	0.000	0.000	0.000	0.000	0.000	0.000	0.000	0.000	0.000	0.000	0.000	0.000	0.000	0.00	0.00	0.00	0.00	0.00	0.00	0.00	0.00	0.00	0.00	0.00	0.00	0.00	0.00	0.00	FRS5	-	-	-
MS.gene030281	ARR-B	0.445	0.442	0.000	1.108	0.753	0.916	0.407	0.832	0.643	0.154	0.241	0.000	0.681	1.627	0.545	5.00	4.99	0.00	9.94	8.00	10.10	3.81	8.85	6.61	1.61	2.50	0.00	5.77	14.62	4.94	KUA1	-	-	-
MS.gene030284	HRT	0.000	0.000	0.000	0.000	0.000	0.000	0.000	0.000	0.000	0.000	0.000	0.000	0.000	0.000	0.000	0.00	0.00	0.00	0.00	0.00	0.00	0.00	0.00	0.00	0.00	0.00	0.00	0.00	0.00	0.00	ET2	-	-	-
MS.gene03029	C3H	7.690	8.514	5.503	4.177	3.175	2.045	5.686	6.560	7.528	6.687	5.575	5.535	5.841	9.316	5.920	129.16	143.39	86.60	55.96	50.37	33.67	79.41	104.21	115.62	104.38	86.35	84.85	73.92	125.01	80.11	At2g47850	-	-	-
MS.gene03031	LIM	0.385	0.000	0.000	0.000	0.075	0.000	0.083	0.209	0.228	0.000	0.000	0.072	0.000	0.166	0.000	11.27	0.00	0.00	0.00	2.08	0.00	2.01	5.79	6.12	0.00	0.00	1.93	0.00	3.89	0.00	MTPC1	-	-	-
MS.gene030322	ARR-B	0.000	0.000	0.000	0.000	0.000	0.000	0.000	0.000	0.000	0.000	0.000	0.000	0.000	0.000	0.000	0.00	0.00	0.00	0.00	0.00	0.00	0.00	0.00	0.00	0.00	0.00	0.00	0.00	0.00	0.00	RAX3	-	-	-
MS.gene030352	MADS	0.000	0.000	0.000	0.000	0.000	0.000	0.000	0.000	0.000	0.000	0.000	0.000	0.000	0.000	0.000	0.00	0.00	0.00	0.00	0.00	0.00	0.00	0.00	0.00	0.00	0.00	0.00	0.00	0.00	0.00	AGL62	-	-	-
MS.gene030359	C2C2-CO-like	0.000	0.000	0.000	0.000	0.000	0.000	0.000	0.000	0.000	0.155	0.000	0.473	0.000	0.000	0.000	0.00	0.00	0.00	0.00	0.00	0.00	0.00	0.00	0.00	1.00	0.00	3.00	0.00	0.00	0.00	--	-	-	-
MS.gene030385	bHLH	0.273	0.658	0.286	0.509	0.566	1.397	1.192	1.642	0.292	1.823	0.747	1.791	1.064	2.056	2.342	6.29	15.21	6.19	9.37	12.34	31.59	22.86	35.82	6.16	39.08	15.88	37.71	18.49	37.89	43.52	GL3	-	-	-
MS.gene030429	PLATZ	0.125	0.000	0.134	0.000	0.000	0.000	0.000	0.265	0.000	0.000	0.000	0.000	0.333	0.000	0.000	1.00	0.00	1.00	0.00	0.00	0.00	0.00	2.00	0.00	0.00	0.00	0.00	2.00	0.00	0.00	--	-	-	-
MS.gene030430	LIM	0.254	0.880	74.295	42.185	18.148	27.886	60.683	36.355	48.411	9.190	88.773	0.137	88.462	23.650	39.243	2.05	7.11	560.73	271.04	138.08	220.25	406.47	277.02	356.64	68.80	659.51	1.01	537.00	152.22	254.72	WLIN2A	-	-	-
MS.gene030453	SBP	1.970	3.110	0.000	3.639	0.000	0.655	0.000	0.000	1.570	0.621	0.000	1.551	0.000	0.000	0.000	28.14	44.55	0.00	41.47	0.00	9.17	0.00	0.00	20.51	8.24	0.00	20.23	0.00	0.00	0.00	SPL13A	-	-	-
MS.gene030455	WRKY	0.089	0.110	0.069	0.188	0.087	0.708	0.282	0.412	0.071	0.320	0.000	0.594	0.380	0.104	0.128	4.51	5.56	3.27	7.59	4.15	35.15	11.86	19.72	3.29	15.06	0.00	27.44	14.50	4.22	5.24	TY3B-G	-	-	-
MS.gene030476	NAC	0.065	1.101	0.942	2.290	1.133	0.333	2.439	0.000	0.330	0.000	0.413	0.000	0.503	0.430	0.000	0.37	6.29	5.03	10.41	6.10	1.86	11.56	0.00	1.72	0.00	2.17	0.00	2.16	1.96	0.00	NAC083	-	-	-
MS.gene030477	NAC	0.603	0.000	0.119	0.000	0.357	0.314	0.000	0.480	0.000	0.732	0.280	0.373	0.000	0.258	0.000	5.32	0.00	0.98	0.00	2.97	2.71	0.00	4.00	0.00	6.00	2.28	3.00	0.00	1.82	0.00	NAC083	-	-	-
MS.gene030478	NAC	0.603	0.000	0.119	0.000	0.357	0.314	0.000	0.480	0.000	0.732	0.280	0.373	0.000	0.258	0.000	5.32	0.00	0.98	0.00	2.97	2.71	0.00	4.00	0.00	6.00	2.28	3.00	0.00	1.82	0.00	NAC083	-	-	-
MS.gene030481	BBR_BPC	2.522	0.687	1.186	2.054	1.335	1.495	2.693	1.716	0.473	7.017	2.380	6.807	0.633	0.202	2.509	30.00	8.19	13.22	19.48	15.00	17.43	26.63	19.30	5.14	77.56	26.10	73.89	5.67	1.92	24.04	BPC4	-	-	-
MS.gene030483	BBR_BPC	0.000	0.000	0.000	0.000	0.000	0.000	0.000	0.000	0.000	0.746	0.000	0.000	0.000	0.000	0.000	0.00	0.00	0.00	0.00	0.00	0.00	0.00	0.00	0.00	5.16	0.00	0.00	0.00	0.00	0.00	BPC4	-	-	-
MS.gene030486	bHLH	7.568	11.010	16.228	9.931	13.726	11.228	20.076	9.279	16.214	31.433	15.814	17.474	10.400	7.673	13.418	76.78	112.01	154.25	80.36	131.53	111.69	169.36	89.05	150.44	296.37	147.96	161.81	79.51	62.20	109.69	BHLH137	-	-	-
MS.gene030501	ARF	45.412	43.787	102.752	30.866	81.153	41.848	85.147	41.457	43.572	118.350	55.247	93.518	57.758	35.418	72.404	1439.17	1391.44	3050.80	780.16	2429.12	1300.27	2243.69	1242.73	1262.78	3485.53	1614.66	2704.98	1379.29	896.79	1848.79	ARF2B	-	-	-
[truncated: 6,919 more rows]
