# Supplementary material for: Integrated transcriptomic and metabolomic profiling reveals the flower color formation mechanism of alfalfa different purple flowers
Source: Front Plant Sci. 2026 Mar 23;17:1786493. doi: 10.3389/fpls.2026.1786493 (PMC13050952; doi:10.3389/fpls.2026.1786493)
Supplement: Supplementary File 13 — Pathway Enrichment Analysis result of CSDEGs [file Table13.xlsx]

## Sheet: 附件12  20241216 BH-ZH COMMON all
Pathway	Pathway_ID	KEGG_A_class	KEGG_B_class	20241216BH-ZH-COMMON(159)	20241216BH-ZH-COMMON_Pvalue	20241216BH-ZH-COMMON_Qvalue
Biosynthesis of amino acids	ko01230	Metabolism	Global and overview maps	14	0.00363064	0.34128
Glycine, serine and threonine metabolism	ko00260	Metabolism	Amino acid metabolism	7	0.00771921	0.362803
Carbon metabolism	ko01200	Metabolism	Global and overview maps	12	0.0460881	0.796394
Nitrogen metabolism	ko00910	Metabolism	Energy metabolism	3	0.0478368	0.796394
Glycolysis / Gluconeogenesis	ko00010	Metabolism	Carbohydrate metabolism	7	0.0547899	0.796394
Alanine, aspartate and glutamate metabolism	ko00250	Metabolism	Amino acid metabolism	4	0.0756781	0.796394
Biosynthesis of secondary metabolites	ko01110	Metabolism	Global and overview maps	47	0.077814	0.796394
Photosynthesis - antenna proteins	ko00196	Metabolism	Energy metabolism	2	0.0783548	0.796394
Pantothenate and CoA biosynthesis	ko00770	Metabolism	Metabolism of cofactors and vitamins	3	0.093565	0.796394
Proteasome	ko03050	Genetic Information Processing	Folding, sorting and degradation	4	0.110978	0.796394
Purine metabolism	ko00230	Metabolism	Nucleotide metabolism	5	0.120103	0.796394
Carbon fixation by Calvin cycle	ko00710	Metabolism	Energy metabolism	4	0.126142	0.796394
Sesquiterpenoid and triterpenoid biosynthesis	ko00909	Metabolism	Metabolism of terpenoids and polyketides	3	0.127321	0.796394
Butanoate metabolism	ko00650	Metabolism	Carbohydrate metabolism	2	0.147778	0.796394
Valine, leucine and isoleucine degradation	ko00280	Metabolism	Amino acid metabolism	3	0.156265	0.796394
beta-Alanine metabolism	ko00410	Metabolism	Metabolism of other amino acids	3	0.164712	0.796394
Synthesis and degradation of ketone bodies	ko00072	Metabolism	Lipid metabolism	1	0.1743	0.796394
Metabolic pathways	ko01100	Metabolism	Global and overview maps	76	0.175406	0.796394
mRNA surveillance pathway	ko03015	Genetic Information Processing	Translation	5	0.185177	0.796394
C5-Branched dibasic acid metabolism	ko00660	Metabolism	Carbohydrate metabolism	1	0.186699	0.796394
Sphingolipid metabolism	ko00600	Metabolism	Lipid metabolism	2	0.186818	0.796394
Glycerolipid metabolism	ko00561	Metabolism	Lipid metabolism	4	0.191322	0.796394
Non-homologous end-joining	ko03450	Genetic Information Processing	Replication and repair	1	0.194862	0.796394
Arginine biosynthesis	ko00220	Metabolism	Amino acid metabolism	2	0.214185	0.808146
Linoleic acid metabolism	ko00591	Metabolism	Lipid metabolism	2	0.223395	0.808146
Cysteine and methionine metabolism	ko00270	Metabolism	Amino acid metabolism	5	0.235924	0.808146
RNA degradation	ko03018	Genetic Information Processing	Folding, sorting and degradation	5	0.246149	0.808146
Cutin, suberine and wax biosynthesis	ko00073	Metabolism	Lipid metabolism	2	0.249322	0.808146
Phenylalanine, tyrosine and tryptophan biosynthesis	ko00400	Metabolism	Amino acid metabolism	2	0.249322	0.808146
Photosynthesis	ko00195	Metabolism	Energy metabolism	2	0.271622	0.824872
Plant hormone signal transduction	ko04075	Environmental Information Processing	Signal transduction	10	0.272032	0.824872
Lysine degradation	ko00310	Metabolism	Amino acid metabolism	2	0.292051	0.835968
alpha-Linolenic acid metabolism	ko00592	Metabolism	Lipid metabolism	3	0.295834	0.835968
Carotenoid biosynthesis	ko00906	Metabolism	Metabolism of terpenoids and polyketides	2	0.305017	0.835968
Anthocyanin biosynthesis	ko00942	Metabolism	Biosynthesis of other secondary metabolites	5	0.311539	0.835968
N-Glycan biosynthesis	ko00510	Metabolism	Glycan biosynthesis and metabolism	2	0.327138	0.835968
Tyrosine metabolism	ko00350	Metabolism	Amino acid metabolism	2	0.339959	0.835968
Glyoxylate and dicarboxylate metabolism	ko00630	Metabolism	Carbohydrate metabolism	3	0.353407	0.835968
Monobactam biosynthesis	ko00261	Metabolism	Biosynthesis of other secondary metabolites	1	0.35521	0.835968
Monoterpenoid biosynthesis	ko00902	Metabolism	Metabolism of terpenoids and polyketides	1	0.358459	0.835968
Valine, leucine and isoleucine biosynthesis	ko00290	Metabolism	Amino acid metabolism	1	0.368107	0.835968
Vitamin B6 metabolism	ko00750	Metabolism	Metabolism of cofactors and vitamins	1	0.380748	0.835968
Circadian rhythm - plant	ko04712	Organismal Systems	Environmental adaptation	2	0.386847	0.835968
Terpenoid backbone biosynthesis	ko00900	Metabolism	Metabolism of terpenoids and polyketides	2	0.393938	0.835968
Lysine biosynthesis	ko00300	Metabolism	Amino acid metabolism	1	0.408279	0.835968
Phagosome	ko04145	Cellular Processes	Transport and catabolism	3	0.409091	0.835968
Basal transcription factors	ko03022	Genetic Information Processing	Transcription	2	0.445858	0.868247
Isoquinoline alkaloid biosynthesis	ko00950	Metabolism	Biosynthesis of other secondary metabolites	1	0.448707	0.868247
Pyrimidine metabolism	ko00240	Metabolism	Nucleotide metabolism	2	0.452597	0.868247
MAPK signaling pathway - plant	ko04016	Environmental Information Processing	Signal transduction	5	0.477606	0.87332
Galactose metabolism	ko00052	Metabolism	Carbohydrate metabolism	2	0.482335	0.87332
Tropane, piperidine and pyridine alkaloid biosynthesis	ko00960	Metabolism	Biosynthesis of other secondary metabolites	1	0.48898	0.87332
Oxidative phosphorylation	ko00190	Metabolism	Energy metabolism	4	0.492509	0.87332
Glycerophospholipid metabolism	ko00564	Metabolism	Lipid metabolism	3	0.506565	0.87332
Glycosylphosphatidylinositol (GPI)-anchor biosynthesis	ko00563	Metabolism	Glycan biosynthesis and metabolism	1	0.51419	0.87332
Ribosome biogenesis in eukaryotes	ko03008	Genetic Information Processing	Translation	3	0.532388	0.87332
Spliceosome	ko03040	Genetic Information Processing	Transcription	8	0.540709	0.87332
Various types of N-glycan biosynthesis	ko00513	Metabolism	Glycan biosynthesis and metabolism	1	0.551981	0.87332
2-Oxocarboxylic acid metabolism	ko01210	Metabolism	Global and overview maps	2	0.55659	0.87332
Isoflavonoid biosynthesis	ko00943	Metabolism	Biosynthesis of other secondary metabolites	1	0.582642	0.87332
Amino sugar and nucleotide sugar metabolism	ko00520	Metabolism	Carbohydrate metabolism	4	0.588104	0.87332
Protein processing in endoplasmic reticulum	ko04141	Genetic Information Processing	Folding, sorting and degradation	9	0.593859	0.87332
Propanoate metabolism	ko00640	Metabolism	Carbohydrate metabolism	1	0.595136	0.87332
Inositol phosphate metabolism	ko00562	Metabolism	Carbohydrate metabolism	2	0.597684	0.87332
Pentose and glucuronate interconversions	ko00040	Metabolism	Carbohydrate metabolism	4	0.606328	0.87332
Sulfur metabolism	ko00920	Metabolism	Energy metabolism	1	0.613182	0.87332
Plant-pathogen interaction	ko04626	Organismal Systems	Environmental adaptation	7	0.637317	0.879325
Flavonoid biosynthesis	ko00941	Metabolism	Biosynthesis of other secondary metabolites	2	0.642171	0.879325
Phenylalanine metabolism	ko00360	Metabolism	Amino acid metabolism	1	0.672775	0.879325
RNA polymerase	ko03020	Genetic Information Processing	Transcription	1	0.676079	0.879325
Zeatin biosynthesis	ko00908	Metabolism	Metabolism of terpenoids and polyketides	1	0.680971	0.879325
Pyruvate metabolism	ko00620	Metabolism	Carbohydrate metabolism	2	0.699385	0.879325
Aminoacyl-tRNA biosynthesis	ko00970	Genetic Information Processing	Translation	2	0.704779	0.879325
Peroxisome	ko04146	Cellular Processes	Transport and catabolism	2	0.705848	0.879325
SNARE interactions in vesicular transport	ko04130	Genetic Information Processing	Folding, sorting and degradation	1	0.70734	0.879325
Citrate cycle (TCA cycle)	ko00020	Metabolism	Carbohydrate metabolism	1	0.728802	0.879325
Fatty acid biosynthesis	ko00061	Metabolism	Lipid metabolism	1	0.731543	0.879325
Ascorbate and aldarate metabolism	ko00053	Metabolism	Carbohydrate metabolism	1	0.756245	0.879325
Starch and sucrose metabolism	ko00500	Metabolism	Carbohydrate metabolism	4	0.759449	0.879325
Protein export	ko03060	Genetic Information Processing	Folding, sorting and degradation	1	0.762361	0.879325
Nucleocytoplasmic transport	ko03013	Genetic Information Processing	Translation	5	0.766733	0.879325
Pentose phosphate pathway	ko00030	Metabolism	Carbohydrate metabolism	1	0.775285	0.879325
Fatty acid degradation	ko00071	Metabolism	Lipid metabolism	1	0.776425	0.879325
Ribosome	ko03010	Genetic Information Processing	Translation	6	0.829899	0.897682
Glutathione metabolism	ko00480	Metabolism	Metabolism of other amino acids	2	0.835747	0.897682
Arginine and proline metabolism	ko00330	Metabolism	Amino acid metabolism	1	0.84184	0.897682
Fructose and mannose metabolism	ko00051	Metabolism	Carbohydrate metabolism	1	0.854968	0.897682
Nucleotide excision repair	ko03420	Genetic Information Processing	Replication and repair	1	0.855706	0.897682
Tryptophan metabolism	ko00380	Metabolism	Amino acid metabolism	1	0.858619	0.897682
Phosphatidylinositol signaling system	ko04070	Environmental Information Processing	Signal transduction	1	0.864962	0.897682
Fatty acid metabolism	ko01212	Metabolism	Global and overview maps	1	0.869033	0.897682
Endocytosis	ko04144	Cellular Processes	Transport and catabolism	4	0.912115	0.931944
Ubiquitin mediated proteolysis	ko04120	Genetic Information Processing	Folding, sorting and degradation	3	0.956583	0.966868
Phenylpropanoid biosynthesis	ko00940	Metabolism	Biosynthesis of other secondary metabolites	1	0.998102	0.998102
