# Supplementary material for: Integrated transcriptomic and metabolomic profiling reveals the flower color formation mechanism of alfalfa different purple flowers
Source: Front Plant Sci. 2026 Mar 23;17:1786493. doi: 10.3389/fpls.2026.1786493 (PMC13050952; doi:10.3389/fpls.2026.1786493)
Supplement: Supplementary File 14 — GO Enrichment Analysis result of CSDEGs [file Table14.xls]

GO ID	Description	20241216BH-ZH-COMMON (374)	All (87917)	pvalue	p.adjust	Genes
GO:0044283	small molecule biosynthetic process	37	4323	5.15135367866638e-05	0.0531104564270504	MS.gene001050(OPR11);MS.gene006302(CYB561A);MS.gene011157(DOF1.7);MS.gene011260(LOX1.4);MS.gene013380(--);MS.gene014321(GAPB);MS.gene017490(lhca3);MS.gene027054(ATPC);MS.gene044073(KIN4A);MS.gene047554(ALS);MS.gene04976(GSTF11);MS.gene049847(ADT2);MS.gene049849(ADT2);MS.gene055700(DGD1);MS.gene061402(MTP11);MS.gene071930(CAP10A);MS.gene07904(GLP1);MS.gene08990(ABA2);MS.gene21708(Ppme1);MS.gene218…
GO:0016053	organic acid biosynthetic process	29	3234	0.000158035735074683	0.0543116142873329	MS.gene001050(OPR11);MS.gene006302(CYB561A);MS.gene011157(DOF1.7);MS.gene011260(LOX1.4);MS.gene014321(GAPB);MS.gene017490(lhca3);MS.gene027054(ATPC);MS.gene044073(KIN4A);MS.gene047554(ALS);MS.gene04976(GSTF11);MS.gene049847(ADT2);MS.gene049849(ADT2);MS.gene055700(DGD1);MS.gene071930(CAP10A);MS.gene21708(Ppme1);MS.gene21807(OPR2);MS.gene43141(CTL1);MS.gene44305(GGAT2);MS.gene51874(impdh);MS.gene63…
GO:0046394	carboxylic acid biosynthetic process	29	3234	0.000158035735074683	0.0543116142873329	MS.gene001050(OPR11);MS.gene006302(CYB561A);MS.gene011157(DOF1.7);MS.gene011260(LOX1.4);MS.gene014321(GAPB);MS.gene017490(lhca3);MS.gene027054(ATPC);MS.gene044073(KIN4A);MS.gene047554(ALS);MS.gene04976(GSTF11);MS.gene049847(ADT2);MS.gene049849(ADT2);MS.gene055700(DGD1);MS.gene071930(CAP10A);MS.gene21708(Ppme1);MS.gene21807(OPR2);MS.gene43141(CTL1);MS.gene44305(GGAT2);MS.gene51874(impdh);MS.gene63…
GO:0046173	polyol biosynthetic process	8	387	0.000286225782168802	0.0737746953540088	MS.gene013380(--);MS.gene061402(MTP11);MS.gene08990(ABA2);MS.gene42076(CIPK18);MS.gene44305(GGAT2);MS.gene61001(ITPK5);MS.gene62236(ITPK4);MS.gene71651(--)
GO:0009266	response to temperature stimulus	20	2052	0.000603006074160976	0.113785655476139	MS.gene001904(MUB4);MS.gene006397(ELIP1);MS.gene010320(CLF);MS.gene011452(At4g22670);MS.gene013165(--);MS.gene041091(--);MS.gene04722(MIRO2);MS.gene047599(CLF);MS.gene049847(ADT2);MS.gene049849(ADT2);MS.gene057705(GRP-2);MS.gene06238(--);MS.gene31322(SIZ1);MS.gene31948(MED16);MS.gene32361(FIE2);MS.gene32806(HSF30);MS.gene37112(CDC27B);MS.gene38261(HSC80);MS.gene52075(GRP-2);MS.gene63985(IQD32)
GO:0032958	inositol phosphate biosynthetic process	7	337	0.000662186161839801	0.113785655476139	MS.gene013380(--);MS.gene061402(MTP11);MS.gene08990(ABA2);MS.gene44305(GGAT2);MS.gene61001(ITPK5);MS.gene62236(ITPK4);MS.gene71651(--)
GO:0019751	polyol metabolic process	9	593	0.00111671529144426	0.140656095761427	MS.gene013380(--);MS.gene061402(MTP11);MS.gene08990(ABA2);MS.gene42076(CIPK18);MS.gene44305(GGAT2);MS.gene61001(ITPK5);MS.gene62236(ITPK4);MS.gene71651(--);MSTRG.104906(LCB2a)
GO:0006633	fatty acid biosynthetic process	11	843	0.0011182218707194	0.140656095761427	MS.gene001050(OPR11);MS.gene011260(LOX1.4);MS.gene014321(GAPB);MS.gene027054(ATPC);MS.gene04976(GSTF11);MS.gene055700(DGD1);MS.gene21807(OPR2);MS.gene79762(STR4);MS.gene79905(AAE16);MS.gene84662(LOX3.1);MS.gene95249(CCD1)
GO:0000097	sulfur amino acid biosynthetic process	18	1863	0.00122784176707356	0.140656095761427	MS.gene006302(CYB561A);MS.gene011157(DOF1.7);MS.gene014321(GAPB);MS.gene017490(lhca3);MS.gene027054(ATPC);MS.gene044073(KIN4A);MS.gene071930(CAP10A);MS.gene21708(Ppme1);MS.gene43141(CTL1);MS.gene44305(GGAT2);MS.gene51874(impdh);MS.gene63985(IQD32);MS.gene66256(SAT3);MS.gene70835(--);MS.gene74184(At1g56190);MS.gene75658(AKHSDH2);MS.gene79762(STR4);MS.gene88922(--)
GO:0000096	sulfur amino acid metabolic process	18	1922	0.0017237938123769	0.16008936613345	MS.gene006302(CYB561A);MS.gene011157(DOF1.7);MS.gene014321(GAPB);MS.gene017490(lhca3);MS.gene027054(ATPC);MS.gene044073(KIN4A);MS.gene071930(CAP10A);MS.gene21708(Ppme1);MS.gene43141(CTL1);MS.gene44305(GGAT2);MS.gene51874(impdh);MS.gene63985(IQD32);MS.gene66256(SAT3);MS.gene70835(--);MS.gene74184(At1g56190);MS.gene75658(AKHSDH2);MS.gene79762(STR4);MS.gene88922(--)
GO:0072330	monocarboxylic acid biosynthetic process	11	899	0.00185012752459534	0.16008936613345	MS.gene001050(OPR11);MS.gene011260(LOX1.4);MS.gene014321(GAPB);MS.gene027054(ATPC);MS.gene04976(GSTF11);MS.gene055700(DGD1);MS.gene21807(OPR2);MS.gene79762(STR4);MS.gene79905(AAE16);MS.gene84662(LOX3.1);MS.gene95249(CCD1)
GO:0008652	cellular amino acid biosynthetic process	21	2445	0.00210223688383915	0.16008936613345	MS.gene006302(CYB561A);MS.gene011157(DOF1.7);MS.gene014321(GAPB);MS.gene017490(lhca3);MS.gene027054(ATPC);MS.gene044073(KIN4A);MS.gene047554(ALS);MS.gene049847(ADT2);MS.gene049849(ADT2);MS.gene071930(CAP10A);MS.gene21708(Ppme1);MS.gene43141(CTL1);MS.gene44305(GGAT2);MS.gene51874(impdh);MS.gene63985(IQD32);MS.gene66256(SAT3);MS.gene70835(--);MS.gene74184(At1g56190);MS.gene75658(AKHSDH2);MS.gene797…
GO:0043647	inositol phosphate metabolic process	7	413	0.00211817668205674	0.16008936613345	MS.gene013380(--);MS.gene061402(MTP11);MS.gene08990(ABA2);MS.gene44305(GGAT2);MS.gene61001(ITPK5);MS.gene62236(ITPK4);MS.gene71651(--)
GO:0034285	response to disaccharide	13	1215	0.00241183654280956	0.16008936613345	MS.gene002485(DRM1);MS.gene006302(CYB561A);MS.gene006397(ELIP1);MS.gene008294(GLN1);MS.gene014321(GAPB);MS.gene033730(CHS);MS.gene04976(GSTF11);MS.gene06396(At5g09300);MS.gene50544(MCCA);MS.gene57864(RCA1);MS.gene65252(PHOT1);MS.gene74184(At1g56190);MS.gene79762(STR4)
GO:0009409	response to cold	14	1364	0.00243108584894874	0.16008936613345	MS.gene010320(CLF);MS.gene013165(--);MS.gene04722(MIRO2);MS.gene047599(CLF);MS.gene049847(ADT2);MS.gene049849(ADT2);MS.gene057705(GRP-2);MS.gene06238(--);MS.gene31322(SIZ1);MS.gene31948(MED16);MS.gene32361(FIE2);MS.gene37112(CDC27B);MS.gene52075(GRP-2);MS.gene63985(IQD32)
GO:0044272	sulfur compound biosynthetic process	22	2653	0.00254399053340819	0.16008936613345	MS.gene006302(CYB561A);MS.gene011157(DOF1.7);MS.gene014321(GAPB);MS.gene017490(lhca3);MS.gene020644(SPCC1235.04c);MS.gene027054(ATPC);MS.gene044073(KIN4A);MS.gene04976(GSTF11);MS.gene071930(CAP10A);MS.gene21708(Ppme1);MS.gene43141(CTL1);MS.gene44305(GGAT2);MS.gene51874(impdh);MS.gene60166(XTH7);MS.gene63985(IQD32);MS.gene66256(SAT3);MS.gene70835(--);MS.gene74184(At1g56190);MS.gene75658(AKHSDH2);M…
GO:0040030	regulation of molecular function, epigenetic	2	18	0.00263968886931973	0.16008936613345	MS.gene010320(CLF);MS.gene047599(CLF)
GO:1901564	organonitrogen compound metabolic process	60	10005	0.00406128010173823	0.232621099160673	MS.gene000463(PSAT1);MS.gene005202(--);MS.gene006302(CYB561A);MS.gene006397(ELIP1);MS.gene007765(AGO5);MS.gene008294(GLN1);MS.gene00866(VIT_05s0020g02800);MS.gene011157(DOF1.7);MS.gene012777(GSTZ2);MS.gene01397(ALN);MS.gene014098(TFIIB1);MS.gene014321(GAPB);MS.gene017490(lhca3);MS.gene019144(PAO2);MS.gene020651(At3g46100);MS.gene023641(HBS1L);MS.gene027054(ATPC);MS.gene029004(petC);MS.gene037356(…
GO:0050801	ion homeostasis	14	1471	0.00470592811445928	0.234147213438524	MS.gene008000(CHX15);MS.gene008294(GLN1);MS.gene012910(NRAMP2);MS.gene024276(LIR1);MS.gene025063(ACA8);MS.gene033132(BHLH062);MS.gene033708(LIR1);MS.gene04976(GSTF11);MS.gene061402(MTP11);MS.gene07904(GLP1);MS.gene21251(DTX48);MS.gene74184(At1g56190);MS.gene86821(YSL1);MSTRG.55967(--)
GO:0044711	single-organism biosynthetic process	64	10899	0.00479892843210227	0.234147213438524	MS.gene001050(OPR11);MS.gene005202(--);MS.gene006302(CYB561A);MS.gene011157(DOF1.7);MS.gene011260(LOX1.4);MS.gene013380(--);MS.gene014321(GAPB);MS.gene017490(lhca3);MS.gene019144(PAO2);MS.gene020644(SPCC1235.04c);MS.gene024049(Gfpt2);MS.gene027054(ATPC);MS.gene033758(XTHB);MS.gene043881(PUR7);MS.gene044073(KIN4A);MS.gene047554(ALS);MS.gene04976(GSTF11);MS.gene049847(ADT2);MS.gene049849(ADT2);MS.g…
GO:0019637	organophosphate metabolic process	35	5191	0.0051693879788488	0.234147213438524	MS.gene005202(--);MS.gene005496(GPAT2);MS.gene00866(VIT_05s0020g02800);MS.gene013380(--);MS.gene014321(GAPB);MS.gene027054(ATPC);MS.gene029004(petC);MS.gene037356(At3g59040);MS.gene038660(PGRL1A);MS.gene043881(PUR7);MS.gene04976(GSTF11);MS.gene051691(--);MS.gene052744(GPAT6);MS.gene055700(DGD1);MS.gene06042(VATE);MS.gene061402(MTP11);MS.gene066580(GAE3);MS.gene08990(ABA2);MS.gene24237(dcaf13);MS.…
GO:0009311	oligosaccharide metabolic process	11	1039	0.00545881093889623	0.234147213438524	MS.gene004429(MNS3);MS.gene027054(ATPC);MS.gene03323(FBPban1);MS.gene038660(PGRL1A);MS.gene061056(At5g05600);MS.gene42076(CIPK18);MS.gene45443(NHL1);MS.gene70707(CP31A);MS.gene73446(TATC);MS.gene74184(At1g56190);MS.gene75658(AKHSDH2)
GO:0050896	response to stimulus	176	35575	0.00560416201619609	0.234147213438524	MS.gene001050(OPR11);MS.gene001283(RGGA);MS.gene001904(MUB4);MS.gene002204(At2g37990);MS.gene002485(DRM1);MS.gene003159(VCS);MS.gene004429(MNS3);MS.gene005434(ATHB-20);MS.gene005813(OsI_35105);MS.gene006302(CYB561A);MS.gene006397(ELIP1);MS.gene006744(FAO1);MS.gene007608(RPL24);MS.gene008294(GLN1);MS.gene008458(VAL1);MS.gene00866(VIT_05s0020g02800);MS.gene00867(TSJT1);MS.gene008766(--);MS.gene0103…
GO:0009746	response to hexose	11	1047	0.005768836653132	0.234147213438524	MS.gene002485(DRM1);MS.gene006302(CYB561A);MS.gene008294(GLN1);MS.gene014321(GAPB);MS.gene03323(FBPban1);MS.gene037356(At3g59040);MS.gene43141(CTL1);MS.gene44305(GGAT2);MS.gene50544(MCCA);MS.gene74184(At1g56190);MS.gene79762(STR4)
GO:0034284	response to monosaccharide	11	1047	0.005768836653132	0.234147213438524	MS.gene002485(DRM1);MS.gene006302(CYB561A);MS.gene008294(GLN1);MS.gene014321(GAPB);MS.gene03323(FBPban1);MS.gene037356(At3g59040);MS.gene43141(CTL1);MS.gene44305(GGAT2);MS.gene50544(MCCA);MS.gene74184(At1g56190);MS.gene79762(STR4)
GO:1990066	energy quenching	2	27	0.00590477938836239	0.234147213438524	MS.gene029004(petC);MS.gene071930(CAP10A)
GO:0016192	vesicle-mediated transport	17	2018	0.0064827915663131	0.240923025812494	MS.gene02622(TOL3);MS.gene029335(At5g05010);MS.gene049384(UXT2);MS.gene052917(TOL3);MS.gene056288(PAT24);MS.gene071959(At1g03050);MS.gene07847(TIM23-2);MS.gene26915(SEC3A);MS.gene40930(PSL5);MS.gene47945(NOI4);MS.gene51149(At1g65240);MS.gene53511(NOI4);MS.gene64029(SYT2);MS.gene70835(--);MS.gene74985(VAMP727);MS.gene81744(At2g16710);MS.gene90537(--)
GO:0006090	pyruvate metabolic process	23	3066	0.00677620715240456	0.240923025812494	MS.gene00534(--);MS.gene005813(OsI_35105);MS.gene008294(GLN1);MS.gene014321(GAPB);MS.gene027054(ATPC);MS.gene036906(PGM1);MS.gene04976(GSTF11);MS.gene055700(DGD1);MS.gene06042(VATE);MS.gene20006(OsI_35105);MS.gene24136(HSP90);MS.gene27538(PGM1);MS.gene27540(PGM1);MS.gene28183(RPN5A);MS.gene40359(PBA1);MS.gene43141(CTL1);MS.gene70707(CP31A);MS.gene70835(--);MS.gene74060(HSP70-4);MS.gene74184(At1g5…
GO:0090407	organophosphate biosynthetic process	18	2196	0.00677669034778113	0.240923025812494	MS.gene005202(--);MS.gene013380(--);MS.gene027054(ATPC);MS.gene043881(PUR7);MS.gene051691(--);MS.gene06042(VATE);MS.gene061402(MTP11);MS.gene08990(ABA2);MS.gene24237(dcaf13);MS.gene27262(dcaf13);MS.gene44305(GGAT2);MS.gene51874(impdh);MS.gene61001(ITPK5);MS.gene62236(ITPK4);MS.gene71651(--);MS.gene82426(ENP1);MS.gene87404(GGPS);MSTRG.91169(RPL19A)
GO:0009743	response to carbohydrate	19	2382	0.0072366885225674	0.24381914141281	MS.gene002485(DRM1);MS.gene006302(CYB561A);MS.gene006397(ELIP1);MS.gene008294(GLN1);MS.gene014321(GAPB);MS.gene03323(FBPban1);MS.gene033730(CHS);MS.gene037356(At3g59040);MS.gene04722(MIRO2);MS.gene04976(GSTF11);MS.gene06396(At5g09300);MS.gene08990(ABA2);MS.gene43141(CTL1);MS.gene44305(GGAT2);MS.gene50544(MCCA);MS.gene57864(RCA1);MS.gene65252(PHOT1);MS.gene74184(At1g56190);MS.gene79762(STR4)
GO:1901137	carbohydrate derivative biosynthetic process	21	2733	0.00733112840329498	0.24381914141281	MS.gene004429(MNS3);MS.gene020644(SPCC1235.04c);MS.gene027054(ATPC);MS.gene043881(PUR7);MS.gene04976(GSTF11);MS.gene055700(DGD1);MS.gene06042(VATE);MS.gene066580(GAE3);MS.gene07904(GLP1);MS.gene25967(PANK2);MS.gene33101(MGD);MS.gene43141(CTL1);MS.gene51874(impdh);MS.gene55844(STY13);MS.gene60166(XTH7);MS.gene66256(SAT3);MS.gene74184(At1g56190);MS.gene75658(AKHSDH2);MS.gene86528(IRE1B);MS.gene8740…
GO:0006873	cellular ion homeostasis	10	946	0.00795670757971765	0.256355172334028	MS.gene008294(GLN1);MS.gene012910(NRAMP2);MS.gene024276(LIR1);MS.gene025063(ACA8);MS.gene033708(LIR1);MS.gene04976(GSTF11);MS.gene061402(MTP11);MS.gene07904(GLP1);MS.gene74184(At1g56190);MSTRG.55967(--)
GO:0005982	starch metabolic process	11	1110	0.0087225046891523	0.267501927443852	MS.gene027054(ATPC);MS.gene03323(FBPban1);MS.gene038660(PGRL1A);MS.gene04976(GSTF11);MS.gene061056(At5g05600);MS.gene45443(NHL1);MS.gene70707(CP31A);MS.gene73446(TATC);MS.gene74184(At1g56190);MS.gene75658(AKHSDH2);MS.gene79905(AAE16)
GO:0055082	cellular chemical homeostasis	10	961	0.00882159605537435	0.267501927443852	MS.gene008294(GLN1);MS.gene012910(NRAMP2);MS.gene024276(LIR1);MS.gene025063(ACA8);MS.gene033708(LIR1);MS.gene04976(GSTF11);MS.gene061402(MTP11);MS.gene07904(GLP1);MS.gene74184(At1g56190);MSTRG.55967(--)
GO:0005984	disaccharide metabolic process	10	971	0.00943705987640019	0.272904913414312	MS.gene027054(ATPC);MS.gene03323(FBPban1);MS.gene038660(PGRL1A);MS.gene061056(At5g05600);MS.gene42076(CIPK18);MS.gene45443(NHL1);MS.gene70707(CP31A);MS.gene73446(TATC);MS.gene74184(At1g56190);MS.gene75658(AKHSDH2)
GO:0016116	carotenoid metabolic process	3	102	0.0096113150631658	0.272904913414312	MS.gene051228(LUT2);MS.gene08990(ABA2);MS.gene95249(CCD1)
GO:0006091	generation of precursor metabolites and energy	15	1772	0.00979387177141565	0.272904913414312	MS.gene014321(GAPB);MS.gene017490(lhca3);MS.gene027054(ATPC);MS.gene029004(petC);MS.gene038660(PGRL1A);MS.gene051228(LUT2);MS.gene055700(DGD1);MS.gene071930(CAP10A);MS.gene07904(GLP1);MS.gene20084(SDH2-2);MS.gene52509(GRXC6);MS.gene57864(RCA1);MS.gene70707(CP31A);MS.gene74184(At1g56190);MS.gene79762(STR4)
GO:0015979	photosynthesis	6	433	0.0111094298528738	0.301416373113497	MS.gene014321(GAPB);MS.gene027054(ATPC);MS.gene038660(PGRL1A);MS.gene055700(DGD1);MS.gene071930(CAP10A);MS.gene79762(STR4)
GO:0009411	response to UV	12	1314	0.011528823084942	0.304774784630134	MS.gene006302(CYB561A);MS.gene006397(ELIP1);MS.gene011742(HD6);MS.gene033730(CHS);MS.gene033758(XTHB);MS.gene04976(GSTF11);MS.gene049847(ADT2);MS.gene049849(ADT2);MS.gene05113(RPL10);MS.gene052744(GPAT6);MS.gene43141(CTL1);MSTRG.88570(XTH1)
GO:0044281	small molecule metabolic process	89	16732	0.0126815831286491	0.321946550512063	MS.gene000463(PSAT1);MS.gene001050(OPR11);MS.gene003871(SKIP16);MS.gene005202(--);MS.gene00534(--);MS.gene005813(OsI_35105);MS.gene006302(CYB561A);MS.gene006744(FAO1);MS.gene008294(GLN1);MS.gene00866(VIT_05s0020g02800);MS.gene011157(DOF1.7);MS.gene011260(LOX1.4);MS.gene012777(GSTZ2);MS.gene013380(--);MS.gene01397(ALN);MS.gene014321(GAPB);MS.gene017490(lhca3);MS.gene020644(SPCC1235.04c);MS.gene020…
GO:0009628	response to abiotic stimulus	76	13949	0.0128029181095971	0.321946550512063	MS.gene001904(MUB4);MS.gene002204(At2g37990);MS.gene006302(CYB561A);MS.gene006397(ELIP1);MS.gene008294(GLN1);MS.gene00866(VIT_05s0020g02800);MS.gene010320(CLF);MS.gene011452(At4g22670);MS.gene011742(HD6);MS.gene013165(--);MS.gene014321(GAPB);MS.gene025894(MTB1);MS.gene02708(IFRD1);MS.gene029004(petC);MS.gene031982(ELF4);MS.gene033730(CHS);MS.gene033758(XTHB);MS.gene035578(CIPK6);MS.gene035992(NIA…
GO:1901566	organonitrogen compound biosynthetic process	39	6349	0.0139325015034578	0.334290998820139	MS.gene005202(--);MS.gene006302(CYB561A);MS.gene007765(AGO5);MS.gene011157(DOF1.7);MS.gene014098(TFIIB1);MS.gene014321(GAPB);MS.gene017490(lhca3);MS.gene020651(At3g46100);MS.gene023641(HBS1L);MS.gene027054(ATPC);MS.gene043881(PUR7);MS.gene044073(KIN4A);MS.gene047554(ALS);MS.gene049847(ADT2);MS.gene049849(ADT2);MS.gene055700(DGD1);MS.gene06042(VATE);MS.gene071930(CAP10A);MS.gene21708(Ppme1);MS.gen…
GO:0030001	metal ion transport	23	3274	0.013942301599676	0.334290998820139	MS.gene005434(ATHB-20);MS.gene008000(CHX15);MS.gene008294(GLN1);MS.gene012910(NRAMP2);MS.gene020651(At3g46100);MS.gene022829(HMA4);MS.gene024276(LIR1);MS.gene025063(ACA8);MS.gene033708(LIR1);MS.gene04976(GSTF11);MS.gene06042(VATE);MS.gene061402(MTP11);MS.gene068093(At3g12390);MS.gene071185(MtrDRAFT_AC149210g4v1);MS.gene071930(CAP10A);MS.gene07847(TIM23-2);MS.gene07904(GLP1);MS.gene27934(SRK2A);MS…
GO:0048878	chemical homeostasis	14	1695	0.0149418020090998	0.350113587985953	MS.gene008000(CHX15);MS.gene008294(GLN1);MS.gene012910(NRAMP2);MS.gene024276(LIR1);MS.gene025063(ACA8);MS.gene033132(BHLH062);MS.gene033708(LIR1);MS.gene04976(GSTF11);MS.gene061402(MTP11);MS.gene07904(GLP1);MS.gene21251(DTX48);MS.gene74184(At1g56190);MS.gene86821(YSL1);MSTRG.55967(--)
GO:0006498	N-terminal protein lipidation	9	912	0.0172055671741577	0.388547066634381	MS.gene01409(Os04g0679100);MS.gene029335(At5g05010);MS.gene04722(MIRO2);MS.gene052358(NMT1);MS.gene24136(HSP90);MS.gene51149(At1g65240);MS.gene55844(STY13);MS.gene58919(CUL1);MS.gene91511(At1g65240)
GO:0055076	transition metal ion homeostasis	5	349	0.0173903377871311	0.388547066634381	MS.gene012910(NRAMP2);MS.gene033132(BHLH062);MS.gene061402(MTP11);MS.gene21251(DTX48);MS.gene86821(YSL1)
GO:0042592	homeostatic process	19	2620	0.0180662571772146	0.388547066634381	MS.gene008000(CHX15);MS.gene008294(GLN1);MS.gene012910(NRAMP2);MS.gene024276(LIR1);MS.gene025063(ACA8);MS.gene033132(BHLH062);MS.gene033708(LIR1);MS.gene037356(At3g59040);MS.gene04722(MIRO2);MS.gene049193(clptm1);MS.gene04976(GSTF11);MS.gene061402(MTP11);MS.gene07904(GLP1);MS.gene21251(DTX48);MS.gene52509(GRXC6);MS.gene64653(NRPC1);MS.gene74184(At1g56190);MS.gene86821(YSL1);MSTRG.55967(--)
GO:0031365	N-terminal protein amino acid modification	9	920	0.0180894851585357	0.388547066634381	MS.gene01409(Os04g0679100);MS.gene029335(At5g05010);MS.gene04722(MIRO2);MS.gene052358(NMT1);MS.gene24136(HSP90);MS.gene51149(At1g65240);MS.gene55844(STY13);MS.gene58919(CUL1);MS.gene91511(At1g65240)
GO:0006520	cellular amino acid metabolic process	29	4520	0.0192287346702507	0.400077686142965	MS.gene000463(PSAT1);MS.gene006302(CYB561A);MS.gene008294(GLN1);MS.gene011157(DOF1.7);MS.gene012777(GSTZ2);MS.gene014321(GAPB);MS.gene017490(lhca3);MS.gene020651(At3g46100);MS.gene027054(ATPC);MS.gene044073(KIN4A);MS.gene047554(ALS);MS.gene04976(GSTF11);MS.gene049847(ADT2);MS.gene049849(ADT2);MS.gene071930(CAP10A);MS.gene21708(Ppme1);MS.gene43141(CTL1);MS.gene44305(GGAT2);MS.gene50544(MCCA);MS.ge…
GO:0009069	serine family amino acid metabolic process	6	493	0.0197422517001412	0.400077686142965	MS.gene000463(PSAT1);MS.gene027054(ATPC);MS.gene04976(GSTF11);MS.gene44305(GGAT2);MS.gene66256(SAT3);MS.gene79762(STR4)
GO:0019725	cellular homeostasis	12	1423	0.0201424451755573	0.400077686142965	MS.gene008294(GLN1);MS.gene012910(NRAMP2);MS.gene024276(LIR1);MS.gene025063(ACA8);MS.gene033708(LIR1);MS.gene037356(At3g59040);MS.gene04976(GSTF11);MS.gene061402(MTP11);MS.gene07904(GLP1);MS.gene52509(GRXC6);MS.gene74184(At1g56190);MSTRG.55967(--)
GO:0019684	photosynthesis, light reaction	5	364	0.0204276730619479	0.400077686142965	MS.gene014321(GAPB);MS.gene027054(ATPC);MS.gene038660(PGRL1A);MS.gene055700(DGD1);MS.gene79762(STR4)
GO:0009694	jasmonic acid metabolic process	9	941	0.0205665541858168	0.400077686142965	MS.gene001050(OPR11);MS.gene025894(MTB1);MS.gene027054(ATPC);MS.gene04976(GSTF11);MS.gene21807(OPR2);MS.gene33101(MGD);MS.gene66256(SAT3);MS.gene79762(STR4);MS.gene84662(LOX3.1)
GO:0010033	response to organic substance	73	13658	0.0220634962981141	0.402276497587399	MS.gene001283(RGGA);MS.gene002485(DRM1);MS.gene003159(VCS);MS.gene004429(MNS3);MS.gene005434(ATHB-20);MS.gene006302(CYB561A);MS.gene006397(ELIP1);MS.gene007608(RPL24);MS.gene008294(GLN1);MS.gene00867(TSJT1);MS.gene011157(DOF1.7);MS.gene012777(GSTZ2);MS.gene014321(GAPB);MS.gene017490(lhca3);MS.gene01970(VCS);MS.gene025894(MTB1);MS.gene029004(petC);MS.gene032149(FTA);MS.gene03323(FBPban1);MS.gene03…
GO:0022900	electron transport chain	6	507	0.022270928032679	0.402276497587399	MS.gene014321(GAPB);MS.gene027054(ATPC);MS.gene029004(petC);MS.gene038660(PGRL1A);MS.gene20084(SDH2-2);MS.gene79762(STR4)
GO:0009767	photosynthetic electron transport chain	4	255	0.0241403742242822	0.402276497587399	MS.gene014321(GAPB);MS.gene027054(ATPC);MS.gene038660(PGRL1A);MS.gene79762(STR4)
GO:0043436	oxoacid metabolic process	66	12230	0.0244718825095494	0.402276497587399	MS.gene000463(PSAT1);MS.gene001050(OPR11);MS.gene003871(SKIP16);MS.gene00534(--);MS.gene005813(OsI_35105);MS.gene006302(CYB561A);MS.gene008294(GLN1);MS.gene011157(DOF1.7);MS.gene011260(LOX1.4);MS.gene012777(GSTZ2);MS.gene014321(GAPB);MS.gene017490(lhca3);MS.gene020644(SPCC1235.04c);MS.gene020651(At3g46100);MS.gene025894(MTB1);MS.gene027054(ATPC);MS.gene029004(petC);MS.gene035992(NIA);MS.gene03690…
GO:0048193	Golgi vesicle transport	5	382	0.024505685414113	0.402276497587399	MS.gene02622(TOL3);MS.gene029335(At5g05010);MS.gene052917(TOL3);MS.gene07847(TIM23-2);MS.gene51149(At1g65240)
GO:0006082	organic acid metabolic process	66	12234	0.0246236810556859	0.402276497587399	MS.gene000463(PSAT1);MS.gene001050(OPR11);MS.gene003871(SKIP16);MS.gene00534(--);MS.gene005813(OsI_35105);MS.gene006302(CYB561A);MS.gene008294(GLN1);MS.gene011157(DOF1.7);MS.gene011260(LOX1.4);MS.gene012777(GSTZ2);MS.gene014321(GAPB);MS.gene017490(lhca3);MS.gene020644(SPCC1235.04c);MS.gene020651(At3g46100);MS.gene025894(MTB1);MS.gene027054(ATPC);MS.gene029004(petC);MS.gene035992(NIA);MS.gene03690…
GO:1901361	organic cyclic compound catabolic process	10	1134	0.0247704875738684	0.402276497587399	MS.gene003159(VCS);MS.gene012777(GSTZ2);MS.gene013066(ULP2B);MS.gene01397(ALN);MS.gene01970(VCS);MS.gene038660(PGRL1A);MS.gene068028(PYD3);MS.gene72914(BPM2);MS.gene91282(--);MSTRG.91050(DPD1)
GO:0022603	regulation of anatomical structure morphogenesis	3	148	0.0257098426869779	0.402276497587399	MS.gene032149(FTA);MS.gene21251(DTX48);MS.gene74235(CALS9)
GO:1901135	carbohydrate derivative metabolic process	22	3287	0.0257799271271549	0.402276497587399	MS.gene004429(MNS3);MS.gene020644(SPCC1235.04c);MS.gene027054(ATPC);MS.gene043881(PUR7);MS.gene04976(GSTF11);MS.gene055700(DGD1);MS.gene06042(VATE);MS.gene066580(GAE3);MS.gene07904(GLP1);MS.gene25967(PANK2);MS.gene33101(MGD);MS.gene43141(CTL1);MS.gene51874(impdh);MS.gene55844(STY13);MS.gene60166(XTH7);MS.gene66256(SAT3);MS.gene71756(PSS1);MS.gene74184(At1g56190);MS.gene75658(AKHSDH2);MS.gene86528…
GO:0006497	protein lipidation	9	983	0.0262391467737945	0.402276497587399	MS.gene01409(Os04g0679100);MS.gene029335(At5g05010);MS.gene04722(MIRO2);MS.gene052358(NMT1);MS.gene24136(HSP90);MS.gene51149(At1g65240);MS.gene55844(STY13);MS.gene58919(CUL1);MS.gene91511(At1g65240)
GO:0042157	lipoprotein metabolic process	9	983	0.0262391467737945	0.402276497587399	MS.gene01409(Os04g0679100);MS.gene029335(At5g05010);MS.gene04722(MIRO2);MS.gene052358(NMT1);MS.gene24136(HSP90);MS.gene51149(At1g65240);MS.gene55844(STY13);MS.gene58919(CUL1);MS.gene91511(At1g65240)
GO:0042158	lipoprotein biosynthetic process	9	983	0.0262391467737945	0.402276497587399	MS.gene01409(Os04g0679100);MS.gene029335(At5g05010);MS.gene04722(MIRO2);MS.gene052358(NMT1);MS.gene24136(HSP90);MS.gene51149(At1g65240);MS.gene55844(STY13);MS.gene58919(CUL1);MS.gene91511(At1g65240)
GO:0048731	system development	41	7056	0.0266818471244378	0.402276497587399	MS.gene003159(VCS);MS.gene006910(NAP1);MS.gene007608(RPL24);MS.gene007765(AGO5);MS.gene008458(VAL1);MS.gene010320(CLF);MS.gene01970(VCS);MS.gene020651(At3g46100);MS.gene027054(ATPC);MS.gene031982(ELF4);MS.gene037131(ERF017);MS.gene04722(MIRO2);MS.gene047599(CLF);MS.gene049847(ADT2);MS.gene049849(ADT2);MS.gene052358(NMT1);MS.gene052744(GPAT6);MS.gene053010(MYB305);MS.gene057705(GRP-2);MS.gene06338…
GO:0044699	single-organism process	265	58115	0.0281860772100525	0.402276497587399	MS.gene000463(PSAT1);MS.gene001050(OPR11);MS.gene002204(At2g37990);MS.gene003159(VCS);MS.gene003823(--);MS.gene003871(SKIP16);MS.gene004429(MNS3);MS.gene00463(RD21A);MS.gene005202(--);MS.gene00534(--);MS.gene005434(ATHB-20);MS.gene005496(GPAT2);MS.gene005813(OsI_35105);MS.gene006302(CYB561A);MS.gene006397(ELIP1);MS.gene006744(FAO1);MS.gene006910(NAP1);MS.gene007608(RPL24);MS.gene007765(AGO5);MS.g…
GO:0009960	endosperm development	1	7	0.0294017306029205	0.402276497587399	MS.gene32361(FIE2)
GO:0043476	pigment accumulation	7	699	0.031288614179259	0.402276497587399	MS.gene006302(CYB561A);MS.gene033758(XTHB);MS.gene049847(ADT2);MS.gene049849(ADT2);MS.gene052744(GPAT6);MS.gene43141(CTL1);MSTRG.88570(XTH1)
GO:0043478	pigment accumulation in response to UV light	7	699	0.031288614179259	0.402276497587399	MS.gene006302(CYB561A);MS.gene033758(XTHB);MS.gene049847(ADT2);MS.gene049849(ADT2);MS.gene052744(GPAT6);MS.gene43141(CTL1);MSTRG.88570(XTH1)
GO:0043479	pigment accumulation in tissues in response to UV light	7	699	0.031288614179259	0.402276497587399	MS.gene006302(CYB561A);MS.gene033758(XTHB);MS.gene049847(ADT2);MS.gene049849(ADT2);MS.gene052744(GPAT6);MS.gene43141(CTL1);MSTRG.88570(XTH1)
GO:0043480	pigment accumulation in tissues	7	699	0.031288614179259	0.402276497587399	MS.gene006302(CYB561A);MS.gene033758(XTHB);MS.gene049847(ADT2);MS.gene049849(ADT2);MS.gene052744(GPAT6);MS.gene43141(CTL1);MSTRG.88570(XTH1)
GO:0009408	response to heat	7	701	0.0317009636335653	0.402276497587399	MS.gene001904(MUB4);MS.gene006397(ELIP1);MS.gene011452(At4g22670);MS.gene041091(--);MS.gene31322(SIZ1);MS.gene32806(HSF30);MS.gene38261(HSC80)
GO:0043473	pigmentation	7	702	0.0319084979297497	0.402276497587399	MS.gene006302(CYB561A);MS.gene033758(XTHB);MS.gene049847(ADT2);MS.gene049849(ADT2);MS.gene052744(GPAT6);MS.gene43141(CTL1);MSTRG.88570(XTH1)
GO:0060918	auxin transport	6	554	0.0323289530270904	0.402276497587399	MS.gene033730(CHS);MS.gene033758(XTHB);MS.gene035578(CIPK6);MS.gene052744(GPAT6);MS.gene43141(CTL1);MSTRG.88570(XTH1)
GO:0006563	L-serine metabolic process	2	66	0.0323753865547204	0.402276497587399	MS.gene000463(PSAT1);MS.gene66256(SAT3)
GO:0009314	response to radiation	42	7375	0.0331804762241073	0.402276497587399	MS.gene002204(At2g37990);MS.gene006302(CYB561A);MS.gene006397(ELIP1);MS.gene00866(VIT_05s0020g02800);MS.gene011742(HD6);MS.gene014321(GAPB);MS.gene029004(petC);MS.gene031982(ELF4);MS.gene033730(CHS);MS.gene033758(XTHB);MS.gene035992(NIA);MS.gene038660(PGRL1A);MS.gene04722(MIRO2);MS.gene049193(clptm1);MS.gene04976(GSTF11);MS.gene049847(ADT2);MS.gene049849(ADT2);MS.gene05113(RPL10);MS.gene052744(GP…
GO:0006522	alanine metabolic process	1	8	0.0335309963605648	0.402276497587399	MS.gene44305(GGAT2)
GO:0006524	alanine catabolic process	1	8	0.0335309963605648	0.402276497587399	MS.gene44305(GGAT2)
GO:0009080	pyruvate family amino acid catabolic process	1	8	0.0335309963605648	0.402276497587399	MS.gene44305(GGAT2)
GO:0009414	response to water deprivation	7	710	0.0336015858337453	0.402276497587399	MS.gene04976(GSTF11);MS.gene066580(GAE3);MS.gene31322(SIZ1);MS.gene43141(CTL1);MS.gene60166(XTH7);MS.gene70835(--);MS.gene72914(BPM2)
GO:0016117	carotenoid biosynthetic process	2	68	0.034193492205979	0.402276497587399	MS.gene051228(LUT2);MS.gene08990(ABA2)
GO:0055086	nucleobase-containing small molecule metabolic process	23	3605	0.0365616800301174	0.402276497587399	MS.gene005202(--);MS.gene00866(VIT_05s0020g02800);MS.gene01397(ALN);MS.gene014321(GAPB);MS.gene027054(ATPC);MS.gene029004(petC);MS.gene037356(At3g59040);MS.gene038660(PGRL1A);MS.gene043881(PUR7);MS.gene04976(GSTF11);MS.gene06042(VATE);MS.gene066580(GAE3);MS.gene068028(PYD3);MS.gene24237(dcaf13);MS.gene27262(dcaf13);MS.gene51874(impdh);MS.gene70707(CP31A);MS.gene74184(At1g56190);MS.gene75658(AKHSD…
GO:0048608	reproductive structure development	22	3418	0.0371790252831803	0.402276497587399	MS.gene007608(RPL24);MS.gene007765(AGO5);MS.gene008458(VAL1);MS.gene010320(CLF);MS.gene031982(ELF4);MS.gene04722(MIRO2);MS.gene047599(CLF);MS.gene049847(ADT2);MS.gene049849(ADT2);MS.gene052744(GPAT6);MS.gene053010(MYB305);MS.gene057705(GRP-2);MS.gene07132(LD);MS.gene31322(SIZ1);MS.gene31948(MED16);MS.gene32361(FIE2);MS.gene38261(HSC80);MS.gene52075(GRP-2);MS.gene58919(CUL1);MS.gene69251(RPN8A);MS…
GO:0061458	reproductive system development	22	3418	0.0371790252831803	0.402276497587399	MS.gene007608(RPL24);MS.gene007765(AGO5);MS.gene008458(VAL1);MS.gene010320(CLF);MS.gene031982(ELF4);MS.gene04722(MIRO2);MS.gene047599(CLF);MS.gene049847(ADT2);MS.gene049849(ADT2);MS.gene052744(GPAT6);MS.gene053010(MYB305);MS.gene057705(GRP-2);MS.gene07132(LD);MS.gene31322(SIZ1);MS.gene31948(MED16);MS.gene32361(FIE2);MS.gene38261(HSC80);MS.gene52075(GRP-2);MS.gene58919(CUL1);MS.gene69251(RPN8A);MS…
GO:0019752	carboxylic acid metabolic process	62	11660	0.0375419428643958	0.402276497587399	MS.gene000463(PSAT1);MS.gene001050(OPR11);MS.gene003871(SKIP16);MS.gene00534(--);MS.gene005813(OsI_35105);MS.gene006302(CYB561A);MS.gene008294(GLN1);MS.gene011157(DOF1.7);MS.gene011260(LOX1.4);MS.gene012777(GSTZ2);MS.gene014321(GAPB);MS.gene017490(lhca3);MS.gene020651(At3g46100);MS.gene025894(MTB1);MS.gene027054(ATPC);MS.gene029004(petC);MS.gene036906(PGM1);MS.gene044073(KIN4A);MS.gene047554(ALS)…
GO:0009415	response to water	7	728	0.0376271160659339	0.402276497587399	MS.gene04976(GSTF11);MS.gene066580(GAE3);MS.gene31322(SIZ1);MS.gene43141(CTL1);MS.gene60166(XTH7);MS.gene70835(--);MS.gene72914(BPM2)
GO:0009668	plastid membrane organization	9	1056	0.038586408885979	0.402276497587399	MS.gene00534(--);MS.gene027557(--);MS.gene038660(PGRL1A);MS.gene33101(MGD);MS.gene70707(CP31A);MS.gene73446(TATC);MS.gene74184(At1g56190);MS.gene79762(STR4);MS.gene90839(DHAR1)
GO:0046700	heterocycle catabolic process	9	1057	0.0387788908729746	0.402276497587399	MS.gene003159(VCS);MS.gene013066(ULP2B);MS.gene01397(ALN);MS.gene01970(VCS);MS.gene038660(PGRL1A);MS.gene068028(PYD3);MS.gene72914(BPM2);MS.gene91282(--);MSTRG.91050(DPD1)
GO:0042221	response to chemical	103	20666	0.0390907383533994	0.402276497587399	MS.gene001283(RGGA);MS.gene002485(DRM1);MS.gene003159(VCS);MS.gene004429(MNS3);MS.gene005434(ATHB-20);MS.gene005813(OsI_35105);MS.gene006302(CYB561A);MS.gene006397(ELIP1);MS.gene007608(RPL24);MS.gene008294(GLN1);MS.gene00867(TSJT1);MS.gene011157(DOF1.7);MS.gene011452(At4g22670);MS.gene012777(GSTZ2);MS.gene012910(NRAMP2);MS.gene013090(RGTA1);MS.gene014321(GAPB);MS.gene017490(lhca3);MS.gene019144(P…
GO:0016072	rRNA metabolic process	10	1229	0.0393957081498545	0.402276497587399	MS.gene002204(At2g37990);MS.gene014321(GAPB);MS.gene023804(PFC1);MS.gene027054(ATPC);MS.gene027557(--);MS.gene029004(petC);MS.gene037356(At3g59040);MS.gene038660(PGRL1A);MS.gene73446(TATC);MS.gene79762(STR4)
GO:0044403	symbiosis, encompassing mutualism through parasitism	6	582	0.039532100146687	0.402276497587399	MS.gene00446(PAB2);MS.gene044062(PAB2);MS.gene055700(DGD1);MS.gene62227(BIK1);MS.gene64029(SYT2);MS.gene90839(DHAR1)
GO:0008610	lipid biosynthetic process	24	3834	0.0398889514941936	0.402276497587399	MS.gene001050(OPR11);MS.gene011260(LOX1.4);MS.gene013380(--);MS.gene014321(GAPB);MS.gene027054(ATPC);MS.gene033758(XTHB);MS.gene04976(GSTF11);MS.gene051228(LUT2);MS.gene051691(--);MS.gene055700(DGD1);MS.gene066580(GAE3);MS.gene069129(UGT709C2);MS.gene07774(OSCPSM);MS.gene08990(ABA2);MS.gene21807(OPR2);MS.gene29809(PHI-1);MS.gene33101(MGD);MS.gene79762(STR4);MS.gene79905(AAE16);MS.gene84662(LOX3.1…
GO:0046471	phosphatidylglycerol metabolic process	5	437	0.0400614756132565	0.402276497587399	MS.gene005496(GPAT2);MS.gene052744(GPAT6);MS.gene055700(DGD1);MS.gene79905(AAE16);MS.gene95249(CCD1)
GO:0044802	single-organism membrane organization	10	1240	0.0414059363875981	0.402276497587399	MS.gene00534(--);MS.gene027557(--);MS.gene038660(PGRL1A);MS.gene33101(MGD);MS.gene64029(SYT2);MS.gene70707(CP31A);MS.gene73446(TATC);MS.gene74184(At1g56190);MS.gene79762(STR4);MS.gene90839(DHAR1)
GO:0031668	cellular response to extracellular stimulus	12	1590	0.041537096363199	0.402276497587399	MS.gene01397(ALN);MS.gene020651(At3g46100);MS.gene033132(BHLH062);MS.gene055700(DGD1);MS.gene06396(At5g09300);MS.gene066580(GAE3);MS.gene27934(SRK2A);MS.gene31322(SIZ1);MS.gene33101(MGD);MS.gene46358(NPF7.3);MS.gene66256(SAT3);MS.gene87275(ATG18F)
GO:0071496	cellular response to external stimulus	12	1590	0.041537096363199	0.402276497587399	MS.gene01397(ALN);MS.gene020651(At3g46100);MS.gene033132(BHLH062);MS.gene055700(DGD1);MS.gene06396(At5g09300);MS.gene066580(GAE3);MS.gene27934(SRK2A);MS.gene31322(SIZ1);MS.gene33101(MGD);MS.gene46358(NPF7.3);MS.gene66256(SAT3);MS.gene87275(ATG18F)
GO:0006828	manganese ion transport	1	10	0.0417370402960243	0.402276497587399	MS.gene061402(MTP11)
GO:0032075	positive regulation of nuclease activity	1	10	0.0417370402960243	0.402276497587399	MS.gene86528(IRE1B)
GO:0009914	hormone transport	6	592	0.042332437013936	0.402276497587399	MS.gene033730(CHS);MS.gene033758(XTHB);MS.gene035578(CIPK6);MS.gene052744(GPAT6);MS.gene43141(CTL1);MSTRG.88570(XTH1)
GO:0044419	interspecies interaction between organisms	6	592	0.042332437013936	0.402276497587399	MS.gene00446(PAB2);MS.gene044062(PAB2);MS.gene055700(DGD1);MS.gene62227(BIK1);MS.gene64029(SYT2);MS.gene90839(DHAR1)
GO:0009991	response to extracellular stimulus	12	1597	0.0426871499771506	0.402276497587399	MS.gene01397(ALN);MS.gene020651(At3g46100);MS.gene033132(BHLH062);MS.gene055700(DGD1);MS.gene06396(At5g09300);MS.gene066580(GAE3);MS.gene27934(SRK2A);MS.gene31322(SIZ1);MS.gene33101(MGD);MS.gene46358(NPF7.3);MS.gene66256(SAT3);MS.gene87275(ATG18F)
GO:0044042	glucan metabolic process	18	2718	0.0446671075284245	0.402276497587399	MS.gene027054(ATPC);MS.gene03323(FBPban1);MS.gene033758(XTHB);MS.gene038660(PGRL1A);MS.gene04976(GSTF11);MS.gene061056(At5g05600);MS.gene40930(PSL5);MS.gene43141(CTL1);MS.gene45443(NHL1);MS.gene52680(XTH23);MS.gene60166(XTH7);MS.gene70707(CP31A);MS.gene73446(TATC);MS.gene74184(At1g56190);MS.gene74235(CALS9);MS.gene75658(AKHSDH2);MS.gene79905(AAE16);MSTRG.88570(XTH1)
GO:0006670	sphingosine metabolic process	1	11	0.0458139664444455	0.402276497587399	MSTRG.104906(LCB2a)
GO:0010135	ureide metabolic process	1	11	0.0458139664444455	0.402276497587399	MS.gene01397(ALN)
GO:0034311	diol metabolic process	1	11	0.0458139664444455	0.402276497587399	MSTRG.104906(LCB2a)
GO:0046519	sphingoid metabolic process	1	11	0.0458139664444455	0.402276497587399	MSTRG.104906(LCB2a)
GO:0044270	cellular nitrogen compound catabolic process	9	1099	0.0474621781719527	0.402276497587399	MS.gene003159(VCS);MS.gene013066(ULP2B);MS.gene01397(ALN);MS.gene01970(VCS);MS.gene038660(PGRL1A);MS.gene068028(PYD3);MS.gene72914(BPM2);MS.gene91282(--);MSTRG.91050(DPD1)
GO:0010035	response to inorganic substance	31	5313	0.0478640192276245	0.402276497587399	MS.gene005813(OsI_35105);MS.gene008294(GLN1);MS.gene00867(TSJT1);MS.gene011452(At4g22670);MS.gene012910(NRAMP2);MS.gene013090(RGTA1);MS.gene014321(GAPB);MS.gene022829(HMA4);MS.gene032149(FTA);MS.gene047938(TSJT1);MS.gene04976(GSTF11);MS.gene06042(VATE);MS.gene061402(MTP11);MS.gene066580(GAE3);MS.gene20006(OsI_35105);MS.gene21807(OPR2);MS.gene24136(HSP90);MS.gene28183(RPN5A);MS.gene31322(SIZ1);MS.…
GO:1901659	glycosyl compound biosynthetic process	10	1274	0.0480604558171186	0.402276497587399	MS.gene020644(SPCC1235.04c);MS.gene027054(ATPC);MS.gene04976(GSTF11);MS.gene06042(VATE);MS.gene43141(CTL1);MS.gene60166(XTH7);MS.gene66256(SAT3);MS.gene74184(At1g56190);MS.gene75658(AKHSDH2);MS.gene87404(GGPS)
GO:0006790	sulfur compound metabolic process	22	3526	0.0491023339717771	0.402276497587399	MS.gene006302(CYB561A);MS.gene011157(DOF1.7);MS.gene014321(GAPB);MS.gene017490(lhca3);MS.gene020644(SPCC1235.04c);MS.gene027054(ATPC);MS.gene044073(KIN4A);MS.gene04976(GSTF11);MS.gene071930(CAP10A);MS.gene21708(Ppme1);MS.gene43141(CTL1);MS.gene44305(GGAT2);MS.gene51874(impdh);MS.gene60166(XTH7);MS.gene63985(IQD32);MS.gene66256(SAT3);MS.gene70835(--);MS.gene74184(At1g56190);MS.gene75658(AKHSDH2);M…
GO:0009719	response to endogenous stimulus	50	9282	0.0491617871100423	0.402276497587399	MS.gene001283(RGGA);MS.gene003159(VCS);MS.gene005434(ATHB-20);MS.gene007608(RPL24);MS.gene00867(TSJT1);MS.gene011157(DOF1.7);MS.gene017490(lhca3);MS.gene01970(VCS);MS.gene025894(MTB1);MS.gene029004(petC);MS.gene032149(FTA);MS.gene033758(XTHB);MS.gene043881(PUR7);MS.gene047938(TSJT1);MS.gene048954(--);MS.gene053010(MYB305);MS.gene06042(VATE);MS.gene063386(NAC021);MS.gene064341(ERF3);MS.gene071947(…
GO:0019674	NAD metabolic process	1	12	0.0498735935068736	0.402276497587399	MS.gene00866(VIT_05s0020g02800)
GO:0065008	regulation of biological quality	29	4944	0.0515839582868898	0.402276497587399	MS.gene006302(CYB561A);MS.gene008000(CHX15);MS.gene008294(GLN1);MS.gene012910(NRAMP2);MS.gene024276(LIR1);MS.gene025063(ACA8);MS.gene033132(BHLH062);MS.gene033708(LIR1);MS.gene033730(CHS);MS.gene033758(XTHB);MS.gene035578(CIPK6);MS.gene037356(At3g59040);MS.gene04722(MIRO2);MS.gene049193(clptm1);MS.gene04976(GSTF11);MS.gene052744(GPAT6);MS.gene061402(MTP11);MS.gene07904(GLP1);MS.gene21251(DTX48);M…
GO:0010360	negative regulation of anion channel activity	1	13	0.0539159946902924	0.402276497587399	MS.gene65252(PHOT1)
GO:0032069	regulation of nuclease activity	1	13	0.0539159946902924	0.402276497587399	MS.gene86528(IRE1B)
GO:0032410	negative regulation of transporter activity	1	13	0.0539159946902924	0.402276497587399	MS.gene65252(PHOT1)
GO:0032413	negative regulation of ion transmembrane transporter activity	1	13	0.0539159946902924	0.402276497587399	MS.gene65252(PHOT1)
GO:0034763	negative regulation of transmembrane transport	1	13	0.0539159946902924	0.402276497587399	MS.gene65252(PHOT1)
GO:0034766	negative regulation of ion transmembrane transport	1	13	0.0539159946902924	0.402276497587399	MS.gene65252(PHOT1)
GO:0043271	negative regulation of ion transport	1	13	0.0539159946902924	0.402276497587399	MS.gene65252(PHOT1)
GO:0048024	regulation of mRNA splicing, via spliceosome	1	13	0.0539159946902924	0.402276497587399	MS.gene021737(PTB)
GO:0051051	negative regulation of transport	1	13	0.0539159946902924	0.402276497587399	MS.gene65252(PHOT1)
GO:1903792	negative regulation of anion transport	1	13	0.0539159946902924	0.402276497587399	MS.gene65252(PHOT1)
GO:1903960	negative regulation of anion transmembrane transport	1	13	0.0539159946902924	0.402276497587399	MS.gene65252(PHOT1)
GO:2000027	regulation of organ morphogenesis	1	13	0.0539159946902924	0.402276497587399	MS.gene21251(DTX48)
GO:0009117	nucleotide metabolic process	20	3177	0.0545951834117247	0.402276497587399	MS.gene005202(--);MS.gene00866(VIT_05s0020g02800);MS.gene014321(GAPB);MS.gene027054(ATPC);MS.gene029004(petC);MS.gene037356(At3g59040);MS.gene038660(PGRL1A);MS.gene043881(PUR7);MS.gene04976(GSTF11);MS.gene06042(VATE);MS.gene066580(GAE3);MS.gene24237(dcaf13);MS.gene27262(dcaf13);MS.gene51874(impdh);MS.gene70707(CP31A);MS.gene74184(At1g56190);MS.gene75658(AKHSDH2);MS.gene82426(ENP1);MS.gene95249(CC…
GO:0006631	fatty acid metabolic process	19	2983	0.0546664018591851	0.402276497587399	MS.gene001050(OPR11);MS.gene011260(LOX1.4);MS.gene012777(GSTZ2);MS.gene014321(GAPB);MS.gene027054(ATPC);MS.gene04976(GSTF11);MS.gene052744(GPAT6);MS.gene055700(DGD1);MS.gene21807(OPR2);MS.gene28183(RPN5A);MS.gene40359(PBA1);MS.gene45439(CER1);MS.gene51149(At1g65240);MS.gene69251(RPN8A);MS.gene79762(STR4);MS.gene79905(AAE16);MS.gene84662(LOX3.1);MS.gene91511(At1g65240);MS.gene95249(CCD1)
GO:0044723	single-organism carbohydrate metabolic process	28	4773	0.0550546554886728	0.402276497587399	MS.gene004429(MNS3);MS.gene014321(GAPB);MS.gene025968(ILA);MS.gene027054(ATPC);MS.gene03323(FBPban1);MS.gene036906(PGM1);MS.gene038660(PGRL1A);MS.gene04976(GSTF11);MS.gene061056(At5g05600);MS.gene07904(GLP1);MS.gene24136(HSP90);MS.gene25967(PANK2);MS.gene27538(PGM1);MS.gene27540(PGM1);MS.gene28183(RPN5A);MS.gene42076(CIPK18);MS.gene45443(NHL1);MS.gene51941(APY2);MS.gene55844(STY13);MS.gene61001(I…
GO:0016144	S-glycoside biosynthetic process	8	961	0.0551472011610874	0.402276497587399	MS.gene020644(SPCC1235.04c);MS.gene04976(GSTF11);MS.gene43141(CTL1);MS.gene60166(XTH7);MS.gene66256(SAT3);MS.gene74184(At1g56190);MS.gene75658(AKHSDH2);MS.gene87404(GGPS)
GO:0019758	glycosinolate biosynthetic process	8	961	0.0551472011610874	0.402276497587399	MS.gene020644(SPCC1235.04c);MS.gene04976(GSTF11);MS.gene43141(CTL1);MS.gene60166(XTH7);MS.gene66256(SAT3);MS.gene74184(At1g56190);MS.gene75658(AKHSDH2);MS.gene87404(GGPS)
GO:0009267	cellular response to starvation	11	1489	0.0560220680764266	0.402276497587399	MS.gene01397(ALN);MS.gene020651(At3g46100);MS.gene033132(BHLH062);MS.gene055700(DGD1);MS.gene06396(At5g09300);MS.gene066580(GAE3);MS.gene27934(SRK2A);MS.gene31322(SIZ1);MS.gene33101(MGD);MS.gene46358(NPF7.3);MS.gene66256(SAT3)
GO:0042594	response to starvation	11	1489	0.0560220680764266	0.402276497587399	MS.gene01397(ALN);MS.gene020651(At3g46100);MS.gene033132(BHLH062);MS.gene055700(DGD1);MS.gene06396(At5g09300);MS.gene066580(GAE3);MS.gene27934(SRK2A);MS.gene31322(SIZ1);MS.gene33101(MGD);MS.gene46358(NPF7.3);MS.gene66256(SAT3)
GO:0006558	L-phenylalanine metabolic process	2	91	0.0577024942777512	0.402276497587399	MS.gene049847(ADT2);MS.gene049849(ADT2)
GO:0051701	interaction with host	2	91	0.0577024942777512	0.402276497587399	MS.gene62227(BIK1);MS.gene64029(SYT2)
GO:1902221	erythrose 4-phosphate/phosphoenolpyruvate family amino acid metabolic process	2	91	0.0577024942777512	0.402276497587399	MS.gene049847(ADT2);MS.gene049849(ADT2)
GO:0006950	response to stress	102	20799	0.0578702345879832	0.402276497587399	MS.gene001050(OPR11);MS.gene001904(MUB4);MS.gene006397(ELIP1);MS.gene006744(FAO1);MS.gene008294(GLN1);MS.gene010320(CLF);MS.gene011452(At4g22670);MS.gene011742(HD6);MS.gene012777(GSTZ2);MS.gene013165(--);MS.gene01397(ALN);MS.gene014321(GAPB);MS.gene019144(PAO2);MS.gene020651(At3g46100);MS.gene02084(pod);MS.gene023161(--);MS.gene023804(PFC1);MS.gene025894(MTB1);MS.gene02708(IFRD1);MS.gene029004(pe…
GO:0009962	regulation of flavonoid biosynthetic process	1	14	0.0579412428927156	0.402276497587399	MS.gene04976(GSTF11)
GO:0051345	positive regulation of hydrolase activity	1	14	0.0579412428927156	0.402276497587399	MS.gene86528(IRE1B)
GO:0009725	response to hormone	44	8121	0.0582696345668811	0.402276497587399	MS.gene001283(RGGA);MS.gene003159(VCS);MS.gene005434(ATHB-20);MS.gene007608(RPL24);MS.gene00867(TSJT1);MS.gene011157(DOF1.7);MS.gene017490(lhca3);MS.gene01970(VCS);MS.gene025894(MTB1);MS.gene029004(petC);MS.gene032149(FTA);MS.gene033758(XTHB);MS.gene043881(PUR7);MS.gene047938(TSJT1);MS.gene048954(--);MS.gene053010(MYB305);MS.gene06042(VATE);MS.gene063386(NAC021);MS.gene064341(ERF3);MS.gene071947(…
GO:0044710	single-organism metabolic process	158	33571	0.0592352557457083	0.402276497587399	MS.gene000463(PSAT1);MS.gene001050(OPR11);MS.gene003871(SKIP16);MS.gene004429(MNS3);MS.gene00463(RD21A);MS.gene005202(--);MS.gene00534(--);MS.gene005496(GPAT2);MS.gene005813(OsI_35105);MS.gene006302(CYB561A);MS.gene006744(FAO1);MS.gene008294(GLN1);MS.gene00866(VIT_05s0020g02800);MS.gene010320(CLF);MS.gene011157(DOF1.7);MS.gene011260(LOX1.4);MS.gene011452(At4g22670);MS.gene011756(CYP81E8);MS.gene0…
GO:0001101	response to acid chemical	43	7926	0.0597767560514811	0.402276497587399	MS.gene011157(DOF1.7);MS.gene019144(PAO2);MS.gene025894(MTB1);MS.gene029004(petC);MS.gene032149(FTA);MS.gene03323(FBPban1);MS.gene035578(CIPK6);MS.gene042464(--);MS.gene04722(MIRO2);MS.gene048954(--);MS.gene04976(GSTF11);MS.gene053010(MYB305);MS.gene064341(ERF3);MS.gene066580(GAE3);MS.gene072318(SAP13);MS.gene21807(OPR2);MS.gene27934(SRK2A);MS.gene28287(PAP);MS.gene31322(SIZ1);MS.gene31948(MED16)…
GO:0016114	terpenoid biosynthetic process	9	1151	0.0598856564968548	0.402276497587399	MS.gene051228(LUT2);MS.gene055700(DGD1);MS.gene069129(UGT709C2);MS.gene07774(OSCPSM);MS.gene08990(ABA2);MS.gene79905(AAE16);MS.gene87404(GGPS);MS.gene95249(CCD1);MSTRG.2489(OSCPSM)
GO:0009617	response to bacterium	19	3027	0.0612826517365591	0.402276497587399	MS.gene012910(NRAMP2);MS.gene014321(GAPB);MS.gene025968(ILA);MS.gene029004(petC);MS.gene038660(PGRL1A);MS.gene04976(GSTF11);MS.gene06042(VATE);MS.gene071947(BAK1);MS.gene07904(GLP1);MS.gene38261(HSC80);MS.gene40930(PSL5);MS.gene43141(CTL1);MS.gene57864(RCA1);MS.gene70707(CP31A);MS.gene74060(HSP70-4);MS.gene74184(At1g56190);MS.gene79762(STR4);MS.gene86528(IRE1B);MS.gene93887(CEPR2)
GO:0007009	plasma membrane organization	1	15	0.0619494107044871	0.402276497587399	MS.gene64029(SYT2)
GO:0009416	response to light stimulus	35	6280	0.0628769694783744	0.402276497587399	MS.gene002204(At2g37990);MS.gene006302(CYB561A);MS.gene006397(ELIP1);MS.gene00866(VIT_05s0020g02800);MS.gene011742(HD6);MS.gene014321(GAPB);MS.gene029004(petC);MS.gene031982(ELF4);MS.gene033730(CHS);MS.gene033758(XTHB);MS.gene038660(PGRL1A);MS.gene04722(MIRO2);MS.gene04976(GSTF11);MS.gene049847(ADT2);MS.gene049849(ADT2);MS.gene05113(RPL10);MS.gene052744(GPAT6);MS.gene06396(At5g09300);MS.gene07193…
GO:1901565	organonitrogen compound catabolic process	6	656	0.0631732844469925	0.402276497587399	MS.gene019144(PAO2);MS.gene038660(PGRL1A);MS.gene068028(PYD3);MS.gene43141(CTL1);MS.gene44305(GGAT2);MS.gene91282(--)
GO:0009404	toxin metabolic process	8	991	0.0635252270161208	0.402276497587399	MS.gene012777(GSTZ2);MS.gene043881(PUR7);MS.gene04976(GSTF11);MS.gene28183(RPN5A);MS.gene32806(HSF30);MS.gene40359(PBA1);MS.gene69251(RPN8A);MS.gene90839(DHAR1)
GO:0072521	purine-containing compound metabolic process	6	658	0.063906839111845	0.402276497587399	MS.gene01397(ALN);MS.gene027054(ATPC);MS.gene043881(PUR7);MS.gene06042(VATE);MS.gene51874(impdh);MS.gene75658(AKHSDH2)
GO:0006753	nucleoside phosphate metabolic process	21	3443	0.0647190862495635	0.402276497587399	MS.gene005202(--);MS.gene00866(VIT_05s0020g02800);MS.gene014321(GAPB);MS.gene027054(ATPC);MS.gene029004(petC);MS.gene037356(At3g59040);MS.gene038660(PGRL1A);MS.gene043881(PUR7);MS.gene04976(GSTF11);MS.gene06042(VATE);MS.gene066580(GAE3);MS.gene24237(dcaf13);MS.gene27262(dcaf13);MS.gene51874(impdh);MS.gene70707(CP31A);MS.gene74184(At1g56190);MS.gene75658(AKHSDH2);MS.gene79762(STR4);MS.gene82426(EN…
GO:0048856	anatomical structure development	68	13371	0.0652230986533401	0.402276497587399	MS.gene003159(VCS);MS.gene004429(MNS3);MS.gene006302(CYB561A);MS.gene006910(NAP1);MS.gene007608(RPL24);MS.gene007765(AGO5);MS.gene008458(VAL1);MS.gene010320(CLF);MS.gene014321(GAPB);MS.gene01970(VCS);MS.gene020651(At3g46100);MS.gene023161(--);MS.gene025063(ACA8);MS.gene027054(ATPC);MS.gene031982(ELF4);MS.gene032149(FTA);MS.gene033758(XTHB);MS.gene035992(NIA);MS.gene037131(ERF017);MS.gene044073(KI…
GO:0055080	cation homeostasis	7	828	0.0656924065131654	0.402276497587399	MS.gene008000(CHX15);MS.gene012910(NRAMP2);MS.gene025063(ACA8);MS.gene033132(BHLH062);MS.gene061402(MTP11);MS.gene21251(DTX48);MS.gene86821(YSL1)
GO:0052031	modulation by symbiont of host defense response	1	16	0.0659405704095736	0.402276497587399	MS.gene62227(BIK1)
GO:0052166	positive regulation by symbiont of host innate immune response	1	16	0.0659405704095736	0.402276497587399	MS.gene62227(BIK1)
GO:0052167	modulation by symbiont of host innate immune response	1	16	0.0659405704095736	0.402276497587399	MS.gene62227(BIK1)
GO:0052173	response to defenses of other organism involved in symbiotic interaction	1	16	0.0659405704095736	0.402276497587399	MS.gene62227(BIK1)
GO:0052200	response to host defenses	1	16	0.0659405704095736	0.402276497587399	MS.gene62227(BIK1)
GO:0052255	modulation by organism of defense response of other organism involved in symbiotic interaction	1	16	0.0659405704095736	0.402276497587399	MS.gene62227(BIK1)
GO:0052305	positive regulation by organism of innate immune response in other organism involved in symbiotic interaction	1	16	0.0659405704095736	0.402276497587399	MS.gene62227(BIK1)
GO:0052306	modulation by organism of innate immune response in other organism involved in symbiotic interaction	1	16	0.0659405704095736	0.402276497587399	MS.gene62227(BIK1)
GO:0052509	positive regulation by symbiont of host defense response	1	16	0.0659405704095736	0.402276497587399	MS.gene62227(BIK1)
GO:0052510	positive regulation by organism of defense response of other organism involved in symbiotic interaction	1	16	0.0659405704095736	0.402276497587399	MS.gene62227(BIK1)
GO:0052552	modulation by organism of immune response of other organism involved in symbiotic interaction	1	16	0.0659405704095736	0.402276497587399	MS.gene62227(BIK1)
GO:0052553	modulation by symbiont of host immune response	1	16	0.0659405704095736	0.402276497587399	MS.gene62227(BIK1)
GO:0052555	positive regulation by organism of immune response of other organism involved in symbiotic interaction	1	16	0.0659405704095736	0.402276497587399	MS.gene62227(BIK1)
GO:0052556	positive regulation by symbiont of host immune response	1	16	0.0659405704095736	0.402276497587399	MS.gene62227(BIK1)
GO:0052564	response to immune response of other organism involved in symbiotic interaction	1	16	0.0659405704095736	0.402276497587399	MS.gene62227(BIK1)
GO:0052572	response to host immune response	1	16	0.0659405704095736	0.402276497587399	MS.gene62227(BIK1)
GO:0075136	response to host	1	16	0.0659405704095736	0.402276497587399	MS.gene62227(BIK1)
GO:0007623	circadian rhythm	2	99	0.0668774349531705	0.405283274379688	MS.gene031982(ELF4);MS.gene31948(MED16)
GO:0009152	purine ribonucleotide biosynthetic process	4	357	0.0672196313471646	0.405283274379688	MS.gene027054(ATPC);MS.gene043881(PUR7);MS.gene06042(VATE);MS.gene51874(impdh)
GO:0006544	glycine metabolic process	4	358	0.0677625187178092	0.406181144174775	MS.gene027054(ATPC);MS.gene04976(GSTF11);MS.gene44305(GGAT2);MS.gene79762(STR4)
GO:0006598	polyamine catabolic process	1	17	0.0699147939868577	0.406678850264314	MS.gene019144(PAO2)
GO:0009078	pyruvate family amino acid metabolic process	1	17	0.0699147939868577	0.406678850264314	MS.gene44305(GGAT2)
GO:0010359	regulation of anion channel activity	1	17	0.0699147939868577	0.406678850264314	MS.gene65252(PHOT1)
GO:1903959	regulation of anion transmembrane transport	1	17	0.0699147939868577	0.406678850264314	MS.gene65252(PHOT1)
GO:0009127	purine nucleoside monophosphate biosynthetic process	3	223	0.0704774637913893	0.406678850264314	MS.gene027054(ATPC);MS.gene043881(PUR7);MS.gene06042(VATE)
GO:0009168	purine ribonucleoside monophosphate biosynthetic process	3	223	0.0704774637913893	0.406678850264314	MS.gene027054(ATPC);MS.gene043881(PUR7);MS.gene06042(VATE)
GO:0046496	nicotinamide nucleotide metabolic process	9	1191	0.0707432695661267	0.406678850264314	MS.gene00866(VIT_05s0020g02800);MS.gene014321(GAPB);MS.gene029004(petC);MS.gene037356(At3g59040);MS.gene038660(PGRL1A);MS.gene04976(GSTF11);MS.gene70707(CP31A);MS.gene74184(At1g56190);MS.gene95249(CCD1)
GO:0006164	purine nucleotide biosynthetic process	4	364	0.0710674831006665	0.406678850264314	MS.gene027054(ATPC);MS.gene043881(PUR7);MS.gene06042(VATE);MS.gene51874(impdh)
GO:0031669	cellular response to nutrient levels	11	1556	0.0714888553383675	0.406678850264314	MS.gene01397(ALN);MS.gene020651(At3g46100);MS.gene033132(BHLH062);MS.gene055700(DGD1);MS.gene06396(At5g09300);MS.gene066580(GAE3);MS.gene27934(SRK2A);MS.gene31322(SIZ1);MS.gene33101(MGD);MS.gene46358(NPF7.3);MS.gene66256(SAT3)
GO:1901605	alpha-amino acid metabolic process	13	1930	0.0717900589215375	0.406678850264314	MS.gene000463(PSAT1);MS.gene008294(GLN1);MS.gene027054(ATPC);MS.gene047554(ALS);MS.gene04976(GSTF11);MS.gene049847(ADT2);MS.gene049849(ADT2);MS.gene44305(GGAT2);MS.gene50544(MCCA);MS.gene66256(SAT3);MS.gene71756(PSS1);MS.gene75658(AKHSDH2);MS.gene79762(STR4)
GO:0031667	response to nutrient levels	11	1563	0.0732478675781511	0.409203770719774	MS.gene01397(ALN);MS.gene020651(At3g46100);MS.gene033132(BHLH062);MS.gene055700(DGD1);MS.gene06396(At5g09300);MS.gene066580(GAE3);MS.gene27934(SRK2A);MS.gene31322(SIZ1);MS.gene33101(MGD);MS.gene46358(NPF7.3);MS.gene66256(SAT3)
GO:0019362	pyridine nucleotide metabolic process	9	1201	0.0736372884791035	0.409203770719774	MS.gene00866(VIT_05s0020g02800);MS.gene014321(GAPB);MS.gene029004(petC);MS.gene037356(At3g59040);MS.gene038660(PGRL1A);MS.gene04976(GSTF11);MS.gene70707(CP31A);MS.gene74184(At1g56190);MS.gene95249(CCD1)
GO:2000028	regulation of photoperiodism, flowering	1	18	0.0738721531114179	0.409203770719774	MS.gene31948(MED16)
GO:0009126	purine nucleoside monophosphate metabolic process	3	228	0.0742202765515012	0.409203770719774	MS.gene027054(ATPC);MS.gene043881(PUR7);MS.gene06042(VATE)
GO:0009167	purine ribonucleoside monophosphate metabolic process	3	228	0.0742202765515012	0.409203770719774	MS.gene027054(ATPC);MS.gene043881(PUR7);MS.gene06042(VATE)
GO:0048584	positive regulation of response to stimulus	4	372	0.0756001371737472	0.413530481699197	MS.gene31322(SIZ1);MS.gene31948(MED16);MS.gene38261(HSC80);MS.gene62227(BIK1)
GO:0009642	response to light intensity	13	1950	0.0763409243792916	0.413530481699197	MS.gene006397(ELIP1);MS.gene014321(GAPB);MS.gene033758(XTHB);MS.gene06396(At5g09300);MS.gene24136(HSP90);MS.gene28287(PAP);MS.gene28895(SR45A);MS.gene57864(RCA1);MS.gene61422(MBF1C);MS.gene65252(PHOT1);MS.gene74060(HSP70-4);MS.gene84662(LOX3.1);MSTRG.88570(XTH1)
GO:0090305	nucleic acid phosphodiester bond hydrolysis	5	528	0.0765649178881119	0.413530481699197	MS.gene002204(At2g37990);MS.gene003159(VCS);MS.gene01970(VCS);MS.gene025034(EMB8);MS.gene86528(IRE1B)
GO:0032392	DNA geometric change	4	374	0.076755604673709	0.413530481699197	MS.gene057705(GRP-2);MS.gene52075(GRP-2);MS.gene74260(KU70);MSTRG.3139(--)
GO:0000255	allantoin metabolic process	1	19	0.077812719155814	0.413530481699197	MS.gene01397(ALN)
GO:0042350	GDP-L-fucose biosynthetic process	1	19	0.077812719155814	0.413530481699197	MS.gene07904(GLP1)
GO:0046368	GDP-L-fucose metabolic process	1	19	0.077812719155814	0.413530481699197	MS.gene07904(GLP1)
GO:0015977	carbon fixation	2	110	0.0802107108659839	0.417343956186748	MS.gene014321(GAPB);MS.gene74184(At1g56190)
GO:0046916	cellular transition metal ion homeostasis	2	111	0.0814609099388963	0.417343956186748	MS.gene012910(NRAMP2);MS.gene061402(MTP11)
GO:0019439	aromatic compound catabolic process	8	1048	0.0815222598578226	0.417343956186748	MS.gene003159(VCS);MS.gene012777(GSTZ2);MS.gene013066(ULP2B);MS.gene01970(VCS);MS.gene038660(PGRL1A);MS.gene72914(BPM2);MS.gene91282(--);MSTRG.91050(DPD1)
GO:0098771	inorganic ion homeostasis	7	873	0.081578977617621	0.417343956186748	MS.gene008000(CHX15);MS.gene012910(NRAMP2);MS.gene025063(ACA8);MS.gene033132(BHLH062);MS.gene061402(MTP11);MS.gene21251(DTX48);MS.gene86821(YSL1)
GO:0016110	tetraterpenoid catabolic process	1	20	0.0817365631913518	0.417343956186748	MS.gene95249(CCD1)
GO:0016118	carotenoid catabolic process	1	20	0.0817365631913518	0.417343956186748	MS.gene95249(CCD1)
GO:0055065	metal ion homeostasis	5	539	0.0818897371442221	0.417343956186748	MS.gene012910(NRAMP2);MS.gene033132(BHLH062);MS.gene061402(MTP11);MS.gene21251(DTX48);MS.gene86821(YSL1)
GO:0072524	pyridine-containing compound metabolic process	9	1229	0.0821251298747347	0.417343956186748	MS.gene00866(VIT_05s0020g02800);MS.gene014321(GAPB);MS.gene029004(petC);MS.gene037356(At3g59040);MS.gene038660(PGRL1A);MS.gene04976(GSTF11);MS.gene70707(CP31A);MS.gene74184(At1g56190);MS.gene95249(CCD1)
GO:0035556	intracellular signal transduction	17	2751	0.0821734462714936	0.417343956186748	MS.gene023161(--);MS.gene029004(petC);MS.gene037131(ERF017);MS.gene04722(MIRO2);MS.gene050199(ERF106);MS.gene064341(ERF3);MS.gene09179(--);MS.gene31948(MED16);MS.gene35091(PGIP1);MS.gene43141(CTL1);MS.gene51149(At1g65240);MS.gene57864(RCA1);MS.gene58919(CUL1);MS.gene61422(MBF1C);MS.gene65252(PHOT1);MS.gene79762(STR4);MS.gene97348(At1g43900)
GO:0009644	response to high light intensity	2	112	0.0827171296978745	0.418045885875042	MS.gene006397(ELIP1);MS.gene28287(PAP)
GO:0072522	purine-containing compound biosynthetic process	4	385	0.0832680978223419	0.418777604169924	MS.gene027054(ATPC);MS.gene043881(PUR7);MS.gene06042(VATE);MS.gene51874(impdh)
GO:0044003	modification by symbiont of host morphology or physiology	1	21	0.085643755989359	0.428634526335093	MS.gene62227(BIK1)
GO:0044702	single organism reproductive process	26	4593	0.0865887690936357	0.431260539576263	MS.gene007608(RPL24);MS.gene007765(AGO5);MS.gene008458(VAL1);MS.gene010320(CLF);MS.gene025063(ACA8);MS.gene031982(ELF4);MS.gene04722(MIRO2);MS.gene047599(CLF);MS.gene049193(clptm1);MS.gene049847(ADT2);MS.gene049849(ADT2);MS.gene052744(GPAT6);MS.gene053010(MYB305);MS.gene07132(LD);MS.gene31322(SIZ1);MS.gene32361(FIE2);MS.gene37112(CDC27B);MS.gene38261(HSC80);MS.gene58919(CUL1);MS.gene64653(NRPC1);…
GO:0006810	transport	90	18507	0.087005036112379	0.431260539576263	MS.gene002204(At2g37990);MS.gene004429(MNS3);MS.gene005434(ATHB-20);MS.gene007857(GIL1);MS.gene008000(CHX15);MS.gene008294(GLN1);MS.gene012910(NRAMP2);MS.gene013379(ABCF5);MS.gene01409(Os04g0679100);MS.gene014321(GAPB);MS.gene020329(PRA1F2);MS.gene020651(At3g46100);MS.gene022829(HMA4);MS.gene024276(LIR1);MS.gene024790(TOL1);MS.gene025063(ACA8);MS.gene025894(MTB1);MS.gene025968(ILA);MS.gene02622(T…
GO:0010038	response to metal ion	25	4397	0.0882177283906561	0.435179320434289	MS.gene005813(OsI_35105);MS.gene008294(GLN1);MS.gene00867(TSJT1);MS.gene011452(At4g22670);MS.gene012910(NRAMP2);MS.gene013090(RGTA1);MS.gene014321(GAPB);MS.gene022829(HMA4);MS.gene047938(TSJT1);MS.gene04976(GSTF11);MS.gene06042(VATE);MS.gene061402(MTP11);MS.gene20006(OsI_35105);MS.gene21807(OPR2);MS.gene24136(HSP90);MS.gene28183(RPN5A);MS.gene35561(PBE2);MS.gene38261(HSC80);MS.gene40359(PBA1);MS.…
GO:0000726	non-recombinational repair	1	22	0.0895343680224439	0.437487836166538	MS.gene74260(KU70)
GO:0002833	positive regulation of response to biotic stimulus	1	22	0.0895343680224439	0.437487836166538	MS.gene31948(MED16)
GO:0006754	ATP biosynthetic process	2	119	0.0916731362401787	0.437746054632682	MS.gene027054(ATPC);MS.gene06042(VATE)
GO:0009145	purine nucleoside triphosphate biosynthetic process	2	119	0.0916731362401787	0.437746054632682	MS.gene027054(ATPC);MS.gene06042(VATE)
GO:0009206	purine ribonucleoside triphosphate biosynthetic process	2	119	0.0916731362401787	0.437746054632682	MS.gene027054(ATPC);MS.gene06042(VATE)
GO:0046165	alcohol biosynthetic process	8	1078	0.0920932052189186	0.437746054632682	MS.gene013380(--);MS.gene061402(MTP11);MS.gene08990(ABA2);MS.gene42076(CIPK18);MS.gene44305(GGAT2);MS.gene61001(ITPK5);MS.gene62236(ITPK4);MS.gene71651(--)
GO:0006575	cellular modified amino acid metabolic process	5	561	0.0931122530859951	0.437746054632682	MS.gene008294(GLN1);MS.gene019144(PAO2);MS.gene44305(GGAT2);MS.gene46358(NPF7.3);MS.gene71756(PSS1)
GO:0010029	regulation of seed germination	3	252	0.0933594063137864	0.437746054632682	MS.gene006397(ELIP1);MS.gene38261(HSC80);MS.gene74060(HSP70-4)
GO:1900140	regulation of seedling development	3	252	0.0933594063137864	0.437746054632682	MS.gene006397(ELIP1);MS.gene38261(HSC80);MS.gene74060(HSP70-4)
GO:0008214	protein dealkylation	1	23	0.0934084694657518	0.437746054632682	MS.gene21708(Ppme1)
GO:0051592	response to calcium ion	1	23	0.0934084694657518	0.437746054632682	MS.gene38261(HSC80)
GO:0022604	regulation of cell morphogenesis	2	121	0.0942820764091795	0.438197402636377	MS.gene032149(FTA);MS.gene74235(CALS9)
GO:0010228	vegetative to reproductive phase transition of meristem	1	24	0.0972661301982231	0.438197402636377	MS.gene31948(MED16)
GO:0048236	plant-type spore development	1	24	0.0972661301982231	0.438197402636377	MSTRG.99396(--)
GO:0048573	photoperiodism, flowering	1	24	0.0972661301982231	0.438197402636377	MS.gene31948(MED16)
GO:0016143	S-glycoside metabolic process	8	1092	0.0972842362989187	0.438197402636377	MS.gene020644(SPCC1235.04c);MS.gene04976(GSTF11);MS.gene43141(CTL1);MS.gene60166(XTH7);MS.gene66256(SAT3);MS.gene74184(At1g56190);MS.gene75658(AKHSDH2);MS.gene87404(GGPS)
GO:0019757	glycosinolate metabolic process	8	1092	0.0972842362989187	0.438197402636377	MS.gene020644(SPCC1235.04c);MS.gene04976(GSTF11);MS.gene43141(CTL1);MS.gene60166(XTH7);MS.gene66256(SAT3);MS.gene74184(At1g56190);MS.gene75658(AKHSDH2);MS.gene87404(GGPS)
GO:0009605	response to external stimulus	57	11298	0.0976986179171532	0.438197402636377	MS.gene006302(CYB561A);MS.gene012910(NRAMP2);MS.gene01397(ALN);MS.gene014321(GAPB);MS.gene020651(At3g46100);MS.gene021099(At1g18250);MS.gene025063(ACA8);MS.gene025894(MTB1);MS.gene025968(ILA);MS.gene029004(petC);MS.gene031982(ELF4);MS.gene033132(BHLH062);MS.gene033758(XTHB);MS.gene035992(NIA);MS.gene037131(ERF017);MS.gene038660(PGRL1A);MS.gene048954(--);MS.gene04976(GSTF11);MS.gene049847(ADT2);MS…
GO:0006739	NADP metabolic process	8	1094	0.0980391335901934	0.438197402636377	MS.gene014321(GAPB);MS.gene029004(petC);MS.gene037356(At3g59040);MS.gene038660(PGRL1A);MS.gene04976(GSTF11);MS.gene70707(CP31A);MS.gene74184(At1g56190);MS.gene95249(CCD1)
GO:0009144	purine nucleoside triphosphate metabolic process	2	124	0.0982351286824869	0.438197402636377	MS.gene027054(ATPC);MS.gene06042(VATE)
GO:0009205	purine ribonucleoside triphosphate metabolic process	2	124	0.0982351286824869	0.438197402636377	MS.gene027054(ATPC);MS.gene06042(VATE)
GO:0046034	ATP metabolic process	2	124	0.0982351286824869	0.438197402636377	MS.gene027054(ATPC);MS.gene06042(VATE)
GO:0009165	nucleotide biosynthetic process	9	1281	0.0993922899528304	0.438197402636377	MS.gene005202(--);MS.gene027054(ATPC);MS.gene043881(PUR7);MS.gene06042(VATE);MS.gene24237(dcaf13);MS.gene27262(dcaf13);MS.gene51874(impdh);MS.gene82426(ENP1);MSTRG.91169(RPL19A)
GO:0009310	amine catabolic process	1	25	0.101107419803833	0.438197402636377	MS.gene019144(PAO2)
GO:0010114	response to red light	1	25	0.101107419803833	0.438197402636377	MS.gene006397(ELIP1)
GO:0035821	modification of morphology or physiology of other organism	1	25	0.101107419803833	0.438197402636377	MS.gene62227(BIK1)
GO:0042402	cellular biogenic amine catabolic process	1	25	0.101107419803833	0.438197402636377	MS.gene019144(PAO2)
GO:0051817	modification of morphology or physiology of other organism involved in symbiotic interaction	1	25	0.101107419803833	0.438197402636377	MS.gene62227(BIK1)
GO:0008299	isoprenoid biosynthetic process	9	1286	0.101155171510628	0.438197402636377	MS.gene051228(LUT2);MS.gene055700(DGD1);MS.gene069129(UGT709C2);MS.gene07774(OSCPSM);MS.gene08990(ABA2);MS.gene79905(AAE16);MS.gene87404(GGPS);MS.gene95249(CCD1);MSTRG.2489(OSCPSM)
GO:0044255	cellular lipid metabolic process	35	6586	0.103534723398986	0.445680053770858	MS.gene001050(OPR11);MS.gene005496(GPAT2);MS.gene011260(LOX1.4);MS.gene012777(GSTZ2);MS.gene013380(--);MS.gene014321(GAPB);MS.gene027054(ATPC);MS.gene04976(GSTF11);MS.gene051228(LUT2);MS.gene051691(--);MS.gene052744(GPAT6);MS.gene055700(DGD1);MS.gene066580(GAE3);MS.gene069129(UGT709C2);MS.gene07774(OSCPSM);MS.gene07847(TIM23-2);MS.gene08990(ABA2);MS.gene21807(OPR2);MS.gene28183(RPN5A);MS.gene3310…
GO:0071396	cellular response to lipid	7	928	0.10374705422406	0.445680053770858	MS.gene032149(FTA);MS.gene053010(MYB305);MS.gene071947(BAK1);MS.gene31322(SIZ1);MS.gene42076(CIPK18);MS.gene44622(SCPL25);MSTRG.86353(MYB305)
GO:0018342	protein prenylation	1	26	0.104932407572838	0.447046744659486	MS.gene032149(FTA)
GO:0097354	prenylation	1	26	0.104932407572838	0.447046744659486	MS.gene032149(FTA)
GO:1901617	organic hydroxy compound biosynthetic process	8	1117	0.106958209876167	0.453754495625665	MS.gene013380(--);MS.gene061402(MTP11);MS.gene08990(ABA2);MS.gene42076(CIPK18);MS.gene44305(GGAT2);MS.gene61001(ITPK5);MS.gene62236(ITPK4);MS.gene71651(--)
GO:0016109	tetraterpenoid biosynthetic process	6	759	0.107387096927898	0.453754495625665	MS.gene051228(LUT2);MS.gene055700(DGD1);MS.gene08990(ABA2);MS.gene79905(AAE16);MS.gene87404(GGPS);MS.gene95249(CCD1)
GO:0006486	protein glycosylation	5	589	0.108470086902509	0.45434431576173	MS.gene004429(MNS3);MS.gene25967(PANK2);MS.gene55844(STY13);MS.gene86528(IRE1B);MS.gene99312(--)
GO:0043413	macromolecule glycosylation	5	589	0.108470086902509	0.45434431576173	MS.gene004429(MNS3);MS.gene25967(PANK2);MS.gene55844(STY13);MS.gene86528(IRE1B);MS.gene99312(--)
GO:0016032	viral process	3	270	0.108902607512373	0.45434431576173	MS.gene00446(PAB2);MS.gene044062(PAB2);MS.gene64029(SYT2)
GO:0009845	seed germination	4	426	0.109798094104954	0.45434431576173	MS.gene006397(ELIP1);MS.gene38261(HSC80);MS.gene64535(PRT6);MS.gene74060(HSP70-4)
GO:1901657	glycosyl compound metabolic process	10	1506	0.112426106664919	0.45434431576173	MS.gene020644(SPCC1235.04c);MS.gene027054(ATPC);MS.gene04976(GSTF11);MS.gene06042(VATE);MS.gene43141(CTL1);MS.gene60166(XTH7);MS.gene66256(SAT3);MS.gene74184(At1g56190);MS.gene75658(AKHSDH2);MS.gene87404(GGPS)
GO:0006658	phosphatidylserine metabolic process	1	28	0.11253375330087	0.45434431576173	MS.gene71756(PSS1)
GO:0016042	lipid catabolic process	9	1318	0.112859169918779	0.45434431576173	MS.gene012777(GSTZ2);MS.gene035992(NIA);MS.gene28183(RPN5A);MS.gene40359(PBA1);MS.gene44305(GGAT2);MS.gene51149(At1g65240);MS.gene69251(RPN8A);MS.gene91511(At1g65240);MS.gene95249(CCD1)
GO:0090351	seedling development	4	431	0.113265322551987	0.45434431576173	MS.gene006397(ELIP1);MS.gene38261(HSC80);MS.gene64535(PRT6);MS.gene74060(HSP70-4)
GO:0006163	purine nucleotide metabolic process	5	599	0.114237206267332	0.45434431576173	MS.gene027054(ATPC);MS.gene043881(PUR7);MS.gene06042(VATE);MS.gene51874(impdh);MS.gene75658(AKHSDH2)
GO:0009101	glycoprotein biosynthetic process	5	600	0.11482188550601	0.45434431576173	MS.gene004429(MNS3);MS.gene25967(PANK2);MS.gene55844(STY13);MS.gene86528(IRE1B);MS.gene99312(--)
GO:0006650	glycerophospholipid metabolic process	8	1137	0.115066120140233	0.45434431576173	MS.gene005496(GPAT2);MS.gene013380(--);MS.gene051691(--);MS.gene052744(GPAT6);MS.gene055700(DGD1);MS.gene71756(PSS1);MS.gene79905(AAE16);MS.gene95249(CCD1)
GO:0061024	membrane organization	16	2694	0.115311060508744	0.45434431576173	MS.gene00534(--);MS.gene027557(--);MS.gene038660(PGRL1A);MS.gene049384(UXT2);MS.gene071959(At1g03050);MS.gene33101(MGD);MS.gene47945(NOI4);MS.gene53511(NOI4);MS.gene64029(SYT2);MS.gene70707(CP31A);MS.gene73446(TATC);MS.gene74184(At1g56190);MS.gene79762(STR4);MS.gene81744(At2g16710);MS.gene90537(--);MS.gene90839(DHAR1)
GO:0006208	pyrimidine nucleobase catabolic process	1	29	0.11631024838291	0.45434431576173	MS.gene068028(PYD3)
GO:0046113	nucleobase catabolic process	1	29	0.11631024838291	0.45434431576173	MS.gene068028(PYD3)
GO:0009150	purine ribonucleotide metabolic process	4	436	0.116780497355888	0.45434431576173	MS.gene027054(ATPC);MS.gene043881(PUR7);MS.gene06042(VATE);MS.gene51874(impdh)
GO:0042126	nitrate metabolic process	2	138	0.117261490339251	0.45434431576173	MS.gene008294(GLN1);MS.gene035992(NIA)
GO:2001057	reactive nitrogen species metabolic process	2	138	0.117261490339251	0.45434431576173	MS.gene008294(GLN1);MS.gene035992(NIA)
GO:1901700	response to oxygen-containing compound	39	7537	0.11844113871254	0.45434431576173	MS.gene002485(DRM1);MS.gene006302(CYB561A);MS.gene006397(ELIP1);MS.gene008294(GLN1);MS.gene014321(GAPB);MS.gene029004(petC);MS.gene032149(FTA);MS.gene03323(FBPban1);MS.gene033730(CHS);MS.gene037356(At3g59040);MS.gene04722(MIRO2);MS.gene048954(--);MS.gene04976(GSTF11);MS.gene053010(MYB305);MS.gene06396(At5g09300);MS.gene066580(GAE3);MS.gene08990(ABA2);MS.gene24136(HSP90);MS.gene31322(SIZ1);MS.gene…
GO:0071103	DNA conformation change	4	439	0.118912295461574	0.45434431576173	MS.gene057705(GRP-2);MS.gene52075(GRP-2);MS.gene74260(KU70);MSTRG.3139(--)
GO:0016108	tetraterpenoid metabolic process	6	782	0.118998968259055	0.45434431576173	MS.gene051228(LUT2);MS.gene055700(DGD1);MS.gene08990(ABA2);MS.gene79905(AAE16);MS.gene87404(GGPS);MS.gene95249(CCD1)
GO:0009657	plastid organization	12	1913	0.119277544631503	0.45434431576173	MS.gene00534(--);MS.gene014321(GAPB);MS.gene027557(--);MS.gene037356(At3g59040);MS.gene038660(PGRL1A);MS.gene33101(MGD);MS.gene65252(PHOT1);MS.gene70707(CP31A);MS.gene73446(TATC);MS.gene74184(At1g56190);MS.gene79762(STR4);MS.gene90839(DHAR1)
GO:0009902	chloroplast relocation	1	30	0.12007071587682	0.45434431576173	MS.gene65252(PHOT1)
GO:0019750	chloroplast localization	1	30	0.12007071587682	0.45434431576173	MS.gene65252(PHOT1)
GO:0043484	regulation of RNA splicing	1	30	0.12007071587682	0.45434431576173	MS.gene021737(PTB)
GO:0051656	establishment of organelle localization	1	30	0.12007071587682	0.45434431576173	MS.gene65252(PHOT1)
GO:0051667	establishment of plastid localization	1	30	0.12007071587682	0.45434431576173	MS.gene65252(PHOT1)
GO:1901678	iron coordination entity transport	1	30	0.12007071587682	0.45434431576173	MS.gene86821(YSL1)
GO:0009100	glycoprotein metabolic process	5	609	0.120148274553015	0.45434431576173	MS.gene004429(MNS3);MS.gene25967(PANK2);MS.gene55844(STY13);MS.gene86528(IRE1B);MS.gene99312(--)
GO:0010260	organ senescence	5	610	0.120747179940557	0.45434431576173	MS.gene074393(--);MS.gene21807(OPR2);MS.gene25913(--);MS.gene57864(RCA1);MS.gene70586(--)
GO:0044764	multi-organism cellular process	5	610	0.120747179940557	0.45434431576173	MS.gene00446(PAB2);MS.gene010320(CLF);MS.gene044062(PAB2);MS.gene047599(CLF);MS.gene64029(SYT2)
GO:0005985	sucrose metabolic process	2	142	0.122856575936578	0.460568378511513	MS.gene03323(FBPban1);MS.gene42076(CIPK18)
GO:0006778	porphyrin-containing compound metabolic process	9	1345	0.123294735663606	0.460568378511513	MS.gene006397(ELIP1);MS.gene014321(GAPB);MS.gene027054(ATPC);MS.gene038660(PGRL1A);MS.gene055700(DGD1);MS.gene79762(STR4);MS.gene79905(AAE16);MS.gene91282(--);MS.gene95249(CCD1)
GO:0032787	monocarboxylic acid metabolic process	41	8004	0.12401940856871	0.460854829647448	MS.gene001050(OPR11);MS.gene003871(SKIP16);MS.gene00534(--);MS.gene005813(OsI_35105);MS.gene008294(GLN1);MS.gene011260(LOX1.4);MS.gene012777(GSTZ2);MS.gene014321(GAPB);MS.gene025894(MTB1);MS.gene027054(ATPC);MS.gene029004(petC);MS.gene036906(PGM1);MS.gene04976(GSTF11);MS.gene052744(GPAT6);MS.gene055700(DGD1);MS.gene06042(VATE);MS.gene08990(ABA2);MS.gene20006(OsI_35105);MS.gene21807(OPR2);MS.gene2…
GO:0009112	nucleobase metabolic process	2	143	0.124265414783696	0.460854829647448	MS.gene01397(ALN);MS.gene068028(PYD3)
GO:0009260	ribonucleotide biosynthetic process	4	451	0.12760588958667	0.469863114870918	MS.gene027054(ATPC);MS.gene043881(PUR7);MS.gene06042(VATE);MS.gene51874(impdh)
GO:0046390	ribose phosphate biosynthetic process	4	451	0.12760588958667	0.469863114870918	MS.gene027054(ATPC);MS.gene043881(PUR7);MS.gene06042(VATE);MS.gene51874(impdh)
GO:0000160	phosphorelay signal transduction system	8	1173	0.13046847738202	0.475643796095038	MS.gene037131(ERF017);MS.gene050199(ERF106);MS.gene064341(ERF3);MS.gene31948(MED16);MS.gene43141(CTL1);MS.gene51149(At1g65240);MS.gene58919(CUL1);MS.gene61422(MBF1C)
GO:0046739	transport of virus in multicellular host	1	33	0.131256629800072	0.475643796095038	MS.gene64029(SYT2)
GO:0009733	response to auxin	2	148	0.131367072372395	0.475643796095038	MS.gene003159(VCS);MS.gene01970(VCS)
GO:0033013	tetrapyrrole metabolic process	9	1367	0.132169596136844	0.475643796095038	MS.gene006397(ELIP1);MS.gene014321(GAPB);MS.gene027054(ATPC);MS.gene038660(PGRL1A);MS.gene055700(DGD1);MS.gene79762(STR4);MS.gene79905(AAE16);MS.gene91282(--);MS.gene95249(CCD1)
GO:0071822	protein complex subunit organization	22	3995	0.132533888620153	0.475643796095038	MS.gene006910(NAP1);MS.gene011452(At4g22670);MS.gene012777(GSTZ2);MS.gene014321(GAPB);MS.gene027054(ATPC);MS.gene029004(petC);MS.gene038660(PGRL1A);MS.gene052358(NMT1);MS.gene071185(MtrDRAFT_AC149210g4v1);MS.gene28183(RPN5A);MS.gene31948(MED16);MS.gene37112(CDC27B);MS.gene38261(HSC80);MS.gene40359(PBA1);MS.gene49336(At2g30620);MS.gene58919(CUL1);MS.gene61768(PATROL1);MS.gene62903(SEC16B);MS.gene6…
GO:0009156	ribonucleoside monophosphate biosynthetic process	3	296	0.132955001026061	0.475643796095038	MS.gene027054(ATPC);MS.gene043881(PUR7);MS.gene06042(VATE)
GO:0002684	positive regulation of immune system process	3	297	0.133914699420287	0.475643796095038	MS.gene31322(SIZ1);MS.gene38261(HSC80);MS.gene62227(BIK1)
GO:0031349	positive regulation of defense response	3	297	0.133914699420287	0.475643796095038	MS.gene31322(SIZ1);MS.gene38261(HSC80);MS.gene62227(BIK1)
GO:0045089	positive regulation of innate immune response	3	297	0.133914699420287	0.475643796095038	MS.gene31322(SIZ1);MS.gene38261(HSC80);MS.gene62227(BIK1)
GO:0050778	positive regulation of immune response	3	297	0.133914699420287	0.475643796095038	MS.gene31322(SIZ1);MS.gene38261(HSC80);MS.gene62227(BIK1)
GO:0006733	oxidoreduction coenzyme metabolic process	9	1374	0.135062278961584	0.475643796095038	MS.gene00866(VIT_05s0020g02800);MS.gene014321(GAPB);MS.gene029004(petC);MS.gene037356(At3g59040);MS.gene038660(PGRL1A);MS.gene04976(GSTF11);MS.gene70707(CP31A);MS.gene74184(At1g56190);MS.gene95249(CCD1)
GO:0044765	single-organism transport	74	15376	0.135462565170707	0.475643796095038	MS.gene002204(At2g37990);MS.gene004429(MNS3);MS.gene005434(ATHB-20);MS.gene007857(GIL1);MS.gene008000(CHX15);MS.gene008294(GLN1);MS.gene012910(NRAMP2);MS.gene01409(Os04g0679100);MS.gene014321(GAPB);MS.gene020651(At3g46100);MS.gene022829(HMA4);MS.gene024276(LIR1);MS.gene024790(TOL1);MS.gene025063(ACA8);MS.gene025894(MTB1);MS.gene02622(TOL3);MS.gene027054(ATPC);MS.gene027557(--);MS.gene029004(petC)…
GO:0006403	RNA localization	4	463	0.136557287724667	0.475643796095038	MS.gene002204(At2g37990);MS.gene060395(MTX1);MS.gene29719(At2g40430);MS.gene51941(APY2)
GO:0050657	nucleic acid transport	4	463	0.136557287724667	0.475643796095038	MS.gene002204(At2g37990);MS.gene060395(MTX1);MS.gene29719(At2g40430);MS.gene51941(APY2)
GO:0050658	RNA transport	4	463	0.136557287724667	0.475643796095038	MS.gene002204(At2g37990);MS.gene060395(MTX1);MS.gene29719(At2g40430);MS.gene51941(APY2)
GO:0051236	establishment of RNA localization	4	463	0.136557287724667	0.475643796095038	MS.gene002204(At2g37990);MS.gene060395(MTX1);MS.gene29719(At2g40430);MS.gene51941(APY2)
GO:0009161	ribonucleoside monophosphate metabolic process	3	301	0.137777487197886	0.478035749336923	MS.gene027054(ATPC);MS.gene043881(PUR7);MS.gene06042(VATE)
GO:0009081	branched-chain amino acid metabolic process	2	153	0.138559255024294	0.478035749336923	MS.gene047554(ALS);MS.gene50544(MCCA)
GO:0010218	response to far red light	1	35	0.138635003929913	0.478035749336923	MS.gene006397(ELIP1)
GO:1901293	nucleoside phosphate biosynthetic process	9	1387	0.140521356757952	0.482925062724827	MS.gene005202(--);MS.gene027054(ATPC);MS.gene043881(PUR7);MS.gene06042(VATE);MS.gene24237(dcaf13);MS.gene27262(dcaf13);MS.gene51874(impdh);MS.gene82426(ENP1);MSTRG.91169(RPL19A)
GO:0019336	phenol-containing compound catabolic process	1	36	0.14230072055596	0.485801466533756	MS.gene012777(GSTZ2)
GO:1901616	organic hydroxy compound catabolic process	1	36	0.14230072055596	0.485801466533756	MS.gene012777(GSTZ2)
GO:0048511	rhythmic process	5	647	0.143866098699169	0.486975261282265	MS.gene011742(HD6);MS.gene031982(ELF4);MS.gene056338(JMJ30);MS.gene063129(GATA5);MS.gene31948(MED16)
GO:0000398	mRNA splicing, via spliceosome	1	37	0.145950878502638	0.486975261282265	MS.gene021737(PTB)
GO:0000959	mitochondrial RNA metabolic process	1	37	0.145950878502638	0.486975261282265	MS.gene041615(MORF3)
GO:0044766	multi-organism transport	1	37	0.145950878502638	0.486975261282265	MS.gene64029(SYT2)
GO:0046794	transport of virus	1	37	0.145950878502638	0.486975261282265	MS.gene64029(SYT2)
GO:0072529	pyrimidine-containing compound catabolic process	1	37	0.145950878502638	0.486975261282265	MS.gene068028(PYD3)
GO:1902579	multi-organism localization	1	37	0.145950878502638	0.486975261282265	MS.gene64029(SYT2)
GO:1902578	single-organism localization	74	15469	0.147746376492507	0.49137585214121	MS.gene002204(At2g37990);MS.gene004429(MNS3);MS.gene005434(ATHB-20);MS.gene007857(GIL1);MS.gene008000(CHX15);MS.gene008294(GLN1);MS.gene012910(NRAMP2);MS.gene01409(Os04g0679100);MS.gene014321(GAPB);MS.gene020651(At3g46100);MS.gene022829(HMA4);MS.gene024276(LIR1);MS.gene024790(TOL1);MS.gene025063(ACA8);MS.gene025894(MTB1);MS.gene02622(TOL3);MS.gene027054(ATPC);MS.gene027557(--);MS.gene029004(petC)…
GO:0044763	single-organism cellular process	196	43622	0.151665716758681	0.502788919544053	MS.gene000463(PSAT1);MS.gene001050(OPR11);MS.gene002204(At2g37990);MS.gene003871(SKIP16);MS.gene004429(MNS3);MS.gene005202(--);MS.gene00534(--);MS.gene005496(GPAT2);MS.gene005813(OsI_35105);MS.gene006302(CYB561A);MS.gene006910(NAP1);MS.gene007608(RPL24);MS.gene007765(AGO5);MS.gene008000(CHX15);MS.gene008294(GLN1);MS.gene008458(VAL1);MS.gene00866(VIT_05s0020g02800);MS.gene010320(CLF);MS.gene011157…
GO:0051234	establishment of localization	92	19570	0.152173560053927	0.502855578255125	MS.gene002204(At2g37990);MS.gene004429(MNS3);MS.gene005434(ATHB-20);MS.gene007857(GIL1);MS.gene008000(CHX15);MS.gene008294(GLN1);MS.gene012910(NRAMP2);MS.gene013379(ABCF5);MS.gene01409(Os04g0679100);MS.gene014321(GAPB);MS.gene020329(PRA1F2);MS.gene020651(At3g46100);MS.gene022829(HMA4);MS.gene024276(LIR1);MS.gene024790(TOL1);MS.gene025063(ACA8);MS.gene025894(MTB1);MS.gene025968(ILA);MS.gene02622(T…
GO:0042548	regulation of photosynthesis, light reaction	1	39	0.153204781522211	0.503038629775157	MS.gene055700(DGD1)
GO:0043467	regulation of generation of precursor metabolites and energy	1	39	0.153204781522211	0.503038629775157	MS.gene055700(DGD1)
GO:0008380	RNA splicing	7	1035	0.155113606708869	0.503644005810926	MS.gene021737(PTB);MS.gene044073(KIN4A);MS.gene21708(Ppme1);MS.gene51874(impdh);MS.gene83189(C9orf85);MS.gene86528(IRE1B);MS.gene88922(--)
GO:0006461	protein complex assembly	17	3042	0.155966120512911	0.503644005810926	MS.gene011452(At4g22670);MS.gene012777(GSTZ2);MS.gene014321(GAPB);MS.gene027054(ATPC);MS.gene029004(petC);MS.gene038660(PGRL1A);MS.gene052358(NMT1);MS.gene28183(RPN5A);MS.gene37112(CDC27B);MS.gene38261(HSC80);MS.gene40359(PBA1);MS.gene58919(CUL1);MS.gene62903(SEC16B);MS.gene66256(SAT3);MS.gene69251(RPN8A);MS.gene73446(TATC);MS.gene79762(STR4)
GO:0009692	ethylene metabolic process	4	488	0.155982932376415	0.503644005810926	MS.gene008766(--);MS.gene05789(ACO1);MS.gene84662(LOX3.1);MSTRG.104906(LCB2a)
GO:0043449	cellular alkene metabolic process	4	488	0.155982932376415	0.503644005810926	MS.gene008766(--);MS.gene05789(ACO1);MS.gene84662(LOX3.1);MSTRG.104906(LCB2a)
GO:0045088	regulation of innate immune response	3	320	0.156622201315873	0.503644005810926	MS.gene31322(SIZ1);MS.gene38261(HSC80);MS.gene62227(BIK1)
GO:0050776	regulation of immune response	3	320	0.156622201315873	0.503644005810926	MS.gene31322(SIZ1);MS.gene38261(HSC80);MS.gene62227(BIK1)
GO:0010256	endomembrane system organization	1	40	0.156808657483324	0.503644005810926	MS.gene64029(SYT2)
GO:0043623	cellular protein complex assembly	15	2637	0.158528003304356	0.507585004368917	MS.gene012777(GSTZ2);MS.gene014321(GAPB);MS.gene027054(ATPC);MS.gene029004(petC);MS.gene038660(PGRL1A);MS.gene052358(NMT1);MS.gene28183(RPN5A);MS.gene37112(CDC27B);MS.gene38261(HSC80);MS.gene40359(PBA1);MS.gene58919(CUL1);MS.gene66256(SAT3);MS.gene69251(RPN8A);MS.gene73446(TATC);MS.gene79762(STR4)
GO:1900673	olefin metabolic process	4	493	0.159986703729193	0.508817220800735	MS.gene008766(--);MS.gene05789(ACO1);MS.gene84662(LOX3.1);MSTRG.104906(LCB2a)
GO:0097164	ammonium ion metabolic process	1	41	0.160397236543843	0.508817220800735	MSTRG.104906(LCB2a)
GO:0048588	developmental cell growth	8	1238	0.160793829635891	0.508817220800735	MS.gene006302(CYB561A);MS.gene023161(--);MS.gene033758(XTHB);MS.gene035992(NIA);MS.gene052744(GPAT6);MS.gene09179(--);MS.gene43141(CTL1);MSTRG.88570(XTH1)
GO:0006779	porphyrin-containing compound biosynthetic process	6	857	0.160886919477245	0.508817220800735	MS.gene014321(GAPB);MS.gene027054(ATPC);MS.gene055700(DGD1);MS.gene79762(STR4);MS.gene79905(AAE16);MS.gene95249(CCD1)
GO:0044712	single-organism catabolic process	10	1637	0.163485200645627	0.51545333903866	MS.gene012777(GSTZ2);MS.gene035992(NIA);MS.gene068028(PYD3);MS.gene28183(RPN5A);MS.gene40359(PBA1);MS.gene44305(GGAT2);MS.gene51149(At1g65240);MS.gene69251(RPN8A);MS.gene91511(At1g65240);MS.gene95249(CCD1)
GO:0033993	response to lipid	7	1055	0.165828654392707	0.516390181221088	MS.gene032149(FTA);MS.gene053010(MYB305);MS.gene071947(BAK1);MS.gene31322(SIZ1);MS.gene42076(CIPK18);MS.gene44622(SCPL25);MSTRG.86353(MYB305)
GO:0009826	unidimensional cell growth	5	683	0.168035815691295	0.516390181221088	MS.gene006302(CYB561A);MS.gene033758(XTHB);MS.gene052744(GPAT6);MS.gene43141(CTL1);MSTRG.88570(XTH1)
GO:0015031	protein transport	30	5851	0.168048451010147	0.516390181221088	MS.gene002204(At2g37990);MS.gene01409(Os04g0679100);MS.gene024790(TOL1);MS.gene025894(MTB1);MS.gene02622(TOL3);MS.gene027557(--);MS.gene029004(petC);MS.gene029335(At5g05010);MS.gene030544(TOL5);MS.gene04722(MIRO2);MS.gene052917(TOL3);MS.gene056288(PAT24);MS.gene060395(MTX1);MS.gene068093(At3g12390);MS.gene071947(BAK1);MS.gene07847(TIM23-2);MS.gene24136(HSP90);MS.gene29719(At2g40430);MS.gene35091(…
GO:0042451	purine nucleoside biosynthetic process	2	173	0.168097983111376	0.516390181221088	MS.gene027054(ATPC);MS.gene06042(VATE)
GO:0046129	purine ribonucleoside biosynthetic process	2	173	0.168097983111376	0.516390181221088	MS.gene027054(ATPC);MS.gene06042(VATE)
GO:0006644	phospholipid metabolic process	9	1452	0.169454968665291	0.516390181221088	MS.gene005496(GPAT2);MS.gene013380(--);MS.gene051691(--);MS.gene052744(GPAT6);MS.gene055700(DGD1);MS.gene71756(PSS1);MS.gene79905(AAE16);MS.gene87404(GGPS);MS.gene95249(CCD1)
GO:0033014	tetrapyrrole biosynthetic process	6	872	0.169947651337715	0.516390181221088	MS.gene014321(GAPB);MS.gene027054(ATPC);MS.gene055700(DGD1);MS.gene79762(STR4);MS.gene79905(AAE16);MS.gene95249(CCD1)
GO:0070271	protein complex biogenesis	17	3089	0.170502289432897	0.516390181221088	MS.gene011452(At4g22670);MS.gene012777(GSTZ2);MS.gene014321(GAPB);MS.gene027054(ATPC);MS.gene029004(petC);MS.gene038660(PGRL1A);MS.gene052358(NMT1);MS.gene28183(RPN5A);MS.gene37112(CDC27B);MS.gene38261(HSC80);MS.gene40359(PBA1);MS.gene58919(CUL1);MS.gene62903(SEC16B);MS.gene66256(SAT3);MS.gene69251(RPN8A);MS.gene73446(TATC);MS.gene79762(STR4)
GO:0031647	regulation of protein stability	1	44	0.171071838510201	0.516390181221088	MS.gene38261(HSC80)
GO:0044070	regulation of anion transport	1	44	0.171071838510201	0.516390181221088	MS.gene65252(PHOT1)
GO:0045935	positive regulation of nucleobase-containing compound metabolic process	1	44	0.171071838510201	0.516390181221088	MS.gene86528(IRE1B)
GO:0046486	glycerolipid metabolic process	8	1260	0.17174896935907	0.516390181221088	MS.gene005496(GPAT2);MS.gene013380(--);MS.gene051691(--);MS.gene052744(GPAT6);MS.gene055700(DGD1);MS.gene71756(PSS1);MS.gene79905(AAE16);MS.gene95249(CCD1)
GO:0044265	cellular macromolecule catabolic process	20	3725	0.172026727449346	0.516390181221088	MS.gene003159(VCS);MS.gene012777(GSTZ2);MS.gene013066(ULP2B);MS.gene014321(GAPB);MS.gene01970(VCS);MS.gene025968(ILA);MS.gene038660(PGRL1A);MS.gene052358(NMT1);MS.gene28183(RPN5A);MS.gene35561(PBE2);MS.gene37112(CDC27B);MS.gene40359(PBA1);MS.gene51149(At1g65240);MS.gene58919(CUL1);MS.gene64535(PRT6);MS.gene69251(RPN8A);MS.gene71844(RAD23C);MS.gene72914(BPM2);MS.gene95249(CCD1);MSTRG.91050(DPD1)
GO:0045184	establishment of protein localization	30	5869	0.172195321201189	0.516390181221088	MS.gene002204(At2g37990);MS.gene01409(Os04g0679100);MS.gene024790(TOL1);MS.gene025894(MTB1);MS.gene02622(TOL3);MS.gene027557(--);MS.gene029004(petC);MS.gene029335(At5g05010);MS.gene030544(TOL5);MS.gene04722(MIRO2);MS.gene052917(TOL3);MS.gene056288(PAT24);MS.gene060395(MTX1);MS.gene068093(At3g12390);MS.gene071947(BAK1);MS.gene07847(TIM23-2);MS.gene24136(HSP90);MS.gene29719(At2g40430);MS.gene35091(…
GO:0032535	regulation of cellular component size	4	508	0.172219149220556	0.516390181221088	MS.gene033758(XTHB);MS.gene052744(GPAT6);MS.gene43141(CTL1);MSTRG.88570(XTH1)
GO:0090066	regulation of anatomical structure size	4	508	0.172219149220556	0.516390181221088	MS.gene033758(XTHB);MS.gene052744(GPAT6);MS.gene43141(CTL1);MSTRG.88570(XTH1)
GO:0055114	oxidation-reduction process	7	1067	0.17241201279247	0.516390181221088	MS.gene014321(GAPB);MS.gene027054(ATPC);MS.gene029004(petC);MS.gene038660(PGRL1A);MS.gene20084(SDH2-2);MS.gene79762(STR4);MS.gene84662(LOX3.1)
GO:0009607	response to biotic stimulus	40	8057	0.173087157878087	0.516390181221088	MS.gene012910(NRAMP2);MS.gene014321(GAPB);MS.gene021099(At1g18250);MS.gene025063(ACA8);MS.gene025894(MTB1);MS.gene025968(ILA);MS.gene029004(petC);MS.gene035992(NIA);MS.gene037131(ERF017);MS.gene038660(PGRL1A);MS.gene048954(--);MS.gene04976(GSTF11);MS.gene06042(VATE);MS.gene071947(BAK1);MS.gene07904(GLP1);MS.gene21251(DTX48);MS.gene31322(SIZ1);MS.gene31948(MED16);MS.gene33101(MGD);MS.gene35091(PGI…
GO:1901575	organic substance catabolic process	30	5878	0.174289976457502	0.516390181221088	MS.gene003159(VCS);MS.gene012777(GSTZ2);MS.gene013066(ULP2B);MS.gene01397(ALN);MS.gene014321(GAPB);MS.gene015018(FTSH4);MS.gene019144(PAO2);MS.gene01970(VCS);MS.gene025968(ILA);MS.gene035992(NIA);MS.gene038660(PGRL1A);MS.gene052358(NMT1);MS.gene068028(PYD3);MS.gene28183(RPN5A);MS.gene35561(PBE2);MS.gene37112(CDC27B);MS.gene40359(PBA1);MS.gene43141(CTL1);MS.gene44305(GGAT2);MS.gene51149(At1g65240)…
GO:0061687	detoxification of inorganic compound	1	45	0.174599874794352	0.516390181221088	MS.gene022829(HMA4)
GO:0006732	coenzyme metabolic process	14	2479	0.175058369169466	0.516390181221088	MS.gene00866(VIT_05s0020g02800);MS.gene014321(GAPB);MS.gene020644(SPCC1235.04c);MS.gene027054(ATPC);MS.gene029004(petC);MS.gene037356(At3g59040);MS.gene038660(PGRL1A);MS.gene04976(GSTF11);MS.gene25967(PANK2);MS.gene40359(PBA1);MS.gene70707(CP31A);MS.gene74184(At1g56190);MS.gene79762(STR4);MS.gene95249(CCD1)
GO:0006629	lipid metabolic process	40	8072	0.176105810904523	0.516390181221088	MS.gene001050(OPR11);MS.gene005496(GPAT2);MS.gene011260(LOX1.4);MS.gene012777(GSTZ2);MS.gene013380(--);MS.gene014321(GAPB);MS.gene027054(ATPC);MS.gene033758(XTHB);MS.gene035992(NIA);MS.gene04976(GSTF11);MS.gene051228(LUT2);MS.gene051691(--);MS.gene052744(GPAT6);MS.gene055700(DGD1);MS.gene066580(GAE3);MS.gene069129(UGT709C2);MS.gene07774(OSCPSM);MS.gene07847(TIM23-2);MS.gene08990(ABA2);MS.gene2180…
GO:0070838	divalent metal ion transport	7	1076	0.177423141782656	0.516390181221088	MS.gene008294(GLN1);MS.gene025063(ACA8);MS.gene06042(VATE);MS.gene068093(At3g12390);MS.gene071185(MtrDRAFT_AC149210g4v1);MS.gene071930(CAP10A);MS.gene43141(CTL1)
GO:0072511	divalent inorganic cation transport	7	1076	0.177423141782656	0.516390181221088	MS.gene008294(GLN1);MS.gene025063(ACA8);MS.gene06042(VATE);MS.gene068093(At3g12390);MS.gene071185(MtrDRAFT_AC149210g4v1);MS.gene071930(CAP10A);MS.gene43141(CTL1)
GO:0016049	cell growth	13	2281	0.178058496578372	0.516390181221088	MS.gene006302(CYB561A);MS.gene006910(NAP1);MS.gene023161(--);MS.gene033758(XTHB);MS.gene035992(NIA);MS.gene052744(GPAT6);MS.gene056288(PAT24);MS.gene09179(--);MS.gene28183(RPN5A);MS.gene37112(CDC27B);MS.gene43141(CTL1);MS.gene69251(RPN8A);MSTRG.88570(XTH1)
GO:0034644	cellular response to UV	1	46	0.178112935232568	0.516390181221088	MS.gene006397(ELIP1)
GO:0009738	abscisic acid-activated signaling pathway	3	341	0.178307375862956	0.516390181221088	MS.gene032149(FTA);MS.gene31322(SIZ1);MS.gene42076(CIPK18)
GO:0071215	cellular response to abscisic acid stimulus	3	341	0.178307375862956	0.516390181221088	MS.gene032149(FTA);MS.gene31322(SIZ1);MS.gene42076(CIPK18)
GO:0097306	cellular response to alcohol	3	341	0.178307375862956	0.516390181221088	MS.gene032149(FTA);MS.gene31322(SIZ1);MS.gene42076(CIPK18)
GO:0048367	shoot system development	18	3326	0.179050134974529	0.517088765150531	MS.gene007608(RPL24);MS.gene007765(AGO5);MS.gene008458(VAL1);MS.gene010320(CLF);MS.gene031982(ELF4);MS.gene047599(CLF);MS.gene049847(ADT2);MS.gene049849(ADT2);MS.gene052358(NMT1);MS.gene052744(GPAT6);MS.gene053010(MYB305);MS.gene07132(LD);MS.gene31322(SIZ1);MS.gene38261(HSC80);MS.gene58919(CUL1);MS.gene69251(RPN8A);MS.gene93887(CEPR2);MSTRG.86353(MYB305)
GO:0034655	nucleobase-containing compound catabolic process	5	702	0.181395587977351	0.522399025711309	MS.gene003159(VCS);MS.gene013066(ULP2B);MS.gene01970(VCS);MS.gene72914(BPM2);MSTRG.91050(DPD1)
GO:0000902	cell morphogenesis	17	3130	0.183740721056473	0.526842242567876	MS.gene006302(CYB561A);MS.gene006910(NAP1);MS.gene025063(ACA8);MS.gene032149(FTA);MS.gene033758(XTHB);MS.gene04722(MIRO2);MS.gene052744(GPAT6);MS.gene056288(PAT24);MS.gene061759(--);MS.gene20706(At1g03010);MS.gene31948(MED16);MS.gene40930(PSL5);MS.gene43141(CTL1);MS.gene61768(PATROL1);MS.gene74235(CALS9);MS.gene97348(At1g43900);MSTRG.88570(XTH1)
GO:0016043	cellular component organization	91	19579	0.183960433874331	0.526842242567876	MS.gene00534(--);MS.gene006302(CYB561A);MS.gene006910(NAP1);MS.gene008000(CHX15);MS.gene008294(GLN1);MS.gene010320(CLF);MS.gene011157(DOF1.7);MS.gene011452(At4g22670);MS.gene011742(HD6);MS.gene012777(GSTZ2);MS.gene01409(Os04g0679100);MS.gene014321(GAPB);MS.gene014535(JAC1);MS.gene021099(At1g18250);MS.gene025063(ACA8);MS.gene025968(ILA);MS.gene027054(ATPC);MS.gene027557(--);MS.gene029004(petC);MS.…
GO:0009658	chloroplast organization	5	708	0.185694737731334	0.530335940723006	MS.gene014321(GAPB);MS.gene038660(PGRL1A);MS.gene65252(PHOT1);MS.gene73446(TATC);MS.gene79762(STR4)
GO:0006144	purine nucleobase metabolic process	1	49	0.188562894133551	0.534088856735416	MS.gene01397(ALN)
GO:0050684	regulation of mRNA processing	1	49	0.188562894133551	0.534088856735416	MS.gene021737(PTB)
GO:1903311	regulation of mRNA metabolic process	1	49	0.188562894133551	0.534088856735416	MS.gene021737(PTB)
GO:0006364	rRNA processing	2	187	0.189353810464726	0.534579840010689	MS.gene002204(At2g37990);MS.gene023804(PFC1)
GO:0034660	ncRNA metabolic process	12	2105	0.189798367617361	0.534579840010689	MS.gene002204(At2g37990);MS.gene014321(GAPB);MS.gene020651(At3g46100);MS.gene023804(PFC1);MS.gene027054(ATPC);MS.gene027557(--);MS.gene029004(petC);MS.gene037356(At3g59040);MS.gene038660(PGRL1A);MS.gene73446(TATC);MS.gene79762(STR4);MS.gene82886(THRRS)
GO:0009259	ribonucleotide metabolic process	4	530	0.190718262218598	0.534579840010689	MS.gene027054(ATPC);MS.gene043881(PUR7);MS.gene06042(VATE);MS.gene51874(impdh)
GO:0006059	hexitol metabolic process	1	50	0.192016682516058	0.534579840010689	MS.gene42076(CIPK18)
GO:0019401	alditol biosynthetic process	1	50	0.192016682516058	0.534579840010689	MS.gene42076(CIPK18)
GO:0019406	hexitol biosynthetic process	1	50	0.192016682516058	0.534579840010689	MS.gene42076(CIPK18)
GO:0019693	ribose phosphate metabolic process	4	532	0.192430603935747	0.534579840010689	MS.gene027054(ATPC);MS.gene043881(PUR7);MS.gene06042(VATE);MS.gene51874(impdh)
GO:0009648	photoperiodism	5	720	0.194402885275151	0.534579840010689	MS.gene00866(VIT_05s0020g02800);MS.gene011742(HD6);MS.gene031982(ELF4);MS.gene31948(MED16);MS.gene51149(At1g65240)
GO:0060560	developmental growth involved in morphogenesis	5	721	0.195134995295414	0.534579840010689	MS.gene006302(CYB561A);MS.gene033758(XTHB);MS.gene052744(GPAT6);MS.gene43141(CTL1);MSTRG.88570(XTH1)
GO:0006875	cellular metal ion homeostasis	2	191	0.195493473253244	0.534579840010689	MS.gene012910(NRAMP2);MS.gene061402(MTP11)
GO:0044767	single-organism developmental process	80	17153	0.195540520780085	0.534579840010689	MS.gene002204(At2g37990);MS.gene003159(VCS);MS.gene004429(MNS3);MS.gene006302(CYB561A);MS.gene006397(ELIP1);MS.gene006910(NAP1);MS.gene007608(RPL24);MS.gene007765(AGO5);MS.gene008458(VAL1);MS.gene010320(CLF);MS.gene014321(GAPB);MS.gene01970(VCS);MS.gene020651(At3g46100);MS.gene023161(--);MS.gene025063(ACA8);MS.gene027054(ATPC);MS.gene031982(ELF4);MS.gene032149(FTA);MS.gene033758(XTHB);MS.gene0359…
GO:0042044	fluid transport	7	1108	0.195729257850987	0.534579840010689	MS.gene008294(GLN1);MS.gene037356(At3g59040);MS.gene06042(VATE);MS.gene24136(HSP90);MS.gene40359(PBA1);MS.gene43141(CTL1);MS.gene44305(GGAT2)
GO:0009057	macromolecule catabolic process	23	4449	0.196051718115317	0.534579840010689	MS.gene003159(VCS);MS.gene012777(GSTZ2);MS.gene013066(ULP2B);MS.gene014321(GAPB);MS.gene015018(FTSH4);MS.gene01970(VCS);MS.gene025968(ILA);MS.gene038660(PGRL1A);MS.gene052358(NMT1);MS.gene28183(RPN5A);MS.gene35561(PBE2);MS.gene37112(CDC27B);MS.gene40359(PBA1);MS.gene43141(CTL1);MS.gene51149(At1g65240);MS.gene58919(CUL1);MS.gene63188(AT59);MS.gene64535(PRT6);MS.gene69251(RPN8A);MS.gene71844(RAD23C…
GO:0043401	steroid hormone mediated signaling pathway	2	192	0.197032336764366	0.534579840010689	MS.gene071947(BAK1);MS.gene44622(SCPL25)
GO:0048545	response to steroid hormone	2	192	0.197032336764366	0.534579840010689	MS.gene071947(BAK1);MS.gene44622(SCPL25)
GO:0071383	cellular response to steroid hormone stimulus	2	192	0.197032336764366	0.534579840010689	MS.gene071947(BAK1);MS.gene44622(SCPL25)
GO:0090567	reproductive shoot system development	14	2540	0.197683025323985	0.534772632682589	MS.gene007608(RPL24);MS.gene007765(AGO5);MS.gene010320(CLF);MS.gene031982(ELF4);MS.gene047599(CLF);MS.gene049847(ADT2);MS.gene049849(ADT2);MS.gene052744(GPAT6);MS.gene053010(MYB305);MS.gene07132(LD);MS.gene31322(SIZ1);MS.gene38261(HSC80);MS.gene93887(CEPR2);MSTRG.86353(MYB305)
GO:0000154	rRNA modification	1	52	0.19888033681808	0.534772632682589	MS.gene023804(PFC1)
GO:0006573	valine metabolic process	1	52	0.19888033681808	0.534772632682589	MS.gene047554(ALS)
GO:0006066	alcohol metabolic process	9	1515	0.199925401737316	0.534772632682589	MS.gene013380(--);MS.gene061402(MTP11);MS.gene08990(ABA2);MS.gene42076(CIPK18);MS.gene44305(GGAT2);MS.gene61001(ITPK5);MS.gene62236(ITPK4);MS.gene71651(--);MSTRG.104906(LCB2a)
GO:0006405	RNA export from nucleus	3	363	0.201837619015053	0.534772632682589	MS.gene002204(At2g37990);MS.gene060395(MTX1);MS.gene29719(At2g40430)
GO:0051168	nuclear export	3	363	0.201837619015053	0.534772632682589	MS.gene002204(At2g37990);MS.gene060395(MTX1);MS.gene29719(At2g40430)
GO:0006073	cellular glucan metabolic process	14	2551	0.201902822694475	0.534772632682589	MS.gene027054(ATPC);MS.gene03323(FBPban1);MS.gene038660(PGRL1A);MS.gene04976(GSTF11);MS.gene061056(At5g05600);MS.gene40930(PSL5);MS.gene43141(CTL1);MS.gene45443(NHL1);MS.gene70707(CP31A);MS.gene73446(TATC);MS.gene74184(At1g56190);MS.gene74235(CALS9);MS.gene75658(AKHSDH2);MS.gene79905(AAE16)
GO:0019319	hexose biosynthetic process	1	53	0.20229032662096	0.534772632682589	MS.gene07904(GLP1)
GO:0035434	copper ion transmembrane transport	1	53	0.20229032662096	0.534772632682589	MS.gene022829(HMA4)
GO:0042353	fucose biosynthetic process	1	53	0.20229032662096	0.534772632682589	MS.gene07904(GLP1)
GO:0030003	cellular cation homeostasis	3	365	0.20401245752651	0.537945891841002	MS.gene012910(NRAMP2);MS.gene025063(ACA8);MS.gene061402(MTP11)
GO:0009566	fertilization	2	197	0.204748307009548	0.53822868374526	MS.gene025063(ACA8);MS.gene73446(TATC)
GO:0006020	inositol metabolic process	1	54	0.205685840344939	0.53822868374526	MS.gene61001(ITPK5)
GO:0031112	positive regulation of microtubule polymerization or depolymerization	1	54	0.205685840344939	0.53822868374526	MS.gene88594(MAP65-6)
GO:0006721	terpenoid metabolic process	11	1938	0.206609545494782	0.539277066848407	MS.gene051228(LUT2);MS.gene055700(DGD1);MS.gene069129(UGT709C2);MS.gene07774(OSCPSM);MS.gene07847(TIM23-2);MS.gene08990(ABA2);MS.gene79905(AAE16);MS.gene87404(GGPS);MS.gene95249(CCD1);MS.gene99538(CYP76B6);MSTRG.2489(OSCPSM)
GO:0040011	locomotion	2	200	0.209393783482924	0.540115228634575	MS.gene31322(SIZ1);MS.gene64029(SYT2)
GO:0070085	glycosylation	5	741	0.209974736627342	0.540115228634575	MS.gene004429(MNS3);MS.gene25967(PANK2);MS.gene55844(STY13);MS.gene86528(IRE1B);MS.gene99312(--)
GO:1901576	organic substance biosynthetic process	114	25037	0.210198565921464	0.540115228634575	MS.gene001050(OPR11);MS.gene004429(MNS3);MS.gene005202(--);MS.gene006302(CYB561A);MS.gene006397(ELIP1);MS.gene006910(NAP1);MS.gene007765(AGO5);MS.gene008458(VAL1);MS.gene010320(CLF);MS.gene011157(DOF1.7);MS.gene011260(LOX1.4);MS.gene013380(--);MS.gene01409(Os04g0679100);MS.gene014098(TFIIB1);MS.gene014321(GAPB);MS.gene017490(lhca3);MS.gene019144(PAO2);MS.gene020644(SPCC1235.04c);MS.gene020651(At3…
GO:0006900	membrane budding	1	56	0.212433684456403	0.540115228634575	MS.gene071959(At1g03050)
GO:0006901	vesicle coating	1	56	0.212433684456403	0.540115228634575	MS.gene071959(At1g03050)
GO:0044000	movement in host	1	56	0.212433684456403	0.540115228634575	MS.gene64029(SYT2)
GO:0051644	plastid localization	1	56	0.212433684456403	0.540115228634575	MS.gene65252(PHOT1)
GO:0051814	movement in other organism involved in symbiotic interaction	1	56	0.212433684456403	0.540115228634575	MS.gene64029(SYT2)
GO:0052126	movement in host environment	1	56	0.212433684456403	0.540115228634575	MS.gene64029(SYT2)
GO:0052192	movement in environment of other organism involved in symbiotic interaction	1	56	0.212433684456403	0.540115228634575	MS.gene64029(SYT2)
GO:0051186	cofactor metabolic process	18	3429	0.21288369937262	0.540115228634575	MS.gene006397(ELIP1);MS.gene00866(VIT_05s0020g02800);MS.gene014321(GAPB);MS.gene020644(SPCC1235.04c);MS.gene027054(ATPC);MS.gene029004(petC);MS.gene037356(At3g59040);MS.gene038660(PGRL1A);MS.gene04976(GSTF11);MS.gene055700(DGD1);MS.gene25967(PANK2);MS.gene40359(PBA1);MS.gene70707(CP31A);MS.gene74184(At1g56190);MS.gene79762(STR4);MS.gene79905(AAE16);MS.gene91282(--);MS.gene95249(CCD1)
GO:0034622	cellular macromolecular complex assembly	15	2792	0.213508907707329	0.540115228634575	MS.gene012777(GSTZ2);MS.gene014321(GAPB);MS.gene027054(ATPC);MS.gene029004(petC);MS.gene038660(PGRL1A);MS.gene052358(NMT1);MS.gene28183(RPN5A);MS.gene37112(CDC27B);MS.gene38261(HSC80);MS.gene40359(PBA1);MS.gene58919(CUL1);MS.gene66256(SAT3);MS.gene69251(RPN8A);MS.gene73446(TATC);MS.gene79762(STR4)
GO:0048316	seed development	5	746	0.213741041011549	0.540115228634575	MS.gene008458(VAL1);MS.gene04722(MIRO2);MS.gene32361(FIE2);MS.gene58919(CUL1);MS.gene69251(RPN8A)
GO:0016098	monoterpenoid metabolic process	2	204	0.215604130480821	0.542623187522378	MS.gene069129(UGT709C2);MS.gene99538(CYP76B6)
GO:0010109	regulation of photosynthesis	1	57	0.215786136648084	0.542623187522378	MS.gene055700(DGD1)
GO:0009056	catabolic process	31	6272	0.217461936123069	0.545506705943756	MS.gene003159(VCS);MS.gene012777(GSTZ2);MS.gene013066(ULP2B);MS.gene01397(ALN);MS.gene014321(GAPB);MS.gene015018(FTSH4);MS.gene019144(PAO2);MS.gene01970(VCS);MS.gene025968(ILA);MS.gene035992(NIA);MS.gene038660(PGRL1A);MS.gene052358(NMT1);MS.gene068028(PYD3);MS.gene28183(RPN5A);MS.gene35561(PBE2);MS.gene37112(CDC27B);MS.gene40359(PBA1);MS.gene43141(CTL1);MS.gene44305(GGAT2);MS.gene51149(At1g65240)…
GO:0045926	negative regulation of growth	1	58	0.219124356371435	0.546842544663448	MS.gene26923(DA1)
GO:0010154	fruit development	5	754	0.219811450171173	0.546842544663448	MS.gene008458(VAL1);MS.gene04722(MIRO2);MS.gene32361(FIE2);MS.gene58919(CUL1);MS.gene69251(RPN8A)
GO:0002239	response to oomycetes	1	59	0.222448403887536	0.546842544663448	MS.gene071947(BAK1)
GO:0006549	isoleucine metabolic process	1	59	0.222448403887536	0.546842544663448	MS.gene047554(ALS)
GO:0006914	autophagy	1	59	0.222448403887536	0.546842544663448	MS.gene86528(IRE1B)
GO:0051188	cofactor biosynthetic process	8	1355	0.222618151947828	0.546842544663448	MS.gene014321(GAPB);MS.gene020644(SPCC1235.04c);MS.gene027054(ATPC);MS.gene055700(DGD1);MS.gene25967(PANK2);MS.gene79762(STR4);MS.gene79905(AAE16);MS.gene95249(CCD1)
GO:0051704	multi-organism process	43	8959	0.223144362839076	0.546842544663448	MS.gene00446(PAB2);MS.gene010320(CLF);MS.gene012910(NRAMP2);MS.gene014321(GAPB);MS.gene025063(ACA8);MS.gene025894(MTB1);MS.gene025968(ILA);MS.gene029004(petC);MS.gene035992(NIA);MS.gene037131(ERF017);MS.gene038660(PGRL1A);MS.gene044062(PAB2);MS.gene047599(CLF);MS.gene048954(--);MS.gene04976(GSTF11);MS.gene055700(DGD1);MS.gene06042(VATE);MS.gene071947(BAK1);MS.gene07904(GLP1);MS.gene21251(DTX48);M…
GO:0006812	cation transport	26	5200	0.224531048131306	0.546842544663448	MS.gene005434(ATHB-20);MS.gene008000(CHX15);MS.gene008294(GLN1);MS.gene012910(NRAMP2);MS.gene020651(At3g46100);MS.gene022829(HMA4);MS.gene024276(LIR1);MS.gene025063(ACA8);MS.gene029004(petC);MS.gene030759(HIPP23);MS.gene033708(LIR1);MS.gene04976(GSTF11);MS.gene06042(VATE);MS.gene061402(MTP11);MS.gene068093(At3g12390);MS.gene071185(MtrDRAFT_AC149210g4v1);MS.gene071930(CAP10A);MS.gene07847(TIM23-2)…
GO:0002831	regulation of response to biotic stimulus	2	210	0.224949897527502	0.546842544663448	MS.gene31322(SIZ1);MS.gene31948(MED16)
GO:0006665	sphingolipid metabolic process	2	210	0.224949897527502	0.546842544663448	MS.gene56215(CERK);MSTRG.104906(LCB2a)
GO:0044264	cellular polysaccharide metabolic process	14	2610	0.22522233206602	0.546842544663448	MS.gene027054(ATPC);MS.gene03323(FBPban1);MS.gene038660(PGRL1A);MS.gene04976(GSTF11);MS.gene061056(At5g05600);MS.gene40930(PSL5);MS.gene43141(CTL1);MS.gene45443(NHL1);MS.gene70707(CP31A);MS.gene73446(TATC);MS.gene74184(At1g56190);MS.gene74235(CALS9);MS.gene75658(AKHSDH2);MS.gene79905(AAE16)
GO:0006643	membrane lipid metabolic process	5	762	0.225934377456222	0.546842544663448	MS.gene055700(DGD1);MS.gene066580(GAE3);MS.gene33101(MGD);MS.gene56215(CERK);MSTRG.104906(LCB2a)
GO:0006807	nitrogen compound metabolic process	109	23999	0.226864569549969	0.546842544663448	MS.gene000463(PSAT1);MS.gene002204(At2g37990);MS.gene003159(VCS);MS.gene004300(At4g18820);MS.gene005202(--);MS.gene006302(CYB561A);MS.gene006397(ELIP1);MS.gene006910(NAP1);MS.gene007608(RPL24);MS.gene007765(AGO5);MS.gene008294(GLN1);MS.gene008458(VAL1);MS.gene00866(VIT_05s0020g02800);MS.gene010320(CLF);MS.gene011157(DOF1.7);MS.gene011742(HD6);MS.gene012777(GSTZ2);MS.gene013066(ULP2B);MS.gene01397…
GO:0009124	nucleoside monophosphate biosynthetic process	3	386	0.227154055507942	0.546842544663448	MS.gene027054(ATPC);MS.gene043881(PUR7);MS.gene06042(VATE)
GO:1901615	organic hydroxy compound metabolic process	17	3257	0.227828681825445	0.546842544663448	MS.gene003871(SKIP16);MS.gene012777(GSTZ2);MS.gene013380(--);MS.gene029004(petC);MS.gene061402(MTP11);MS.gene08990(ABA2);MS.gene42076(CIPK18);MS.gene44305(GGAT2);MS.gene57864(RCA1);MS.gene61001(ITPK5);MS.gene62236(ITPK4);MS.gene70707(CP31A);MS.gene71651(--);MS.gene74184(At1g56190);MS.gene79762(STR4);MS.gene81744(At2g16710);MSTRG.104906(LCB2a)
GO:0009639	response to red or far red light	12	2194	0.227894027684974	0.546842544663448	MS.gene002204(At2g37990);MS.gene006397(ELIP1);MS.gene014321(GAPB);MS.gene031982(ELF4);MS.gene038660(PGRL1A);MS.gene04722(MIRO2);MS.gene08990(ABA2);MS.gene28183(RPN5A);MS.gene57864(RCA1);MS.gene65252(PHOT1);MS.gene79762(STR4);MSTRG.104906(LCB2a)
GO:0009201	ribonucleoside triphosphate biosynthetic process	2	212	0.228072060334901	0.546842544663448	MS.gene027054(ATPC);MS.gene06042(VATE)
GO:0042278	purine nucleoside metabolic process	2	212	0.228072060334901	0.546842544663448	MS.gene027054(ATPC);MS.gene06042(VATE)
GO:0046128	purine ribonucleoside metabolic process	2	212	0.228072060334901	0.546842544663448	MS.gene027054(ATPC);MS.gene06042(VATE)
GO:0006541	glutamine metabolic process	1	62	0.232336111992572	0.555773854905666	MS.gene008294(GLN1)
GO:0009199	ribonucleoside triphosphate metabolic process	2	217	0.235889923248346	0.557727812946073	MS.gene027054(ATPC);MS.gene06042(VATE)
GO:0048869	cellular developmental process	29	5901	0.236186572726631	0.557727812946073	MS.gene006302(CYB561A);MS.gene006910(NAP1);MS.gene010320(CLF);MS.gene023161(--);MS.gene025063(ACA8);MS.gene027054(ATPC);MS.gene032149(FTA);MS.gene033758(XTHB);MS.gene035992(NIA);MS.gene04722(MIRO2);MS.gene047599(CLF);MS.gene052744(GPAT6);MS.gene056288(PAT24);MS.gene061759(--);MS.gene07132(LD);MS.gene071947(BAK1);MS.gene09179(--);MS.gene20706(At1g03010);MS.gene31948(MED16);MS.gene37112(CDC27B);MS.…
GO:0009123	nucleoside monophosphate metabolic process	3	396	0.238345608975162	0.557727812946073	MS.gene027054(ATPC);MS.gene043881(PUR7);MS.gene06042(VATE)
GO:0006004	fucose metabolic process	1	64	0.238858149744357	0.557727812946073	MS.gene07904(GLP1)
GO:0008300	isoprenoid catabolic process	1	64	0.238858149744357	0.557727812946073	MS.gene95249(CCD1)
GO:0016050	vesicle organization	1	64	0.238858149744357	0.557727812946073	MS.gene071959(At1g03050)
GO:0016115	terpenoid catabolic process	1	64	0.238858149744357	0.557727812946073	MS.gene95249(CCD1)
GO:0042752	regulation of circadian rhythm	1	64	0.238858149744357	0.557727812946073	MS.gene031982(ELF4)
GO:0052646	alditol phosphate metabolic process	1	64	0.238858149744357	0.557727812946073	MS.gene71756(PSS1)
GO:0042254	ribosome biogenesis	2	219	0.239021337985135	0.557727812946073	MS.gene002204(At2g37990);MS.gene023804(PFC1)
GO:0007154	cell communication	54	11506	0.23910348527853	0.557727812946073	MS.gene007608(RPL24);MS.gene01397(ALN);MS.gene017148(At1g07650);MS.gene020651(At3g46100);MS.gene023161(--);MS.gene025894(MTB1);MS.gene029004(petC);MS.gene031982(ELF4);MS.gene032149(FTA);MS.gene033132(BHLH062);MS.gene035578(CIPK6);MS.gene037131(ERF017);MS.gene04722(MIRO2);MS.gene048954(--);MS.gene050199(ERF106);MS.gene052358(NMT1);MS.gene053010(MYB305);MS.gene055700(DGD1);MS.gene063386(NAC021);MS.…
GO:0043207	response to external biotic stimulus	38	7916	0.240299285481596	0.559251835962811	MS.gene012910(NRAMP2);MS.gene014321(GAPB);MS.gene021099(At1g18250);MS.gene025063(ACA8);MS.gene025894(MTB1);MS.gene025968(ILA);MS.gene029004(petC);MS.gene035992(NIA);MS.gene037131(ERF017);MS.gene038660(PGRL1A);MS.gene048954(--);MS.gene04976(GSTF11);MS.gene06042(VATE);MS.gene071947(BAK1);MS.gene07904(GLP1);MS.gene21251(DTX48);MS.gene33101(MGD);MS.gene35091(PGIP1);MS.gene38261(HSC80);MS.gene38811(CM…
GO:0065003	macromolecular complex assembly	17	3299	0.243349066286484	0.564668752757131	MS.gene011452(At4g22670);MS.gene012777(GSTZ2);MS.gene014321(GAPB);MS.gene027054(ATPC);MS.gene029004(petC);MS.gene038660(PGRL1A);MS.gene052358(NMT1);MS.gene28183(RPN5A);MS.gene37112(CDC27B);MS.gene38261(HSC80);MS.gene40359(PBA1);MS.gene58919(CUL1);MS.gene62903(SEC16B);MS.gene66256(SAT3);MS.gene69251(RPN8A);MS.gene73446(TATC);MS.gene79762(STR4)
GO:0010118	stomatal movement	2	222	0.243722206573155	0.564668752757131	MS.gene38261(HSC80);MS.gene74060(HSP70-4)
GO:0006749	glutathione metabolic process	1	66	0.245324923459227	0.567107614543639	MS.gene44305(GGAT2)
GO:0006464	cellular protein modification process	70	15182	0.247628793620609	0.571152765599213	MS.gene002204(At2g37990);MS.gene003871(SKIP16);MS.gene004429(MNS3);MS.gene010320(CLF);MS.gene011742(HD6);MS.gene013090(RGTA1);MS.gene013992(DUSP12);MS.gene01409(Os04g0679100);MS.gene014321(GAPB);MS.gene015584(Kdm5a);MS.gene017148(At1g07650);MS.gene017490(lhca3);MS.gene027054(ATPC);MS.gene028590(RKS1);MS.gene029335(At5g05010);MS.gene032149(FTA);MS.gene035578(CIPK6);MS.gene038660(PGRL1A);MS.gene043…
GO:0006308	DNA catabolic process	1	67	0.248537732404216	0.571936294129139	MSTRG.91050(DPD1)
GO:0009142	nucleoside triphosphate biosynthetic process	2	226	0.249995673032562	0.571936294129139	MS.gene027054(ATPC);MS.gene06042(VATE)
GO:0009737	response to abscisic acid	3	407	0.250761672048433	0.571936294129139	MS.gene032149(FTA);MS.gene31322(SIZ1);MS.gene42076(CIPK18)
GO:0005975	carbohydrate metabolic process	41	8631	0.250781630920775	0.571936294129139	MS.gene004429(MNS3);MS.gene006302(CYB561A);MS.gene014321(GAPB);MS.gene015584(Kdm5a);MS.gene025968(ILA);MS.gene027054(ATPC);MS.gene03323(FBPban1);MS.gene033758(XTHB);MS.gene036906(PGM1);MS.gene038660(PGRL1A);MS.gene04976(GSTF11);MS.gene052744(GPAT6);MS.gene061056(At5g05600);MS.gene07904(GLP1);MS.gene24136(HSP90);MS.gene25967(PANK2);MS.gene27538(PGM1);MS.gene27540(PGM1);MS.gene28183(RPN5A);MS.gene2…
GO:0006511	ubiquitin-dependent protein catabolic process	6	995	0.251225135506859	0.571936294129139	MS.gene012777(GSTZ2);MS.gene28183(RPN5A);MS.gene37112(CDC27B);MS.gene40359(PBA1);MS.gene69251(RPN8A);MS.gene71844(RAD23C)
GO:0006401	RNA catabolic process	4	598	0.25129693621775	0.571936294129139	MS.gene003159(VCS);MS.gene013066(ULP2B);MS.gene01970(VCS);MS.gene72914(BPM2)
GO:0097305	response to alcohol	3	414	0.258712313530786	0.582497117915859	MS.gene032149(FTA);MS.gene31322(SIZ1);MS.gene42076(CIPK18)
GO:0019538	protein metabolic process	103	22819	0.258805823344868	0.582497117915859	MS.gene002204(At2g37990);MS.gene003871(SKIP16);MS.gene004429(MNS3);MS.gene00463(RD21A);MS.gene007723(SCPL48);MS.gene007765(AGO5);MS.gene010320(CLF);MS.gene011452(At4g22670);MS.gene011742(HD6);MS.gene012777(GSTZ2);MS.gene013066(ULP2B);MS.gene013090(RGTA1);MS.gene013992(DUSP12);MS.gene01409(Os04g0679100);MS.gene014098(TFIIB1);MS.gene014321(GAPB);MS.gene015018(FTSH4);MS.gene015584(Kdm5a);MS.gene0171…
GO:0009790	embryo development	5	804	0.258848760362998	0.582497117915859	MS.gene008458(VAL1);MS.gene04722(MIRO2);MS.gene071947(BAK1);MS.gene58919(CUL1);MS.gene69251(RPN8A)
GO:0051179	localization	93	20520	0.259690353200936	0.582497117915859	MS.gene002204(At2g37990);MS.gene004429(MNS3);MS.gene005434(ATHB-20);MS.gene007857(GIL1);MS.gene008000(CHX15);MS.gene008294(GLN1);MS.gene012910(NRAMP2);MS.gene013379(ABCF5);MS.gene01409(Os04g0679100);MS.gene014321(GAPB);MS.gene020329(PRA1F2);MS.gene020651(At3g46100);MS.gene022829(HMA4);MS.gene024276(LIR1);MS.gene024790(TOL1);MS.gene025063(ACA8);MS.gene025894(MTB1);MS.gene025968(ILA);MS.gene02622(T…
GO:0072527	pyrimidine-containing compound metabolic process	6	1007	0.259700021547796	0.582497117915859	MS.gene005202(--);MS.gene068028(PYD3);MS.gene24237(dcaf13);MS.gene27262(dcaf13);MS.gene82426(ENP1);MSTRG.91169(RPL19A)
GO:0007059	chromosome segregation	6	1009	0.261119944044506	0.582497117915859	MS.gene016056(PDS5);MS.gene036083(SMC1);MS.gene049193(clptm1);MS.gene071947(BAK1);MS.gene58919(CUL1);MS.gene64653(NRPC1)
GO:0009637	response to blue light	1	71	0.261253132798185	0.582497117915859	MS.gene006397(ELIP1)
GO:0044262	cellular carbohydrate metabolic process	16	3131	0.262111276578523	0.582497117915859	MS.gene027054(ATPC);MS.gene03323(FBPban1);MS.gene038660(PGRL1A);MS.gene04976(GSTF11);MS.gene061056(At5g05600);MS.gene40930(PSL5);MS.gene42076(CIPK18);MS.gene43141(CTL1);MS.gene45443(NHL1);MS.gene61001(ITPK5);MS.gene70707(CP31A);MS.gene73446(TATC);MS.gene74184(At1g56190);MS.gene74235(CALS9);MS.gene75658(AKHSDH2);MS.gene79905(AAE16)
GO:0036211	protein modification process	70	15260	0.262373828498416	0.582497117915859	MS.gene002204(At2g37990);MS.gene003871(SKIP16);MS.gene004429(MNS3);MS.gene010320(CLF);MS.gene011742(HD6);MS.gene013090(RGTA1);MS.gene013992(DUSP12);MS.gene01409(Os04g0679100);MS.gene014321(GAPB);MS.gene015584(Kdm5a);MS.gene017148(At1g07650);MS.gene017490(lhca3);MS.gene027054(ATPC);MS.gene028590(RKS1);MS.gene029335(At5g05010);MS.gene032149(FTA);MS.gene035578(CIPK6);MS.gene038660(PGRL1A);MS.gene043…
GO:0006816	calcium ion transport	2	234	0.262554490300313	0.582497117915859	MS.gene025063(ACA8);MS.gene068093(At3g12390)
GO:0002832	negative regulation of response to biotic stimulus	1	72	0.264398311045726	0.582497117915859	MS.gene31322(SIZ1)
GO:0016119	carotene metabolic process	1	72	0.264398311045726	0.582497117915859	MS.gene95249(CCD1)
GO:0031110	regulation of microtubule polymerization or depolymerization	1	72	0.264398311045726	0.582497117915859	MS.gene88594(MAP65-6)
GO:0046364	monosaccharide biosynthetic process	1	72	0.264398311045726	0.582497117915859	MS.gene07904(GLP1)
GO:0006595	polyamine metabolic process	3	419	0.264411882817286	0.582497117915859	MS.gene008294(GLN1);MS.gene019144(PAO2);MS.gene46358(NPF7.3)
GO:0051707	response to other organism	37	7797	0.266690522857332	0.586264241078699	MS.gene012910(NRAMP2);MS.gene014321(GAPB);MS.gene025063(ACA8);MS.gene025894(MTB1);MS.gene025968(ILA);MS.gene029004(petC);MS.gene035992(NIA);MS.gene037131(ERF017);MS.gene038660(PGRL1A);MS.gene048954(--);MS.gene04976(GSTF11);MS.gene06042(VATE);MS.gene071947(BAK1);MS.gene07904(GLP1);MS.gene21251(DTX48);MS.gene33101(MGD);MS.gene35091(PGIP1);MS.gene38261(HSC80);MS.gene38811(CML35);MS.gene40930(PSL5);M…
GO:0006551	leucine metabolic process	1	73	0.267530134503736	0.586858656751812	MS.gene50544(MCCA)
GO:0006811	ion transport	38	8033	0.269615068195818	0.589129692867013	MS.gene004429(MNS3);MS.gene005434(ATHB-20);MS.gene008000(CHX15);MS.gene008294(GLN1);MS.gene012910(NRAMP2);MS.gene01409(Os04g0679100);MS.gene014321(GAPB);MS.gene020651(At3g46100);MS.gene022829(HMA4);MS.gene024276(LIR1);MS.gene025063(ACA8);MS.gene029004(petC);MS.gene030759(HIPP23);MS.gene033708(LIR1);MS.gene04976(GSTF11);MS.gene06042(VATE);MS.gene061402(MTP11);MS.gene068093(At3g12390);MS.gene071185…
GO:1902582	single-organism intracellular transport	25	5129	0.269708259004103	0.589129692867013	MS.gene002204(At2g37990);MS.gene024790(TOL1);MS.gene025894(MTB1);MS.gene02622(TOL3);MS.gene027557(--);MS.gene029004(petC);MS.gene029335(At5g05010);MS.gene04722(MIRO2);MS.gene052917(TOL3);MS.gene056288(PAT24);MS.gene060395(MTX1);MS.gene071947(BAK1);MS.gene07847(TIM23-2);MS.gene35091(PGIP1);MS.gene37303(FREE1);MS.gene51149(At1g65240);MS.gene51874(impdh);MS.gene57864(RCA1);MS.gene62227(BIK1);MS.gene…
GO:0051649	establishment of localization in cell	31	6470	0.271296247362476	0.591345520149497	MS.gene002204(At2g37990);MS.gene004429(MNS3);MS.gene01409(Os04g0679100);MS.gene024790(TOL1);MS.gene025894(MTB1);MS.gene02622(TOL3);MS.gene027557(--);MS.gene029004(petC);MS.gene029335(At5g05010);MS.gene04722(MIRO2);MS.gene052917(TOL3);MS.gene056288(PAT24);MS.gene060395(MTX1);MS.gene068093(At3g12390);MS.gene071947(BAK1);MS.gene07847(TIM23-2);MS.gene29719(At2g40430);MS.gene35091(PGIP1);MS.gene37303(…
GO:0009625	response to insect	2	241	0.273546583129628	0.594992673431744	MS.gene037131(ERF017);MS.gene62227(BIK1)
GO:0040007	growth	17	3380	0.274435611112985	0.5956697159105	MS.gene006302(CYB561A);MS.gene006910(NAP1);MS.gene023161(--);MS.gene033758(XTHB);MS.gene035992(NIA);MS.gene052744(GPAT6);MS.gene056288(PAT24);MS.gene071947(BAK1);MS.gene09179(--);MS.gene26923(DA1);MS.gene28183(RPN5A);MS.gene31322(SIZ1);MS.gene37112(CDC27B);MS.gene43141(CTL1);MS.gene69251(RPN8A);MS.gene70835(--);MSTRG.88570(XTH1)
GO:0051726	regulation of cell cycle	6	1029	0.275428206653896	0.596286535541661	MS.gene011157(DOF1.7);MS.gene37112(CDC27B);MS.gene44531(CYCD3-3);MS.gene58919(CUL1);MS.gene64653(NRPC1);MS.gene69251(RPN8A)
GO:0009867	jasmonic acid mediated signaling pathway	1	76	0.276846040493246	0.596286535541661	MS.gene31948(MED16)
GO:0071395	cellular response to jasmonic acid stimulus	1	76	0.276846040493246	0.596286535541661	MS.gene31948(MED16)
GO:0071840	cellular component organization or biogenesis	94	20852	0.277229934983523	0.596286535541661	MS.gene002204(At2g37990);MS.gene00534(--);MS.gene006302(CYB561A);MS.gene006910(NAP1);MS.gene007608(RPL24);MS.gene008000(CHX15);MS.gene008294(GLN1);MS.gene010320(CLF);MS.gene011157(DOF1.7);MS.gene011452(At4g22670);MS.gene011742(HD6);MS.gene012777(GSTZ2);MS.gene01409(Os04g0679100);MS.gene014321(GAPB);MS.gene014535(JAC1);MS.gene021099(At1g18250);MS.gene023804(PFC1);MS.gene025063(ACA8);MS.gene025968(…
GO:0006576	cellular biogenic amine metabolic process	5	828	0.278147795283534	0.596286535541661	MS.gene008294(GLN1);MS.gene019144(PAO2);MS.gene04976(GSTF11);MS.gene46358(NPF7.3);MS.gene66256(SAT3)
GO:0006206	pyrimidine nucleobase metabolic process	1	77	0.279925007955542	0.596286535541661	MS.gene068028(PYD3)
GO:0007186	G-protein coupled receptor signaling pathway	1	77	0.279925007955542	0.596286535541661	MS.gene56215(CERK)
GO:0032886	regulation of microtubule-based process	1	77	0.279925007955542	0.596286535541661	MS.gene88594(MAP65-6)
GO:0070507	regulation of microtubule cytoskeleton organization	1	77	0.279925007955542	0.596286535541661	MS.gene88594(MAP65-6)
GO:0032989	cellular component morphogenesis	18	3619	0.282111748467801	0.597967837051408	MS.gene006302(CYB561A);MS.gene006910(NAP1);MS.gene025063(ACA8);MS.gene032149(FTA);MS.gene033758(XTHB);MS.gene04722(MIRO2);MS.gene052744(GPAT6);MS.gene056288(PAT24);MS.gene061759(--);MS.gene20706(At1g03010);MS.gene31948(MED16);MS.gene40930(PSL5);MS.gene43141(CTL1);MS.gene61768(PATROL1);MS.gene70835(--);MS.gene74235(CALS9);MS.gene97348(At1g43900);MSTRG.88570(XTH1)
GO:0007165	signal transduction	44	9438	0.282410986396156	0.597967837051408	MS.gene007608(RPL24);MS.gene017148(At1g07650);MS.gene023161(--);MS.gene025894(MTB1);MS.gene029004(petC);MS.gene031982(ELF4);MS.gene032149(FTA);MS.gene035578(CIPK6);MS.gene037131(ERF017);MS.gene04722(MIRO2);MS.gene048954(--);MS.gene050199(ERF106);MS.gene052358(NMT1);MS.gene053010(MYB305);MS.gene063386(NAC021);MS.gene064341(ERF3);MS.gene071947(BAK1);MS.gene072318(SAP13);MS.gene08990(ABA2);MS.gene09…
GO:0006518	peptide metabolic process	9	1670	0.283186208792768	0.597967837051408	MS.gene007765(AGO5);MS.gene014098(TFIIB1);MS.gene020651(At3g46100);MS.gene023641(HBS1L);MS.gene42546(TFIIB1);MS.gene44305(GGAT2);MS.gene59207(SPAC56F8.03);MS.gene82886(THRRS);MSTRG.71432(--)
GO:0023052	signaling	44	9446	0.284365637340711	0.597967837051408	MS.gene007608(RPL24);MS.gene017148(At1g07650);MS.gene023161(--);MS.gene025894(MTB1);MS.gene029004(petC);MS.gene031982(ELF4);MS.gene032149(FTA);MS.gene035578(CIPK6);MS.gene037131(ERF017);MS.gene04722(MIRO2);MS.gene048954(--);MS.gene050199(ERF106);MS.gene052358(NMT1);MS.gene053010(MYB305);MS.gene063386(NAC021);MS.gene064341(ERF3);MS.gene071947(BAK1);MS.gene072318(SAP13);MS.gene08990(ABA2);MS.gene09…
GO:0044700	single organism signaling	44	9446	0.284365637340711	0.597967837051408	MS.gene007608(RPL24);MS.gene017148(At1g07650);MS.gene023161(--);MS.gene025894(MTB1);MS.gene029004(petC);MS.gene031982(ELF4);MS.gene032149(FTA);MS.gene035578(CIPK6);MS.gene037131(ERF017);MS.gene04722(MIRO2);MS.gene048954(--);MS.gene050199(ERF106);MS.gene052358(NMT1);MS.gene053010(MYB305);MS.gene063386(NAC021);MS.gene064341(ERF3);MS.gene071947(BAK1);MS.gene072318(SAP13);MS.gene08990(ABA2);MS.gene09…
GO:0000469	cleavage involved in rRNA processing	1	79	0.286043775065243	0.597967837051408	MS.gene002204(At2g37990)
GO:0009141	nucleoside triphosphate metabolic process	2	249	0.286099649581148	0.597967837051408	MS.gene027054(ATPC);MS.gene06042(VATE)
GO:0002682	regulation of immune system process	3	438	0.28619625631759	0.597967837051408	MS.gene31322(SIZ1);MS.gene38261(HSC80);MS.gene62227(BIK1)
GO:0010817	regulation of hormone levels	8	1464	0.28677211496058	0.597967837051408	MS.gene033730(CHS);MS.gene033758(XTHB);MS.gene035578(CIPK6);MS.gene04976(GSTF11);MS.gene052744(GPAT6);MS.gene43141(CTL1);MS.gene66256(SAT3);MSTRG.88570(XTH1)
GO:0016482	cytoplasmic transport	10	1890	0.286785393733572	0.597967837051408	MS.gene002204(At2g37990);MS.gene004429(MNS3);MS.gene01409(Os04g0679100);MS.gene056288(PAT24);MS.gene060395(MTX1);MS.gene07847(TIM23-2);MS.gene29719(At2g40430);MS.gene51149(At1g65240);MS.gene58919(CUL1);MS.gene91511(At1g65240)
GO:0099402	plant organ development	17	3412	0.287094160369008	0.597967837051408	MS.gene006910(NAP1);MS.gene007765(AGO5);MS.gene020651(At3g46100);MS.gene027054(ATPC);MS.gene049847(ADT2);MS.gene049849(ADT2);MS.gene053010(MYB305);MS.gene063386(NAC021);MS.gene27934(SRK2A);MS.gene31948(MED16);MS.gene38261(HSC80);MS.gene43141(CTL1);MS.gene55844(STY13);MS.gene58919(CUL1);MS.gene69251(RPN8A);MS.gene93887(CEPR2);MSTRG.86353(MYB305)
GO:0051173	positive regulation of nitrogen compound metabolic process	1	80	0.289083685219455	0.600219283659208	MS.gene86528(IRE1B)
GO:0033554	cellular response to stress	24	4968	0.289607201816386	0.600219283659208	MS.gene011742(HD6);MS.gene01397(ALN);MS.gene020651(At3g46100);MS.gene033132(BHLH062);MS.gene036083(SMC1);MS.gene051217(HSP70);MS.gene055700(DGD1);MS.gene06396(At5g09300);MS.gene066580(GAE3);MS.gene24136(HSP90);MS.gene27934(SRK2A);MS.gene31322(SIZ1);MS.gene32806(HSF30);MS.gene33101(MGD);MS.gene46358(NPF7.3);MS.gene51149(At1g65240);MS.gene61422(MBF1C);MS.gene64653(NRPC1);MS.gene66256(SAT3);MS.gene7…
GO:0019318	hexose metabolic process	11	2111	0.289921632650131	0.600219283659208	MS.gene014321(GAPB);MS.gene025968(ILA);MS.gene036906(PGM1);MS.gene04976(GSTF11);MS.gene07904(GLP1);MS.gene24136(HSP90);MS.gene27538(PGM1);MS.gene27540(PGM1);MS.gene28183(RPN5A);MS.gene70835(--);MS.gene74060(HSP70-4)
GO:0044242	cellular lipid catabolic process	7	1259	0.290528018641798	0.600269313065518	MS.gene012777(GSTZ2);MS.gene28183(RPN5A);MS.gene40359(PBA1);MS.gene51149(At1g65240);MS.gene69251(RPN8A);MS.gene91511(At1g65240);MS.gene95249(CCD1)
GO:0009312	oligosaccharide biosynthetic process	1	81	0.292110686388984	0.601129975383318	MS.gene42076(CIPK18)
GO:0009753	response to jasmonic acid	1	81	0.292110686388984	0.601129975383318	MS.gene31948(MED16)
GO:0044248	cellular catabolic process	26	5434	0.296046448189041	0.607094100969653	MS.gene003159(VCS);MS.gene012777(GSTZ2);MS.gene013066(ULP2B);MS.gene01397(ALN);MS.gene014321(GAPB);MS.gene01970(VCS);MS.gene025968(ILA);MS.gene038660(PGRL1A);MS.gene052358(NMT1);MS.gene068028(PYD3);MS.gene28183(RPN5A);MS.gene35561(PBE2);MS.gene37112(CDC27B);MS.gene40359(PBA1);MS.gene44305(GGAT2);MS.gene51149(At1g65240);MS.gene55844(STY13);MS.gene58919(CUL1);MS.gene64535(PRT6);MS.gene69251(RPN8A);…
GO:0043412	macromolecule modification	77	17040	0.296186549745621	0.607094100969653	MS.gene002204(At2g37990);MS.gene003871(SKIP16);MS.gene004429(MNS3);MS.gene007608(RPL24);MS.gene010320(CLF);MS.gene011742(HD6);MS.gene013090(RGTA1);MS.gene013992(DUSP12);MS.gene01409(Os04g0679100);MS.gene014321(GAPB);MS.gene015584(Kdm5a);MS.gene017148(At1g07650);MS.gene017490(lhca3);MS.gene023804(PFC1);MS.gene027054(ATPC);MS.gene028590(RKS1);MS.gene029335(At5g05010);MS.gene032149(FTA);MS.gene03507…
GO:0030258	lipid modification	1	83	0.298126180229819	0.609857325033619	MS.gene33101(MGD)
GO:0000041	transition metal ion transport	5	854	0.299367477098502	0.611183898789219	MS.gene012910(NRAMP2);MS.gene022829(HMA4);MS.gene061402(MTP11);MS.gene27934(SRK2A);MS.gene46358(NPF7.3)
GO:0006221	pyrimidine nucleotide biosynthetic process	5	856	0.301011045634411	0.612115163804887	MS.gene005202(--);MS.gene24237(dcaf13);MS.gene27262(dcaf13);MS.gene82426(ENP1);MSTRG.91169(RPL19A)
GO:0043248	proteasome assembly	5	856	0.301011045634411	0.612115163804887	MS.gene012777(GSTZ2);MS.gene052358(NMT1);MS.gene28183(RPN5A);MS.gene40359(PBA1);MS.gene69251(RPN8A)
GO:0008654	phospholipid biosynthetic process	3	452	0.302339589058426	0.613606528187475	MS.gene013380(--);MS.gene051691(--);MS.gene87404(GGPS)
GO:0001510	RNA methylation	1	85	0.304090691195994	0.614665484769349	MS.gene023804(PFC1)
GO:0006074	(1->3)-beta-D-glucan metabolic process	1	85	0.304090691195994	0.614665484769349	MS.gene74235(CALS9)
GO:0090501	RNA phosphodiester bond hydrolysis	3	454	0.304649915341549	0.614665484769349	MS.gene002204(At2g37990);MS.gene025034(EMB8);MS.gene86528(IRE1B)
GO:0048513	animal organ development	15	3017	0.305733653229464	0.615486281529631	MS.gene003159(VCS);MS.gene010320(CLF);MS.gene01970(VCS);MS.gene027054(ATPC);MS.gene047599(CLF);MS.gene063386(NAC021);MS.gene074393(--);MS.gene21251(DTX48);MS.gene21807(OPR2);MS.gene25913(--);MS.gene27934(SRK2A);MS.gene37112(CDC27B);MS.gene57864(RCA1);MS.gene69251(RPN8A);MS.gene70586(--)
GO:0043603	cellular amide metabolic process	10	1926	0.30625069100359	0.615486281529631	MS.gene007765(AGO5);MS.gene01397(ALN);MS.gene014098(TFIIB1);MS.gene020651(At3g46100);MS.gene023641(HBS1L);MS.gene42546(TFIIB1);MS.gene44305(GGAT2);MS.gene59207(SPAC56F8.03);MS.gene82886(THRRS);MSTRG.71432(--)
GO:0009163	nucleoside biosynthetic process	2	263	0.30800501658229	0.616608101157944	MS.gene027054(ATPC);MS.gene06042(VATE)
GO:0042455	ribonucleoside biosynthetic process	2	263	0.30800501658229	0.616608101157944	MS.gene027054(ATPC);MS.gene06042(VATE)
GO:0006026	aminoglycan catabolic process	1	87	0.310004650231999	0.619408516258122	MS.gene43141(CTL1)
GO:0044106	cellular amine metabolic process	5	869	0.311727660610555	0.621646456652771	MS.gene008294(GLN1);MS.gene019144(PAO2);MS.gene04976(GSTF11);MS.gene46358(NPF7.3);MS.gene66256(SAT3)
GO:0010212	response to ionizing radiation	3	461	0.312741445207904	0.622464150597198	MS.gene011742(HD6);MS.gene049193(clptm1);MS.gene64653(NRPC1)
GO:0046907	intracellular transport	30	6392	0.314635885369956	0.624836447800388	MS.gene002204(At2g37990);MS.gene004429(MNS3);MS.gene01409(Os04g0679100);MS.gene024790(TOL1);MS.gene025894(MTB1);MS.gene02622(TOL3);MS.gene027557(--);MS.gene029004(petC);MS.gene029335(At5g05010);MS.gene04722(MIRO2);MS.gene052917(TOL3);MS.gene056288(PAT24);MS.gene060395(MTX1);MS.gene068093(At3g12390);MS.gene071947(BAK1);MS.gene07847(TIM23-2);MS.gene29719(At2g40430);MS.gene35091(PGIP1);MS.gene37303(…
GO:0030522	intracellular receptor signaling pathway	1	89	0.315868484649377	0.624836447800388	MS.gene65252(PHOT1)
GO:0006605	protein targeting	21	4375	0.316252717283126	0.624836447800388	MS.gene002204(At2g37990);MS.gene024790(TOL1);MS.gene025894(MTB1);MS.gene027557(--);MS.gene029004(petC);MS.gene04722(MIRO2);MS.gene056288(PAT24);MS.gene060395(MTX1);MS.gene071947(BAK1);MS.gene07847(TIM23-2);MS.gene35091(PGIP1);MS.gene51149(At1g65240);MS.gene51874(impdh);MS.gene57864(RCA1);MS.gene62227(BIK1);MS.gene64029(SYT2);MS.gene66256(SAT3);MS.gene73446(TATC);MS.gene74985(VAMP727);MS.gene79762…
GO:0006720	isoprenoid metabolic process	11	2164	0.317235411402937	0.624836447800388	MS.gene051228(LUT2);MS.gene055700(DGD1);MS.gene069129(UGT709C2);MS.gene07774(OSCPSM);MS.gene07847(TIM23-2);MS.gene08990(ABA2);MS.gene79905(AAE16);MS.gene87404(GGPS);MS.gene95249(CCD1);MS.gene99538(CYP76B6);MSTRG.2489(OSCPSM)
GO:0031399	regulation of protein modification process	7	1300	0.31799721209319	0.624836447800388	MS.gene014321(GAPB);MS.gene027054(ATPC);MS.gene038660(PGRL1A);MS.gene071930(CAP10A);MS.gene55844(STY13);MS.gene73446(TATC);MS.gene79762(STR4)
GO:0006220	pyrimidine nucleotide metabolic process	5	877	0.318348489236133	0.624836447800388	MS.gene005202(--);MS.gene24237(dcaf13);MS.gene27262(dcaf13);MS.gene82426(ENP1);MSTRG.91169(RPL19A)
GO:0007275	multicellular organism development	62	13701	0.318408445201704	0.624836447800388	MS.gene002204(At2g37990);MS.gene003159(VCS);MS.gene006397(ELIP1);MS.gene006910(NAP1);MS.gene007608(RPL24);MS.gene007765(AGO5);MS.gene008458(VAL1);MS.gene010320(CLF);MS.gene014321(GAPB);MS.gene01970(VCS);MS.gene020651(At3g46100);MS.gene025063(ACA8);MS.gene027054(ATPC);MS.gene031982(ELF4);MS.gene033758(XTHB);MS.gene037131(ERF017);MS.gene044073(KIN4A);MS.gene04722(MIRO2);MS.gene047599(CLF);MS.gene04…
GO:0009926	auxin polar transport	1	90	0.318781737675077	0.624836447800388	MS.gene035578(CIPK6)
GO:0006818	hydrogen transport	5	881	0.321665465281041	0.628134051742699	MS.gene008000(CHX15);MS.gene027054(ATPC);MS.gene029004(petC);MS.gene06042(VATE);MS.gene061402(MTP11)
GO:0006825	copper ion transport	1	91	0.32168261815727	0.628134051742699	MS.gene022829(HMA4)
GO:1902580	single-organism cellular localization	5	884	0.324155843408271	0.630582080284237	MS.gene056288(PAT24);MS.gene07847(TIM23-2);MS.gene51149(At1g65240);MS.gene73446(TATC);MS.gene91511(At1g65240)
GO:0031109	microtubule polymerization or depolymerization	1	92	0.324571178501691	0.630582080284237	MS.gene88594(MAP65-6)
GO:0051716	cellular response to stimulus	66	14661	0.327187963100979	0.630582080284237	MS.gene006397(ELIP1);MS.gene007608(RPL24);MS.gene011742(HD6);MS.gene01397(ALN);MS.gene017148(At1g07650);MS.gene020651(At3g46100);MS.gene023161(--);MS.gene025894(MTB1);MS.gene029004(petC);MS.gene031982(ELF4);MS.gene032149(FTA);MS.gene033132(BHLH062);MS.gene035578(CIPK6);MS.gene036083(SMC1);MS.gene037131(ERF017);MS.gene04722(MIRO2);MS.gene048954(--);MS.gene050199(ERF106);MS.gene051217(HSP70);MS.gen…
GO:0044257	cellular protein catabolic process	15	3067	0.327701816160003	0.630582080284237	MS.gene012777(GSTZ2);MS.gene014321(GAPB);MS.gene025968(ILA);MS.gene038660(PGRL1A);MS.gene052358(NMT1);MS.gene28183(RPN5A);MS.gene35561(PBE2);MS.gene37112(CDC27B);MS.gene40359(PBA1);MS.gene51149(At1g65240);MS.gene58919(CUL1);MS.gene64535(PRT6);MS.gene69251(RPN8A);MS.gene71844(RAD23C);MS.gene95249(CCD1)
GO:0008104	protein localization	32	6889	0.328157576514875	0.630582080284237	MS.gene002204(At2g37990);MS.gene01409(Os04g0679100);MS.gene024790(TOL1);MS.gene025894(MTB1);MS.gene02622(TOL3);MS.gene027557(--);MS.gene029004(petC);MS.gene029335(At5g05010);MS.gene030544(TOL5);MS.gene04722(MIRO2);MS.gene052917(TOL3);MS.gene056288(PAT24);MS.gene057260(At3g49470);MS.gene060395(MTX1);MS.gene068093(At3g12390);MS.gene071947(BAK1);MS.gene07847(TIM23-2);MS.gene24136(HSP90);MS.gene29719…
GO:0019953	sexual reproduction	2	276	0.328226110925883	0.630582080284237	MS.gene025063(ACA8);MS.gene73446(TATC)
GO:0007568	aging	5	891	0.329974852307421	0.630582080284237	MS.gene074393(--);MS.gene21807(OPR2);MS.gene25913(--);MS.gene57864(RCA1);MS.gene70586(--)
GO:0072528	pyrimidine-containing compound biosynthetic process	5	891	0.329974852307421	0.630582080284237	MS.gene005202(--);MS.gene24237(dcaf13);MS.gene27262(dcaf13);MS.gene82426(ENP1);MSTRG.91169(RPL19A)
GO:0006796	phosphate-containing compound metabolic process	66	14675	0.330203940192999	0.630582080284237	MS.gene002591(MDIS2);MS.gene005202(--);MS.gene005284(PPC6-7);MS.gene005496(GPAT2);MS.gene005813(OsI_35105);MS.gene00866(VIT_05s0020g02800);MS.gene011742(HD6);MS.gene011756(CYP81E8);MS.gene013380(--);MS.gene013992(DUSP12);MS.gene014321(GAPB);MS.gene017148(At1g07650);MS.gene027054(ATPC);MS.gene028590(RKS1);MS.gene029004(petC);MS.gene03323(FBPban1);MS.gene035578(CIPK6);MS.gene037356(At3g59040);MS.ge…
GO:0009873	ethylene-activated signaling pathway	1	94	0.330311547294209	0.630582080284237	MS.gene064341(ERF3)
GO:0016099	monoterpenoid biosynthetic process	1	94	0.330311547294209	0.630582080284237	MS.gene069129(UGT709C2)
GO:0071369	cellular response to ethylene stimulus	1	94	0.330311547294209	0.630582080284237	MS.gene064341(ERF3)
GO:0044267	cellular protein metabolic process	90	20223	0.33131263408776	0.630582080284237	MS.gene002204(At2g37990);MS.gene003871(SKIP16);MS.gene004429(MNS3);MS.gene007765(AGO5);MS.gene010320(CLF);MS.gene011452(At4g22670);MS.gene011742(HD6);MS.gene012777(GSTZ2);MS.gene013090(RGTA1);MS.gene013992(DUSP12);MS.gene01409(Os04g0679100);MS.gene014098(TFIIB1);MS.gene014321(GAPB);MS.gene015584(Kdm5a);MS.gene017148(At1g07650);MS.gene017490(lhca3);MS.gene020651(At3g46100);MS.gene023641(HBS1L);MS.…
GO:0019748	secondary metabolic process	16	3298	0.331499017957378	0.630582080284237	MS.gene012777(GSTZ2);MS.gene019144(PAO2);MS.gene020644(SPCC1235.04c);MS.gene043881(PUR7);MS.gene04976(GSTF11);MS.gene28183(RPN5A);MS.gene32806(HSF30);MS.gene40359(PBA1);MS.gene43141(CTL1);MS.gene60166(XTH7);MS.gene66256(SAT3);MS.gene69251(RPN8A);MS.gene74184(At1g56190);MS.gene75658(AKHSDH2);MS.gene87404(GGPS);MS.gene90839(DHAR1)
GO:0016104	triterpenoid biosynthetic process	2	279	0.332870957055449	0.631278869293066	MS.gene07774(OSCPSM);MSTRG.2489(OSCPSM)
GO:0006566	threonine metabolic process	1	95	0.333163459450614	0.631278869293066	MS.gene75658(AKHSDH2)
GO:0009058	biosynthetic process	119	26982	0.335927557913086	0.631278869293066	MS.gene001050(OPR11);MS.gene004429(MNS3);MS.gene005202(--);MS.gene006302(CYB561A);MS.gene006397(ELIP1);MS.gene006910(NAP1);MS.gene007765(AGO5);MS.gene008458(VAL1);MS.gene010320(CLF);MS.gene011157(DOF1.7);MS.gene011260(LOX1.4);MS.gene013380(--);MS.gene01409(Os04g0679100);MS.gene014098(TFIIB1);MS.gene014321(GAPB);MS.gene017490(lhca3);MS.gene019144(PAO2);MS.gene020644(SPCC1235.04c);MS.gene020651(At3…
GO:0006996	organelle organization	53	11712	0.335955790023755	0.631278869293066	MS.gene00534(--);MS.gene006910(NAP1);MS.gene008294(GLN1);MS.gene010320(CLF);MS.gene011742(HD6);MS.gene01409(Os04g0679100);MS.gene014321(GAPB);MS.gene014535(JAC1);MS.gene025968(ILA);MS.gene027054(ATPC);MS.gene027557(--);MS.gene029004(petC);MS.gene036083(SMC1);MS.gene037356(At3g59040);MS.gene038660(PGRL1A);MS.gene04722(MIRO2);MS.gene047599(CLF);MS.gene049193(clptm1);MS.gene057705(GRP-2);MS.gene0604…
GO:0002218	activation of innate immune response	2	281	0.33596242551174	0.631278869293066	MS.gene31322(SIZ1);MS.gene38261(HSC80)
GO:0002253	activation of immune response	2	281	0.33596242551174	0.631278869293066	MS.gene31322(SIZ1);MS.gene38261(HSC80)
GO:0030163	protein catabolic process	15	3086	0.33615140566624	0.631278869293066	MS.gene012777(GSTZ2);MS.gene014321(GAPB);MS.gene025968(ILA);MS.gene038660(PGRL1A);MS.gene052358(NMT1);MS.gene28183(RPN5A);MS.gene35561(PBE2);MS.gene37112(CDC27B);MS.gene40359(PBA1);MS.gene51149(At1g65240);MS.gene58919(CUL1);MS.gene64535(PRT6);MS.gene69251(RPN8A);MS.gene71844(RAD23C);MS.gene95249(CCD1)
GO:0072594	establishment of protein localization to organelle	4	693	0.341050155912439	0.634421853767719	MS.gene056288(PAT24);MS.gene07847(TIM23-2);MS.gene51149(At1g65240);MS.gene91511(At1g65240)
GO:0006022	aminoglycan metabolic process	1	98	0.341646724619811	0.634421853767719	MS.gene43141(CTL1)
GO:0006109	regulation of carbohydrate metabolic process	1	98	0.341646724619811	0.634421853767719	MS.gene43141(CTL1)
GO:0016054	organic acid catabolic process	7	1335	0.34179453701634	0.634421853767719	MS.gene012777(GSTZ2);MS.gene28183(RPN5A);MS.gene40359(PBA1);MS.gene44305(GGAT2);MS.gene51149(At1g65240);MS.gene69251(RPN8A);MS.gene91511(At1g65240)
GO:0046395	carboxylic acid catabolic process	7	1335	0.34179453701634	0.634421853767719	MS.gene012777(GSTZ2);MS.gene28183(RPN5A);MS.gene40359(PBA1);MS.gene44305(GGAT2);MS.gene51149(At1g65240);MS.gene69251(RPN8A);MS.gene91511(At1g65240)
GO:0009787	regulation of abscisic acid-activated signaling pathway	2	285	0.342132444902863	0.634421853767719	MS.gene032149(FTA);MS.gene42076(CIPK18)
GO:1901419	regulation of response to alcohol	2	285	0.342132444902863	0.634421853767719	MS.gene032149(FTA);MS.gene42076(CIPK18)
GO:0034728	nucleosome organization	2	286	0.343672149738468	0.63613283012632	MS.gene071185(MtrDRAFT_AC149210g4v1);MS.gene49336(At2g30620)
GO:0051495	positive regulation of cytoskeleton organization	1	99	0.344450492881715	0.636430928604029	MS.gene88594(MAP65-6)
GO:0048589	developmental growth	8	1558	0.345386381264589	0.636889263331018	MS.gene006302(CYB561A);MS.gene023161(--);MS.gene033758(XTHB);MS.gene035992(NIA);MS.gene052744(GPAT6);MS.gene09179(--);MS.gene43141(CTL1);MSTRG.88570(XTH1)
GO:0071229	cellular response to acid chemical	13	2666	0.347829228480715	0.636889263331018	MS.gene029004(petC);MS.gene032149(FTA);MS.gene048954(--);MS.gene053010(MYB305);MS.gene31322(SIZ1);MS.gene31948(MED16);MS.gene35091(PGIP1);MS.gene42076(CIPK18);MS.gene44305(GGAT2);MS.gene57864(RCA1);MS.gene76899(--);MS.gene79762(STR4);MSTRG.86353(MYB305)
GO:0009608	response to symbiont	2	289	0.348284252690823	0.636889263331018	MS.gene035992(NIA);MS.gene90839(DHAR1)
GO:0098660	inorganic ion transmembrane transport	2	289	0.348284252690823	0.636889263331018	MS.gene022829(HMA4);MS.gene06042(VATE)
GO:0098662	inorganic cation transmembrane transport	2	289	0.348284252690823	0.636889263331018	MS.gene022829(HMA4);MS.gene06042(VATE)
GO:0006006	glucose metabolic process	9	1782	0.348404989833845	0.636889263331018	MS.gene025968(ILA);MS.gene036906(PGM1);MS.gene04976(GSTF11);MS.gene24136(HSP90);MS.gene27538(PGM1);MS.gene27540(PGM1);MS.gene28183(RPN5A);MS.gene70835(--);MS.gene74060(HSP70-4)
GO:0006188	IMP biosynthetic process	1	101	0.350022353501187	0.637584887738028	MS.gene043881(PUR7)
GO:0046040	IMP metabolic process	1	101	0.350022353501187	0.637584887738028	MS.gene043881(PUR7)
GO:0006412	translation	8	1568	0.351733122510703	0.638117637686838	MS.gene007765(AGO5);MS.gene014098(TFIIB1);MS.gene020651(At3g46100);MS.gene023641(HBS1L);MS.gene42546(TFIIB1);MS.gene59207(SPAC56F8.03);MS.gene82886(THRRS);MSTRG.71432(--)
GO:0048468	cell development	16	3346	0.352264051864839	0.638117637686838	MS.gene006302(CYB561A);MS.gene006910(NAP1);MS.gene023161(--);MS.gene025063(ACA8);MS.gene033758(XTHB);MS.gene035992(NIA);MS.gene04722(MIRO2);MS.gene052744(GPAT6);MS.gene061759(--);MS.gene09179(--);MS.gene20706(At1g03010);MS.gene31948(MED16);MS.gene43141(CTL1);MS.gene61768(PATROL1);MS.gene97348(At1g43900);MSTRG.88570(XTH1)
GO:0032446	protein modification by small protein conjugation	13	2676	0.352686920594471	0.638117637686838	MS.gene003871(SKIP16);MS.gene04722(MIRO2);MS.gene051217(HSP70);MS.gene067300(PUB44);MS.gene20706(At1g03010);MS.gene37112(CDC27B);MS.gene41031(PUB22);MS.gene58919(CUL1);MS.gene64535(PRT6);MS.gene64653(NRPC1);MS.gene72914(BPM2);MS.gene74060(HSP70-4);MS.gene86230(At1g67900)
GO:0010016	shoot system morphogenesis	1	102	0.352790546538795	0.638117637686838	MS.gene052358(NMT1)
GO:0048518	positive regulation of biological process	13	2681	0.355120383644969	0.640762737316907	MS.gene012910(NRAMP2);MS.gene027054(ATPC);MS.gene037356(At3g59040);MS.gene038660(PGRL1A);MS.gene061056(At5g05600);MS.gene31322(SIZ1);MS.gene31948(MED16);MS.gene38261(HSC80);MS.gene55844(STY13);MS.gene62227(BIK1);MS.gene75658(AKHSDH2);MS.gene86528(IRE1B);MS.gene88594(MAP65-6)
GO:0044282	small molecule catabolic process	7	1355	0.35549591245904	0.640762737316907	MS.gene012777(GSTZ2);MS.gene28183(RPN5A);MS.gene40359(PBA1);MS.gene44305(GGAT2);MS.gene51149(At1g65240);MS.gene69251(RPN8A);MS.gene91511(At1g65240)
GO:0019932	second-messenger-mediated signaling	3	500	0.357822394990682	0.641317276267867	MS.gene035578(CIPK6);MS.gene052358(NMT1);MS.gene38261(HSC80)
GO:0022622	root system development	8	1578	0.358094267100469	0.641317276267867	MS.gene006910(NAP1);MS.gene020651(At3g46100);MS.gene027054(ATPC);MS.gene063386(NAC021);MS.gene27934(SRK2A);MS.gene31948(MED16);MS.gene43141(CTL1);MS.gene55844(STY13)
GO:0048364	root development	8	1578	0.358094267100469	0.641317276267867	MS.gene006910(NAP1);MS.gene020651(At3g46100);MS.gene027054(ATPC);MS.gene063386(NAC021);MS.gene27934(SRK2A);MS.gene31948(MED16);MS.gene43141(CTL1);MS.gene55844(STY13)
GO:0098754	detoxification	1	104	0.358291708176811	0.641317276267867	MS.gene022829(HMA4)
GO:0070647	protein modification by small protein conjugation or removal	15	3138	0.359515541877941	0.642392588693514	MS.gene002204(At2g37990);MS.gene003871(SKIP16);MS.gene04722(MIRO2);MS.gene051217(HSP70);MS.gene067300(PUB44);MS.gene20706(At1g03010);MS.gene28183(RPN5A);MS.gene37112(CDC27B);MS.gene41031(PUB22);MS.gene58919(CUL1);MS.gene64535(PRT6);MS.gene64653(NRPC1);MS.gene72914(BPM2);MS.gene74060(HSP70-4);MS.gene86230(At1g67900)
GO:0005996	monosaccharide metabolic process	12	2477	0.364745066265763	0.650168835096371	MS.gene014321(GAPB);MS.gene025968(ILA);MS.gene036906(PGM1);MS.gene04976(GSTF11);MS.gene07904(GLP1);MS.gene24136(HSP90);MS.gene27538(PGM1);MS.gene27540(PGM1);MS.gene28183(RPN5A);MS.gene51941(APY2);MS.gene70835(--);MS.gene74060(HSP70-4)
GO:0008272	sulfate transport	1	107	0.36645613353805	0.650168835096371	MSTRG.60178(SULTR3;3)
GO:0072348	sulfur compound transport	1	107	0.36645613353805	0.650168835096371	MSTRG.60178(SULTR3;3)
GO:0010565	regulation of cellular ketone metabolic process	2	301	0.366619157370077	0.650168835096371	MS.gene31322(SIZ1);MS.gene43141(CTL1)
GO:0043043	peptide biosynthetic process	8	1592	0.367020622721715	0.650168835096371	MS.gene007765(AGO5);MS.gene014098(TFIIB1);MS.gene020651(At3g46100);MS.gene023641(HBS1L);MS.gene42546(TFIIB1);MS.gene59207(SPAC56F8.03);MS.gene82886(THRRS);MSTRG.71432(--)
GO:0051641	cellular localization	31	6793	0.368675247803284	0.650595403737595	MS.gene002204(At2g37990);MS.gene004429(MNS3);MS.gene01409(Os04g0679100);MS.gene024790(TOL1);MS.gene025894(MTB1);MS.gene02622(TOL3);MS.gene027557(--);MS.gene029004(petC);MS.gene029335(At5g05010);MS.gene04722(MIRO2);MS.gene052917(TOL3);MS.gene056288(PAT24);MS.gene060395(MTX1);MS.gene068093(At3g12390);MS.gene071947(BAK1);MS.gene07847(TIM23-2);MS.gene29719(At2g40430);MS.gene35091(PGIP1);MS.gene37303(…
GO:0015992	proton transport	4	722	0.368854297127024	0.650595403737595	MS.gene008000(CHX15);MS.gene029004(petC);MS.gene06042(VATE);MS.gene061402(MTP11)
GO:0009651	response to salt stress	1	108	0.369154521034426	0.650595403737595	MS.gene72914(BPM2)
GO:0006722	triterpenoid metabolic process	2	304	0.371172269639503	0.653035170645611	MS.gene07774(OSCPSM);MSTRG.2489(OSCPSM)
GO:0032844	regulation of homeostatic process	2	306	0.374200428149158	0.655537080969943	MS.gene049193(clptm1);MS.gene64653(NRPC1)
GO:0006913	nucleocytoplasmic transport	3	515	0.375078500688559	0.655537080969943	MS.gene002204(At2g37990);MS.gene060395(MTX1);MS.gene29719(At2g40430)
GO:0051169	nuclear transport	3	515	0.375078500688559	0.655537080969943	MS.gene002204(At2g37990);MS.gene060395(MTX1);MS.gene29719(At2g40430)
GO:0009755	hormone-mediated signaling pathway	22	4759	0.375137611806272	0.655537080969943	MS.gene007608(RPL24);MS.gene025894(MTB1);MS.gene029004(petC);MS.gene032149(FTA);MS.gene048954(--);MS.gene053010(MYB305);MS.gene063386(NAC021);MS.gene064341(ERF3);MS.gene071947(BAK1);MS.gene31322(SIZ1);MS.gene31948(MED16);MS.gene35091(PGIP1);MS.gene42076(CIPK18);MS.gene44622(SCPL25);MS.gene46358(NPF7.3);MS.gene57864(RCA1);MS.gene58919(CUL1);MS.gene66256(SAT3);MS.gene76899(--);MS.gene79762(STR4);MS…
GO:0071824	protein-DNA complex subunit organization	2	308	0.377222646783572	0.65742776856504	MS.gene071185(MtrDRAFT_AC149210g4v1);MS.gene49336(At2g30620)
GO:0032870	cellular response to hormone stimulus	22	4767	0.378132557477273	0.65742776856504	MS.gene007608(RPL24);MS.gene025894(MTB1);MS.gene029004(petC);MS.gene032149(FTA);MS.gene048954(--);MS.gene053010(MYB305);MS.gene063386(NAC021);MS.gene064341(ERF3);MS.gene071947(BAK1);MS.gene31322(SIZ1);MS.gene31948(MED16);MS.gene35091(PGIP1);MS.gene42076(CIPK18);MS.gene44622(SCPL25);MS.gene46358(NPF7.3);MS.gene57864(RCA1);MS.gene58919(CUL1);MS.gene66256(SAT3);MS.gene76899(--);MS.gene79762(STR4);MS…
GO:0071495	cellular response to endogenous stimulus	22	4767	0.378132557477273	0.65742776856504	MS.gene007608(RPL24);MS.gene025894(MTB1);MS.gene029004(petC);MS.gene032149(FTA);MS.gene048954(--);MS.gene053010(MYB305);MS.gene063386(NAC021);MS.gene064341(ERF3);MS.gene071947(BAK1);MS.gene31322(SIZ1);MS.gene31948(MED16);MS.gene35091(PGIP1);MS.gene42076(CIPK18);MS.gene44622(SCPL25);MS.gene46358(NPF7.3);MS.gene57864(RCA1);MS.gene58919(CUL1);MS.gene66256(SAT3);MS.gene76899(--);MS.gene79762(STR4);MS…
GO:0048437	floral organ development	6	1169	0.379241393663134	0.658166023314463	MS.gene007765(AGO5);MS.gene049847(ADT2);MS.gene049849(ADT2);MS.gene053010(MYB305);MS.gene93887(CEPR2);MSTRG.86353(MYB305)
GO:0071941	nitrogen cycle metabolic process	1	112	0.379833931980704	0.658166023314463	MS.gene008294(GLN1)
GO:0009908	flower development	9	1836	0.380653572353219	0.658479585731827	MS.gene007608(RPL24);MS.gene007765(AGO5);MS.gene049847(ADT2);MS.gene049849(ADT2);MS.gene053010(MYB305);MS.gene07132(LD);MS.gene31322(SIZ1);MS.gene93887(CEPR2);MSTRG.86353(MYB305)
GO:0006418	tRNA aminoacylation for protein translation	2	312	0.38324879736223	0.661858475846665	MS.gene020651(At3g46100);MS.gene82886(THRRS)
GO:0006787	porphyrin-containing compound catabolic process	2	313	0.384751442106284	0.662055263783672	MS.gene038660(PGRL1A);MS.gene91282(--)
GO:0033015	tetrapyrrole catabolic process	2	313	0.384751442106284	0.662055263783672	MS.gene038660(PGRL1A);MS.gene91282(--)
GO:0044707	single-multicellular organism process	68	15390	0.385768610480372	0.662055263783672	MS.gene002204(At2g37990);MS.gene003159(VCS);MS.gene006302(CYB561A);MS.gene006397(ELIP1);MS.gene006910(NAP1);MS.gene007608(RPL24);MS.gene007765(AGO5);MS.gene008458(VAL1);MS.gene010320(CLF);MS.gene014321(GAPB);MS.gene01970(VCS);MS.gene020651(At3g46100);MS.gene021737(PTB);MS.gene025063(ACA8);MS.gene027054(ATPC);MS.gene031982(ELF4);MS.gene033758(XTHB);MS.gene035074(RDM4);MS.gene035578(CIPK6);MS.gene0…
GO:0009247	glycolipid biosynthetic process	3	525	0.386532405247564	0.662055263783672	MS.gene055700(DGD1);MS.gene066580(GAE3);MS.gene33101(MGD)
GO:0018958	phenol-containing compound metabolic process	6	1179	0.386771909856583	0.662055263783672	MS.gene012777(GSTZ2);MS.gene029004(petC);MS.gene57864(RCA1);MS.gene70707(CP31A);MS.gene74184(At1g56190);MS.gene79762(STR4)
GO:0042743	hydrogen peroxide metabolic process	11	2298	0.388476067670303	0.662055263783672	MS.gene008294(GLN1);MS.gene014321(GAPB);MS.gene015584(Kdm5a);MS.gene029004(petC);MS.gene071959(At1g03050);MS.gene31948(MED16);MS.gene44305(GGAT2);MS.gene57864(RCA1);MS.gene58764(--);MS.gene74184(At1g56190);MS.gene79762(STR4)
GO:0005976	polysaccharide metabolic process	23	5023	0.388493316065292	0.662055263783672	MS.gene006302(CYB561A);MS.gene015584(Kdm5a);MS.gene027054(ATPC);MS.gene03323(FBPban1);MS.gene033758(XTHB);MS.gene038660(PGRL1A);MS.gene04976(GSTF11);MS.gene052744(GPAT6);MS.gene061056(At5g05600);MS.gene40930(PSL5);MS.gene43141(CTL1);MS.gene45443(NHL1);MS.gene52680(XTH23);MS.gene60166(XTH7);MS.gene63188(AT59);MS.gene70707(CP31A);MS.gene73446(TATC);MS.gene74184(At1g56190);MS.gene74235(CALS9);MS.gen…
GO:0033365	protein localization to organelle	4	743	0.388952049874243	0.662055263783672	MS.gene056288(PAT24);MS.gene07847(TIM23-2);MS.gene51149(At1g65240);MS.gene91511(At1g65240)
GO:0009062	fatty acid catabolic process	6	1183	0.389784233866817	0.662055263783672	MS.gene012777(GSTZ2);MS.gene28183(RPN5A);MS.gene40359(PBA1);MS.gene51149(At1g65240);MS.gene69251(RPN8A);MS.gene91511(At1g65240)
GO:0072329	monocarboxylic acid catabolic process	6	1183	0.389784233866817	0.662055263783672	MS.gene012777(GSTZ2);MS.gene28183(RPN5A);MS.gene40359(PBA1);MS.gene51149(At1g65240);MS.gene69251(RPN8A);MS.gene91511(At1g65240)
GO:0009451	RNA modification	8	1631	0.391975818257413	0.664682678656896	MS.gene002204(At2g37990);MS.gene007608(RPL24);MS.gene023804(PFC1);MS.gene05113(RPL10);MS.gene054580(RPL7D);MS.gene51874(impdh);MS.gene83189(C9orf85);MSTRG.91169(RPL19A)
GO:0015931	nucleobase-containing compound transport	4	747	0.392771783970251	0.664938767279686	MS.gene002204(At2g37990);MS.gene060395(MTX1);MS.gene29719(At2g40430);MS.gene51941(APY2)
GO:0009085	lysine biosynthetic process	1	118	0.395515911262337	0.66845548271133	MS.gene75658(AKHSDH2)
GO:0051187	cofactor catabolic process	2	321	0.396714403744731	0.66845548271133	MS.gene038660(PGRL1A);MS.gene91282(--)
GO:0002252	immune effector process	5	972	0.397694560333961	0.66845548271133	MS.gene071947(BAK1);MS.gene41031(PUB22);MS.gene45443(NHL1);MS.gene62227(BIK1);MS.gene99187(BFRUCT1)
GO:0006470	protein dephosphorylation	1	119	0.398090850033712	0.66845548271133	MS.gene013992(DUSP12)
GO:0016311	dephosphorylation	1	119	0.398090850033712	0.66845548271133	MS.gene013992(DUSP12)
GO:0033036	macromolecule localization	33	7354	0.400544443222653	0.670576541880909	MS.gene002204(At2g37990);MS.gene01409(Os04g0679100);MS.gene024790(TOL1);MS.gene025894(MTB1);MS.gene02622(TOL3);MS.gene027557(--);MS.gene029004(petC);MS.gene029335(At5g05010);MS.gene030544(TOL5);MS.gene04722(MIRO2);MS.gene052917(TOL3);MS.gene056288(PAT24);MS.gene057260(At3g49470);MS.gene060395(MTX1);MS.gene068093(At3g12390);MS.gene071947(BAK1);MS.gene07847(TIM23-2);MS.gene24136(HSP90);MS.gene29719…
GO:0010431	seed maturation	1	120	0.400654849465218	0.670576541880909	MS.gene008458(VAL1)
GO:0010374	stomatal complex development	2	326	0.404136734663872	0.674149731059056	MS.gene44531(CYCD3-3);MSTRG.61875(CYCU2-1)
GO:0006664	glycolipid metabolic process	3	541	0.404751390422459	0.674149731059056	MS.gene055700(DGD1);MS.gene066580(GAE3);MS.gene33101(MGD)
GO:1903509	liposaccharide metabolic process	3	541	0.404751390422459	0.674149731059056	MS.gene055700(DGD1);MS.gene066580(GAE3);MS.gene33101(MGD)
GO:0006396	RNA processing	14	3016	0.407895091556596	0.678290063540081	MS.gene002204(At2g37990);MS.gene014321(GAPB);MS.gene014718(RSZ21);MS.gene021737(PTB);MS.gene023804(PFC1);MS.gene044073(KIN4A);MS.gene21708(Ppme1);MS.gene28895(SR45A);MS.gene51874(impdh);MS.gene70707(CP31A);MS.gene83189(C9orf85);MS.gene86528(IRE1B);MS.gene88594(MAP65-6);MS.gene88922(--)
GO:0034470	ncRNA processing	2	329	0.408569204168898	0.6783169879197	MS.gene002204(At2g37990);MS.gene023804(PFC1)
GO:0032501	multicellular organismal process	68	15508	0.412273421043504	0.680710951253563	MS.gene002204(At2g37990);MS.gene003159(VCS);MS.gene006302(CYB561A);MS.gene006397(ELIP1);MS.gene006910(NAP1);MS.gene007608(RPL24);MS.gene007765(AGO5);MS.gene008458(VAL1);MS.gene010320(CLF);MS.gene014321(GAPB);MS.gene01970(VCS);MS.gene020651(At3g46100);MS.gene021737(PTB);MS.gene025063(ACA8);MS.gene027054(ATPC);MS.gene031982(ELF4);MS.gene033758(XTHB);MS.gene035074(RDM4);MS.gene035578(CIPK6);MS.gene0…
GO:0019941	modification-dependent protein catabolic process	11	2343	0.41277077124903	0.680710951253563	MS.gene012777(GSTZ2);MS.gene052358(NMT1);MS.gene28183(RPN5A);MS.gene35561(PBE2);MS.gene37112(CDC27B);MS.gene40359(PBA1);MS.gene51149(At1g65240);MS.gene58919(CUL1);MS.gene64535(PRT6);MS.gene69251(RPN8A);MS.gene71844(RAD23C)
GO:0043632	modification-dependent macromolecule catabolic process	11	2343	0.41277077124903	0.680710951253563	MS.gene012777(GSTZ2);MS.gene052358(NMT1);MS.gene28183(RPN5A);MS.gene35561(PBE2);MS.gene37112(CDC27B);MS.gene40359(PBA1);MS.gene51149(At1g65240);MS.gene58919(CUL1);MS.gene64535(PRT6);MS.gene69251(RPN8A);MS.gene71844(RAD23C)
GO:0009292	genetic transfer	2	332	0.412985586288069	0.680710951253563	MS.gene010320(CLF);MS.gene047599(CLF)
GO:0070297	regulation of phosphorelay signal transduction system	1	125	0.413312371954151	0.680710951253563	MS.gene31948(MED16)
GO:0009119	ribonucleoside metabolic process	2	333	0.414454085287685	0.68120086127939	MS.gene027054(ATPC);MS.gene06042(VATE)
GO:0031325	positive regulation of cellular metabolic process	3	550	0.414931271467951	0.68120086127939	MS.gene012910(NRAMP2);MS.gene55844(STY13);MS.gene86528(IRE1B)
GO:0022607	cellular component assembly	18	3950	0.416542065332357	0.681758473155121	MS.gene011452(At4g22670);MS.gene012777(GSTZ2);MS.gene014321(GAPB);MS.gene025063(ACA8);MS.gene027054(ATPC);MS.gene029004(petC);MS.gene038660(PGRL1A);MS.gene052358(NMT1);MS.gene28183(RPN5A);MS.gene37112(CDC27B);MS.gene38261(HSC80);MS.gene40359(PBA1);MS.gene58919(CUL1);MS.gene62903(SEC16B);MS.gene66256(SAT3);MS.gene69251(RPN8A);MS.gene73446(TATC);MS.gene79762(STR4)
GO:0006886	intracellular protein transport	23	5099	0.416593441404196	0.681758473155121	MS.gene002204(At2g37990);MS.gene024790(TOL1);MS.gene025894(MTB1);MS.gene027557(--);MS.gene029004(petC);MS.gene04722(MIRO2);MS.gene056288(PAT24);MS.gene060395(MTX1);MS.gene068093(At3g12390);MS.gene071947(BAK1);MS.gene07847(TIM23-2);MS.gene29719(At2g40430);MS.gene35091(PGIP1);MS.gene51149(At1g65240);MS.gene51874(impdh);MS.gene57864(RCA1);MS.gene62227(BIK1);MS.gene64029(SYT2);MS.gene66256(SAT3);MS.g…
GO:0032504	multicellular organism reproduction	2	336	0.418848541470095	0.683279820024792	MS.gene008458(VAL1);MS.gene84662(LOX3.1)
GO:0048609	multicellular organismal reproductive process	2	336	0.418848541470095	0.683279820024792	MS.gene008458(VAL1);MS.gene84662(LOX3.1)
GO:0009072	aromatic amino acid family metabolic process	4	776	0.420340037450292	0.684262909876557	MS.gene04976(GSTF11);MS.gene049847(ADT2);MS.gene049849(ADT2);MS.gene66256(SAT3)
GO:0021700	developmental maturation	1	128	0.420778549817398	0.684262909876557	MS.gene008458(VAL1)
GO:0007062	sister chromatid cohesion	1	130	0.425703280894611	0.69009446950054	MS.gene036083(SMC1)
GO:0019852	L-ascorbic acid metabolic process	1	130	0.425703280894611	0.69009446950054	MS.gene07904(GLP1)
GO:0042214	terpene metabolic process	1	131	0.42814996403614	0.691884973230816	MS.gene95249(CCD1)
GO:1901606	alpha-amino acid catabolic process	1	131	0.42814996403614	0.691884973230816	MS.gene44305(GGAT2)
GO:0051606	detection of stimulus	2	343	0.42903649700201	0.692232595319362	MS.gene031982(ELF4);MS.gene31322(SIZ1)
GO:0048522	positive regulation of cellular process	4	787	0.430723877750437	0.693869246813594	MS.gene012910(NRAMP2);MS.gene55844(STY13);MS.gene86528(IRE1B);MS.gene88594(MAP65-6)
GO:0006793	phosphorus metabolic process	66	15131	0.432522029704807	0.695678958854377	MS.gene002591(MDIS2);MS.gene005202(--);MS.gene005284(PPC6-7);MS.gene005496(GPAT2);MS.gene005813(OsI_35105);MS.gene00866(VIT_05s0020g02800);MS.gene011742(HD6);MS.gene011756(CYP81E8);MS.gene013380(--);MS.gene013992(DUSP12);MS.gene014321(GAPB);MS.gene017148(At1g07650);MS.gene027054(ATPC);MS.gene028590(RKS1);MS.gene029004(petC);MS.gene03323(FBPban1);MS.gene035578(CIPK6);MS.gene037356(At3g59040);MS.ge…
GO:0015833	peptide transport	3	568	0.435118141242097	0.695838411147156	MS.gene007857(GIL1);MS.gene32238(GIL1);MS.gene86821(YSL1)
GO:0071702	organic substance transport	39	8861	0.436105993247458	0.695838411147156	MS.gene002204(At2g37990);MS.gene004429(MNS3);MS.gene007857(GIL1);MS.gene01409(Os04g0679100);MS.gene024790(TOL1);MS.gene025894(MTB1);MS.gene02622(TOL3);MS.gene027557(--);MS.gene029004(petC);MS.gene029335(At5g05010);MS.gene030544(TOL5);MS.gene04722(MIRO2);MS.gene049384(UXT2);MS.gene052917(TOL3);MS.gene056288(PAT24);MS.gene060395(MTX1);MS.gene068093(At3g12390);MS.gene071947(BAK1);MS.gene07847(TIM23-…
GO:0044703	multi-organism reproductive process	2	348	0.436255700220648	0.695838411147156	MS.gene025063(ACA8);MS.gene73446(TATC)
GO:0006625	protein targeting to peroxisome	3	570	0.43734557752023	0.695838411147156	MS.gene07847(TIM23-2);MS.gene51149(At1g65240);MS.gene91511(At1g65240)
GO:0043574	peroxisomal transport	3	570	0.43734557752023	0.695838411147156	MS.gene07847(TIM23-2);MS.gene51149(At1g65240);MS.gene91511(At1g65240)
GO:0072662	protein localization to peroxisome	3	570	0.43734557752023	0.695838411147156	MS.gene07847(TIM23-2);MS.gene51149(At1g65240);MS.gene91511(At1g65240)
GO:0072663	establishment of protein localization to peroxisome	3	570	0.43734557752023	0.695838411147156	MS.gene07847(TIM23-2);MS.gene51149(At1g65240);MS.gene91511(At1g65240)
GO:0090056	regulation of chlorophyll metabolic process	1	136	0.440228319817451	0.69736592439567	MS.gene006397(ELIP1)
GO:1901401	regulation of tetrapyrrole metabolic process	1	136	0.440228319817451	0.69736592439567	MS.gene006397(ELIP1)
GO:0072593	reactive oxygen species metabolic process	11	2394	0.440334836839555	0.69736592439567	MS.gene008294(GLN1);MS.gene014321(GAPB);MS.gene015584(Kdm5a);MS.gene029004(petC);MS.gene071959(At1g03050);MS.gene31948(MED16);MS.gene44305(GGAT2);MS.gene57864(RCA1);MS.gene58764(--);MS.gene74184(At1g56190);MS.gene79762(STR4)
GO:0098655	cation transmembrane transport	2	352	0.441995393883905	0.698355532700481	MS.gene022829(HMA4);MS.gene06042(VATE)
GO:0098656	anion transmembrane transport	1	137	0.442613284768731	0.698355532700481	MS.gene65252(PHOT1)
GO:0009593	detection of chemical stimulus	1	138	0.444988115385004	0.698355532700481	MS.gene31322(SIZ1)
GO:0019400	alditol metabolic process	1	138	0.444988115385004	0.698355532700481	MS.gene42076(CIPK18)
GO:0043604	amide biosynthetic process	8	1714	0.445125261013964	0.698355532700481	MS.gene007765(AGO5);MS.gene014098(TFIIB1);MS.gene020651(At3g46100);MS.gene023641(HBS1L);MS.gene42546(TFIIB1);MS.gene59207(SPAC56F8.03);MS.gene82886(THRRS);MSTRG.71432(--)
GO:0007049	cell cycle	19	4252	0.446192357682843	0.698355532700481	MS.gene006910(NAP1);MS.gene011157(DOF1.7);MS.gene011742(HD6);MS.gene015584(Kdm5a);MS.gene021099(At1g18250);MS.gene036083(SMC1);MS.gene04722(MIRO2);MS.gene049193(clptm1);MS.gene071947(BAK1);MS.gene28183(RPN5A);MS.gene37112(CDC27B);MS.gene44531(CYCD3-3);MS.gene58919(CUL1);MS.gene64653(NRPC1);MS.gene69251(RPN8A);MS.gene88594(MAP65-6);MSTRG.61875(CYCU2-1);MSTRG.91083(--);MSTRG.99396(--)
GO:0009813	flavonoid biosynthetic process	3	580	0.448432249517757	0.698355532700481	MS.gene006397(ELIP1);MS.gene033730(CHS);MS.gene04976(GSTF11)
GO:0000819	sister chromatid segregation	1	140	0.449707545224838	0.698355532700481	MS.gene036083(SMC1)
GO:0006553	lysine metabolic process	1	140	0.449707545224838	0.698355532700481	MS.gene75658(AKHSDH2)
GO:0071478	cellular response to radiation	1	140	0.449707545224838	0.698355532700481	MS.gene006397(ELIP1)
GO:0071482	cellular response to light stimulus	1	140	0.449707545224838	0.698355532700481	MS.gene006397(ELIP1)
GO:0098813	nuclear chromosome segregation	1	140	0.449707545224838	0.698355532700481	MS.gene036083(SMC1)
GO:0034613	cellular protein localization	23	5191	0.4508158903524	0.698355532700481	MS.gene002204(At2g37990);MS.gene024790(TOL1);MS.gene025894(MTB1);MS.gene027557(--);MS.gene029004(petC);MS.gene04722(MIRO2);MS.gene056288(PAT24);MS.gene060395(MTX1);MS.gene068093(At3g12390);MS.gene071947(BAK1);MS.gene07847(TIM23-2);MS.gene29719(At2g40430);MS.gene35091(PGIP1);MS.gene51149(At1g65240);MS.gene51874(impdh);MS.gene57864(RCA1);MS.gene62227(BIK1);MS.gene64029(SYT2);MS.gene66256(SAT3);MS.g…
GO:0070727	cellular macromolecule localization	23	5193	0.451560609267072	0.698355532700481	MS.gene002204(At2g37990);MS.gene024790(TOL1);MS.gene025894(MTB1);MS.gene027557(--);MS.gene029004(petC);MS.gene04722(MIRO2);MS.gene056288(PAT24);MS.gene060395(MTX1);MS.gene068093(At3g12390);MS.gene071947(BAK1);MS.gene07847(TIM23-2);MS.gene29719(At2g40430);MS.gene35091(PGIP1);MS.gene51149(At1g65240);MS.gene51874(impdh);MS.gene57864(RCA1);MS.gene62227(BIK1);MS.gene64029(SYT2);MS.gene66256(SAT3);MS.g…
GO:0009308	amine metabolic process	5	1039	0.453276251084444	0.698355532700481	MS.gene008294(GLN1);MS.gene019144(PAO2);MS.gene04976(GSTF11);MS.gene46358(NPF7.3);MS.gene66256(SAT3)
GO:0045017	glycerolipid biosynthetic process	2	360	0.453377232595619	0.698355532700481	MS.gene013380(--);MS.gene051691(--)
GO:0046474	glycerophospholipid biosynthetic process	2	360	0.453377232595619	0.698355532700481	MS.gene013380(--);MS.gene051691(--)
GO:0009226	nucleotide-sugar biosynthetic process	1	142	0.454386950750899	0.698355532700481	MS.gene07904(GLP1)
GO:0009116	nucleoside metabolic process	2	362	0.456201976960672	0.698355532700481	MS.gene027054(ATPC);MS.gene06042(VATE)
GO:0009653	anatomical structure morphogenesis	33	7538	0.458031259386337	0.698355532700481	MS.gene003159(VCS);MS.gene006302(CYB561A);MS.gene006910(NAP1);MS.gene010320(CLF);MS.gene014321(GAPB);MS.gene01970(VCS);MS.gene025063(ACA8);MS.gene027054(ATPC);MS.gene032149(FTA);MS.gene033758(XTHB);MS.gene04722(MIRO2);MS.gene047599(CLF);MS.gene051228(LUT2);MS.gene052358(NMT1);MS.gene052744(GPAT6);MS.gene056288(PAT24);MS.gene061759(--);MS.gene07904(GLP1);MS.gene20706(At1g03010);MS.gene21251(DTX48)…
GO:0006935	chemotaxis	1	144	0.45902667049715	0.698355532700481	MS.gene31322(SIZ1)
GO:0042330	taxis	1	144	0.45902667049715	0.698355532700481	MS.gene31322(SIZ1)
GO:0050918	positive chemotaxis	1	144	0.45902667049715	0.698355532700481	MS.gene31322(SIZ1)
GO:0035966	response to topologically incorrect protein	6	1277	0.460154886675584	0.698355532700481	MS.gene012777(GSTZ2);MS.gene052358(NMT1);MS.gene28183(RPN5A);MS.gene37112(CDC27B);MS.gene40359(PBA1);MS.gene69251(RPN8A)
GO:0051128	regulation of cellular component organization	8	1738	0.460401044469446	0.698355532700481	MS.gene032149(FTA);MS.gene04722(MIRO2);MS.gene049193(clptm1);MS.gene28183(RPN5A);MS.gene37112(CDC27B);MS.gene69251(RPN8A);MS.gene74235(CALS9);MS.gene88594(MAP65-6)
GO:0009793	embryo development ending in seed dormancy	3	591	0.460525012532975	0.698355532700481	MS.gene04722(MIRO2);MS.gene58919(CUL1);MS.gene69251(RPN8A)
GO:0048585	negative regulation of response to stimulus	1	145	0.461331753213179	0.698355532700481	MS.gene31322(SIZ1)
GO:0051193	regulation of cofactor metabolic process	1	145	0.461331753213179	0.698355532700481	MS.gene006397(ELIP1)
GO:0009791	post-embryonic development	32	7316	0.461520372526963	0.698355532700481	MS.gene002204(At2g37990);MS.gene006397(ELIP1);MS.gene007608(RPL24);MS.gene007765(AGO5);MS.gene008458(VAL1);MS.gene010320(CLF);MS.gene014321(GAPB);MS.gene031982(ELF4);MS.gene04722(MIRO2);MS.gene047599(CLF);MS.gene049847(ADT2);MS.gene049849(ADT2);MS.gene051228(LUT2);MS.gene052744(GPAT6);MS.gene053010(MYB305);MS.gene063386(NAC021);MS.gene07132(LD);MS.gene07904(GLP1);MS.gene27934(SRK2A);MS.gene31322(…
GO:0006612	protein targeting to membrane	1	146	0.463627040141793	0.698355532700481	MS.gene73446(TATC)
GO:0009900	dehiscence	1	146	0.463627040141793	0.698355532700481	MS.gene84662(LOX3.1)
GO:0006568	tryptophan metabolic process	2	368	0.464625484469354	0.698355532700481	MS.gene04976(GSTF11);MS.gene66256(SAT3)
GO:0001558	regulation of cell growth	3	595	0.46489429282796	0.698355532700481	MS.gene28183(RPN5A);MS.gene37112(CDC27B);MS.gene69251(RPN8A)
GO:0034641	cellular nitrogen compound metabolic process	91	21127	0.465653721113391	0.698355532700481	MS.gene002204(At2g37990);MS.gene003159(VCS);MS.gene004300(At4g18820);MS.gene005202(--);MS.gene006910(NAP1);MS.gene007608(RPL24);MS.gene007765(AGO5);MS.gene008294(GLN1);MS.gene008458(VAL1);MS.gene00866(VIT_05s0020g02800);MS.gene010320(CLF);MS.gene011157(DOF1.7);MS.gene011742(HD6);MS.gene013066(ULP2B);MS.gene01397(ALN);MS.gene014098(TFIIB1);MS.gene014321(GAPB);MS.gene014718(RSZ21);MS.gene016056(PDS…
GO:0000723	telomere maintenance	2	369	0.466021926768119	0.698355532700481	MS.gene049193(clptm1);MS.gene64653(NRPC1)
GO:0032200	telomere organization	2	369	0.466021926768119	0.698355532700481	MS.gene049193(clptm1);MS.gene64653(NRPC1)
GO:0060249	anatomical structure homeostasis	2	369	0.466021926768119	0.698355532700481	MS.gene049193(clptm1);MS.gene64653(NRPC1)
GO:2000241	regulation of reproductive process	3	597	0.467073127466938	0.698556053111099	MS.gene07132(LD);MS.gene31322(SIZ1);MS.gene31948(MED16)
GO:0065007	biological regulation	136	31686	0.467608075573396	0.698556053111099	MS.gene002204(At2g37990);MS.gene003823(--);MS.gene00446(PAB2);MS.gene006302(CYB561A);MS.gene006397(ELIP1);MS.gene006910(NAP1);MS.gene007608(RPL24);MS.gene007765(AGO5);MS.gene008000(CHX15);MS.gene008294(GLN1);MS.gene008458(VAL1);MS.gene010320(CLF);MS.gene011157(DOF1.7);MS.gene012910(NRAMP2);MS.gene014098(TFIIB1);MS.gene014321(GAPB);MS.gene014718(RSZ21);MS.gene015584(Kdm5a);MS.gene017148(At1g07650)…
GO:0071214	cellular response to abiotic stimulus	1	148	0.468188392531299	0.698556053111099	MS.gene006397(ELIP1)
GO:0042886	amide transport	3	599	0.469248034692405	0.699099565975633	MS.gene007857(GIL1);MS.gene32238(GIL1);MS.gene86821(YSL1)
GO:0009887	organ morphogenesis	8	1753	0.469908825626686	0.699099565975633	MS.gene003159(VCS);MS.gene010320(CLF);MS.gene01970(VCS);MS.gene027054(ATPC);MS.gene047599(CLF);MS.gene21251(DTX48);MS.gene37112(CDC27B);MS.gene69251(RPN8A)
GO:0006586	indolalkylamine metabolic process	2	373	0.471586076154577	0.700583925814653	MS.gene04976(GSTF11);MS.gene66256(SAT3)
GO:0040008	regulation of growth	4	832	0.472624981305334	0.700623270627134	MS.gene26923(DA1);MS.gene28183(RPN5A);MS.gene37112(CDC27B);MS.gene69251(RPN8A)
GO:0051640	organelle localization	2	374	0.472971674448579	0.700623270627134	MS.gene04722(MIRO2);MS.gene65252(PHOT1)
GO:0030198	extracellular matrix organization	2	375	0.474355083819414	0.700659156759048	MS.gene025063(ACA8);MS.gene044073(KIN4A)
GO:0043062	extracellular structure organization	2	375	0.474355083819414	0.700659156759048	MS.gene025063(ACA8);MS.gene044073(KIN4A)
GO:0031347	regulation of defense response	3	605	0.475748774035614	0.701712426367264	MS.gene31322(SIZ1);MS.gene38261(HSC80);MS.gene62227(BIK1)
GO:0016265	death	13	2932	0.478953335793885	0.705429841719279	MS.gene025894(MTB1);MS.gene029004(petC);MS.gene048954(--);MS.gene071947(BAK1);MS.gene35091(PGIP1);MS.gene40359(PBA1);MS.gene51149(At1g65240);MS.gene56215(CERK);MS.gene57864(RCA1);MS.gene62227(BIK1);MS.gene66256(SAT3);MS.gene79762(STR4);MSTRG.104906(LCB2a)
GO:0002376	immune system process	16	3635	0.480345405654776	0.706470917589265	MS.gene023161(--);MS.gene029004(petC);MS.gene04976(GSTF11);MS.gene071947(BAK1);MS.gene09179(--);MS.gene31322(SIZ1);MS.gene38261(HSC80);MS.gene41031(PUB22);MS.gene45443(NHL1);MS.gene57864(RCA1);MS.gene62227(BIK1);MS.gene70707(CP31A);MS.gene74184(At1g56190);MS.gene79762(STR4);MS.gene88594(MAP65-6);MS.gene99187(BFRUCT1)
GO:0009894	regulation of catabolic process	1	154	0.481641632656621	0.707368266764923	MS.gene64535(PRT6)
GO:0045087	innate immune response	12	2706	0.482606533125161	0.707777148864924	MS.gene023161(--);MS.gene029004(petC);MS.gene04976(GSTF11);MS.gene09179(--);MS.gene31322(SIZ1);MS.gene38261(HSC80);MS.gene57864(RCA1);MS.gene62227(BIK1);MS.gene70707(CP31A);MS.gene74184(At1g56190);MS.gene79762(STR4);MS.gene88594(MAP65-6)
GO:0006955	immune response	12	2710	0.484650404783801	0.709765010414913	MS.gene023161(--);MS.gene029004(petC);MS.gene04976(GSTF11);MS.gene09179(--);MS.gene31322(SIZ1);MS.gene38261(HSC80);MS.gene57864(RCA1);MS.gene62227(BIK1);MS.gene70707(CP31A);MS.gene74184(At1g56190);MS.gene79762(STR4);MS.gene88594(MAP65-6)
GO:0009636	response to toxic substance	1	157	0.488240423863013	0.711344143258663	MS.gene022829(HMA4)
GO:0015988	energy coupled proton transmembrane transport, against electrochemical gradient	1	157	0.488240423863013	0.711344143258663	MS.gene06042(VATE)
GO:0015994	chlorophyll metabolic process	1	157	0.488240423863013	0.711344143258663	MS.gene006397(ELIP1)
GO:0044238	primary metabolic process	210	49178	0.488488509628645	0.711344143258663	MS.gene000463(PSAT1);MS.gene001050(OPR11);MS.gene002204(At2g37990);MS.gene003159(VCS);MS.gene003871(SKIP16);MS.gene004300(At4g18820);MS.gene004429(MNS3);MS.gene00463(RD21A);MS.gene005202(--);MS.gene005496(GPAT2);MS.gene006302(CYB561A);MS.gene006910(NAP1);MS.gene007608(RPL24);MS.gene007723(SCPL48);MS.gene007765(AGO5);MS.gene008294(GLN1);MS.gene008458(VAL1);MS.gene00866(VIT_05s0020g02800);MS.gene01…
GO:0007031	peroxisome organization	3	620	0.49183720197327	0.714294500547677	MS.gene07847(TIM23-2);MS.gene51149(At1g65240);MS.gene91511(At1g65240)
GO:0009063	cellular amino acid catabolic process	1	159	0.492593006682248	0.714294500547677	MS.gene44305(GGAT2)
GO:0072503	cellular divalent inorganic cation homeostasis	1	159	0.492593006682248	0.714294500547677	MS.gene025063(ACA8)
GO:0007167	enzyme linked receptor protein signaling pathway	1	160	0.494755433076433	0.716422544244104	MS.gene017148(At1g07650)
GO:0043038	amino acid activation	2	393	0.498875201755879	0.719509673011031	MS.gene020651(At3g46100);MS.gene82886(THRRS)
GO:0043039	tRNA aminoacylation	2	393	0.498875201755879	0.719509673011031	MS.gene020651(At3g46100);MS.gene82886(THRRS)
GO:0044249	cellular biosynthetic process	105	24577	0.498981005046447	0.719509673011031	MS.gene001050(OPR11);MS.gene004429(MNS3);MS.gene005202(--);MS.gene006302(CYB561A);MS.gene006910(NAP1);MS.gene007765(AGO5);MS.gene008458(VAL1);MS.gene010320(CLF);MS.gene011157(DOF1.7);MS.gene011260(LOX1.4);MS.gene013380(--);MS.gene01409(Os04g0679100);MS.gene014098(TFIIB1);MS.gene014321(GAPB);MS.gene017490(lhca3);MS.gene019144(PAO2);MS.gene020644(SPCC1235.04c);MS.gene020651(At3g46100);MS.gene023641…
GO:0072507	divalent inorganic cation homeostasis	1	163	0.501187721224835	0.721682319249727	MS.gene025063(ACA8)
GO:0006139	nucleobase-containing compound metabolic process	78	18257	0.503500503910457	0.723928056051355	MS.gene002204(At2g37990);MS.gene003159(VCS);MS.gene004300(At4g18820);MS.gene005202(--);MS.gene006910(NAP1);MS.gene007608(RPL24);MS.gene008458(VAL1);MS.gene00866(VIT_05s0020g02800);MS.gene010320(CLF);MS.gene011157(DOF1.7);MS.gene011742(HD6);MS.gene013066(ULP2B);MS.gene01397(ALN);MS.gene014098(TFIIB1);MS.gene014321(GAPB);MS.gene014718(RSZ21);MS.gene016056(PDS5);MS.gene01970(VCS);MS.gene020651(At3g4…
GO:0030154	cell differentiation	18	4160	0.504485239541391	0.723928056051355	MS.gene006302(CYB561A);MS.gene006910(NAP1);MS.gene023161(--);MS.gene025063(ACA8);MS.gene033758(XTHB);MS.gene035992(NIA);MS.gene04722(MIRO2);MS.gene052744(GPAT6);MS.gene061759(--);MS.gene071947(BAK1);MS.gene09179(--);MS.gene20706(At1g03010);MS.gene31948(MED16);MS.gene43141(CTL1);MS.gene58919(CUL1);MS.gene61768(PATROL1);MS.gene97348(At1g43900);MSTRG.88570(XTH1)
GO:0080134	regulation of response to stress	3	633	0.50558200431607	0.723928056051355	MS.gene31322(SIZ1);MS.gene38261(HSC80);MS.gene62227(BIK1)
GO:0010638	positive regulation of organelle organization	1	166	0.507538335837342	0.723928056051355	MS.gene88594(MAP65-6)
GO:0051130	positive regulation of cellular component organization	1	166	0.507538335837342	0.723928056051355	MS.gene88594(MAP65-6)
GO:0071806	protein transmembrane transport	1	166	0.507538335837342	0.723928056051355	MS.gene73446(TATC)
GO:1901701	cellular response to oxygen-containing compound	15	3463	0.508318363417014	0.723928056051355	MS.gene029004(petC);MS.gene032149(FTA);MS.gene04722(MIRO2);MS.gene048954(--);MS.gene053010(MYB305);MS.gene08990(ABA2);MS.gene31322(SIZ1);MS.gene31948(MED16);MS.gene35091(PGIP1);MS.gene42076(CIPK18);MS.gene44305(GGAT2);MS.gene57864(RCA1);MS.gene76899(--);MS.gene79762(STR4);MSTRG.86353(MYB305)
GO:0043085	positive regulation of catalytic activity	2	401	0.509536040849047	0.723928056051355	MS.gene55844(STY13);MS.gene86528(IRE1B)
GO:0044093	positive regulation of molecular function	2	401	0.509536040849047	0.723928056051355	MS.gene55844(STY13);MS.gene86528(IRE1B)
GO:0022613	ribonucleoprotein complex biogenesis	4	873	0.509768931807259	0.723928056051355	MS.gene002204(At2g37990);MS.gene007608(RPL24);MS.gene023804(PFC1);MSTRG.91169(RPL19A)
GO:0006397	mRNA processing	1	169	0.513808311213016	0.726804187063132	MS.gene021737(PTB)
GO:1902600	hydrogen ion transmembrane transport	1	169	0.513808311213016	0.726804187063132	MS.gene06042(VATE)
GO:0015893	drug transport	2	405	0.51481061536227	0.726804187063132	MS.gene21251(DTX48);MS.gene75468(ABCD1)
GO:0042493	response to drug	2	405	0.51481061536227	0.726804187063132	MS.gene21251(DTX48);MS.gene75468(ABCD1)
GO:1901136	carbohydrate derivative catabolic process	1	170	0.515880560057506	0.726804187063132	MS.gene43141(CTL1)
GO:0009696	salicylic acid metabolic process	5	1117	0.516093109396289	0.726804187063132	MS.gene029004(petC);MS.gene57864(RCA1);MS.gene70707(CP31A);MS.gene74184(At1g56190);MS.gene79762(STR4)
GO:0000375	RNA splicing, via transesterification reactions	2	407	0.517433824737477	0.726804187063132	MS.gene021737(PTB);MS.gene83189(C9orf85)
GO:0000377	RNA splicing, via transesterification reactions with bulged adenosine as nucleophile	2	407	0.517433824737477	0.726804187063132	MS.gene021737(PTB);MS.gene83189(C9orf85)
GO:0072657	protein localization to membrane	1	172	0.519998668587506	0.728422047980595	MS.gene73446(TATC)
GO:0090150	establishment of protein localization to membrane	1	172	0.519998668587506	0.728422047980595	MS.gene73446(TATC)
GO:0046148	pigment biosynthetic process	2	417	0.530407905608166	0.741406798637801	MS.gene051228(LUT2);MS.gene08990(ABA2)
GO:0032502	developmental process	89	20980	0.532126167960743	0.741406798637801	MS.gene002204(At2g37990);MS.gene003159(VCS);MS.gene004429(MNS3);MS.gene006302(CYB561A);MS.gene006397(ELIP1);MS.gene006910(NAP1);MS.gene007608(RPL24);MS.gene007765(AGO5);MS.gene008458(VAL1);MS.gene010320(CLF);MS.gene014321(GAPB);MS.gene015584(Kdm5a);MS.gene01970(VCS);MS.gene020651(At3g46100);MS.gene023161(--);MS.gene025063(ACA8);MS.gene027054(ATPC);MS.gene031982(ELF4);MS.gene032149(FTA);MS.gene033…
GO:0009067	aspartate family amino acid biosynthetic process	1	178	0.532144549943717	0.741406798637801	MS.gene75658(AKHSDH2)
GO:0043087	regulation of GTPase activity	1	178	0.532144549943717	0.741406798637801	MS.gene47747(ROPGAP7)
GO:0048438	floral whorl development	1	179	0.534138850520668	0.742936206445215	MS.gene007608(RPL24)
GO:0009893	positive regulation of metabolic process	8	1859	0.535795631258058	0.742936206445215	MS.gene012910(NRAMP2);MS.gene027054(ATPC);MS.gene037356(At3g59040);MS.gene038660(PGRL1A);MS.gene061056(At5g05600);MS.gene55844(STY13);MS.gene75658(AKHSDH2);MS.gene86528(IRE1B)
GO:0009723	response to ethylene	1	180	0.536124672740291	0.742936206445215	MS.gene064341(ERF3)
GO:0022904	respiratory electron transport chain	1	180	0.536124672740291	0.742936206445215	MS.gene20084(SDH2-2)
GO:0003006	developmental process involved in reproduction	40	9446	0.536960837178786	0.743096138431313	MS.gene003159(VCS);MS.gene006910(NAP1);MS.gene007608(RPL24);MS.gene007765(AGO5);MS.gene008458(VAL1);MS.gene010320(CLF);MS.gene015584(Kdm5a);MS.gene01970(VCS);MS.gene025063(ACA8);MS.gene031982(ELF4);MS.gene04722(MIRO2);MS.gene047599(CLF);MS.gene049847(ADT2);MS.gene049849(ADT2);MS.gene052744(GPAT6);MS.gene053010(MYB305);MS.gene057705(GRP-2);MS.gene06042(VATE);MS.gene063386(NAC021);MS.gene07132(LD);…
GO:0042537	benzene-containing compound metabolic process	5	1146	0.538688385118039	0.744487567100132	MS.gene029004(petC);MS.gene57864(RCA1);MS.gene70707(CP31A);MS.gene74184(At1g56190);MS.gene79762(STR4)
GO:0010015	root morphogenesis	5	1150	0.54176715295982	0.746107621416026	MS.gene006910(NAP1);MS.gene027054(ATPC);MS.gene31948(MED16);MS.gene43141(CTL1);MS.gene55844(STY13)
GO:0051493	regulation of cytoskeleton organization	1	183	0.542031627973427	0.746107621416026	MS.gene88594(MAP65-6)
GO:1902531	regulation of intracellular signal transduction	1	183	0.542031627973427	0.746107621416026	MS.gene31948(MED16)
GO:0046467	membrane lipid biosynthetic process	3	676	0.549617269427157	0.752606665825255	MS.gene055700(DGD1);MS.gene066580(GAE3);MS.gene33101(MGD)
GO:0009687	abscisic acid metabolic process	1	187	0.549791034812086	0.752606665825255	MS.gene08990(ABA2)
GO:0043288	apocarotenoid metabolic process	1	187	0.549791034812086	0.752606665825255	MS.gene08990(ABA2)
GO:1902644	tertiary alcohol metabolic process	1	187	0.549791034812086	0.752606665825255	MS.gene08990(ABA2)
GO:0010243	response to organonitrogen compound	9	2123	0.550402935045822	0.752606665825255	MS.gene011157(DOF1.7);MS.gene029004(petC);MS.gene071947(BAK1);MS.gene41031(PUB22);MS.gene57864(RCA1);MS.gene62227(BIK1);MS.gene79762(STR4);MS.gene84662(LOX3.1);MS.gene99187(BFRUCT1)
GO:0051603	proteolysis involved in cellular protein catabolic process	12	2843	0.551434258597197	0.753018172998291	MS.gene012777(GSTZ2);MS.gene025968(ILA);MS.gene052358(NMT1);MS.gene28183(RPN5A);MS.gene35561(PBE2);MS.gene37112(CDC27B);MS.gene40359(PBA1);MS.gene51149(At1g65240);MS.gene58919(CUL1);MS.gene64535(PRT6);MS.gene69251(RPN8A);MS.gene71844(RAD23C)
GO:0044550	secondary metabolite biosynthetic process	9	2134	0.556616667269399	0.759089661315808	MS.gene019144(PAO2);MS.gene020644(SPCC1235.04c);MS.gene04976(GSTF11);MS.gene43141(CTL1);MS.gene60166(XTH7);MS.gene66256(SAT3);MS.gene74184(At1g56190);MS.gene75658(AKHSDH2);MS.gene87404(GGPS)
GO:0012501	programmed cell death	11	2619	0.559182544676874	0.760744924293779	MS.gene025894(MTB1);MS.gene029004(petC);MS.gene048954(--);MS.gene071947(BAK1);MS.gene35091(PGIP1);MS.gene40359(PBA1);MS.gene57864(RCA1);MS.gene62227(BIK1);MS.gene66256(SAT3);MS.gene79762(STR4);MSTRG.104906(LCB2a)
GO:0009225	nucleotide-sugar metabolic process	1	192	0.559306161604932	0.760744924293779	MS.gene07904(GLP1)
GO:0034637	cellular carbohydrate biosynthetic process	1	193	0.561184981731005	0.762294751205094	MS.gene42076(CIPK18)
GO:0006928	movement of cell or subcellular component	2	443	0.563015567268145	0.763775065596655	MS.gene04722(MIRO2);MS.gene061759(--)
GO:0022414	reproductive process	43	10256	0.564475742454785	0.764749658963053	MS.gene003159(VCS);MS.gene006910(NAP1);MS.gene007608(RPL24);MS.gene007765(AGO5);MS.gene008458(VAL1);MS.gene010320(CLF);MS.gene015584(Kdm5a);MS.gene01970(VCS);MS.gene025063(ACA8);MS.gene031982(ELF4);MS.gene04722(MIRO2);MS.gene047599(CLF);MS.gene049193(clptm1);MS.gene049847(ADT2);MS.gene049849(ADT2);MS.gene052744(GPAT6);MS.gene053010(MYB305);MS.gene057705(GRP-2);MS.gene06042(VATE);MS.gene063386(NAC…
GO:0055067	monovalent inorganic cation homeostasis	1	196	0.566773645329512	0.766855155294917	MS.gene008000(CHX15)
GO:0043067	regulation of programmed cell death	10	2397	0.568785557350629	0.767401906398618	MS.gene025894(MTB1);MS.gene029004(petC);MS.gene048954(--);MS.gene071947(BAK1);MS.gene35091(PGIP1);MS.gene40359(PBA1);MS.gene57864(RCA1);MS.gene62227(BIK1);MS.gene66256(SAT3);MS.gene79762(STR4)
GO:0009966	regulation of signal transduction	3	697	0.570268370177353	0.767401906398618	MS.gene032149(FTA);MS.gene31948(MED16);MS.gene42076(CIPK18)
GO:0023051	regulation of signaling	3	697	0.570268370177353	0.767401906398618	MS.gene032149(FTA);MS.gene31948(MED16);MS.gene42076(CIPK18)
GO:0071705	nitrogen compound transport	11	2642	0.570838682543146	0.767401906398618	MS.gene002204(At2g37990);MS.gene004429(MNS3);MS.gene007857(GIL1);MS.gene01409(Os04g0679100);MS.gene049384(UXT2);MS.gene060395(MTX1);MS.gene29719(At2g40430);MS.gene32238(GIL1);MS.gene51941(APY2);MS.gene58919(CUL1);MS.gene86821(YSL1)
GO:0010941	regulation of cell death	10	2401	0.570899381384811	0.767401906398618	MS.gene025894(MTB1);MS.gene029004(petC);MS.gene048954(--);MS.gene071947(BAK1);MS.gene35091(PGIP1);MS.gene40359(PBA1);MS.gene57864(RCA1);MS.gene62227(BIK1);MS.gene66256(SAT3);MS.gene79762(STR4)
GO:0009683	indoleacetic acid metabolic process	2	452	0.573919032743156	0.767720478739024	MS.gene04976(GSTF11);MS.gene66256(SAT3)
GO:0007602	phototransduction	1	200	0.574114926389707	0.767720478739024	MS.gene031982(ELF4)
GO:0009582	detection of abiotic stimulus	1	200	0.574114926389707	0.767720478739024	MS.gene031982(ELF4)
GO:0009583	detection of light stimulus	1	200	0.574114926389707	0.767720478739024	MS.gene031982(ELF4)
GO:0034220	ion transmembrane transport	4	949	0.575251382814857	0.768243750883572	MS.gene022829(HMA4);MS.gene06042(VATE);MS.gene65252(PHOT1);MS.gene90839(DHAR1)
GO:0042440	pigment metabolic process	2	454	0.576315016505359	0.768668540772349	MS.gene051228(LUT2);MS.gene08990(ABA2)
GO:0015849	organic acid transport	7	1691	0.580753779524203	0.772589866696069	MS.gene004429(MNS3);MS.gene01409(Os04g0679100);MS.gene35091(PGIP1);MS.gene41031(PUB22);MS.gene58919(CUL1);MS.gene62227(BIK1);MS.gene99187(BFRUCT1)
GO:0046942	carboxylic acid transport	7	1691	0.580753779524203	0.772589866696069	MS.gene004429(MNS3);MS.gene01409(Os04g0679100);MS.gene35091(PGIP1);MS.gene41031(PUB22);MS.gene58919(CUL1);MS.gene62227(BIK1);MS.gene99187(BFRUCT1)
GO:0009581	detection of external stimulus	1	205	0.583117292522347	0.774734444059974	MS.gene031982(ELF4)
GO:0007015	actin filament organization	3	714	0.586552163585941	0.778295084500779	MS.gene006910(NAP1);MS.gene31948(MED16);MS.gene61768(PATROL1)
GO:0045229	external encapsulating structure organization	18	4369	0.589091643391712	0.780660005574364	MS.gene006302(CYB561A);MS.gene006910(NAP1);MS.gene011157(DOF1.7);MS.gene021099(At1g18250);MS.gene025063(ACA8);MS.gene033758(XTHB);MS.gene048650(pglA);MS.gene052744(GPAT6);MS.gene061759(--);MS.gene31948(MED16);MS.gene43141(CTL1);MS.gene52680(XTH23);MS.gene60166(XTH7);MS.gene62899(PGSIP8);MS.gene63188(AT59);MS.gene76811(G9);MS.gene97348(At1g43900);MSTRG.88570(XTH1)
GO:0000003	reproduction	43	10356	0.591205793689999	0.782455934909356	MS.gene003159(VCS);MS.gene006910(NAP1);MS.gene007608(RPL24);MS.gene007765(AGO5);MS.gene008458(VAL1);MS.gene010320(CLF);MS.gene015584(Kdm5a);MS.gene01970(VCS);MS.gene025063(ACA8);MS.gene031982(ELF4);MS.gene04722(MIRO2);MS.gene047599(CLF);MS.gene049193(clptm1);MS.gene049847(ADT2);MS.gene049849(ADT2);MS.gene052744(GPAT6);MS.gene053010(MYB305);MS.gene057705(GRP-2);MS.gene06042(VATE);MS.gene063386(NAC…
GO:0070192	chromosome organization involved in meiotic cell cycle	2	468	0.592811157757957	0.783574748267249	MS.gene049193(clptm1);MS.gene64653(NRPC1)
GO:0010476	gibberellin mediated signaling pathway	2	471	0.596283190865691	0.786148298954638	MS.gene053010(MYB305);MSTRG.86353(MYB305)
GO:0071370	cellular response to gibberellin stimulus	2	471	0.596283190865691	0.786148298954638	MS.gene053010(MYB305);MSTRG.86353(MYB305)
GO:0055085	transmembrane transport	5	1233	0.603330940796999	0.794068670186699	MS.gene022829(HMA4);MS.gene06042(VATE);MS.gene65252(PHOT1);MS.gene73446(TATC);MS.gene90839(DHAR1)
GO:0016567	protein ubiquitination	1	217	0.603956193889713	0.794068670186699	MS.gene41031(PUB22)
GO:0006970	response to osmotic stress	21	5133	0.604601266824984	0.794068670186699	MS.gene008294(GLN1);MS.gene025894(MTB1);MS.gene02708(IFRD1);MS.gene035578(CIPK6);MS.gene037356(At3g59040);MS.gene04976(GSTF11);MS.gene06042(VATE);MS.gene068093(At3g12390);MS.gene071185(MtrDRAFT_AC149210g4v1);MS.gene071930(CAP10A);MS.gene24136(HSP90);MS.gene27934(SRK2A);MS.gene28183(RPN5A);MS.gene38261(HSC80);MS.gene40359(PBA1);MS.gene43141(CTL1);MS.gene44305(GGAT2);MS.gene60166(XTH7);MS.gene70835…
GO:0016051	carbohydrate biosynthetic process	2	479	0.605433441994816	0.794149972896508	MS.gene07904(GLP1);MS.gene42076(CIPK18)
GO:0009108	coenzyme biosynthetic process	2	481	0.607696352099821	0.796105386295953	MS.gene020644(SPCC1235.04c);MS.gene25967(PANK2)
GO:0022898	regulation of transmembrane transporter activity	1	222	0.612329383753338	0.799128600822394	MS.gene65252(PHOT1)
GO:0032409	regulation of transporter activity	1	222	0.612329383753338	0.799128600822394	MS.gene65252(PHOT1)
GO:0032412	regulation of ion transmembrane transporter activity	1	222	0.612329383753338	0.799128600822394	MS.gene65252(PHOT1)
GO:0009739	response to gibberellin	2	491	0.618863150578533	0.806136386419263	MS.gene053010(MYB305);MSTRG.86353(MYB305)
GO:0006714	sesquiterpenoid metabolic process	1	227	0.620526010301654	0.806136386419263	MS.gene08990(ABA2)
GO:0048583	regulation of response to stimulus	6	1509	0.621387247183984	0.806136386419263	MS.gene032149(FTA);MS.gene31322(SIZ1);MS.gene31948(MED16);MS.gene38261(HSC80);MS.gene42076(CIPK18);MS.gene62227(BIK1)
GO:0090558	plant epidermis development	5	1259	0.621625816470636	0.806136386419263	MS.gene006910(NAP1);MS.gene31948(MED16);MS.gene43141(CTL1);MS.gene44531(CYCD3-3);MSTRG.61875(CYCU2-1)
GO:0010604	positive regulation of macromolecule metabolic process	2	494	0.622165233240237	0.806136386419263	MS.gene55844(STY13);MS.gene86528(IRE1B)
GO:0044786	cell cycle DNA replication	3	753	0.622390459349887	0.806136386419263	MS.gene28183(RPN5A);MS.gene37112(CDC27B);MS.gene69251(RPN8A)
GO:0042742	defense response to bacterium	2	495	0.623261016232208	0.806251076205027	MS.gene38261(HSC80);MS.gene86528(IRE1B)
GO:0065009	regulation of molecular function	6	1519	0.627713613479247	0.810993402878576	MS.gene010320(CLF);MS.gene047599(CLF);MS.gene47747(ROPGAP7);MS.gene55844(STY13);MS.gene65252(PHOT1);MS.gene86528(IRE1B)
GO:0046483	heterocycle metabolic process	83	20042	0.629620118704246	0.811799790485281	MS.gene002204(At2g37990);MS.gene003159(VCS);MS.gene004300(At4g18820);MS.gene005202(--);MS.gene006397(ELIP1);MS.gene006910(NAP1);MS.gene007608(RPL24);MS.gene008458(VAL1);MS.gene00866(VIT_05s0020g02800);MS.gene010320(CLF);MS.gene011157(DOF1.7);MS.gene011742(HD6);MS.gene013066(ULP2B);MS.gene01397(ALN);MS.gene014098(TFIIB1);MS.gene014321(GAPB);MS.gene014718(RSZ21);MS.gene016056(PDS5);MS.gene01970(VCS…
GO:0008219	cell death	11	2763	0.629912543538531	0.811799790485281	MS.gene025894(MTB1);MS.gene029004(petC);MS.gene048954(--);MS.gene071947(BAK1);MS.gene35091(PGIP1);MS.gene40359(PBA1);MS.gene57864(RCA1);MS.gene62227(BIK1);MS.gene66256(SAT3);MS.gene79762(STR4);MSTRG.104906(LCB2a)
GO:0015698	inorganic anion transport	6	1525	0.631480130726829	0.812804013457379	MS.gene04976(GSTF11);MS.gene27934(SRK2A);MS.gene46358(NPF7.3);MS.gene66256(SAT3);MS.gene99187(BFRUCT1);MSTRG.60178(SULTR3;3)
GO:0006974	cellular response to DNA damage stimulus	5	1275	0.632632402849124	0.813110265918634	MS.gene011742(HD6);MS.gene51149(At1g65240);MS.gene64653(NRPC1);MS.gene71844(RAD23C);MS.gene74260(KU70)
GO:0006820	anion transport	14	3509	0.634000801968712	0.813110265918634	MS.gene004429(MNS3);MS.gene012910(NRAMP2);MS.gene01409(Os04g0679100);MS.gene04976(GSTF11);MS.gene27934(SRK2A);MS.gene35091(PGIP1);MS.gene41031(PUB22);MS.gene46358(NPF7.3);MS.gene58919(CUL1);MS.gene62227(BIK1);MS.gene65252(PHOT1);MS.gene66256(SAT3);MS.gene99187(BFRUCT1);MSTRG.60178(SULTR3;3)
GO:0048528	post-embryonic root development	2	505	0.634084048301243	0.813110265918634	MS.gene063386(NAC021);MS.gene27934(SRK2A)
GO:0000904	cell morphogenesis involved in differentiation	8	2032	0.63568500167357	0.81415060462789	MS.gene006910(NAP1);MS.gene025063(ACA8);MS.gene04722(MIRO2);MS.gene061759(--);MS.gene20706(At1g03010);MS.gene31948(MED16);MS.gene61768(PATROL1);MS.gene97348(At1g43900)
GO:0006101	citrate metabolic process	1	243	0.645611466656649	0.825722819359532	MS.gene20084(SDH2-2)
GO:0022610	biological adhesion	2	517	0.646749427879006	0.825722819359532	MS.gene006910(NAP1);MS.gene31948(MED16)
GO:0072350	tricarboxylic acid metabolic process	1	244	0.647123218275947	0.825722819359532	MS.gene20084(SDH2-2)
GO:0006089	lactate metabolic process	2	519	0.648826307459084	0.826872587132652	MS.gene003871(SKIP16);MS.gene81744(At2g16710)
GO:0042180	cellular ketone metabolic process	2	523	0.652951028956912	0.831101865252563	MS.gene31322(SIZ1);MS.gene43141(CTL1)
GO:0015711	organic anion transport	7	1818	0.655882911069575	0.833804292617425	MS.gene004429(MNS3);MS.gene01409(Os04g0679100);MS.gene35091(PGIP1);MS.gene41031(PUB22);MS.gene58919(CUL1);MS.gene62227(BIK1);MS.gene99187(BFRUCT1)
GO:0071704	organic substance metabolic process	248	59029	0.656696834595653	0.833810882349899	MS.gene000463(PSAT1);MS.gene001050(OPR11);MS.gene002204(At2g37990);MS.gene003159(VCS);MS.gene003871(SKIP16);MS.gene004300(At4g18820);MS.gene004429(MNS3);MS.gene00446(PAB2);MS.gene00463(RD21A);MS.gene005202(--);MS.gene00534(--);MS.gene005434(ATHB-20);MS.gene005496(GPAT2);MS.gene005813(OsI_35105);MS.gene006302(CYB561A);MS.gene006397(ELIP1);MS.gene006910(NAP1);MS.gene007608(RPL24);MS.gene007723(SCPL…
GO:0006261	DNA-dependent DNA replication	3	795	0.658554050890703	0.834170240058276	MS.gene28183(RPN5A);MS.gene37112(CDC27B);MS.gene69251(RPN8A)
GO:0016071	mRNA metabolic process	3	796	0.659383953826575	0.834170240058276	MS.gene013066(ULP2B);MS.gene021737(PTB);MS.gene72914(BPM2)
GO:0050793	regulation of developmental process	17	4310	0.659407124779336	0.834170240058276	MS.gene002204(At2g37990);MS.gene006397(ELIP1);MS.gene008458(VAL1);MS.gene031982(ELF4);MS.gene032149(FTA);MS.gene044073(KIN4A);MS.gene04722(MIRO2);MS.gene07132(LD);MS.gene21251(DTX48);MS.gene24136(HSP90);MS.gene31322(SIZ1);MS.gene31948(MED16);MS.gene38261(HSC80);MS.gene43141(CTL1);MS.gene58764(--);MS.gene74060(HSP70-4);MS.gene74235(CALS9)
GO:0010646	regulation of cell communication	4	1061	0.662061719126929	0.836502000514539	MS.gene032149(FTA);MS.gene27934(SRK2A);MS.gene31948(MED16);MS.gene42076(CIPK18)
GO:0000280	nuclear division	5	1342	0.676554068795608	0.852108139429769	MS.gene036083(SMC1);MS.gene37112(CDC27B);MS.gene44531(CYCD3-3);MS.gene71844(RAD23C);MS.gene88594(MAP65-6)
GO:0009909	regulation of flower development	2	547	0.676892886705122	0.852108139429769	MS.gene07132(LD);MS.gene31322(SIZ1)
GO:0048831	regulation of shoot system development	2	547	0.676892886705122	0.852108139429769	MS.gene07132(LD);MS.gene31322(SIZ1)
GO:0090304	nucleic acid metabolic process	63	15520	0.679877680405184	0.854821815241152	MS.gene002204(At2g37990);MS.gene003159(VCS);MS.gene004300(At4g18820);MS.gene006910(NAP1);MS.gene007608(RPL24);MS.gene008458(VAL1);MS.gene010320(CLF);MS.gene011157(DOF1.7);MS.gene011742(HD6);MS.gene013066(ULP2B);MS.gene014098(TFIIB1);MS.gene014321(GAPB);MS.gene014718(RSZ21);MS.gene016056(PDS5);MS.gene01970(VCS);MS.gene020651(At3g46100);MS.gene021737(PTB);MS.gene023804(PFC1);MS.gene025034(EMB8);MS.…
GO:0032268	regulation of cellular protein metabolic process	8	2123	0.683145701932325	0.857051207695667	MS.gene014321(GAPB);MS.gene027054(ATPC);MS.gene038660(PGRL1A);MS.gene071930(CAP10A);MS.gene55844(STY13);MS.gene73446(TATC);MS.gene79762(STR4);MSTRG.71432(--)
GO:0022402	cell cycle process	12	3133	0.683790146181343	0.857051207695667	MS.gene021099(At1g18250);MS.gene036083(SMC1);MS.gene04722(MIRO2);MS.gene049193(clptm1);MS.gene071947(BAK1);MS.gene28183(RPN5A);MS.gene37112(CDC27B);MS.gene44531(CYCD3-3);MS.gene64653(NRPC1);MS.gene69251(RPN8A);MS.gene88594(MAP65-6);MSTRG.91083(--)
GO:0051246	regulation of protein metabolic process	8	2125	0.684144659489364	0.857051207695667	MS.gene014321(GAPB);MS.gene027054(ATPC);MS.gene038660(PGRL1A);MS.gene071930(CAP10A);MS.gene55844(STY13);MS.gene73446(TATC);MS.gene79762(STR4);MSTRG.71432(--)
GO:0043269	regulation of ion transport	3	832	0.688293206926296	0.861127953215644	MS.gene014321(GAPB);MS.gene57864(RCA1);MS.gene65252(PHOT1)
GO:0030036	actin cytoskeleton organization	3	833	0.68906940970214	0.861127953215644	MS.gene006910(NAP1);MS.gene31948(MED16);MS.gene61768(PATROL1)
GO:0010053	root epidermal cell differentiation	3	843	0.696751945677261	0.86862304231349	MS.gene006910(NAP1);MS.gene31948(MED16);MS.gene43141(CTL1)
GO:0090627	plant epidermal cell differentiation	3	843	0.696751945677261	0.86862304231349	MS.gene006910(NAP1);MS.gene31948(MED16);MS.gene43141(CTL1)
GO:0010208	pollen wall assembly	1	284	0.702598891633037	0.873559149059002	MS.gene025063(ACA8)
GO:0085029	extracellular matrix assembly	1	284	0.702598891633037	0.873559149059002	MS.gene025063(ACA8)
GO:0006725	cellular aromatic compound metabolic process	91	22342	0.70325324318038	0.873559149059002	MS.gene002204(At2g37990);MS.gene003159(VCS);MS.gene004300(At4g18820);MS.gene005202(--);MS.gene006397(ELIP1);MS.gene006910(NAP1);MS.gene007608(RPL24);MS.gene008294(GLN1);MS.gene008458(VAL1);MS.gene00866(VIT_05s0020g02800);MS.gene010320(CLF);MS.gene011157(DOF1.7);MS.gene011742(HD6);MS.gene012777(GSTZ2);MS.gene013066(ULP2B);MS.gene01397(ALN);MS.gene014098(TFIIB1);MS.gene014321(GAPB);MS.gene014718(RS…
GO:0006402	mRNA catabolic process	2	580	0.707600338219448	0.877550578742686	MS.gene013066(ULP2B);MS.gene72914(BPM2)
GO:0050789	regulation of biological process	120	29272	0.70816884724919	0.877550578742686	MS.gene002204(At2g37990);MS.gene003823(--);MS.gene00446(PAB2);MS.gene006397(ELIP1);MS.gene006910(NAP1);MS.gene007608(RPL24);MS.gene007765(AGO5);MS.gene008458(VAL1);MS.gene010320(CLF);MS.gene011157(DOF1.7);MS.gene012910(NRAMP2);MS.gene014098(TFIIB1);MS.gene014321(GAPB);MS.gene014718(RSZ21);MS.gene015584(Kdm5a);MS.gene017148(At1g07650);MS.gene020480(PMEI11);MS.gene020651(At3g46100);MS.gene021737(PT…
GO:0030029	actin filament-based process	3	861	0.71021760168868	0.87804086735851	MS.gene006910(NAP1);MS.gene31948(MED16);MS.gene61768(PATROL1)
GO:0042430	indole-containing compound metabolic process	2	583	0.710267782130938	0.87804086735851	MS.gene04976(GSTF11);MS.gene66256(SAT3)
GO:0051276	chromosome organization	16	4217	0.714793025995277	0.882576778204947	MS.gene010320(CLF);MS.gene011742(HD6);MS.gene036083(SMC1);MS.gene04722(MIRO2);MS.gene047599(CLF);MS.gene049193(clptm1);MS.gene057705(GRP-2);MS.gene071185(MtrDRAFT_AC149210g4v1);MS.gene32361(FIE2);MS.gene49336(At2g30620);MS.gene52075(GRP-2);MS.gene64653(NRPC1);MS.gene74260(KU70);MS.gene83189(C9orf85);MSTRG.3139(--);MSTRG.91169(RPL19A)
GO:0015672	monovalent inorganic cation transport	4	1141	0.716238013833065	0.883303100791735	MS.gene008000(CHX15);MS.gene029004(petC);MS.gene06042(VATE);MS.gene061402(MTP11)
GO:1901607	alpha-amino acid biosynthetic process	1	296	0.717478302747717	0.883775543766901	MS.gene75658(AKHSDH2)
GO:0043933	macromolecular complex subunit organization	27	6969	0.72115081442715	0.885664866170013	MS.gene006910(NAP1);MS.gene010320(CLF);MS.gene011452(At4g22670);MS.gene012777(GSTZ2);MS.gene014321(GAPB);MS.gene027054(ATPC);MS.gene029004(petC);MS.gene038660(PGRL1A);MS.gene047599(CLF);MS.gene052358(NMT1);MS.gene071185(MtrDRAFT_AC149210g4v1);MS.gene28183(RPN5A);MS.gene31948(MED16);MS.gene32361(FIE2);MS.gene37112(CDC27B);MS.gene38261(HSC80);MS.gene40359(PBA1);MS.gene49336(At2g30620);MS.gene58919(…
GO:0070887	cellular response to chemical stimulus	27	6973	0.722230053213351	0.885664866170013	MS.gene007608(RPL24);MS.gene025894(MTB1);MS.gene029004(petC);MS.gene032149(FTA);MS.gene04722(MIRO2);MS.gene048954(--);MS.gene053010(MYB305);MS.gene063386(NAC021);MS.gene064341(ERF3);MS.gene071947(BAK1);MS.gene07904(GLP1);MS.gene08990(ABA2);MS.gene31322(SIZ1);MS.gene31948(MED16);MS.gene35091(PGIP1);MS.gene42076(CIPK18);MS.gene44305(GGAT2);MS.gene44622(SCPL25);MS.gene46358(NPF7.3);MS.gene57864(RCA1…
GO:0009066	aspartate family amino acid metabolic process	1	300	0.722271231733506	0.885664866170013	MS.gene75658(AKHSDH2)
GO:0000338	protein deneddylation	2	597	0.722448256497557	0.885664866170013	MS.gene002204(At2g37990);MS.gene28183(RPN5A)
GO:0010927	cellular component assembly involved in morphogenesis	1	303	0.725812633038358	0.886533725384693	MS.gene025063(ACA8)
GO:0051336	regulation of hydrolase activity	2	602	0.726692732473538	0.886533725384693	MS.gene47747(ROPGAP7);MS.gene86528(IRE1B)
GO:0048827	phyllome development	3	884	0.726750235976172	0.886533725384693	MS.gene38261(HSC80);MS.gene58919(CUL1);MS.gene69251(RPN8A)
GO:0006865	amino acid transport	3	885	0.727452045602068	0.886533725384693	MS.gene004429(MNS3);MS.gene01409(Os04g0679100);MS.gene58919(CUL1)
GO:0016070	RNA metabolic process	45	11401	0.727456383778322	0.886533725384693	MS.gene002204(At2g37990);MS.gene003159(VCS);MS.gene006910(NAP1);MS.gene007608(RPL24);MS.gene008458(VAL1);MS.gene011157(DOF1.7);MS.gene013066(ULP2B);MS.gene014098(TFIIB1);MS.gene014321(GAPB);MS.gene014718(RSZ21);MS.gene01970(VCS);MS.gene020651(At3g46100);MS.gene021737(PTB);MS.gene023804(PFC1);MS.gene025034(EMB8);MS.gene027054(ATPC);MS.gene027557(--);MS.gene029004(petC);MS.gene037356(At3g59040);MS.…
GO:0007166	cell surface receptor signaling pathway	1	306	0.729308996097204	0.887742119216313	MS.gene017148(At1g07650)
GO:0018205	peptidyl-lysine modification	6	1700	0.731077672462334	0.888198161956102	MS.gene010320(CLF);MS.gene015584(Kdm5a);MS.gene047599(CLF);MS.gene31322(SIZ1);MS.gene31948(MED16);MSTRG.91169(RPL19A)
GO:0006952	defense response	20	5269	0.731406633851339	0.888198161956102	MS.gene023161(--);MS.gene029004(petC);MS.gene048954(--);MS.gene04976(GSTF11);MS.gene05373(LRK10L-1.2);MS.gene09179(--);MS.gene24136(HSP90);MS.gene31322(SIZ1);MS.gene35091(PGIP1);MS.gene38261(HSC80);MS.gene44305(GGAT2);MS.gene57864(RCA1);MS.gene62227(BIK1);MS.gene69251(RPN8A);MS.gene70707(CP31A);MS.gene74184(At1g56190);MS.gene76899(--);MS.gene79762(STR4);MS.gene86528(IRE1B);MS.gene88594(MAP65-6)
GO:0006767	water-soluble vitamin metabolic process	1	309	0.732760892173871	0.888795858625012	MS.gene07904(GLP1)
GO:0006766	vitamin metabolic process	1	311	0.735037731177499	0.890432698030668	MS.gene07904(GLP1)
GO:0009555	pollen development	2	613	0.735837690322143	0.890432698030668	MS.gene025063(ACA8);MS.gene071947(BAK1)
GO:0071310	cellular response to organic substance	26	6783	0.737523007655398	0.891425815817954	MS.gene007608(RPL24);MS.gene025894(MTB1);MS.gene029004(petC);MS.gene032149(FTA);MS.gene04722(MIRO2);MS.gene048954(--);MS.gene053010(MYB305);MS.gene063386(NAC021);MS.gene064341(ERF3);MS.gene071947(BAK1);MS.gene08990(ABA2);MS.gene31322(SIZ1);MS.gene31948(MED16);MS.gene35091(PGIP1);MS.gene42076(CIPK18);MS.gene44305(GGAT2);MS.gene44622(SCPL25);MS.gene46358(NPF7.3);MS.gene57864(RCA1);MS.gene58919(CUL1…
GO:0034762	regulation of transmembrane transport	1	318	0.742855383295031	0.895049192924043	MS.gene65252(PHOT1)
GO:0034765	regulation of ion transmembrane transport	1	318	0.742855383295031	0.895049192924043	MS.gene65252(PHOT1)
GO:0034754	cellular hormone metabolic process	2	622	0.743125227102794	0.895049192924043	MS.gene04976(GSTF11);MS.gene66256(SAT3)
GO:0009850	auxin metabolic process	2	631	0.750240282046759	0.90256444666302	MS.gene04976(GSTF11);MS.gene66256(SAT3)
GO:0009812	flavonoid metabolic process	3	921	0.751787311788098	0.902986368361528	MS.gene006397(ELIP1);MS.gene033730(CHS);MS.gene04976(GSTF11)
GO:0044085	cellular component biogenesis	23	6092	0.752342667723135	0.902986368361528	MS.gene002204(At2g37990);MS.gene007608(RPL24);MS.gene011452(At4g22670);MS.gene012777(GSTZ2);MS.gene014321(GAPB);MS.gene023804(PFC1);MS.gene025063(ACA8);MS.gene027054(ATPC);MS.gene029004(petC);MS.gene038660(PGRL1A);MS.gene052358(NMT1);MS.gene06042(VATE);MS.gene28183(RPN5A);MS.gene37112(CDC27B);MS.gene38261(HSC80);MS.gene40359(PBA1);MS.gene58919(CUL1);MS.gene62903(SEC16B);MS.gene66256(SAT3);MS.gene…
GO:0044271	cellular nitrogen compound biosynthetic process	36	9319	0.753671738017223	0.903529723134601	MS.gene005202(--);MS.gene006910(NAP1);MS.gene007765(AGO5);MS.gene008458(VAL1);MS.gene011157(DOF1.7);MS.gene014098(TFIIB1);MS.gene014321(GAPB);MS.gene020651(At3g46100);MS.gene023641(HBS1L);MS.gene027054(ATPC);MS.gene035992(NIA);MS.gene043881(PUR7);MS.gene049856(DOF5.3);MS.gene055700(DGD1);MS.gene06042(VATE);MS.gene063129(GATA5);MS.gene064341(ERF3);MS.gene068028(PYD3);MS.gene07904(GLP1);MS.gene2423…
GO:0007010	cytoskeleton organization	5	1485	0.758116018291848	0.907360757921689	MS.gene006910(NAP1);MS.gene061759(--);MS.gene31948(MED16);MS.gene61768(PATROL1);MS.gene88594(MAP65-6)
GO:0048285	organelle fission	5	1486	0.758627520202227	0.907360757921689	MS.gene036083(SMC1);MS.gene37112(CDC27B);MS.gene44531(CYCD3-3);MS.gene71844(RAD23C);MS.gene88594(MAP65-6)
GO:0019321	pentose metabolic process	1	334	0.759871249798565	0.907795201091913	MS.gene51941(APY2)
GO:0018193	peptidyl-amino acid modification	6	1773	0.766537356094224	0.91469909043188	MS.gene010320(CLF);MS.gene015584(Kdm5a);MS.gene047599(CLF);MS.gene31322(SIZ1);MS.gene31948(MED16);MSTRG.91169(RPL19A)
GO:0006281	DNA repair	4	1233	0.770335492905995	0.918168662642868	MS.gene51149(At1g65240);MS.gene64653(NRPC1);MS.gene71844(RAD23C);MS.gene74260(KU70)
GO:0043170	macromolecule metabolic process	185	45159	0.784878224312704	0.932629638299521	MS.gene002204(At2g37990);MS.gene003159(VCS);MS.gene003871(SKIP16);MS.gene004300(At4g18820);MS.gene004429(MNS3);MS.gene00446(PAB2);MS.gene00463(RD21A);MS.gene005434(ATHB-20);MS.gene006302(CYB561A);MS.gene006910(NAP1);MS.gene007608(RPL24);MS.gene007723(SCPL48);MS.gene007765(AGO5);MS.gene008458(VAL1);MS.gene010320(CLF);MS.gene011157(DOF1.7);MS.gene011452(At4g22670);MS.gene011742(HD6);MS.gene012777(G…
GO:0032147	activation of protein kinase activity	1	362	0.786991062386599	0.932629638299521	MS.gene55844(STY13)
GO:0033674	positive regulation of kinase activity	1	362	0.786991062386599	0.932629638299521	MS.gene55844(STY13)
GO:0045860	positive regulation of protein kinase activity	1	362	0.786991062386599	0.932629638299521	MS.gene55844(STY13)
GO:0051347	positive regulation of transferase activity	1	362	0.786991062386599	0.932629638299521	MS.gene55844(STY13)
GO:0070646	protein modification by small protein removal	2	686	0.790130405879693	0.934479123241637	MS.gene002204(At2g37990);MS.gene28183(RPN5A)
GO:0015851	nucleobase transport	1	369	0.793279457263316	0.934479123241637	MS.gene049384(UXT2)
GO:0006259	DNA metabolic process	18	4983	0.793555728865829	0.934479123241637	MS.gene004300(At4g18820);MS.gene010320(CLF);MS.gene011742(HD6);MS.gene035074(RDM4);MS.gene036083(SMC1);MS.gene04722(MIRO2);MS.gene047599(CLF);MS.gene049193(clptm1);MS.gene28183(RPN5A);MS.gene37112(CDC27B);MS.gene44531(CYCD3-3);MS.gene51149(At1g65240);MS.gene64653(NRPC1);MS.gene69251(RPN8A);MS.gene71844(RAD23C);MS.gene74260(KU70);MSTRG.3139(--);MSTRG.91050(DPD1)
GO:0048580	regulation of post-embryonic development	9	2644	0.793933109732322	0.934479123241637	MS.gene002204(At2g37990);MS.gene006397(ELIP1);MS.gene031982(ELF4);MS.gene04722(MIRO2);MS.gene07132(LD);MS.gene31322(SIZ1);MS.gene31948(MED16);MS.gene38261(HSC80);MS.gene74060(HSP70-4)
GO:0009863	salicylic acid mediated signaling pathway	5	1561	0.794711918582375	0.934479123241637	MS.gene029004(petC);MS.gene35091(PGIP1);MS.gene44305(GGAT2);MS.gene57864(RCA1);MS.gene79762(STR4)
GO:0071446	cellular response to salicylic acid stimulus	5	1561	0.794711918582375	0.934479123241637	MS.gene029004(petC);MS.gene35091(PGIP1);MS.gene44305(GGAT2);MS.gene57864(RCA1);MS.gene79762(STR4)
GO:0051321	meiotic cell cycle	3	995	0.796321560798583	0.934479123241637	MS.gene049193(clptm1);MS.gene64653(NRPC1);MSTRG.99396(--)
GO:0001934	positive regulation of protein phosphorylation	1	375	0.798521927813659	0.934479123241637	MS.gene55844(STY13)
GO:0010562	positive regulation of phosphorus metabolic process	1	375	0.798521927813659	0.934479123241637	MS.gene55844(STY13)
GO:0042327	positive regulation of phosphorylation	1	375	0.798521927813659	0.934479123241637	MS.gene55844(STY13)
GO:0045937	positive regulation of phosphate metabolic process	1	375	0.798521927813659	0.934479123241637	MS.gene55844(STY13)
GO:0006305	DNA alkylation	3	1001	0.799622521799548	0.93470614509675	MS.gene010320(CLF);MS.gene035074(RDM4);MS.gene047599(CLF)
GO:0019222	regulation of metabolic process	69	17644	0.800918307865396	0.935160561052348	MS.gene00446(PAB2);MS.gene006397(ELIP1);MS.gene006910(NAP1);MS.gene007765(AGO5);MS.gene008458(VAL1);MS.gene010320(CLF);MS.gene011157(DOF1.7);MS.gene012910(NRAMP2);MS.gene014098(TFIIB1);MS.gene014321(GAPB);MS.gene014718(RSZ21);MS.gene015584(Kdm5a);MS.gene020480(PMEI11);MS.gene020651(At3g46100);MS.gene021737(PTB);MS.gene025894(MTB1);MS.gene027054(ATPC);MS.gene033132(BHLH062);MS.gene035074(RDM4);MS.…
GO:1901360	organic cyclic compound metabolic process	92	23216	0.802625645001459	0.936093936647629	MS.gene002204(At2g37990);MS.gene003159(VCS);MS.gene004300(At4g18820);MS.gene005202(--);MS.gene006397(ELIP1);MS.gene006910(NAP1);MS.gene007608(RPL24);MS.gene008458(VAL1);MS.gene00866(VIT_05s0020g02800);MS.gene010320(CLF);MS.gene011157(DOF1.7);MS.gene011742(HD6);MS.gene012777(GSTZ2);MS.gene013066(ULP2B);MS.gene01397(ALN);MS.gene014098(TFIIB1);MS.gene014321(GAPB);MS.gene014718(RSZ21);MS.gene016056(P…
GO:0033043	regulation of organelle organization	3	1012	0.805558189504893	0.938452534892141	MS.gene04722(MIRO2);MS.gene049193(clptm1);MS.gene88594(MAP65-6)
GO:0009620	response to fungus	8	2415	0.807747792710373	0.939941280230694	MS.gene029004(petC);MS.gene071947(BAK1);MS.gene35091(PGIP1);MS.gene38811(CML35);MS.gene57864(RCA1);MS.gene62227(BIK1);MS.gene74060(HSP70-4);MS.gene79762(STR4)
GO:0006304	DNA modification	3	1022	0.810825518036897	0.942458973050779	MS.gene010320(CLF);MS.gene035074(RDM4);MS.gene047599(CLF)
GO:0009756	carbohydrate mediated signaling	2	720	0.811890220035612	0.942633802766572	MS.gene04722(MIRO2);MS.gene08990(ABA2)
GO:0010468	regulation of gene expression	50	13079	0.813434756300318	0.943191125591161	MS.gene00446(PAB2);MS.gene006910(NAP1);MS.gene007765(AGO5);MS.gene008458(VAL1);MS.gene010320(CLF);MS.gene011157(DOF1.7);MS.gene014098(TFIIB1);MS.gene014718(RSZ21);MS.gene015584(Kdm5a);MS.gene020651(At3g46100);MS.gene021737(PTB);MS.gene025894(MTB1);MS.gene027054(ATPC);MS.gene033132(BHLH062);MS.gene035074(RDM4);MS.gene037131(ERF017);MS.gene044062(PAB2);MS.gene047599(CLF);MS.gene049856(DOF5.3);MS.ge…
GO:0071322	cellular response to carbohydrate stimulus	2	724	0.81431362674066	0.943191125591161	MS.gene04722(MIRO2);MS.gene08990(ABA2)
GO:0009886	post-embryonic morphogenesis	4	1323	0.815114736083147	0.943191125591161	MS.gene014321(GAPB);MS.gene051228(LUT2);MS.gene07904(GLP1);MS.gene93887(CEPR2)
GO:0050794	regulation of cellular process	77	19746	0.823776822066964	0.952145631783677	MS.gene003823(--);MS.gene006397(ELIP1);MS.gene006910(NAP1);MS.gene007608(RPL24);MS.gene008458(VAL1);MS.gene011157(DOF1.7);MS.gene012910(NRAMP2);MS.gene014321(GAPB);MS.gene017148(At1g07650);MS.gene021737(PTB);MS.gene023161(--);MS.gene025894(MTB1);MS.gene027054(ATPC);MS.gene029004(petC);MS.gene031982(ELF4);MS.gene032149(FTA);MS.gene035578(CIPK6);MS.gene037131(ERF017);MS.gene037427(TAO1);MS.gene0386…
GO:0031401	positive regulation of protein modification process	1	418	0.832407299341893	0.960180617214802	MS.gene55844(STY13)
GO:0034968	histone lysine methylation	3	1066	0.832591146256094	0.960180617214802	MS.gene010320(CLF);MS.gene047599(CLF);MSTRG.91169(RPL19A)
GO:0032270	positive regulation of cellular protein metabolic process	1	422	0.835254417776853	0.961101902598142	MS.gene55844(STY13)
GO:0051247	positive regulation of protein metabolic process	1	422	0.835254417776853	0.961101902598142	MS.gene55844(STY13)
GO:0018022	peptidyl-lysine methylation	3	1076	0.837227788107186	0.962298605951515	MS.gene010320(CLF);MS.gene047599(CLF);MSTRG.91169(RPL19A)
GO:0008037	cell recognition	1	429	0.840121286951351	0.96301821757888	MS.gene028590(RKS1)
GO:0051239	regulation of multicellular organismal process	13	3864	0.8406560580223	0.96301821757888	MS.gene002204(At2g37990);MS.gene006397(ELIP1);MS.gene031982(ELF4);MS.gene044073(KIN4A);MS.gene04722(MIRO2);MS.gene07132(LD);MS.gene21251(DTX48);MS.gene24136(HSP90);MS.gene31322(SIZ1);MS.gene31948(MED16);MS.gene38261(HSC80);MS.gene43141(CTL1);MS.gene74060(HSP70-4)
GO:2000026	regulation of multicellular organismal development	13	3864	0.8406560580223	0.96301821757888	MS.gene002204(At2g37990);MS.gene006397(ELIP1);MS.gene031982(ELF4);MS.gene044073(KIN4A);MS.gene04722(MIRO2);MS.gene07132(LD);MS.gene21251(DTX48);MS.gene24136(HSP90);MS.gene31322(SIZ1);MS.gene31948(MED16);MS.gene38261(HSC80);MS.gene43141(CTL1);MS.gene74060(HSP70-4)
GO:0009751	response to salicylic acid	5	1677	0.842044531402866	0.963506531237024	MS.gene029004(petC);MS.gene35091(PGIP1);MS.gene44305(GGAT2);MS.gene57864(RCA1);MS.gene79762(STR4)
GO:0009933	meristem structural organization	2	776	0.843369799145466	0.963506531237024	MS.gene006910(NAP1);MS.gene24136(HSP90)
GO:0048532	anatomical structure arrangement	2	777	0.843885933760459	0.963506531237024	MS.gene006910(NAP1);MS.gene24136(HSP90)
GO:0043094	cellular metabolic compound salvage	3	1098	0.847040683620153	0.964584986338661	MS.gene052358(NMT1);MS.gene28183(RPN5A);MS.gene44305(GGAT2)
GO:0006399	tRNA metabolic process	2	784	0.847455933898184	0.964584986338661	MS.gene020651(At3g46100);MS.gene82886(THRRS)
GO:0060255	regulation of macromolecule metabolic process	56	14796	0.84900409713906	0.964584986338661	MS.gene00446(PAB2);MS.gene006910(NAP1);MS.gene007765(AGO5);MS.gene008458(VAL1);MS.gene010320(CLF);MS.gene011157(DOF1.7);MS.gene014098(TFIIB1);MS.gene014321(GAPB);MS.gene014718(RSZ21);MS.gene015584(Kdm5a);MS.gene020651(At3g46100);MS.gene021737(PTB);MS.gene025894(MTB1);MS.gene027054(ATPC);MS.gene033132(BHLH062);MS.gene035074(RDM4);MS.gene037131(ERF017);MS.gene038660(PGRL1A);MS.gene044062(PAB2);MS.g…
GO:0009064	glutamine family amino acid metabolic process	1	443	0.849429031717413	0.964584986338661	MS.gene008294(GLN1)
GO:1901698	response to nitrogen compound	10	3103	0.852216978582344	0.964584986338661	MS.gene011157(DOF1.7);MS.gene029004(petC);MS.gene071947(BAK1);MS.gene41031(PUB22);MS.gene57864(RCA1);MS.gene62227(BIK1);MS.gene79762(STR4);MS.gene84662(LOX3.1);MS.gene88594(MAP65-6);MS.gene99187(BFRUCT1)
GO:0048507	meristem development	8	2557	0.853117987021846	0.964584986338661	MS.gene006910(NAP1);MS.gene032149(FTA);MS.gene044073(KIN4A);MS.gene04722(MIRO2);MS.gene049856(DOF5.3);MS.gene24136(HSP90);MS.gene30350(At1g54200);MS.gene43141(CTL1)
GO:0009664	plant-type cell wall organization	4	1415	0.853244241331619	0.964584986338661	MS.gene025063(ACA8);MS.gene061759(--);MS.gene63188(AT59);MS.gene97348(At1g43900)
GO:0006417	regulation of translation	1	449	0.853250734763199	0.964584986338661	MSTRG.71432(--)
GO:0034248	regulation of cellular amide metabolic process	1	449	0.853250734763199	0.964584986338661	MSTRG.71432(--)
GO:0008152	metabolic process	296	71342	0.854800686053753	0.965278759388192	MS.gene000463(PSAT1);MS.gene001050(OPR11);MS.gene002204(At2g37990);MS.gene002591(MDIS2);MS.gene003159(VCS);MS.gene003871(SKIP16);MS.gene004300(At4g18820);MS.gene004429(MNS3);MS.gene00446(PAB2);MS.gene00463(RD21A);MS.gene005202(--);MS.gene005284(PPC6-7);MS.gene00534(--);MS.gene005434(ATHB-20);MS.gene005496(GPAT2);MS.gene005813(OsI_35105);MS.gene006302(CYB561A);MS.gene006397(ELIP1);MS.gene006744(FA…
GO:0051273	beta-glucan metabolic process	3	1125	0.858379601574992	0.96825970374597	MS.gene40930(PSL5);MS.gene43141(CTL1);MS.gene74235(CALS9)
GO:0010467	gene expression	76	19793	0.860263985491153	0.96932477490861	MS.gene002204(At2g37990);MS.gene00446(PAB2);MS.gene005434(ATHB-20);MS.gene006910(NAP1);MS.gene007608(RPL24);MS.gene007765(AGO5);MS.gene008458(VAL1);MS.gene010320(CLF);MS.gene011157(DOF1.7);MS.gene014098(TFIIB1);MS.gene014321(GAPB);MS.gene014718(RSZ21);MS.gene015584(Kdm5a);MS.gene020651(At3g46100);MS.gene021737(PTB);MS.gene023641(HBS1L);MS.gene023804(PFC1);MS.gene025894(MTB1);MS.gene027054(ATPC);M…
GO:0006310	DNA recombination	3	1145	0.866298837028359	0.975059062201133	MS.gene04722(MIRO2);MS.gene37112(CDC27B);MS.gene64653(NRPC1)
GO:0048509	regulation of meristem development	3	1148	0.867452572974767	0.9752929146532	MS.gene044073(KIN4A);MS.gene24136(HSP90);MS.gene43141(CTL1)
GO:0045333	cellular respiration	1	477	0.869844952482619	0.975396105885274	MS.gene20084(SDH2-2)
GO:0051049	regulation of transport	3	1155	0.87011063566035	0.975396105885274	MS.gene014321(GAPB);MS.gene57864(RCA1);MS.gene65252(PHOT1)
GO:0048229	gametophyte development	6	2052	0.87038255811295	0.975396105885274	MS.gene025063(ACA8);MS.gene071947(BAK1);MS.gene31322(SIZ1);MS.gene82426(ENP1);MS.gene84662(LOX3.1);MSTRG.104906(LCB2a)
GO:0018130	heterocycle biosynthetic process	28	7936	0.872962904570723	0.977225575040625	MS.gene005202(--);MS.gene006910(NAP1);MS.gene008458(VAL1);MS.gene011157(DOF1.7);MS.gene014098(TFIIB1);MS.gene014321(GAPB);MS.gene027054(ATPC);MS.gene043881(PUR7);MS.gene049856(DOF5.3);MS.gene055700(DGD1);MS.gene06042(VATE);MS.gene063129(GATA5);MS.gene064341(ERF3);MS.gene07904(GLP1);MS.gene24237(dcaf13);MS.gene27262(dcaf13);MS.gene32806(HSF30);MS.gene33101(MGD);MS.gene42546(TFIIB1);MS.gene51874(im…
GO:0044092	negative regulation of molecular function	1	487	0.875306306149001	0.978321495488156	MS.gene65252(PHOT1)
GO:0006997	nucleus organization	1	488	0.875839709345847	0.978321495488156	MS.gene04722(MIRO2)
GO:0071407	cellular response to organic cyclic compound	8	2646	0.876912181332415	0.978459371162034	MS.gene029004(petC);MS.gene071947(BAK1);MS.gene35091(PGIP1);MS.gene44305(GGAT2);MS.gene44622(SCPL25);MS.gene57864(RCA1);MS.gene79762(STR4);MS.gene88594(MAP65-6)
GO:0030243	cellulose metabolic process	2	853	0.878869854641948	0.978662472942655	MS.gene40930(PSL5);MS.gene43141(CTL1)
GO:0000272	polysaccharide catabolic process	1	494	0.878992676959164	0.978662472942655	MS.gene63188(AT59)
GO:0000226	microtubule cytoskeleton organization	1	498	0.881050163748832	0.979895058063696	MS.gene88594(MAP65-6)
GO:0006972	hyperosmotic response	2	862	0.882497057798599	0.980446623480986	MS.gene025894(MTB1);MS.gene035578(CIPK6)
GO:0010608	posttranscriptional regulation of gene expression	5	1805	0.883484957889803	0.980487612039168	MS.gene00446(PAB2);MS.gene021737(PTB);MS.gene044062(PAB2);MS.gene88594(MAP65-6);MSTRG.71432(--)
GO:0006694	steroid biosynthetic process	3	1199	0.885766487173823	0.981962632555066	MS.gene033758(XTHB);MS.gene29809(PHI-1);MSTRG.88570(XTH1)
GO:0016052	carbohydrate catabolic process	1	514	0.888937047855709	0.984419007883175	MS.gene63188(AT59)
GO:0009699	phenylpropanoid biosynthetic process	3	1217	0.891671614298171	0.986387805087354	MS.gene019144(PAO2);MS.gene04976(GSTF11);MS.gene43141(CTL1)
GO:0042445	hormone metabolic process	2	892	0.893875434318242	0.986728127168113	MS.gene04976(GSTF11);MS.gene66256(SAT3)
GO:0050790	regulation of catalytic activity	3	1224	0.893893376115439	0.986728127168113	MS.gene47747(ROPGAP7);MS.gene55844(STY13);MS.gene86528(IRE1B)
GO:0032879	regulation of localization	3	1238	0.898214854716967	0.990437984185234	MS.gene014321(GAPB);MS.gene57864(RCA1);MS.gene65252(PHOT1)
GO:0006260	DNA replication	4	1563	0.900555446517822	0.991957975811832	MS.gene28183(RPN5A);MS.gene37112(CDC27B);MS.gene44531(CYCD3-3);MS.gene69251(RPN8A)
GO:0010564	regulation of cell cycle process	1	546	0.90318034263676	0.993787548835111	MS.gene37112(CDC27B)
GO:0007017	microtubule-based process	4	1588	0.907065752516582	0.996412829381947	MS.gene044073(KIN4A);MS.gene04656(KIN7L);MS.gene071947(BAK1);MS.gene88594(MAP65-6)
GO:0006508	proteolysis	13	4194	0.908267714241285	0.996412829381947	MS.gene002204(At2g37990);MS.gene012777(GSTZ2);MS.gene025968(ILA);MS.gene052358(NMT1);MS.gene28183(RPN5A);MS.gene35561(PBE2);MS.gene37112(CDC27B);MS.gene40359(PBA1);MS.gene51149(At1g65240);MS.gene58919(CUL1);MS.gene64535(PRT6);MS.gene69251(RPN8A);MS.gene71844(RAD23C)
GO:0019438	aromatic compound biosynthetic process	31	8972	0.908465625236693	0.996412829381947	MS.gene005202(--);MS.gene006910(NAP1);MS.gene008458(VAL1);MS.gene011157(DOF1.7);MS.gene014098(TFIIB1);MS.gene014321(GAPB);MS.gene019144(PAO2);MS.gene027054(ATPC);MS.gene043881(PUR7);MS.gene04976(GSTF11);MS.gene049856(DOF5.3);MS.gene055700(DGD1);MS.gene06042(VATE);MS.gene063129(GATA5);MS.gene064341(ERF3);MS.gene07904(GLP1);MS.gene24237(dcaf13);MS.gene27262(dcaf13);MS.gene32806(HSF30);MS.gene33101(…
GO:0043549	regulation of kinase activity	1	567	0.911521973217459	0.996928803711779	MS.gene55844(STY13)
GO:0045859	regulation of protein kinase activity	1	567	0.911521973217459	0.996928803711779	MS.gene55844(STY13)
GO:0008202	steroid metabolic process	3	1286	0.911855718501914	0.996928803711779	MS.gene033758(XTHB);MS.gene29809(PHI-1);MSTRG.88570(XTH1)
GO:0034645	cellular macromolecule biosynthetic process	54	14868	0.91330876769196	0.996928803711779	MS.gene004429(MNS3);MS.gene006910(NAP1);MS.gene007765(AGO5);MS.gene008458(VAL1);MS.gene010320(CLF);MS.gene011157(DOF1.7);MS.gene01409(Os04g0679100);MS.gene014098(TFIIB1);MS.gene020651(At3g46100);MS.gene023641(HBS1L);MS.gene027054(ATPC);MS.gene029335(At5g05010);MS.gene033132(BHLH062);MS.gene037131(ERF017);MS.gene04722(MIRO2);MS.gene047599(CLF);MS.gene049856(DOF5.3);MS.gene050199(ERF106);MS.gene051…
GO:0051338	regulation of transferase activity	1	573	0.913770823964725	0.996928803711779	MS.gene55844(STY13)
GO:0034654	nucleobase-containing compound biosynthetic process	23	6944	0.916036877846752	0.998170258333611	MS.gene005202(--);MS.gene006910(NAP1);MS.gene008458(VAL1);MS.gene011157(DOF1.7);MS.gene014098(TFIIB1);MS.gene027054(ATPC);MS.gene043881(PUR7);MS.gene049856(DOF5.3);MS.gene06042(VATE);MS.gene063129(GATA5);MS.gene064341(ERF3);MS.gene07904(GLP1);MS.gene24237(dcaf13);MS.gene27262(dcaf13);MS.gene32806(HSF30);MS.gene33101(MGD);MS.gene42546(TFIIB1);MS.gene51874(impdh);MS.gene61422(MBF1C);MS.gene64653(NR…
GO:1903046	meiotic cell cycle process	2	965	0.917425384234194	0.998170258333611	MS.gene049193(clptm1);MS.gene64653(NRPC1)
GO:0014070	response to organic cyclic compound	10	3414	0.917813195829547	0.998170258333611	MS.gene029004(petC);MS.gene071947(BAK1);MS.gene35091(PGIP1);MS.gene44305(GGAT2);MS.gene44531(CYCD3-3);MS.gene44622(SCPL25);MS.gene57864(RCA1);MS.gene79762(STR4);MS.gene88594(MAP65-6);MS.gene90839(DHAR1)
GO:0071555	cell wall organization	7	2557	0.919746527413427	0.998429574831235	MS.gene011157(DOF1.7);MS.gene021099(At1g18250);MS.gene025063(ACA8);MS.gene061759(--);MS.gene62899(PGSIP8);MS.gene63188(AT59);MS.gene97348(At1g43900)
GO:0040029	regulation of gene expression, epigenetic	4	1644	0.920297419275321	0.998429574831235	MS.gene010320(CLF);MS.gene047599(CLF);MS.gene32361(FIE2);MS.gene88594(MAP65-6)
GO:0015980	energy derivation by oxidation of organic compounds	1	597	0.922210358796657	0.998429574831235	MS.gene20084(SDH2-2)
GO:0000278	mitotic cell cycle	4	1657	0.923117588945184	0.998429574831235	MS.gene021099(At1g18250);MS.gene071947(BAK1);MS.gene37112(CDC27B);MS.gene44531(CYCD3-3)
GO:0009888	tissue development	13	4293	0.923194222992606	0.998429574831235	MS.gene006910(NAP1);MS.gene032149(FTA);MS.gene044073(KIN4A);MS.gene04722(MIRO2);MS.gene049856(DOF5.3);MS.gene24136(HSP90);MS.gene30350(At1g54200);MS.gene31948(MED16);MS.gene32361(FIE2);MS.gene43141(CTL1);MS.gene44531(CYCD3-3);MS.gene58919(CUL1);MSTRG.61875(CYCU2-1)
GO:0001932	regulation of protein phosphorylation	1	602	0.923862089611056	0.998429574831235	MS.gene55844(STY13)
GO:0009698	phenylpropanoid metabolic process	3	1347	0.926793393805771	0.99929442936799	MS.gene019144(PAO2);MS.gene04976(GSTF11);MS.gene43141(CTL1)
GO:0051235	maintenance of location	1	612	0.927061350357455	0.99929442936799	MS.gene04722(MIRO2)
GO:0042325	regulation of phosphorylation	1	616	0.928303191231602	0.99929442936799	MS.gene55844(STY13)
GO:0044260	cellular macromolecule metabolic process	148	37958	0.92853934368044	0.99929442936799	MS.gene002204(At2g37990);MS.gene003159(VCS);MS.gene003871(SKIP16);MS.gene004300(At4g18820);MS.gene004429(MNS3);MS.gene006910(NAP1);MS.gene007608(RPL24);MS.gene007765(AGO5);MS.gene008458(VAL1);MS.gene010320(CLF);MS.gene011157(DOF1.7);MS.gene011452(At4g22670);MS.gene011742(HD6);MS.gene012777(GSTZ2);MS.gene013066(ULP2B);MS.gene013090(RGTA1);MS.gene013992(DUSP12);MS.gene01409(Os04g0679100);MS.gene014…
GO:0048569	post-embryonic organ development	2	1021	0.932068059031718	1	MS.gene063386(NAC021);MS.gene27934(SRK2A)
GO:0043414	macromolecule methylation	4	1705	0.932771606386319	1	MS.gene010320(CLF);MS.gene023804(PFC1);MS.gene047599(CLF);MSTRG.91169(RPL19A)
GO:0071669	plant-type cell wall organization or biogenesis	4	1715	0.934639713280465	1	MS.gene025063(ACA8);MS.gene061759(--);MS.gene63188(AT59);MS.gene97348(At1g43900)
GO:0019220	regulation of phosphate metabolic process	1	641	0.935600835352502	1	MS.gene55844(STY13)
GO:0051174	regulation of phosphorus metabolic process	1	641	0.935600835352502	1	MS.gene55844(STY13)
GO:0016458	gene silencing	6	2360	0.937295236009805	1	MS.gene007765(AGO5);MS.gene010320(CLF);MS.gene035074(RDM4);MS.gene047599(CLF);MS.gene88594(MAP65-6);MSTRG.91169(RPL19A)
GO:0030422	production of siRNA involved in RNA interference	1	650	0.938042497254087	1	MS.gene88594(MAP65-6)
GO:0000302	response to reactive oxygen species	5	2061	0.939194198058014	1	MS.gene24136(HSP90);MS.gene51149(At1g65240);MS.gene61422(MBF1C);MS.gene74060(HSP70-4);MS.gene90839(DHAR1)
GO:1901362	organic cyclic compound biosynthetic process	34	10099	0.941788092590758	1	MS.gene005202(--);MS.gene006910(NAP1);MS.gene008458(VAL1);MS.gene011157(DOF1.7);MS.gene014098(TFIIB1);MS.gene014321(GAPB);MS.gene019144(PAO2);MS.gene027054(ATPC);MS.gene033758(XTHB);MS.gene043881(PUR7);MS.gene04976(GSTF11);MS.gene049856(DOF5.3);MS.gene055700(DGD1);MS.gene06042(VATE);MS.gene063129(GATA5);MS.gene064341(ERF3);MS.gene07904(GLP1);MS.gene24237(dcaf13);MS.gene27262(dcaf13);MS.gene29809(…
GO:0006468	protein phosphorylation	8	3015	0.944284820767648	1	MS.gene05373(LRK10L-1.2);MS.gene071947(BAK1);MS.gene48472(MAPKKK5);MS.gene55844(STY13);MS.gene59125(LRK10);MS.gene62227(BIK1);MS.gene65252(PHOT1);MS.gene86528(IRE1B)
GO:0032259	methylation	4	1780	0.945679464586257	1	MS.gene010320(CLF);MS.gene023804(PFC1);MS.gene047599(CLF);MSTRG.91169(RPL19A)
GO:0016246	RNA interference	1	684	0.946461866948982	1	MS.gene88594(MAP65-6)
GO:0009059	macromolecule biosynthetic process	55	15582	0.947866642837855	1	MS.gene004429(MNS3);MS.gene006910(NAP1);MS.gene007765(AGO5);MS.gene008458(VAL1);MS.gene010320(CLF);MS.gene011157(DOF1.7);MS.gene01409(Os04g0679100);MS.gene014098(TFIIB1);MS.gene020651(At3g46100);MS.gene023641(HBS1L);MS.gene027054(ATPC);MS.gene029335(At5g05010);MS.gene033132(BHLH062);MS.gene037131(ERF017);MS.gene04722(MIRO2);MS.gene047599(CLF);MS.gene049856(DOF5.3);MS.gene050199(ERF106);MS.gene051…
GO:1903047	mitotic cell cycle process	3	1463	0.948984506400384	1	MS.gene021099(At1g18250);MS.gene071947(BAK1);MS.gene44531(CYCD3-3)
GO:0016571	histone methylation	3	1467	0.949624769387317	1	MS.gene010320(CLF);MS.gene047599(CLF);MSTRG.91169(RPL19A)
GO:1902589	single-organism organelle organization	14	4803	0.949807827614279	1	MS.gene006910(NAP1);MS.gene010320(CLF);MS.gene036083(SMC1);MS.gene047599(CLF);MS.gene049193(clptm1);MS.gene07847(TIM23-2);MS.gene31948(MED16);MS.gene32361(FIE2);MS.gene51149(At1g65240);MS.gene61768(PATROL1);MS.gene64653(NRPC1);MS.gene88594(MAP65-6);MS.gene91511(At1g65240);MSTRG.91169(RPL19A)
GO:0008283	cell proliferation	1	708	0.951708165366987	1	MS.gene44531(CYCD3-3)
GO:0006479	protein methylation	3	1487	0.952715478403735	1	MS.gene010320(CLF);MS.gene047599(CLF);MSTRG.91169(RPL19A)
GO:1902410	mitotic cytokinetic process	2	1128	0.953487797906134	1	MS.gene021099(At1g18250);MS.gene071947(BAK1)
GO:0010629	negative regulation of gene expression	6	2487	0.954444519630112	1	MS.gene007765(AGO5);MS.gene010320(CLF);MS.gene035074(RDM4);MS.gene047599(CLF);MS.gene88594(MAP65-6);MSTRG.91169(RPL19A)
GO:0048519	negative regulation of biological process	11	3997	0.954931180135798	1	MS.gene007765(AGO5);MS.gene010320(CLF);MS.gene020480(PMEI11);MS.gene035074(RDM4);MS.gene047599(CLF);MS.gene063698(PMEI11);MS.gene26923(DA1);MS.gene31322(SIZ1);MS.gene65252(PHOT1);MS.gene88594(MAP65-6);MSTRG.91169(RPL19A)
GO:0032506	cytokinetic process	2	1148	0.956700786861453	1	MS.gene021099(At1g18250);MS.gene071947(BAK1)
GO:0008213	protein alkylation	3	1535	0.959426694974523	1	MS.gene010320(CLF);MS.gene047599(CLF);MSTRG.91169(RPL19A)
GO:0044237	cellular metabolic process	221	55689	0.960356132478984	1	MS.gene000463(PSAT1);MS.gene001050(OPR11);MS.gene002204(At2g37990);MS.gene002591(MDIS2);MS.gene003159(VCS);MS.gene003871(SKIP16);MS.gene004300(At4g18820);MS.gene004429(MNS3);MS.gene005202(--);MS.gene005284(PPC6-7);MS.gene00534(--);MS.gene005496(GPAT2);MS.gene005813(OsI_35105);MS.gene006302(CYB561A);MS.gene006397(ELIP1);MS.gene006910(NAP1);MS.gene007608(RPL24);MS.gene007765(AGO5);MS.gene008294(GLN…
GO:0045491	xylan metabolic process	2	1180	0.96140464422898	1	MS.gene015584(Kdm5a);MS.gene86528(IRE1B)
GO:0010410	hemicellulose metabolic process	2	1181	0.961543453721628	1	MS.gene015584(Kdm5a);MS.gene86528(IRE1B)
GO:0006979	response to oxidative stress	5	2238	0.962300231671889	1	MS.gene24136(HSP90);MS.gene51149(At1g65240);MS.gene61422(MBF1C);MS.gene74060(HSP70-4);MS.gene90839(DHAR1)
GO:0051301	cell division	3	1571	0.96386326713998	1	MS.gene021099(At1g18250);MS.gene071947(BAK1);MS.gene44531(CYCD3-3)
GO:0044036	cell wall macromolecule metabolic process	3	1590	0.966017006034642	1	MS.gene015584(Kdm5a);MS.gene43141(CTL1);MS.gene86528(IRE1B)
GO:0000281	mitotic cytokinesis	2	1217	0.966233802121858	1	MS.gene021099(At1g18250);MS.gene071947(BAK1)
GO:0061640	cytoskeleton-dependent cytokinesis	2	1234	0.968252919099049	1	MS.gene021099(At1g18250);MS.gene071947(BAK1)
GO:0000910	cytokinesis	2	1261	0.971223264081249	1	MS.gene021099(At1g18250);MS.gene071947(BAK1)
GO:0016310	phosphorylation	10	3965	0.974775844278752	1	MS.gene017148(At1g07650);MS.gene05373(LRK10L-1.2);MS.gene071947(BAK1);MS.gene48472(MAPKKK5);MS.gene55844(STY13);MS.gene56215(CERK);MS.gene59125(LRK10);MS.gene62227(BIK1);MS.gene65252(PHOT1);MS.gene86528(IRE1B)
GO:0071554	cell wall organization or biogenesis	11	4297	0.976430648228105	1	MS.gene011157(DOF1.7);MS.gene015584(Kdm5a);MS.gene021099(At1g18250);MS.gene025063(ACA8);MS.gene06042(VATE);MS.gene061759(--);MS.gene43141(CTL1);MS.gene62899(PGSIP8);MS.gene63188(AT59);MS.gene86528(IRE1B);MS.gene97348(At1g43900)
GO:0009987	cellular process	280	69468	0.977450928424077	1	MS.gene000463(PSAT1);MS.gene001050(OPR11);MS.gene002204(At2g37990);MS.gene002591(MDIS2);MS.gene003159(VCS);MS.gene003823(--);MS.gene003871(SKIP16);MS.gene004300(At4g18820);MS.gene004429(MNS3);MS.gene00446(PAB2);MS.gene005202(--);MS.gene005284(PPC6-7);MS.gene00534(--);MS.gene005496(GPAT2);MS.gene005813(OsI_35105);MS.gene006302(CYB561A);MS.gene006397(ELIP1);MS.gene006910(NAP1);MS.gene007608(RPL24);…
GO:0016570	histone modification	4	2081	0.977788355897219	1	MS.gene010320(CLF);MS.gene047599(CLF);MS.gene32361(FIE2);MSTRG.91169(RPL19A)
GO:0070918	production of small RNA involved in gene silencing by RNA	1	915	0.980182421187522	1	MS.gene88594(MAP65-6)
GO:0016569	covalent chromatin modification	4	2121	0.980359474379254	1	MS.gene010320(CLF);MS.gene047599(CLF);MS.gene32361(FIE2);MSTRG.91169(RPL19A)
GO:0031050	dsRNA fragmentation	1	923	0.980853808290634	1	MS.gene88594(MAP65-6)
GO:0043331	response to dsRNA	1	923	0.980853808290634	1	MS.gene88594(MAP65-6)
GO:0071359	cellular response to dsRNA	1	923	0.980853808290634	1	MS.gene88594(MAP65-6)
GO:1901699	cellular response to nitrogen compound	1	923	0.980853808290634	1	MS.gene88594(MAP65-6)
GO:0035194	posttranscriptional gene silencing by RNA	1	924	0.980936120584577	1	MS.gene88594(MAP65-6)
GO:0009892	negative regulation of metabolic process	8	3493	0.982378302456847	1	MS.gene007765(AGO5);MS.gene010320(CLF);MS.gene020480(PMEI11);MS.gene035074(RDM4);MS.gene047599(CLF);MS.gene063698(PMEI11);MS.gene88594(MAP65-6);MSTRG.91169(RPL19A)
GO:0042546	cell wall biogenesis	1	957	0.983463172399097	1	MS.gene06042(VATE)
GO:0010383	cell wall polysaccharide metabolic process	2	1414	0.983614641256788	1	MS.gene015584(Kdm5a);MS.gene86528(IRE1B)
GO:0009606	tropism	1	965	0.984023679557737	1	MS.gene65252(PHOT1)
GO:0051252	regulation of RNA metabolic process	11	4478	0.984393638224893	1	MS.gene006910(NAP1);MS.gene008458(VAL1);MS.gene011157(DOF1.7);MS.gene021737(PTB);MS.gene027054(ATPC);MS.gene063129(GATA5);MS.gene064341(ERF3);MS.gene32806(HSF30);MS.gene33101(MGD);MS.gene61422(MBF1C);MS.gene73446(TATC)
GO:0031323	regulation of cellular metabolic process	23	8030	0.985997078509328	1	MS.gene006397(ELIP1);MS.gene006910(NAP1);MS.gene008458(VAL1);MS.gene011157(DOF1.7);MS.gene012910(NRAMP2);MS.gene014321(GAPB);MS.gene021737(PTB);MS.gene027054(ATPC);MS.gene038660(PGRL1A);MS.gene055700(DGD1);MS.gene063129(GATA5);MS.gene064341(ERF3);MS.gene071930(CAP10A);MS.gene31322(SIZ1);MS.gene32806(HSF30);MS.gene33101(MGD);MS.gene43141(CTL1);MS.gene55844(STY13);MS.gene61422(MBF1C);MS.gene73446(T…
GO:0032774	RNA biosynthetic process	14	5441	0.986280646759815	1	MS.gene006910(NAP1);MS.gene008458(VAL1);MS.gene011157(DOF1.7);MS.gene014098(TFIIB1);MS.gene027054(ATPC);MS.gene049856(DOF5.3);MS.gene063129(GATA5);MS.gene064341(ERF3);MS.gene32806(HSF30);MS.gene33101(MGD);MS.gene42546(TFIIB1);MS.gene61422(MBF1C);MS.gene64653(NRPC1);MS.gene73446(TATC)
GO:0010605	negative regulation of macromolecule metabolic process	6	2938	0.986474970959376	1	MS.gene007765(AGO5);MS.gene010320(CLF);MS.gene035074(RDM4);MS.gene047599(CLF);MS.gene88594(MAP65-6);MSTRG.91169(RPL19A)
GO:0016441	posttranscriptional gene silencing	1	1015	0.987121983051065	1	MS.gene88594(MAP65-6)
GO:0006325	chromatin organization	7	3358	0.989323794300916	1	MS.gene010320(CLF);MS.gene047599(CLF);MS.gene071185(MtrDRAFT_AC149210g4v1);MS.gene32361(FIE2);MS.gene49336(At2g30620);MS.gene83189(C9orf85);MSTRG.91169(RPL19A)
GO:0007389	pattern specification process	2	1546	0.990000241343211	1	MS.gene006910(NAP1);MS.gene30350(At1g54200)
GO:0006355	regulation of transcription, DNA-templated	10	4359	0.990145675516474	1	MS.gene006910(NAP1);MS.gene008458(VAL1);MS.gene011157(DOF1.7);MS.gene027054(ATPC);MS.gene063129(GATA5);MS.gene064341(ERF3);MS.gene32806(HSF30);MS.gene33101(MGD);MS.gene61422(MBF1C);MS.gene73446(TATC)
GO:1903506	regulation of nucleic acid-templated transcription	10	4361	0.990194354504222	1	MS.gene006910(NAP1);MS.gene008458(VAL1);MS.gene011157(DOF1.7);MS.gene027054(ATPC);MS.gene063129(GATA5);MS.gene064341(ERF3);MS.gene32806(HSF30);MS.gene33101(MGD);MS.gene61422(MBF1C);MS.gene73446(TATC)
GO:0048646	anatomical structure formation involved in morphogenesis	1	1096	0.990920595283307	1	MS.gene025063(ACA8)
GO:0016568	chromatin modification	4	2376	0.991211929273188	1	MS.gene010320(CLF);MS.gene047599(CLF);MS.gene32361(FIE2);MSTRG.91169(RPL19A)
GO:2001141	regulation of RNA biosynthetic process	10	4422	0.99157600015818	1	MS.gene006910(NAP1);MS.gene008458(VAL1);MS.gene011157(DOF1.7);MS.gene027054(ATPC);MS.gene063129(GATA5);MS.gene064341(ERF3);MS.gene32806(HSF30);MS.gene33101(MGD);MS.gene61422(MBF1C);MS.gene73446(TATC)
GO:0080090	regulation of primary metabolic process	20	7442	0.991664777654133	1	MS.gene006910(NAP1);MS.gene008458(VAL1);MS.gene011157(DOF1.7);MS.gene014321(GAPB);MS.gene021737(PTB);MS.gene027054(ATPC);MS.gene038660(PGRL1A);MS.gene04976(GSTF11);MS.gene063129(GATA5);MS.gene064341(ERF3);MS.gene071930(CAP10A);MS.gene32806(HSF30);MS.gene33101(MGD);MS.gene43141(CTL1);MS.gene55844(STY13);MS.gene61422(MBF1C);MS.gene73446(TATC);MS.gene79762(STR4);MS.gene86528(IRE1B);MSTRG.71432(--)
GO:0031047	gene silencing by RNA	1	1159	0.993083297775552	1	MS.gene88594(MAP65-6)
GO:2000112	regulation of cellular macromolecule biosynthetic process	11	4908	0.994469659619785	1	MS.gene006910(NAP1);MS.gene008458(VAL1);MS.gene011157(DOF1.7);MS.gene027054(ATPC);MS.gene063129(GATA5);MS.gene064341(ERF3);MS.gene32806(HSF30);MS.gene33101(MGD);MS.gene61422(MBF1C);MS.gene73446(TATC);MSTRG.71432(--)
GO:0019219	regulation of nucleobase-containing compound metabolic process	12	5279	0.995168418230186	1	MS.gene006910(NAP1);MS.gene008458(VAL1);MS.gene011157(DOF1.7);MS.gene021737(PTB);MS.gene027054(ATPC);MS.gene063129(GATA5);MS.gene064341(ERF3);MS.gene32806(HSF30);MS.gene33101(MGD);MS.gene61422(MBF1C);MS.gene73446(TATC);MS.gene86528(IRE1B)
GO:0098542	defense response to other organism	3	2176	0.995350909246933	1	MS.gene04976(GSTF11);MS.gene38261(HSC80);MS.gene86528(IRE1B)
GO:0006351	transcription, DNA-templated	11	4979	0.995374299033715	1	MS.gene006910(NAP1);MS.gene008458(VAL1);MS.gene011157(DOF1.7);MS.gene027054(ATPC);MS.gene049856(DOF5.3);MS.gene063129(GATA5);MS.gene064341(ERF3);MS.gene32806(HSF30);MS.gene33101(MGD);MS.gene61422(MBF1C);MS.gene73446(TATC)
GO:0051171	regulation of nitrogen compound metabolic process	14	5923	0.995398158970113	1	MS.gene006397(ELIP1);MS.gene006910(NAP1);MS.gene008458(VAL1);MS.gene011157(DOF1.7);MS.gene021737(PTB);MS.gene027054(ATPC);MS.gene063129(GATA5);MS.gene064341(ERF3);MS.gene32806(HSF30);MS.gene33101(MGD);MS.gene61422(MBF1C);MS.gene73446(TATC);MS.gene86528(IRE1B);MSTRG.71432(--)
GO:0010556	regulation of macromolecule biosynthetic process	11	4983	0.995420883826794	1	MS.gene006910(NAP1);MS.gene008458(VAL1);MS.gene011157(DOF1.7);MS.gene027054(ATPC);MS.gene063129(GATA5);MS.gene064341(ERF3);MS.gene32806(HSF30);MS.gene33101(MGD);MS.gene61422(MBF1C);MS.gene73446(TATC);MSTRG.71432(--)
GO:0097659	nucleic acid-templated transcription	11	5037	0.996008150982301	1	MS.gene006910(NAP1);MS.gene008458(VAL1);MS.gene011157(DOF1.7);MS.gene027054(ATPC);MS.gene049856(DOF5.3);MS.gene063129(GATA5);MS.gene064341(ERF3);MS.gene32806(HSF30);MS.gene33101(MGD);MS.gene61422(MBF1C);MS.gene73446(TATC)
GO:0031326	regulation of cellular biosynthetic process	11	5077	0.996396640765209	1	MS.gene006910(NAP1);MS.gene008458(VAL1);MS.gene011157(DOF1.7);MS.gene027054(ATPC);MS.gene063129(GATA5);MS.gene064341(ERF3);MS.gene32806(HSF30);MS.gene33101(MGD);MS.gene61422(MBF1C);MS.gene73446(TATC);MSTRG.71432(--)
GO:0009814	defense response, incompatible interaction	1	1384	0.997386622798136	1	MS.gene04976(GSTF11)
GO:0009889	regulation of biosynthetic process	12	5704	0.998357087111383	1	MS.gene006910(NAP1);MS.gene008458(VAL1);MS.gene011157(DOF1.7);MS.gene027054(ATPC);MS.gene04976(GSTF11);MS.gene063129(GATA5);MS.gene064341(ERF3);MS.gene32806(HSF30);MS.gene33101(MGD);MS.gene61422(MBF1C);MS.gene73446(TATC);MSTRG.71432(--)
GO:0048523	negative regulation of cellular process	1	1639	0.999135406571325	1	MS.gene65252(PHOT1)
GO:0008150	biological_process	374	87917	1	1	MS.gene000463(PSAT1);MS.gene001050(OPR11);MS.gene001283(RGGA);MS.gene001904(MUB4);MS.gene002204(At2g37990);MS.gene002485(DRM1);MS.gene002591(MDIS2);MS.gene003159(VCS);MS.gene003823(--);MS.gene003871(SKIP16);MS.gene004300(At4g18820);MS.gene004429(MNS3);MS.gene00446(PAB2);MS.gene00463(RD21A);MS.gene005202(--);MS.gene005284(PPC6-7);MS.gene00534(--);MS.gene005434(ATHB-20);MS.gene005496(GPAT2);MS.gene…
GO:0016868	intramolecular transferase activity, phosphotransferases	3	37	0.000445540454230914	0.119404841733885	MS.gene036906(PGM1);MS.gene27538(PGM1);MS.gene27540(PGM1)
GO:0016866	intramolecular transferase activity	6	336	0.00248683465018169	0.26502962900566	MS.gene036906(PGM1);MS.gene049849(ADT2);MS.gene07774(OSCPSM);MS.gene27538(PGM1);MS.gene27540(PGM1);MSTRG.2489(OSCPSM)
GO:0016491	oxidoreductase activity	59	10318	0.00296674957842156	0.26502962900566	MS.gene001050(OPR11);MS.gene00463(RD21A);MS.gene006302(CYB561A);MS.gene006744(FAO1);MS.gene011260(LOX1.4);MS.gene011452(At4g22670);MS.gene011756(CYP81E8);MS.gene01253(CYP89A9);MS.gene014321(GAPB);MS.gene015584(Kdm5a);MS.gene019144(PAO2);MS.gene021737(PTB);MS.gene029004(petC);MS.gene03323(FBPban1);MS.gene033310(CYP71A1);MS.gene03490(CYP82A3);MS.gene035992(NIA);MS.gene036724(CAD);MS.gene037356(At3g…
GO:0051766	inositol trisphosphate kinase activity	2	27	0.00524174391033538	0.275731581870322	MS.gene61001(ITPK5);MS.gene62236(ITPK4)
GO:0004620	phospholipase activity	5	292	0.00668879670912823	0.275731581870322	MS.gene00463(RD21A);MS.gene063260(RD21A);MS.gene063261(RD21A);MS.gene063262(RD21A);MS.gene97348(At1g43900)
GO:0043167	ion binding	94	18669	0.00743175116155772	0.275731581870322	MS.gene000463(PSAT1);MS.gene004429(MNS3);MS.gene005284(PPC6-7);MS.gene005813(OsI_35105);MS.gene006302(CYB561A);MS.gene008294(GLN1);MS.gene011260(LOX1.4);MS.gene011756(CYP81E8);MS.gene01253(CYP89A9);MS.gene01397(ALN);MS.gene014098(TFIIB1);MS.gene014718(RSZ21);MS.gene015018(FTSH4);MS.gene015584(Kdm5a);MS.gene017490(lhca3);MS.gene019043(HMGCL);MS.gene019580(PLIM2B);MS.gene020652(HIPP05);MS.gene02084…
GO:0016746	transferase activity, transferring acyl groups	16	2007	0.00758437154665898	0.275731581870322	MS.gene033730(CHS);MS.gene037432(DCR);MS.gene052358(NMT1);MS.gene052744(GPAT6);MS.gene056288(PAT24);MS.gene06239(HHT1);MS.gene22903(HSR201);MS.gene31540(3AT1);MS.gene44305(GGAT2);MS.gene66256(SAT3);MS.gene83461(BEAT);MS.gene91596(PMAT1);MS.gene91614(5MAT);MSTRG.104906(LCB2a);MSTRG.49897(EPS1);MSTRG.76939(DMAS1-D)
GO:0016853	isomerase activity	10	1041	0.00989037872232272	0.275731581870322	MS.gene00866(VIT_05s0020g02800);MS.gene012777(GSTZ2);MS.gene036906(PGM1);MS.gene049849(ADT2);MS.gene051228(LUT2);MS.gene066580(GAE3);MS.gene07774(OSCPSM);MS.gene27538(PGM1);MS.gene27540(PGM1);MSTRG.2489(OSCPSM)
GO:0043169	cation binding	87	17254	0.0100299431546709	0.275731581870322	MS.gene004429(MNS3);MS.gene005284(PPC6-7);MS.gene005813(OsI_35105);MS.gene006302(CYB561A);MS.gene008294(GLN1);MS.gene011260(LOX1.4);MS.gene011756(CYP81E8);MS.gene01253(CYP89A9);MS.gene01397(ALN);MS.gene014098(TFIIB1);MS.gene014718(RSZ21);MS.gene015018(FTSH4);MS.gene015584(Kdm5a);MS.gene017490(lhca3);MS.gene019043(HMGCL);MS.gene019580(PLIM2B);MS.gene020652(HIPP05);MS.gene02084(pod);MS.gene022829(H…
GO:0016628	oxidoreductase activity, acting on the CH-CH group of donors, NAD or NADP as acceptor	15	1903	0.010521538276325	0.275731581870322	MS.gene001050(OPR11);MS.gene00463(RD21A);MS.gene021737(PTB);MS.gene03323(FBPban1);MS.gene044198(At1g05030);MS.gene051217(HSP70);MS.gene063260(RD21A);MS.gene063261(RD21A);MS.gene063262(RD21A);MS.gene071947(BAK1);MS.gene21807(OPR2);MS.gene28287(PAP);MS.gene56853(RGI3);MS.gene74060(HSP70-4);MS.gene87404(GGPS)
GO:0016627	oxidoreductase activity, acting on the CH-CH group of donors	16	2129	0.0127292613735459	0.275731581870322	MS.gene001050(OPR11);MS.gene00463(RD21A);MS.gene021737(PTB);MS.gene03323(FBPban1);MS.gene044198(At1g05030);MS.gene051217(HSP70);MS.gene063260(RD21A);MS.gene063261(RD21A);MS.gene063262(RD21A);MS.gene071947(BAK1);MS.gene20084(SDH2-2);MS.gene21807(OPR2);MS.gene28287(PAP);MS.gene56853(RGI3);MS.gene74060(HSP70-4);MS.gene87404(GGPS)
GO:0004659	prenyltransferase activity	3	121	0.0129070382806918	0.275731581870322	MS.gene013090(RGTA1);MS.gene032149(FTA);MS.gene87404(GGPS)
GO:0001727	lipid kinase activity	1	4	0.0159063180275132	0.275731581870322	MS.gene56215(CERK)
GO:0052880	oxidoreductase activity, acting on diphenols and related substances as donors, with copper protein as acceptor	1	4	0.0159063180275132	0.275731581870322	MS.gene029004(petC)
GO:0090600	alpha-1,3-glucosidase activity	1	4	0.0159063180275132	0.275731581870322	MS.gene40930(PSL5)
GO:0016298	lipase activity	5	366	0.0164615869773327	0.275731581870322	MS.gene00463(RD21A);MS.gene063260(RD21A);MS.gene063261(RD21A);MS.gene063262(RD21A);MS.gene97348(At1g43900)
GO:0016622	oxidoreductase activity, acting on the aldehyde or oxo group of donors, cytochrome as acceptor	1	5	0.0198433285459214	0.312824238253349	MS.gene006302(CYB561A)
GO:0008134	transcription factor binding	2	59	0.0234976240825811	0.319064779271333	MS.gene014098(TFIIB1);MS.gene42546(TFIIB1)
GO:0031420	alkali metal ion binding	2	59	0.0234976240825811	0.319064779271333	MS.gene005813(OsI_35105);MS.gene20006(OsI_35105)
GO:0016641	oxidoreductase activity, acting on the CH-NH2 group of donors, oxygen as acceptor	3	153	0.0239083761091777	0.319064779271333	MS.gene05789(ACO1);MS.gene69728(At1g62810);MS.gene83461(BEAT)
GO:0004564	beta-fructofuranosidase activity	2	61	0.0250013446443955	0.319064779271333	MS.gene065736(INV1);MS.gene99187(BFRUCT1)
GO:0016740	transferase activity	98	20568	0.0272804343708478	0.322419222564487	MS.gene000463(PSAT1);MS.gene002591(MDIS2);MS.gene004300(At4g18820);MS.gene005496(GPAT2);MS.gene005813(OsI_35105);MS.gene00866(VIT_05s0020g02800);MS.gene010320(CLF);MS.gene011742(HD6);MS.gene011756(CYP81E8);MS.gene012777(GSTZ2);MS.gene013090(RGTA1);MS.gene014321(GAPB);MS.gene017148(At1g07650);MS.gene017490(lhca3);MS.gene018884(STL1);MS.gene023641(HBS1L);MS.gene023804(PFC1);MS.gene024049(Gfpt2);MS.…
GO:0005384	manganese ion transmembrane transporter activity	1	7	0.0276703064141164	0.322419222564487	MS.gene061402(MTP11)
GO:0016769	transferase activity, transferring nitrogenous groups	4	288	0.0292018365754938	0.326087175093014	MS.gene000463(PSAT1);MS.gene024049(Gfpt2);MS.gene44305(GGAT2);MS.gene51146(Gfpt2)
GO:0046872	metal ion binding	55	10890	0.0402912935050516	0.386978673156076	MS.gene004429(MNS3);MS.gene005813(OsI_35105);MS.gene008294(GLN1);MS.gene011756(CYP81E8);MS.gene01253(CYP89A9);MS.gene01397(ALN);MS.gene014098(TFIIB1);MS.gene014718(RSZ21);MS.gene015584(Kdm5a);MS.gene020652(HIPP05);MS.gene022829(HMA4);MS.gene023641(HBS1L);MS.gene033310(CYP71A1);MS.gene033409(--);MS.gene03490(CYP82A3);MS.gene035992(NIA);MS.gene036724(CAD);MS.gene036906(PGM1);MS.gene041615(MORF3);MS…
GO:0016638	oxidoreductase activity, acting on the CH-NH2 group of donors	3	190	0.0413229078031597	0.386978673156076	MS.gene05789(ACO1);MS.gene69728(At1g62810);MS.gene83461(BEAT)
GO:0008378	galactosyltransferase activity	3	192	0.0424051099180765	0.386978673156076	MS.gene055700(DGD1);MS.gene33101(MGD);MS.gene42076(CIPK18)
GO:0004559	alpha-mannosidase activity	1	11	0.0431378288478274	0.386978673156076	MS.gene004429(MNS3)
GO:0015924	mannosyl-oligosaccharide mannosidase activity	1	11	0.0431378288478274	0.386978673156076	MS.gene004429(MNS3)
GO:0016709	oxidoreductase activity, acting on paired donors, with incorporation or reduction of molecular oxygen, NAD(P)H as one donor, and incorporation of one atom of oxygen	7	808	0.0453989836423712	0.386978673156076	MS.gene06128(CYP716A12);MS.gene08990(ABA2);MS.gene27916(CYP716A17);MS.gene28131(CYP71AU50);MS.gene66255(CYP71D11);MS.gene67647(FMO1);MS.gene99538(CYP76B6)
GO:0016702	oxidoreductase activity, acting on single donors with incorporation of molecular oxygen, incorporation of two atoms of oxygen	3	198	0.0457363301242248	0.386978673156076	MS.gene011260(LOX1.4);MS.gene84662(LOX3.1);MS.gene95249(CCD1)
GO:0016747	transferase activity, transferring acyl groups other than amino-acyl groups	10	1346	0.0462064087350538	0.386978673156076	MS.gene033730(CHS);MS.gene037432(DCR);MS.gene052358(NMT1);MS.gene052744(GPAT6);MS.gene056288(PAT24);MS.gene06239(HHT1);MS.gene22903(HSR201);MS.gene66256(SAT3);MSTRG.104906(LCB2a);MSTRG.76939(DMAS1-D)
GO:0008174	mRNA methyltransferase activity	1	13	0.050779358502442	0.389605134264678	MS.gene023804(PFC1)
GO:0016624	oxidoreductase activity, acting on the aldehyde or oxo group of donors, disulfide as acceptor	1	13	0.050779358502442	0.389605134264678	MS.gene06396(At5g09300)
GO:0008940	nitrate reductase activity	1	14	0.0545772790094408	0.389605134264678	MS.gene035992(NIA)
GO:0050662	coenzyme binding	1	14	0.0545772790094408	0.389605134264678	MS.gene035992(NIA)
GO:0046915	transition metal ion transmembrane transporter activity	3	214	0.0552292740510062	0.389605134264678	MS.gene012910(NRAMP2);MS.gene022829(HMA4);MS.gene061402(MTP11)
GO:0046914	transition metal ion binding	41	7960	0.05654484590279	0.389605134264678	MS.gene008294(GLN1);MS.gene011756(CYP81E8);MS.gene01253(CYP89A9);MS.gene01397(ALN);MS.gene014098(TFIIB1);MS.gene015584(Kdm5a);MS.gene022829(HMA4);MS.gene023641(HBS1L);MS.gene033310(CYP71A1);MS.gene033409(--);MS.gene03490(CYP82A3);MS.gene035992(NIA);MS.gene036724(CAD);MS.gene036906(PGM1);MS.gene041615(MORF3);MS.gene04976(GSTF11);MS.gene057705(GRP-2);MS.gene06128(CYP716A12);MS.gene063129(GATA5);MS.…
GO:0000104	succinate dehydrogenase activity	1	15	0.0583600506853104	0.389605134264678	MS.gene20084(SDH2-2)
GO:0004661	protein geranylgeranyltransferase activity	1	16	0.0621277337669667	0.389605134264678	MS.gene032149(FTA)
GO:0016412	serine O-acyltransferase activity	1	16	0.0621277337669667	0.389605134264678	MS.gene66256(SAT3)
GO:0004175	endopeptidase activity	7	878	0.0648006433516177	0.389605134264678	MS.gene00463(RD21A);MS.gene015018(FTSH4);MS.gene063260(RD21A);MS.gene063261(RD21A);MS.gene063262(RD21A);MS.gene35561(PBE2);MS.gene40359(PBA1)
GO:0008318	protein prenyltransferase activity	1	18	0.0696180739023543	0.389605134264678	MS.gene032149(FTA)
GO:0032182	ubiquitin-like protein binding	2	109	0.0710425267125799	0.389605134264678	MS.gene26923(DA1);MS.gene71844(RAD23C)
GO:0031559	oxidosqualene cyclase activity	2	110	0.0721731724303525	0.389605134264678	MS.gene07774(OSCPSM);MSTRG.2489(OSCPSM)
GO:0035250	UDP-galactosyltransferase activity	2	110	0.0721731724303525	0.389605134264678	MS.gene055700(DGD1);MS.gene33101(MGD)
GO:0047635	alanine-oxo-acid transaminase activity	1	19	0.0733408502398023	0.389605134264678	MS.gene44305(GGAT2)
GO:0008170	N-methyltransferase activity	3	242	0.0738838382629521	0.389605134264678	MS.gene010320(CLF);MS.gene023804(PFC1);MS.gene047599(CLF)
GO:0031406	carboxylic acid binding	3	243	0.0745959527414921	0.389605134264678	MS.gene049847(ADT2);MS.gene049849(ADT2);MS.gene75658(AKHSDH2)
GO:0043177	organic acid binding	3	243	0.0745959527414921	0.389605134264678	MS.gene049847(ADT2);MS.gene049849(ADT2);MS.gene75658(AKHSDH2)
GO:0010436	carotenoid dioxygenase activity	1	20	0.0770487765523431	0.389605134264678	MS.gene95249(CCD1)
GO:0015038	glutathione disulfide oxidoreductase activity	1	20	0.0770487765523431	0.389605134264678	MS.gene90839(DHAR1)
GO:0016454	C-palmitoyltransferase activity	1	20	0.0770487765523431	0.389605134264678	MSTRG.104906(LCB2a)
GO:0015603	iron chelate transmembrane transporter activity	1	22	0.0844203150783212	0.404011507874823	MS.gene86821(YSL1)
GO:0016661	oxidoreductase activity, acting on other nitrogenous compounds as donors	1	22	0.0844203150783212	0.404011507874823	MS.gene035992(NIA)
GO:0051765	inositol tetrakisphosphate kinase activity	1	22	0.0844203150783212	0.404011507874823	MS.gene61001(ITPK5)
GO:0016903	oxidoreductase activity, acting on the aldehyde or oxo group of donors	4	419	0.0887612184803006	0.417333448293343	MS.gene006302(CYB561A);MS.gene014321(GAPB);MS.gene06396(At5g09300);MS.gene07904(GLP1)
GO:0032553	ribonucleotide binding	3	266	0.0917943500415086	0.424153203640074	MS.gene001050(OPR11);MS.gene21807(OPR2);MS.gene65252(PHOT1)
GO:0016758	transferase activity, transferring hexosyl groups	11	1748	0.0952449908528483	0.425975799931035	MS.gene033758(XTHB);MS.gene055700(DGD1);MS.gene069129(UGT709C2);MS.gene069187(SS4);MS.gene33101(MGD);MS.gene42076(CIPK18);MS.gene52680(XTH23);MS.gene60166(XTH7);MS.gene74235(CALS9);MSTRG.53878(At4g19900);MSTRG.88570(XTH1)
GO:0031072	heat shock protein binding	1	25	0.0953677164024705	0.425975799931035	MS.gene011452(At4g22670)
GO:0046906	tetrapyrrole binding	14	2384	0.100474503870494	0.441428967824465	MS.gene006397(ELIP1);MS.gene011756(CYP81E8);MS.gene01253(CYP89A9);MS.gene017490(lhca3);MS.gene02084(pod);MS.gene033310(CYP71A1);MS.gene03490(CYP82A3);MS.gene035992(NIA);MS.gene06128(CYP716A12);MS.gene071930(CAP10A);MS.gene071959(At1g03050);MS.gene28131(CYP71AU50);MS.gene66255(CYP71D11);MS.gene99538(CYP76B6)
GO:0016812	hydrolase activity, acting on carbon-nitrogen (but not peptide) bonds, in cyclic amides	1	27	0.102593391066853	0.442366727122473	MS.gene01397(ALN)
GO:0015078	hydrogen ion transmembrane transporter activity	4	444	0.103989193316104	0.442366727122473	MS.gene008000(CHX15);MS.gene027054(ATPC);MS.gene029004(petC);MS.gene06042(VATE)
GO:0016667	oxidoreductase activity, acting on a sulfur group of donors	4	447	0.105892231889233	0.443423721036164	MS.gene011452(At4g22670);MS.gene037356(At3g59040);MS.gene52509(GRXC6);MS.gene90839(DHAR1)
GO:0017110	nucleoside-diphosphatase activity	1	29	0.109761529069049	0.452555227546234	MS.gene51941(APY2)
GO:0015036	disulfide oxidoreductase activity	3	291	0.112151532368803	0.453296658775252	MS.gene037356(At3g59040);MS.gene52509(GRXC6);MS.gene90839(DHAR1)
GO:0009881	photoreceptor activity	1	30	0.113324164693813	0.453296658775252	MS.gene65252(PHOT1)
GO:0004180	carboxypeptidase activity	3	295	0.115556820401432	0.455429821582114	MS.gene007723(SCPL48);MS.gene05804(SCPL12);MS.gene44622(SCPL25)
GO:0015037	peptide disulfide oxidoreductase activity	1	32	0.120406852954874	0.462257739309927	MS.gene90839(DHAR1)
GO:0004497	monooxygenase activity	9	1424	0.120738961760056	0.462257739309927	MS.gene011756(CYP81E8);MS.gene01253(CYP89A9);MS.gene06128(CYP716A12);MS.gene08990(ABA2);MS.gene27916(CYP716A17);MS.gene28131(CYP71AU50);MS.gene66255(CYP71D11);MS.gene67647(FMO1);MS.gene99538(CYP76B6)
GO:0016421	CoA carboxylase activity	1	34	0.127433139629301	0.468845859194674	MS.gene50544(MCCA)
GO:0016885	ligase activity, forming carbon-carbon bonds	1	34	0.127433139629301	0.468845859194674	MS.gene50544(MCCA)
GO:0016765	transferase activity, transferring alkyl or aryl (other than methyl) groups	5	661	0.127708013885116	0.468845859194674	MS.gene012777(GSTZ2);MS.gene013090(RGTA1);MS.gene032149(FTA);MS.gene04976(GSTF11);MS.gene87404(GGPS)
GO:0009975	cyclase activity	1	35	0.130925272433648	0.474161797462402	MS.gene051228(LUT2)
GO:0016837	carbon-oxygen lyase activity, acting on polysaccharides	2	160	0.134897695452872	0.482034431751595	MS.gene02352(At1g11920);MS.gene63188(AT59)
GO:0016647	oxidoreductase activity, acting on the CH-NH group of donors, oxygen as acceptor	1	37	0.137867795159898	0.482141482876436	MS.gene019144(PAO2)
GO:0048037	cofactor binding	5	683	0.140731417906723	0.482141482876436	MS.gene035992(NIA);MS.gene066580(GAE3);MS.gene07904(GLP1);MS.gene69728(At1g62810);MS.gene83461(BEAT)
GO:0043130	ubiquitin binding	1	38	0.141318295693849	0.482141482876436	MS.gene71844(RAD23C)
GO:0016835	carbon-oxygen lyase activity	6	880	0.143607286953884	0.482141482876436	MS.gene00866(VIT_05s0020g02800);MS.gene02352(At1g11920);MS.gene049847(ADT2);MS.gene049849(ADT2);MS.gene63188(AT59);MS.gene79582(TPS7)
GO:0043168	anion binding	9	1484	0.143922830709384	0.482141482876436	MS.gene000463(PSAT1);MS.gene04976(GSTF11);MS.gene049847(ADT2);MS.gene049849(ADT2);MS.gene071959(At1g03050);MS.gene27934(SRK2A);MS.gene44305(GGAT2);MS.gene75658(AKHSDH2);MS.gene90839(DHAR1)
GO:0043682	copper-transporting ATPase activity	1	40	0.148178049990806	0.490268116018963	MS.gene022829(HMA4)
GO:0008238	exopeptidase activity	4	521	0.157479571545046	0.514689331391127	MS.gene007723(SCPL48);MS.gene05804(SCPL12);MS.gene44305(GGAT2);MS.gene44622(SCPL25)
GO:0016774	phosphotransferase activity, carboxyl group as acceptor	1	49	0.178377108149168	0.566481448075541	MS.gene75658(AKHSDH2)
GO:0016705	oxidoreductase activity, acting on paired donors, with incorporation or reduction of molecular oxygen	13	2436	0.181376159755971	0.566481448075541	MS.gene011756(CYP81E8);MS.gene01253(CYP89A9);MS.gene015584(Kdm5a);MS.gene05789(ACO1);MS.gene061056(At5g05600);MS.gene06128(CYP716A12);MS.gene08990(ABA2);MS.gene27916(CYP716A17);MS.gene28131(CYP71AU50);MS.gene66255(CYP71D11);MS.gene67647(FMO1);MS.gene83079(2A6);MS.gene99538(CYP76B6)
GO:0008135	translation factor activity, RNA binding	7	1153	0.181920063232282	0.566481448075541	MS.gene007765(AGO5);MS.gene014098(TFIIB1);MS.gene023641(HBS1L);MS.gene24130(--);MS.gene42546(TFIIB1);MS.gene59207(SPAC56F8.03);MSTRG.71432(--)
GO:0019829	cation-transporting ATPase activity	3	368	0.183631161521637	0.566481448075541	MS.gene022829(HMA4);MS.gene025063(ACA8);MS.gene027054(ATPC)
GO:0016701	oxidoreductase activity, acting on single donors with incorporation of molecular oxygen	3	371	0.186629278654707	0.566481448075541	MS.gene011260(LOX1.4);MS.gene84662(LOX3.1);MS.gene95249(CCD1)
GO:0016278	lysine N-methyltransferase activity	2	198	0.188122570442997	0.566481448075541	MS.gene010320(CLF);MS.gene047599(CLF)
GO:0016279	protein-lysine N-methyltransferase activity	2	198	0.188122570442997	0.566481448075541	MS.gene010320(CLF);MS.gene047599(CLF)
GO:0050308	sugar-phosphatase activity	1	55	0.197914453207552	0.589345260662489	MS.gene03323(FBPban1)
GO:0016854	racemase and epimerase activity	2	207	0.201131889113592	0.592344464642226	MS.gene00866(VIT_05s0020g02800);MS.gene066580(GAE3)
GO:0016755	transferase activity, transferring amino-acyl groups	1	59	0.210681352479388	0.603655615474482	MS.gene44305(GGAT2)
GO:0022890	inorganic cation transmembrane transporter activity	7	1211	0.213878381445509	0.603655615474482	MS.gene008000(CHX15);MS.gene012910(NRAMP2);MS.gene022829(HMA4);MS.gene027054(ATPC);MS.gene029004(petC);MS.gene06042(VATE);MS.gene061402(MTP11)
GO:0000975	regulatory region DNA binding	4	594	0.215585363493079	0.603655615474482	MS.gene011157(DOF1.7);MS.gene049856(DOF5.3);MS.gene064341(ERF3);MS.gene58764(--)
GO:0001067	regulatory region nucleic acid binding	4	595	0.216420034817909	0.603655615474482	MS.gene011157(DOF1.7);MS.gene049856(DOF5.3);MS.gene064341(ERF3);MS.gene58764(--)
GO:0090599	alpha-glucosidase activity	1	61	0.216988628867058	0.603655615474482	MS.gene40930(PSL5)
GO:0008276	protein methyltransferase activity	2	219	0.218629010959868	0.603655615474482	MS.gene010320(CLF);MS.gene047599(CLF)
GO:0004857	enzyme inhibitor activity	3	406	0.222461781651596	0.603655615474482	MS.gene020480(PMEI11);MS.gene063698(PMEI11);MS.gene35091(PGIP1)
GO:0016833	oxo-acid-lyase activity	1	63	0.223245660433486	0.603655615474482	MS.gene019043(HMGCL)
GO:0015645	fatty acid ligase activity	1	64	0.226355459226697	0.603655615474482	MS.gene79905(AAE16)
GO:0030234	enzyme regulator activity	5	814	0.228534753296935	0.603655615474482	MS.gene020480(PMEI11);MS.gene037356(At3g59040);MS.gene063698(PMEI11);MS.gene35091(PGIP1);MS.gene57864(RCA1)
GO:0070011	peptidase activity, acting on L-amino acid peptides	13	2577	0.235476625670974	0.603655615474482	MS.gene00463(RD21A);MS.gene007723(SCPL48);MS.gene013066(ULP2B);MS.gene015018(FTSH4);MS.gene057705(GRP-2);MS.gene05804(SCPL12);MS.gene063260(RD21A);MS.gene063261(RD21A);MS.gene063262(RD21A);MS.gene35561(PBE2);MS.gene40359(PBA1);MS.gene44305(GGAT2);MS.gene44622(SCPL25)
GO:0005488	binding	215	52080	0.236826261867566	0.603655615474482	MS.gene000463(PSAT1);MS.gene001050(OPR11);MS.gene003159(VCS);MS.gene003823(--);MS.gene003871(SKIP16);MS.gene004300(At4g18820);MS.gene004429(MNS3);MS.gene00446(PAB2);MS.gene005284(PPC6-7);MS.gene005813(OsI_35105);MS.gene006302(CYB561A);MS.gene006397(ELIP1);MS.gene006744(FAO1);MS.gene006910(NAP1);MS.gene007765(AGO5);MS.gene008294(GLN1);MS.gene00866(VIT_05s0020g02800);MS.gene008766(--);MS.gene010320…
GO:0001071	nucleic acid binding transcription factor activity	20	4186	0.238140876677885	0.603655615474482	MS.gene010320(CLF);MS.gene015584(Kdm5a);MS.gene020651(At3g46100);MS.gene025894(MTB1);MS.gene033132(BHLH062);MS.gene037131(ERF017);MS.gene047599(CLF);MS.gene049856(DOF5.3);MS.gene050199(ERF106);MS.gene053010(MYB305);MS.gene063129(GATA5);MS.gene063386(NAC021);MS.gene064341(ERF3);MS.gene07132(LD);MS.gene32361(FIE2);MS.gene32806(HSF30);MS.gene50585(WRKY21);MS.gene58764(--);MS.gene61422(MBF1C);MSTRG.8…
GO:0016744	transferase activity, transferring aldehyde or ketonic groups	1	70	0.244755325386187	0.603655615474482	MS.gene047554(ALS)
GO:0000166	nucleotide binding	10	1931	0.24770254971587	0.603655615474482	MS.gene001050(OPR11);MS.gene006744(FAO1);MS.gene014321(GAPB);MS.gene035992(NIA);MS.gene047554(ALS);MS.gene21807(OPR2);MS.gene65252(PHOT1);MS.gene67647(FMO1);MS.gene75658(AKHSDH2);MS.gene86528(IRE1B)
GO:1901265	nucleoside phosphate binding	10	1931	0.24770254971587	0.603655615474482	MS.gene001050(OPR11);MS.gene006744(FAO1);MS.gene014321(GAPB);MS.gene035992(NIA);MS.gene047554(ALS);MS.gene21807(OPR2);MS.gene65252(PHOT1);MS.gene67647(FMO1);MS.gene75658(AKHSDH2);MS.gene86528(IRE1B)
GO:0019842	vitamin binding	2	239	0.248039645979275	0.603655615474482	MS.gene047554(ALS);MS.gene05789(ACO1)
GO:0008173	RNA methyltransferase activity	1	72	0.250791147766155	0.603655615474482	MS.gene023804(PFC1)
GO:0016211	ammonia ligase activity	1	72	0.250791147766155	0.603655615474482	MS.gene008294(GLN1)
GO:0016880	acid-ammonia (or amide) ligase activity	1	72	0.250791147766155	0.603655615474482	MS.gene008294(GLN1)
GO:0008483	transaminase activity	2	242	0.252466571976571	0.603655615474482	MS.gene000463(PSAT1);MS.gene44305(GGAT2)
GO:0005375	copper ion transmembrane transporter activity	1	74	0.256778881209295	0.603655615474482	MS.gene022829(HMA4)
GO:0008242	omega peptidase activity	1	74	0.256778881209295	0.603655615474482	MS.gene44305(GGAT2)
GO:0008374	O-acyltransferase activity	2	257	0.27461686441447	0.639976692722417	MS.gene052744(GPAT6);MS.gene66256(SAT3)
GO:0003774	motor activity	2	260	0.279045537689271	0.643138909368878	MS.gene044073(KIN4A);MS.gene04656(KIN7L)
GO:0098772	molecular function regulator	5	884	0.280773329836413	0.643138909368878	MS.gene020480(PMEI11);MS.gene037356(At3g59040);MS.gene063698(PMEI11);MS.gene35091(PGIP1);MS.gene57864(RCA1)
GO:0042625	ATPase coupled ion transmembrane transporter activity	3	464	0.284278420311359	0.64564929358851	MS.gene022829(HMA4);MS.gene025063(ACA8);MS.gene027054(ATPC)
GO:0016836	hydro-lyase activity	3	470	0.290775866391678	0.654525513525601	MS.gene00866(VIT_05s0020g02800);MS.gene049847(ADT2);MS.gene049849(ADT2)
GO:0016301	kinase activity	34	7682	0.293071125459224	0.654525513525601	MS.gene005813(OsI_35105);MS.gene011742(HD6);MS.gene011756(CYP81E8);MS.gene014321(GAPB);MS.gene017148(At1g07650);MS.gene028590(RKS1);MS.gene035578(CIPK6);MS.gene051228(LUT2);MS.gene05373(LRK10L-1.2);MS.gene062736(CRK41);MS.gene071947(BAK1);MS.gene20006(OsI_35105);MS.gene25967(PANK2);MS.gene27497(ATPK2);MS.gene27934(SRK2A);MS.gene36771(HD16);MS.gene42076(CIPK18);MS.gene48472(MAPKKK5);MS.gene50544(M…
GO:0015077	monovalent inorganic cation transmembrane transporter activity	4	694	0.302475369915979	0.661657126759044	MS.gene008000(CHX15);MS.gene027054(ATPC);MS.gene029004(petC);MS.gene06042(VATE)
GO:0016891	endoribonuclease activity, producing 5'-phosphomonoesters	1	90	0.302994752229898	0.661657126759044	MS.gene025034(EMB8)
GO:0051213	dioxygenase activity	5	915	0.304636552154358	0.661657126759044	MS.gene011260(LOX1.4);MS.gene061056(At5g05600);MS.gene83079(2A6);MS.gene84662(LOX3.1);MS.gene95249(CCD1)
GO:0043565	sequence-specific DNA binding	1	93	0.311335723514232	0.661657126759044	MS.gene74260(KU70)
GO:0044389	ubiquitin-like protein ligase binding	3	492	0.314674152399364	0.661657126759044	MS.gene051217(HSP70);MS.gene58919(CUL1);MS.gene74060(HSP70-4)
GO:0016408	C-acyltransferase activity	1	95	0.316841014893151	0.661657126759044	MSTRG.104906(LCB2a)
GO:0003824	catalytic activity	220	53874	0.320212843276068	0.661657126759044	MS.gene000463(PSAT1);MS.gene001050(OPR11);MS.gene002591(MDIS2);MS.gene004300(At4g18820);MS.gene004429(MNS3);MS.gene00463(RD21A);MS.gene005202(--);MS.gene005284(PPC6-7);MS.gene005496(GPAT2);MS.gene005813(OsI_35105);MS.gene006302(CYB561A);MS.gene006744(FAO1);MS.gene007723(SCPL48);MS.gene008294(GLN1);MS.gene00866(VIT_05s0020g02800);MS.gene008715(--);MS.gene010320(CLF);MS.gene011260(LOX1.4);MS.gene01…
GO:0016879	ligase activity, forming carbon-nitrogen bonds	3	499	0.322291459624976	0.661657126759044	MS.gene008294(GLN1);MS.gene043881(PUR7);MS.gene50544(MCCA)
GO:0015923	mannosidase activity	1	97	0.322302431687951	0.661657126759044	MS.gene004429(MNS3)
GO:0016623	oxidoreductase activity, acting on the aldehyde or oxo group of donors, oxygen as acceptor	1	98	0.325016796155405	0.661657126759044	MS.gene07904(GLP1)
GO:0003712	transcription cofactor activity	1	99	0.327720322477821	0.661657126759044	MS.gene61422(MBF1C)
GO:0008187	poly-pyrimidine tract binding	1	100	0.330413053796387	0.661657126759044	MS.gene70707(CP31A)
GO:0008234	cysteine-type peptidase activity	1	101	0.333095033081102	0.661657126759044	MS.gene013066(ULP2B)
GO:0032403	protein complex binding	1	101	0.333095033081102	0.661657126759044	MS.gene71844(RAD23C)
GO:0016857	racemase and epimerase activity, acting on carbohydrates and derivatives	1	102	0.335766303131455	0.661657126759044	MS.gene066580(GAE3)
GO:0016893	endonuclease activity, active with either ribo- or deoxyribonucleic acids and producing 5'-phosphomonoesters	1	102	0.335766303131455	0.661657126759044	MS.gene025034(EMB8)
GO:0008233	peptidase activity	14	3053	0.339334090668535	0.663806834300491	MS.gene00463(RD21A);MS.gene007723(SCPL48);MS.gene013066(ULP2B);MS.gene015018(FTSH4);MS.gene057705(GRP-2);MS.gene05804(SCPL12);MS.gene063260(RD21A);MS.gene063261(RD21A);MS.gene063262(RD21A);MS.gene35561(PBE2);MS.gene40359(PBA1);MS.gene44305(GGAT2);MS.gene44622(SCPL25);MS.gene51149(At1g65240)
GO:0009055	electron carrier activity	1	109	0.354168894581716	0.68454868356463	MS.gene029004(petC)
GO:0004519	endonuclease activity	2	312	0.355045772445834	0.68454868356463	MS.gene025034(EMB8);MS.gene86528(IRE1B)
GO:0016798	hydrolase activity, acting on glycosyl bonds	11	2383	0.357749338784321	0.684834448529986	MS.gene004429(MNS3);MS.gene033758(XTHB);MS.gene048650(pglA);MS.gene065736(INV1);MS.gene28255(BGLU12);MS.gene40930(PSL5);MS.gene43141(CTL1);MS.gene76811(G9);MS.gene99187(BFRUCT1);MSTRG.3139(--);MSTRG.88570(XTH1)
GO:0015197	peptide transporter activity	1	113	0.364455536201109	0.68780714314019	MS.gene86821(YSL1)
GO:0015662	ATPase activity, coupled to transmembrane movement of ions, phosphorylative mechanism	1	114	0.367001572645699	0.68780714314019	MS.gene022829(HMA4)
GO:0016899	oxidoreductase activity, acting on the CH-OH group of donors, oxygen as acceptor	1	114	0.367001572645699	0.68780714314019	MS.gene006744(FAO1)
GO:0015631	tubulin binding	3	548	0.375481497649726	0.69504454737945	MS.gene044073(KIN4A);MS.gene04656(KIN7L);MS.gene88594(MAP65-6)
GO:0016773	phosphotransferase activity, alcohol group as acceptor	28	6520	0.376050221529926	0.69504454737945	MS.gene011742(HD6);MS.gene014321(GAPB);MS.gene017148(At1g07650);MS.gene028590(RKS1);MS.gene035578(CIPK6);MS.gene051228(LUT2);MS.gene05373(LRK10L-1.2);MS.gene062736(CRK41);MS.gene071947(BAK1);MS.gene27497(ATPK2);MS.gene27934(SRK2A);MS.gene36771(HD16);MS.gene42076(CIPK18);MS.gene48472(MAPKKK5);MS.gene50544(MCCA);MS.gene55844(STY13);MS.gene56853(RGI3);MS.gene59125(LRK10);MS.gene61001(ITPK5);MS.gene6…
GO:0046983	protein dimerization activity	7	1493	0.389245982263999	0.699572328681931	MS.gene003159(VCS);MS.gene01970(VCS);MS.gene031982(ELF4);MS.gene032149(FTA);MS.gene036083(SMC1);MS.gene071185(MtrDRAFT_AC149210g4v1);MS.gene071947(BAK1)
GO:0035091	phosphatidylinositol binding	1	124	0.391909320900247	0.699572328681931	MS.gene071959(At1g03050)
GO:0016409	palmitoyltransferase activity	1	125	0.39434570895343	0.699572328681931	MSTRG.104906(LCB2a)
GO:0003723	RNA binding	10	2218	0.39557729585104	0.699572328681931	MS.gene007765(AGO5);MS.gene010320(CLF);MS.gene014098(TFIIB1);MS.gene023641(HBS1L);MS.gene047599(CLF);MS.gene24130(--);MS.gene42546(TFIIB1);MS.gene59207(SPAC56F8.03);MS.gene70707(CP31A);MSTRG.71432(--)
GO:0008047	enzyme activator activity	1	126	0.396772365521095	0.699572328681931	MS.gene57864(RCA1)
GO:0016712	oxidoreductase activity, acting on paired donors, with incorporation or reduction of molecular oxygen, reduced flavin or flavoprotein as one donor, and incorporation of one atom of oxygen	1	126	0.396772365521095	0.699572328681931	MS.gene01253(CYP89A9)
GO:0016881	acid-amino acid ligase activity	1	126	0.396772365521095	0.699572328681931	MS.gene043881(PUR7)
GO:0004812	aminoacyl-tRNA ligase activity	2	349	0.407408834328218	0.705829578093497	MS.gene020651(At3g46100);MS.gene82886(THRRS)
GO:0038023	signaling receptor activity	1	131	0.408761026926214	0.705829578093497	MS.gene65252(PHOT1)
GO:0004672	protein kinase activity	26	6137	0.40983256769724	0.705829578093497	MS.gene011742(HD6);MS.gene014321(GAPB);MS.gene017148(At1g07650);MS.gene028590(RKS1);MS.gene035578(CIPK6);MS.gene051228(LUT2);MS.gene05373(LRK10L-1.2);MS.gene062736(CRK41);MS.gene071947(BAK1);MS.gene27497(ATPK2);MS.gene27934(SRK2A);MS.gene36771(HD16);MS.gene42076(CIPK18);MS.gene48472(MAPKKK5);MS.gene50544(MCCA);MS.gene55844(STY13);MS.gene56853(RGI3);MS.gene59125(LRK10);MS.gene62227(BIK1);MS.gene65…
GO:0005102	receptor binding	1	132	0.411130102950725	0.705829578093497	MS.gene071947(BAK1)
GO:0019203	carbohydrate phosphatase activity	1	133	0.413489715524922	0.705829578093497	MS.gene03323(FBPban1)
GO:0016859	cis-trans isomerase activity	1	140	0.429745173713482	0.725884713221788	MS.gene012777(GSTZ2)
GO:0008757	S-adenosylmethionine-dependent methyltransferase activity	3	601	0.432009696408022	0.725884713221788	MS.gene010320(CLF);MS.gene023804(PFC1);MS.gene047599(CLF)
GO:0016874	ligase activity	6	1326	0.437864626120559	0.725884713221788	MS.gene008294(GLN1);MS.gene020651(At3g46100);MS.gene043881(PUR7);MS.gene50544(MCCA);MS.gene79905(AAE16);MS.gene82886(THRRS)
GO:0003678	DNA helicase activity	1	144	0.43883153786864	0.725884713221788	MS.gene74260(KU70)
GO:0001871	pattern binding	2	375	0.442954729903911	0.725884713221788	MS.gene43141(CTL1);MS.gene59125(LRK10)
GO:0042626	ATPase activity, coupled to transmembrane movement of substances	4	856	0.447641282116074	0.725884713221788	MS.gene022829(HMA4);MS.gene025063(ACA8);MS.gene027054(ATPC);MS.gene75468(ABCD1)
GO:0043492	ATPase activity, coupled to movement of substances	4	856	0.447641282116074	0.725884713221788	MS.gene022829(HMA4);MS.gene025063(ACA8);MS.gene027054(ATPC);MS.gene75468(ABCD1)
GO:0051540	metal cluster binding	3	618	0.449766135580286	0.725884713221788	MS.gene029004(petC);MS.gene20084(SDH2-2);MS.gene81744(At2g16710)
GO:0016820	hydrolase activity, acting on acid anhydrides, catalyzing transmembrane movement of substances	4	860	0.451152467536423	0.725884713221788	MS.gene022829(HMA4);MS.gene025063(ACA8);MS.gene027054(ATPC);MS.gene75468(ABCD1)
GO:0015103	inorganic anion transmembrane transporter activity	2	382	0.45232368323895	0.725884713221788	MS.gene46358(NPF7.3);MSTRG.60178(SULTR3;3)
GO:0046873	metal ion transmembrane transporter activity	3	625	0.457012732135654	0.729044120311639	MS.gene012910(NRAMP2);MS.gene022829(HMA4);MS.gene061402(MTP11)
GO:0019900	kinase binding	2	388	0.4602825538373	0.729915529162109	MS.gene003823(--);MSTRG.61875(CYCU2-1)
GO:0016757	transferase activity, transferring glycosyl groups	12	2852	0.470430780623003	0.741620289452735	MS.gene033758(XTHB);MS.gene055700(DGD1);MS.gene069129(UGT709C2);MS.gene069187(SS4);MS.gene33101(MGD);MS.gene42076(CIPK18);MS.gene52680(XTH23);MS.gene60166(XTH7);MS.gene74235(CALS9);MS.gene89382(GmSGT3);MSTRG.53878(At4g19900);MSTRG.88570(XTH1)
GO:0004601	peroxidase activity	1	163	0.480059244197013	0.742531994231511	MS.gene04976(GSTF11)
GO:0004721	phosphoprotein phosphatase activity	3	648	0.480530788054186	0.742531994231511	MS.gene005284(PPC6-7);MS.gene013992(DUSP12);MS.gene97348(At1g43900)
GO:0016875	ligase activity, forming carbon-oxygen bonds	2	405	0.482461270124147	0.742531994231511	MS.gene020651(At3g46100);MS.gene82886(THRRS)
GO:0016876	ligase activity, forming aminoacyl-tRNA and related compounds	2	405	0.482461270124147	0.742531994231511	MS.gene020651(At3g46100);MS.gene82886(THRRS)
GO:0016616	oxidoreductase activity, acting on the CH-OH group of donors, NAD or NADP as acceptor	5	1146	0.484862309666099	0.742531994231511	MS.gene036724(CAD);MS.gene070877(CAD);MS.gene07904(GLP1);MS.gene51874(impdh);MS.gene75658(AKHSDH2)
GO:0004872	receptor activity	1	167	0.488346268567489	0.743080592964781	MS.gene65252(PHOT1)
GO:0097159	organic cyclic compound binding	115	28595	0.4927806842439	0.743080592964781	MS.gene001050(OPR11);MS.gene004300(At4g18820);MS.gene00446(PAB2);MS.gene006397(ELIP1);MS.gene006744(FAO1);MS.gene007765(AGO5);MS.gene008294(GLN1);MS.gene00866(VIT_05s0020g02800);MS.gene010320(CLF);MS.gene011157(DOF1.7);MS.gene011742(HD6);MS.gene011756(CYP81E8);MS.gene01253(CYP89A9);MS.gene013379(ABCF5);MS.gene014098(TFIIB1);MS.gene014321(GAPB);MS.gene015018(FTSH4);MS.gene017148(At1g07650);MS.gene…
GO:1901363	heterocyclic compound binding	111	27601	0.493634138885382	0.743080592964781	MS.gene001050(OPR11);MS.gene004300(At4g18820);MS.gene00446(PAB2);MS.gene006397(ELIP1);MS.gene006744(FAO1);MS.gene007765(AGO5);MS.gene008294(GLN1);MS.gene00866(VIT_05s0020g02800);MS.gene010320(CLF);MS.gene011157(DOF1.7);MS.gene011742(HD6);MS.gene011756(CYP81E8);MS.gene01253(CYP89A9);MS.gene013379(ABCF5);MS.gene014098(TFIIB1);MS.gene014321(GAPB);MS.gene015018(FTSH4);MS.gene017148(At1g07650);MS.gene…
GO:0004521	endoribonuclease activity	1	171	0.496501614685051	0.743080592964781	MS.gene025034(EMB8)
GO:0016772	transferase activity, transferring phosphorus-containing groups	43	10655	0.500183487975244	0.743080592964781	MS.gene002591(MDIS2);MS.gene004300(At4g18820);MS.gene005813(OsI_35105);MS.gene00866(VIT_05s0020g02800);MS.gene011742(HD6);MS.gene011756(CYP81E8);MS.gene014321(GAPB);MS.gene017148(At1g07650);MS.gene023641(HBS1L);MS.gene028590(RKS1);MS.gene033310(CYP71A1);MS.gene035578(CIPK6);MS.gene051228(LUT2);MS.gene05373(LRK10L-1.2);MS.gene059947(CYP71AN24);MS.gene062736(CRK41);MS.gene071947(BAK1);MS.gene20006(…
GO:0016684	oxidoreductase activity, acting on peroxide as acceptor	1	177	0.508492291047906	0.743080592964781	MS.gene04976(GSTF11)
GO:0043566	structure-specific DNA binding	1	177	0.508492291047906	0.743080592964781	MS.gene74260(KU70)
GO:0003677	DNA binding	11	2683	0.509594676555082	0.743080592964781	MS.gene011157(DOF1.7);MS.gene049856(DOF5.3);MS.gene05113(RPL10);MS.gene063129(GATA5);MS.gene064341(ERF3);MS.gene07132(LD);MS.gene32806(HSF30);MS.gene50585(WRKY21);MS.gene58764(--);MS.gene61422(MBF1C);MS.gene74260(KU70)
GO:0008320	protein transmembrane transporter activity	1	182	0.518266762651297	0.743080592964781	MS.gene07847(TIM23-2)
GO:0022884	macromolecule transmembrane transporter activity	1	182	0.518266762651297	0.743080592964781	MS.gene07847(TIM23-2)
GO:0008289	lipid binding	3	687	0.519269967138664	0.743080592964781	MS.gene071959(At1g03050);MS.gene27934(SRK2A);MS.gene89371(EPSIN2)
GO:0003727	single-stranded RNA binding	1	183	0.520198278451846	0.743080592964781	MS.gene70707(CP31A)
GO:0000989	transcription factor activity, transcription factor binding	1	184	0.522122073769106	0.743080592964781	MS.gene61422(MBF1C)
GO:0016645	oxidoreductase activity, acting on the CH-NH group of donors	1	185	0.524038179366954	0.743080592964781	MS.gene019144(PAO2)
GO:0008324	cation transmembrane transporter activity	8	1966	0.529784648701868	0.747275188695267	MS.gene008000(CHX15);MS.gene012910(NRAMP2);MS.gene022829(HMA4);MS.gene025063(ACA8);MS.gene027054(ATPC);MS.gene029004(petC);MS.gene06042(VATE);MS.gene061402(MTP11)
GO:0016860	intramolecular oxidoreductase activity	1	190	0.533504429773494	0.748582131828777	MS.gene051228(LUT2)
GO:0005543	phospholipid binding	2	452	0.54075210799784	0.754799817413652	MS.gene071959(At1g03050);MS.gene27934(SRK2A)
GO:0019901	protein kinase binding	1	199	0.550073177096092	0.763495679249305	MS.gene003823(--)
GO:0034061	DNA polymerase activity	1	202	0.555464673009924	0.763495679249305	MS.gene004300(At4g18820)
GO:0004540	ribonuclease activity	1	203	0.557247487284493	0.763495679249305	MS.gene025034(EMB8)
GO:0015926	glucosidase activity	2	467	0.558377437062925	0.763495679249305	MS.gene28255(BGLU12);MS.gene40930(PSL5)
GO:0052689	carboxylic ester hydrolase activity	3	740	0.569305583612107	0.774486783797182	MS.gene020480(PMEI11);MS.gene063698(PMEI11);MS.gene62899(PGSIP8)
GO:0016614	oxidoreductase activity, acting on CH-OH group of donors	6	1533	0.577454997780125	0.779762901818115	MS.gene006744(FAO1);MS.gene036724(CAD);MS.gene070877(CAD);MS.gene07904(GLP1);MS.gene51874(impdh);MS.gene75658(AKHSDH2)
GO:0019899	enzyme binding	5	1276	0.579553873106418	0.779762901818115	MS.gene003823(--);MS.gene051217(HSP70);MS.gene58919(CUL1);MS.gene74060(HSP70-4);MSTRG.61875(CYCU2-1)
GO:0004674	protein serine/threonine kinase activity	6	1544	0.584407593893381	0.779762901818115	MS.gene011742(HD6);MS.gene071947(BAK1);MS.gene27497(ATPK2);MS.gene55844(STY13);MS.gene92760(ATPK2);MSTRG.61875(CYCU2-1)
GO:0008565	protein transporter activity	1	219	0.584822176363586	0.779762901818115	MS.gene07847(TIM23-2)
GO:0036094	small molecule binding	69	17573	0.59146753805317	0.781292748780752	MS.gene001050(OPR11);MS.gene004300(At4g18820);MS.gene006744(FAO1);MS.gene008294(GLN1);MS.gene00866(VIT_05s0020g02800);MS.gene011742(HD6);MS.gene013379(ABCF5);MS.gene014321(GAPB);MS.gene015018(FTSH4);MS.gene017148(At1g07650);MS.gene020651(At3g46100);MS.gene022829(HMA4);MS.gene023641(HBS1L);MS.gene025063(ACA8);MS.gene028590(RKS1);MS.gene035578(CIPK6);MS.gene035992(NIA);MS.gene036083(SMC1);MS.gene03…
GO:0016829	lyase activity	8	2078	0.592448878263969	0.781292748780752	MS.gene00866(VIT_05s0020g02800);MS.gene019043(HMGCL);MS.gene02352(At1g11920);MS.gene047554(ALS);MS.gene049847(ADT2);MS.gene049849(ADT2);MS.gene63188(AT59);MS.gene79582(TPS7)
GO:0008422	beta-glucosidase activity	1	225	0.594715375937587	0.781292748780752	MS.gene28255(BGLU12)
GO:0000988	transcription factor activity, protein binding	1	230	0.602779935286417	0.788024500764682	MS.gene61422(MBF1C)
GO:0097367	carbohydrate derivative binding	59	15139	0.610698836647203	0.793049194039246	MS.gene001050(OPR11);MS.gene004300(At4g18820);MS.gene008294(GLN1);MS.gene00866(VIT_05s0020g02800);MS.gene011742(HD6);MS.gene013379(ABCF5);MS.gene014321(GAPB);MS.gene015018(FTSH4);MS.gene017148(At1g07650);MS.gene020651(At3g46100);MS.gene022829(HMA4);MS.gene023641(HBS1L);MS.gene025063(ACA8);MS.gene028590(RKS1);MS.gene035578(CIPK6);MS.gene036083(SMC1);MS.gene037427(TAO1);MS.gene043364(At4g27190);MS.…
GO:0044877	macromolecular complex binding	1	238	0.615351781888945	0.793049194039246	MS.gene71844(RAD23C)
GO:0051536	iron-sulfur cluster binding	2	520	0.616745771995435	0.793049194039246	MS.gene029004(petC);MS.gene20084(SDH2-2)
GO:0015291	secondary active transmembrane transporter activity	5	1334	0.618712097332379	0.793049194039246	MS.gene008000(CHX15);MS.gene21251(DTX48);MS.gene46358(NPF7.3);MS.gene73446(TATC);MSTRG.60178(SULTR3;3)
GO:0016838	carbon-oxygen lyase activity, acting on phosphates	1	243	0.623006937471262	0.793049194039246	MS.gene79582(TPS7)
GO:0004553	hydrolase activity, hydrolyzing O-glycosyl compounds	7	1881	0.628103464632772	0.793049194039246	MS.gene004429(MNS3);MS.gene065736(INV1);MS.gene28255(BGLU12);MS.gene40930(PSL5);MS.gene43141(CTL1);MS.gene76811(G9);MS.gene99187(BFRUCT1)
GO:0003676	nucleic acid binding	38	9883	0.628371191835035	0.793049194039246	MS.gene00446(PAB2);MS.gene007765(AGO5);MS.gene010320(CLF);MS.gene011157(DOF1.7);MS.gene014098(TFIIB1);MS.gene020651(At3g46100);MS.gene021737(PTB);MS.gene023641(HBS1L);MS.gene037131(ERF017);MS.gene044062(PAB2);MS.gene047599(CLF);MS.gene049856(DOF5.3);MS.gene050199(ERF106);MS.gene05113(RPL10);MS.gene053010(MYB305);MS.gene057705(GRP-2);MS.gene063129(GATA5);MS.gene064341(ERF3);MS.gene068598(HEN4);MS.…
GO:0005515	protein binding	32	8367	0.632916148987509	0.793049194039246	MS.gene003159(VCS);MS.gene003823(--);MS.gene008766(--);MS.gene011452(At4g22670);MS.gene014098(TFIIB1);MS.gene01970(VCS);MS.gene025063(ACA8);MS.gene031982(ELF4);MS.gene032149(FTA);MS.gene033132(BHLH062);MS.gene036083(SMC1);MS.gene038660(PGRL1A);MS.gene044073(KIN4A);MS.gene04656(KIN7L);MS.gene051217(HSP70);MS.gene059664(BHLH25);MS.gene071185(MtrDRAFT_AC149210g4v1);MS.gene071947(BAK1);MS.gene071959(…
GO:0022804	active transmembrane transporter activity	9	2437	0.641827334207308	0.793049194039246	MS.gene008000(CHX15);MS.gene022829(HMA4);MS.gene025063(ACA8);MS.gene027054(ATPC);MS.gene21251(DTX48);MS.gene46358(NPF7.3);MS.gene73446(TATC);MS.gene75468(ABCD1);MSTRG.60178(SULTR3;3)
GO:0015399	primary active transmembrane transporter activity	4	1101	0.64350706713553	0.793049194039246	MS.gene022829(HMA4);MS.gene025063(ACA8);MS.gene027054(ATPC);MS.gene75468(ABCD1)
GO:0015405	P-P-bond-hydrolysis-driven transmembrane transporter activity	4	1101	0.64350706713553	0.793049194039246	MS.gene022829(HMA4);MS.gene025063(ACA8);MS.gene027054(ATPC);MS.gene75468(ABCD1)
GO:0005215	transporter activity	23	6101	0.646909581163379	0.793049194039246	MS.gene008000(CHX15);MS.gene012910(NRAMP2);MS.gene013379(ABCF5);MS.gene016512(At5g07050);MS.gene022829(HMA4);MS.gene025063(ACA8);MS.gene02622(TOL3);MS.gene027054(ATPC);MS.gene029004(petC);MS.gene044198(At1g05030);MS.gene052917(TOL3);MS.gene06042(VATE);MS.gene061402(MTP11);MS.gene07847(TIM23-2);MS.gene21251(DTX48);MS.gene26650(At5g07050);MS.gene46358(NPF7.3);MS.gene73446(TATC);MS.gene75468(ABCD1);…
GO:0016410	N-acyltransferase activity	1	260	0.647916206788179	0.793049194039246	MS.gene052358(NMT1)
GO:0001882	nucleoside binding	57	14805	0.648051393636548	0.793049194039246	MS.gene004300(At4g18820);MS.gene008294(GLN1);MS.gene00866(VIT_05s0020g02800);MS.gene011742(HD6);MS.gene013379(ABCF5);MS.gene014321(GAPB);MS.gene015018(FTSH4);MS.gene017148(At1g07650);MS.gene020651(At3g46100);MS.gene022829(HMA4);MS.gene023641(HBS1L);MS.gene025063(ACA8);MS.gene028590(RKS1);MS.gene035578(CIPK6);MS.gene036083(SMC1);MS.gene037427(TAO1);MS.gene043364(At4g27190);MS.gene043881(PUR7);MS.g…
GO:0016679	oxidoreductase activity, acting on diphenols and related substances as donors	1	264	0.653534603336513	0.796123971337207	MS.gene029004(petC)
GO:0016620	oxidoreductase activity, acting on the aldehyde or oxo group of donors, NAD or NADP as acceptor	1	269	0.660432072382301	0.800885952029216	MS.gene014321(GAPB)
GO:0008194	UDP-glycosyltransferase activity	4	1138	0.668832261018898	0.801373790788749	MS.gene055700(DGD1);MS.gene069129(UGT709C2);MS.gene33101(MGD);MS.gene74235(CALS9)
GO:0015297	antiporter activity	1	278	0.672504356914848	0.801373790788749	MS.gene008000(CHX15)
GO:0016209	antioxidant activity	2	579	0.674564254032064	0.801373790788749	MS.gene02084(pod);MS.gene04976(GSTF11)
GO:0016788	hydrolase activity, acting on ester bonds	17	4639	0.679383721316717	0.801373790788749	MS.gene00463(RD21A);MS.gene005284(PPC6-7);MS.gene013992(DUSP12);MS.gene020480(PMEI11);MS.gene025034(EMB8);MS.gene03323(FBPban1);MS.gene052744(GPAT6);MS.gene063260(RD21A);MS.gene063261(RD21A);MS.gene063262(RD21A);MS.gene063698(PMEI11);MS.gene21708(Ppme1);MS.gene54325(At1g28590);MS.gene62899(PGSIP8);MS.gene86528(IRE1B);MS.gene97348(At1g43900);MSTRG.91050(DPD1)
GO:0001883	purine nucleoside binding	56	14735	0.686551097455761	0.801373790788749	MS.gene004300(At4g18820);MS.gene008294(GLN1);MS.gene00866(VIT_05s0020g02800);MS.gene011742(HD6);MS.gene013379(ABCF5);MS.gene014321(GAPB);MS.gene015018(FTSH4);MS.gene017148(At1g07650);MS.gene020651(At3g46100);MS.gene022829(HMA4);MS.gene023641(HBS1L);MS.gene025063(ACA8);MS.gene028590(RKS1);MS.gene035578(CIPK6);MS.gene036083(SMC1);MS.gene037427(TAO1);MS.gene043364(At4g27190);MS.gene043881(PUR7);MS.g…
GO:0032550	purine ribonucleoside binding	56	14735	0.686551097455761	0.801373790788749	MS.gene004300(At4g18820);MS.gene008294(GLN1);MS.gene00866(VIT_05s0020g02800);MS.gene011742(HD6);MS.gene013379(ABCF5);MS.gene014321(GAPB);MS.gene015018(FTSH4);MS.gene017148(At1g07650);MS.gene020651(At3g46100);MS.gene022829(HMA4);MS.gene023641(HBS1L);MS.gene025063(ACA8);MS.gene028590(RKS1);MS.gene035578(CIPK6);MS.gene036083(SMC1);MS.gene037427(TAO1);MS.gene043364(At4g27190);MS.gene043881(PUR7);MS.g…
GO:0016877	ligase activity, forming carbon-sulfur bonds	1	289	0.686679794623956	0.801373790788749	MS.gene79905(AAE16)
GO:0032549	ribonucleoside binding	56	14737	0.686957825865616	0.801373790788749	MS.gene004300(At4g18820);MS.gene008294(GLN1);MS.gene00866(VIT_05s0020g02800);MS.gene011742(HD6);MS.gene013379(ABCF5);MS.gene014321(GAPB);MS.gene015018(FTSH4);MS.gene017148(At1g07650);MS.gene020651(At3g46100);MS.gene022829(HMA4);MS.gene023641(HBS1L);MS.gene025063(ACA8);MS.gene028590(RKS1);MS.gene035578(CIPK6);MS.gene036083(SMC1);MS.gene037427(TAO1);MS.gene043364(At4g27190);MS.gene043881(PUR7);MS.g…
GO:0015075	ion transmembrane transporter activity	11	3074	0.688074146189199	0.801373790788749	MS.gene008000(CHX15);MS.gene012910(NRAMP2);MS.gene022829(HMA4);MS.gene025063(ACA8);MS.gene027054(ATPC);MS.gene029004(petC);MS.gene06042(VATE);MS.gene061402(MTP11);MS.gene46358(NPF7.3);MS.gene90839(DHAR1);MSTRG.60178(SULTR3;3)
GO:0004386	helicase activity	2	597	0.690736364448511	0.801373790788749	MS.gene74260(KU70);MSTRG.3139(--)
GO:0016779	nucleotidyltransferase activity	3	917	0.711394899866857	0.818259681808673	MS.gene004300(At4g18820);MS.gene023641(HBS1L);MS.gene64653(NRPC1)
GO:0008092	cytoskeletal protein binding	3	920	0.713458971023946	0.818259681808673	MS.gene044073(KIN4A);MS.gene04656(KIN7L);MS.gene88594(MAP65-6)
GO:0004713	protein tyrosine kinase activity	2	631	0.719477793646258	0.818259681808673	MS.gene071947(BAK1);MS.gene59125(LRK10)
GO:0008509	anion transmembrane transporter activity	3	929	0.71958305622407	0.818259681808673	MS.gene012910(NRAMP2);MS.gene46358(NPF7.3);MSTRG.60178(SULTR3;3)
GO:0016706	oxidoreductase activity, acting on paired donors, with incorporation or reduction of molecular oxygen, 2-oxoglutarate as one donor, and incorporation of one atom each of oxygen into both donors	2	633	0.721096516285893	0.818259681808673	MS.gene061056(At5g05600);MS.gene83079(2A6)
GO:0016887	ATPase activity	7	2070	0.723610241002446	0.818259681808673	MS.gene013379(ABCF5);MS.gene015018(FTSH4);MS.gene022829(HMA4);MS.gene025063(ACA8);MS.gene027054(ATPC);MS.gene07067(RH24);MS.gene75468(ABCD1)
GO:0005216	ion channel activity	1	332	0.73646301773884	0.825824639138114	MS.gene90839(DHAR1)
GO:0022838	substrate-specific channel activity	1	332	0.73646301773884	0.825824639138114	MS.gene90839(DHAR1)
GO:0034062	RNA polymerase activity	1	336	0.740672178319921	0.827083932457246	MS.gene64653(NRPC1)
GO:0016791	phosphatase activity	4	1270	0.748912974648248	0.832816087990583	MS.gene005284(PPC6-7);MS.gene013992(DUSP12);MS.gene03323(FBPban1);MS.gene97348(At1g43900)
GO:0019787	ubiquitin-like protein transferase activity	2	693	0.766105252757812	0.842876675010828	MS.gene31322(SIZ1);MS.gene41031(PUB22)
GO:0016830	carbon-carbon lyase activity	2	700	0.77092432352145	0.842876675010828	MS.gene019043(HMGCL);MS.gene047554(ALS)
GO:0042578	phosphoric ester hydrolase activity	5	1611	0.773457470549525	0.842876675010828	MS.gene005284(PPC6-7);MS.gene013992(DUSP12);MS.gene03323(FBPban1);MS.gene052744(GPAT6);MS.gene97348(At1g43900)
GO:0015267	channel activity	1	372	0.775662815722407	0.842876675010828	MS.gene90839(DHAR1)
GO:0022803	passive transmembrane transporter activity	1	372	0.775662815722407	0.842876675010828	MS.gene90839(DHAR1)
GO:0022892	substrate-specific transporter activity	15	4421	0.77845281835649	0.842876675010828	MS.gene008000(CHX15);MS.gene012910(NRAMP2);MS.gene022829(HMA4);MS.gene025063(ACA8);MS.gene02622(TOL3);MS.gene027054(ATPC);MS.gene029004(petC);MS.gene052917(TOL3);MS.gene06042(VATE);MS.gene061402(MTP11);MS.gene07847(TIM23-2);MS.gene46358(NPF7.3);MS.gene86821(YSL1);MS.gene90839(DHAR1);MSTRG.60178(SULTR3;3)
GO:0016787	hydrolase activity	65	17560	0.779975430607035	0.842876675010828	MS.gene004429(MNS3);MS.gene00463(RD21A);MS.gene005284(PPC6-7);MS.gene007723(SCPL48);MS.gene013066(ULP2B);MS.gene013379(ABCF5);MS.gene01397(ALN);MS.gene013992(DUSP12);MS.gene015018(FTSH4);MS.gene020480(PMEI11);MS.gene022829(HMA4);MS.gene023641(HBS1L);MS.gene025034(EMB8);MS.gene025063(ACA8);MS.gene027054(ATPC);MS.gene03323(FBPban1);MS.gene033758(XTHB);MS.gene035379(G9);MS.gene044073(KIN4A);MS.gene0…
GO:0017111	nucleoside-triphosphatase activity	17	5012	0.790987154981659	0.851343604558573	MS.gene013379(ABCF5);MS.gene015018(FTSH4);MS.gene022829(HMA4);MS.gene023641(HBS1L);MS.gene025063(ACA8);MS.gene027054(ATPC);MS.gene044073(KIN4A);MS.gene04656(KIN7L);MS.gene04722(MIRO2);MS.gene07067(RH24);MS.gene38261(HSC80);MS.gene51941(APY2);MS.gene59207(SPAC56F8.03);MS.gene66256(SAT3);MS.gene74260(KU70);MS.gene75468(ABCD1);MSTRG.3139(--)
GO:0022857	transmembrane transporter activity	17	5025	0.794332646614114	0.85152459717033	MS.gene008000(CHX15);MS.gene012910(NRAMP2);MS.gene022829(HMA4);MS.gene025063(ACA8);MS.gene027054(ATPC);MS.gene029004(petC);MS.gene044198(At1g05030);MS.gene06042(VATE);MS.gene061402(MTP11);MS.gene07847(TIM23-2);MS.gene21251(DTX48);MS.gene46358(NPF7.3);MS.gene73446(TATC);MS.gene75468(ABCD1);MS.gene86821(YSL1);MS.gene90839(DHAR1);MSTRG.60178(SULTR3;3)
GO:0005198	structural molecule activity	4	1372	0.800005029033809	0.854188636577931	MS.gene05113(RPL10);MS.gene20084(SDH2-2);MS.gene66256(SAT3);MSTRG.91169(RPL19A)
GO:0008168	methyltransferase activity	3	1071	0.803198711684069	0.854195455283057	MS.gene010320(CLF);MS.gene023804(PFC1);MS.gene047599(CLF)
GO:0042623	ATPase activity, coupled	6	2007	0.815399760595972	0.863743619919844	MS.gene015018(FTSH4);MS.gene022829(HMA4);MS.gene025063(ACA8);MS.gene027054(ATPC);MS.gene07067(RH24);MS.gene75468(ABCD1)
GO:0004871	signal transducer activity	2	779	0.819570805252508	0.864743999242803	MS.gene55844(STY13);MS.gene65252(PHOT1)
GO:0022891	substrate-specific transmembrane transporter activity	12	3771	0.827714103308272	0.867667736960462	MS.gene008000(CHX15);MS.gene012910(NRAMP2);MS.gene022829(HMA4);MS.gene025063(ACA8);MS.gene027054(ATPC);MS.gene029004(petC);MS.gene06042(VATE);MS.gene061402(MTP11);MS.gene07847(TIM23-2);MS.gene46358(NPF7.3);MS.gene90839(DHAR1);MSTRG.60178(SULTR3;3)
GO:0004518	nuclease activity	3	1137	0.834340624135652	0.867667736960462	MS.gene025034(EMB8);MS.gene86528(IRE1B);MSTRG.91050(DPD1)
GO:0046527	glucosyltransferase activity	2	818	0.840005411626594	0.867667736960462	MS.gene069187(SS4);MS.gene74235(CALS9)
GO:0004702	receptor signaling protein serine/threonine kinase activity	1	465	0.845775019794631	0.867667736960462	MS.gene55844(STY13)
GO:0005057	receptor signaling protein activity	1	465	0.845775019794631	0.867667736960462	MS.gene55844(STY13)
GO:0016810	hydrolase activity, acting on carbon-nitrogen (but not peptide) bonds	1	466	0.846395573659951	0.867667736960462	MS.gene01397(ALN)
GO:0016462	pyrophosphatase activity	17	5252	0.846813043046077	0.867667736960462	MS.gene013379(ABCF5);MS.gene015018(FTSH4);MS.gene022829(HMA4);MS.gene023641(HBS1L);MS.gene025063(ACA8);MS.gene027054(ATPC);MS.gene044073(KIN4A);MS.gene04656(KIN7L);MS.gene04722(MIRO2);MS.gene07067(RH24);MS.gene38261(HSC80);MS.gene51941(APY2);MS.gene59207(SPAC56F8.03);MS.gene66256(SAT3);MS.gene74260(KU70);MS.gene75468(ABCD1);MSTRG.3139(--)
GO:0016831	carboxy-lyase activity	1	469	0.848242339864333	0.867667736960462	MS.gene047554(ALS)
GO:0016818	hydrolase activity, acting on acid anhydrides, in phosphorus-containing anhydrides	17	5316	0.85962948092945	0.875972246726588	MS.gene013379(ABCF5);MS.gene015018(FTSH4);MS.gene022829(HMA4);MS.gene023641(HBS1L);MS.gene025063(ACA8);MS.gene027054(ATPC);MS.gene044073(KIN4A);MS.gene04656(KIN7L);MS.gene04722(MIRO2);MS.gene07067(RH24);MS.gene38261(HSC80);MS.gene51941(APY2);MS.gene59207(SPAC56F8.03);MS.gene66256(SAT3);MS.gene74260(KU70);MS.gene75468(ABCD1);MSTRG.3139(--)
GO:0035251	UDP-glucosyltransferase activity	1	498	0.864991723600568	0.878048824991541	MS.gene74235(CALS9)
GO:0060089	molecular transducer activity	1	504	0.868219920234173	0.878048824991541	MS.gene65252(PHOT1)
GO:0016741	transferase activity, transferring one-carbon groups	4	1565	0.873582409609143	0.880150698403197	MS.gene010320(CLF);MS.gene023804(PFC1);MS.gene047599(CLF);MS.gene073461(EEF1AKNMT)
GO:0016817	hydrolase activity, acting on acid anhydrides	17	5430	0.880410559903212	0.883707977730565	MS.gene013379(ABCF5);MS.gene015018(FTSH4);MS.gene022829(HMA4);MS.gene023641(HBS1L);MS.gene025063(ACA8);MS.gene027054(ATPC);MS.gene044073(KIN4A);MS.gene04656(KIN7L);MS.gene04722(MIRO2);MS.gene07067(RH24);MS.gene38261(HSC80);MS.gene51941(APY2);MS.gene59207(SPAC56F8.03);MS.gene66256(SAT3);MS.gene74260(KU70);MS.gene75468(ABCD1);MSTRG.3139(--)
GO:0003674	molecular_function	322	80491	1	1	MS.gene000463(PSAT1);MS.gene001050(OPR11);MS.gene002591(MDIS2);MS.gene003159(VCS);MS.gene003823(--);MS.gene003871(SKIP16);MS.gene004300(At4g18820);MS.gene004429(MNS3);MS.gene00446(PAB2);MS.gene00463(RD21A);MS.gene005202(--);MS.gene005284(PPC6-7);MS.gene005496(GPAT2);MS.gene005813(OsI_35105);MS.gene006302(CYB561A);MS.gene006397(ELIP1);MS.gene006744(FAO1);MS.gene006910(NAP1);MS.gene007723(SCPL48);M…
GO:0032991	macromolecular complex	61	9065	0.000766741312213147	0.0678451733059913	MS.gene003159(VCS);MS.gene003871(SKIP16);MS.gene004300(At4g18820);MS.gene005202(--);MS.gene006397(ELIP1);MS.gene006910(NAP1);MS.gene007608(RPL24);MS.gene008294(GLN1);MS.gene010320(CLF);MS.gene01409(Os04g0679100);MS.gene017490(lhca3);MS.gene01970(VCS);MS.gene021737(PTB);MS.gene025968(ILA);MS.gene027054(ATPC);MS.gene029004(petC);MS.gene029335(At5g05010);MS.gene036083(SMC1);MS.gene044073(KIN4A);MS.g…
GO:0005576	extracellular region	27	3124	0.000969216761514162	0.0678451733059913	MS.gene008294(GLN1);MS.gene014321(GAPB);MS.gene033758(XTHB);MS.gene04976(GSTF11);MS.gene051217(HSP70);MS.gene060346(TPRP-F1);MS.gene07904(GLP1);MS.gene24136(HSP90);MS.gene29809(PHI-1);MS.gene38261(HSC80);MS.gene43141(CTL1);MS.gene44305(GGAT2);MS.gene44622(SCPL25);MS.gene51941(APY2);MS.gene52509(GRXC6);MS.gene52680(XTH23);MS.gene57864(RCA1);MS.gene58286(TPRP-F1);MS.gene58287(TPRP-F1);MS.gene60166(…
GO:0043234	protein complex	36	5312	0.00895917013159368	0.306828770968176	MS.gene003871(SKIP16);MS.gene004300(At4g18820);MS.gene005202(--);MS.gene006397(ELIP1);MS.gene006910(NAP1);MS.gene010320(CLF);MS.gene01409(Os04g0679100);MS.gene017490(lhca3);MS.gene025968(ILA);MS.gene027054(ATPC);MS.gene029004(petC);MS.gene029335(At5g05010);MS.gene036083(SMC1);MS.gene044073(KIN4A);MS.gene04656(KIN7L);MS.gene047599(CLF);MS.gene06042(VATE);MS.gene071930(CAP10A);MS.gene07847(TIM23-2)…
GO:0044434	chloroplast part	17	2141	0.0174583874981306	0.306828770968176	MS.gene006397(ELIP1);MS.gene014321(GAPB);MS.gene017490(lhca3);MS.gene027054(ATPC);MS.gene029004(petC);MS.gene038660(PGRL1A);MS.gene060346(TPRP-F1);MS.gene071930(CAP10A);MS.gene08990(ABA2);MS.gene28287(PAP);MS.gene57864(RCA1);MS.gene58286(TPRP-F1);MS.gene58287(TPRP-F1);MS.gene73446(TATC);MS.gene78406(--);MS.gene79762(STR4);MSTRG.55967(--)
GO:0035770	ribonucleoprotein granule	3	129	0.0205897456778106	0.306828770968176	MS.gene003159(VCS);MS.gene01970(VCS);MS.gene021737(PTB)
GO:0036464	cytoplasmic ribonucleoprotein granule	3	129	0.0205897456778106	0.306828770968176	MS.gene003159(VCS);MS.gene01970(VCS);MS.gene021737(PTB)
GO:0000796	condensin complex	1	5	0.0222076271824552	0.306828770968176	MSTRG.91083(--)
GO:0044815	DNA packaging complex	1	5	0.0222076271824552	0.306828770968176	MSTRG.91083(--)
GO:0005838	proteasome regulatory particle	2	53	0.0237398451017014	0.306828770968176	MS.gene28183(RPN5A);MS.gene69251(RPN8A)
GO:0022624	proteasome accessory complex	2	53	0.0237398451017014	0.306828770968176	MS.gene28183(RPN5A);MS.gene69251(RPN8A)
GO:0009507	chloroplast	17	2234	0.0249932118339271	0.306828770968176	MS.gene006397(ELIP1);MS.gene014321(GAPB);MS.gene017490(lhca3);MS.gene027054(ATPC);MS.gene029004(petC);MS.gene038660(PGRL1A);MS.gene060346(TPRP-F1);MS.gene071930(CAP10A);MS.gene08990(ABA2);MS.gene28287(PAP);MS.gene57864(RCA1);MS.gene58286(TPRP-F1);MS.gene58287(TPRP-F1);MS.gene73446(TATC);MS.gene78406(--);MS.gene79762(STR4);MSTRG.55967(--)
GO:0000502	proteasome complex	2	56	0.0262996089401294	0.306828770968176	MS.gene28183(RPN5A);MS.gene69251(RPN8A)
GO:0044421	extracellular region part	3	159	0.035149010913889	0.343617569798922	MS.gene29809(PHI-1);MS.gene44622(SCPL25);MS.gene51941(APY2)
GO:0030529	intracellular ribonucleoprotein complex	21	3063	0.0368161681927417	0.343617569798922	MS.gene003159(VCS);MS.gene007608(RPL24);MS.gene008294(GLN1);MS.gene01970(VCS);MS.gene021737(PTB);MS.gene045041(At5g19025);MS.gene05113(RPL10);MS.gene052358(NMT1);MS.gene054580(RPL7D);MS.gene06042(VATE);MS.gene068093(At3g12390);MS.gene20084(SDH2-2);MS.gene27497(ATPK2);MS.gene35503(At5g19025);MS.gene50544(MCCA);MS.gene62899(PGSIP8);MS.gene74060(HSP70-4);MS.gene92760(ATPK2);MSTRG.64768(--);MSTRG.714…
GO:1990904	ribonucleoprotein complex	21	3063	0.0368161681927417	0.343617569798922	MS.gene003159(VCS);MS.gene007608(RPL24);MS.gene008294(GLN1);MS.gene01970(VCS);MS.gene021737(PTB);MS.gene045041(At5g19025);MS.gene05113(RPL10);MS.gene052358(NMT1);MS.gene054580(RPL7D);MS.gene06042(VATE);MS.gene068093(At3g12390);MS.gene20084(SDH2-2);MS.gene27497(ATPK2);MS.gene35503(At5g19025);MS.gene50544(MCCA);MS.gene62899(PGSIP8);MS.gene74060(HSP70-4);MS.gene92760(ATPK2);MSTRG.64768(--);MSTRG.714…
GO:0031984	organelle subcompartment	17	2384	0.0419934103147576	0.367442340254129	MS.gene004429(MNS3);MS.gene017490(lhca3);MS.gene018884(STL1);MS.gene023161(--);MS.gene027054(ATPC);MS.gene029004(petC);MS.gene038660(PGRL1A);MS.gene049384(UXT2);MS.gene066580(GAE3);MS.gene071930(CAP10A);MS.gene09179(--);MS.gene26675(TBL16);MS.gene28287(PAP);MS.gene28377(TBL14);MS.gene51941(APY2);MS.gene79762(STR4);MSTRG.55967(--)
GO:0044424	intracellular part	276	58987	0.0516454332620409	0.406156085728864	MS.gene001050(OPR11);MS.gene001283(RGGA);MS.gene002204(At2g37990);MS.gene002485(DRM1);MS.gene003159(VCS);MS.gene003871(SKIP16);MS.gene004300(At4g18820);MS.gene004429(MNS3);MS.gene00446(PAB2);MS.gene00463(RD21A);MS.gene005202(--);MS.gene005284(PPC6-7);MS.gene00534(--);MS.gene005496(GPAT2);MS.gene005813(OsI_35105);MS.gene006302(CYB561A);MS.gene006397(ELIP1);MS.gene006910(NAP1);MS.gene007608(RPL24);…
GO:0005794	Golgi apparatus	4	319	0.0562996623973518	0.406156085728864	MS.gene02622(TOL3);MS.gene029335(At5g05010);MS.gene052917(TOL3);MS.gene066580(GAE3)
GO:0042575	DNA polymerase complex	1	13	0.0567216398257505	0.406156085728864	MS.gene004300(At4g18820)
GO:0034357	photosynthetic membrane	5	463	0.058643875806244	0.406156085728864	MS.gene005202(--);MS.gene006397(ELIP1);MS.gene017490(lhca3);MS.gene029004(petC);MS.gene071930(CAP10A)
GO:0005622	intracellular	276	59151	0.0635282375558042	0.406156085728864	MS.gene001050(OPR11);MS.gene001283(RGGA);MS.gene002204(At2g37990);MS.gene002485(DRM1);MS.gene003159(VCS);MS.gene003871(SKIP16);MS.gene004300(At4g18820);MS.gene004429(MNS3);MS.gene00446(PAB2);MS.gene00463(RD21A);MS.gene005202(--);MS.gene005284(PPC6-7);MS.gene00534(--);MS.gene005496(GPAT2);MS.gene005813(OsI_35105);MS.gene006302(CYB561A);MS.gene006397(ELIP1);MS.gene006910(NAP1);MS.gene007608(RPL24);…
GO:0009521	photosystem	4	333	0.0638245277573928	0.406156085728864	MS.gene005202(--);MS.gene006397(ELIP1);MS.gene017490(lhca3);MS.gene071930(CAP10A)
GO:0044422	organelle part	92	18009	0.083685561919807	0.501220658603339	MS.gene004429(MNS3);MS.gene006302(CYB561A);MS.gene006397(ELIP1);MS.gene006910(NAP1);MS.gene007608(RPL24);MS.gene008294(GLN1);MS.gene012910(NRAMP2);MS.gene01409(Os04g0679100);MS.gene014321(GAPB);MS.gene015018(FTSH4);MS.gene017490(lhca3);MS.gene018884(STL1);MS.gene019043(HMGCL);MS.gene020329(PRA1F2);MS.gene02084(pod);MS.gene023161(--);MS.gene027054(ATPC);MS.gene029004(petC);MS.gene029335(At5g05010)…
GO:0009523	photosystem II	1	20	0.0859235414748581	0.501220658603339	MS.gene071930(CAP10A)
GO:0044446	intracellular organelle part	75	14525	0.0970376598176907	0.526222106213512	MS.gene004429(MNS3);MS.gene006397(ELIP1);MS.gene007608(RPL24);MS.gene008294(GLN1);MS.gene01409(Os04g0679100);MS.gene014321(GAPB);MS.gene015018(FTSH4);MS.gene017490(lhca3);MS.gene018884(STL1);MS.gene019043(HMGCL);MS.gene023161(--);MS.gene027054(ATPC);MS.gene029004(petC);MS.gene029335(At5g05010);MS.gene033730(CHS);MS.gene037356(At3g59040);MS.gene038660(PGRL1A);MS.gene043881(PUR7);MS.gene044073(KIN4…
GO:0044464	cell part	286	61907	0.0977269625825093	0.526222106213512	MS.gene001050(OPR11);MS.gene001283(RGGA);MS.gene002204(At2g37990);MS.gene002485(DRM1);MS.gene003159(VCS);MS.gene003871(SKIP16);MS.gene004300(At4g18820);MS.gene004429(MNS3);MS.gene00446(PAB2);MS.gene00463(RD21A);MS.gene005202(--);MS.gene005284(PPC6-7);MS.gene00534(--);MS.gene005496(GPAT2);MS.gene005813(OsI_35105);MS.gene006302(CYB561A);MS.gene006397(ELIP1);MS.gene006910(NAP1);MS.gene007608(RPL24);…
GO:0055035	plastid thylakoid membrane	1	25	0.10622857745328	0.545250107382183	MS.gene029004(petC)
GO:0044436	thylakoid part	6	724	0.109050021476437	0.545250107382183	MS.gene005202(--);MS.gene006397(ELIP1);MS.gene017490(lhca3);MS.gene029004(petC);MS.gene071930(CAP10A);MS.gene28287(PAP)
GO:0005623	cell	286	62058	0.11714438193324	0.56552460243633	MS.gene001050(OPR11);MS.gene001283(RGGA);MS.gene002204(At2g37990);MS.gene002485(DRM1);MS.gene003159(VCS);MS.gene003871(SKIP16);MS.gene004300(At4g18820);MS.gene004429(MNS3);MS.gene00446(PAB2);MS.gene00463(RD21A);MS.gene005202(--);MS.gene005284(PPC6-7);MS.gene00534(--);MS.gene005496(GPAT2);MS.gene005813(OsI_35105);MS.gene006302(CYB561A);MS.gene006397(ELIP1);MS.gene006910(NAP1);MS.gene007608(RPL24);…
GO:0009579	thylakoid	10	1490	0.135636990335047	0.572228720218196	MS.gene005202(--);MS.gene006397(ELIP1);MS.gene017490(lhca3);MS.gene027054(ATPC);MS.gene029004(petC);MS.gene038660(PGRL1A);MS.gene071930(CAP10A);MS.gene28287(PAP);MS.gene79762(STR4);MSTRG.55967(--)
GO:0030120	vesicle coat	2	152	0.148921512888227	0.572228720218196	MS.gene01409(Os04g0679100);MS.gene029335(At5g05010)
GO:0031976	plastid thylakoid	8	1158	0.151787648107893	0.572228720218196	MS.gene017490(lhca3);MS.gene027054(ATPC);MS.gene029004(petC);MS.gene038660(PGRL1A);MS.gene071930(CAP10A);MS.gene28287(PAP);MS.gene79762(STR4);MSTRG.55967(--)
GO:0098796	membrane protein complex	8	1170	0.157879889332417	0.572228720218196	MS.gene005202(--);MS.gene006397(ELIP1);MS.gene01409(Os04g0679100);MS.gene017490(lhca3);MS.gene027054(ATPC);MS.gene029335(At5g05010);MS.gene06042(VATE);MS.gene071930(CAP10A)
GO:0044444	cytoplasmic part	141	29390	0.159455145211135	0.572228720218196	MS.gene001283(RGGA);MS.gene003159(VCS);MS.gene00446(PAB2);MS.gene005202(--);MS.gene00534(--);MS.gene005813(OsI_35105);MS.gene006302(CYB561A);MS.gene006397(ELIP1);MS.gene007608(RPL24);MS.gene007723(SCPL48);MS.gene007995(accB);MS.gene008294(GLN1);MS.gene00866(VIT_05s0020g02800);MS.gene008715(--);MS.gene011452(At4g22670);MS.gene011742(HD6);MS.gene012777(GSTZ2);MS.gene013090(RGTA1);MS.gene01409(Os04g…
GO:0044435	plastid part	38	7208	0.166400538681185	0.572228720218196	MS.gene006397(ELIP1);MS.gene008294(GLN1);MS.gene014321(GAPB);MS.gene017490(lhca3);MS.gene027054(ATPC);MS.gene029004(petC);MS.gene037356(At3g59040);MS.gene038660(PGRL1A);MS.gene043881(PUR7);MS.gene044198(At1g05030);MS.gene047554(ALS);MS.gene04976(GSTF11);MS.gene049847(ADT2);MS.gene049849(ADT2);MS.gene05113(RPL10);MS.gene051228(LUT2);MS.gene055700(DGD1);MS.gene060346(TPRP-F1);MS.gene071930(CAP10A);…
GO:0030659	cytoplasmic vesicle membrane	3	314	0.167594544791109	0.572228720218196	MS.gene01409(Os04g0679100);MS.gene029335(At5g05010);MS.gene055700(DGD1)
GO:0030125	clathrin vesicle coat	1	42	0.171960983431912	0.572228720218196	MS.gene01409(Os04g0679100)
GO:0030136	clathrin-coated vesicle	1	42	0.171960983431912	0.572228720218196	MS.gene01409(Os04g0679100)
GO:0030665	clathrin-coated vesicle membrane	1	42	0.171960983431912	0.572228720218196	MS.gene01409(Os04g0679100)
GO:0030135	coated vesicle	3	318	0.171966594716489	0.572228720218196	MS.gene01409(Os04g0679100);MS.gene029335(At5g05010);MS.gene071959(At1g03050)
GO:0044433	cytoplasmic vesicle part	3	320	0.174164802422398	0.572228720218196	MS.gene01409(Os04g0679100);MS.gene029335(At5g05010);MS.gene055700(DGD1)
GO:0031312	extrinsic component of organelle membrane	1	46	0.186713383567416	0.572228720218196	MS.gene86528(IRE1B)
GO:0005737	cytoplasm	142	29910	0.199202791904247	0.572228720218196	MS.gene001283(RGGA);MS.gene003159(VCS);MS.gene00446(PAB2);MS.gene005202(--);MS.gene00534(--);MS.gene005813(OsI_35105);MS.gene006302(CYB561A);MS.gene006397(ELIP1);MS.gene007608(RPL24);MS.gene007723(SCPL48);MS.gene007995(accB);MS.gene008294(GLN1);MS.gene00866(VIT_05s0020g02800);MS.gene008715(--);MS.gene011452(At4g22670);MS.gene011742(HD6);MS.gene012777(GSTZ2);MS.gene013090(RGTA1);MS.gene01409(Os04g…
GO:0098805	whole membrane	8	1258	0.2058732716324	0.572228720218196	MS.gene01409(Os04g0679100);MS.gene029335(At5g05010);MS.gene033730(CHS);MS.gene04976(GSTF11);MS.gene055700(DGD1);MS.gene06042(VATE);MS.gene061402(MTP11);MS.gene33101(MGD)
GO:0033178	proton-transporting two-sector ATPase complex, catalytic domain	1	54	0.215436724923095	0.572228720218196	MS.gene027054(ATPC)
GO:0005911	cell-cell junction	30	5767	0.222430533932734	0.572228720218196	MS.gene012910(NRAMP2);MS.gene021099(At1g18250);MS.gene025063(ACA8);MS.gene029335(At5g05010);MS.gene033758(XTHB);MS.gene04976(GSTF11);MS.gene054580(RPL7D);MS.gene060346(TPRP-F1);MS.gene068093(At3g12390);MS.gene24136(HSP90);MS.gene28183(RPN5A);MS.gene35091(PGIP1);MS.gene36280(NAA15);MS.gene38261(HSC80);MS.gene44305(GGAT2);MS.gene45443(NHL1);MS.gene51149(At1g65240);MS.gene58286(TPRP-F1);MS.gene58287…
GO:0000793	condensed chromosome	1	57	0.225945286558898	0.572228720218196	MSTRG.91083(--)
GO:0030427	site of polarized growth	1	57	0.225945286558898	0.572228720218196	MS.gene061759(--)
GO:0035838	growing cell tip	1	57	0.225945286558898	0.572228720218196	MS.gene061759(--)
GO:0051286	cell tip	1	57	0.225945286558898	0.572228720218196	MS.gene061759(--)
GO:0030054	cell junction	30	5780	0.226095442788277	0.572228720218196	MS.gene012910(NRAMP2);MS.gene021099(At1g18250);MS.gene025063(ACA8);MS.gene029335(At5g05010);MS.gene033758(XTHB);MS.gene04976(GSTF11);MS.gene054580(RPL7D);MS.gene060346(TPRP-F1);MS.gene068093(At3g12390);MS.gene24136(HSP90);MS.gene28183(RPN5A);MS.gene35091(PGIP1);MS.gene36280(NAA15);MS.gene38261(HSC80);MS.gene44305(GGAT2);MS.gene45443(NHL1);MS.gene51149(At1g65240);MS.gene58286(TPRP-F1);MS.gene58287…
GO:0031982	vesicle	5	725	0.227172732000381	0.572228720218196	MS.gene01409(Os04g0679100);MS.gene029335(At5g05010);MS.gene055700(DGD1);MS.gene056288(PAT24);MS.gene071959(At1g03050)
GO:0016023	cytoplasmic, membrane-bounded vesicle	4	544	0.228509349929312	0.572228720218196	MS.gene01409(Os04g0679100);MS.gene029335(At5g05010);MS.gene055700(DGD1);MS.gene071959(At1g03050)
GO:0012506	vesicle membrane	3	373	0.234866481529299	0.572228720218196	MS.gene01409(Os04g0679100);MS.gene029335(At5g05010);MS.gene055700(DGD1)
GO:0000151	ubiquitin ligase complex	6	926	0.237486679184301	0.572228720218196	MS.gene003871(SKIP16);MS.gene24237(dcaf13);MS.gene27262(dcaf13);MS.gene32361(FIE2);MS.gene37112(CDC27B);MS.gene58919(CUL1)
GO:0098588	bounding membrane of organelle	9	1513	0.240763149396181	0.572228720218196	MS.gene01409(Os04g0679100);MS.gene029335(At5g05010);MS.gene033730(CHS);MS.gene04976(GSTF11);MS.gene055700(DGD1);MS.gene06042(VATE);MS.gene061402(MTP11);MS.gene066580(GAE3);MS.gene33101(MGD)
GO:0000139	Golgi membrane	2	210	0.242499415864679	0.572228720218196	MS.gene029335(At5g05010);MS.gene066580(GAE3)
GO:0031090	organelle membrane	43	8593	0.242519579678287	0.572228720218196	MS.gene006302(CYB561A);MS.gene006397(ELIP1);MS.gene006910(NAP1);MS.gene012910(NRAMP2);MS.gene01409(Os04g0679100);MS.gene014321(GAPB);MS.gene015018(FTSH4);MS.gene020329(PRA1F2);MS.gene02084(pod);MS.gene029335(At5g05010);MS.gene033310(CYP71A1);MS.gene033730(CHS);MS.gene044198(At1g05030);MS.gene04722(MIRO2);MS.gene048650(pglA);MS.gene04976(GSTF11);MS.gene05113(RPL10);MS.gene051217(HSP70);MS.gene0512…
GO:0000152	nuclear ubiquitin ligase complex	1	62	0.24314864686367	0.572228720218196	MS.gene37112(CDC27B)
GO:0031410	cytoplasmic vesicle	4	564	0.247686209705278	0.572228720218196	MS.gene01409(Os04g0679100);MS.gene029335(At5g05010);MS.gene055700(DGD1);MS.gene071959(At1g03050)
GO:0042651	thylakoid membrane	1	66	0.256636470925421	0.572228720218196	MS.gene029004(petC)
GO:0016020	membrane	132	28072	0.256754767374599	0.572228720218196	MS.gene002204(At2g37990);MS.gene002591(MDIS2);MS.gene004429(MNS3);MS.gene005202(--);MS.gene005496(GPAT2);MS.gene005813(OsI_35105);MS.gene006302(CYB561A);MS.gene006397(ELIP1);MS.gene006744(FAO1);MS.gene006910(NAP1);MS.gene007608(RPL24);MS.gene008000(CHX15);MS.gene00867(TSJT1);MS.gene008766(--);MS.gene011756(CYP81E8);MS.gene012910(NRAMP2);MS.gene013380(--);MS.gene01409(Os04g0679100);MS.gene014321(G…
GO:0019898	extrinsic component of membrane	1	67	0.259970816493515	0.572228720218196	MS.gene86528(IRE1B)
GO:0016469	proton-transporting two-sector ATPase complex	2	223	0.263997595391078	0.572228720218196	MS.gene027054(ATPC);MS.gene06042(VATE)
GO:0009526	plastid envelope	20	3828	0.271796495763048	0.572228720218196	MS.gene006397(ELIP1);MS.gene008294(GLN1);MS.gene014321(GAPB);MS.gene027054(ATPC);MS.gene029004(petC);MS.gene044198(At1g05030);MS.gene05113(RPL10);MS.gene051228(LUT2);MS.gene055700(DGD1);MS.gene071930(CAP10A);MS.gene08990(ABA2);MS.gene28287(PAP);MS.gene33101(MGD);MS.gene57864(RCA1);MS.gene63985(IQD32);MS.gene70707(CP31A);MS.gene74184(At1g56190);MS.gene79762(STR4);MS.gene79905(AAE16);MS.gene90839(D…
GO:0005840	ribosome	9	1567	0.272115404778117	0.572228720218196	MS.gene007608(RPL24);MS.gene008294(GLN1);MS.gene05113(RPL10);MS.gene054580(RPL7D);MS.gene06042(VATE);MS.gene068093(At3g12390);MS.gene50544(MCCA);MS.gene74060(HSP70-4);MSTRG.91169(RPL19A)
GO:0030312	external encapsulating structure	24	4686	0.278428983123607	0.572228720218196	MS.gene018884(STL1);MS.gene021099(At1g18250);MS.gene033758(XTHB);MS.gene04976(GSTF11);MS.gene051217(HSP70);MS.gene054580(RPL7D);MS.gene05804(SCPL12);MS.gene065736(INV1);MS.gene07904(GLP1);MS.gene29809(PHI-1);MS.gene35091(PGIP1);MS.gene38261(HSC80);MS.gene44305(GGAT2);MS.gene52680(XTH23);MS.gene54325(At1g28590);MS.gene57864(RCA1);MS.gene60166(XTH7);MS.gene63751(At1g78860);MS.gene74060(HSP70-4);MS.…
GO:1990234	transferase complex	7	1183	0.281952408516502	0.572228720218196	MS.gene003871(SKIP16);MS.gene004300(At4g18820);MS.gene24237(dcaf13);MS.gene27262(dcaf13);MS.gene32361(FIE2);MS.gene37112(CDC27B);MS.gene58919(CUL1)
GO:0030662	coated vesicle membrane	2	235	0.283848518155623	0.572228720218196	MS.gene01409(Os04g0679100);MS.gene029335(At5g05010)
GO:0030660	Golgi-associated vesicle membrane	1	75	0.286114360109098	0.572228720218196	MS.gene029335(At5g05010)
GO:0042579	microbody	7	1220	0.307921057171843	0.591807551572974	MS.gene001283(RGGA);MS.gene019144(PAO2);MS.gene074393(--);MS.gene25913(--);MS.gene44305(GGAT2);MS.gene70586(--);MS.gene90839(DHAR1)
GO:0015934	large ribosomal subunit	4	625	0.307956823013622	0.591807551572974	MS.gene007608(RPL24);MS.gene05113(RPL10);MS.gene054580(RPL7D);MSTRG.91169(RPL19A)
GO:0009527	plastid outer membrane	2	250	0.308585366177336	0.591807551572974	MS.gene055700(DGD1);MS.gene33101(MGD)
GO:0071944	cell periphery	26	5218	0.315868022084127	0.594414733551915	MS.gene018884(STL1);MS.gene021099(At1g18250);MS.gene033758(XTHB);MS.gene04976(GSTF11);MS.gene051217(HSP70);MS.gene054580(RPL7D);MS.gene05804(SCPL12);MS.gene065736(INV1);MS.gene07904(GLP1);MS.gene29809(PHI-1);MS.gene35091(PGIP1);MS.gene38261(HSC80);MS.gene44305(GGAT2);MS.gene52680(XTH23);MS.gene54325(At1g28590);MS.gene57864(RCA1);MS.gene60166(XTH7);MS.gene63751(At1g78860);MS.gene64029(SYT2);MS.gen…
GO:0044431	Golgi apparatus part	2	256	0.318436464402811	0.594414733551915	MS.gene029335(At5g05010);MS.gene066580(GAE3)
GO:0070993	translation preinitiation complex	1	87	0.323613247160641	0.596129665822234	MSTRG.71432(--)
GO:0005798	Golgi-associated vesicle	1	95	0.347514963507828	0.623744806296102	MS.gene029335(At5g05010)
GO:0030119	AP-type membrane coat adaptor complex	1	95	0.347514963507828	0.623744806296102	MS.gene029335(At5g05010)
GO:0031988	membrane-bounded vesicle	4	686	0.369504586250192	0.631552455206087	MS.gene01409(Os04g0679100);MS.gene029335(At5g05010);MS.gene055700(DGD1);MS.gene071959(At1g03050)
GO:0030118	clathrin coat	1	103	0.370574571255919	0.631552455206087	MS.gene01409(Os04g0679100)
GO:0031967	organelle envelope	25	5181	0.380248413167269	0.631552455206087	MS.gene006397(ELIP1);MS.gene008294(GLN1);MS.gene014321(GAPB);MS.gene015018(FTSH4);MS.gene027054(ATPC);MS.gene029004(petC);MS.gene044198(At1g05030);MS.gene04722(MIRO2);MS.gene05113(RPL10);MS.gene051228(LUT2);MS.gene055700(DGD1);MS.gene060395(MTX1);MS.gene071930(CAP10A);MS.gene07847(TIM23-2);MS.gene08990(ABA2);MS.gene20084(SDH2-2);MS.gene28287(PAP);MS.gene33101(MGD);MS.gene57864(RCA1);MS.gene63985(…
GO:0031975	envelope	25	5181	0.380248413167269	0.631552455206087	MS.gene006397(ELIP1);MS.gene008294(GLN1);MS.gene014321(GAPB);MS.gene015018(FTSH4);MS.gene027054(ATPC);MS.gene029004(petC);MS.gene044198(At1g05030);MS.gene04722(MIRO2);MS.gene05113(RPL10);MS.gene051228(LUT2);MS.gene055700(DGD1);MS.gene060395(MTX1);MS.gene071930(CAP10A);MS.gene07847(TIM23-2);MS.gene08990(ABA2);MS.gene20084(SDH2-2);MS.gene28287(PAP);MS.gene33101(MGD);MS.gene57864(RCA1);MS.gene63985(…
GO:0005618	cell wall	10	1967	0.387808186769619	0.631552455206087	MS.gene021099(At1g18250);MS.gene033758(XTHB);MS.gene05804(SCPL12);MS.gene07904(GLP1);MS.gene29809(PHI-1);MS.gene35091(PGIP1);MS.gene44305(GGAT2);MS.gene63751(At1g78860);MS.gene76899(--);MSTRG.88570(XTH1)
GO:0043228	non-membrane-bounded organelle	28	5858	0.389366235136729	0.631552455206087	MS.gene002204(At2g37990);MS.gene003159(VCS);MS.gene007608(RPL24);MS.gene008294(GLN1);MS.gene01970(VCS);MS.gene021737(PTB);MS.gene036083(SMC1);MS.gene044073(KIN4A);MS.gene04656(KIN7L);MS.gene049856(DOF5.3);MS.gene05113(RPL10);MS.gene054580(RPL7D);MS.gene06042(VATE);MS.gene068093(At3g12390);MS.gene071185(MtrDRAFT_AC149210g4v1);MS.gene26915(SEC3A);MS.gene37112(CDC27B);MS.gene38261(HSC80);MS.gene4933…
GO:0043232	intracellular non-membrane-bounded organelle	28	5858	0.389366235136729	0.631552455206087	MS.gene002204(At2g37990);MS.gene003159(VCS);MS.gene007608(RPL24);MS.gene008294(GLN1);MS.gene01970(VCS);MS.gene021737(PTB);MS.gene036083(SMC1);MS.gene044073(KIN4A);MS.gene04656(KIN7L);MS.gene049856(DOF5.3);MS.gene05113(RPL10);MS.gene054580(RPL7D);MS.gene06042(VATE);MS.gene068093(At3g12390);MS.gene071185(MtrDRAFT_AC149210g4v1);MS.gene26915(SEC3A);MS.gene37112(CDC27B);MS.gene38261(HSC80);MS.gene4933…
GO:0005875	microtubule associated complex	2	303	0.394073958152545	0.631552455206087	MS.gene044073(KIN4A);MS.gene04656(KIN7L)
GO:0005774	vacuolar membrane	3	512	0.402943489297686	0.631552455206087	MS.gene033730(CHS);MS.gene04976(GSTF11);MS.gene06042(VATE)
GO:0005886	plasma membrane	2	313	0.40970090691264	0.631552455206087	MS.gene64029(SYT2);MS.gene65252(PHOT1)
GO:0030117	membrane coat	2	313	0.40970090691264	0.631552455206087	MS.gene01409(Os04g0679100);MS.gene029335(At5g05010)
GO:0048475	coated membrane	2	313	0.40970090691264	0.631552455206087	MS.gene01409(Os04g0679100);MS.gene029335(At5g05010)
GO:0009532	plastid stroma	17	3530	0.415588251526078	0.631552455206087	MS.gene008294(GLN1);MS.gene014321(GAPB);MS.gene037356(At3g59040);MS.gene043881(PUR7);MS.gene047554(ALS);MS.gene04976(GSTF11);MS.gene049847(ADT2);MS.gene049849(ADT2);MS.gene28287(PAP);MS.gene38261(HSC80);MS.gene44305(GGAT2);MS.gene57864(RCA1);MS.gene70707(CP31A);MS.gene74184(At1g56190);MS.gene75658(AKHSDH2);MS.gene87404(GGPS);MS.gene90839(DHAR1)
GO:0044437	vacuolar part	3	525	0.41843665894659	0.631552455206087	MS.gene033730(CHS);MS.gene04976(GSTF11);MS.gene06042(VATE)
GO:0061695	transferase complex, transferring phosphorus-containing groups	1	121	0.419531273815472	0.631552455206087	MS.gene004300(At4g18820)
GO:0005819	spindle	1	132	0.447560788163031	0.661865902748496	MS.gene88594(MAP65-6)
GO:0044429	mitochondrial part	6	1198	0.449123291150765	0.661865902748496	MS.gene019043(HMGCL);MS.gene04722(MIRO2);MS.gene060395(MTX1);MS.gene06396(At5g09300);MS.gene20084(SDH2-2);MS.gene50544(MCCA)
GO:0031968	organelle outer membrane	2	343	0.455337770044721	0.663937115107807	MS.gene055700(DGD1);MS.gene33101(MGD)
GO:1902494	catalytic complex	7	1439	0.466250403461226	0.663937115107807	MS.gene003871(SKIP16);MS.gene004300(At4g18820);MS.gene24237(dcaf13);MS.gene27262(dcaf13);MS.gene32361(FIE2);MS.gene37112(CDC27B);MS.gene58919(CUL1)
GO:0019867	outer membrane	2	351	0.467165019925018	0.663937115107807	MS.gene055700(DGD1);MS.gene33101(MGD)
GO:0031461	cullin-RING ubiquitin ligase complex	4	788	0.470991124536523	0.663937115107807	MS.gene003871(SKIP16);MS.gene24237(dcaf13);MS.gene27262(dcaf13);MS.gene32361(FIE2)
GO:0010008	endosome membrane	1	143	0.474240796505576	0.663937115107807	MS.gene061402(MTP11)
GO:0044430	cytoskeletal part	3	605	0.510242332688792	0.695260265386025	MS.gene044073(KIN4A);MS.gene04656(KIN7L);MS.gene88594(MAP65-6)
GO:0019012	virion	2	382	0.511512909534004	0.695260265386025	MS.gene28895(SR45A);MS.gene70707(CP31A)
GO:0044423	virion part	2	382	0.511512909534004	0.695260265386025	MS.gene28895(SR45A);MS.gene70707(CP31A)
GO:0005739	mitochondrion	6	1308	0.533457442481248	0.710676047032187	MS.gene019043(HMGCL);MS.gene04722(MIRO2);MS.gene060395(MTX1);MS.gene06396(At5g09300);MS.gene20084(SDH2-2);MS.gene50544(MCCA)
GO:0042170	plastid membrane	6	1309	0.534201146365589	0.710676047032187	MS.gene006397(ELIP1);MS.gene014321(GAPB);MS.gene044198(At1g05030);MS.gene051228(LUT2);MS.gene055700(DGD1);MS.gene33101(MGD)
GO:0015630	microtubule cytoskeleton	6	1319	0.541610783534498	0.710676047032187	MS.gene044073(KIN4A);MS.gene04656(KIN7L);MS.gene37112(CDC27B);MS.gene58919(CUL1);MS.gene66256(SAT3);MS.gene88594(MAP65-6)
GO:0098687	chromosomal region	1	176	0.546816247635424	0.710676047032187	MS.gene071185(MtrDRAFT_AC149210g4v1)
GO:0012505	endomembrane system	6	1328	0.548235807710544	0.710676047032187	MS.gene02622(TOL3);MS.gene029335(At5g05010);MS.gene052917(TOL3);MS.gene061402(MTP11);MS.gene066580(GAE3);MS.gene24136(HSP90)
GO:0000228	nuclear chromosome	1	189	0.572582625716776	0.733618978601672	MS.gene58919(CUL1)
GO:0043076	megasporocyte nucleus	1	191	0.576414911758456	0.733618978601672	MS.gene32361(FIE2)
GO:0005694	chromosome	4	911	0.584263966959687	0.736909507877083	MS.gene071185(MtrDRAFT_AC149210g4v1);MS.gene49336(At2g30620);MS.gene58919(CUL1);MSTRG.91083(--)
GO:0009536	plastid	71	16191	0.6039219862569	0.754356784771223	MS.gene005202(--);MS.gene00534(--);MS.gene006302(CYB561A);MS.gene006397(ELIP1);MS.gene007608(RPL24);MS.gene007995(accB);MS.gene008294(GLN1);MS.gene00866(VIT_05s0020g02800);MS.gene008715(--);MS.gene011742(HD6);MS.gene014321(GAPB);MS.gene016056(PDS5);MS.gene017490(lhca3);MS.gene018884(STL1);MS.gene020651(At3g46100);MS.gene023161(--);MS.gene024276(LIR1);MS.gene025968(ILA);MS.gene027054(ATPC);MS.gene…
GO:0005773	vacuole	3	701	0.609474652896205	0.754356784771223	MS.gene033730(CHS);MS.gene04976(GSTF11);MS.gene06042(VATE)
GO:0044427	chromosomal part	3	706	0.61426195331371	0.754356784771223	MS.gene071185(MtrDRAFT_AC149210g4v1);MS.gene49336(At2g30620);MSTRG.91083(--)
GO:0044440	endosomal part	1	218	0.624919362639299	0.760771397995668	MS.gene061402(MTP11)
GO:0044432	endoplasmic reticulum part	1	249	0.673818312750135	0.809871296083583	MS.gene24136(HSP90)
GO:0000785	chromatin	2	519	0.676821011726995	0.809871296083583	MS.gene071185(MtrDRAFT_AC149210g4v1);MS.gene49336(At2g30620)
GO:0044391	ribosomal subunit	4	1055	0.697261219631284	0.825549418200094	MS.gene007608(RPL24);MS.gene05113(RPL10);MS.gene054580(RPL7D);MSTRG.91169(RPL19A)
GO:0005783	endoplasmic reticulum	1	274	0.708581530776423	0.825549418200094	MS.gene24136(HSP90)
GO:0005856	cytoskeleton	6	1589	0.717960562865449	0.825549418200094	MS.gene044073(KIN4A);MS.gene04656(KIN7L);MS.gene37112(CDC27B);MS.gene58919(CUL1);MS.gene66256(SAT3);MS.gene88594(MAP65-6)
GO:0005740	mitochondrial envelope	3	829	0.719415411315942	0.825549418200094	MS.gene04722(MIRO2);MS.gene060395(MTX1);MS.gene20084(SDH2-2)
GO:0031966	mitochondrial membrane	3	829	0.719415411315942	0.825549418200094	MS.gene04722(MIRO2);MS.gene060395(MTX1);MS.gene20084(SDH2-2)
GO:0019866	organelle inner membrane	5	1351	0.725304131704369	0.825549418200094	MS.gene015018(FTSH4);MS.gene060395(MTX1);MS.gene07847(TIM23-2);MS.gene20084(SDH2-2);MS.gene33101(MGD)
GO:0043231	intracellular membrane-bounded organelle	220	50136	0.73567116374232	0.830596475192942	MS.gene001050(OPR11);MS.gene001283(RGGA);MS.gene002204(At2g37990);MS.gene002485(DRM1);MS.gene003159(VCS);MS.gene004429(MNS3);MS.gene00446(PAB2);MS.gene00463(RD21A);MS.gene005202(--);MS.gene00534(--);MS.gene005496(GPAT2);MS.gene006302(CYB561A);MS.gene006397(ELIP1);MS.gene006910(NAP1);MS.gene007608(RPL24);MS.gene007723(SCPL48);MS.gene007857(GIL1);MS.gene007995(accB);MS.gene008294(GLN1);MS.gene00866…
GO:0043227	membrane-bounded organelle	223	50829	0.741727887648636	0.830735234166472	MS.gene001050(OPR11);MS.gene001283(RGGA);MS.gene002204(At2g37990);MS.gene002485(DRM1);MS.gene003159(VCS);MS.gene004429(MNS3);MS.gene00446(PAB2);MS.gene00463(RD21A);MS.gene005202(--);MS.gene00534(--);MS.gene005496(GPAT2);MS.gene006302(CYB561A);MS.gene006397(ELIP1);MS.gene006744(FAO1);MS.gene006910(NAP1);MS.gene007608(RPL24);MS.gene007723(SCPL48);MS.gene007857(GIL1);MS.gene007995(accB);MS.gene00829…
GO:0043226	organelle	229	52307	0.77024356124569	0.849372825298349	MS.gene001050(OPR11);MS.gene001283(RGGA);MS.gene002204(At2g37990);MS.gene002485(DRM1);MS.gene003159(VCS);MS.gene004300(At4g18820);MS.gene004429(MNS3);MS.gene00446(PAB2);MS.gene00463(RD21A);MS.gene005202(--);MS.gene00534(--);MS.gene005496(GPAT2);MS.gene006302(CYB561A);MS.gene006397(ELIP1);MS.gene006744(FAO1);MS.gene006910(NAP1);MS.gene007608(RPL24);MS.gene007723(SCPL48);MS.gene007857(GIL1);MS.gene…
GO:0043229	intracellular organelle	226	51687	0.776281798142084	0.849372825298349	MS.gene001050(OPR11);MS.gene001283(RGGA);MS.gene002204(At2g37990);MS.gene002485(DRM1);MS.gene003159(VCS);MS.gene004300(At4g18820);MS.gene004429(MNS3);MS.gene00446(PAB2);MS.gene00463(RD21A);MS.gene005202(--);MS.gene00534(--);MS.gene005496(GPAT2);MS.gene006302(CYB561A);MS.gene006397(ELIP1);MS.gene006910(NAP1);MS.gene007608(RPL24);MS.gene007723(SCPL48);MS.gene007857(GIL1);MS.gene007995(accB);MS.gene…
GO:0044425	membrane part	64	15443	0.779362349828931	0.849372825298349	MS.gene002204(At2g37990);MS.gene004429(MNS3);MS.gene005202(--);MS.gene006302(CYB561A);MS.gene006397(ELIP1);MS.gene006744(FAO1);MS.gene008000(CHX15);MS.gene011756(CYP81E8);MS.gene012910(NRAMP2);MS.gene01409(Os04g0679100);MS.gene015018(FTSH4);MS.gene016512(At5g07050);MS.gene017148(At1g07650);MS.gene017490(lhca3);MS.gene022829(HMA4);MS.gene025063(ACA8);MS.gene027054(ATPC);MS.gene029004(petC);MS.gene…
GO:0005768	endosome	1	339	0.782636389024908	0.849372825298349	MS.gene061402(MTP11)
GO:0005634	nucleus	5	1529	0.816649334735014	0.879468514330015	MS.gene31322(SIZ1);MS.gene32361(FIE2);MS.gene37112(CDC27B);MS.gene58919(CUL1);MS.gene74060(HSP70-4)
GO:0009528	plastid inner membrane	1	506	0.897784488264726	0.955895192579669	MS.gene33101(MGD)
GO:0044428	nuclear part	3	1184	0.901272610146545	0.955895192579669	MS.gene37112(CDC27B);MS.gene58919(CUL1);MS.gene74060(HSP70-4)
GO:0044455	mitochondrial membrane part	1	614	0.937309256305471	0.979970158382751	MS.gene20084(SDH2-2)
GO:0031224	intrinsic component of membrane	52	13887	0.937971437309204	0.979970158382751	MS.gene002204(At2g37990);MS.gene004429(MNS3);MS.gene006302(CYB561A);MS.gene006397(ELIP1);MS.gene006744(FAO1);MS.gene008000(CHX15);MS.gene011756(CYP81E8);MS.gene012910(NRAMP2);MS.gene015018(FTSH4);MS.gene016512(At5g07050);MS.gene017148(At1g07650);MS.gene017490(lhca3);MS.gene022829(HMA4);MS.gene025063(ACA8);MS.gene029004(petC);MS.gene038660(PGRL1A);MS.gene040540(At5g25050);MS.gene044198(At1g05030);…
GO:0016021	integral component of membrane	1	674	0.952234649309428	0.987502599283851	MS.gene73446(TATC)
GO:0031981	nuclear lumen	1	883	0.981507783543446	0.99559110531479	MS.gene58919(CUL1)
GO:0043233	organelle lumen	1	883	0.981507783543446	0.99559110531479	MS.gene58919(CUL1)
GO:0070013	intracellular organelle lumen	1	883	0.981507783543446	0.99559110531479	MS.gene58919(CUL1)
GO:0031974	membrane-enclosed lumen	1	987	0.988479740276827	0.99559110531479	MS.gene58919(CUL1)
GO:0005575	cellular_component	324	72299	1	1	MS.gene001050(OPR11);MS.gene001283(RGGA);MS.gene002204(At2g37990);MS.gene002485(DRM1);MS.gene002591(MDIS2);MS.gene003159(VCS);MS.gene003871(SKIP16);MS.gene004300(At4g18820);MS.gene004429(MNS3);MS.gene00446(PAB2);MS.gene00463(RD21A);MS.gene005202(--);MS.gene005284(PPC6-7);MS.gene00534(--);MS.gene005496(GPAT2);MS.gene005813(OsI_35105);MS.gene006302(CYB561A);MS.gene006397(ELIP1);MS.gene006744(FAO1);…
