# Supplementary material for: Integrated transcriptomic and metabolomic profiling reveals the flower color formation mechanism of alfalfa different purple flowers
Source: Front Plant Sci. 2026 Mar 23;17:1786493. doi: 10.3389/fpls.2026.1786493 (PMC13050952; doi:10.3389/fpls.2026.1786493)
Supplement: Supplementary File 16 — Genes significantly strongly correlated with delphinidin-3, 5-O-diglucoside [file Supplementaryfile1.xlsx]

## Sheet: Sheet1
Transcript	Gene_pathwayID	Metabolite	Metabolite_pathwayID	cor	p_value
MS.gene003934	-	delphinidin-3,5-O-diglucoside	C16312;00942	0.99956955344742	1.0719750200787e-05
MS.gene063131	-	delphinidin-3,5-O-diglucoside	C16312;00942	0.999245638054125	2.48687735175708e-05
MSTRG.43643	K01834;00010,00260,01100,01110,01200,01230	delphinidin-3,5-O-diglucoside	C16312;00942	0.998888313433739	4.44871885657151e-05
MS.gene26915	-	delphinidin-3,5-O-diglucoside	C16312;00942	0.9988039086951	4.96480760619413e-05
MS.gene067528	-	delphinidin-3,5-O-diglucoside	C16312;00942	-0.998646	5.97718324656058e-05
MS.gene057887	-	delphinidin-3,5-O-diglucoside	C16312;00942	0.998464110978309	7.2239300520597e-05
MS.gene82601	K13065;00940,00941,00945,01100,01110	delphinidin-3,5-O-diglucoside	C16312;00942	0.998107692309992	9.87866316972917e-05
MS.gene010892	-	delphinidin-3,5-O-diglucoside	C16312;00942	0.997826505219195	0.000121599032304603
MS.gene029340	-	delphinidin-3,5-O-diglucoside	C16312;00942	-0.997146	0.000182916902294743
MS.gene74989	-	delphinidin-3,5-O-diglucoside	C16312;00942	-0.997146	0.000182916902294743
MS.gene44622	-	delphinidin-3,5-O-diglucoside	C16312;00942	0.996648494345615	0.000232795907205084
MS.gene54969	-	delphinidin-3,5-O-diglucoside	C16312;00942	-0.996506	0.000247828963462825
MSTRG.86	-	delphinidin-3,5-O-diglucoside	C16312;00942	0.995975195114286	0.00030632944111494
MS.gene42156	-	delphinidin-3,5-O-diglucoside	C16312;00942	0.995686532957121	0.000339854000971339
MS.gene55240	K14413;00513,01100	delphinidin-3,5-O-diglucoside	C16312;00942	0.994966244831683	0.000428394413618083
MS.gene99896	-	delphinidin-3,5-O-diglucoside	C16312;00942	0.994940202250811	0.000431721525550445
MS.gene26916	-	delphinidin-3,5-O-diglucoside	C16312;00942	0.994604650898064	0.000475347698869329
MS.gene49383	-	delphinidin-3,5-O-diglucoside	C16312;00942	0.993869567442374	0.000575666253555014
MSTRG.3068	-	delphinidin-3,5-O-diglucoside	C16312;00942	0.993669713393663	0.000604026658694985
MSTRG.68934	-	delphinidin-3,5-O-diglucoside	C16312;00942	0.993506467515004	0.00062752627665196
MS.gene51941	-	delphinidin-3,5-O-diglucoside	C16312;00942	0.992906578045084	0.000716398907858417
MS.gene072154	-	delphinidin-3,5-O-diglucoside	C16312;00942	0.992627317595497	0.000759086515202265
MS.gene026548	K13464;04075	delphinidin-3,5-O-diglucoside	C16312;00942	-0.992598	0.000763610085417952
MS.gene30689	-	delphinidin-3,5-O-diglucoside	C16312;00942	-0.992271	0.000814770063722135
MS.gene78476	-	delphinidin-3,5-O-diglucoside	C16312;00942	0.992196988749071	0.000826453139052903
MS.gene008426	-	delphinidin-3,5-O-diglucoside	C16312;00942	0.992095288548206	0.000842650094098845
MS.gene80463	-	delphinidin-3,5-O-diglucoside	C16312;00942	0.992029144206389	0.000853240279870611
MS.gene27564	-	delphinidin-3,5-O-diglucoside	C16312;00942	0.991964573251457	0.000863620859329232
MS.gene27006	-	delphinidin-3,5-O-diglucoside	C16312;00942	-0.991906	0.000873037576267098
MS.gene033243	-	delphinidin-3,5-O-diglucoside	C16312;00942	0.991767714929424	0.000895524448065274
MS.gene014735	K12859;03040	delphinidin-3,5-O-diglucoside	C16312;00942	-0.991012	0.00102159250517728
MS.gene85659	K12859;03040	delphinidin-3,5-O-diglucoside	C16312;00942	-0.991012	0.00102159250517728
MS.gene39996	-	delphinidin-3,5-O-diglucoside	C16312;00942	0.990693953876644	0.00107615417504537
MS.gene046360	K01092;00562,01100,01110,04070	delphinidin-3,5-O-diglucoside	C16312;00942	-0.990517	0.00110689583580629
MS.gene49937	-	delphinidin-3,5-O-diglucoside	C16312;00942	-0.989386	0.00131060684771945
MS.gene040224	K01649;00290,00620,01100,01110,01210,01230	delphinidin-3,5-O-diglucoside	C16312;00942	0.989359510696205	0.00131547281039858
MSTRG.20982	-	delphinidin-3,5-O-diglucoside	C16312;00942	-0.989314	0.00132384019953862
MSTRG.82457	-	delphinidin-3,5-O-diglucoside	C16312;00942	-0.989053	0.00137256491919724
MS.gene70869	-	delphinidin-3,5-O-diglucoside	C16312;00942	-0.988764	0.00142722481965721
MS.gene002591	-	delphinidin-3,5-O-diglucoside	C16312;00942	0.988693046783341	0.00144083515498624
MS.gene017684	-	delphinidin-3,5-O-diglucoside	C16312;00942	-0.988458	0.00148592333882851
MSTRG.59017	-	delphinidin-3,5-O-diglucoside	C16312;00942	0.988099063528906	0.00155571043963528
MS.gene34825	-	delphinidin-3,5-O-diglucoside	C16312;00942	0.988084658012169	0.00155853258336868
MS.gene050271	-	delphinidin-3,5-O-diglucoside	C16312;00942	-0.987965	0.00158197156439382
MS.gene001844	-	delphinidin-3,5-O-diglucoside	C16312;00942	0.987805102632348	0.00161363408607086
MS.gene93418	-	delphinidin-3,5-O-diglucoside	C16312;00942	0.987767849202954	0.00162102472008702
MS.gene54297	-	delphinidin-3,5-O-diglucoside	C16312;00942	-0.987735	0.00162760851890696
MS.gene91717	-	delphinidin-3,5-O-diglucoside	C16312;00942	0.987624289853514	0.00164960970059046
MS.gene065231	K14962;03015	delphinidin-3,5-O-diglucoside	C16312;00942	0.987444231453441	0.00168569571202908
MS.gene54867	-	delphinidin-3,5-O-diglucoside	C16312;00942	0.987033645075229	0.00176894458460981
MS.gene073889	-	delphinidin-3,5-O-diglucoside	C16312;00942	0.987022788397154	0.00177116384843826
MSTRG.103953	K12486;04144	delphinidin-3,5-O-diglucoside	C16312;00942	0.98685250593266	0.00180609252183897
MSTRG.98961	-	delphinidin-3,5-O-diglucoside	C16312;00942	-0.986851	0.00180630731005671
MS.gene40607	-	delphinidin-3,5-O-diglucoside	C16312;00942	0.986835095632262	0.00180967648435274
MS.gene71985	-	delphinidin-3,5-O-diglucoside	C16312;00942	0.986827156720407	0.00181131151498227
MS.gene89398	-	delphinidin-3,5-O-diglucoside	C16312;00942	-0.986688	0.00183999801231726
MS.gene63374	-	delphinidin-3,5-O-diglucoside	C16312;00942	-0.986613	0.00185569543000345
MS.gene033772	-	delphinidin-3,5-O-diglucoside	C16312;00942	0.986282691759278	0.00192460487313145
MS.gene043881	K01923;00230,01100,01110	delphinidin-3,5-O-diglucoside	C16312;00942	0.986275104438519	0.00192619969863104
MSTRG.5788	-	delphinidin-3,5-O-diglucoside	C16312;00942	0.986259114469693	0.00192956216178794
MSTRG.91169	K02885;03010	delphinidin-3,5-O-diglucoside	C16312;00942	0.985967490472003	0.00199122632646661
MS.gene46190	-	delphinidin-3,5-O-diglucoside	C16312;00942	0.985577954520133	0.00207459058595437
MS.gene86392	-	delphinidin-3,5-O-diglucoside	C16312;00942	0.985541815243964	0.0020823820014095
MS.gene04733	-	delphinidin-3,5-O-diglucoside	C16312;00942	-0.985427	0.00210723631648336
MS.gene89382	-	delphinidin-3,5-O-diglucoside	C16312;00942	0.984952554732241	0.00221077900077498
MS.gene021455	-	delphinidin-3,5-O-diglucoside	C16312;00942	0.98473381353358	0.00225908564145709
MS.gene051057	-	delphinidin-3,5-O-diglucoside	C16312;00942	-0.984266	0.00236354792379968
MS.gene36771	-	delphinidin-3,5-O-diglucoside	C16312;00942	0.984043497612762	0.00241378287333751
MSTRG.86494	-	delphinidin-3,5-O-diglucoside	C16312;00942	0.984004902865115	0.00242253156446955
MS.gene066255	-	delphinidin-3,5-O-diglucoside	C16312;00942	0.983598701225916	0.00251524259102977
MSTRG.84580	-	delphinidin-3,5-O-diglucoside	C16312;00942	0.983399362814934	0.00256115934161983
MS.gene72914	-	delphinidin-3,5-O-diglucoside	C16312;00942	0.983324645151276	0.00257844097596673
MS.gene81035	-	delphinidin-3,5-O-diglucoside	C16312;00942	0.983154329727237	0.00261797716932832
MS.gene030887	-	delphinidin-3,5-O-diglucoside	C16312;00942	-0.983	0.00265408179335417
MS.gene067562	-	delphinidin-3,5-O-diglucoside	C16312;00942	-0.982915	0.0026739584195211
MS.gene006299	-	delphinidin-3,5-O-diglucoside	C16312;00942	0.982811228837334	0.00269822510691847
MS.gene44656	K14649;03022	delphinidin-3,5-O-diglucoside	C16312;00942	0.982521321296732	0.00276665393503662
MS.gene054719	-	delphinidin-3,5-O-diglucoside	C16312;00942	0.982419724056965	0.00279076851633795
MS.gene57751	K02209;03030	delphinidin-3,5-O-diglucoside	C16312;00942	0.981975308013299	0.00289706300392627
MS.gene58234	K02209;03030	delphinidin-3,5-O-diglucoside	C16312;00942	0.981975308013299	0.00289706300392627
MS.gene018042	-	delphinidin-3,5-O-diglucoside	C16312;00942	0.981845326896769	0.00292839929668966
MS.gene82776	K11092;03040	delphinidin-3,5-O-diglucoside	C16312;00942	0.981423970180004	0.00303074486214817
MS.gene024049	K00820;00250,00520,01100	delphinidin-3,5-O-diglucoside	C16312;00942	0.981240738248193	0.00307561261060915
MS.gene51146	K00820;00250,00520,01100	delphinidin-3,5-O-diglucoside	C16312;00942	0.981240738248193	0.00307561261060915
MS.gene026370	-	delphinidin-3,5-O-diglucoside	C16312;00942	0.980791323930903	0.00318657912394072
MS.gene54839	-	delphinidin-3,5-O-diglucoside	C16312;00942	0.98064112903458	0.003223953345435
MS.gene043182	-	delphinidin-3,5-O-diglucoside	C16312;00942	0.980186278518375	0.0033380125774089
MS.gene73309	-	delphinidin-3,5-O-diglucoside	C16312;00942	0.980153986041697	0.00334616004463892
MS.gene055620	K09835;00906,01100,01110	delphinidin-3,5-O-diglucoside	C16312;00942	-0.980053	0.0033716163195091
MS.gene54843	K03283;03040,04141,04144	delphinidin-3,5-O-diglucoside	C16312;00942	0.97987305125323	0.00341731693775037
MS.gene51184	-	delphinidin-3,5-O-diglucoside	C16312;00942	0.979782864811662	0.00344026467855407
MS.gene027533	-	delphinidin-3,5-O-diglucoside	C16312;00942	-0.979669	0.0034693491515419
MS.gene24269	-	delphinidin-3,5-O-diglucoside	C16312;00942	0.97959011865122	0.003489478389706
MS.gene24369	-	delphinidin-3,5-O-diglucoside	C16312;00942	0.979549879462716	0.00349978175125209
MS.gene016641	-	delphinidin-3,5-O-diglucoside	C16312;00942	0.979218884708427	0.00358491383956507
MS.gene08584	K10703;00062,01040,01100,01110,01212	delphinidin-3,5-O-diglucoside	C16312;00942	0.97911733273698	0.00361116835819596
MS.gene47389	-	delphinidin-3,5-O-diglucoside	C16312;00942	-0.979117	0.00361133384120589
MS.gene68981	K10536;00330,01100	delphinidin-3,5-O-diglucoside	C16312;00942	-0.979111	0.00361272932300746
MS.gene20087	-	delphinidin-3,5-O-diglucoside	C16312;00942	0.97909055026052	0.00361810305268043
MS.gene70278	-	delphinidin-3,5-O-diglucoside	C16312;00942	0.979012180530089	0.00363842029689441
MS.gene30378	-	delphinidin-3,5-O-diglucoside	C16312;00942	0.979011701820451	0.00363854451721174
MS.gene043612	K14190;00053,01100,01110	delphinidin-3,5-O-diglucoside	C16312;00942	0.978863031707578	0.00367719063887935
MS.gene047282	-	delphinidin-3,5-O-diglucoside	C16312;00942	0.978793576238266	0.00369529146518338
MS.gene054699	-	delphinidin-3,5-O-diglucoside	C16312;00942	0.97871869121903	0.00371484016705299
MS.gene83047	-	delphinidin-3,5-O-diglucoside	C16312;00942	0.9787065762305	0.0037180059814819
MS.gene36587	K12741;03040	delphinidin-3,5-O-diglucoside	C16312;00942	-0.978093	0.00387940290115063
MS.gene36695	K12741;03040	delphinidin-3,5-O-diglucoside	C16312;00942	-0.978093	0.00387940290115063
MS.gene010399	K14498;04016,04075	delphinidin-3,5-O-diglucoside	C16312;00942	0.978043751890813	0.00389256205288734
MSTRG.1761	-	delphinidin-3,5-O-diglucoside	C16312;00942	0.977963225635844	0.00391394846776805
MS.gene95314	-	delphinidin-3,5-O-diglucoside	C16312;00942	0.977941984876292	0.00391959610427021
MS.gene43444	-	delphinidin-3,5-O-diglucoside	C16312;00942	0.977784380870732	0.00396158484470834
MS.gene96593	K08734;03430	delphinidin-3,5-O-diglucoside	C16312;00942	-0.977687	0.00398759809771015
MS.gene96193	-	delphinidin-3,5-O-diglucoside	C16312;00942	-0.977638	0.00400074000741359
MS.gene033694	-	delphinidin-3,5-O-diglucoside	C16312;00942	0.977615179446642	0.00400682755577273
MS.gene91003	-	delphinidin-3,5-O-diglucoside	C16312;00942	0.977600831897588	0.00401067174120387
MS.gene022226	-	delphinidin-3,5-O-diglucoside	C16312;00942	0.977490980391524	0.00404014492667704
MS.gene63634	-	delphinidin-3,5-O-diglucoside	C16312;00942	0.977453409731963	0.00405024148960438
MS.gene005855	-	delphinidin-3,5-O-diglucoside	C16312;00942	0.977246824032892	0.00410590681566469
MS.gene99538	-	delphinidin-3,5-O-diglucoside	C16312;00942	0.977166467903719	0.00412762678552051
MS.gene66932	-	delphinidin-3,5-O-diglucoside	C16312;00942	0.976789676397153	0.00422997534946359
MS.gene072782	K14565;03008	delphinidin-3,5-O-diglucoside	C16312;00942	0.976661304874681	0.00426503375160493
MSTRG.22246	-	delphinidin-3,5-O-diglucoside	C16312;00942	0.976039226477254	0.00443627055999387
MS.gene059535	-	delphinidin-3,5-O-diglucoside	C16312;00942	0.975919184082181	0.00446956943226511
MSTRG.3198	-	delphinidin-3,5-O-diglucoside	C16312;00942	-0.975516	0.00458196655509002
MS.gene014291	-	delphinidin-3,5-O-diglucoside	C16312;00942	-0.975508	0.00458416432652773
MS.gene063175	-	delphinidin-3,5-O-diglucoside	C16312;00942	-0.975508	0.00458416432652773
MS.gene06965	-	delphinidin-3,5-O-diglucoside	C16312;00942	0.975473941380797	0.0045937916688318
MS.gene052390	-	delphinidin-3,5-O-diglucoside	C16312;00942	0.97530391420963	0.00464152478654573
MS.gene52270	-	delphinidin-3,5-O-diglucoside	C16312;00942	-0.975234	0.00466115731256378
MS.gene07100	-	delphinidin-3,5-O-diglucoside	C16312;00942	0.975197227874156	0.00467155874114368
MS.gene05920	-	delphinidin-3,5-O-diglucoside	C16312;00942	-0.974978	0.00473352299020263
MS.gene97452	-	delphinidin-3,5-O-diglucoside	C16312;00942	0.974924996183436	0.00474848543316685
MS.gene42622	-	delphinidin-3,5-O-diglucoside	C16312;00942	0.974855209447625	0.00476827229412036
MS.gene75049	-	delphinidin-3,5-O-diglucoside	C16312;00942	0.974684251683673	0.00481685905079483
MS.gene48581	-	delphinidin-3,5-O-diglucoside	C16312;00942	0.974654690294528	0.0048252769609595
MS.gene035379	K01213;00040,01100	delphinidin-3,5-O-diglucoside	C16312;00942	0.974465582764508	0.00487924184584989
MS.gene035074	-	delphinidin-3,5-O-diglucoside	C16312;00942	0.97446218976533	0.00488021189976393
MSTRG.33138	-	delphinidin-3,5-O-diglucoside	C16312;00942	0.974422230083707	0.00489164110389242
MS.gene28131	-	delphinidin-3,5-O-diglucoside	C16312;00942	0.97435745646669	0.00491018627352996
MS.gene63953	-	delphinidin-3,5-O-diglucoside	C16312;00942	0.974095837694636	0.00498532477133289
MS.gene005243	-	delphinidin-3,5-O-diglucoside	C16312;00942	0.973798300915303	0.00507123526492141
MS.gene059570	-	delphinidin-3,5-O-diglucoside	C16312;00942	0.973745742624898	0.0050864611389294
MS.gene29719	-	delphinidin-3,5-O-diglucoside	C16312;00942	0.973374098454991	0.00519455301668579
MS.gene021991	-	delphinidin-3,5-O-diglucoside	C16312;00942	-0.9733	0.00521613441737484
MSTRG.51354	-	delphinidin-3,5-O-diglucoside	C16312;00942	-0.973245	0.00523224485581364
MS.gene041075	-	delphinidin-3,5-O-diglucoside	C16312;00942	-0.973224	0.00523851700156636
MS.gene026448	-	delphinidin-3,5-O-diglucoside	C16312;00942	0.97317449580866	0.00525291559257165
MS.gene30084	K05657;02010	delphinidin-3,5-O-diglucoside	C16312;00942	0.97309716209631	0.00527558520797044
MS.gene027115	-	delphinidin-3,5-O-diglucoside	C16312;00942	0.972853396584968	0.00534725290175926
MS.gene90431	K09291;03013	delphinidin-3,5-O-diglucoside	C16312;00942	0.972449083852364	0.00546682242397892
MS.gene009928	-	delphinidin-3,5-O-diglucoside	C16312;00942	0.972415569849316	0.00547677275497983
MS.gene99563	-	delphinidin-3,5-O-diglucoside	C16312;00942	0.972162816568693	0.0055520071469716
MS.gene76504	-	delphinidin-3,5-O-diglucoside	C16312;00942	0.97201130284738	0.00559726852595482
MS.gene26922	-	delphinidin-3,5-O-diglucoside	C16312;00942	0.971989233081294	0.00560387147990172
MS.gene51921	K01895;00010,00620,00630,00640,01100,01110,01200	delphinidin-3,5-O-diglucoside	C16312;00942	0.971910882660556	0.00562733349748413
MS.gene070269	-	delphinidin-3,5-O-diglucoside	C16312;00942	0.971812397742596	0.00565687056648946
MSTRG.79080	-	delphinidin-3,5-O-diglucoside	C16312;00942	0.971772053044513	0.00566898523586638
MS.gene041417	-	delphinidin-3,5-O-diglucoside	C16312;00942	0.971724133021886	0.00568338570757055
MS.gene043958	-	delphinidin-3,5-O-diglucoside	C16312;00942	0.971707288389522	0.00568845055581848
MS.gene025714	-	delphinidin-3,5-O-diglucoside	C16312;00942	-0.971704	0.00568936198213697
MS.gene059856	-	delphinidin-3,5-O-diglucoside	C16312;00942	0.971437089930085	0.0057698967165014
MS.gene22703	-	delphinidin-3,5-O-diglucoside	C16312;00942	0.971340721374909	0.00579903733749288
MS.gene26851	-	delphinidin-3,5-O-diglucoside	C16312;00942	-0.971178	0.00584825906485217
MSTRG.27414	K10839;03420,04141	delphinidin-3,5-O-diglucoside	C16312;00942	0.971070151060844	0.00588111236729753
MSTRG.50328	-	delphinidin-3,5-O-diglucoside	C16312;00942	0.970965677602744	0.00591290497359506
MS.gene77301	K13508;00561,00564,01100,01110	delphinidin-3,5-O-diglucoside	C16312;00942	0.970958026099701	0.00591523564174453
MS.gene24428	-	delphinidin-3,5-O-diglucoside	C16312;00942	-0.970552	0.0060393109282359
MS.gene044645	-	delphinidin-3,5-O-diglucoside	C16312;00942	0.970521795638533	0.00604861159905355
MS.gene27294	-	delphinidin-3,5-O-diglucoside	C16312;00942	0.970505153172661	0.00605371934511861
MS.gene008713	-	delphinidin-3,5-O-diglucoside	C16312;00942	0.970439794909685	0.00607379220779521
MS.gene54999	K01889;00970	delphinidin-3,5-O-diglucoside	C16312;00942	0.970423074337281	0.00607893095257249
MSTRG.34991	-	delphinidin-3,5-O-diglucoside	C16312;00942	0.970392786137485	0.00608824308877816
MS.gene38966	-	delphinidin-3,5-O-diglucoside	C16312;00942	0.969857760447353	0.00625350856936615
MS.gene95755	-	delphinidin-3,5-O-diglucoside	C16312;00942	0.96984573373614	0.00625724025324671
MS.gene95332	-	delphinidin-3,5-O-diglucoside	C16312;00942	0.969279780649297	0.0064336719070152
MS.gene44265	-	delphinidin-3,5-O-diglucoside	C16312;00942	-0.969093	0.0064922601855824
MS.gene047123	K13114;03013,03015	delphinidin-3,5-O-diglucoside	C16312;00942	0.968866611140351	0.00656349023209726
MS.gene89371	K12471;04144	delphinidin-3,5-O-diglucoside	C16312;00942	0.968836679833931	0.00657292779454385
MS.gene00990	-	delphinidin-3,5-O-diglucoside	C16312;00942	0.968787975707251	0.0065882941016384
MS.gene35842	K08337;04136	delphinidin-3,5-O-diglucoside	C16312;00942	-0.968781	0.00659047471359563
MSTRG.2225	-	delphinidin-3,5-O-diglucoside	C16312;00942	0.968601686211873	0.00664717786336999
MS.gene63367	-	delphinidin-3,5-O-diglucoside	C16312;00942	0.968600519260736	0.00664754726503648
MS.gene020631	K11584;03015	delphinidin-3,5-O-diglucoside	C16312;00942	0.96833308349644	0.00673238270734007
MS.gene20117	-	delphinidin-3,5-O-diglucoside	C16312;00942	0.968263624067009	0.00675447433322041
MS.gene058431	-	delphinidin-3,5-O-diglucoside	C16312;00942	0.968148094802736	0.00679127120248243
MS.gene050808	-	delphinidin-3,5-O-diglucoside	C16312;00942	0.967657499042067	0.00694825984514963
MS.gene064438	-	delphinidin-3,5-O-diglucoside	C16312;00942	0.967603412476826	0.00696563943681557
MS.gene006008	-	delphinidin-3,5-O-diglucoside	C16312;00942	0.967570088047237	0.00697635465627838
MS.gene77771	-	delphinidin-3,5-O-diglucoside	C16312;00942	-0.96742	0.00702475068711225
MS.gene52953	-	delphinidin-3,5-O-diglucoside	C16312;00942	0.967158964503299	0.00710899300417143
MS.gene042014	-	delphinidin-3,5-O-diglucoside	C16312;00942	0.967077728450964	0.00713529877120606
MS.gene024670	-	delphinidin-3,5-O-diglucoside	C16312;00942	0.966887011614337	0.00719718188795695
MS.gene62899	-	delphinidin-3,5-O-diglucoside	C16312;00942	0.966642458258519	0.007276790356938
MSTRG.44323	-	delphinidin-3,5-O-diglucoside	C16312;00942	0.966396156051643	0.00735725859538949
MS.gene67193	-	delphinidin-3,5-O-diglucoside	C16312;00942	-0.966345	0.00737404821722859
MS.gene36772	-	delphinidin-3,5-O-diglucoside	C16312;00942	0.966296073296612	0.00739003919676316
MSTRG.1426	-	delphinidin-3,5-O-diglucoside	C16312;00942	0.965788305321418	0.00755708694908009
MS.gene35563	K13448;04626	delphinidin-3,5-O-diglucoside	C16312;00942	0.965644310471086	0.00760468193582077
MS.gene32046	-	delphinidin-3,5-O-diglucoside	C16312;00942	0.965434206355101	0.00767430412512626
MS.gene81135	-	delphinidin-3,5-O-diglucoside	C16312;00942	-0.965176	0.00776005858937
MS.gene066610	-	delphinidin-3,5-O-diglucoside	C16312;00942	0.965094309930341	0.00778737611462984
MS.gene007928	K12741;03040	delphinidin-3,5-O-diglucoside	C16312;00942	-0.964837	0.00787317193939064
MS.gene81591	-	delphinidin-3,5-O-diglucoside	C16312;00942	0.964742084397657	0.00790512143883463
MS.gene88139	-	delphinidin-3,5-O-diglucoside	C16312;00942	0.964724043570147	0.00791116791316528
MS.gene065205	K10703;00062,01040,01100,01110,01212	delphinidin-3,5-O-diglucoside	C16312;00942	0.964704340283736	0.00791777330389293
MS.gene33447	-	delphinidin-3,5-O-diglucoside	C16312;00942	0.964464626824013	0.00799828045679652
MS.gene022502	-	delphinidin-3,5-O-diglucoside	C16312;00942	-0.964182	0.00809367392808565
MS.gene60748	-	delphinidin-3,5-O-diglucoside	C16312;00942	-0.964114	0.00811663919526425
MS.gene06921	-	delphinidin-3,5-O-diglucoside	C16312;00942	-0.964024	0.00814692743135641
MS.gene038971	K02935;03010	delphinidin-3,5-O-diglucoside	C16312;00942	0.963675799515804	0.00826508647366315
MS.gene45870	-	delphinidin-3,5-O-diglucoside	C16312;00942	0.963583739979564	0.00829641079715732
MS.gene34550	-	delphinidin-3,5-O-diglucoside	C16312;00942	0.963327511115873	0.00838380019561536
MS.gene014245	-	delphinidin-3,5-O-diglucoside	C16312;00942	-0.96311	0.00845830702227724
MS.gene035543	K00384;00450	delphinidin-3,5-O-diglucoside	C16312;00942	0.96309111701551	0.00846469093478241
MS.gene045845	K09518;04141	delphinidin-3,5-O-diglucoside	C16312;00942	0.963088961267901	0.00846542977398999
MS.gene24342	-	delphinidin-3,5-O-diglucoside	C16312;00942	0.962740553437241	0.00858511730111684
MS.gene28036	-	delphinidin-3,5-O-diglucoside	C16312;00942	0.962672232429374	0.00860865203170677
MS.gene23353	-	delphinidin-3,5-O-diglucoside	C16312;00942	0.962576863458108	0.0086415393927716
MS.gene017661	-	delphinidin-3,5-O-diglucoside	C16312;00942	0.962465070818405	0.00868014271023016
MS.gene069187	K00703;00500,01100,01110	delphinidin-3,5-O-diglucoside	C16312;00942	0.962302947057968	0.00873622619002598
MS.gene78419	-	delphinidin-3,5-O-diglucoside	C16312;00942	0.962299353859104	0.00873747052769949
MS.gene43208	-	delphinidin-3,5-O-diglucoside	C16312;00942	-0.962039	0.0088278792518603
MS.gene71886	-	delphinidin-3,5-O-diglucoside	C16312;00942	0.961914847032093	0.00887096213551929
MS.gene011157	-	delphinidin-3,5-O-diglucoside	C16312;00942	0.96150571548743	0.00901373019925885
MS.gene030457	-	delphinidin-3,5-O-diglucoside	C16312;00942	0.961504364613433	0.00901420282961358
MSTRG.74380	-	delphinidin-3,5-O-diglucoside	C16312;00942	0.961242238568486	0.00910606654384041
MS.gene031429	K10581;04120	delphinidin-3,5-O-diglucoside	C16312;00942	0.961221397501342	0.00911338353032556
MS.gene77042	-	delphinidin-3,5-O-diglucoside	C16312;00942	0.961013366842295	0.0091865255371001
MSTRG.47232	-	delphinidin-3,5-O-diglucoside	C16312;00942	0.960975093636108	0.00920000298133538
MS.gene004395	-	delphinidin-3,5-O-diglucoside	C16312;00942	-0.960943	0.00921140722778076
MS.gene51149	-	delphinidin-3,5-O-diglucoside	C16312;00942	0.960810059336427	0.00925819196246558
MS.gene07719	K02937;03010	delphinidin-3,5-O-diglucoside	C16312;00942	0.960806917906565	0.00925930075701266
MS.gene95123	-	delphinidin-3,5-O-diglucoside	C16312;00942	0.960776908502701	0.00926989502765178
MS.gene012155	K12897;03040	delphinidin-3,5-O-diglucoside	C16312;00942	-0.960628	0.00932268362104401
MS.gene77856	-	delphinidin-3,5-O-diglucoside	C16312;00942	0.960211799136571	0.00947013650624402
MS.gene73412	-	delphinidin-3,5-O-diglucoside	C16312;00942	0.959885035074094	0.0095865610341194
MS.gene026547	-	delphinidin-3,5-O-diglucoside	C16312;00942	0.959652554440946	0.0096696762776604
MS.gene065510	K13412;04626	delphinidin-3,5-O-diglucoside	C16312;00942	-0.959615	0.00968296723816667
MS.gene38719	-	delphinidin-3,5-O-diglucoside	C16312;00942	0.959596678249391	0.00968968787157412
MSTRG.76728	-	delphinidin-3,5-O-diglucoside	C16312;00942	0.959325741163842	0.00978691379812037
MS.gene29979	-	delphinidin-3,5-O-diglucoside	C16312;00942	-0.95928	0.00980348372042928
MSTRG.71495	-	delphinidin-3,5-O-diglucoside	C16312;00942	-0.959277	0.00980449437468194
MS.gene063185	-	delphinidin-3,5-O-diglucoside	C16312;00942	0.958950616284276	0.00992205164162038
MS.gene048060	K07375;04145	delphinidin-3,5-O-diglucoside	C16312;00942	0.9588658806243	0.00995266145552027
MS.gene016892	K02183;04016,04070,04626	delphinidin-3,5-O-diglucoside	C16312;00942	-0.95854	0.0100707337667798
MS.gene37614	K02183;04016,04070,04626	delphinidin-3,5-O-diglucoside	C16312;00942	-0.95854	0.0100707337667798
MS.gene39787	K02183;04016,04070,04626	delphinidin-3,5-O-diglucoside	C16312;00942	-0.95854	0.0100707337667798
MS.gene47025	K02183;04016,04070,04626	delphinidin-3,5-O-diglucoside	C16312;00942	-0.95854	0.0100707337667798
MS.gene05190	K03245;03013	delphinidin-3,5-O-diglucoside	C16312;00942	0.95843287626405	0.0101095608406145
MS.gene37709	K03245;03013	delphinidin-3,5-O-diglucoside	C16312;00942	0.95843287626405	0.0101095608406145
MS.gene037428	-	delphinidin-3,5-O-diglucoside	C16312;00942	0.958407968961996	0.0101186104493898
MS.gene88211	-	delphinidin-3,5-O-diglucoside	C16312;00942	0.958345568442965	0.0101412941721437
MSTRG.46874	-	delphinidin-3,5-O-diglucoside	C16312;00942	0.95827997246806	0.0101651574359772
MSTRG.5623	-	delphinidin-3,5-O-diglucoside	C16312;00942	0.958272009176206	0.0101680556651066
MS.gene061723	K00026;00020,00270,00620,00630,00710,01100,01110,01200	delphinidin-3,5-O-diglucoside	C16312;00942	-0.958158	0.0102095340313821
MS.gene010634	-	delphinidin-3,5-O-diglucoside	C16312;00942	0.958147760651144	0.0102133107852028
MS.gene040309	K00939;00230,00730,01100,01110	delphinidin-3,5-O-diglucoside	C16312;00942	0.957981028005893	0.0102741432802558
MS.gene29393	-	delphinidin-3,5-O-diglucoside	C16312;00942	0.957977028515118	0.010275603949489
MS.gene06503	-	delphinidin-3,5-O-diglucoside	C16312;00942	0.957865296650962	0.0103164374485364
MS.gene34483	-	delphinidin-3,5-O-diglucoside	C16312;00942	-0.957629	0.0104031202931485
MS.gene067365	-	delphinidin-3,5-O-diglucoside	C16312;00942	0.957552488588303	0.0104310379146938
MS.gene067366	-	delphinidin-3,5-O-diglucoside	C16312;00942	0.957552488588303	0.0104310379146938
MS.gene015559	K03010;03020	delphinidin-3,5-O-diglucoside	C16312;00942	0.957480363047708	0.0104575206242438
MS.gene037131	-	delphinidin-3,5-O-diglucoside	C16312;00942	0.957413952762881	0.0104819242726551
MS.gene048048	K03070;03060	delphinidin-3,5-O-diglucoside	C16312;00942	0.957402198178438	0.0104862456453003
MSTRG.69023	-	delphinidin-3,5-O-diglucoside	C16312;00942	-0.957345	0.0105072301471887
MS.gene061044	K01723;00592,01100,01110	delphinidin-3,5-O-diglucoside	C16312;00942	0.957093698286177	0.0105998686562765
MS.gene27257	-	delphinidin-3,5-O-diglucoside	C16312;00942	-0.956961	0.010648685678887
MS.gene070761	-	delphinidin-3,5-O-diglucoside	C16312;00942	-0.956892	0.0106743857881433
MS.gene051549	-	delphinidin-3,5-O-diglucoside	C16312;00942	-0.956428	0.0108462276368451
MS.gene063809	-	delphinidin-3,5-O-diglucoside	C16312;00942	0.956227606727847	0.0109209913340545
MS.gene27484	-	delphinidin-3,5-O-diglucoside	C16312;00942	0.956223255543958	0.010922612539095
MS.gene010320	K11430;00310,01100	delphinidin-3,5-O-diglucoside	C16312;00942	0.956223098553312	0.0109226710336195
MS.gene047599	K11430;00310,01100	delphinidin-3,5-O-diglucoside	C16312;00942	0.956223098553312	0.0109226710336195
MS.gene83058	-	delphinidin-3,5-O-diglucoside	C16312;00942	0.95602800627947	0.0109954413544201
MSTRG.78249	-	delphinidin-3,5-O-diglucoside	C16312;00942	0.955875846392818	0.011052307368293
MS.gene65326	-	delphinidin-3,5-O-diglucoside	C16312;00942	0.955691848804482	0.0111212000466441
MSTRG.65036	-	delphinidin-3,5-O-diglucoside	C16312;00942	0.955683449141171	0.0111243484048568
MS.gene032149	K05955;00900,01110	delphinidin-3,5-O-diglucoside	C16312;00942	0.955554181332474	0.0111728372694272
MS.gene60209	-	delphinidin-3,5-O-diglucoside	C16312;00942	0.955527714688967	0.0111827735201303
MS.gene00056	K04123;00904,01100,01110	delphinidin-3,5-O-diglucoside	C16312;00942	0.955490877096806	0.0111966080986516
MS.gene007723	-	delphinidin-3,5-O-diglucoside	C16312;00942	0.95543866932721	0.0112162246240286
MS.gene04825	K14484;04075	delphinidin-3,5-O-diglucoside	C16312;00942	-0.955426	0.0112208496019787
MS.gene044316	-	delphinidin-3,5-O-diglucoside	C16312;00942	-0.955378	0.011239025452246
MS.gene25718	-	delphinidin-3,5-O-diglucoside	C16312;00942	-0.955378	0.011239025452246
MS.gene72990	-	delphinidin-3,5-O-diglucoside	C16312;00942	0.955250830843768	0.0112868958361252
MS.gene027557	-	delphinidin-3,5-O-diglucoside	C16312;00942	0.955122234832454	0.0113353616990282
MS.gene072912	-	delphinidin-3,5-O-diglucoside	C16312;00942	0.95501944826941	0.0113741492026934
MSTRG.80383	-	delphinidin-3,5-O-diglucoside	C16312;00942	0.954965086771402	0.0113946805578815
MS.gene009488	-	delphinidin-3,5-O-diglucoside	C16312;00942	0.954753492623793	0.0114747110728898
MSTRG.12360	-	delphinidin-3,5-O-diglucoside	C16312;00942	0.954691557165108	0.0114981713494262
MS.gene81260	-	delphinidin-3,5-O-diglucoside	C16312;00942	0.954666684329617	0.0115075972382938
MS.gene062031	-	delphinidin-3,5-O-diglucoside	C16312;00942	-0.954636	0.0115193652611444
MS.gene70698	-	delphinidin-3,5-O-diglucoside	C16312;00942	0.954540918717845	0.0115552964391072
MS.gene54521	-	delphinidin-3,5-O-diglucoside	C16312;00942	0.954391721547648	0.0116119661665895
MS.gene28627	-	delphinidin-3,5-O-diglucoside	C16312;00942	-0.954385	0.0116147052760764
MS.gene073021	K12896;03040	delphinidin-3,5-O-diglucoside	C16312;00942	0.954366397395709	0.0116215940660233
MS.gene40375	K12896;03040	delphinidin-3,5-O-diglucoside	C16312;00942	0.954366397395709	0.0116215940660233
MS.gene050676	-	delphinidin-3,5-O-diglucoside	C16312;00942	0.954353934082096	0.0116263334071784
MS.gene036940	-	delphinidin-3,5-O-diglucoside	C16312;00942	0.954251300400888	0.0116653852534844
MS.gene012788	-	delphinidin-3,5-O-diglucoside	C16312;00942	-0.954217	0.0116786303046557
MS.gene04637	K10666;04141	delphinidin-3,5-O-diglucoside	C16312;00942	0.954201741280802	0.0116842576960881
MS.gene37847	-	delphinidin-3,5-O-diglucoside	C16312;00942	0.954175359718426	0.0116943080389522
MS.gene39840	-	delphinidin-3,5-O-diglucoside	C16312;00942	0.954175359718426	0.0116943080389522
MS.gene55276	-	delphinidin-3,5-O-diglucoside	C16312;00942	0.954172633243424	0.011695346880345
MS.gene045491	-	delphinidin-3,5-O-diglucoside	C16312;00942	0.954032046818503	0.0117489539892365
MS.gene32615	-	delphinidin-3,5-O-diglucoside	C16312;00942	-0.953678	0.0118843805714153
MS.gene018752	K13648;00520,01100	delphinidin-3,5-O-diglucoside	C16312;00942	-0.953608	0.0119110090103766
MS.gene005921	-	delphinidin-3,5-O-diglucoside	C16312;00942	0.95358706204271	0.0119191588747506
MS.gene63985	-	delphinidin-3,5-O-diglucoside	C16312;00942	0.953559039024653	0.0119299043326202
MS.gene030163	-	delphinidin-3,5-O-diglucoside	C16312;00942	0.953518084983623	0.0119456138988606
MS.gene93973	-	delphinidin-3,5-O-diglucoside	C16312;00942	-0.953492	0.0119554917238425
MS.gene053294	-	delphinidin-3,5-O-diglucoside	C16312;00942	0.953369830119475	0.0120025394871693
MS.gene008096	-	delphinidin-3,5-O-diglucoside	C16312;00942	0.953191992301767	0.0120709406846844
MS.gene067820	-	delphinidin-3,5-O-diglucoside	C16312;00942	-0.952971	0.0121561132422907
MS.gene41741	-	delphinidin-3,5-O-diglucoside	C16312;00942	-0.952971	0.0121561132422907
MSTRG.62074	-	delphinidin-3,5-O-diglucoside	C16312;00942	0.952943619476357	0.0121666839319813
MS.gene44889	-	delphinidin-3,5-O-diglucoside	C16312;00942	0.952915965070883	0.0121773594956758
MSTRG.67697	-	delphinidin-3,5-O-diglucoside	C16312;00942	0.952868943244768	0.012195518582638
MS.gene24831	-	delphinidin-3,5-O-diglucoside	C16312;00942	0.952618887497715	0.012292234585762
MSTRG.43325	-	delphinidin-3,5-O-diglucoside	C16312;00942	0.952593667280024	0.0123020030592009
MS.gene008079	-	delphinidin-3,5-O-diglucoside	C16312;00942	-0.952461	0.0123532994510352
MS.gene89608	K02949;03010	delphinidin-3,5-O-diglucoside	C16312;00942	0.952433216696617	0.0123642092670307
MS.gene036779	-	delphinidin-3,5-O-diglucoside	C16312;00942	-0.95165	0.0126694445611703
MS.gene61516	-	delphinidin-3,5-O-diglucoside	C16312;00942	-0.95165	0.0126694445611703
MS.gene62407	-	delphinidin-3,5-O-diglucoside	C16312;00942	-0.95165	0.0126694445611703
MS.gene012777	K01800;00350,01100	delphinidin-3,5-O-diglucoside	C16312;00942	0.951596977959959	0.0126900706173657
MS.gene017013	-	delphinidin-3,5-O-diglucoside	C16312;00942	0.951514456642318	0.0127223769753468
MSTRG.105	-	delphinidin-3,5-O-diglucoside	C16312;00942	-0.951488	0.012732706966678
MS.gene061055	-	delphinidin-3,5-O-diglucoside	C16312;00942	0.951359544554898	0.0127830960850522
MSTRG.91041	-	delphinidin-3,5-O-diglucoside	C16312;00942	0.951344843726995	0.012788863103901
MS.gene50023	-	delphinidin-3,5-O-diglucoside	C16312;00942	0.951330016658814	0.0127946805063615
MS.gene005822	K00235;00020,00190,01100,01110,01200	delphinidin-3,5-O-diglucoside	C16312;00942	0.951279102487001	0.0128146632665277
MS.gene062726	-	delphinidin-3,5-O-diglucoside	C16312;00942	-0.951141	0.0128688063038283
MS.gene79935	-	delphinidin-3,5-O-diglucoside	C16312;00942	-0.951134	0.0128716230112816
MS.gene063157	-	delphinidin-3,5-O-diglucoside	C16312;00942	0.951001622205276	0.012923747370733
MS.gene49834	K01873;00970	delphinidin-3,5-O-diglucoside	C16312;00942	-0.950902	0.0129629920315297
MSTRG.58300	-	delphinidin-3,5-O-diglucoside	C16312;00942	0.950890030262532	0.0129677018885404
MS.gene22545	-	delphinidin-3,5-O-diglucoside	C16312;00942	0.950878962989061	0.0129720637898809
MS.gene31332	K01955;00240,00250,01100	delphinidin-3,5-O-diglucoside	C16312;00942	0.950876249226607	0.0129731334276305
MS.gene24235	-	delphinidin-3,5-O-diglucoside	C16312;00942	0.950860026195189	0.0129795283856547
MSTRG.39045	-	delphinidin-3,5-O-diglucoside	C16312;00942	0.950680695490381	0.013050287291932
MS.gene061714	-	delphinidin-3,5-O-diglucoside	C16312;00942	0.950555641691739	0.0130997043293132
MS.gene38190	K14411;03015	delphinidin-3,5-O-diglucoside	C16312;00942	0.950505645956439	0.0131194780134171
MS.gene060053	K00430;00940,01100,01110	delphinidin-3,5-O-diglucoside	C16312;00942	-0.950497	0.013123090617355
MS.gene003253	K02694;00195,01100	delphinidin-3,5-O-diglucoside	C16312;00942	0.950129889811832	0.0132684035508758
MS.gene77022	-	delphinidin-3,5-O-diglucoside	C16312;00942	-0.950123	0.0132710529188432
MS.gene77003	-	delphinidin-3,5-O-diglucoside	C16312;00942	0.950048309249312	0.0133008092750774
MS.gene25203	K13464;04075	delphinidin-3,5-O-diglucoside	C16312;00942	-0.950014	0.0133143189270615
MS.gene68291	-	delphinidin-3,5-O-diglucoside	C16312;00942	0.949968763886818	0.0133324314075227
MS.gene83407	-	delphinidin-3,5-O-diglucoside	C16312;00942	0.949805196782753	0.0133975321645334
MS.gene000521	K01681;00020,00630,01100,01110,01200,01210,01230	delphinidin-3,5-O-diglucoside	C16312;00942	-0.949514	0.0135138761795817
MS.gene49284	-	delphinidin-3,5-O-diglucoside	C16312;00942	0.949433463050618	0.0135458688983571
MS.gene49404	-	delphinidin-3,5-O-diglucoside	C16312;00942	0.949433463050618	0.0135458688983571
MS.gene22024	K02433;00970,01100	delphinidin-3,5-O-diglucoside	C16312;00942	0.949322390635867	0.0135902945999391
MS.gene94774	-	delphinidin-3,5-O-diglucoside	C16312;00942	0.949272158278579	0.0136104016502045
MS.gene30524	-	delphinidin-3,5-O-diglucoside	C16312;00942	-0.94925	0.0136191494911402
MS.gene95562	-	delphinidin-3,5-O-diglucoside	C16312;00942	-0.949241	0.0136228283753118
MS.gene72960	-	delphinidin-3,5-O-diglucoside	C16312;00942	0.949163273697009	0.0136540193514233
MS.gene049958	-	delphinidin-3,5-O-diglucoside	C16312;00942	0.949050183642554	0.0136993698955723
MS.gene84237	-	delphinidin-3,5-O-diglucoside	C16312;00942	-0.949046	0.0137010559912922
MS.gene88835	K14412;00513,01100	delphinidin-3,5-O-diglucoside	C16312;00942	0.949022634557029	0.0137104248585115
MS.gene99103	-	delphinidin-3,5-O-diglucoside	C16312;00942	-0.949002	0.0137187727690958
MS.gene91334	-	delphinidin-3,5-O-diglucoside	C16312;00942	-0.948935	0.013745452611236
MS.gene55168	-	delphinidin-3,5-O-diglucoside	C16312;00942	-0.948928	0.0137485742530973
MS.gene86330	-	delphinidin-3,5-O-diglucoside	C16312;00942	0.948739161597094	0.0138243464039179
MS.gene93891	-	delphinidin-3,5-O-diglucoside	C16312;00942	0.948170993955639	0.0140536042345279
MS.gene31384	-	delphinidin-3,5-O-diglucoside	C16312;00942	0.948160766687119	0.0140577422356786
MS.gene040303	-	delphinidin-3,5-O-diglucoside	C16312;00942	0.948155365470996	0.0140599277535719
MS.gene007375	K01803;00010,00051,00562,00710,01100,01110,01200,01230	delphinidin-3,5-O-diglucoside	C16312;00942	-0.948118	0.0140749124798759
MS.gene060518	-	delphinidin-3,5-O-diglucoside	C16312;00942	0.948112943211298	0.0140770971123369
MS.gene34571	-	delphinidin-3,5-O-diglucoside	C16312;00942	0.948060303046326	0.0140984114149493
MS.gene61511	-	delphinidin-3,5-O-diglucoside	C16312;00942	0.947973597045623	0.0141335420907635
MS.gene007851	-	delphinidin-3,5-O-diglucoside	C16312;00942	0.947928312367042	0.0141519014194717
MS.gene042032	-	delphinidin-3,5-O-diglucoside	C16312;00942	-0.947651	0.0142644194027859
MSTRG.23854	-	delphinidin-3,5-O-diglucoside	C16312;00942	0.947505910837567	0.0143235254177641
MS.gene68485	-	delphinidin-3,5-O-diglucoside	C16312;00942	-0.947266	0.0144212445418023
MS.gene60120	-	delphinidin-3,5-O-diglucoside	C16312;00942	-0.947097	0.0144903876352532
MS.gene004749	-	delphinidin-3,5-O-diglucoside	C16312;00942	0.947079551858623	0.0144974400396264
MS.gene88806	-	delphinidin-3,5-O-diglucoside	C16312;00942	-0.946982	0.0145373995282823
MS.gene067710	-	delphinidin-3,5-O-diglucoside	C16312;00942	-0.946857	0.0145883486999385
MS.gene046004	-	delphinidin-3,5-O-diglucoside	C16312;00942	0.946783508315577	0.0146186000175568
MS.gene028111	-	delphinidin-3,5-O-diglucoside	C16312;00942	-0.946643	0.014676391687206
MS.gene72809	-	delphinidin-3,5-O-diglucoside	C16312;00942	-0.946643	0.014676391687206
MSTRG.31833	-	delphinidin-3,5-O-diglucoside	C16312;00942	-0.9466	0.0146937984559506
MS.gene20084	K00235;00020,00190,01100,01110,01200	delphinidin-3,5-O-diglucoside	C16312;00942	0.946511054184086	0.0147303957700114
MS.gene43475	-	delphinidin-3,5-O-diglucoside	C16312;00942	0.946478422222755	0.0147438042070873
MS.gene26110	-	delphinidin-3,5-O-diglucoside	C16312;00942	0.946156740229307	0.0148761955505227
MS.gene013310	-	delphinidin-3,5-O-diglucoside	C16312;00942	0.946104319020424	0.0148978065315351
MS.gene35370	-	delphinidin-3,5-O-diglucoside	C16312;00942	0.945946362359484	0.0149629869617699
MSTRG.36572	-	delphinidin-3,5-O-diglucoside	C16312;00942	0.945882839166445	0.0149892257841962
MSTRG.90715	K10532;00531,01100	delphinidin-3,5-O-diglucoside	C16312;00942	0.94577142781418	0.0150352813985363
MS.gene47950	-	delphinidin-3,5-O-diglucoside	C16312;00942	-0.945671	0.0150769644540984
MS.gene010036	K14484;04075	delphinidin-3,5-O-diglucoside	C16312;00942	0.945503435342478	0.0151462534301209
MS.gene74060	K03283;03040,04141,04144	delphinidin-3,5-O-diglucoside	C16312;00942	0.945440454024185	0.0151723716966794
MS.gene020883	K08913;00196,01100	delphinidin-3,5-O-diglucoside	C16312;00942	-0.945382	0.0151966230045509
MSTRG.7610	-	delphinidin-3,5-O-diglucoside	C16312;00942	0.945346178492325	0.0152114950171087
MS.gene048065	-	delphinidin-3,5-O-diglucoside	C16312;00942	0.945340571651661	0.0152138228289514
MS.gene85324	K09540;03060,04141	delphinidin-3,5-O-diglucoside	C16312;00942	0.945321450846692	0.0152217621536727
MS.gene58593	-	delphinidin-3,5-O-diglucoside	C16312;00942	0.945153562553825	0.015291530497009
MS.gene71388	-	delphinidin-3,5-O-diglucoside	C16312;00942	0.944902901651966	0.0153958893804632
MS.gene50585	-	delphinidin-3,5-O-diglucoside	C16312;00942	0.944878692451104	0.0154059807531856
MS.gene067527	-	delphinidin-3,5-O-diglucoside	C16312;00942	-0.944561	0.0155384570363013
MS.gene060977	-	delphinidin-3,5-O-diglucoside	C16312;00942	0.944404857118231	0.0156039273751079
MS.gene067054	-	delphinidin-3,5-O-diglucoside	C16312;00942	0.944402971711632	0.0156047166540067
MS.gene25422	K10573;04120	delphinidin-3,5-O-diglucoside	C16312;00942	-0.944388	0.0156109705699518
MS.gene34729	K10573;04120	delphinidin-3,5-O-diglucoside	C16312;00942	-0.944388	0.0156109705699518
MS.gene47747	-	delphinidin-3,5-O-diglucoside	C16312;00942	0.944236471798603	0.0156744689690074
MS.gene72106	-	delphinidin-3,5-O-diglucoside	C16312;00942	0.944228892520728	0.0156776465889069
MS.gene012408	K14504;04075	delphinidin-3,5-O-diglucoside	C16312;00942	0.944115368436364	0.015725266764298
MS.gene004277	-	delphinidin-3,5-O-diglucoside	C16312;00942	-0.944075	0.0157421848481923
MS.gene77342	-	delphinidin-3,5-O-diglucoside	C16312;00942	0.944008796810524	0.0157700133501152
MS.gene66155	K13457;04626	delphinidin-3,5-O-diglucoside	C16312;00942	0.943913738887403	0.0158099605534833
MS.gene064839	-	delphinidin-3,5-O-diglucoside	C16312;00942	0.943489659031097	0.0159885763820545
MS.gene070016	-	delphinidin-3,5-O-diglucoside	C16312;00942	0.943489659031097	0.0159885763820545
MS.gene050593	K09839;00906,01100,01110	delphinidin-3,5-O-diglucoside	C16312;00942	0.943448379644891	0.0160059974758007
MS.gene49042	-	delphinidin-3,5-O-diglucoside	C16312;00942	-0.943327	0.0160573633699012
MS.gene004405	K03678;03018	delphinidin-3,5-O-diglucoside	C16312;00942	0.943140340487825	0.0161361936811401
MS.gene05840	K03678;03018	delphinidin-3,5-O-diglucoside	C16312;00942	0.943140340487825	0.0161361936811401
MSTRG.75309	-	delphinidin-3,5-O-diglucoside	C16312;00942	0.942896162384809	0.0162396419130076
MSTRG.69987	-	delphinidin-3,5-O-diglucoside	C16312;00942	-0.942882	0.0162458073547738
MS.gene71922	-	delphinidin-3,5-O-diglucoside	C16312;00942	0.942703272659526	0.0163215133213742
MS.gene81025	K01213;00040,01100	delphinidin-3,5-O-diglucoside	C16312;00942	0.942533295984645	0.016393770318061
MS.gene013810	K09580;04141	delphinidin-3,5-O-diglucoside	C16312;00942	0.942526938967259	0.0163964746970489
MS.gene016117	-	delphinidin-3,5-O-diglucoside	C16312;00942	-0.942508	0.0164043970211811
MS.gene54649	-	delphinidin-3,5-O-diglucoside	C16312;00942	0.942445078906964	0.016431312268433
MS.gene067369	-	delphinidin-3,5-O-diglucoside	C16312;00942	0.942427816819567	0.0164386616472178
MS.gene83623	-	delphinidin-3,5-O-diglucoside	C16312;00942	0.942421098659767	0.0164415222103418
MS.gene022784	-	delphinidin-3,5-O-diglucoside	C16312;00942	0.942377750278353	0.0164599836550393
MS.gene065215	K13066;00940,01100,01110	delphinidin-3,5-O-diglucoside	C16312;00942	-0.942311	0.0164886182525913
MS.gene016966	K08515;04130	delphinidin-3,5-O-diglucoside	C16312;00942	0.942292591568085	0.0164962711321789
MS.gene027573	-	delphinidin-3,5-O-diglucoside	C16312;00942	0.94226584722978	0.0165076726824004
MS.gene24859	-	delphinidin-3,5-O-diglucoside	C16312;00942	0.942188604659411	0.0165406168437882
MSTRG.103330	-	delphinidin-3,5-O-diglucoside	C16312;00942	0.942020001465191	0.0166126007308573
MSTRG.53608	-	delphinidin-3,5-O-diglucoside	C16312;00942	-0.942019	0.0166130402658635
MS.gene042775	-	delphinidin-3,5-O-diglucoside	C16312;00942	0.941961946303131	0.0166374104784703
MS.gene52692	-	delphinidin-3,5-O-diglucoside	C16312;00942	0.94191789251792	0.0166562448033627
MSTRG.79412	-	delphinidin-3,5-O-diglucoside	C16312;00942	0.941767305493533	0.0167206776242396
MS.gene001026	-	delphinidin-3,5-O-diglucoside	C16312;00942	-0.941657	0.0167678191417955
MS.gene033298	-	delphinidin-3,5-O-diglucoside	C16312;00942	0.941598324354359	0.01679307715171
MS.gene37682	K14649;03022	delphinidin-3,5-O-diglucoside	C16312;00942	0.941573895171925	0.0168035521857728
MS.gene60041	K01115;00564,00565,01100,01110,04144	delphinidin-3,5-O-diglucoside	C16312;00942	-0.941558	0.0168102933931989
MS.gene65330	-	delphinidin-3,5-O-diglucoside	C16312;00942	0.941489411817266	0.0168397943315437
MS.gene39037	K14431;04075	delphinidin-3,5-O-diglucoside	C16312;00942	-0.941408	0.0168748982713922
MS.gene67141	K00891;00400,01100,01110,01230	delphinidin-3,5-O-diglucoside	C16312;00942	-0.941389	0.0168829262818235
MS.gene000075	-	delphinidin-3,5-O-diglucoside	C16312;00942	0.941199402034453	0.0169643973775079
MS.gene51874	K00088;00230,01100,01110	delphinidin-3,5-O-diglucoside	C16312;00942	0.94103124910476	0.0170367811687094
MS.gene044911	-	delphinidin-3,5-O-diglucoside	C16312;00942	-0.941027	0.0170385116947381
MS.gene047021	-	delphinidin-3,5-O-diglucoside	C16312;00942	0.940935969288209	0.017077840159986
MS.gene016237	-	delphinidin-3,5-O-diglucoside	C16312;00942	0.940931436038015	0.017079794477084
MS.gene055777	-	delphinidin-3,5-O-diglucoside	C16312;00942	0.9408935492383	0.0170961305946854
MSTRG.29721	-	delphinidin-3,5-O-diglucoside	C16312;00942	0.940835788985968	0.0171210455629692
MS.gene018195	-	delphinidin-3,5-O-diglucoside	C16312;00942	-0.940734	0.0171651123318054
MS.gene046362	-	delphinidin-3,5-O-diglucoside	C16312;00942	-0.940612	0.0172177737849318
MS.gene66887	-	delphinidin-3,5-O-diglucoside	C16312;00942	-0.940612	0.0172177737849318
MSTRG.80275	-	delphinidin-3,5-O-diglucoside	C16312;00942	0.940263963647413	0.0173683385815672
MS.gene034967	K13126;03013,03015,03018	delphinidin-3,5-O-diglucoside	C16312;00942	0.940243983749206	0.0173769999635658
MS.gene09726	-	delphinidin-3,5-O-diglucoside	C16312;00942	0.940224223616381	0.0173855674566622
MS.gene09728	-	delphinidin-3,5-O-diglucoside	C16312;00942	0.940224223616381	0.0173855674566622
MS.gene09922	-	delphinidin-3,5-O-diglucoside	C16312;00942	0.940224223616381	0.0173855674566622
MS.gene21535	-	delphinidin-3,5-O-diglucoside	C16312;00942	0.940224223616381	0.0173855674566622
MS.gene73286	-	delphinidin-3,5-O-diglucoside	C16312;00942	-0.940218	0.0173881326046437
MS.gene45776	-	delphinidin-3,5-O-diglucoside	C16312;00942	0.940070808008585	0.0174521312553284
MS.gene49531	K08493;04130	delphinidin-3,5-O-diglucoside	C16312;00942	0.939979880838891	0.0174916216399476
MS.gene007930	-	delphinidin-3,5-O-diglucoside	C16312;00942	-0.939914	0.0175203763670267
MS.gene84040	K01148;03018	delphinidin-3,5-O-diglucoside	C16312;00942	0.939812402399642	0.0175644347199552
MS.gene017390	-	delphinidin-3,5-O-diglucoside	C16312;00942	-0.939719	0.0176051072616815
MS.gene76277	K03456;03015	delphinidin-3,5-O-diglucoside	C16312;00942	-0.939492	0.0177041910472625
MS.gene01409	-	delphinidin-3,5-O-diglucoside	C16312;00942	0.939266141802745	0.0178026093917602
MSTRG.62797	-	delphinidin-3,5-O-diglucoside	C16312;00942	0.939216877990951	0.0178241400627046
MS.gene068130	K14510;04016,04075	delphinidin-3,5-O-diglucoside	C16312;00942	0.93917863917216	0.0178408581053999
MSTRG.86777	-	delphinidin-3,5-O-diglucoside	C16312;00942	0.938975678274497	0.0179296779604931
MS.gene44948	-	delphinidin-3,5-O-diglucoside	C16312;00942	-0.938336	0.0182104338251718
MS.gene043364	-	delphinidin-3,5-O-diglucoside	C16312;00942	0.938111349603447	0.0183095258562651
MS.gene064625	K14411;03015	delphinidin-3,5-O-diglucoside	C16312;00942	-0.938053	0.0183350429609482
MS.gene23013	-	delphinidin-3,5-O-diglucoside	C16312;00942	0.938040493091688	0.0183407798161531
MSTRG.80575	-	delphinidin-3,5-O-diglucoside	C16312;00942	-0.938004	0.0183569685622851
MS.gene029307	-	delphinidin-3,5-O-diglucoside	C16312;00942	-0.937911	0.0183978665614484
MS.gene74955	-	delphinidin-3,5-O-diglucoside	C16312;00942	-0.937911	0.0183978665614484
MS.gene76206	-	delphinidin-3,5-O-diglucoside	C16312;00942	-0.937911	0.0183978665614484
MS.gene048241	-	delphinidin-3,5-O-diglucoside	C16312;00942	0.937714363587252	0.01848485458828
MS.gene42572	-	delphinidin-3,5-O-diglucoside	C16312;00942	0.937514644247807	0.0185732654645491
MS.gene31540	-	delphinidin-3,5-O-diglucoside	C16312;00942	0.93747647049931	0.0185901796358936
MS.gene014749	-	delphinidin-3,5-O-diglucoside	C16312;00942	-0.937437	0.0186076491202081
MS.gene016512	-	delphinidin-3,5-O-diglucoside	C16312;00942	0.937430022776842	0.0186107666110701
MS.gene37133	-	delphinidin-3,5-O-diglucoside	C16312;00942	0.937383722941659	0.0186312953987834
MSTRG.10795	-	delphinidin-3,5-O-diglucoside	C16312;00942	0.937318496060339	0.018660228673296
MS.gene071184	-	delphinidin-3,5-O-diglucoside	C16312;00942	0.937233607614186	0.0186979052245405
MS.gene050076	-	delphinidin-3,5-O-diglucoside	C16312;00942	0.936900961767566	0.018845782921234
MS.gene40705	K01183;00520,01100	delphinidin-3,5-O-diglucoside	C16312;00942	0.936776570195062	0.0189011782438079
MS.gene024542	-	delphinidin-3,5-O-diglucoside	C16312;00942	0.936641150020405	0.0189615448964342
MS.gene024547	-	delphinidin-3,5-O-diglucoside	C16312;00942	0.936641150020405	0.0189615448964342
MS.gene050553	-	delphinidin-3,5-O-diglucoside	C16312;00942	0.936641150020405	0.0189615448964342
MS.gene22880	-	delphinidin-3,5-O-diglucoside	C16312;00942	0.936641150020405	0.0189615448964342
MS.gene22898	-	delphinidin-3,5-O-diglucoside	C16312;00942	0.936641150020405	0.0189615448964342
MS.gene018887	-	delphinidin-3,5-O-diglucoside	C16312;00942	0.936575211225745	0.0189909612344172
MS.gene47601	-	delphinidin-3,5-O-diglucoside	C16312;00942	0.936325228051192	0.0191026169651955
MS.gene95564	K08341;04136	delphinidin-3,5-O-diglucoside	C16312;00942	-0.93629	0.019118327508601
MS.gene020743	-	delphinidin-3,5-O-diglucoside	C16312;00942	0.93623790490123	0.0191416701362499
MSTRG.92959	-	delphinidin-3,5-O-diglucoside	C16312;00942	0.936172603207163	0.0191708916503393
MS.gene053314	-	delphinidin-3,5-O-diglucoside	C16312;00942	0.935994460050502	0.0192506815016002
MS.gene037356	-	delphinidin-3,5-O-diglucoside	C16312;00942	0.935543889354745	0.0194529700787567
MS.gene068006	-	delphinidin-3,5-O-diglucoside	C16312;00942	-0.935518	0.0194644122847876
MS.gene49346	K13648;00520,01100	delphinidin-3,5-O-diglucoside	C16312;00942	0.935366943281322	0.0195325993057616
MS.gene058447	-	delphinidin-3,5-O-diglucoside	C16312;00942	-0.935296	0.0195643800909209
MS.gene31239	K13525;04141	delphinidin-3,5-O-diglucoside	C16312;00942	0.935278125236531	0.019572608931794
MSTRG.66788	-	delphinidin-3,5-O-diglucoside	C16312;00942	-0.934977	0.019708664094276
MS.gene79767	-	delphinidin-3,5-O-diglucoside	C16312;00942	0.934915456747222	0.019736254490224
MS.gene015453	-	delphinidin-3,5-O-diglucoside	C16312;00942	-0.934867	0.0197579277273906
MSTRG.75846	-	delphinidin-3,5-O-diglucoside	C16312;00942	0.934726077075488	0.0198218830087727
MS.gene072578	K00036;00030,00480,01100,01110,01200	delphinidin-3,5-O-diglucoside	C16312;00942	-0.934686	0.0198398195315541
MS.gene038210	-	delphinidin-3,5-O-diglucoside	C16312;00942	0.934593714412845	0.0198818024589838
MS.gene39715	-	delphinidin-3,5-O-diglucoside	C16312;00942	0.934543584378401	0.0199045112040075
MS.gene22695	-	delphinidin-3,5-O-diglucoside	C16312;00942	0.93440645728427	0.0199666722593741
MS.gene38236	-	delphinidin-3,5-O-diglucoside	C16312;00942	0.934283875456739	0.0200222929699006
MS.gene017978	-	delphinidin-3,5-O-diglucoside	C16312;00942	0.934208447323972	0.0200565429163353
MSTRG.43997	-	delphinidin-3,5-O-diglucoside	C16312;00942	0.934128941086896	0.0200926651602264
MSTRG.10908	-	delphinidin-3,5-O-diglucoside	C16312;00942	0.934099554706545	0.0201060216713184
MS.gene043643	K12160;03013	delphinidin-3,5-O-diglucoside	C16312;00942	-0.934008	0.0201478776432094
MS.gene33979	K12831;03040	delphinidin-3,5-O-diglucoside	C16312;00942	0.933995546498248	0.0201533179269898
MS.gene027054	K02115;00190,00195,01100	delphinidin-3,5-O-diglucoside	C16312;00942	0.933882713113231	0.0202046680238554
MS.gene96357	-	delphinidin-3,5-O-diglucoside	C16312;00942	0.933686004991685	0.0202942904470886
MSTRG.36060	-	delphinidin-3,5-O-diglucoside	C16312;00942	-0.933681	0.0202967338332569
MS.gene93728	-	delphinidin-3,5-O-diglucoside	C16312;00942	-0.93348	0.0203885100264581
MS.gene035212	-	delphinidin-3,5-O-diglucoside	C16312;00942	-0.933333	0.020455278045631
MS.gene021584	-	delphinidin-3,5-O-diglucoside	C16312;00942	0.933234566695899	0.0205004561347658
MS.gene54078	-	delphinidin-3,5-O-diglucoside	C16312;00942	0.933234566695899	0.0205004561347658
MSTRG.82133	-	delphinidin-3,5-O-diglucoside	C16312;00942	-0.933201	0.0205156996353496
MS.gene038818	-	delphinidin-3,5-O-diglucoside	C16312;00942	-0.933198	0.0205170732041985
MSTRG.44909	-	delphinidin-3,5-O-diglucoside	C16312;00942	0.933170805291826	0.0205296294766
MS.gene48472	-	delphinidin-3,5-O-diglucoside	C16312;00942	0.932929576913827	0.020640122457077
MSTRG.68314	-	delphinidin-3,5-O-diglucoside	C16312;00942	-0.932902	0.0206525551181589
MS.gene45097	-	delphinidin-3,5-O-diglucoside	C16312;00942	0.93289869928663	0.0206542796066433
MS.gene051081	-	delphinidin-3,5-O-diglucoside	C16312;00942	0.932839901399599	0.02068124667061
MS.gene072087	-	delphinidin-3,5-O-diglucoside	C16312;00942	0.932804309826168	0.0206975759282233
MS.gene057897	-	delphinidin-3,5-O-diglucoside	C16312;00942	0.932781734799964	0.0207079354149542
MS.gene01396	K00422;00350,00950,01100,01110	delphinidin-3,5-O-diglucoside	C16312;00942	0.932769495625042	0.0207135525698163
MS.gene32171	-	delphinidin-3,5-O-diglucoside	C16312;00942	0.932685941907081	0.0207519126323211
MSTRG.24604	K12593;03018	delphinidin-3,5-O-diglucoside	C16312;00942	0.932612869640775	0.0207854794326061
MS.gene24252	K02725;03050	delphinidin-3,5-O-diglucoside	C16312;00942	0.932392854365263	0.0208866526715957
MS.gene24253	K02725;03050	delphinidin-3,5-O-diglucoside	C16312;00942	0.932392854365263	0.0208866526715957
MS.gene24255	K02725;03050	delphinidin-3,5-O-diglucoside	C16312;00942	0.932392854365263	0.0208866526715957
MS.gene27247	K02725;03050	delphinidin-3,5-O-diglucoside	C16312;00942	0.932392854365263	0.0208866526715957
MS.gene27289	K02725;03050	delphinidin-3,5-O-diglucoside	C16312;00942	0.932392854365263	0.0208866526715957
MS.gene40165	K03809;00130,01100,01110	delphinidin-3,5-O-diglucoside	C16312;00942	-0.932206	0.0209724729903479
MSTRG.78922	-	delphinidin-3,5-O-diglucoside	C16312;00942	-0.932001	0.0210672445260073
MS.gene79849	K00423;00053,01100	delphinidin-3,5-O-diglucoside	C16312;00942	0.931765723703164	0.0211759079712149
MS.gene50112	-	delphinidin-3,5-O-diglucoside	C16312;00942	-0.931654	0.0212275805726506
MS.gene36733	-	delphinidin-3,5-O-diglucoside	C16312;00942	0.931581476097884	0.0212611341618833
MSTRG.68791	K02153;00190,01100,04145	delphinidin-3,5-O-diglucoside	C16312;00942	-0.931581	0.0212613777015293
MS.gene072609	-	delphinidin-3,5-O-diglucoside	C16312;00942	-0.931424	0.0213341564063239
MS.gene44888	-	delphinidin-3,5-O-diglucoside	C16312;00942	0.931261323225708	0.0214094884976066
MS.gene93884	-	delphinidin-3,5-O-diglucoside	C16312;00942	-0.93083	0.0216096694563196
MS.gene99584	-	delphinidin-3,5-O-diglucoside	C16312;00942	0.930827995885764	0.021610817402062
MS.gene045973	K01611;00270,00330,01100	delphinidin-3,5-O-diglucoside	C16312;00942	-0.930753	0.0216459273939793
MS.gene025668	-	delphinidin-3,5-O-diglucoside	C16312;00942	0.930269256129336	0.021871312870068
MS.gene063734	K01179;00500,01100	delphinidin-3,5-O-diglucoside	C16312;00942	-0.930222	0.0218932262650506
MS.gene012323	-	delphinidin-3,5-O-diglucoside	C16312;00942	0.930166921055205	0.0219191328332978
MS.gene031807	K01749;00860,01100,01110	delphinidin-3,5-O-diglucoside	C16312;00942	0.930051214266469	0.0219732419305642
MS.gene31407	-	delphinidin-3,5-O-diglucoside	C16312;00942	0.929701940196316	0.0221368379242033
MS.gene69997	-	delphinidin-3,5-O-diglucoside	C16312;00942	0.929694926259243	0.0221401271918091
MS.gene015706	-	delphinidin-3,5-O-diglucoside	C16312;00942	0.929684920620277	0.0221448197265502
MS.gene020530	-	delphinidin-3,5-O-diglucoside	C16312;00942	0.929684920620277	0.0221448197265502
MS.gene003425	-	delphinidin-3,5-O-diglucoside	C16312;00942	-0.929645	0.0221634346856067
MS.gene024722	-	delphinidin-3,5-O-diglucoside	C16312;00942	0.929626391050159	0.0221722758962523
MS.gene71912	-	delphinidin-3,5-O-diglucoside	C16312;00942	0.929549687012421	0.0222082743509187
MS.gene89188	-	delphinidin-3,5-O-diglucoside	C16312;00942	-0.929216	0.0223651517127384
MS.gene052048	-	delphinidin-3,5-O-diglucoside	C16312;00942	-0.929108	0.0224160738345547
MS.gene31086	-	delphinidin-3,5-O-diglucoside	C16312;00942	-0.929108	0.0224160738345547
MS.gene45557	-	delphinidin-3,5-O-diglucoside	C16312;00942	-0.929108	0.0224160738345547
MS.gene004851	K00025;00020,00270,00620,00630,00710,01100,01110,01200	delphinidin-3,5-O-diglucoside	C16312;00942	0.929072374670449	0.0224327087949807
MS.gene28116	-	delphinidin-3,5-O-diglucoside	C16312;00942	0.929068759699178	0.0224344113543687
MS.gene47147	K01052;00100	delphinidin-3,5-O-diglucoside	C16312;00942	-0.928865	0.0225305071347922
MS.gene95208	K12813;03040	delphinidin-3,5-O-diglucoside	C16312;00942	0.92884838935997	0.0225382790498642
MS.gene49941	-	delphinidin-3,5-O-diglucoside	C16312;00942	-0.928834	0.0225451330146028
MS.gene01397	K01466;00230,01100	delphinidin-3,5-O-diglucoside	C16312;00942	0.92869054239785	0.022612772756494
MS.gene048015	K04123;00904,01100,01110	delphinidin-3,5-O-diglucoside	C16312;00942	0.928675447582435	0.0226199007106699
MS.gene01418	-	delphinidin-3,5-O-diglucoside	C16312;00942	0.928585275386247	0.0226624962387053
MS.gene62227	-	delphinidin-3,5-O-diglucoside	C16312;00942	0.928355994636495	0.0227709204724856
MS.gene035821	-	delphinidin-3,5-O-diglucoside	C16312;00942	-0.928067	0.0229078894731349
MS.gene064342	-	delphinidin-3,5-O-diglucoside	C16312;00942	-0.928067	0.0229078894731349
MS.gene43941	-	delphinidin-3,5-O-diglucoside	C16312;00942	0.927964092942894	0.0229566332062478
MS.gene045230	-	delphinidin-3,5-O-diglucoside	C16312;00942	-0.927933	0.0229712313307057
MS.gene067035	-	delphinidin-3,5-O-diglucoside	C16312;00942	-0.927933	0.0229712313307057
MS.gene79128	-	delphinidin-3,5-O-diglucoside	C16312;00942	-0.927933	0.0229712313307057
MS.gene005640	K14485;04075	delphinidin-3,5-O-diglucoside	C16312;00942	-0.927642	0.0231097922192018
MS.gene63724	-	delphinidin-3,5-O-diglucoside	C16312;00942	-0.92754	0.0231581579494777
MS.gene44503	-	delphinidin-3,5-O-diglucoside	C16312;00942	-0.92744	0.023205803596104
MS.gene042539	-	delphinidin-3,5-O-diglucoside	C16312;00942	0.92734817039262	0.0232494874462723
MS.gene014751	-	delphinidin-3,5-O-diglucoside	C16312;00942	-0.927196	0.023322209993312
MSTRG.36161	-	delphinidin-3,5-O-diglucoside	C16312;00942	0.927186737500436	0.023326442564761
MS.gene041255	-	delphinidin-3,5-O-diglucoside	C16312;00942	-0.927093	0.0233712104697633
MS.gene45923	-	delphinidin-3,5-O-diglucoside	C16312;00942	-0.927093	0.0233712104697633
MSTRG.53213	-	delphinidin-3,5-O-diglucoside	C16312;00942	-0.926638	0.0235884241219943
MS.gene012495	-	delphinidin-3,5-O-diglucoside	C16312;00942	-0.926558	0.0236269219432902
MS.gene059946	K03517;00760,01100	delphinidin-3,5-O-diglucoside	C16312;00942	-0.926367	0.0237182692344701
MS.gene034744	-	delphinidin-3,5-O-diglucoside	C16312;00942	0.926281649146443	0.023759416668317
MS.gene45449	-	delphinidin-3,5-O-diglucoside	C16312;00942	0.926281649146443	0.023759416668317
MS.gene056242	-	delphinidin-3,5-O-diglucoside	C16312;00942	0.926267346380813	0.023766279417046
MSTRG.30904	-	delphinidin-3,5-O-diglucoside	C16312;00942	0.926115240399889	0.0238393024545861
MS.gene86012	-	delphinidin-3,5-O-diglucoside	C16312;00942	-0.926025	0.0238825682428104
MS.gene58174	-	delphinidin-3,5-O-diglucoside	C16312;00942	0.925987590251036	0.0239006405520106
MS.gene06892	-	delphinidin-3,5-O-diglucoside	C16312;00942	-0.925868	0.0239583003591347
MS.gene052239	K12875;03013,03015,03040	delphinidin-3,5-O-diglucoside	C16312;00942	-0.925601	0.0240868848415949
MS.gene008947	-	delphinidin-3,5-O-diglucoside	C16312;00942	0.925598283439132	0.0240880232138782
MS.gene017926	-	delphinidin-3,5-O-diglucoside	C16312;00942	0.925521014410003	0.024125270811187
MS.gene45741	-	delphinidin-3,5-O-diglucoside	C16312;00942	0.925441853469966	0.0241634496722271
MS.gene008458	-	delphinidin-3,5-O-diglucoside	C16312;00942	0.925367739032877	0.0241992122985745
MS.gene002994	K01728;00040,01100	delphinidin-3,5-O-diglucoside	C16312;00942	0.925342667553585	0.0242113139678154
MS.gene019311	-	delphinidin-3,5-O-diglucoside	C16312;00942	0.925224484504441	0.0242683856520304
MS.gene05451	-	delphinidin-3,5-O-diglucoside	C16312;00942	0.925059970257484	0.0243479032896814
MS.gene038501	-	delphinidin-3,5-O-diglucoside	C16312;00942	0.924953220182941	0.0243995456332108
MS.gene043439	-	delphinidin-3,5-O-diglucoside	C16312;00942	-0.924948	0.0244020527284139
MS.gene26077	-	delphinidin-3,5-O-diglucoside	C16312;00942	0.924718818671564	0.0245130655941628
MS.gene004371	-	delphinidin-3,5-O-diglucoside	C16312;00942	0.924718248638962	0.0245133418665386
MS.gene24319	-	delphinidin-3,5-O-diglucoside	C16312;00942	0.924638332263815	0.0245520841351706
MS.gene40239	-	delphinidin-3,5-O-diglucoside	C16312;00942	0.924634212394787	0.024554081921548
MS.gene30125	-	delphinidin-3,5-O-diglucoside	C16312;00942	0.924557859309694	0.0245911161742728
MS.gene71896	-	delphinidin-3,5-O-diglucoside	C16312;00942	-0.924503	0.024617573312876
MS.gene24079	-	delphinidin-3,5-O-diglucoside	C16312;00942	-0.92421	0.0247602015915536
MSTRG.30925	-	delphinidin-3,5-O-diglucoside	C16312;00942	0.924119626412337	0.0248040244139177
MSTRG.36456	-	delphinidin-3,5-O-diglucoside	C16312;00942	0.924065717007202	0.0248302562990219
MS.gene020843	-	delphinidin-3,5-O-diglucoside	C16312;00942	0.924053126491911	0.0248363840317349
MS.gene08084	-	delphinidin-3,5-O-diglucoside	C16312;00942	0.924041945054044	0.0248418263834712
MSTRG.62287	-	delphinidin-3,5-O-diglucoside	C16312;00942	-0.923984	0.0248701882500272
MS.gene074462	-	delphinidin-3,5-O-diglucoside	C16312;00942	-0.923889	0.0249160930730095
MS.gene001687	K02906;03010	delphinidin-3,5-O-diglucoside	C16312;00942	0.923791660115764	0.0249637484464806
MSTRG.81424	K12625;03018,03040	delphinidin-3,5-O-diglucoside	C16312;00942	0.923600313279581	0.0250570896257727
MS.gene83189	-	delphinidin-3,5-O-diglucoside	C16312;00942	0.923447324770216	0.0251317999794903
MS.gene62247	-	delphinidin-3,5-O-diglucoside	C16312;00942	-0.923336	0.0251864175337226
MS.gene068287	-	delphinidin-3,5-O-diglucoside	C16312;00942	0.923256381719439	0.0252251456425455
MS.gene044198	-	delphinidin-3,5-O-diglucoside	C16312;00942	0.92314971189737	0.0252773415249752
MS.gene05395	-	delphinidin-3,5-O-diglucoside	C16312;00942	0.922750428220596	0.0254730283879745
MS.gene028610	K14652;00740,00790,01100,01110	delphinidin-3,5-O-diglucoside	C16312;00942	-0.922563	0.0255652722412056
MS.gene78946	-	delphinidin-3,5-O-diglucoside	C16312;00942	0.922561704756355	0.0255656900143178
MS.gene24231	-	delphinidin-3,5-O-diglucoside	C16312;00942	0.922560657338078	0.0255662045905364
MS.gene020728	-	delphinidin-3,5-O-diglucoside	C16312;00942	0.922419853663529	0.0256354090877007
MS.gene60710	-	delphinidin-3,5-O-diglucoside	C16312;00942	-0.922339	0.0256752793321878
MSTRG.109999	-	delphinidin-3,5-O-diglucoside	C16312;00942	0.92228642414584	0.0257010448536772
MS.gene05032	-	delphinidin-3,5-O-diglucoside	C16312;00942	0.922258120844322	0.0257149745821849
MS.gene24130	-	delphinidin-3,5-O-diglucoside	C16312;00942	0.922169120592925	0.0257587927232545
MS.gene95508	-	delphinidin-3,5-O-diglucoside	C16312;00942	0.922101492480607	0.0257921046419118
MS.gene31152	-	delphinidin-3,5-O-diglucoside	C16312;00942	0.922048363122664	0.0258182845698886
MS.gene31153	-	delphinidin-3,5-O-diglucoside	C16312;00942	0.922048363122664	0.0258182845698886
MS.gene063155	K00975;00500,00520,01100,01110	delphinidin-3,5-O-diglucoside	C16312;00942	0.921933727173291	0.025874801537203
MS.gene81623	-	delphinidin-3,5-O-diglucoside	C16312;00942	0.921824603021233	0.0259286381178521
MSTRG.65349	-	delphinidin-3,5-O-diglucoside	C16312;00942	0.921611631239034	0.0260338119313476
MS.gene32451	K14304;03013	delphinidin-3,5-O-diglucoside	C16312;00942	0.92146733163532	0.0261051506794277
MS.gene00294	K09518;04141	delphinidin-3,5-O-diglucoside	C16312;00942	0.921452389801553	0.0261125412081759
MS.gene011322	K12823;03040	delphinidin-3,5-O-diglucoside	C16312;00942	-0.921346	0.0261650111656617
MS.gene072520	-	delphinidin-3,5-O-diglucoside	C16312;00942	0.921296279842758	0.0261897966120617
MS.gene25920	-	delphinidin-3,5-O-diglucoside	C16312;00942	-0.921289	0.0261933057455823
MS.gene058933	-	delphinidin-3,5-O-diglucoside	C16312;00942	0.921233744639438	0.0262207645437909
MS.gene020289	-	delphinidin-3,5-O-diglucoside	C16312;00942	0.921231450881973	0.0262219006550098
MS.gene020290	-	delphinidin-3,5-O-diglucoside	C16312;00942	0.921231450881973	0.0262219006550098
MS.gene054892	-	delphinidin-3,5-O-diglucoside	C16312;00942	0.921231450881973	0.0262219006550098
MS.gene054893	-	delphinidin-3,5-O-diglucoside	C16312;00942	0.921231450881973	0.0262219006550098
MS.gene019556	K03248;03013	delphinidin-3,5-O-diglucoside	C16312;00942	0.921145218063735	0.0262646237705662
MS.gene66256	K00640;00270,00920,01100,01110,01200,01230	delphinidin-3,5-O-diglucoside	C16312;00942	0.921023620004597	0.0263249062843273
MS.gene017491	K00228;00860,01100,01110	delphinidin-3,5-O-diglucoside	C16312;00942	0.921007272844996	0.0263330138212202
MS.gene09552	-	delphinidin-3,5-O-diglucoside	C16312;00942	0.920824418876999	0.026423756874485
MS.gene95233	-	delphinidin-3,5-O-diglucoside	C16312;00942	0.920821867881987	0.0264250235417466
MSTRG.71950	-	delphinidin-3,5-O-diglucoside	C16312;00942	0.920810099683972	0.0264308671585478
MS.gene75468	-	delphinidin-3,5-O-diglucoside	C16312;00942	0.920721004866381	0.0264751215886309
MS.gene49336	-	delphinidin-3,5-O-diglucoside	C16312;00942	0.920303045909391	0.0266830447408726
MS.gene57510	-	delphinidin-3,5-O-diglucoside	C16312;00942	-0.920213	0.0267278671398876
MS.gene57689	-	delphinidin-3,5-O-diglucoside	C16312;00942	-0.920213	0.0267278671398876
MS.gene03208	-	delphinidin-3,5-O-diglucoside	C16312;00942	0.920131825450846	0.0267683734060198
MS.gene056003	-	delphinidin-3,5-O-diglucoside	C16312;00942	-0.92012	0.0267742672452138
MS.gene020621	K01803;00010,00051,00562,00710,01100,01110,01200,01230	delphinidin-3,5-O-diglucoside	C16312;00942	0.920011628499315	0.0268283266244094
MS.gene002382	K02898;03010	delphinidin-3,5-O-diglucoside	C16312;00942	0.919925406560372	0.0268713599968734
MS.gene27053	K03231;03013	delphinidin-3,5-O-diglucoside	C16312;00942	0.919914383783676	0.0268768630663894
MS.gene27056	K03231;03013	delphinidin-3,5-O-diglucoside	C16312;00942	0.919914383783676	0.0268768630663894
MSTRG.50664	-	delphinidin-3,5-O-diglucoside	C16312;00942	-0.919799	0.0269345179283215
MS.gene063128	-	delphinidin-3,5-O-diglucoside	C16312;00942	-0.919736	0.0269660934771796
MS.gene056069	-	delphinidin-3,5-O-diglucoside	C16312;00942	-0.91972	0.0269737412502223
MSTRG.1226	K03097;03008,04712	delphinidin-3,5-O-diglucoside	C16312;00942	0.919499728474707	0.0270841411520703
MS.gene051473	-	delphinidin-3,5-O-diglucoside	C16312;00942	0.919471906685086	0.0270980670698838
MS.gene56853	-	delphinidin-3,5-O-diglucoside	C16312;00942	0.919392356963961	0.0271378976004857
MS.gene035037	-	delphinidin-3,5-O-diglucoside	C16312;00942	0.919359866748322	0.027154170862744
MS.gene058362	-	delphinidin-3,5-O-diglucoside	C16312;00942	0.919349333311795	0.0271594473830062
MS.gene035683	-	delphinidin-3,5-O-diglucoside	C16312;00942	-0.919237	0.0272159082333844
MS.gene023804	-	delphinidin-3,5-O-diglucoside	C16312;00942	0.919060596670322	0.0273042128489171
MS.gene88978	-	delphinidin-3,5-O-diglucoside	C16312;00942	-0.919041	0.0273142779065004
MS.gene02898	-	delphinidin-3,5-O-diglucoside	C16312;00942	0.919024869713754	0.0273221426875653
MS.gene073508	-	delphinidin-3,5-O-diglucoside	C16312;00942	-0.918992	0.0273383912530931
MS.gene031879	-	delphinidin-3,5-O-diglucoside	C16312;00942	0.918896310431179	0.0273866924590806
MS.gene98811	-	delphinidin-3,5-O-diglucoside	C16312;00942	-0.918832	0.0274190264857456
MS.gene74925	K01620;00260,01100,01110,01230	delphinidin-3,5-O-diglucoside	C16312;00942	0.918718490985741	0.0274760565952213
MS.gene36914	-	delphinidin-3,5-O-diglucoside	C16312;00942	-0.918635	0.02751808742749
MS.gene85611	K11155;00561,01100	delphinidin-3,5-O-diglucoside	C16312;00942	0.918627185216359	0.0275219792096472
MS.gene020718	-	delphinidin-3,5-O-diglucoside	C16312;00942	0.918560557341815	0.0275555055502053
MS.gene24293	-	delphinidin-3,5-O-diglucoside	C16312;00942	-0.918522	0.0275748996427258
MS.gene018350	K00688;00500,01100,01110	delphinidin-3,5-O-diglucoside	C16312;00942	-0.918416	0.0276284266756173
MS.gene021699	-	delphinidin-3,5-O-diglucoside	C16312;00942	0.918249031457709	0.0277124357870782
MSTRG.93353	-	delphinidin-3,5-O-diglucoside	C16312;00942	0.918002908609326	0.0278366220771509
MS.gene032807	-	delphinidin-3,5-O-diglucoside	C16312;00942	0.917899617930897	0.0278887926942476
MS.gene02245	-	delphinidin-3,5-O-diglucoside	C16312;00942	0.917620435019615	0.028029961098508
MS.gene92023	-	delphinidin-3,5-O-diglucoside	C16312;00942	0.917341056039559	0.0281714580044389
MS.gene52825	K09667;00514	delphinidin-3,5-O-diglucoside	C16312;00942	0.9173273584643	0.0281784012998227
MS.gene23932	-	delphinidin-3,5-O-diglucoside	C16312;00942	-0.917305	0.0281895392850092
MS.gene009805	-	delphinidin-3,5-O-diglucoside	C16312;00942	-0.917088	0.0283000380030021
MS.gene044333	K12741;03040	delphinidin-3,5-O-diglucoside	C16312;00942	-0.916897	0.0283966390122628
MS.gene31690	-	delphinidin-3,5-O-diglucoside	C16312;00942	-0.916799	0.0284465066039942
MS.gene018122	K00547;00270,01100,01110	delphinidin-3,5-O-diglucoside	C16312;00942	0.916282390985061	0.0287097137699123
MS.gene048636	K00547;00270,01100,01110	delphinidin-3,5-O-diglucoside	C16312;00942	0.916282390985061	0.0287097137699123
MSTRG.51189	-	delphinidin-3,5-O-diglucoside	C16312;00942	0.916087645729189	0.0288090840527754
MS.gene030698	-	delphinidin-3,5-O-diglucoside	C16312;00942	-0.915913	0.0288982872989259
MS.gene070711	-	delphinidin-3,5-O-diglucoside	C16312;00942	0.915898552242266	0.0289056760433934
MS.gene30865	-	delphinidin-3,5-O-diglucoside	C16312;00942	-0.915788	0.0289622046827788
MSTRG.30770	K13421;00240,01100	delphinidin-3,5-O-diglucoside	C16312;00942	-0.915701	0.0290068646606411
MS.gene033242	K00099;00900,01100,01110	delphinidin-3,5-O-diglucoside	C16312;00942	0.915652473185494	0.0290315327105455
MSTRG.43826	-	delphinidin-3,5-O-diglucoside	C16312;00942	-0.915539	0.0290896425380522
MS.gene030960	-	delphinidin-3,5-O-diglucoside	C16312;00942	0.915446870901492	0.0291368222930348
MS.gene09376	K13356;00073,04146	delphinidin-3,5-O-diglucoside	C16312;00942	-0.915432	0.029144556692799
MSTRG.2336	K02888;03010	delphinidin-3,5-O-diglucoside	C16312;00942	0.915405371418328	0.0291580891658076
MS.gene026503	-	delphinidin-3,5-O-diglucoside	C16312;00942	0.915350855419282	0.0291860340750705
MS.gene026012	-	delphinidin-3,5-O-diglucoside	C16312;00942	0.915200404481866	0.029263199866842
MS.gene43511	-	delphinidin-3,5-O-diglucoside	C16312;00942	-0.91515	0.0292892889030513
MS.gene27874	-	delphinidin-3,5-O-diglucoside	C16312;00942	0.915034333922317	0.0293484529044264
MSTRG.73774	-	delphinidin-3,5-O-diglucoside	C16312;00942	-0.914991	0.0293705757231955
MS.gene28451	-	delphinidin-3,5-O-diglucoside	C16312;00942	0.914887224173045	0.0294240388651292
MS.gene023440	-	delphinidin-3,5-O-diglucoside	C16312;00942	-0.914848	0.0294443542009837
MS.gene08867	-	delphinidin-3,5-O-diglucoside	C16312;00942	-0.914848	0.0294443542009837
MS.gene023076	-	delphinidin-3,5-O-diglucoside	C16312;00942	0.91460098768611	0.0295712879597913
MS.gene24162	-	delphinidin-3,5-O-diglucoside	C16312;00942	-0.914587	0.0295783987224899
MS.gene84263	-	delphinidin-3,5-O-diglucoside	C16312;00942	0.914553282007634	0.0295958522203201
MS.gene44173	-	delphinidin-3,5-O-diglucoside	C16312;00942	-0.91429	0.0297312998552392
MS.gene062846	K00799;00480,01100	delphinidin-3,5-O-diglucoside	C16312;00942	-0.914128	0.0298149301270677
MS.gene047683	-	delphinidin-3,5-O-diglucoside	C16312;00942	0.914094932515882	0.0298321957868226
MS.gene004343	-	delphinidin-3,5-O-diglucoside	C16312;00942	0.913970016277227	0.0298967122975532
MS.gene050668	K05305;00051,00520,01100	delphinidin-3,5-O-diglucoside	C16312;00942	0.913878310016614	0.0299441050669825
MSTRG.89831	-	delphinidin-3,5-O-diglucoside	C16312;00942	-0.913803	0.0299828168169451
MS.gene46095	-	delphinidin-3,5-O-diglucoside	C16312;00942	0.913673920504525	0.0300498179837301
MS.gene31636	-	delphinidin-3,5-O-diglucoside	C16312;00942	0.913488552747038	0.0301457959995894
MS.gene38288	-	delphinidin-3,5-O-diglucoside	C16312;00942	-0.913464	0.0301586633771601
MS.gene43141	-	delphinidin-3,5-O-diglucoside	C16312;00942	0.913383989557731	0.030199979107441
MS.gene057964	-	delphinidin-3,5-O-diglucoside	C16312;00942	0.913237293869236	0.0302760472990587
MS.gene057970	-	delphinidin-3,5-O-diglucoside	C16312;00942	0.913237293869236	0.0302760472990587
MS.gene011559	-	delphinidin-3,5-O-diglucoside	C16312;00942	0.91303948379355	0.0303787177892687
MS.gene77509	K03132;03022	delphinidin-3,5-O-diglucoside	C16312;00942	-0.912941	0.0304299112364073
MSTRG.41985	-	delphinidin-3,5-O-diglucoside	C16312;00942	0.912675494197585	0.0305679326948454
MS.gene070340	K00914;00562,01100,04070,04136,04145	delphinidin-3,5-O-diglucoside	C16312;00942	0.912600343135973	0.0306070458726124
MS.gene039345	-	delphinidin-3,5-O-diglucoside	C16312;00942	0.912493663582504	0.0306625959549325
MS.gene77090	-	delphinidin-3,5-O-diglucoside	C16312;00942	0.912452803259613	0.030683881267748
MS.gene77091	-	delphinidin-3,5-O-diglucoside	C16312;00942	0.912452803259613	0.030683881267748
MS.gene004621	K01952;00230,01100,01110	delphinidin-3,5-O-diglucoside	C16312;00942	0.912318545543796	0.0307538533282776
MS.gene00552	-	delphinidin-3,5-O-diglucoside	C16312;00942	0.912224536850808	0.0308028789554801
MS.gene011260	K15718;00591	delphinidin-3,5-O-diglucoside	C16312;00942	0.912115892162771	0.0308595684773151
MS.gene044011	-	delphinidin-3,5-O-diglucoside	C16312;00942	0.911855863736095	0.0309953840047058
MS.gene073002	-	delphinidin-3,5-O-diglucoside	C16312;00942	-0.911772	0.0310393666085027
MS.gene75922	-	delphinidin-3,5-O-diglucoside	C16312;00942	-0.911772	0.0310393666085027
MS.gene002194	K00430;00940,01100,01110	delphinidin-3,5-O-diglucoside	C16312;00942	-0.911749	0.0310512355002297
MSTRG.91083	-	delphinidin-3,5-O-diglucoside	C16312;00942	0.911745842263771	0.0310529069455838
MS.gene044073	-	delphinidin-3,5-O-diglucoside	C16312;00942	0.911639663968976	0.0311084529823568
MS.gene57145	-	delphinidin-3,5-O-diglucoside	C16312;00942	-0.911378	0.0312453803219024
MS.gene45335	-	delphinidin-3,5-O-diglucoside	C16312;00942	0.911302947016338	0.031284813331807
MS.gene061333	-	delphinidin-3,5-O-diglucoside	C16312;00942	0.91122656095513	0.0313248661183235
MS.gene036607	-	delphinidin-3,5-O-diglucoside	C16312;00942	0.911107408407151	0.0313873761850775
MS.gene24537	-	delphinidin-3,5-O-diglucoside	C16312;00942	0.911030356264852	0.0314278207230626
MS.gene55851	-	delphinidin-3,5-O-diglucoside	C16312;00942	0.910992245375275	0.0314478312378173
MS.gene004480	-	delphinidin-3,5-O-diglucoside	C16312;00942	0.910961535573339	0.0314639587073832
MS.gene019224	-	delphinidin-3,5-O-diglucoside	C16312;00942	-0.910818	0.0315395855074795
MS.gene56687	-	delphinidin-3,5-O-diglucoside	C16312;00942	0.910732920119113	0.0315841010456952
MS.gene032165	-	delphinidin-3,5-O-diglucoside	C16312;00942	-0.910696	0.0316033045515909
MS.gene22079	-	delphinidin-3,5-O-diglucoside	C16312;00942	-0.910591	0.0316587198404089
MS.gene052153	-	delphinidin-3,5-O-diglucoside	C16312;00942	0.910432026135124	0.0317424509439947
MS.gene81237	-	delphinidin-3,5-O-diglucoside	C16312;00942	0.910426843925647	0.031745180382035
MS.gene010555	-	delphinidin-3,5-O-diglucoside	C16312;00942	0.910380508381928	0.0317695883738427
MS.gene64700	-	delphinidin-3,5-O-diglucoside	C16312;00942	0.910380508381928	0.0317695883738427
MS.gene01449	K02991;03010	delphinidin-3,5-O-diglucoside	C16312;00942	0.910355666173553	0.0317826768829036
MSTRG.21541	-	delphinidin-3,5-O-diglucoside	C16312;00942	0.910331517547077	0.0317954016242487
MS.gene30691	-	delphinidin-3,5-O-diglucoside	C16312;00942	0.91028040739185	0.0318223387075667
MSTRG.64095	-	delphinidin-3,5-O-diglucoside	C16312;00942	-0.910181	0.0318748134678335
MS.gene59960	-	delphinidin-3,5-O-diglucoside	C16312;00942	0.910136993008672	0.031897962831029
MSTRG.17917	-	delphinidin-3,5-O-diglucoside	C16312;00942	0.910104723450074	0.0319149868864655
MS.gene69005	-	delphinidin-3,5-O-diglucoside	C16312;00942	0.910102334559371	0.031916247280021
MS.gene063386	-	delphinidin-3,5-O-diglucoside	C16312;00942	0.9098964972255	0.0320249082360911
MS.gene79851	-	delphinidin-3,5-O-diglucoside	C16312;00942	-0.909534	0.0322163193660345
MS.gene47657	-	delphinidin-3,5-O-diglucoside	C16312;00942	0.909493281062315	0.0322381077010339
MS.gene072517	-	delphinidin-3,5-O-diglucoside	C16312;00942	0.90932324542133	0.0323281494155101
MS.gene22368	-	delphinidin-3,5-O-diglucoside	C16312;00942	-0.909306	0.0323373357946372
MSTRG.6706	K01580;00250,00410,00430,00650,01100,01110	delphinidin-3,5-O-diglucoside	C16312;00942	0.909297846201317	0.0323416063822187
MS.gene75083	-	delphinidin-3,5-O-diglucoside	C16312;00942	-0.909215	0.0323855472250066
MS.gene08060	K01807;00030,00710,01100,01110,01200,01230	delphinidin-3,5-O-diglucoside	C16312;00942	-0.909202	0.0323924032474319
MS.gene059241	-	delphinidin-3,5-O-diglucoside	C16312;00942	0.909141868308229	0.032424285637411
MS.gene52395	-	delphinidin-3,5-O-diglucoside	C16312;00942	0.908963237449294	0.0325190556164246
MSTRG.63075	-	delphinidin-3,5-O-diglucoside	C16312;00942	0.908955240964525	0.0325233001062784
MS.gene01253	K07408;00380,01100	delphinidin-3,5-O-diglucoside	C16312;00942	0.908914232837597	0.0325450697822295
MSTRG.76939	K08243;00941,01110	delphinidin-3,5-O-diglucoside	C16312;00942	0.908692441162639	0.0326628915125226
MSTRG.64768	K12826;03040	delphinidin-3,5-O-diglucoside	C16312;00942	0.908657161402228	0.0326816456470899
MSTRG.83905	-	delphinidin-3,5-O-diglucoside	C16312;00942	0.90865187520281	0.0326844559999926
MS.gene006341	-	delphinidin-3,5-O-diglucoside	C16312;00942	-0.908567	0.0327296236196836
MS.gene49040	-	delphinidin-3,5-O-diglucoside	C16312;00942	-0.908567	0.0327296236196836
MSTRG.22921	-	delphinidin-3,5-O-diglucoside	C16312;00942	0.908560577276058	0.0327330058063839
MS.gene47875	-	delphinidin-3,5-O-diglucoside	C16312;00942	0.908554361518162	0.0327363120202879
MSTRG.16720	-	delphinidin-3,5-O-diglucoside	C16312;00942	0.908484011010371	0.0327737395037281
MS.gene94247	-	delphinidin-3,5-O-diglucoside	C16312;00942	0.90847846428062	0.032776691026524
MSTRG.75858	-	delphinidin-3,5-O-diglucoside	C16312;00942	-0.908417	0.0328095389997752
MS.gene57987	-	delphinidin-3,5-O-diglucoside	C16312;00942	-0.908338	0.0328513208598997
MS.gene58223	-	delphinidin-3,5-O-diglucoside	C16312;00942	-0.908338	0.0328513208598997
MS.gene057260	-	delphinidin-3,5-O-diglucoside	C16312;00942	0.907902673177628	0.0330835433345098
MS.gene86155	-	delphinidin-3,5-O-diglucoside	C16312;00942	0.907833232020025	0.0331206119687833
MS.gene63988	K14570;03008	delphinidin-3,5-O-diglucoside	C16312;00942	0.907810024481159	0.0331330034323679
MS.gene036314	-	delphinidin-3,5-O-diglucoside	C16312;00942	0.907657390052884	0.033214538234464
MS.gene09865	-	delphinidin-3,5-O-diglucoside	C16312;00942	0.907542307648985	0.033276055782421
MS.gene036083	-	delphinidin-3,5-O-diglucoside	C16312;00942	0.907450072216722	0.0333253867406129
MS.gene029407	K02876;03010	delphinidin-3,5-O-diglucoside	C16312;00942	0.907417521022091	0.033342801922403
MS.gene69238	-	delphinidin-3,5-O-diglucoside	C16312;00942	-0.907351	0.0333785191276666
MS.gene09261	-	delphinidin-3,5-O-diglucoside	C16312;00942	0.907188266718286	0.0334655375104351
MSTRG.93659	-	delphinidin-3,5-O-diglucoside	C16312;00942	-0.907159	0.0334811065582587
MS.gene07845	K15718;00591	delphinidin-3,5-O-diglucoside	C16312;00942	0.907099555215187	0.0335130696078695
MS.gene001451	K00028;00620,00710,01100,01200	delphinidin-3,5-O-diglucoside	C16312;00942	-0.906902	0.0336191797297728
MS.gene061558	-	delphinidin-3,5-O-diglucoside	C16312;00942	0.906865791646552	0.0336384247679876
MS.gene074608	K12858;03040	delphinidin-3,5-O-diglucoside	C16312;00942	-0.906789	0.0336795138246713
MS.gene06441	-	delphinidin-3,5-O-diglucoside	C16312;00942	0.906788237660933	0.0336800459960744
MS.gene87709	-	delphinidin-3,5-O-diglucoside	C16312;00942	0.906763923432046	0.0336930982088729
MS.gene91307	-	delphinidin-3,5-O-diglucoside	C16312;00942	-0.906628	0.0337660441784043
MS.gene057665	-	delphinidin-3,5-O-diglucoside	C16312;00942	-0.906551	0.0338075662027517
MS.gene41710	K12580;03018	delphinidin-3,5-O-diglucoside	C16312;00942	0.906476643579088	0.0338474364765531
MS.gene24125	K18468;04144	delphinidin-3,5-O-diglucoside	C16312;00942	0.906468633036983	0.0338517432959086
MS.gene072092	-	delphinidin-3,5-O-diglucoside	C16312;00942	0.906465449836659	0.0338534547729424
MS.gene99030	-	delphinidin-3,5-O-diglucoside	C16312;00942	0.906378599984363	0.0339001610814471
MS.gene68922	K15397;00062,01100,01110,04626	delphinidin-3,5-O-diglucoside	C16312;00942	0.906296155118551	0.0339445175301959
MS.gene005450	K02684;03030	delphinidin-3,5-O-diglucoside	C16312;00942	-0.906158	0.0340190762962399
MS.gene34705	-	delphinidin-3,5-O-diglucoside	C16312;00942	0.906118172549251	0.03404033781458
MS.gene58600	-	delphinidin-3,5-O-diglucoside	C16312;00942	0.90607674687356	0.0340626525088184
MS.gene20278	-	delphinidin-3,5-O-diglucoside	C16312;00942	-0.906021	0.0340929288388515
MS.gene023283	-	delphinidin-3,5-O-diglucoside	C16312;00942	0.905857071943536	0.0341810625743614
MS.gene02708	-	delphinidin-3,5-O-diglucoside	C16312;00942	0.905715082589031	0.0342576681729466
MS.gene60528	-	delphinidin-3,5-O-diglucoside	C16312;00942	0.905638203869943	0.0342991684010332
MS.gene43414	-	delphinidin-3,5-O-diglucoside	C16312;00942	0.905547790155295	0.034347995576954
MS.gene054314	-	delphinidin-3,5-O-diglucoside	C16312;00942	0.905533460365872	0.0343557363006619
MSTRG.76146	-	delphinidin-3,5-O-diglucoside	C16312;00942	0.905324023210459	0.0344689345640683
MS.gene071970	-	delphinidin-3,5-O-diglucoside	C16312;00942	-0.905292	0.0344859859936412
MS.gene043362	-	delphinidin-3,5-O-diglucoside	C16312;00942	-0.905224	0.0345232491161287
MS.gene40347	-	delphinidin-3,5-O-diglucoside	C16312;00942	-0.904994	0.034647659666807
MS.gene47437	K01674;00910,01100	delphinidin-3,5-O-diglucoside	C16312;00942	-0.90485	0.0347255014972042
MSTRG.10664	-	delphinidin-3,5-O-diglucoside	C16312;00942	0.904791861843451	0.0347570965704213
MS.gene074111	K00413;00190,01100	delphinidin-3,5-O-diglucoside	C16312;00942	-0.904722	0.0347952206900673
MS.gene72233	-	delphinidin-3,5-O-diglucoside	C16312;00942	0.904707625526645	0.0348027802968776
MS.gene83287	-	delphinidin-3,5-O-diglucoside	C16312;00942	0.904631007412503	0.0348443491191093
MS.gene28255	-	delphinidin-3,5-O-diglucoside	C16312;00942	0.90454921505297	0.0348887427134382
MS.gene86316	-	delphinidin-3,5-O-diglucoside	C16312;00942	0.904480861291167	0.0349258562405031
MS.gene035791	-	delphinidin-3,5-O-diglucoside	C16312;00942	-0.904433	0.0349517614107958
MS.gene012542	-	delphinidin-3,5-O-diglucoside	C16312;00942	0.904394182669755	0.034972937619659
MS.gene035604	-	delphinidin-3,5-O-diglucoside	C16312;00942	0.904394182669755	0.034972937619659
MS.gene71402	-	delphinidin-3,5-O-diglucoside	C16312;00942	0.904394182669755	0.034972937619659
MS.gene006046	K13412;04626	delphinidin-3,5-O-diglucoside	C16312;00942	0.904244663229965	0.0350542000036526
MSTRG.61875	-	delphinidin-3,5-O-diglucoside	C16312;00942	0.904239060033392	0.0350572464594328
MS.gene067880	-	delphinidin-3,5-O-diglucoside	C16312;00942	-0.904202	0.0350772250924147
MSTRG.92049	-	delphinidin-3,5-O-diglucoside	C16312;00942	-0.904093	0.0351366226378617
MSTRG.109668	-	delphinidin-3,5-O-diglucoside	C16312;00942	0.904020185043011	0.0351763149110312
MS.gene68139	-	delphinidin-3,5-O-diglucoside	C16312;00942	0.903837029299874	0.035276051156398
MS.gene066663	-	delphinidin-3,5-O-diglucoside	C16312;00942	0.903801208696441	0.0352955675798704
MS.gene31481	-	delphinidin-3,5-O-diglucoside	C16312;00942	0.903629369186331	0.0353892402269942
MS.gene002701	K14315;03013	delphinidin-3,5-O-diglucoside	C16312;00942	-0.903571	0.0354211078305021
MS.gene004111	K15397;00062,01100,01110,04626	delphinidin-3,5-O-diglucoside	C16312;00942	0.903545690309096	0.0354348837323278
MS.gene054641	-	delphinidin-3,5-O-diglucoside	C16312;00942	0.903395554456144	0.0355168239973765
MS.gene48410	-	delphinidin-3,5-O-diglucoside	C16312;00942	-0.903342	0.0355460743926724
MS.gene054089	-	delphinidin-3,5-O-diglucoside	C16312;00942	0.903300462499514	0.0355687540068704
MS.gene55838	K01194;00500,01100,01110	delphinidin-3,5-O-diglucoside	C16312;00942	0.903274314553817	0.0355830377303094
MS.gene071959	-	delphinidin-3,5-O-diglucoside	C16312;00942	0.902829940290219	0.0358260640980117
MS.gene025545	-	delphinidin-3,5-O-diglucoside	C16312;00942	-0.902725	0.0358836445742377
MS.gene023194	K17686;04016	delphinidin-3,5-O-diglucoside	C16312;00942	0.902690094289781	0.0359026545448828
MS.gene60214	-	delphinidin-3,5-O-diglucoside	C16312;00942	0.902662765578373	0.0359176279562989
MS.gene60737	K02945;03010	delphinidin-3,5-O-diglucoside	C16312;00942	0.902560987720737	0.0359734096271139
MS.gene41083	-	delphinidin-3,5-O-diglucoside	C16312;00942	0.902327964573181	0.0361012273517757
MS.gene63175	-	delphinidin-3,5-O-diglucoside	C16312;00942	0.902187208705964	0.0361785048060029
MS.gene25704	-	delphinidin-3,5-O-diglucoside	C16312;00942	0.902060257295833	0.0362482486242851
MS.gene045193	K03217;03060	delphinidin-3,5-O-diglucoside	C16312;00942	0.902049524202272	0.0362541470747178
MS.gene75548	K03217;03060	delphinidin-3,5-O-diglucoside	C16312;00942	0.902049524202272	0.0362541470747178
MSTRG.50142	K13917;03015	delphinidin-3,5-O-diglucoside	C16312;00942	-0.901994	0.036284589567558
MS.gene07347	-	delphinidin-3,5-O-diglucoside	C16312;00942	-0.901961	0.0363026974035752
MS.gene21437	-	delphinidin-3,5-O-diglucoside	C16312;00942	-0.901961	0.0363026974035752
MS.gene63793	-	delphinidin-3,5-O-diglucoside	C16312;00942	0.901912322127253	0.0363295744804471
MS.gene058176	-	delphinidin-3,5-O-diglucoside	C16312;00942	-0.90173	0.0364297802515645
MSTRG.6383	-	delphinidin-3,5-O-diglucoside	C16312;00942	0.901694843058782	0.0364492370186165
MS.gene049544	-	delphinidin-3,5-O-diglucoside	C16312;00942	-0.901674	0.0364604837390359
MS.gene044019	-	delphinidin-3,5-O-diglucoside	C16312;00942	-0.90167	0.0364626909695931
MS.gene56607	-	delphinidin-3,5-O-diglucoside	C16312;00942	0.90138191982913	0.0366216356862967
MS.gene045530	-	delphinidin-3,5-O-diglucoside	C16312;00942	0.901370054212062	0.036628177915938
MS.gene65382	K00872;00260,01100,01110,01230	delphinidin-3,5-O-diglucoside	C16312;00942	0.901229001284975	0.036705977468057
MS.gene005137	K03116;03060	delphinidin-3,5-O-diglucoside	C16312;00942	0.900833182048016	0.0369245778596827
MS.gene041659	-	delphinidin-3,5-O-diglucoside	C16312;00942	-0.900807	0.0369388969455219
MSTRG.87110	-	delphinidin-3,5-O-diglucoside	C16312;00942	0.900733809504617	0.0369795236982592
MS.gene041838	K07953;04141	delphinidin-3,5-O-diglucoside	C16312;00942	-0.900694	0.0370014131681898
MS.gene007370	-	delphinidin-3,5-O-diglucoside	C16312;00942	0.900691989848974	0.0370026547427993
MS.gene49074	-	delphinidin-3,5-O-diglucoside	C16312;00942	-0.900677	0.0370109276187649
MS.gene86309	K12813;03040	delphinidin-3,5-O-diglucoside	C16312;00942	0.900577360765474	0.0370660813796986
MS.gene44459	K03937;00190,01100	delphinidin-3,5-O-diglucoside	C16312;00942	-0.900561	0.0370750012195077
MSTRG.95678	-	delphinidin-3,5-O-diglucoside	C16312;00942	-0.900485	0.0371174697115561
MSTRG.31320	-	delphinidin-3,5-O-diglucoside	C16312;00942	0.900315501589936	0.0372111034541103
MS.gene24110	-	delphinidin-3,5-O-diglucoside	C16312;00942	0.900190004652484	0.0372806698305333
MS.gene55244	-	delphinidin-3,5-O-diglucoside	C16312;00942	-0.900133	0.037312021021528
MS.gene67130	-	delphinidin-3,5-O-diglucoside	C16312;00942	0.900107465454288	0.0373264461577517
MS.gene024034	-	delphinidin-3,5-O-diglucoside	C16312;00942	-0.899972	0.0374017479211475
MS.gene058726	-	delphinidin-3,5-O-diglucoside	C16312;00942	-0.899972	0.0374017479211475
MS.gene058728	-	delphinidin-3,5-O-diglucoside	C16312;00942	-0.899972	0.0374017479211475
MS.gene52575	-	delphinidin-3,5-O-diglucoside	C16312;00942	-0.899972	0.0374017479211475
MSTRG.36357	-	delphinidin-3,5-O-diglucoside	C16312;00942	0.899920360075826	0.0374302813449188
MS.gene63889	-	delphinidin-3,5-O-diglucoside	C16312;00942	0.899758901958644	0.0375199573842261
MSTRG.86830	-	delphinidin-3,5-O-diglucoside	C16312;00942	-0.899747	0.0375264567644757
MS.gene027862	-	delphinidin-3,5-O-diglucoside	C16312;00942	0.899732247689278	0.0375347681119142
MS.gene47725	-	delphinidin-3,5-O-diglucoside	C16312;00942	-0.899544	0.0376395564907822
MS.gene04400	-	delphinidin-3,5-O-diglucoside	C16312;00942	0.89948564153335	0.0376718858418887
MS.gene37112	K03350;04120	delphinidin-3,5-O-diglucoside	C16312;00942	0.899480594241659	0.0376746938977701
MS.gene019144	K17839;00330,00410,01100	delphinidin-3,5-O-diglucoside	C16312;00942	0.89921793513075	0.0378209161425469
MS.gene45786	K00430;00940,01100,01110	delphinidin-3,5-O-diglucoside	C16312;00942	0.899182191629533	0.0378408285007728
MS.gene20738	K01054;00561,01100	delphinidin-3,5-O-diglucoside	C16312;00942	0.899122624256649	0.0378740203339719
MSTRG.1794	-	delphinidin-3,5-O-diglucoside	C16312;00942	0.899120504786904	0.0378752015052881
MSTRG.2972	-	delphinidin-3,5-O-diglucoside	C16312;00942	0.899070557549261	0.0379030402852256
MS.gene89315	K00002;00010,00040,00561,01100,01110	delphinidin-3,5-O-diglucoside	C16312;00942	0.89904518106711	0.0379171867156813
MS.gene22848	-	delphinidin-3,5-O-diglucoside	C16312;00942	0.898995925949314	0.0379446493886341
MS.gene059664	-	delphinidin-3,5-O-diglucoside	C16312;00942	0.898983720857195	0.0379514554375183
MS.gene67591	-	delphinidin-3,5-O-diglucoside	C16312;00942	-0.89883	0.0380374177145681
MS.gene72660	-	delphinidin-3,5-O-diglucoside	C16312;00942	0.898796650076069	0.0380558223036496
MSTRG.49317	-	delphinidin-3,5-O-diglucoside	C16312;00942	0.898602515570968	0.0381642266206598
MS.gene065229	K14962;03015	delphinidin-3,5-O-diglucoside	C16312;00942	-0.898586	0.0381734483589064
MS.gene037392	-	delphinidin-3,5-O-diglucoside	C16312;00942	0.898571114262231	0.0381817702849692
MS.gene015405	-	delphinidin-3,5-O-diglucoside	C16312;00942	0.898473125111481	0.0382365325789002
MS.gene028845	-	delphinidin-3,5-O-diglucoside	C16312;00942	-0.898387	0.0382847374675892
MS.gene011726	K03097;03008,04712	delphinidin-3,5-O-diglucoside	C16312;00942	0.898298733068283	0.0383340553309115
MS.gene064341	-	delphinidin-3,5-O-diglucoside	C16312;00942	0.898285103228701	0.0383416806863872
MS.gene062731	K02996;03010	delphinidin-3,5-O-diglucoside	C16312;00942	-0.897859	0.0385805505648114
MS.gene051671	-	delphinidin-3,5-O-diglucoside	C16312;00942	0.897817581001823	0.0386035333585859
MS.gene051786	-	delphinidin-3,5-O-diglucoside	C16312;00942	-0.897786	0.0386210294255417
MS.gene74416	-	delphinidin-3,5-O-diglucoside	C16312;00942	0.897567933104252	0.0387435901401486
MS.gene31305	-	delphinidin-3,5-O-diglucoside	C16312;00942	-0.89745	0.0388098743990219
MS.gene063231	-	delphinidin-3,5-O-diglucoside	C16312;00942	0.897440864394363	0.0388149399369963
MS.gene042126	-	delphinidin-3,5-O-diglucoside	C16312;00942	-0.897345	0.0388685969807892
MS.gene036296	-	delphinidin-3,5-O-diglucoside	C16312;00942	-0.897343	0.0388700190436073
MS.gene016228	K18442;04144	delphinidin-3,5-O-diglucoside	C16312;00942	-0.89733	0.0388770703337954
MS.gene33828	K02991;03010	delphinidin-3,5-O-diglucoside	C16312;00942	-0.897307	0.0388902792548857
MS.gene08112	-	delphinidin-3,5-O-diglucoside	C16312;00942	0.897287708891515	0.0389009931967728
MS.gene012545	K13431;03060	delphinidin-3,5-O-diglucoside	C16312;00942	0.897256392004417	0.0389185966479101
MS.gene63187	K01176;00500,01100,01110	delphinidin-3,5-O-diglucoside	C16312;00942	0.897154019481782	0.038976158695402
MS.gene61291	-	delphinidin-3,5-O-diglucoside	C16312;00942	-0.897127	0.0389916162836866
MS.gene29086	-	delphinidin-3,5-O-diglucoside	C16312;00942	-0.897059	0.0390297935615589
MS.gene20746	-	delphinidin-3,5-O-diglucoside	C16312;00942	-0.89703	0.0390459663183745
MS.gene039108	-	delphinidin-3,5-O-diglucoside	C16312;00942	-0.896894	0.039122255304708
MS.gene040578	-	delphinidin-3,5-O-diglucoside	C16312;00942	-0.896894	0.039122255304708
MS.gene014659	-	delphinidin-3,5-O-diglucoside	C16312;00942	0.896836726864381	0.0391547381698602
MS.gene052032	-	delphinidin-3,5-O-diglucoside	C16312;00942	-0.896788	0.0391820992157294
MS.gene47853	-	delphinidin-3,5-O-diglucoside	C16312;00942	-0.896738	0.0392103765192939
MS.gene26988	K13082;00941,01100,01110	delphinidin-3,5-O-diglucoside	C16312;00942	0.89662654750856	0.0392731749915842
MSTRG.73421	-	delphinidin-3,5-O-diglucoside	C16312;00942	-0.896548	0.0393177061435264
MS.gene33763	-	delphinidin-3,5-O-diglucoside	C16312;00942	0.89644920021991	0.0393731994287936
MS.gene65249	K03018;03020	delphinidin-3,5-O-diglucoside	C16312;00942	0.896165883219216	0.0395331591682341
MS.gene45937	-	delphinidin-3,5-O-diglucoside	C16312;00942	0.896136769396438	0.0395496084267681
MS.gene032287	K10581;04120	delphinidin-3,5-O-diglucoside	C16312;00942	0.895952391673061	0.0396538321037206
MS.gene013323	-	delphinidin-3,5-O-diglucoside	C16312;00942	0.895908448458046	0.0396786848876436
MSTRG.76511	-	delphinidin-3,5-O-diglucoside	C16312;00942	-0.895725	0.0397827421253686
MS.gene95171	-	delphinidin-3,5-O-diglucoside	C16312;00942	0.895719362928868	0.0397856817707147
MS.gene036359	-	delphinidin-3,5-O-diglucoside	C16312;00942	0.895467781081362	0.0399281853011926
MS.gene019966	-	delphinidin-3,5-O-diglucoside	C16312;00942	0.895453064551086	0.0399365262081526
MS.gene026820	-	delphinidin-3,5-O-diglucoside	C16312;00942	-0.895342	0.0399995743367263
MS.gene59588	K16240;04712	delphinidin-3,5-O-diglucoside	C16312;00942	0.895185797508444	0.0400881019626553
MS.gene036650	-	delphinidin-3,5-O-diglucoside	C16312;00942	-0.895153	0.0401065247280716
MS.gene036652	-	delphinidin-3,5-O-diglucoside	C16312;00942	-0.895153	0.0401065247280716
MS.gene57700	-	delphinidin-3,5-O-diglucoside	C16312;00942	-0.895153	0.0401065247280716
MS.gene045373	-	delphinidin-3,5-O-diglucoside	C16312;00942	0.895140974224663	0.0401135405862652
MS.gene24119	-	delphinidin-3,5-O-diglucoside	C16312;00942	-0.895126	0.0401220818039517
MS.gene82742	-	delphinidin-3,5-O-diglucoside	C16312;00942	-0.895011	0.0401871121499878
MS.gene005813	K00873;00010,00230,00620,01100,01110,01200,01230	delphinidin-3,5-O-diglucoside	C16312;00942	0.894937631700516	0.0402290083550466
MS.gene20006	K00873;00010,00230,00620,01100,01110,01200,01230	delphinidin-3,5-O-diglucoside	C16312;00942	0.894937631700516	0.0402290083550466
MS.gene016056	-	delphinidin-3,5-O-diglucoside	C16312;00942	0.894903517718973	0.0402483902786913
MS.gene70516	-	delphinidin-3,5-O-diglucoside	C16312;00942	-0.894762	0.0403288039116301
MS.gene68017	-	delphinidin-3,5-O-diglucoside	C16312;00942	0.894750510555329	0.0403353581336085
MS.gene062504	-	delphinidin-3,5-O-diglucoside	C16312;00942	0.894676088271797	0.0403776806632214
MSTRG.42609	-	delphinidin-3,5-O-diglucoside	C16312;00942	-0.894637	0.0403996788958885
MS.gene69257	-	delphinidin-3,5-O-diglucoside	C16312;00942	0.894622211824179	0.0404083279824008
MS.gene020600	K12185;04144	delphinidin-3,5-O-diglucoside	C16312;00942	0.894578780943339	0.040433038785575
MS.gene052464	-	delphinidin-3,5-O-diglucoside	C16312;00942	0.894491925836617	0.0404824710244997
MS.gene29370	-	delphinidin-3,5-O-diglucoside	C16312;00942	-0.894396	0.0405373215916791
MS.gene045496	-	delphinidin-3,5-O-diglucoside	C16312;00942	0.894379209784832	0.0405466502701677
MSTRG.2248	-	delphinidin-3,5-O-diglucoside	C16312;00942	0.894346209990872	0.0405654461015547
MS.gene43351	-	delphinidin-3,5-O-diglucoside	C16312;00942	-0.894335	0.0405717752028184
MS.gene049045	-	delphinidin-3,5-O-diglucoside	C16312;00942	-0.894334	0.0405725657560716
MSTRG.70763	-	delphinidin-3,5-O-diglucoside	C16312;00942	0.894279462908579	0.0406034719904645
MS.gene96757	-	delphinidin-3,5-O-diglucoside	C16312;00942	0.894249871867616	0.0406203336671891
MS.gene38754	-	delphinidin-3,5-O-diglucoside	C16312;00942	0.894245818008999	0.0406226438254386
MS.gene36977	-	delphinidin-3,5-O-diglucoside	C16312;00942	0.894233412728002	0.0406297134392918
MS.gene07132	-	delphinidin-3,5-O-diglucoside	C16312;00942	0.894222957610971	0.0406356719831767
MS.gene057023	-	delphinidin-3,5-O-diglucoside	C16312;00942	0.894178461584371	0.0406610341131481
MS.gene57075	-	delphinidin-3,5-O-diglucoside	C16312;00942	0.893930720341146	0.0408023352710884
MS.gene002523	-	delphinidin-3,5-O-diglucoside	C16312;00942	-0.893848	0.0408496228339055
MS.gene035754	-	delphinidin-3,5-O-diglucoside	C16312;00942	0.893844783206061	0.0408513866095492
MS.gene031442	-	delphinidin-3,5-O-diglucoside	C16312;00942	0.893778209759311	0.0408893983962624
MS.gene37303	-	delphinidin-3,5-O-diglucoside	C16312;00942	0.893734215428224	0.0409145242393916
MS.gene026291	-	delphinidin-3,5-O-diglucoside	C16312;00942	0.893691849052742	0.040938724972456
MS.gene004157	-	delphinidin-3,5-O-diglucoside	C16312;00942	0.893672559995788	0.0409497448722218
MS.gene33408	-	delphinidin-3,5-O-diglucoside	C16312;00942	0.893439889783337	0.0410827444057656
MS.gene20621	-	delphinidin-3,5-O-diglucoside	C16312;00942	0.893413878264273	0.0410976216994218
MS.gene31306	-	delphinidin-3,5-O-diglucoside	C16312;00942	-0.893244	0.0411949733909951
MSTRG.21684	-	delphinidin-3,5-O-diglucoside	C16312;00942	0.893217612893964	0.0412099309336754
MS.gene79733	K01593;00350,00360,00380,00901,00950,00965,01100,01110	delphinidin-3,5-O-diglucoside	C16312;00942	0.893201521134533	0.0412191434690553
MS.gene062925	K01623;00010,00030,00051,00710,01100,01110,01200,01230	delphinidin-3,5-O-diglucoside	C16312;00942	-0.893112	0.0412704326650083
MS.gene50709	K01623;00010,00030,00051,00710,01100,01110,01200,01230	delphinidin-3,5-O-diglucoside	C16312;00942	-0.893112	0.0412704326650083
MS.gene77476	K08775;03440	delphinidin-3,5-O-diglucoside	C16312;00942	0.893085130775057	0.0412857964681851
MS.gene060803	-	delphinidin-3,5-O-diglucoside	C16312;00942	0.893060989377471	0.0412996257549917
MS.gene59949	-	delphinidin-3,5-O-diglucoside	C16312;00942	0.893060989377471	0.0412996257549917
MS.gene069262	K03248;03013	delphinidin-3,5-O-diglucoside	C16312;00942	0.893059579021986	0.04130043371608
MS.gene24477	K14014;04141	delphinidin-3,5-O-diglucoside	C16312;00942	-0.893012	0.0413275893191854
MSTRG.30094	-	delphinidin-3,5-O-diglucoside	C16312;00942	0.892939816084314	0.0413690615556776
MS.gene83496	-	delphinidin-3,5-O-diglucoside	C16312;00942	0.892855503842845	0.0414173967866049
MS.gene67200	-	delphinidin-3,5-O-diglucoside	C16312;00942	-0.892829	0.041432854257203
MS.gene057329	-	delphinidin-3,5-O-diglucoside	C16312;00942	0.89273377618282	0.0414872134973606
MS.gene002171	K15920;00520,01100	delphinidin-3,5-O-diglucoside	C16312;00942	0.892693647856688	0.0415102372301493
MS.gene29661	K03348;04120	delphinidin-3,5-O-diglucoside	C16312;00942	-0.892693	0.0415103706535877
MS.gene034337	K08341;04136	delphinidin-3,5-O-diglucoside	C16312;00942	-0.89259	0.0415699471081686
MS.gene063431	K00799;00480,01100	delphinidin-3,5-O-diglucoside	C16312;00942	-0.892566	0.0415833894854662
MSTRG.64397	-	delphinidin-3,5-O-diglucoside	C16312;00942	0.892522050581892	0.041608737422973
MS.gene26745	-	delphinidin-3,5-O-diglucoside	C16312;00942	-0.892415	0.0416701780083511
MS.gene013989	-	delphinidin-3,5-O-diglucoside	C16312;00942	0.89239300428622	0.0416828614034806
MS.gene97629	-	delphinidin-3,5-O-diglucoside	C16312;00942	-0.89233	0.0417188921481232
MS.gene86413	-	delphinidin-3,5-O-diglucoside	C16312;00942	0.892269262921965	0.0417539776209639
MSTRG.91050	-	delphinidin-3,5-O-diglucoside	C16312;00942	0.892236471980198	0.0417728295785807
MSTRG.32934	-	delphinidin-3,5-O-diglucoside	C16312;00942	0.892202881715272	0.0417921438826864
MS.gene96899	K01728;00040,01100	delphinidin-3,5-O-diglucoside	C16312;00942	0.89216330988586	0.0418149012099058
MS.gene064034	-	delphinidin-3,5-O-diglucoside	C16312;00942	-0.892028	0.0418924862979502
MS.gene001744	K15095;00902,01110	delphinidin-3,5-O-diglucoside	C16312;00942	0.891939081502336	0.0419439268560888
MS.gene93812	-	delphinidin-3,5-O-diglucoside	C16312;00942	-0.891873	0.0419819728809976
MS.gene018884	-	delphinidin-3,5-O-diglucoside	C16312;00942	0.891869159747344	0.0419841871154024
MS.gene005485	K07937;04144	delphinidin-3,5-O-diglucoside	C16312;00942	-0.891857	0.041991339020417
MSTRG.60008	-	delphinidin-3,5-O-diglucoside	C16312;00942	0.891807354135601	0.0420197843996805
MS.gene91972	-	delphinidin-3,5-O-diglucoside	C16312;00942	0.891622764249542	0.0421261570299039
MS.gene34048	-	delphinidin-3,5-O-diglucoside	C16312;00942	0.891587228484704	0.0421466448448929
MS.gene74226	-	delphinidin-3,5-O-diglucoside	C16312;00942	0.891496878241909	0.0421987496923301
MSTRG.105082	-	delphinidin-3,5-O-diglucoside	C16312;00942	0.891331035302543	0.0422944442836602
MS.gene005495	K12820;03040	delphinidin-3,5-O-diglucoside	C16312;00942	-0.891296	0.042314810436206
MS.gene013798	-	delphinidin-3,5-O-diglucoside	C16312;00942	0.891183396057304	0.0423796929216463
MSTRG.109799	-	delphinidin-3,5-O-diglucoside	C16312;00942	0.891057306869955	0.0424525414691298
MS.gene013925	K01209;00520,01100	delphinidin-3,5-O-diglucoside	C16312;00942	0.890923966066382	0.0425296229004207
MS.gene008085	K13463;04075	delphinidin-3,5-O-diglucoside	C16312;00942	0.89071099363159	0.0426528297511659
MS.gene031561	-	delphinidin-3,5-O-diglucoside	C16312;00942	-0.890624	0.0427034399062431
MS.gene98047	-	delphinidin-3,5-O-diglucoside	C16312;00942	-0.890585	0.0427258087304475
MSTRG.82947	-	delphinidin-3,5-O-diglucoside	C16312;00942	-0.890322	0.0428783049444747
MS.gene55873	K01489;00240,01100	delphinidin-3,5-O-diglucoside	C16312;00942	-0.890306	0.0428872988928649
MS.gene026877	K03504;03030,03410,03420,03430,03440	delphinidin-3,5-O-diglucoside	C16312;00942	0.89022524723446	0.0429342624505453
MS.gene73643	K14545;03008	delphinidin-3,5-O-diglucoside	C16312;00942	0.890208555486862	0.0429439437909561
MS.gene76038	-	delphinidin-3,5-O-diglucoside	C16312;00942	-0.890178	0.0429618143629738
MSTRG.108481	-	delphinidin-3,5-O-diglucoside	C16312;00942	0.890171574316706	0.0429653956197642
MS.gene062758	-	delphinidin-3,5-O-diglucoside	C16312;00942	-0.890117	0.0429971276762009
MS.gene43531	-	delphinidin-3,5-O-diglucoside	C16312;00942	0.890047667369518	0.0430372956547097
MS.gene001954	K06689;04120,04141	delphinidin-3,5-O-diglucoside	C16312;00942	-0.890034	0.0430454192648198
MS.gene93021	K06689;04120,04141	delphinidin-3,5-O-diglucoside	C16312;00942	-0.890034	0.0430454192648198
MS.gene073811	-	delphinidin-3,5-O-diglucoside	C16312;00942	-0.889987	0.0430724548670771
MS.gene012819	-	delphinidin-3,5-O-diglucoside	C16312;00942	-0.889889	0.0431293615400748
MS.gene014055	-	delphinidin-3,5-O-diglucoside	C16312;00942	-0.889792	0.0431858524153726
MS.gene050783	K00036;00030,00480,01100,01110,01200	delphinidin-3,5-O-diglucoside	C16312;00942	0.889788152708901	0.0431880090282735
MSTRG.81124	K01191;00511	delphinidin-3,5-O-diglucoside	C16312;00942	0.88971102567235	0.0432328328620521
MS.gene53244	-	delphinidin-3,5-O-diglucoside	C16312;00942	0.889621502550168	0.0432848794246689
MS.gene33880	-	delphinidin-3,5-O-diglucoside	C16312;00942	0.88947169483336	0.0433720184393261
MS.gene037030	-	delphinidin-3,5-O-diglucoside	C16312;00942	0.889449518367583	0.0433849226044706
MS.gene018860	-	delphinidin-3,5-O-diglucoside	C16312;00942	0.88920213652302	0.0435289531114387
MS.gene34691	K03869;04120	delphinidin-3,5-O-diglucoside	C16312;00942	0.889199402058041	0.0435305460165786
MS.gene26978	-	delphinidin-3,5-O-diglucoside	C16312;00942	0.889106578625015	0.0435846293308174
MS.gene046270	-	delphinidin-3,5-O-diglucoside	C16312;00942	-0.889092	0.0435933140106191
MS.gene046271	-	delphinidin-3,5-O-diglucoside	C16312;00942	-0.889092	0.0435933140106191
MS.gene053295	-	delphinidin-3,5-O-diglucoside	C16312;00942	0.888878501008006	0.0437176086081515
MS.gene26961	-	delphinidin-3,5-O-diglucoside	C16312;00942	0.888878501008006	0.0437176086081515
MS.gene08423	-	delphinidin-3,5-O-diglucoside	C16312;00942	0.888791968686625	0.0437680943898836
MS.gene49700	-	delphinidin-3,5-O-diglucoside	C16312;00942	0.88877104444475	0.043780305052027
MS.gene005852	-	delphinidin-3,5-O-diglucoside	C16312;00942	0.888642575924388	0.0438552985139164
MS.gene019516	-	delphinidin-3,5-O-diglucoside	C16312;00942	0.888597771612331	0.0438814625965083
MS.gene60640	-	delphinidin-3,5-O-diglucoside	C16312;00942	0.888465014915173	0.0439590167284592
MS.gene003957	-	delphinidin-3,5-O-diglucoside	C16312;00942	-0.888447	0.0439697646719645
MSTRG.14861	-	delphinidin-3,5-O-diglucoside	C16312;00942	0.888422288605498	0.043983985930401
MS.gene027492	K00161;00010,00020,00620,01100,01110,01200	delphinidin-3,5-O-diglucoside	C16312;00942	0.888399946087869	0.0439970446611194
MS.gene45735	-	delphinidin-3,5-O-diglucoside	C16312;00942	-0.888395	0.0439999889244022
MS.gene91866	-	delphinidin-3,5-O-diglucoside	C16312;00942	0.888389451798825	0.0440031787764674
MS.gene005110	K11808;00230,01100,01110	delphinidin-3,5-O-diglucoside	C16312;00942	-0.888338	0.0440331416625164
MS.gene89703	K13447;04016,04626	delphinidin-3,5-O-diglucoside	C16312;00942	0.888310180204194	0.0440495233251632
MS.gene43995	-	delphinidin-3,5-O-diglucoside	C16312;00942	-0.888164	0.0441347716586173
MS.gene056813	-	delphinidin-3,5-O-diglucoside	C16312;00942	0.888094457238928	0.044175719776456
MS.gene006846	K14018;04141	delphinidin-3,5-O-diglucoside	C16312;00942	0.888039115210884	0.0442081129390051
MS.gene88610	K14677;00220,01100,01110,01210,01230	delphinidin-3,5-O-diglucoside	C16312;00942	-0.887819	0.044336990612029
MS.gene067478	-	delphinidin-3,5-O-diglucoside	C16312;00942	0.887783999457252	0.044357536337573
MS.gene063524	-	delphinidin-3,5-O-diglucoside	C16312;00942	-0.887766	0.0443679404530518
MS.gene066820	K01427;00220,00230,01100	delphinidin-3,5-O-diglucoside	C16312;00942	0.887700494147095	0.0444064808188049
MS.gene064353	K12160;03013	delphinidin-3,5-O-diglucoside	C16312;00942	-0.887581	0.0444767313399231
MS.gene050269	-	delphinidin-3,5-O-diglucoside	C16312;00942	-0.887467	0.0445435591107724
MS.gene038660	-	delphinidin-3,5-O-diglucoside	C16312;00942	0.887459996971634	0.0445475376435609
MS.gene021806	K01110;00562,01100,04070	delphinidin-3,5-O-diglucoside	C16312;00942	-0.88744	0.0445594782351238
MS.gene071192	-	delphinidin-3,5-O-diglucoside	C16312;00942	0.887293606233226	0.0446452124347198
MS.gene33343	-	delphinidin-3,5-O-diglucoside	C16312;00942	-0.887106	0.0447556298734806
MS.gene029181	K02147;00190,01100,04145	delphinidin-3,5-O-diglucoside	C16312;00942	0.887088227731166	0.044765867355018
MS.gene072631	-	delphinidin-3,5-O-diglucoside	C16312;00942	-0.886965	0.0448380821564566
MS.gene031278	-	delphinidin-3,5-O-diglucoside	C16312;00942	0.886912508568037	0.0448691800616006
MS.gene30583	-	delphinidin-3,5-O-diglucoside	C16312;00942	0.886875460521144	0.0448909718080579
MS.gene011049	-	delphinidin-3,5-O-diglucoside	C16312;00942	-0.886784	0.0449445860411002
MS.gene78982	K01427;00220,00230,01100	delphinidin-3,5-O-diglucoside	C16312;00942	-0.886704	0.044991908027497
MS.gene92766	-	delphinidin-3,5-O-diglucoside	C16312;00942	-0.886659	0.0450181461700931
MS.gene000648	-	delphinidin-3,5-O-diglucoside	C16312;00942	-0.886659	0.045018562517299
MS.gene000649	-	delphinidin-3,5-O-diglucoside	C16312;00942	-0.886659	0.045018562517299
MSTRG.19519	-	delphinidin-3,5-O-diglucoside	C16312;00942	0.886424375832496	0.0451565697488389
MS.gene43218	-	delphinidin-3,5-O-diglucoside	C16312;00942	0.886408919657608	0.0451656791178031
MS.gene012002	-	delphinidin-3,5-O-diglucoside	C16312;00942	0.886384639915713	0.0451799899875305
MS.gene63982	-	delphinidin-3,5-O-diglucoside	C16312;00942	0.886170852828995	0.0453060615453106
MS.gene39141	K00286;00330,01100,01110,01230	delphinidin-3,5-O-diglucoside	C16312;00942	0.886106947173515	0.0453437687149188
MS.gene025719	K14567;03008	delphinidin-3,5-O-diglucoside	C16312;00942	0.886096261556231	0.0453500746730024
MS.gene28606	K14567;03008	delphinidin-3,5-O-diglucoside	C16312;00942	0.886096261556231	0.0453500746730024
MS.gene013116	-	delphinidin-3,5-O-diglucoside	C16312;00942	0.885726538684172	0.0455684321920876
MS.gene01558	-	delphinidin-3,5-O-diglucoside	C16312;00942	0.885712464116516	0.045576751166549
MS.gene052962	-	delphinidin-3,5-O-diglucoside	C16312;00942	-0.88567	0.0456016383550063
MS.gene40056	-	delphinidin-3,5-O-diglucoside	C16312;00942	0.885667819387323	0.0456031422560311
MS.gene004270	-	delphinidin-3,5-O-diglucoside	C16312;00942	-0.885666	0.0456039469328637
MS.gene022257	-	delphinidin-3,5-O-diglucoside	C16312;00942	0.885651570077264	0.0456127490035538
MSTRG.41384	-	delphinidin-3,5-O-diglucoside	C16312;00942	-0.885581	0.0456545935441731
MS.gene48829	-	delphinidin-3,5-O-diglucoside	C16312;00942	-0.885569	0.0456616960114045
MS.gene42370	-	delphinidin-3,5-O-diglucoside	C16312;00942	-0.885453	0.0457301037774963
MS.gene023299	-	delphinidin-3,5-O-diglucoside	C16312;00942	0.885291848905702	0.0458255837189279
MS.gene05686	-	delphinidin-3,5-O-diglucoside	C16312;00942	0.88521780999995	0.0458694289483556
MS.gene57812	-	delphinidin-3,5-O-diglucoside	C16312;00942	0.885128761907225	0.0459221800877373
MS.gene24248	K13082;00941,01100,01110	delphinidin-3,5-O-diglucoside	C16312;00942	0.885065648125318	0.0459595796477601
MS.gene26989	K13082;00941,01100,01110	delphinidin-3,5-O-diglucoside	C16312;00942	0.885065648125318	0.0459595796477601
MS.gene27251	K13082;00941,01100,01110	delphinidin-3,5-O-diglucoside	C16312;00942	0.885065648125318	0.0459595796477601
MSTRG.111773	-	delphinidin-3,5-O-diglucoside	C16312;00942	0.884973564545884	0.0460141632432126
MS.gene89613	K10956;03060,04141,04145	delphinidin-3,5-O-diglucoside	C16312;00942	0.884863449486773	0.0460794621428927
MS.gene60979	K12493;04144	delphinidin-3,5-O-diglucoside	C16312;00942	-0.884682	0.0461872268016459
MSTRG.106121	-	delphinidin-3,5-O-diglucoside	C16312;00942	0.884553388887941	0.0462634874476266
MS.gene62220	-	delphinidin-3,5-O-diglucoside	C16312;00942	0.88452519515367	0.0462802323425623
MS.gene83040	-	delphinidin-3,5-O-diglucoside	C16312;00942	0.884521084385906	0.0462826739805974
MS.gene60265	K00417;00190,01100	delphinidin-3,5-O-diglucoside	C16312;00942	-0.884471	0.0463123127612621
MS.gene26196	K07889;04144,04145	delphinidin-3,5-O-diglucoside	C16312;00942	0.884432232305224	0.0463354586700273
MS.gene016268	K13448;04626	delphinidin-3,5-O-diglucoside	C16312;00942	-0.88441	0.0463484495306097
MS.gene58860	K13448;04626	delphinidin-3,5-O-diglucoside	C16312;00942	-0.884342	0.0463892131261908
MS.gene054897	-	delphinidin-3,5-O-diglucoside	C16312;00942	0.884306344309747	0.046410278038641
MSTRG.22584	-	delphinidin-3,5-O-diglucoside	C16312;00942	0.88412726926467	0.046516774057707
MS.gene59794	-	delphinidin-3,5-O-diglucoside	C16312;00942	0.884095546806975	0.0465356474765448
MS.gene024348	-	delphinidin-3,5-O-diglucoside	C16312;00942	0.884062718857837	0.0465551811647163
MS.gene008990	K13422;04016,04075	delphinidin-3,5-O-diglucoside	C16312;00942	0.884043551776706	0.0465665873961124
MS.gene88307	-	delphinidin-3,5-O-diglucoside	C16312;00942	0.883826644152691	0.0466957296438683
MSTRG.85938	-	delphinidin-3,5-O-diglucoside	C16312;00942	0.883788045862972	0.0467187221208476
MS.gene78076	-	delphinidin-3,5-O-diglucoside	C16312;00942	-0.883664	0.046792513995598
MS.gene64097	K08505;04130	delphinidin-3,5-O-diglucoside	C16312;00942	-0.883594	0.0468343399146863
MS.gene028284	-	delphinidin-3,5-O-diglucoside	C16312;00942	-0.883503	0.046888796253438
MS.gene42996	K12617;03018	delphinidin-3,5-O-diglucoside	C16312;00942	0.883329954880183	0.0469918741050364
MS.gene041216	-	delphinidin-3,5-O-diglucoside	C16312;00942	0.883294427262199	0.047013079682812
MS.gene75689	K11717;00450,01100	delphinidin-3,5-O-diglucoside	C16312;00942	-0.883288	0.0470171782545141
MSTRG.45255	-	delphinidin-3,5-O-diglucoside	C16312;00942	0.883244200650065	0.0470430639015176
MS.gene004235	-	delphinidin-3,5-O-diglucoside	C16312;00942	-0.883208	0.0470649264125042
MS.gene015113	K14491;04075	delphinidin-3,5-O-diglucoside	C16312;00942	0.883146381893837	0.0471014769815696
MS.gene02409	-	delphinidin-3,5-O-diglucoside	C16312;00942	0.883034615111466	0.0471682472869686
MSTRG.8661	-	delphinidin-3,5-O-diglucoside	C16312;00942	-0.883021	0.0471764201385108
MS.gene015584	-	delphinidin-3,5-O-diglucoside	C16312;00942	0.882994332963953	0.0471923194784138
MS.gene25083	K08517;04130,04145	delphinidin-3,5-O-diglucoside	C16312;00942	0.882994304732465	0.0471923363506195
MS.gene05689	-	delphinidin-3,5-O-diglucoside	C16312;00942	0.882762707753101	0.0473308116904733
MS.gene023367	-	delphinidin-3,5-O-diglucoside	C16312;00942	0.882449281999661	0.0475184179995199
MS.gene43035	-	delphinidin-3,5-O-diglucoside	C16312;00942	0.882411093749624	0.0475412922686767
MSTRG.93561	-	delphinidin-3,5-O-diglucoside	C16312;00942	-0.882354	0.0475754259598632
MS.gene041133	-	delphinidin-3,5-O-diglucoside	C16312;00942	0.882324581716467	0.0475931247406507
MS.gene039387	K22133;00630,01100	delphinidin-3,5-O-diglucoside	C16312;00942	0.881980308916767	0.047799567888329
MS.gene25761	-	delphinidin-3,5-O-diglucoside	C16312;00942	-0.881965	0.0478085097494513
MS.gene28542	-	delphinidin-3,5-O-diglucoside	C16312;00942	0.88193376637856	0.0478274987982463
MS.gene052746	K06119;00561,01100	delphinidin-3,5-O-diglucoside	C16312;00942	0.881926554035077	0.0478318275009394
MS.gene93142	-	delphinidin-3,5-O-diglucoside	C16312;00942	-0.881919	0.047836241398964
MS.gene58635	-	delphinidin-3,5-O-diglucoside	C16312;00942	0.881886012281368	0.0478561621473922
MS.gene77099	-	delphinidin-3,5-O-diglucoside	C16312;00942	0.881867717774251	0.0478671444628887
MS.gene99729	-	delphinidin-3,5-O-diglucoside	C16312;00942	0.881867717774251	0.0478671444628887
MS.gene016186	-	delphinidin-3,5-O-diglucoside	C16312;00942	0.881835249569787	0.0478866373065439
MS.gene06823	K03248;03013	delphinidin-3,5-O-diglucoside	C16312;00942	-0.881792	0.0479124969029693
MS.gene044317	-	delphinidin-3,5-O-diglucoside	C16312;00942	-0.881787	0.047915441602571
MS.gene38419	-	delphinidin-3,5-O-diglucoside	C16312;00942	-0.881648	0.0479990676193834
MS.gene004300	-	delphinidin-3,5-O-diglucoside	C16312;00942	0.881542810200793	0.0480623213667456
MS.gene014239	-	delphinidin-3,5-O-diglucoside	C16312;00942	-0.881455	0.0481151137544029
MS.gene005121	-	delphinidin-3,5-O-diglucoside	C16312;00942	-0.881424	0.0481335956898415
MS.gene43990	-	delphinidin-3,5-O-diglucoside	C16312;00942	-0.881424	0.0481335956898415
MS.gene051450	-	delphinidin-3,5-O-diglucoside	C16312;00942	0.881358128971335	0.0481733740808753
MS.gene050360	-	delphinidin-3,5-O-diglucoside	C16312;00942	0.881233172202275	0.048248559174021
MS.gene69791	-	delphinidin-3,5-O-diglucoside	C16312;00942	0.881223724822236	0.0482542450644756
MS.gene015260	-	delphinidin-3,5-O-diglucoside	C16312;00942	0.881061106540203	0.0483521498150626
MS.gene063630	-	delphinidin-3,5-O-diglucoside	C16312;00942	-0.880986	0.0483972595379483
MS.gene044716	-	delphinidin-3,5-O-diglucoside	C16312;00942	0.880971837534149	0.048405921114941
MS.gene81272	-	delphinidin-3,5-O-diglucoside	C16312;00942	0.880943227397216	0.0484231584653452
MS.gene61748	-	delphinidin-3,5-O-diglucoside	C16312;00942	0.880914060878403	0.0484407330279316
MS.gene72516	-	delphinidin-3,5-O-diglucoside	C16312;00942	-0.880868	0.0484684452173078
MS.gene053632	K00026;00020,00270,00620,00630,00710,01100,01110,01200	delphinidin-3,5-O-diglucoside	C16312;00942	-0.880816	0.0484998600956116
MS.gene31393	-	delphinidin-3,5-O-diglucoside	C16312;00942	0.880674378814142	0.0485852320580958
MS.gene01441	-	delphinidin-3,5-O-diglucoside	C16312;00942	0.88055545138842	0.0486569812652333
MS.gene99191	-	delphinidin-3,5-O-diglucoside	C16312;00942	-0.880443	0.0487249257741625
MS.gene22877	K03240;03013	delphinidin-3,5-O-diglucoside	C16312;00942	-0.880332	0.0487918804147725
MS.gene44809	-	delphinidin-3,5-O-diglucoside	C16312;00942	0.880299796247905	0.04881133188084
MS.gene023977	-	delphinidin-3,5-O-diglucoside	C16312;00942	0.880278385916573	0.0488242652800805
MS.gene79605	K02915;03010	delphinidin-3,5-O-diglucoside	C16312;00942	0.880268516496008	0.0488302274934412
MS.gene92818	K02915;03010	delphinidin-3,5-O-diglucoside	C16312;00942	0.880268516496008	0.0488302274934412
MS.gene92819	K02915;03010	delphinidin-3,5-O-diglucoside	C16312;00942	0.880268516496008	0.0488302274934412
MS.gene05507	-	delphinidin-3,5-O-diglucoside	C16312;00942	-0.880239	0.0488478299793728
MS.gene81750	-	delphinidin-3,5-O-diglucoside	C16312;00942	0.880222792412141	0.0488578528611994
MS.gene004136	-	delphinidin-3,5-O-diglucoside	C16312;00942	0.880060646990089	0.0489558569319277
MS.gene064038	-	delphinidin-3,5-O-diglucoside	C16312;00942	-0.88006	0.0489564774141865
MS.gene24229	-	delphinidin-3,5-O-diglucoside	C16312;00942	0.879893068621185	0.0490572099803026
MS.gene056466	-	delphinidin-3,5-O-diglucoside	C16312;00942	0.879867866710251	0.0490724580730484
MS.gene23904	-	delphinidin-3,5-O-diglucoside	C16312;00942	-0.879808	0.0491087722110395
MS.gene90485	-	delphinidin-3,5-O-diglucoside	C16312;00942	0.879777932450091	0.0491268838466328
MS.gene057332	K09588;00905,01100,01110	delphinidin-3,5-O-diglucoside	C16312;00942	0.87959517137028	0.0492375446009034
MSTRG.82898	-	delphinidin-3,5-O-diglucoside	C16312;00942	0.87955002742213	0.0492648911081453
MS.gene043992	-	delphinidin-3,5-O-diglucoside	C16312;00942	0.879529061279757	0.0492775932404959
MS.gene013183	-	delphinidin-3,5-O-diglucoside	C16312;00942	0.879504112557381	0.0492927095279173
MS.gene025715	K11091;03040	delphinidin-3,5-O-diglucoside	C16312;00942	0.879417334652426	0.0493452991674615
MS.gene068598	-	delphinidin-3,5-O-diglucoside	C16312;00942	0.87937315614498	0.0493720792822263
MS.gene22470	-	delphinidin-3,5-O-diglucoside	C16312;00942	0.879363090053028	0.0493781817849591
MS.gene54772	-	delphinidin-3,5-O-diglucoside	C16312;00942	0.879355316694103	0.0493828944962556
MS.gene24336	-	delphinidin-3,5-O-diglucoside	C16312;00942	0.879237426479833	0.0494543845578301
MSTRG.13264	-	delphinidin-3,5-O-diglucoside	C16312;00942	-0.879189	0.0494837559922024
MSTRG.87830	-	delphinidin-3,5-O-diglucoside	C16312;00942	0.878847321143921	0.0496911819256258
MS.gene64535	-	delphinidin-3,5-O-diglucoside	C16312;00942	0.878788772359654	0.049726752373603
MS.gene007353	-	delphinidin-3,5-O-diglucoside	C16312;00942	-0.878714	0.049772324842068
MSTRG.73385	-	delphinidin-3,5-O-diglucoside	C16312;00942	0.878364142706501	0.0499849702244238
