# Supplementary material for: Integrated transcriptomic and metabolomic profiling reveals the flower color formation mechanism of alfalfa different purple flowers
Source: Front Plant Sci. 2026 Mar 23;17:1786493. doi: 10.3389/fpls.2026.1786493 (PMC13050952; doi:10.3389/fpls.2026.1786493)
Supplement: Supplementary File 17 — Genes significantly strongly correlated with malvidin-3, 5-O-diglucoside [file Supplementaryfile2.xlsx]

## Sheet: Sheet1
Transcript	Gene_pathwayID	Metabolite	Metabolite_pathwayID	cor	p_value
MS.gene63634	-	malvidin-3,5-O-diglucoside	C08718;-	0.99886732942508	4.5752568961989e-05
MS.gene072912	-	malvidin-3,5-O-diglucoside	C08718;-	0.997952209944556	0.000111206085933407
MS.gene054719	-	malvidin-3,5-O-diglucoside	C08718;-	0.997205477752962	0.000177260954684625
MS.gene24831	-	malvidin-3,5-O-diglucoside	C08718;-	0.99628640887394	0.000271508180197575
MSTRG.76728	-	malvidin-3,5-O-diglucoside	C08718;-	0.995924203951783	0.000312166885138673
MS.gene07719	K02937;03010	malvidin-3,5-O-diglucoside	C08718;-	0.995663531351952	0.000342574850270075
MS.gene45870	-	malvidin-3,5-O-diglucoside	C08718;-	0.99539826088152	0.000374469839969715
MS.gene28036	-	malvidin-3,5-O-diglucoside	C08718;-	0.995321921882976	0.000383822188889093
MSTRG.27414	K10839;03420,04141	malvidin-3,5-O-diglucoside	C08718;-	0.995272154177009	0.000389960469587727
MS.gene34571	-	malvidin-3,5-O-diglucoside	C08718;-	0.99512883631159	0.000407817033043495
MS.gene24269	-	malvidin-3,5-O-diglucoside	C08718;-	0.994587148422693	0.000477661354452166
MS.gene030887	-	malvidin-3,5-O-diglucoside	C08718;-	-0.994275	0.000519575733499954
MS.gene035543	K00384;00450	malvidin-3,5-O-diglucoside	C08718;-	0.993967054479056	0.000561997730029979
MS.gene37847	-	malvidin-3,5-O-diglucoside	C08718;-	0.993807269031222	0.000584458051770396
MS.gene39840	-	malvidin-3,5-O-diglucoside	C08718;-	0.993807269031222	0.000584458051770396
MS.gene83047	-	malvidin-3,5-O-diglucoside	C08718;-	0.993398490522441	0.0006432328519346
MSTRG.84580	-	malvidin-3,5-O-diglucoside	C08718;-	0.99300381791511	0.00070172868252919
MS.gene059856	-	malvidin-3,5-O-diglucoside	C08718;-	0.992612238822477	0.00076141472991051
MS.gene83623	-	malvidin-3,5-O-diglucoside	C08718;-	0.992429655728632	0.00078979344378649
MSTRG.75846	-	malvidin-3,5-O-diglucoside	C08718;-	0.991959097143547	0.000864503128438973
MS.gene91003	-	malvidin-3,5-O-diglucoside	C08718;-	0.991771605784411	0.000894890164297004
MS.gene20087	-	malvidin-3,5-O-diglucoside	C08718;-	0.990969425378815	0.0010287687697011
MS.gene78476	-	malvidin-3,5-O-diglucoside	C08718;-	0.990937139320942	0.00103428574620274
MS.gene52953	-	malvidin-3,5-O-diglucoside	C08718;-	0.990934531764301	0.0010347317477746
MS.gene024049	K00820;00250,00520,01100	malvidin-3,5-O-diglucoside	C08718;-	0.990804636869286	0.00105702985290833
MS.gene51146	K00820;00250,00520,01100	malvidin-3,5-O-diglucoside	C08718;-	0.990804636869286	0.00105702985290833
MS.gene033772	-	malvidin-3,5-O-diglucoside	C08718;-	0.990491078048534	0.00111150228756851
MS.gene90431	K09291;03013	malvidin-3,5-O-diglucoside	C08718;-	0.990472613395502	0.00111473827430687
MS.gene010634	-	malvidin-3,5-O-diglucoside	C08718;-	0.990293670112578	0.0011462599203054
MS.gene024670	-	malvidin-3,5-O-diglucoside	C08718;-	0.990278447002918	0.00114895498363143
MS.gene31239	K13525;04141	malvidin-3,5-O-diglucoside	C08718;-	0.989532587433973	0.00128354117157425
MSTRG.44909	-	malvidin-3,5-O-diglucoside	C08718;-	0.98885525184612	0.00140997657533508
MS.gene010399	K14498;04016,04075	malvidin-3,5-O-diglucoside	C08718;-	0.988543978711776	0.00146938930350505
MS.gene063185	-	malvidin-3,5-O-diglucoside	C08718;-	0.988420325584739	0.00149321585621885
MSTRG.36161	-	malvidin-3,5-O-diglucoside	C08718;-	0.988342876094288	0.00150820412575519
MS.gene031429	K10581;04120	malvidin-3,5-O-diglucoside	C08718;-	0.987883715303796	0.00159807508479755
MS.gene93418	-	malvidin-3,5-O-diglucoside	C08718;-	0.98749425555411	0.00167564427424348
MS.gene77342	-	malvidin-3,5-O-diglucoside	C08718;-	0.9873210636732	0.00171052885337565
MS.gene96357	-	malvidin-3,5-O-diglucoside	C08718;-	0.987098389098147	0.00175572913404712
MS.gene73412	-	malvidin-3,5-O-diglucoside	C08718;-	0.987064263769717	0.00176269064818968
MS.gene48581	-	malvidin-3,5-O-diglucoside	C08718;-	0.986992937041379	0.00177727065618994
MS.gene065231	K14962;03015	malvidin-3,5-O-diglucoside	C08718;-	0.986975994383842	0.00178073978063791
MS.gene34550	-	malvidin-3,5-O-diglucoside	C08718;-	0.98655146758028	0.00186839270751951
MS.gene008947	-	malvidin-3,5-O-diglucoside	C08718;-	0.98642151274702	0.00189550267644998
MSTRG.81424	K12625;03018,03040	malvidin-3,5-O-diglucoside	C08718;-	0.986219730772128	0.00193785227947639
MS.gene26077	-	malvidin-3,5-O-diglucoside	C08718;-	0.986123573320121	0.00195814248203386
MSTRG.43997	-	malvidin-3,5-O-diglucoside	C08718;-	0.985833230921029	0.00201983104124104
MS.gene23013	-	malvidin-3,5-O-diglucoside	C08718;-	0.984936287560665	0.00221435951220963
MSTRG.103330	-	malvidin-3,5-O-diglucoside	C08718;-	0.984919868686277	0.00221797536048097
MS.gene021699	-	malvidin-3,5-O-diglucoside	C08718;-	0.984342536388459	0.0023463529864523
MS.gene017661	-	malvidin-3,5-O-diglucoside	C08718;-	0.984251915668968	0.00236672007839303
MS.gene009928	-	malvidin-3,5-O-diglucoside	C08718;-	0.983851132758305	0.00245749219771091
MSTRG.91041	-	malvidin-3,5-O-diglucoside	C08718;-	0.983677490861048	0.00249716971618854
MS.gene40165	K03809;00130,01100,01110	malvidin-3,5-O-diglucoside	C08718;-	-0.983366	0.00256895896168358
MS.gene38190	K14411;03015	malvidin-3,5-O-diglucoside	C08718;-	0.983289503691297	0.00258658222628143
MS.gene97452	-	malvidin-3,5-O-diglucoside	C08718;-	0.98325720019252	0.00259407349563032
MS.gene050271	-	malvidin-3,5-O-diglucoside	C08718;-	-0.983155	0.00261787588731779
MS.gene63367	-	malvidin-3,5-O-diglucoside	C08718;-	0.983052769748033	0.00264164742716945
MSTRG.34991	-	malvidin-3,5-O-diglucoside	C08718;-	0.98298258362723	0.00265804664462694
MS.gene004405	K03678;03018	malvidin-3,5-O-diglucoside	C08718;-	0.98265877299357	0.00273413957611041
MS.gene05840	K03678;03018	malvidin-3,5-O-diglucoside	C08718;-	0.98265877299357	0.00273413957611041
MS.gene57145	-	malvidin-3,5-O-diglucoside	C08718;-	-0.982646	0.0027372513474347
MS.gene056242	-	malvidin-3,5-O-diglucoside	C08718;-	0.982573245766241	0.00275435619127478
MS.gene014735	K12859;03040	malvidin-3,5-O-diglucoside	C08718;-	-0.982465	0.00278000403480279
MS.gene85659	K12859;03040	malvidin-3,5-O-diglucoside	C08718;-	-0.982465	0.00278000403480279
MS.gene77301	K13508;00561,00564,01100,01110	malvidin-3,5-O-diglucoside	C08718;-	0.98224691721625	0.00283194378224237
MS.gene033298	-	malvidin-3,5-O-diglucoside	C08718;-	0.982238647731382	0.00283391917953622
MS.gene30689	-	malvidin-3,5-O-diglucoside	C08718;-	-0.982058	0.00287720666102277
MS.gene011157	-	malvidin-3,5-O-diglucoside	C08718;-	0.982026695793114	0.00288470506524253
MS.gene60209	-	malvidin-3,5-O-diglucoside	C08718;-	0.981978752681136	0.00289623406992726
MS.gene00056	K04123;00904,01100,01110	malvidin-3,5-O-diglucoside	C08718;-	0.981779711035473	0.00294426051172514
MS.gene032165	-	malvidin-3,5-O-diglucoside	C08718;-	-0.981473	0.00301868862392673
MS.gene93728	-	malvidin-3,5-O-diglucoside	C08718;-	-0.980856	0.00317050860516955
MS.gene82776	K11092;03040	malvidin-3,5-O-diglucoside	C08718;-	0.980790903837349	0.003186683458111
MS.gene31332	K01955;00240,00250,01100	malvidin-3,5-O-diglucoside	C08718;-	0.980744256588511	0.00319827576449509
MS.gene51184	-	malvidin-3,5-O-diglucoside	C08718;-	0.980630223393732	0.0032266726933491
MS.gene81035	-	malvidin-3,5-O-diglucoside	C08718;-	0.980563801353629	0.00324325155235909
MS.gene99563	-	malvidin-3,5-O-diglucoside	C08718;-	0.980474805268875	0.00326550886393131
MS.gene95332	-	malvidin-3,5-O-diglucoside	C08718;-	0.980393182000786	0.00328596649296372
MS.gene89382	-	malvidin-3,5-O-diglucoside	C08718;-	0.979802861839932	0.00343517209877445
MS.gene051081	-	malvidin-3,5-O-diglucoside	C08718;-	0.979711046645107	0.00345857493270009
MS.gene55838	K01194;00500,01100,01110	malvidin-3,5-O-diglucoside	C08718;-	0.979683121256612	0.00346570326463564
MS.gene44622	-	malvidin-3,5-O-diglucoside	C08718;-	0.979668142564374	0.00346952877654382
MS.gene30084	K05657;02010	malvidin-3,5-O-diglucoside	C08718;-	0.979649056757284	0.00347440525397392
MS.gene46095	-	malvidin-3,5-O-diglucoside	C08718;-	0.97948590283093	0.00351618381501887
MS.gene28116	-	malvidin-3,5-O-diglucoside	C08718;-	0.97934318894503	0.00355286342700357
MS.gene010036	K14484;04075	malvidin-3,5-O-diglucoside	C08718;-	0.979211778947108	0.00358674885112542
MS.gene059241	-	malvidin-3,5-O-diglucoside	C08718;-	0.979194968566894	0.00359109124593243
MS.gene002591	-	malvidin-3,5-O-diglucoside	C08718;-	0.978352936479506	0.00381080849096238
MS.gene035037	-	malvidin-3,5-O-diglucoside	C08718;-	0.978168365707121	0.0038595431282044
MS.gene87709	-	malvidin-3,5-O-diglucoside	C08718;-	0.977876780759363	0.00393694980949225
MSTRG.1226	K03097;03008,04712	malvidin-3,5-O-diglucoside	C08718;-	0.97761114945342	0.0040079072019737
MS.gene067528	-	malvidin-3,5-O-diglucoside	C08718;-	-0.977342	0.00408012261690818
MS.gene32451	K14304;03013	malvidin-3,5-O-diglucoside	C08718;-	0.977273074907394	0.00409881950474431
MS.gene018122	K00547;00270,01100,01110	malvidin-3,5-O-diglucoside	C08718;-	0.97718161024345	0.00412353097283487
MS.gene048636	K00547;00270,01100,01110	malvidin-3,5-O-diglucoside	C08718;-	0.97718161024345	0.00412353097283487
MS.gene035212	-	malvidin-3,5-O-diglucoside	C08718;-	-0.977115	0.00414165069808355
MS.gene072092	-	malvidin-3,5-O-diglucoside	C08718;-	0.976978402337979	0.00417860790267767
MS.gene31481	-	malvidin-3,5-O-diglucoside	C08718;-	0.976916935167015	0.0041953152816297
MS.gene51149	-	malvidin-3,5-O-diglucoside	C08718;-	0.976884679174509	0.00420409157961595
MS.gene30125	-	malvidin-3,5-O-diglucoside	C08718;-	0.976861511498783	0.0042103988395617
MS.gene021455	-	malvidin-3,5-O-diglucoside	C08718;-	0.976815365575586	0.00422297108772546
MS.gene99538	-	malvidin-3,5-O-diglucoside	C08718;-	0.976789437373423	0.00423004053827653
MS.gene010892	-	malvidin-3,5-O-diglucoside	C08718;-	0.976720723255701	0.00424879465046059
MS.gene012408	K14504;04075	malvidin-3,5-O-diglucoside	C08718;-	0.976709830570199	0.00425177010062293
MS.gene62227	-	malvidin-3,5-O-diglucoside	C08718;-	0.976460274613522	0.00432012692517147
MS.gene061333	-	malvidin-3,5-O-diglucoside	C08718;-	0.976240599608951	0.00438059608008332
MS.gene45776	-	malvidin-3,5-O-diglucoside	C08718;-	0.976236381243261	0.00438175996766741
MS.gene28451	-	malvidin-3,5-O-diglucoside	C08718;-	0.976053100369118	0.00443242734653623
MS.gene042539	-	malvidin-3,5-O-diglucoside	C08718;-	0.975881513393719	0.00448003593431035
MS.gene40607	-	malvidin-3,5-O-diglucoside	C08718;-	0.975879581173578	0.00448057300418271
MS.gene09865	-	malvidin-3,5-O-diglucoside	C08718;-	0.975799515135238	0.00450284641723525
MS.gene40239	-	malvidin-3,5-O-diglucoside	C08718;-	0.975737360935959	0.00452016208684054
MS.gene49346	K13648;00520,01100	malvidin-3,5-O-diglucoside	C08718;-	0.975374688820257	0.00462163587079424
MS.gene024722	-	malvidin-3,5-O-diglucoside	C08718;-	0.975244250629717	0.00465831318588839
MS.gene43444	-	malvidin-3,5-O-diglucoside	C08718;-	0.975105766210186	0.00469735753929966
MS.gene017491	K00228;00860,01100,01110	malvidin-3,5-O-diglucoside	C08718;-	0.974975456332812	0.00473419522310712
MS.gene01396	K00422;00350,00950,01100,01110	malvidin-3,5-O-diglucoside	C08718;-	0.974862800388764	0.00476611869422733
MS.gene046004	-	malvidin-3,5-O-diglucoside	C08718;-	0.97479227228458	0.00478614033848829
MS.gene058431	-	malvidin-3,5-O-diglucoside	C08718;-	0.974727697188014	0.00480449629915217
MS.gene63374	-	malvidin-3,5-O-diglucoside	C08718;-	-0.974606	0.00483926946804474
MSTRG.43643	K01834;00010,00260,01100,01110,01200,01230	malvidin-3,5-O-diglucoside	C08718;-	0.974367626004436	0.00490727312740686
MS.gene95171	-	malvidin-3,5-O-diglucoside	C08718;-	0.97401104177614	0.00500975932251439
MS.gene32046	-	malvidin-3,5-O-diglucoside	C08718;-	0.973884517801983	0.00504629128758953
MS.gene38236	-	malvidin-3,5-O-diglucoside	C08718;-	0.973661662823404	0.00511084991617684
MS.gene023194	K17686;04016	malvidin-3,5-O-diglucoside	C08718;-	0.973617889645245	0.00512356229061906
MSTRG.90715	K10532;00531,01100	malvidin-3,5-O-diglucoside	C08718;-	0.973299419897606	0.00521636338866525
MS.gene050808	-	malvidin-3,5-O-diglucoside	C08718;-	0.973057843867489	0.00528712329460832
MSTRG.1426	-	malvidin-3,5-O-diglucoside	C08718;-	0.972905082564808	0.0053320304699183
MS.gene68922	K15397;00062,01100,01110,04626	malvidin-3,5-O-diglucoside	C08718;-	0.972801474683698	0.00536255921339278
MS.gene38754	-	malvidin-3,5-O-diglucoside	C08718;-	0.972749988909731	0.00537775119106426
MS.gene033694	-	malvidin-3,5-O-diglucoside	C08718;-	0.97258603345058	0.005426224029473
MSTRG.109999	-	malvidin-3,5-O-diglucoside	C08718;-	0.97254236195932	0.00543915950904536
MS.gene019966	-	malvidin-3,5-O-diglucoside	C08718;-	0.972518079160651	0.00544635645552602
MS.gene43941	-	malvidin-3,5-O-diglucoside	C08718;-	0.972376921947481	0.00548825474564692
MSTRG.2972	-	malvidin-3,5-O-diglucoside	C08718;-	0.972283898637406	0.00551592371932898
MS.gene06965	-	malvidin-3,5-O-diglucoside	C08718;-	0.972254782827452	0.00552459338197571
MS.gene08112	-	malvidin-3,5-O-diglucoside	C08718;-	0.972162290250651	0.00555216416315945
MS.gene33447	-	malvidin-3,5-O-diglucoside	C08718;-	0.971861484603563	0.00564214232910195
MS.gene22695	-	malvidin-3,5-O-diglucoside	C08718;-	0.971561790323266	0.00573226076700275
MSTRG.103953	K12486;04144	malvidin-3,5-O-diglucoside	C08718;-	0.971054226945915	0.00588595463083429
MS.gene067365	-	malvidin-3,5-O-diglucoside	C08718;-	0.970986614819436	0.00590652898859089
MS.gene067366	-	malvidin-3,5-O-diglucoside	C08718;-	0.970986614819436	0.00590652898859089
MS.gene022226	-	malvidin-3,5-O-diglucoside	C08718;-	0.970984344460094	0.00590722026880958
MS.gene064438	-	malvidin-3,5-O-diglucoside	C08718;-	0.97089720170146	0.00593377367236694
MS.gene05190	K03245;03013	malvidin-3,5-O-diglucoside	C08718;-	0.970864218764925	0.00594383418220948
MS.gene37709	K03245;03013	malvidin-3,5-O-diglucoside	C08718;-	0.970864218764925	0.00594383418220948
MSTRG.108481	-	malvidin-3,5-O-diglucoside	C08718;-	0.970855	0.00594672095622269
MS.gene95314	-	malvidin-3,5-O-diglucoside	C08718;-	0.970789687981818	0.00596658834769694
MS.gene04400	-	malvidin-3,5-O-diglucoside	C08718;-	0.970759148287132	0.00597592035018424
MSTRG.42609	-	malvidin-3,5-O-diglucoside	C08718;-	-0.97031	0.00611377275024633
MS.gene002994	K01728;00040,01100	malvidin-3,5-O-diglucoside	C08718;-	0.970204823910849	0.00614613708406302
MS.gene95123	-	malvidin-3,5-O-diglucoside	C08718;-	0.970171837462503	0.00615631579284734
MS.gene26916	-	malvidin-3,5-O-diglucoside	C08718;-	0.970161260559188	0.00615958070777581
MS.gene026448	-	malvidin-3,5-O-diglucoside	C08718;-	0.970064674377438	0.00618942161557069
MS.gene015559	K03010;03020	malvidin-3,5-O-diglucoside	C08718;-	0.970061823694803	0.00619030307312834
MS.gene27294	-	malvidin-3,5-O-diglucoside	C08718;-	0.970020317518822	0.00620314184900722
MS.gene003934	-	malvidin-3,5-O-diglucoside	C08718;-	0.969750624614065	0.00628677679699076
MS.gene82601	K13065;00940,00941,00945,01100,01110	malvidin-3,5-O-diglucoside	C08718;-	0.969681493221173	0.00630827456692444
MS.gene031561	-	malvidin-3,5-O-diglucoside	C08718;-	-0.969637	0.0063220204876009
MS.gene021584	-	malvidin-3,5-O-diglucoside	C08718;-	0.969576051772688	0.00634111015419818
MS.gene54078	-	malvidin-3,5-O-diglucoside	C08718;-	0.969576051772688	0.00634111015419818
MS.gene62899	-	malvidin-3,5-O-diglucoside	C08718;-	0.969500875308651	0.00636455514791506
MS.gene70278	-	malvidin-3,5-O-diglucoside	C08718;-	0.969254603743973	0.00644155807284374
MS.gene27564	-	malvidin-3,5-O-diglucoside	C08718;-	0.969051399261165	0.00650532410409263
MS.gene01409	-	malvidin-3,5-O-diglucoside	C08718;-	0.968987690681386	0.00652535853139025
MS.gene052390	-	malvidin-3,5-O-diglucoside	C08718;-	0.968955218482293	0.00653557785690678
MS.gene81260	-	malvidin-3,5-O-diglucoside	C08718;-	0.968875470520689	0.00656069765996139
MS.gene71985	-	malvidin-3,5-O-diglucoside	C08718;-	0.968861823034895	0.00656499965732319
MS.gene06503	-	malvidin-3,5-O-diglucoside	C08718;-	0.968676718940577	0.00662344022847553
MS.gene57987	-	malvidin-3,5-O-diglucoside	C08718;-	-0.968656	0.00662994751140853
MS.gene58223	-	malvidin-3,5-O-diglucoside	C08718;-	-0.968656	0.00662994751140853
MS.gene49383	-	malvidin-3,5-O-diglucoside	C08718;-	0.968599118318697	0.00664799074610349
MS.gene045491	-	malvidin-3,5-O-diglucoside	C08718;-	0.96858617747032	0.00665208775076164
MSTRG.22584	-	malvidin-3,5-O-diglucoside	C08718;-	0.968542566831236	0.00666590076439382
MSTRG.29721	-	malvidin-3,5-O-diglucoside	C08718;-	0.968255488803203	0.00675706331765322
MS.gene36772	-	malvidin-3,5-O-diglucoside	C08718;-	0.968224109356451	0.00676705263986087
MS.gene46190	-	malvidin-3,5-O-diglucoside	C08718;-	0.968069396815684	0.00681637468994951
MS.gene02898	-	malvidin-3,5-O-diglucoside	C08718;-	0.9680307218069	0.00682872260495413
MS.gene24859	-	malvidin-3,5-O-diglucoside	C08718;-	0.967820776936433	0.00689588061203092
MSTRG.50328	-	malvidin-3,5-O-diglucoside	C08718;-	0.967691651201233	0.00693729311803128
MS.gene91972	-	malvidin-3,5-O-diglucoside	C08718;-	0.967600245096397	0.00696665765114434
MS.gene015405	-	malvidin-3,5-O-diglucoside	C08718;-	0.967576365280209	0.00697433584516961
MS.gene006299	-	malvidin-3,5-O-diglucoside	C08718;-	0.967484626239005	0.00700385900537676
MS.gene39996	-	malvidin-3,5-O-diglucoside	C08718;-	0.967421936294078	0.00702405725844407
MS.gene94247	-	malvidin-3,5-O-diglucoside	C08718;-	0.967081278676521	0.00713414847361828
MS.gene001844	-	malvidin-3,5-O-diglucoside	C08718;-	0.967049807233755	0.0071443475639172
MS.gene055777	-	malvidin-3,5-O-diglucoside	C08718;-	0.967044222992847	0.00714615777414373
MS.gene043881	K01923;00230,01100,01110	malvidin-3,5-O-diglucoside	C08718;-	0.966621427316666	0.00728364991038929
MS.gene04648	-	malvidin-3,5-O-diglucoside	C08718;-	0.966476680504095	0.00733091882550007
MSTRG.111773	-	malvidin-3,5-O-diglucoside	C08718;-	0.966373504258295	0.00736467365454288
MS.gene72990	-	malvidin-3,5-O-diglucoside	C08718;-	0.966123095894853	0.00744680816945927
MS.gene01449	K02991;03010	malvidin-3,5-O-diglucoside	C08718;-	0.965911371262426	0.00751648756103927
MS.gene26988	K13082;00941,01100,01110	malvidin-3,5-O-diglucoside	C08718;-	0.96588229514229	0.00752607327103849
MS.gene074462	-	malvidin-3,5-O-diglucoside	C08718;-	-0.965859	0.00753385023523529
MS.gene017390	-	malvidin-3,5-O-diglucoside	C08718;-	-0.965658	0.00760017846062465
MS.gene018042	-	malvidin-3,5-O-diglucoside	C08718;-	0.965547827613446	0.00763662756241365
MS.gene89315	K00002;00010,00040,00561,01100,01110	malvidin-3,5-O-diglucoside	C08718;-	0.965477541978553	0.00765992693841684
MS.gene09726	-	malvidin-3,5-O-diglucoside	C08718;-	0.96533888612527	0.00770595907434866
MS.gene09728	-	malvidin-3,5-O-diglucoside	C08718;-	0.96533888612527	0.00770595907434866
MS.gene09922	-	malvidin-3,5-O-diglucoside	C08718;-	0.96533888612527	0.00770595907434866
MS.gene21535	-	malvidin-3,5-O-diglucoside	C08718;-	0.96533888612527	0.00770595907434866
MS.gene43218	-	malvidin-3,5-O-diglucoside	C08718;-	0.964880142600316	0.00785890085501499
MS.gene036607	-	malvidin-3,5-O-diglucoside	C08718;-	0.964738256019561	0.00790640441210831
MS.gene05689	-	malvidin-3,5-O-diglucoside	C08718;-	0.96469548613289	0.00792074218656258
MS.gene055620	K09835;00906,01100,01110	malvidin-3,5-O-diglucoside	C08718;-	-0.964688	0.00792308569153335
MS.gene057332	K09588;00905,01100,01110	malvidin-3,5-O-diglucoside	C08718;-	0.964588116008952	0.00795677351607308
MS.gene063131	-	malvidin-3,5-O-diglucoside	C08718;-	0.96450352239457	0.00798519930205043
MS.gene013810	K09580;04141	malvidin-3,5-O-diglucoside	C08718;-	0.964285467851196	0.00805862498778807
MS.gene025714	-	malvidin-3,5-O-diglucoside	C08718;-	-0.96428	0.00806043220991991
MS.gene80463	-	malvidin-3,5-O-diglucoside	C08718;-	0.964269337731817	0.00806406525990109
MS.gene72106	-	malvidin-3,5-O-diglucoside	C08718;-	0.964225602154198	0.0080788222052769
MS.gene79042	-	malvidin-3,5-O-diglucoside	C08718;-	0.964020423234363	0.00814817037922633
MS.gene005921	-	malvidin-3,5-O-diglucoside	C08718;-	0.963928742038098	0.00817922046480933
MS.gene072782	K14565;03008	malvidin-3,5-O-diglucoside	C08718;-	0.963901395433268	0.00818848957026673
MS.gene99896	-	malvidin-3,5-O-diglucoside	C08718;-	0.963759613929254	0.00823660150824804
MS.gene037356	-	malvidin-3,5-O-diglucoside	C08718;-	0.96362356007677	0.00828285677284146
MSTRG.73385	-	malvidin-3,5-O-diglucoside	C08718;-	0.9636219612782	0.00828340083405671
MSTRG.86	-	malvidin-3,5-O-diglucoside	C08718;-	0.963424785778924	0.0083505883061737
MS.gene49700	-	malvidin-3,5-O-diglucoside	C08718;-	0.96326841843408	0.00840399696880853
MS.gene057887	-	malvidin-3,5-O-diglucoside	C08718;-	0.963242144517746	0.00841298202460796
MS.gene23353	-	malvidin-3,5-O-diglucoside	C08718;-	0.963211883746235	0.00842333439542667
MSTRG.20982	-	malvidin-3,5-O-diglucoside	C08718;-	-0.962973	0.00850521868202502
MS.gene53356	K15718;00591	malvidin-3,5-O-diglucoside	C08718;-	0.962630070874819	0.0086231860898204
MSTRG.10908	-	malvidin-3,5-O-diglucoside	C08718;-	0.962609960947526	0.00863012127857337
MS.gene95755	-	malvidin-3,5-O-diglucoside	C08718;-	0.96240274083253	0.0087016904972853
MS.gene041075	-	malvidin-3,5-O-diglucoside	C08718;-	-0.962374	0.00871149972320036
MS.gene69005	-	malvidin-3,5-O-diglucoside	C08718;-	0.962352851645776	0.00871895006686999
MS.gene042775	-	malvidin-3,5-O-diglucoside	C08718;-	0.962324895998918	0.00872862645581668
MSTRG.105804	-	malvidin-3,5-O-diglucoside	C08718;-	0.962110409610064	0.00880298446626278
MS.gene024348	-	malvidin-3,5-O-diglucoside	C08718;-	0.961869880382825	0.00888661681691133
MS.gene24342	-	malvidin-3,5-O-diglucoside	C08718;-	0.961792788331206	0.00891347669425564
MSTRG.2248	-	malvidin-3,5-O-diglucoside	C08718;-	0.961723017682803	0.00893780861632282
MSTRG.85938	-	malvidin-3,5-O-diglucoside	C08718;-	0.961415335493129	0.00904536936932509
MS.gene053727	-	malvidin-3,5-O-diglucoside	C08718;-	0.961374291007767	0.00905974974620042
MS.gene47601	-	malvidin-3,5-O-diglucoside	C08718;-	0.961372201362804	0.00906048207624573
MS.gene31152	-	malvidin-3,5-O-diglucoside	C08718;-	0.96129603729909	0.00908718752947014
MS.gene31153	-	malvidin-3,5-O-diglucoside	C08718;-	0.96129603729909	0.00908718752947014
MS.gene064839	-	malvidin-3,5-O-diglucoside	C08718;-	0.961261883485127	0.00909917127318737
MS.gene070016	-	malvidin-3,5-O-diglucoside	C08718;-	0.961261883485127	0.00909917127318737
MS.gene067697	-	malvidin-3,5-O-diglucoside	C08718;-	0.961167798634339	0.00913221014163509
MS.gene52270	-	malvidin-3,5-O-diglucoside	C08718;-	-0.961154	0.00913697667284932
MS.gene26915	-	malvidin-3,5-O-diglucoside	C08718;-	0.961005690683924	0.00918922808337366
MS.gene43141	-	malvidin-3,5-O-diglucoside	C08718;-	0.960875440946433	0.00923512485224345
MSTRG.36572	-	malvidin-3,5-O-diglucoside	C08718;-	0.960862946649209	0.00923953147284845
MSTRG.87830	-	malvidin-3,5-O-diglucoside	C08718;-	0.960846742089019	0.0092452476950302
MS.gene041417	-	malvidin-3,5-O-diglucoside	C08718;-	0.960768565858033	0.00927284095137205
MS.gene84040	K01148;03018	malvidin-3,5-O-diglucoside	C08718;-	0.960710091892172	0.00929349767541258
MS.gene026548	K13464;04075	malvidin-3,5-O-diglucoside	C08718;-	-0.960456	0.00938335658028962
MS.gene043612	K14190;00053,01100,01110	malvidin-3,5-O-diglucoside	C08718;-	0.960317978521035	0.00943240580428033
MS.gene030457	-	malvidin-3,5-O-diglucoside	C08718;-	0.960279649520256	0.00944602026648418
MS.gene90485	-	malvidin-3,5-O-diglucoside	C08718;-	0.960226825190018	0.00946479401864097
MS.gene022257	-	malvidin-3,5-O-diglucoside	C08718;-	0.959950913790742	0.00956305122979226
MS.gene42156	-	malvidin-3,5-O-diglucoside	C08718;-	0.959866320438789	0.00959324308229479
MS.gene004111	K15397;00062,01100,01110,04626	malvidin-3,5-O-diglucoside	C08718;-	0.959861677102661	0.00959490121872086
MS.gene041216	-	malvidin-3,5-O-diglucoside	C08718;-	0.95983344544748	0.00960498477131106
MS.gene60640	-	malvidin-3,5-O-diglucoside	C08718;-	0.959767548352946	0.00962853486540514
MS.gene004157	-	malvidin-3,5-O-diglucoside	C08718;-	0.959485955254004	0.00972938243174705
MS.gene54969	-	malvidin-3,5-O-diglucoside	C08718;-	-0.959409	0.0097568283090482
MS.gene017684	-	malvidin-3,5-O-diglucoside	C08718;-	-0.959389	0.00976436131902452
MS.gene056466	-	malvidin-3,5-O-diglucoside	C08718;-	0.959337253901349	0.00978277597643393
MS.gene81329	-	malvidin-3,5-O-diglucoside	C08718;-	0.959213331899185	0.0098273452147629
MS.gene053294	-	malvidin-3,5-O-diglucoside	C08718;-	0.959205379569755	0.00983020758090754
MSTRG.10664	-	malvidin-3,5-O-diglucoside	C08718;-	0.959153935380373	0.00984873103157977
MS.gene012323	-	malvidin-3,5-O-diglucoside	C08718;-	0.959020809883776	0.00989671839592242
MSTRG.46678	-	malvidin-3,5-O-diglucoside	C08718;-	0.958865800097587	0.00995269055959207
MS.gene008096	-	malvidin-3,5-O-diglucoside	C08718;-	0.958770586501987	0.00998712228782306
MS.gene51921	K01895;00010,00620,00630,00640,01100,01110,01200	malvidin-3,5-O-diglucoside	C08718;-	0.958409814787598	0.0101179397116919
MS.gene04637	K10666;04141	malvidin-3,5-O-diglucoside	C08718;-	0.958353234691046	0.010138506455037
MS.gene09552	-	malvidin-3,5-O-diglucoside	C08718;-	0.958252695017581	0.0101750861508898
MS.gene66932	-	malvidin-3,5-O-diglucoside	C08718;-	0.958067882642109	0.0102424395524962
MS.gene029340	-	malvidin-3,5-O-diglucoside	C08718;-	-0.957961	0.0102815996231484
MS.gene74989	-	malvidin-3,5-O-diglucoside	C08718;-	-0.957961	0.0102815996231484
MS.gene025719	K14567;03008	malvidin-3,5-O-diglucoside	C08718;-	0.957828375540229	0.0103299422846509
MS.gene28606	K14567;03008	malvidin-3,5-O-diglucoside	C08718;-	0.957828375540229	0.0103299422846509
MS.gene69791	-	malvidin-3,5-O-diglucoside	C08718;-	0.957712290725012	0.0103724409407277
MS.gene035754	-	malvidin-3,5-O-diglucoside	C08718;-	0.957633276668203	0.0104014006613477
MS.gene053295	-	malvidin-3,5-O-diglucoside	C08718;-	0.957543523270998	0.0104343285597623
MS.gene26961	-	malvidin-3,5-O-diglucoside	C08718;-	0.957543523270998	0.0104343285597623
MS.gene066663	-	malvidin-3,5-O-diglucoside	C08718;-	0.957432579511296	0.0104750776607496
MS.gene54867	-	malvidin-3,5-O-diglucoside	C08718;-	0.957357181432203	0.0105028006785274
MS.gene017756	-	malvidin-3,5-O-diglucoside	C08718;-	0.957343201866595	0.0105079434426219
MS.gene38761	-	malvidin-3,5-O-diglucoside	C08718;-	0.957343201866595	0.0105079434426219
MS.gene42622	-	malvidin-3,5-O-diglucoside	C08718;-	0.957281351987384	0.0105307064961615
MS.gene54521	-	malvidin-3,5-O-diglucoside	C08718;-	0.957157420118841	0.0105763665414044
MSTRG.67697	-	malvidin-3,5-O-diglucoside	C08718;-	0.956939259164578	0.0106569002643353
MS.gene36771	-	malvidin-3,5-O-diglucoside	C08718;-	0.956682539550797	0.0107519236525821
MS.gene77099	-	malvidin-3,5-O-diglucoside	C08718;-	0.95656187862735	0.0107966809579456
MS.gene99729	-	malvidin-3,5-O-diglucoside	C08718;-	0.95656187862735	0.0107966809579456
MSTRG.36357	-	malvidin-3,5-O-diglucoside	C08718;-	0.956460161311857	0.0108344586778963
MS.gene069187	K00703;00500,01100,01110	malvidin-3,5-O-diglucoside	C08718;-	0.956439500940822	0.010842137197791
MS.gene81623	-	malvidin-3,5-O-diglucoside	C08718;-	0.956272259005901	0.0109043589208393
MS.gene07845	K15718;00591	malvidin-3,5-O-diglucoside	C08718;-	0.956269883835435	0.0109052434330604
MS.gene91645	K01176;00500,01100,01110	malvidin-3,5-O-diglucoside	C08718;-	0.956092402888344	0.0109714036367178
MS.gene46636	-	malvidin-3,5-O-diglucoside	C08718;-	0.956042951562446	0.0109898611026003
MS.gene37133	-	malvidin-3,5-O-diglucoside	C08718;-	0.955967088705342	0.0110181962739705
MS.gene27257	-	malvidin-3,5-O-diglucoside	C08718;-	-0.955843	0.0110645139452294
MS.gene004244	-	malvidin-3,5-O-diglucoside	C08718;-	0.955801849859917	0.0110799964279611
MS.gene35563	K13448;04626	malvidin-3,5-O-diglucoside	C08718;-	0.955738326817271	0.0111037844502418
MS.gene038843	-	malvidin-3,5-O-diglucoside	C08718;-	0.955640635289362	0.0111404004052529
MS.gene031807	K01749;00860,01100,01110	malvidin-3,5-O-diglucoside	C08718;-	0.955349649237299	0.0112496988967279
MS.gene49937	-	malvidin-3,5-O-diglucoside	C08718;-	-0.955132	0.0113315756523703
MS.gene31540	-	malvidin-3,5-O-diglucoside	C08718;-	0.955049533870193	0.0113627916235091
MSTRG.80275	-	malvidin-3,5-O-diglucoside	C08718;-	0.954947148094063	0.0114014583298237
MS.gene038971	K02935;03010	malvidin-3,5-O-diglucoside	C08718;-	0.954921576605992	0.0114111222863814
MS.gene008458	-	malvidin-3,5-O-diglucoside	C08718;-	0.954571268551052	0.0115437797319808
MS.gene22703	-	malvidin-3,5-O-diglucoside	C08718;-	0.954501579626517	0.0115702298460879
MSTRG.65349	-	malvidin-3,5-O-diglucoside	C08718;-	0.954486110247343	0.0115761038634726
MSTRG.19519	-	malvidin-3,5-O-diglucoside	C08718;-	0.954389044424333	0.0116129838492295
MS.gene67192	-	malvidin-3,5-O-diglucoside	C08718;-	0.954348175655887	0.0116285233389599
MS.gene008426	-	malvidin-3,5-O-diglucoside	C08718;-	0.954278259781793	0.0116551231327407
MSTRG.39415	-	malvidin-3,5-O-diglucoside	C08718;-	0.954063651629268	0.0117368957518503
MS.gene072154	-	malvidin-3,5-O-diglucoside	C08718;-	0.953914759767578	0.0117937380953435
MS.gene83040	-	malvidin-3,5-O-diglucoside	C08718;-	0.953891212321399	0.0118027360090862
MS.gene82424	-	malvidin-3,5-O-diglucoside	C08718;-	0.953831962249942	0.0118253864787386
MS.gene24110	-	malvidin-3,5-O-diglucoside	C08718;-	0.953762469677915	0.0118519706000319
MSTRG.47232	-	malvidin-3,5-O-diglucoside	C08718;-	0.953710288126896	0.0118719452827273
MS.gene045193	K03217;03060	malvidin-3,5-O-diglucoside	C08718;-	0.953690188959721	0.0118796420175094
MS.gene75548	K03217;03060	malvidin-3,5-O-diglucoside	C08718;-	0.953690188959721	0.0118796420175094
MS.gene51941	-	malvidin-3,5-O-diglucoside	C08718;-	0.953665086396232	0.0118892570331217
MS.gene96899	K01728;00040,01100	malvidin-3,5-O-diglucoside	C08718;-	0.953599968716195	0.0119142108612076
MS.gene005818	-	malvidin-3,5-O-diglucoside	C08718;-	0.953310434252313	0.0120253705971833
MS.gene63953	-	malvidin-3,5-O-diglucoside	C08718;-	0.953248819004318	0.0120490697965127
MS.gene45097	-	malvidin-3,5-O-diglucoside	C08718;-	0.95310692150608	0.0121037060980458
MS.gene60748	-	malvidin-3,5-O-diglucoside	C08718;-	-0.953077	0.0121150694729324
MS.gene77804	-	malvidin-3,5-O-diglucoside	C08718;-	0.953018328398272	0.0121378589929915
MS.gene040703	-	malvidin-3,5-O-diglucoside	C08718;-	0.9529797906845	0.0121527252060709
MS.gene66256	K00640;00270,00920,01100,01110,01200,01230	malvidin-3,5-O-diglucoside	C08718;-	0.952844158578656	0.0122050935882668
MS.gene26110	-	malvidin-3,5-O-diglucoside	C08718;-	0.952791751434441	0.0122253480108799
MS.gene057169	-	malvidin-3,5-O-diglucoside	C08718;-	0.952731732415787	0.0122485577664805
MSTRG.86494	-	malvidin-3,5-O-diglucoside	C08718;-	0.952672994165856	0.0122712861663075
MSTRG.43325	-	malvidin-3,5-O-diglucoside	C08718;-	0.952545466939774	0.012320679409881
MS.gene37682	K14649;03022	malvidin-3,5-O-diglucoside	C08718;-	0.952450094178069	0.0123576610938867
MS.gene27006	-	malvidin-3,5-O-diglucoside	C08718;-	-0.952243	0.0124382480671349
MS.gene061558	-	malvidin-3,5-O-diglucoside	C08718;-	0.952157445351339	0.0124713642320424
MS.gene91334	-	malvidin-3,5-O-diglucoside	C08718;-	-0.952088	0.0124984140341989
MS.gene031879	-	malvidin-3,5-O-diglucoside	C08718;-	0.951998752484009	0.0125331634653885
MS.gene45741	-	malvidin-3,5-O-diglucoside	C08718;-	0.951954073254779	0.0125505807467674
MS.gene012788	-	malvidin-3,5-O-diglucoside	C08718;-	-0.951918	0.0125646535807682
MS.gene05686	-	malvidin-3,5-O-diglucoside	C08718;-	0.951840019543546	0.0125950780651019
MS.gene016255	-	malvidin-3,5-O-diglucoside	C08718;-	0.951827224036292	0.0126000733586984
MS.gene007928	K12741;03040	malvidin-3,5-O-diglucoside	C08718;-	-0.951786	0.0126161126651636
MS.gene47798	-	malvidin-3,5-O-diglucoside	C08718;-	0.95163550389694	0.0126749972480243
MS.gene064625	K14411;03015	malvidin-3,5-O-diglucoside	C08718;-	-0.9515	0.0127279210478187
MS.gene78946	-	malvidin-3,5-O-diglucoside	C08718;-	0.951340234375864	0.0127906714909541
MS.gene072517	-	malvidin-3,5-O-diglucoside	C08718;-	0.951266067680565	0.0128197807961122
MS.gene30583	-	malvidin-3,5-O-diglucoside	C08718;-	0.951123157532496	0.012875931773909
MS.gene24369	-	malvidin-3,5-O-diglucoside	C08718;-	0.950999955787704	0.0129244033909463
MS.gene53244	-	malvidin-3,5-O-diglucoside	C08718;-	0.950844529306101	0.0129856380666229
MS.gene68485	-	malvidin-3,5-O-diglucoside	C08718;-	-0.950818	0.0129961652298587
MS.gene027454	-	malvidin-3,5-O-diglucoside	C08718;-	0.95065168861632	0.0130617443956407
MSTRG.108506	-	malvidin-3,5-O-diglucoside	C08718;-	0.950531046340053	0.0131094307563018
MS.gene89398	-	malvidin-3,5-O-diglucoside	C08718;-	-0.950503	0.0131203589603147
MS.gene017978	-	malvidin-3,5-O-diglucoside	C08718;-	0.950447512524352	0.0131424824585886
MS.gene012777	K01800;00350,01100	malvidin-3,5-O-diglucoside	C08718;-	0.95034577644241	0.0131827729074138
MS.gene35370	-	malvidin-3,5-O-diglucoside	C08718;-	0.950331434753976	0.0131884558708937
MS.gene050360	-	malvidin-3,5-O-diglucoside	C08718;-	0.950126525504358	0.0132697394229447
MS.gene44656	K14649;03022	malvidin-3,5-O-diglucoside	C08718;-	0.950077024240573	0.0132894000601166
MSTRG.71495	-	malvidin-3,5-O-diglucoside	C08718;-	-0.950022	0.0133111095151326
MS.gene98513	K00789;00270,01100,01110,01230	malvidin-3,5-O-diglucoside	C08718;-	0.949885732987532	0.0133654653022069
MSTRG.61597	-	malvidin-3,5-O-diglucoside	C08718;-	0.949788004574092	0.0134043807835647
MSTRG.76939	K08243;00941,01110	malvidin-3,5-O-diglucoside	C08718;-	0.94978589287847	0.0134052220689106
MS.gene07100	-	malvidin-3,5-O-diglucoside	C08718;-	0.949675372423863	0.013449276720971
MS.gene31384	-	malvidin-3,5-O-diglucoside	C08718;-	0.949530384498856	0.0135071419742656
MS.gene063231	-	malvidin-3,5-O-diglucoside	C08718;-	0.94889187848481	0.0137629346284487
MS.gene018887	-	malvidin-3,5-O-diglucoside	C08718;-	0.9487316615507	0.0138273646819612
MS.gene55276	-	malvidin-3,5-O-diglucoside	C08718;-	0.948554614223997	0.0138986770457329
MS.gene81135	-	malvidin-3,5-O-diglucoside	C08718;-	-0.948482	0.0139279304132943
MS.gene73643	K14545;03008	malvidin-3,5-O-diglucoside	C08718;-	0.948477964581494	0.0139295876277352
MS.gene004749	-	malvidin-3,5-O-diglucoside	C08718;-	0.948162758384095	0.0140569363545173
MS.gene43414	-	malvidin-3,5-O-diglucoside	C08718;-	0.948153786162184	0.0140605668171988
MS.gene009488	-	malvidin-3,5-O-diglucoside	C08718;-	0.948021166208727	0.0141142649590164
MS.gene004851	K00025;00020,00270,00620,00630,00710,01100,01110,01200	malvidin-3,5-O-diglucoside	C08718;-	0.948000877725858	0.0141224857013406
MS.gene31626	-	malvidin-3,5-O-diglucoside	C08718;-	0.947958654924737	0.0141395990708339
MS.gene36587	K12741;03040	malvidin-3,5-O-diglucoside	C08718;-	-0.947935	0.0141491347681095
MS.gene36695	K12741;03040	malvidin-3,5-O-diglucoside	C08718;-	-0.947935	0.0141491347681095
MS.gene016940	-	malvidin-3,5-O-diglucoside	C08718;-	0.947771730182023	0.0142154428882969
MS.gene30256	-	malvidin-3,5-O-diglucoside	C08718;-	0.947707577181464	0.0142415031444469
MS.gene22364	K13496;00908,01110	malvidin-3,5-O-diglucoside	C08718;-	0.947699674220783	0.0142447145648798
MS.gene83287	-	malvidin-3,5-O-diglucoside	C08718;-	0.947605016113334	0.0142831978602672
MS.gene24248	K13082;00941,01100,01110	malvidin-3,5-O-diglucoside	C08718;-	0.947441432714921	0.014349782521173
MS.gene26989	K13082;00941,01100,01110	malvidin-3,5-O-diglucoside	C08718;-	0.947441432714921	0.014349782521173
MS.gene27251	K13082;00941,01100,01110	malvidin-3,5-O-diglucoside	C08718;-	0.947441432714921	0.014349782521173
MS.gene27053	K03231;03013	malvidin-3,5-O-diglucoside	C08718;-	0.947170535409737	0.01446026983771
MS.gene27056	K03231;03013	malvidin-3,5-O-diglucoside	C08718;-	0.947170535409737	0.01446026983771
MS.gene049958	-	malvidin-3,5-O-diglucoside	C08718;-	0.94702796517765	0.0145185289548139
MS.gene77856	-	malvidin-3,5-O-diglucoside	C08718;-	0.947020889168048	0.0145214224453281
MS.gene053314	-	malvidin-3,5-O-diglucoside	C08718;-	0.946826081134062	0.0146011562630177
MS.gene85515	-	malvidin-3,5-O-diglucoside	C08718;-	0.946622931135688	0.0146844558527736
MS.gene70869	-	malvidin-3,5-O-diglucoside	C08718;-	-0.946613	0.0146886681168718
MSTRG.62074	-	malvidin-3,5-O-diglucoside	C08718;-	0.946455737649096	0.0147531276161118
MS.gene016186	-	malvidin-3,5-O-diglucoside	C08718;-	0.946447786968988	0.0147563958175188
MS.gene27874	-	malvidin-3,5-O-diglucoside	C08718;-	0.946446441944883	0.0147569487255886
MS.gene005822	K00235;00020,00190,01100,01110,01200	malvidin-3,5-O-diglucoside	C08718;-	0.946431194624158	0.0147632170159779
MS.gene008079	-	malvidin-3,5-O-diglucoside	C08718;-	-0.946245	0.0148399755867828
MS.gene005855	-	malvidin-3,5-O-diglucoside	C08718;-	0.946226492696446	0.0148474555047629
MS.gene44889	-	malvidin-3,5-O-diglucoside	C08718;-	0.946174772014461	0.0148687641945628
MS.gene56607	-	malvidin-3,5-O-diglucoside	C08718;-	0.946144397147447	0.0148812831452318
MS.gene036940	-	malvidin-3,5-O-diglucoside	C08718;-	0.945417879340032	0.015181736955944
MS.gene54945	-	malvidin-3,5-O-diglucoside	C08718;-	0.945276077087686	0.0152406076075137
MS.gene88978	-	malvidin-3,5-O-diglucoside	C08718;-	-0.945275	0.0152409330846925
MS.gene072520	-	malvidin-3,5-O-diglucoside	C08718;-	0.945108907142879	0.0153101051732577
MS.gene01418	-	malvidin-3,5-O-diglucoside	C08718;-	0.945027832347993	0.0153438474704824
MS.gene008713	-	malvidin-3,5-O-diglucoside	C08718;-	0.944938896351313	0.0153808893182595
MS.gene77042	-	malvidin-3,5-O-diglucoside	C08718;-	0.944842645958695	0.0154210103773265
MS.gene000075	-	malvidin-3,5-O-diglucoside	C08718;-	0.944723419244407	0.0154707560749566
MS.gene83432	-	malvidin-3,5-O-diglucoside	C08718;-	0.944532506653083	0.0155505202995904
MS.gene83683	-	malvidin-3,5-O-diglucoside	C08718;-	0.944532506653083	0.0155505202995904
MS.gene67083	-	malvidin-3,5-O-diglucoside	C08718;-	0.944521547543313	0.0155551031228424
MS.gene033243	-	malvidin-3,5-O-diglucoside	C08718;-	0.944395280276622	0.0156079366179688
MS.gene65249	K03018;03020	malvidin-3,5-O-diglucoside	C08718;-	0.944356892403829	0.0156240106589053
MS.gene38966	-	malvidin-3,5-O-diglucoside	C08718;-	0.944252354394963	0.015667810854763
MS.gene56295	-	malvidin-3,5-O-diglucoside	C08718;-	0.944121633346468	0.015722637584099
MS.gene051473	-	malvidin-3,5-O-diglucoside	C08718;-	0.944119311558924	0.015723611946563
MS.gene27621	-	malvidin-3,5-O-diglucoside	C08718;-	0.944102602577194	0.0157306246256086
MS.gene28131	-	malvidin-3,5-O-diglucoside	C08718;-	0.944062482018135	0.0157474671874777
MS.gene034744	-	malvidin-3,5-O-diglucoside	C08718;-	0.943957623074101	0.0157915145455504
MS.gene45449	-	malvidin-3,5-O-diglucoside	C08718;-	0.943957623074101	0.0157915145455504
MS.gene027115	-	malvidin-3,5-O-diglucoside	C08718;-	0.943931537982337	0.0158024781467477
MS.gene24338	-	malvidin-3,5-O-diglucoside	C08718;-	0.943852110959429	0.015835876689167
MS.gene06921	-	malvidin-3,5-O-diglucoside	C08718;-	-0.943783	0.0158649434362173
MS.gene044645	-	malvidin-3,5-O-diglucoside	C08718;-	0.943395800827363	0.0160281961964536
MS.gene30622	-	malvidin-3,5-O-diglucoside	C08718;-	-0.943363	0.0160421628060966
MSTRG.3068	-	malvidin-3,5-O-diglucoside	C08718;-	0.943291801561667	0.0160721340575695
MS.gene71757	K14442;03018	malvidin-3,5-O-diglucoside	C08718;-	0.94324681842735	0.0160911507664133
MS.gene76038	-	malvidin-3,5-O-diglucoside	C08718;-	-0.942961	0.0162120801804721
MS.gene55240	K14413;00513,01100	malvidin-3,5-O-diglucoside	C08718;-	0.942739859573004	0.0163059738322037
MS.gene45335	-	malvidin-3,5-O-diglucoside	C08718;-	0.942715918220007	0.016316141852189
MS.gene33880	-	malvidin-3,5-O-diglucoside	C08718;-	0.942692408108863	0.016326128728451
MS.gene04733	-	malvidin-3,5-O-diglucoside	C08718;-	-0.942679	0.0163316877302063
MS.gene049441	-	malvidin-3,5-O-diglucoside	C08718;-	0.942408140996483	0.0164470399841954
MS.gene22024	K02433;00970,01100	malvidin-3,5-O-diglucoside	C08718;-	0.942328001021377	0.0164811794448557
MSTRG.109799	-	malvidin-3,5-O-diglucoside	C08718;-	0.94203026916322	0.0166082141059394
MS.gene026370	-	malvidin-3,5-O-diglucoside	C08718;-	0.941957076215968	0.0166394922471421
MS.gene046273	-	malvidin-3,5-O-diglucoside	C08718;-	0.941915981461802	0.0166570619944833
MS.gene70989	-	malvidin-3,5-O-diglucoside	C08718;-	0.941900747131564	0.0166635768479623
MS.gene020600	K12185;04144	malvidin-3,5-O-diglucoside	C08718;-	0.941641280960589	0.0167746628627227
MS.gene05451	-	malvidin-3,5-O-diglucoside	C08718;-	0.941586458822975	0.0167981647293907
MSTRG.68934	-	malvidin-3,5-O-diglucoside	C08718;-	0.941394121351816	0.0168807030355918
MS.gene41083	-	malvidin-3,5-O-diglucoside	C08718;-	0.941336726489413	0.0169053585275828
MS.gene89902	K06119;00561,01100	malvidin-3,5-O-diglucoside	C08718;-	0.941307897944253	0.0169177470115368
MSTRG.46874	-	malvidin-3,5-O-diglucoside	C08718;-	0.941248889395575	0.0169431139421561
MS.gene63836	-	malvidin-3,5-O-diglucoside	C08718;-	0.941033896953076	0.0170356405887887
MS.gene056813	-	malvidin-3,5-O-diglucoside	C08718;-	0.940928385341162	0.0170811096955953
MSTRG.22246	-	malvidin-3,5-O-diglucoside	C08718;-	0.940840930506561	0.0171188272823495
MS.gene61911	-	malvidin-3,5-O-diglucoside	C08718;-	0.940803706013261	0.0171348896948303
MS.gene020728	-	malvidin-3,5-O-diglucoside	C08718;-	0.940567853053471	0.017236774260567
MSTRG.82457	-	malvidin-3,5-O-diglucoside	C08718;-	-0.940557	0.0172413341023774
MS.gene059849	-	malvidin-3,5-O-diglucoside	C08718;-	0.940514104628706	0.0172600201486303
MS.gene054089	-	malvidin-3,5-O-diglucoside	C08718;-	0.940436195326286	0.0172937335541021
MS.gene042920	K01054;00561,01100	malvidin-3,5-O-diglucoside	C08718;-	-0.940432	0.0172953660694277
MS.gene08584	K10703;00062,01040,01100,01110,01212	malvidin-3,5-O-diglucoside	C08718;-	0.940320329948358	0.0173439110861461
MS.gene063647	-	malvidin-3,5-O-diglucoside	C08718;-	0.940153112747659	0.0174164106839589
MS.gene038106	-	malvidin-3,5-O-diglucoside	C08718;-	0.940144776896397	0.0174200273925441
MS.gene84263	-	malvidin-3,5-O-diglucoside	C08718;-	0.940140438108523	0.0174219099760969
MS.gene30378	-	malvidin-3,5-O-diglucoside	C08718;-	0.940023381684327	0.0174727252613103
MS.gene54999	K01889;00970	malvidin-3,5-O-diglucoside	C08718;-	0.939768730745702	0.0175834376009124
MS.gene54297	-	malvidin-3,5-O-diglucoside	C08718;-	-0.939743	0.0175946049027222
MS.gene048241	-	malvidin-3,5-O-diglucoside	C08718;-	0.9396862325319	0.017619353329717
MS.gene067054	-	malvidin-3,5-O-diglucoside	C08718;-	0.939678089463394	0.0176228997187861
MSTRG.3198	-	malvidin-3,5-O-diglucoside	C08718;-	-0.939661	0.0176302693290164
MS.gene96593	K08734;03430	malvidin-3,5-O-diglucoside	C08718;-	-0.939283	0.0177952504314917
MS.gene013798	-	malvidin-3,5-O-diglucoside	C08718;-	0.939221107316756	0.0178222913107949
MS.gene91717	-	malvidin-3,5-O-diglucoside	C08718;-	0.939130662467342	0.0178618407608198
MS.gene89762	-	malvidin-3,5-O-diglucoside	C08718;-	0.939035789883848	0.017903356952295
MS.gene043958	-	malvidin-3,5-O-diglucoside	C08718;-	0.938837878635243	0.0179900635280647
MS.gene002378	-	malvidin-3,5-O-diglucoside	C08718;-	0.938610837808574	0.0180896994582487
MS.gene63988	K14570;03008	malvidin-3,5-O-diglucoside	C08718;-	0.938589452831741	0.0180990933747212
MS.gene012545	K13431;03060	malvidin-3,5-O-diglucoside	C08718;-	0.938521427956734	0.0181289856309331
MS.gene056069	-	malvidin-3,5-O-diglucoside	C08718;-	-0.938354	0.0182025630430494
MS.gene60528	-	malvidin-3,5-O-diglucoside	C08718;-	0.938256252690447	0.018245664761725
MS.gene53398	-	malvidin-3,5-O-diglucoside	C08718;-	-0.937939	0.0183854800096244
MS.gene050783	K00036;00030,00480,01100,01110,01200	malvidin-3,5-O-diglucoside	C08718;-	0.937787755032156	0.0184524004169829
MSTRG.88151	-	malvidin-3,5-O-diglucoside	C08718;-	0.937700534586527	0.0184909719347732
MS.gene07107	-	malvidin-3,5-O-diglucoside	C08718;-	0.937665476508725	0.0185064830431512
MS.gene07630	-	malvidin-3,5-O-diglucoside	C08718;-	0.937665476508725	0.0185064830431512
MSTRG.1761	-	malvidin-3,5-O-diglucoside	C08718;-	0.937621576899229	0.01852591195539
MS.gene030078	-	malvidin-3,5-O-diglucoside	C08718;-	0.937512959027599	0.0185740120529371
MS.gene63982	-	malvidin-3,5-O-diglucoside	C08718;-	0.937402096725588	0.0186231478056079
MS.gene43531	-	malvidin-3,5-O-diglucoside	C08718;-	0.937324037748711	0.0186577699302385
MS.gene86392	-	malvidin-3,5-O-diglucoside	C08718;-	0.937180565785002	0.0187214596192682
MS.gene035074	-	malvidin-3,5-O-diglucoside	C08718;-	0.937058560109847	0.0187756754507097
MS.gene89311	-	malvidin-3,5-O-diglucoside	C08718;-	0.937028038793645	0.018789246206014
MS.gene014291	-	malvidin-3,5-O-diglucoside	C08718;-	-0.936976	0.0188123781528353
MS.gene063175	-	malvidin-3,5-O-diglucoside	C08718;-	-0.936976	0.0188123781528353
MS.gene52395	-	malvidin-3,5-O-diglucoside	C08718;-	0.936812256105923	0.0188852808329189
MS.gene30608	-	malvidin-3,5-O-diglucoside	C08718;-	0.936717498457527	0.0189275031453721
MS.gene30524	-	malvidin-3,5-O-diglucoside	C08718;-	-0.936648	0.0189583704782202
MS.gene067369	-	malvidin-3,5-O-diglucoside	C08718;-	0.936639544216261	0.018962261095212
MS.gene054699	-	malvidin-3,5-O-diglucoside	C08718;-	0.936575604051583	0.018990785944792
MS.gene24336	-	malvidin-3,5-O-diglucoside	C08718;-	0.93632071663621	0.0191046339526017
MS.gene052054	K00106;00230,00232,01100,01110,04146	malvidin-3,5-O-diglucoside	C08718;-	0.935926308329186	0.0192812349007996
MS.gene019466	-	malvidin-3,5-O-diglucoside	C08718;-	0.935870968805534	0.0193060559688648
MS.gene057964	-	malvidin-3,5-O-diglucoside	C08718;-	0.935858281019188	0.0193117481968567
MS.gene057970	-	malvidin-3,5-O-diglucoside	C08718;-	0.935858281019188	0.0193117481968567
MS.gene72960	-	malvidin-3,5-O-diglucoside	C08718;-	0.935848976233483	0.0193159230268952
MS.gene20117	-	malvidin-3,5-O-diglucoside	C08718;-	0.935658282467961	0.0194015471055255
MS.gene036860	-	malvidin-3,5-O-diglucoside	C08718;-	0.93560855953737	0.0194238935587589
MS.gene046360	K01092;00562,01100,01110,04070	malvidin-3,5-O-diglucoside	C08718;-	-0.935509	0.0194687215875488
MS.gene067478	-	malvidin-3,5-O-diglucoside	C08718;-	0.935505712006439	0.019470141711603
MS.gene36280	-	malvidin-3,5-O-diglucoside	C08718;-	0.935322640944871	0.019552552741085
MS.gene75049	-	malvidin-3,5-O-diglucoside	C08718;-	0.935291944747966	0.0195663819494042
MS.gene037131	-	malvidin-3,5-O-diglucoside	C08718;-	0.93527102013696	0.0195758106937908
MS.gene27314	-	malvidin-3,5-O-diglucoside	C08718;-	0.935059456627659	0.019671225070074
MS.gene34825	-	malvidin-3,5-O-diglucoside	C08718;-	0.935027224204809	0.019685774978472
MS.gene042014	-	malvidin-3,5-O-diglucoside	C08718;-	0.934863131658246	0.0197599013977709
MS.gene98461	-	malvidin-3,5-O-diglucoside	C08718;-	0.93483650639223	0.019771937490284
MS.gene39550	-	malvidin-3,5-O-diglucoside	C08718;-	0.934724067250696	0.0198227924008111
MS.gene27485	-	malvidin-3,5-O-diglucoside	C08718;-	0.934690652532899	0.0198379136500483
MS.gene05032	-	malvidin-3,5-O-diglucoside	C08718;-	0.934681751906644	0.0198419421041456
MS.gene057023	-	malvidin-3,5-O-diglucoside	C08718;-	0.934618784877772	0.0198704487718736
MSTRG.68791	K02153;00190,01100,04145	malvidin-3,5-O-diglucoside	C08718;-	-0.934501	0.0199236927390654
MS.gene016966	K08515;04130	malvidin-3,5-O-diglucoside	C08718;-	0.934346458088619	0.0199938902384987
MS.gene47657	-	malvidin-3,5-O-diglucoside	C08718;-	0.934270601229923	0.0200283190737997
MS.gene89608	K02949;03010	malvidin-3,5-O-diglucoside	C08718;-	0.934130173450215	0.0200921050971342
MSTRG.31812	-	malvidin-3,5-O-diglucoside	C08718;-	0.933975241899972	0.0201625553563797
MS.gene059570	-	malvidin-3,5-O-diglucoside	C08718;-	0.933912973232115	0.0201908925886878
MS.gene09261	-	malvidin-3,5-O-diglucoside	C08718;-	0.933909215372729	0.0201926031284609
MS.gene72914	-	malvidin-3,5-O-diglucoside	C08718;-	0.933775430489019	0.02025353125139
MS.gene56687	-	malvidin-3,5-O-diglucoside	C08718;-	0.933533205736774	0.0203639961565837
MS.gene93891	-	malvidin-3,5-O-diglucoside	C08718;-	0.933456040962117	0.0203992274889467
MS.gene052221	-	malvidin-3,5-O-diglucoside	C08718;-	-0.933448	0.0204031018689551
MS.gene004343	-	malvidin-3,5-O-diglucoside	C08718;-	0.933366819633171	0.0204399881089944
MS.gene007930	-	malvidin-3,5-O-diglucoside	C08718;-	-0.933366	0.020440197036762
MS.gene99030	-	malvidin-3,5-O-diglucoside	C08718;-	0.933285708775166	0.0204770663460938
MS.gene063808	-	malvidin-3,5-O-diglucoside	C08718;-	0.933244638615178	0.0204958490664416
MSTRG.79297	-	malvidin-3,5-O-diglucoside	C08718;-	0.933231733360343	0.0205017522114279
MS.gene028724	-	malvidin-3,5-O-diglucoside	C08718;-	0.933222975072461	0.0205057587570557
MS.gene010426	-	malvidin-3,5-O-diglucoside	C08718;-	0.9331663994879	0.0205316458010775
MSTRG.93561	-	malvidin-3,5-O-diglucoside	C08718;-	-0.932944	0.0206336846396333
MS.gene020289	-	malvidin-3,5-O-diglucoside	C08718;-	0.932858617443058	0.0206726615073335
MS.gene020290	-	malvidin-3,5-O-diglucoside	C08718;-	0.932858617443058	0.0206726615073335
MS.gene054892	-	malvidin-3,5-O-diglucoside	C08718;-	0.932858617443058	0.0206726615073335
MS.gene054893	-	malvidin-3,5-O-diglucoside	C08718;-	0.932858617443058	0.0206726615073335
MSTRG.5623	-	malvidin-3,5-O-diglucoside	C08718;-	0.932841253262636	0.0206806265240967
MS.gene86155	-	malvidin-3,5-O-diglucoside	C08718;-	0.932706674917523	0.0207423918258789
MS.gene50588	-	malvidin-3,5-O-diglucoside	C08718;-	0.932606261171168	0.0207885159949808
MS.gene49531	K08493;04130	malvidin-3,5-O-diglucoside	C08718;-	0.932381485495473	0.0208918849282728
MS.gene97858	-	malvidin-3,5-O-diglucoside	C08718;-	0.932364604846878	0.0208996546354052
MS.gene81272	-	malvidin-3,5-O-diglucoside	C08718;-	0.932182847066422	0.0209833720890761
MS.gene067527	-	malvidin-3,5-O-diglucoside	C08718;-	-0.931948	0.0210918102256906
MS.gene29719	-	malvidin-3,5-O-diglucoside	C08718;-	0.93182696106676	0.0211476063638032
MSTRG.59017	-	malvidin-3,5-O-diglucoside	C08718;-	0.931771000638605	0.0211734686874674
MS.gene061055	-	malvidin-3,5-O-diglucoside	C08718;-	0.931756023336241	0.0211803922405849
MS.gene049265	-	malvidin-3,5-O-diglucoside	C08718;-	0.931710840108874	0.0212012835181406
MS.gene08661	K07374;04145	malvidin-3,5-O-diglucoside	C08718;-	0.931702156036831	0.021205299519009
MS.gene01394	-	malvidin-3,5-O-diglucoside	C08718;-	0.931647276201269	0.0212306847217904
MS.gene75083	-	malvidin-3,5-O-diglucoside	C08718;-	-0.931586	0.0212591107157393
MS.gene023544	-	malvidin-3,5-O-diglucoside	C08718;-	0.931517576337358	0.0212907177262279
MS.gene004371	-	malvidin-3,5-O-diglucoside	C08718;-	0.931326396520204	0.0213793074115213
MS.gene43475	-	malvidin-3,5-O-diglucoside	C08718;-	0.930786186012764	0.0216302749989958
MS.gene24235	-	malvidin-3,5-O-diglucoside	C08718;-	0.930630854456137	0.0217026132598517
MS.gene026547	-	malvidin-3,5-O-diglucoside	C08718;-	0.930574552732433	0.0217288523962649
MS.gene39079	K01674;00910,01100	malvidin-3,5-O-diglucoside	C08718;-	0.930429371008151	0.0217965609354057
MS.gene46366	-	malvidin-3,5-O-diglucoside	C08718;-	0.930265873668712	0.021872892913556
MSTRG.49317	-	malvidin-3,5-O-diglucoside	C08718;-	0.930164030343452	0.021920484119269
MSTRG.98961	-	malvidin-3,5-O-diglucoside	C08718;-	-0.930005	0.0219948017043641
MS.gene028939	K13348;04146	malvidin-3,5-O-diglucoside	C08718;-	0.929985721382832	0.0220038881341844
MSTRG.7610	-	malvidin-3,5-O-diglucoside	C08718;-	0.929978890071894	0.0220070855177486
MS.gene70940	K03131;03022	malvidin-3,5-O-diglucoside	C08718;-	0.929887322646503	0.0220499580043785
MS.gene045530	-	malvidin-3,5-O-diglucoside	C08718;-	0.929840368570287	0.0220719526883799
MS.gene022784	-	malvidin-3,5-O-diglucoside	C08718;-	0.929818600850757	0.0220821517414782
MSTRG.33138	-	malvidin-3,5-O-diglucoside	C08718;-	0.929773740845159	0.0221031752676854
MS.gene063809	-	malvidin-3,5-O-diglucoside	C08718;-	0.929768413452503	0.0221056723664884
MS.gene016870	-	malvidin-3,5-O-diglucoside	C08718;-	0.929761615144071	0.0221088590574326
MSTRG.5788	-	malvidin-3,5-O-diglucoside	C08718;-	0.929745104150361	0.0221165991652857
MS.gene65360	-	malvidin-3,5-O-diglucoside	C08718;-	0.929737165759495	0.0221203208766576
MS.gene050676	-	malvidin-3,5-O-diglucoside	C08718;-	0.929722884690115	0.0221270167005606
MS.gene83407	-	malvidin-3,5-O-diglucoside	C08718;-	0.929578001439697	0.0221949837291646
MS.gene009287	-	malvidin-3,5-O-diglucoside	C08718;-	0.929376649769256	0.0222895528915239
MS.gene93017	K00558;00270,01100	malvidin-3,5-O-diglucoside	C08718;-	0.929260958574748	0.0223439485644372
MS.gene036650	-	malvidin-3,5-O-diglucoside	C08718;-	-0.929217	0.0223644043631167
MS.gene036652	-	malvidin-3,5-O-diglucoside	C08718;-	-0.929217	0.0223644043631167
MS.gene57700	-	malvidin-3,5-O-diglucoside	C08718;-	-0.929217	0.0223644043631167
MS.gene040224	K01649;00290,00620,01100,01110,01210,01230	malvidin-3,5-O-diglucoside	C08718;-	0.929188359034489	0.0223781053011444
MS.gene065205	K10703;00062,01040,01100,01110,01212	malvidin-3,5-O-diglucoside	C08718;-	0.929175109810087	0.0223843406360965
MS.gene009005	-	malvidin-3,5-O-diglucoside	C08718;-	0.929159964098822	0.0223914691817634
MSTRG.59084	-	malvidin-3,5-O-diglucoside	C08718;-	0.928989749596817	0.0224716335362742
MS.gene46365	-	malvidin-3,5-O-diglucoside	C08718;-	0.928850620225289	0.022537226793391
MSTRG.91169	K02885;03010	malvidin-3,5-O-diglucoside	C08718;-	0.928803815405282	0.0225593070608828
MS.gene05920	-	malvidin-3,5-O-diglucoside	C08718;-	-0.928674	0.0226204991824312
MSTRG.39045	-	malvidin-3,5-O-diglucoside	C08718;-	0.928609751794792	0.0226509315144921
MS.gene052498	-	malvidin-3,5-O-diglucoside	C08718;-	0.928600827611193	0.0226551478320191
MS.gene046362	-	malvidin-3,5-O-diglucoside	C08718;-	-0.928338	0.0227792144474663
MS.gene66887	-	malvidin-3,5-O-diglucoside	C08718;-	-0.928338	0.0227792144474663
MS.gene01469	-	malvidin-3,5-O-diglucoside	C08718;-	0.927965175370979	0.0229561195984777
MS.gene073889	-	malvidin-3,5-O-diglucoside	C08718;-	0.927946560022775	0.0229649530236451
MS.gene047282	-	malvidin-3,5-O-diglucoside	C08718;-	0.927912450399144	0.0229811417011548
MS.gene27484	-	malvidin-3,5-O-diglucoside	C08718;-	0.927908747987569	0.0229828991146906
MS.gene059771	-	malvidin-3,5-O-diglucoside	C08718;-	0.92790088764203	0.0229866303073357
MS.gene96193	-	malvidin-3,5-O-diglucoside	C08718;-	-0.92788	0.0229967166770734
MS.gene016512	-	malvidin-3,5-O-diglucoside	C08718;-	0.927823732262918	0.0230232652439785
MS.gene036461	-	malvidin-3,5-O-diglucoside	C08718;-	0.927816693645252	0.0230266082607602
MS.gene68139	-	malvidin-3,5-O-diglucoside	C08718;-	0.927679383675819	0.0230918554979741
MSTRG.66706	-	malvidin-3,5-O-diglucoside	C08718;-	0.927554703201045	0.0231511530943353
MS.gene008990	K13422;04016,04075	malvidin-3,5-O-diglucoside	C08718;-	0.927461458958916	0.0231955318413038
MS.gene26025	K03283;03040,04141,04144	malvidin-3,5-O-diglucoside	C08718;-	0.927357343768954	0.0232451169625981
MS.gene58773	-	malvidin-3,5-O-diglucoside	C08718;-	0.927333469604121	0.0232564919158571
MS.gene047188	K14498;04016,04075	malvidin-3,5-O-diglucoside	C08718;-	0.927242735997692	0.0232997387522013
MS.gene65326	-	malvidin-3,5-O-diglucoside	C08718;-	0.927185743560896	0.0233269166305953
MS.gene002588	-	malvidin-3,5-O-diglucoside	C08718;-	0.927171588610434	0.0233336682628132
MS.gene49336	-	malvidin-3,5-O-diglucoside	C08718;-	0.927103730699208	0.0233660439152553
MS.gene70698	-	malvidin-3,5-O-diglucoside	C08718;-	0.927046312964177	0.0233934497880384
MSTRG.38135	-	malvidin-3,5-O-diglucoside	C08718;-	0.926916434133281	0.0234554801137884
MS.gene42280	-	malvidin-3,5-O-diglucoside	C08718;-	0.926809087743319	0.0235067889571375
MS.gene012002	-	malvidin-3,5-O-diglucoside	C08718;-	0.926569298763216	0.0236215327277149
MS.gene57812	-	malvidin-3,5-O-diglucoside	C08718;-	0.926405922695785	0.0236998147275713
MSTRG.79080	-	malvidin-3,5-O-diglucoside	C08718;-	0.926242373979941	0.0237782632015659
MSTRG.79412	-	malvidin-3,5-O-diglucoside	C08718;-	0.926133791749151	0.0238303924491479
MS.gene83347	-	malvidin-3,5-O-diglucoside	C08718;-	0.926094475010964	0.0238492771144705
MS.gene71896	-	malvidin-3,5-O-diglucoside	C08718;-	-0.92602	0.023885283641211
MS.gene047123	K13114;03013,03015	malvidin-3,5-O-diglucoside	C08718;-	0.925965281648683	0.0239113654448345
MS.gene004136	-	malvidin-3,5-O-diglucoside	C08718;-	0.92576673349255	0.024006886183104
MS.gene08084	-	malvidin-3,5-O-diglucoside	C08718;-	0.925659341840824	0.0240586031106369
MS.gene53841	K01183;00520,01100	malvidin-3,5-O-diglucoside	C08718;-	-0.925584	0.0240949130709178
MS.gene28615	-	malvidin-3,5-O-diglucoside	C08718;-	0.925474470327418	0.024147716390287
MS.gene073508	-	malvidin-3,5-O-diglucoside	C08718;-	-0.925418	0.0241747636886088
MS.gene035351	-	malvidin-3,5-O-diglucoside	C08718;-	0.925256520496151	0.0242529108902583
MS.gene059286	-	malvidin-3,5-O-diglucoside	C08718;-	0.925232010196295	0.0242647501328249
MS.gene065451	-	malvidin-3,5-O-diglucoside	C08718;-	-0.925202	0.0242793724194231
MS.gene020718	-	malvidin-3,5-O-diglucoside	C08718;-	0.925147802160209	0.0243054394628447
MS.gene77003	-	malvidin-3,5-O-diglucoside	C08718;-	0.925121409615094	0.0243181968724181
MS.gene31393	-	malvidin-3,5-O-diglucoside	C08718;-	0.92511064623381	0.0243234002067881
MS.gene032807	-	malvidin-3,5-O-diglucoside	C08718;-	0.925078612809985	0.0243388882302174
MS.gene061714	-	malvidin-3,5-O-diglucoside	C08718;-	0.925075912289405	0.0243401940658361
MS.gene030535	-	malvidin-3,5-O-diglucoside	C08718;-	-0.924931	0.0244104356820638
MS.gene023804	-	malvidin-3,5-O-diglucoside	C08718;-	0.924779965916512	0.0244834357674882
MS.gene016666	K02912;03010	malvidin-3,5-O-diglucoside	C08718;-	0.924776409744553	0.0244851586478152
MSTRG.59167	-	malvidin-3,5-O-diglucoside	C08718;-	0.924687980211713	0.0245280132258904
MS.gene070269	-	malvidin-3,5-O-diglucoside	C08718;-	0.924577880960606	0.0245814031426194
MS.gene96633	-	malvidin-3,5-O-diglucoside	C08718;-	0.92453024578359	0.0246045142569022
MS.gene005852	-	malvidin-3,5-O-diglucoside	C08718;-	0.924472012203238	0.0246327769096136
MS.gene013310	-	malvidin-3,5-O-diglucoside	C08718;-	0.924400247607955	0.0246676210056065
MS.gene000398	-	malvidin-3,5-O-diglucoside	C08718;-	0.924258028616172	0.0247367199981066
MS.gene028134	-	malvidin-3,5-O-diglucoside	C08718;-	0.924051239867666	0.0248373022831373
MSTRG.86777	-	malvidin-3,5-O-diglucoside	C08718;-	0.92366566641843	0.0250251969785933
MS.gene042865	-	malvidin-3,5-O-diglucoside	C08718;-	0.923443181497198	0.0251338243017353
MS.gene000521	K01681;00020,00630,01100,01110,01200,01210,01230	malvidin-3,5-O-diglucoside	C08718;-	-0.923348	0.0251805823096929
MS.gene00990	-	malvidin-3,5-O-diglucoside	C08718;-	0.922954097583944	0.0253731502711801
MS.gene89371	K12471;04144	malvidin-3,5-O-diglucoside	C08718;-	0.92293876912042	0.025380662844256
MS.gene034390	K03283;03040,04141,04144	malvidin-3,5-O-diglucoside	C08718;-	0.922848866007609	0.0254247393434757
MS.gene063524	-	malvidin-3,5-O-diglucoside	C08718;-	-0.922802	0.0254474991450644
MSTRG.106088	-	malvidin-3,5-O-diglucoside	C08718;-	0.92262380289084	0.0255351883787181
MS.gene013183	-	malvidin-3,5-O-diglucoside	C08718;-	0.922608743560114	0.0255425842086724
MS.gene88211	-	malvidin-3,5-O-diglucoside	C08718;-	0.922434375588482	0.0256282688244978
MS.gene72660	-	malvidin-3,5-O-diglucoside	C08718;-	0.922187548145504	0.0257497181778651
MS.gene26851	-	malvidin-3,5-O-diglucoside	C08718;-	-0.92197	0.0258569791746879
MS.gene034823	-	malvidin-3,5-O-diglucoside	C08718;-	0.921921991930667	0.0258805894073068
MS.gene01456	K02877;03010	malvidin-3,5-O-diglucoside	C08718;-	0.921845733825094	0.0259182103848289
MSTRG.61875	-	malvidin-3,5-O-diglucoside	C08718;-	0.92175424109566	0.0259633704125825
MS.gene057897	-	malvidin-3,5-O-diglucoside	C08718;-	0.921600402112308	0.0260393611219571
MS.gene73309	-	malvidin-3,5-O-diglucoside	C08718;-	0.92148402152997	0.026096896322185
MS.gene058933	-	malvidin-3,5-O-diglucoside	C08718;-	0.921229632101522	0.0262228015186672
MS.gene032679	-	malvidin-3,5-O-diglucoside	C08718;-	0.921130100033681	0.0262721161436977
MS.gene93973	-	malvidin-3,5-O-diglucoside	C08718;-	-0.921103	0.0262855616470902
MS.gene066255	-	malvidin-3,5-O-diglucoside	C08718;-	0.921093720106655	0.0262901485628545
MS.gene058551	K12116;04712	malvidin-3,5-O-diglucoside	C08718;-	0.921092220368983	0.0262908920226002
MS.gene47389	-	malvidin-3,5-O-diglucoside	C08718;-	-0.920837	0.0264174604941397
MS.gene32927	-	malvidin-3,5-O-diglucoside	C08718;-	0.920795944059449	0.0264378968275034
MS.gene030163	-	malvidin-3,5-O-diglucoside	C08718;-	0.920773335192334	0.0264491256174489
MS.gene016237	-	malvidin-3,5-O-diglucoside	C08718;-	0.920718803072954	0.0264762155469916
MS.gene24258	-	malvidin-3,5-O-diglucoside	C08718;-	0.920688267594241	0.0264913885635356
MS.gene26982	-	malvidin-3,5-O-diglucoside	C08718;-	0.920688267594241	0.0264913885635356
MS.gene005483	-	malvidin-3,5-O-diglucoside	C08718;-	-0.920398	0.0266355910084131
MS.gene019501	K03110;03060	malvidin-3,5-O-diglucoside	C08718;-	0.920366285719088	0.0266515510310262
MS.gene29801	-	malvidin-3,5-O-diglucoside	C08718;-	0.920351354944978	0.0266589855432161
MS.gene35570	-	malvidin-3,5-O-diglucoside	C08718;-	0.920351354944978	0.0266589855432161
MS.gene045373	-	malvidin-3,5-O-diglucoside	C08718;-	0.919961626281376	0.0268532800271256
MS.gene050593	K09839;00906,01100,01110	malvidin-3,5-O-diglucoside	C08718;-	0.919892630038234	0.0268877245865384
MS.gene060518	-	malvidin-3,5-O-diglucoside	C08718;-	0.919881708978822	0.0268931779416564
MS.gene60710	-	malvidin-3,5-O-diglucoside	C08718;-	-0.919699	0.0269845066647733
MS.gene073454	-	malvidin-3,5-O-diglucoside	C08718;-	0.91941495168779	0.027126582511083
MS.gene006046	K13412;04626	malvidin-3,5-O-diglucoside	C08718;-	0.919358135860752	0.0271550378945584
MS.gene004757	K14509;04016,04075	malvidin-3,5-O-diglucoside	C08718;-	0.919266408379458	0.0272009985426472
MS.gene89380	-	malvidin-3,5-O-diglucoside	C08718;-	0.918976745071858	0.0273463003857696
MS.gene035379	K01213;00040,01100	malvidin-3,5-O-diglucoside	C08718;-	0.918862105241799	0.0274038751835881
MS.gene09376	K13356;00073,04146	malvidin-3,5-O-diglucoside	C08718;-	-0.918749	0.0274609640776882
MS.gene99693	-	malvidin-3,5-O-diglucoside	C08718;-	0.918742305457601	0.0274640830677045
MS.gene99584	-	malvidin-3,5-O-diglucoside	C08718;-	0.918588621734316	0.0275413822859201
MS.gene74264	K13430;04626	malvidin-3,5-O-diglucoside	C08718;-	0.918389415461007	0.0276416822598302
MS.gene021038	K15397;00062,01100,01110,04626	malvidin-3,5-O-diglucoside	C08718;-	0.918373144419319	0.0276498798807235
MSTRG.108199	-	malvidin-3,5-O-diglucoside	C08718;-	0.918354922909738	0.0276590611083083
MS.gene67141	K00891;00400,01100,01110,01230	malvidin-3,5-O-diglucoside	C08718;-	-0.91829	0.0276917894171464
MS.gene38419	-	malvidin-3,5-O-diglucoside	C08718;-	-0.918059	0.0278083665198035
MS.gene42882	-	malvidin-3,5-O-diglucoside	C08718;-	0.91805317756199	0.0278112433356849
MS.gene05395	-	malvidin-3,5-O-diglucoside	C08718;-	0.918046402514602	0.0278146633461066
MSTRG.82898	-	malvidin-3,5-O-diglucoside	C08718;-	0.918019551509533	0.0278282189316051
MS.gene069565	-	malvidin-3,5-O-diglucoside	C08718;-	0.918017553792808	0.0278292275530939
MS.gene051057	-	malvidin-3,5-O-diglucoside	C08718;-	-0.917868	0.0279045516264514
MS.gene034337	K08341;04136	malvidin-3,5-O-diglucoside	C08718;-	-0.917849	0.0279141977622294
MS.gene07692	-	malvidin-3,5-O-diglucoside	C08718;-	0.917847435284391	0.0279151613376466
MS.gene54843	K03283;03040,04141,04144	malvidin-3,5-O-diglucoside	C08718;-	0.917693239987736	0.0279931252779416
MS.gene034311	-	malvidin-3,5-O-diglucoside	C08718;-	-0.917606	0.0280370698366367
MS.gene20738	K01054;00561,01100	malvidin-3,5-O-diglucoside	C08718;-	0.917573434348976	0.0280537494594204
MS.gene032287	K10581;04120	malvidin-3,5-O-diglucoside	C08718;-	0.91746562290625	0.0281083403818825
MS.gene030968	-	malvidin-3,5-O-diglucoside	C08718;-	-0.917414	0.0281346465649495
MS.gene82647	-	malvidin-3,5-O-diglucoside	C08718;-	0.917385684700354	0.0281488395730343
MS.gene006008	-	malvidin-3,5-O-diglucoside	C08718;-	0.917255781711961	0.0282146924785165
MS.gene061044	K01723;00592,01100,01110	malvidin-3,5-O-diglucoside	C08718;-	0.917181272031475	0.0282524866822225
MSTRG.51354	-	malvidin-3,5-O-diglucoside	C08718;-	-0.916715	0.0284895947094213
MS.gene029407	K02876;03010	malvidin-3,5-O-diglucoside	C08718;-	0.916649810130084	0.0285225362218371
MS.gene58600	-	malvidin-3,5-O-diglucoside	C08718;-	0.916581298377262	0.02855740889355
MSTRG.30925	-	malvidin-3,5-O-diglucoside	C08718;-	0.916548815573075	0.0285739475186155
MS.gene98047	-	malvidin-3,5-O-diglucoside	C08718;-	-0.916538	0.0285796544245198
MS.gene021991	-	malvidin-3,5-O-diglucoside	C08718;-	-0.916216	0.0287434135572584
MS.gene65330	-	malvidin-3,5-O-diglucoside	C08718;-	0.916203065434427	0.028750176923817
MS.gene87332	-	malvidin-3,5-O-diglucoside	C08718;-	0.916124576782475	0.0287902312140411
MS.gene54839	-	malvidin-3,5-O-diglucoside	C08718;-	0.916087227480209	0.0288092975863473
MS.gene49082	-	malvidin-3,5-O-diglucoside	C08718;-	0.916013339158155	0.0288470286447167
MSTRG.83803	-	malvidin-3,5-O-diglucoside	C08718;-	0.915564548647772	0.0290765441509425
MSTRG.1474	-	malvidin-3,5-O-diglucoside	C08718;-	-0.915334	0.0291948903206875
MS.gene51996	-	malvidin-3,5-O-diglucoside	C08718;-	0.91500233852994	0.0293648870315297
MS.gene054339	-	malvidin-3,5-O-diglucoside	C08718;-	0.914930817231037	0.0294016339508813
MS.gene059535	-	malvidin-3,5-O-diglucoside	C08718;-	0.914748746011133	0.0294952469161569
MS.gene24319	-	malvidin-3,5-O-diglucoside	C08718;-	0.914724559395605	0.0295076897967621
MSTRG.74380	-	malvidin-3,5-O-diglucoside	C08718;-	0.914631929043472	0.0295553593652991
MS.gene050076	-	malvidin-3,5-O-diglucoside	C08718;-	0.914356180289669	0.0296974118364401
MS.gene016641	-	malvidin-3,5-O-diglucoside	C08718;-	0.914345273582652	0.0297030349436
MS.gene018860	-	malvidin-3,5-O-diglucoside	C08718;-	0.91429577984203	0.029728556438963
MS.gene040789	-	malvidin-3,5-O-diglucoside	C08718;-	0.91424502682695	0.0297547345916811
MS.gene036314	-	malvidin-3,5-O-diglucoside	C08718;-	0.914188251652419	0.0297840277140803
MS.gene042032	-	malvidin-3,5-O-diglucoside	C08718;-	-0.914039	0.0298609785150952
MS.gene24231	-	malvidin-3,5-O-diglucoside	C08718;-	0.913967458974061	0.029898033556383
MS.gene22545	-	malvidin-3,5-O-diglucoside	C08718;-	0.913884419843033	0.0299409468274422
MS.gene032149	K05955;00900,01110	malvidin-3,5-O-diglucoside	C08718;-	0.913617847905798	0.0300788403694314
MS.gene067562	-	malvidin-3,5-O-diglucoside	C08718;-	-0.913245	0.0302722548660255
MS.gene28933	-	malvidin-3,5-O-diglucoside	C08718;-	0.913162137984125	0.0303150427400357
MS.gene52271	-	malvidin-3,5-O-diglucoside	C08718;-	0.913159849574708	0.0303162303587323
MS.gene042282	-	malvidin-3,5-O-diglucoside	C08718;-	0.913082565986998	0.0303563470882339
MS.gene048060	K07375;04145	malvidin-3,5-O-diglucoside	C08718;-	0.912822161794073	0.0304916442280712
MS.gene96019	-	malvidin-3,5-O-diglucoside	C08718;-	0.912721129196111	0.0305441893053651
MSTRG.16468	-	malvidin-3,5-O-diglucoside	C08718;-	-0.912499	0.0306599203777939
MS.gene68981	K10536;00330,01100	malvidin-3,5-O-diglucoside	C08718;-	-0.912472	0.0306740576823962
MSTRG.24604	K12593;03018	malvidin-3,5-O-diglucoside	C08718;-	0.912436928310334	0.0306921522623185
MS.gene058975	K01507;00190	malvidin-3,5-O-diglucoside	C08718;-	0.91183586856618	0.0310058356099208
MS.gene29393	-	malvidin-3,5-O-diglucoside	C08718;-	0.911578409434092	0.0311405121198221
MS.gene77771	-	malvidin-3,5-O-diglucoside	C08718;-	-0.911494	0.0311848982454224
MS.gene72768	-	malvidin-3,5-O-diglucoside	C08718;-	0.911437275852338	0.0312144183249387
MS.gene007851	-	malvidin-3,5-O-diglucoside	C08718;-	0.911281959653405	0.0312958163504256
MSTRG.80383	-	malvidin-3,5-O-diglucoside	C08718;-	0.910952855873039	0.0314685173940467
MSTRG.23631	-	malvidin-3,5-O-diglucoside	C08718;-	0.91087087770074	0.0315115837974357
MS.gene33101	K03715;00561,01100	malvidin-3,5-O-diglucoside	C08718;-	0.9106363134677	0.0316349140388757
MS.gene026291	-	malvidin-3,5-O-diglucoside	C08718;-	0.910426668379445	0.0317452728424638
MSTRG.44988	K05349;00460,00500,00940,01100,01110	malvidin-3,5-O-diglucoside	C08718;-	0.910417517182705	0.0317500929101037
MS.gene063006	K06689;04120,04141	malvidin-3,5-O-diglucoside	C08718;-	-0.910405	0.0317565764958571
MS.gene006804	-	malvidin-3,5-O-diglucoside	C08718;-	0.910397583014649	0.0317605933369303
MS.gene60041	K01115;00564,00565,01100,01110,04144	malvidin-3,5-O-diglucoside	C08718;-	-0.910375	0.0317725403313686
MS.gene44265	-	malvidin-3,5-O-diglucoside	C08718;-	-0.910231	0.0318484188955551
MS.gene83058	-	malvidin-3,5-O-diglucoside	C08718;-	0.91020481885684	0.031862190275042
MS.gene22663	-	malvidin-3,5-O-diglucoside	C08718;-	0.910179927447939	0.0318753169508947
MS.gene027059	-	malvidin-3,5-O-diglucoside	C08718;-	0.909798251735714	0.0320768134823001
MSTRG.21541	-	malvidin-3,5-O-diglucoside	C08718;-	0.909724500760974	0.0321157954416602
MS.gene061723	K00026;00020,00270,00620,00630,00710,01100,01110,01200	malvidin-3,5-O-diglucoside	C08718;-	-0.909608	0.0321773073958935
MS.gene034967	K13126;03013,03015,03018	malvidin-3,5-O-diglucoside	C08718;-	0.909470288477687	0.0322502786281865
MS.gene68291	-	malvidin-3,5-O-diglucoside	C08718;-	0.909144699351561	0.0324227843825888
MS.gene003801	-	malvidin-3,5-O-diglucoside	C08718;-	0.909131355390146	0.0324298606565876
MS.gene57751	K02209;03030	malvidin-3,5-O-diglucoside	C08718;-	0.909058821385398	0.0324683339377612
MS.gene58234	K02209;03030	malvidin-3,5-O-diglucoside	C08718;-	0.909058821385398	0.0324683339377612
MS.gene28183	K03035;03050	malvidin-3,5-O-diglucoside	C08718;-	0.909006926652724	0.0324958687637726
MS.gene78419	-	malvidin-3,5-O-diglucoside	C08718;-	0.908435761359617	0.0327994169325136
MS.gene48472	-	malvidin-3,5-O-diglucoside	C08718;-	0.908393195176162	0.032822075090115
MS.gene69238	-	malvidin-3,5-O-diglucoside	C08718;-	-0.908295	0.0328744475511746
MS.gene70591	K00130;00260,01100	malvidin-3,5-O-diglucoside	C08718;-	0.90828942639757	0.0328773326450573
MS.gene36977	-	malvidin-3,5-O-diglucoside	C08718;-	0.908243318980455	0.0329018946997196
MSTRG.63075	-	malvidin-3,5-O-diglucoside	C08718;-	0.908172226291805	0.0329397782645429
MS.gene51230	K20772;00270,01100,01110,04016	malvidin-3,5-O-diglucoside	C08718;-	0.90816852409186	0.0329417514593699
MS.gene037902	K14538;03008	malvidin-3,5-O-diglucoside	C08718;-	0.907877351935315	0.0330970586178964
MS.gene29086	-	malvidin-3,5-O-diglucoside	C08718;-	-0.907278	0.0334175964033631
MS.gene036906	K15633;00010,00260,01100,01110,01200,01230	malvidin-3,5-O-diglucoside	C08718;-	0.907250599506762	0.0334321521926525
MS.gene27538	K15633;00010,00260,01100,01110,01200,01230	malvidin-3,5-O-diglucoside	C08718;-	0.907250599506762	0.0334321521926525
MS.gene27540	K15633;00010,00260,01100,01110,01200,01230	malvidin-3,5-O-diglucoside	C08718;-	0.907250599506762	0.0334321521926525
MS.gene047594	-	malvidin-3,5-O-diglucoside	C08718;-	0.90722805150703	0.0334442276248772
MS.gene066820	K01427;00220,00230,01100	malvidin-3,5-O-diglucoside	C08718;-	0.907221970743687	0.0334474843765298
MS.gene037428	-	malvidin-3,5-O-diglucoside	C08718;-	0.907189890960862	0.0334646674339606
MS.gene34483	-	malvidin-3,5-O-diglucoside	C08718;-	-0.907141	0.0334910448243818
MS.gene052153	-	malvidin-3,5-O-diglucoside	C08718;-	0.90699886930902	0.0335670438164911
MS.gene03208	-	malvidin-3,5-O-diglucoside	C08718;-	0.906960841886873	0.03358743622681
MSTRG.1794	-	malvidin-3,5-O-diglucoside	C08718;-	0.90676170929979	0.0336942868659703
MS.gene74305	-	malvidin-3,5-O-diglucoside	C08718;-	0.906714241394601	0.0337197732434653
MS.gene067785	-	malvidin-3,5-O-diglucoside	C08718;-	0.906653592061318	0.0337523459427752
MS.gene41704	-	malvidin-3,5-O-diglucoside	C08718;-	0.906653592061318	0.0337523459427752
MS.gene46192	-	malvidin-3,5-O-diglucoside	C08718;-	0.906575891069569	0.0337940912164919
MSTRG.96618	-	malvidin-3,5-O-diglucoside	C08718;-	0.906572671770851	0.0337958211582572
MS.gene058674	K20772;00270,01100,01110,04016	malvidin-3,5-O-diglucoside	C08718;-	0.906544607139108	0.0338109033384921
MS.gene062925	K01623;00010,00030,00051,00710,01100,01110,01200,01230	malvidin-3,5-O-diglucoside	C08718;-	-0.906301	0.0339417460400228
MS.gene50709	K01623;00010,00030,00051,00710,01100,01110,01200,01230	malvidin-3,5-O-diglucoside	C08718;-	-0.906301	0.0339417460400228
MSTRG.32934	-	malvidin-3,5-O-diglucoside	C08718;-	0.906150450371831	0.0340229540219478
MSTRG.80575	-	malvidin-3,5-O-diglucoside	C08718;-	-0.906079	0.0340612587560563
MS.gene026503	-	malvidin-3,5-O-diglucoside	C08718;-	0.906039342161627	0.0340828052576086
MS.gene005558	K01679;00020,00620,01100,01110,01200	malvidin-3,5-O-diglucoside	C08718;-	0.906039169018896	0.0340828985515681
MS.gene010946	-	malvidin-3,5-O-diglucoside	C08718;-	0.906010648554127	0.0340982672603237
MS.gene93077	-	malvidin-3,5-O-diglucoside	C08718;-	0.905991129066742	0.0341087869262849
MS.gene045371	K08679;00520,01100	malvidin-3,5-O-diglucoside	C08718;-	0.905985126790666	0.0341120219504687
MS.gene031442	-	malvidin-3,5-O-diglucoside	C08718;-	0.905903483960361	0.0341560344280923
MS.gene043182	-	malvidin-3,5-O-diglucoside	C08718;-	0.905748008159197	0.034239899398377
MS.gene022502	-	malvidin-3,5-O-diglucoside	C08718;-	-0.905673	0.0342801461267936
MS.gene70632	-	malvidin-3,5-O-diglucoside	C08718;-	-0.905523	0.0343615578507142
MS.gene06955	K05391;04626	malvidin-3,5-O-diglucoside	C08718;-	0.905125419775431	0.0345763873033042
MS.gene027533	-	malvidin-3,5-O-diglucoside	C08718;-	-0.904973	0.0346589611591988
MS.gene054641	-	malvidin-3,5-O-diglucoside	C08718;-	0.904944244516158	0.0346745039331617
MS.gene39715	-	malvidin-3,5-O-diglucoside	C08718;-	0.904943997932983	0.034674637532458
MS.gene050649	-	malvidin-3,5-O-diglucoside	C08718;-	0.904604985771457	0.034858470655901
MS.gene62904	-	malvidin-3,5-O-diglucoside	C08718;-	0.904543500388226	0.0348918450785101
MS.gene033528	-	malvidin-3,5-O-diglucoside	C08718;-	0.904523881479287	0.0349024964213982
MS.gene06350	-	malvidin-3,5-O-diglucoside	C08718;-	0.904266514123302	0.0350423204902591
MS.gene043364	-	malvidin-3,5-O-diglucoside	C08718;-	0.904171429657731	0.0350940237440112
MS.gene074260	-	malvidin-3,5-O-diglucoside	C08718;-	0.904120907549565	0.0351215056254457
MS.gene00552	-	malvidin-3,5-O-diglucoside	C08718;-	0.904011560043256	0.0351810095716576
MS.gene043188	K00224;00592,01110	malvidin-3,5-O-diglucoside	C08718;-	-0.903946	0.035216454346736
MS.gene067016	-	malvidin-3,5-O-diglucoside	C08718;-	0.903664909442026	0.0353698601187742
MSTRG.76146	-	malvidin-3,5-O-diglucoside	C08718;-	0.903643579834094	0.035381490750911
MS.gene29763	-	malvidin-3,5-O-diglucoside	C08718;-	0.903610459787266	0.0353995529088287
MS.gene79918	K14006;04141	malvidin-3,5-O-diglucoside	C08718;-	0.903448017762683	0.0354881840062822
MS.gene011049	-	malvidin-3,5-O-diglucoside	C08718;-	-0.903403	0.0355129420785977
MS.gene011260	K15718;00591	malvidin-3,5-O-diglucoside	C08718;-	0.903364487934949	0.0355337868529462
MSTRG.22921	-	malvidin-3,5-O-diglucoside	C08718;-	0.903020867900292	0.0357215818487674
MS.gene30816	-	malvidin-3,5-O-diglucoside	C08718;-	0.902958889208337	0.0357554880617917
MS.gene063962	-	malvidin-3,5-O-diglucoside	C08718;-	0.902930068623426	0.0357712582214505
MSTRG.87741	-	malvidin-3,5-O-diglucoside	C08718;-	0.902832838449957	0.0358244773952144
MS.gene40347	-	malvidin-3,5-O-diglucoside	C08718;-	-0.902762	0.0358635179933022
MS.gene052169	-	malvidin-3,5-O-diglucoside	C08718;-	0.902682738658366	0.0359066845019474
MS.gene49284	-	malvidin-3,5-O-diglucoside	C08718;-	0.902680157144886	0.0359080988795715
MS.gene49404	-	malvidin-3,5-O-diglucoside	C08718;-	0.902680157144886	0.0359080988795715
MS.gene020631	K11584;03015	malvidin-3,5-O-diglucoside	C08718;-	0.902529988614757	0.0359904048860885
MS.gene60874	-	malvidin-3,5-O-diglucoside	C08718;-	0.902423041643967	0.0360490582410418
MS.gene012155	K12897;03040	malvidin-3,5-O-diglucoside	C08718;-	-0.902276	0.0361297193792201
MS.gene044011	-	malvidin-3,5-O-diglucoside	C08718;-	0.902241755764183	0.0361485512448708
MSTRG.6706	K01580;00250,00410,00430,00650,01100,01110	malvidin-3,5-O-diglucoside	C08718;-	0.902151415035264	0.0361981645788604
MS.gene67130	-	malvidin-3,5-O-diglucoside	C08718;-	0.90176390151241	0.0364112256779364
MS.gene85324	K09540;03060,04141	malvidin-3,5-O-diglucoside	C08718;-	0.90171678248228	0.036437159689126
MS.gene60214	-	malvidin-3,5-O-diglucoside	C08718;-	0.901441002927657	0.0365890651695965
MS.gene43615	-	malvidin-3,5-O-diglucoside	C08718;-	0.901416192199199	0.0366027413591781
MS.gene63187	K01176;00500,01100,01110	malvidin-3,5-O-diglucoside	C08718;-	0.901350156297567	0.03663914967261
MS.gene003767	-	malvidin-3,5-O-diglucoside	C08718;-	-0.901309	0.0366621133234645
MS.gene71886	-	malvidin-3,5-O-diglucoside	C08718;-	0.901290609170389	0.0366719903654614
MS.gene81025	K01213;00040,01100	malvidin-3,5-O-diglucoside	C08718;-	0.90124149145509	0.0366990862277778
MS.gene007723	-	malvidin-3,5-O-diglucoside	C08718;-	0.901173290409884	0.0367367200319915
MS.gene049270	-	malvidin-3,5-O-diglucoside	C08718;-	0.900877657705078	0.0368999944837698
MS.gene45871	-	malvidin-3,5-O-diglucoside	C08718;-	0.900713551054109	0.0369907283579443
MSTRG.78249	-	malvidin-3,5-O-diglucoside	C08718;-	0.900622428637048	0.0370411402604774
MS.gene030733	-	malvidin-3,5-O-diglucoside	C08718;-	0.900334976014947	0.0372003119661034
MSTRG.92078	-	malvidin-3,5-O-diglucoside	C08718;-	0.90029743891913	0.0372211135305841
MS.gene23349	-	malvidin-3,5-O-diglucoside	C08718;-	0.90020835961931	0.0372704925830398
MS.gene031895	-	malvidin-3,5-O-diglucoside	C08718;-	0.90009787075474	0.0373317685512096
MS.gene36120	-	malvidin-3,5-O-diglucoside	C08718;-	0.90004146519783	0.03736306286524
MS.gene019311	-	malvidin-3,5-O-diglucoside	C08718;-	0.900018020989012	0.0373760723861406
MSTRG.62287	-	malvidin-3,5-O-diglucoside	C08718;-	-0.899594	0.0376115593908491
MS.gene88806	-	malvidin-3,5-O-diglucoside	C08718;-	-0.899496	0.0376659425131049
MS.gene24428	-	malvidin-3,5-O-diglucoside	C08718;-	-0.899465	0.0376835381349937
MS.gene012433	-	malvidin-3,5-O-diglucoside	C08718;-	0.899284043726675	0.0377840964951371
MS.gene57633	-	malvidin-3,5-O-diglucoside	C08718;-	0.899155580396644	0.0378556555315827
MS.gene01558	-	malvidin-3,5-O-diglucoside	C08718;-	0.899085440349118	0.0378947444696689
MS.gene067300	-	malvidin-3,5-O-diglucoside	C08718;-	0.898985530561882	0.0379504462490186
MS.gene044198	-	malvidin-3,5-O-diglucoside	C08718;-	0.898969505607163	0.0379593829218352
MSTRG.60517	-	malvidin-3,5-O-diglucoside	C08718;-	0.898691437762673	0.0381145604429361
MS.gene049045	-	malvidin-3,5-O-diglucoside	C08718;-	-0.898636	0.0381454770685239
MS.gene040541	-	malvidin-3,5-O-diglucoside	C08718;-	0.89862955305381	0.0381491230516348
MS.gene055004	-	malvidin-3,5-O-diglucoside	C08718;-	0.898363530188397	0.0382978105231494
MS.gene036882	K11584;03015	malvidin-3,5-O-diglucoside	C08718;-	0.898346137722403	0.0383075380702534
MS.gene55489	K01183;00520,01100	malvidin-3,5-O-diglucoside	C08718;-	0.898335640045562	0.0383134097663975
MS.gene57644	-	malvidin-3,5-O-diglucoside	C08718;-	0.898308761984336	0.0383284448583613
MS.gene24125	K18468;04144	malvidin-3,5-O-diglucoside	C08718;-	0.898051926555239	0.0384722086660844
MS.gene026012	-	malvidin-3,5-O-diglucoside	C08718;-	0.897931436231603	0.038539712311914
MS.gene51874	K00088;00230,01100,01110	malvidin-3,5-O-diglucoside	C08718;-	0.897701932754103	0.0386683939228032
MS.gene034126	-	malvidin-3,5-O-diglucoside	C08718;-	0.89764770279683	0.03869882039074
MS.gene37653	-	malvidin-3,5-O-diglucoside	C08718;-	0.89764770279683	0.03869882039074
MS.gene50112	-	malvidin-3,5-O-diglucoside	C08718;-	-0.897398	0.038838897327773
MS.gene39037	K14431;04075	malvidin-3,5-O-diglucoside	C08718;-	-0.897232	0.0389322623286542
MS.gene016425	-	malvidin-3,5-O-diglucoside	C08718;-	0.897164277312752	0.0389703896976282
MSTRG.85157	K02148;00190,01100,04145	malvidin-3,5-O-diglucoside	C08718;-	0.897114075020352	0.0389986260284608
MS.gene54868	-	malvidin-3,5-O-diglucoside	C08718;-	0.897064072378088	0.0390267565430409
MS.gene027798	-	malvidin-3,5-O-diglucoside	C08718;-	0.897026282030476	0.0390480209457878
MS.gene00294	K09518;04141	malvidin-3,5-O-diglucoside	C08718;-	0.896944352122134	0.0390941350879635
MS.gene047683	-	malvidin-3,5-O-diglucoside	C08718;-	0.896790323038868	0.0391808770880766
MSTRG.42062	K03104;03060	malvidin-3,5-O-diglucoside	C08718;-	0.896627502866562	0.0392726363861405
MS.gene91866	-	malvidin-3,5-O-diglucoside	C08718;-	0.896407987787534	0.0393964549752392
MS.gene67193	-	malvidin-3,5-O-diglucoside	C08718;-	-0.896076	0.0395839827669198
MS.gene002813	-	malvidin-3,5-O-diglucoside	C08718;-	-0.896004	0.0396244485193664
MS.gene017013	-	malvidin-3,5-O-diglucoside	C08718;-	0.895989110710925	0.0396330688716119
MS.gene73821	-	malvidin-3,5-O-diglucoside	C08718;-	0.895862675867953	0.03970457757603
MS.gene36278	-	malvidin-3,5-O-diglucoside	C08718;-	0.895784784024085	0.0397486518817579
MS.gene36279	-	malvidin-3,5-O-diglucoside	C08718;-	0.895784784024085	0.0397486518817579
MS.gene61442	-	malvidin-3,5-O-diglucoside	C08718;-	0.895784784024085	0.0397486518817579
MS.gene30928	K15397;00062,01100,01110,04626	malvidin-3,5-O-diglucoside	C08718;-	0.895763059697692	0.039760947147171
MS.gene047021	-	malvidin-3,5-O-diglucoside	C08718;-	0.895722601835473	0.0397838482145492
MS.gene056003	-	malvidin-3,5-O-diglucoside	C08718;-	-0.895641	0.0398299216528686
MS.gene044513	-	malvidin-3,5-O-diglucoside	C08718;-	0.895620742633002	0.0398415239403674
MS.gene07959	-	malvidin-3,5-O-diglucoside	C08718;-	-0.895619	0.0398427842487309
MS.gene074608	K12858;03040	malvidin-3,5-O-diglucoside	C08718;-	-0.895559	0.0398765425427009
MS.gene45539	-	malvidin-3,5-O-diglucoside	C08718;-	0.89554649530073	0.0398835817607568
MS.gene027557	-	malvidin-3,5-O-diglucoside	C08718;-	0.895511923974861	0.0399031697038952
MS.gene070711	-	malvidin-3,5-O-diglucoside	C08718;-	0.89548589038978	0.039917922226284
MS.gene81591	-	malvidin-3,5-O-diglucoside	C08718;-	0.895453107297495	0.0399365019799115
MS.gene93056	-	malvidin-3,5-O-diglucoside	C08718;-	0.895167924961563	0.0400982445794163
MS.gene35864	-	malvidin-3,5-O-diglucoside	C08718;-	0.895160881040228	0.040102242208052
MS.gene61511	-	malvidin-3,5-O-diglucoside	C08718;-	0.895085256286219	0.0401451694302
MS.gene26922	-	malvidin-3,5-O-diglucoside	C08718;-	0.895064431837126	0.0401569926737134
MS.gene051024	K00814;00220,00250,00710,01100,01200,01210,01230	malvidin-3,5-O-diglucoside	C08718;-	0.895058796314529	0.0401601924761992
MS.gene062031	-	malvidin-3,5-O-diglucoside	C08718;-	-0.894949	0.0402224300216295
MS.gene29979	-	malvidin-3,5-O-diglucoside	C08718;-	-0.894839	0.040285214394748
MS.gene09879	-	malvidin-3,5-O-diglucoside	C08718;-	0.894813127088021	0.0402997602538435
MS.gene76504	-	malvidin-3,5-O-diglucoside	C08718;-	0.894747155218908	0.0403372659451594
MS.gene030960	-	malvidin-3,5-O-diglucoside	C08718;-	0.894743692256093	0.0403392349821443
MS.gene067820	-	malvidin-3,5-O-diglucoside	C08718;-	-0.894689	0.0403703568314266
MS.gene41741	-	malvidin-3,5-O-diglucoside	C08718;-	-0.894689	0.0403703568314266
MS.gene011559	-	malvidin-3,5-O-diglucoside	C08718;-	0.894665772456554	0.0403835481847786
MS.gene22762	-	malvidin-3,5-O-diglucoside	C08718;-	0.894643604343763	0.0403961580800993
MSTRG.45255	-	malvidin-3,5-O-diglucoside	C08718;-	0.894585022035458	0.0404294875049437
MS.gene05487	K12825;03040	malvidin-3,5-O-diglucoside	C08718;-	0.894570977966331	0.0404374789431849
MS.gene08776	-	malvidin-3,5-O-diglucoside	C08718;-	0.894527476471311	0.0404622356076714
MSTRG.41985	-	malvidin-3,5-O-diglucoside	C08718;-	0.894475734364485	0.0404916882755358
MS.gene66155	K13457;04626	malvidin-3,5-O-diglucoside	C08718;-	0.89421087122178	0.0406425605625026
MS.gene019057	K13083;00941,00944,01110	malvidin-3,5-O-diglucoside	C08718;-	0.894186648592669	0.0406563672517727
MS.gene58437	-	malvidin-3,5-O-diglucoside	C08718;-	0.894141848576244	0.0406819068056843
MS.gene026125	-	malvidin-3,5-O-diglucoside	C08718;-	0.894118184066789	0.0406953995080682
MS.gene39937	-	malvidin-3,5-O-diglucoside	C08718;-	0.894113691513194	0.0406979611708704
MS.gene038980	-	malvidin-3,5-O-diglucoside	C08718;-	0.893971727298475	0.0407789358620218
MS.gene045728	-	malvidin-3,5-O-diglucoside	C08718;-	0.893971727298475	0.0407789358620218
MS.gene62501	-	malvidin-3,5-O-diglucoside	C08718;-	0.893971727298475	0.0407789358620218
MS.gene91798	-	malvidin-3,5-O-diglucoside	C08718;-	0.893929893511814	0.0408028071207482
MS.gene71388	-	malvidin-3,5-O-diglucoside	C08718;-	0.893927440705695	0.0408042068826262
MS.gene03648	-	malvidin-3,5-O-diglucoside	C08718;-	0.893815037545211	0.0408683692540213
MS.gene25083	K08517;04130,04145	malvidin-3,5-O-diglucoside	C08718;-	0.89381018153407	0.0408711419022238
MS.gene49768	K00616;00030,01100,01110,01200,01230	malvidin-3,5-O-diglucoside	C08718;-	0.893484592327958	0.0410571807791201
MS.gene024322	-	malvidin-3,5-O-diglucoside	C08718;-	0.893476389564733	0.0410618712375332
MSTRG.47112	-	malvidin-3,5-O-diglucoside	C08718;-	0.893106729750974	0.0412734248442842
MS.gene70314	-	malvidin-3,5-O-diglucoside	C08718;-	0.892901695584865	0.0413909133731997
MS.gene038120	-	malvidin-3,5-O-diglucoside	C08718;-	0.892704019454177	0.0415042861095533
MSTRG.58300	-	malvidin-3,5-O-diglucoside	C08718;-	0.892402522446988	0.041677392754889
MS.gene51446	-	malvidin-3,5-O-diglucoside	C08718;-	0.892332248140916	0.0417177741533317
MS.gene57510	-	malvidin-3,5-O-diglucoside	C08718;-	-0.892221	0.0417817117656866
MS.gene57689	-	malvidin-3,5-O-diglucoside	C08718;-	-0.892221	0.0417817117656866
MS.gene038656	-	malvidin-3,5-O-diglucoside	C08718;-	0.892201557776444	0.0417929052017777
MSTRG.82133	-	malvidin-3,5-O-diglucoside	C08718;-	-0.892187	0.0418013219533452
MSTRG.9896	-	malvidin-3,5-O-diglucoside	C08718;-	0.892050157737298	0.0418799955013172
MS.gene75507	-	malvidin-3,5-O-diglucoside	C08718;-	0.891979182873503	0.0419208424211736
MS.gene79095	-	malvidin-3,5-O-diglucoside	C08718;-	0.891979182873503	0.0419208424211736
MS.gene015034	-	malvidin-3,5-O-diglucoside	C08718;-	0.891939263911398	0.041943821842801
MSTRG.31109	-	malvidin-3,5-O-diglucoside	C08718;-	0.891824580351881	0.0420098619012084
MSTRG.12360	-	malvidin-3,5-O-diglucoside	C08718;-	0.891757117180452	0.0420487257157957
MS.gene27531	-	malvidin-3,5-O-diglucoside	C08718;-	0.891716547646875	0.0420721022895098
MS.gene006322	-	malvidin-3,5-O-diglucoside	C08718;-	-0.891567	0.0421581545832989
MS.gene005243	-	malvidin-3,5-O-diglucoside	C08718;-	0.891434119812495	0.0422349544214332
MS.gene30540	-	malvidin-3,5-O-diglucoside	C08718;-	0.891410486787585	0.0422485906413401
MS.gene76514	-	malvidin-3,5-O-diglucoside	C08718;-	0.891322630756975	0.0422992957029267
MS.gene031575	-	malvidin-3,5-O-diglucoside	C08718;-	0.891237795459759	0.0423482757205376
MSTRG.82748	-	malvidin-3,5-O-diglucoside	C08718;-	0.891193526657557	0.0423738416511183
MS.gene09590	-	malvidin-3,5-O-diglucoside	C08718;-	0.891108676432932	0.0424228576938709
MSTRG.66914	-	malvidin-3,5-O-diglucoside	C08718;-	0.891092646129849	0.0424321200568554
MS.gene061272	-	malvidin-3,5-O-diglucoside	C08718;-	0.891073573237262	0.0424431412751883
MS.gene020139	-	malvidin-3,5-O-diglucoside	C08718;-	0.891064650667337	0.0424482974698084
MS.gene005448	-	malvidin-3,5-O-diglucoside	C08718;-	0.891052136689514	0.0424555294105125
MSTRG.39083	-	malvidin-3,5-O-diglucoside	C08718;-	0.890978077229526	0.0424983370526772
MS.gene49042	-	malvidin-3,5-O-diglucoside	C08718;-	-0.890935	0.042523242041263
MS.gene025063	-	malvidin-3,5-O-diglucoside	C08718;-	0.890660316937241	0.0426821634371141
MSTRG.87110	-	malvidin-3,5-O-diglucoside	C08718;-	0.890570725411878	0.0427340382456162
MS.gene059194	-	malvidin-3,5-O-diglucoside	C08718;-	0.890568313714352	0.0427354349305078
MS.gene022256	-	malvidin-3,5-O-diglucoside	C08718;-	0.890541317346933	0.0427510703095578
MS.gene054209	-	malvidin-3,5-O-diglucoside	C08718;-	-0.890511	0.0427687146402452
MS.gene38758	-	malvidin-3,5-O-diglucoside	C08718;-	0.890494654600584	0.0427781000707815
MS.gene56106	-	malvidin-3,5-O-diglucoside	C08718;-	0.890384790659816	0.0428417610427543
MS.gene83189	-	malvidin-3,5-O-diglucoside	C08718;-	0.890345374325445	0.0428646082773914
MS.gene068136	-	malvidin-3,5-O-diglucoside	C08718;-	0.890309401423772	0.0428854629413248
MS.gene05833	-	malvidin-3,5-O-diglucoside	C08718;-	0.890061696069574	0.0430291532421528
MS.gene44888	-	malvidin-3,5-O-diglucoside	C08718;-	0.889932019888388	0.0431044373677019
MS.gene045845	K09518;04141	malvidin-3,5-O-diglucoside	C08718;-	0.889849262132227	0.0431525046178027
MSTRG.31386	-	malvidin-3,5-O-diglucoside	C08718;-	0.889516300452399	0.0433460667650804
MSTRG.53608	-	malvidin-3,5-O-diglucoside	C08718;-	-0.889512	0.0433483157484076
MS.gene57635	-	malvidin-3,5-O-diglucoside	C08718;-	0.889510332552375	0.0433495386202893
MS.gene034251	-	malvidin-3,5-O-diglucoside	C08718;-	0.889477297434235	0.0433687585596358
MSTRG.26694	-	malvidin-3,5-O-diglucoside	C08718;-	0.889422863510615	0.0434004342933609
MS.gene84237	-	malvidin-3,5-O-diglucoside	C08718;-	-0.889171	0.0435470285087399
MS.gene049221	K00889;00562,01100,04070,04144	malvidin-3,5-O-diglucoside	C08718;-	0.889157062418117	0.0435552124456246
MS.gene016595	K20782;00514	malvidin-3,5-O-diglucoside	C08718;-	0.888887442474855	0.0437123929187119
MSTRG.2225	-	malvidin-3,5-O-diglucoside	C08718;-	0.888861291249836	0.0437276478697007
MS.gene58459	-	malvidin-3,5-O-diglucoside	C08718;-	0.888664800399531	0.0438423220693591
MS.gene58460	-	malvidin-3,5-O-diglucoside	C08718;-	0.888664800399531	0.0438423220693591
MS.gene72950	-	malvidin-3,5-O-diglucoside	C08718;-	0.888360922571585	0.0440198560342206
MSTRG.81124	K01191;00511	malvidin-3,5-O-diglucoside	C08718;-	0.888331730947023	0.0440369225833274
MS.gene95508	-	malvidin-3,5-O-diglucoside	C08718;-	0.888328100787833	0.0440390450610822
MS.gene053595	-	malvidin-3,5-O-diglucoside	C08718;-	0.888288478847605	0.0440622132868551
MS.gene28377	-	malvidin-3,5-O-diglucoside	C08718;-	0.888108184802254	0.0441676858342696
MS.gene42572	-	malvidin-3,5-O-diglucoside	C08718;-	0.888039070089705	0.0442081393527059
MS.gene63229	-	malvidin-3,5-O-diglucoside	C08718;-	0.887891000651035	0.0442948453831582
MS.gene05507	-	malvidin-3,5-O-diglucoside	C08718;-	-0.887758	0.0443728117868663
MS.gene059625	-	malvidin-3,5-O-diglucoside	C08718;-	0.887587735333978	0.0444725986472915
MS.gene056584	-	malvidin-3,5-O-diglucoside	C08718;-	0.887422820816813	0.0445693549257956
MS.gene062726	-	malvidin-3,5-O-diglucoside	C08718;-	-0.887418	0.0445724352546401
MS.gene048352	K13066;00940,01100,01110	malvidin-3,5-O-diglucoside	C08718;-	-0.887208	0.0446957154328358
MS.gene38719	-	malvidin-3,5-O-diglucoside	C08718;-	0.887139280988175	0.0447358651533421
MS.gene023283	-	malvidin-3,5-O-diglucoside	C08718;-	0.887037588258658	0.0447956326904023
MS.gene66469	-	malvidin-3,5-O-diglucoside	C08718;-	0.886838191413047	0.0449128969680052
MS.gene61701	-	malvidin-3,5-O-diglucoside	C08718;-	0.886830738850133	0.0449172816667499
MS.gene017926	-	malvidin-3,5-O-diglucoside	C08718;-	0.886754626435041	0.0449620700061057
MS.gene066610	-	malvidin-3,5-O-diglucoside	C08718;-	0.886647324284075	0.0450252359753479
MS.gene47147	K01052;00100	malvidin-3,5-O-diglucoside	C08718;-	-0.886555	0.0450798158731077
MS.gene68938	K01759;00620,01100	malvidin-3,5-O-diglucoside	C08718;-	0.886494694258954	0.0451151336994901
MS.gene007945	K05278;00941,01100,01110	malvidin-3,5-O-diglucoside	C08718;-	0.886471777464801	0.0451286363945161
MS.gene01253	K07408;00380,01100	malvidin-3,5-O-diglucoside	C08718;-	0.886046565270952	0.0453794058483252
MS.gene025763	-	malvidin-3,5-O-diglucoside	C08718;-	0.885866971995068	0.0454854534380318
MS.gene43208	-	malvidin-3,5-O-diglucoside	C08718;-	-0.885858	0.045490672523912
MS.gene69282	-	malvidin-3,5-O-diglucoside	C08718;-	0.885798245117475	0.0455260565517839
MS.gene048048	K03070;03060	malvidin-3,5-O-diglucoside	C08718;-	0.88577195721191	0.0455415902042386
MS.gene83472	-	malvidin-3,5-O-diglucoside	C08718;-	-0.885648	0.045614647391609
MS.gene006238	-	malvidin-3,5-O-diglucoside	C08718;-	0.885558945934897	0.0456675215253537
MS.gene94774	-	malvidin-3,5-O-diglucoside	C08718;-	0.885448714924331	0.0457327328603668
MS.gene55851	-	malvidin-3,5-O-diglucoside	C08718;-	0.885444691312919	0.0457351137380075
MS.gene47950	-	malvidin-3,5-O-diglucoside	C08718;-	-0.885361	0.0457848453408879
MS.gene83065	-	malvidin-3,5-O-diglucoside	C08718;-	0.885261082638929	0.0458438016351948
MS.gene02424	-	malvidin-3,5-O-diglucoside	C08718;-	-0.885236	0.0458585485424624
MS.gene86309	K12813;03040	malvidin-3,5-O-diglucoside	C08718;-	0.885144796159482	0.0459126801500006
MSTRG.75684	-	malvidin-3,5-O-diglucoside	C08718;-	0.884886703246181	0.0460656700791177
MS.gene01441	-	malvidin-3,5-O-diglucoside	C08718;-	0.884776316960105	0.0461311530445972
MSTRG.64132	-	malvidin-3,5-O-diglucoside	C08718;-	0.884720907664764	0.046164033857225
MS.gene74889	-	malvidin-3,5-O-diglucoside	C08718;-	0.884665752488612	0.0461967712399097
MS.gene79935	-	malvidin-3,5-O-diglucoside	C08718;-	-0.884565	0.0462563111109664
MSTRG.44323	-	malvidin-3,5-O-diglucoside	C08718;-	0.884477522978961	0.0463085502883668
MS.gene029912	-	malvidin-3,5-O-diglucoside	C08718;-	0.884385714040362	0.0463631015486982
MS.gene68017	-	malvidin-3,5-O-diglucoside	C08718;-	0.884310151528263	0.046408014723148
MSTRG.82839	K14310;03013	malvidin-3,5-O-diglucoside	C08718;-	-0.884197	0.0464752528881355
MS.gene024542	-	malvidin-3,5-O-diglucoside	C08718;-	0.884175291546854	0.0464882075982433
MS.gene024547	-	malvidin-3,5-O-diglucoside	C08718;-	0.884175291546854	0.0464882075982433
MS.gene050553	-	malvidin-3,5-O-diglucoside	C08718;-	0.884175291546854	0.0464882075982433
MS.gene22880	-	malvidin-3,5-O-diglucoside	C08718;-	0.884175291546854	0.0464882075982433
MS.gene22898	-	malvidin-3,5-O-diglucoside	C08718;-	0.884175291546854	0.0464882075982433
MSTRG.28104	-	malvidin-3,5-O-diglucoside	C08718;-	0.88413230594276	0.0465137776864482
MS.gene015113	K14491;04075	malvidin-3,5-O-diglucoside	C08718;-	0.884120181829002	0.0465209905491134
MSTRG.105	-	malvidin-3,5-O-diglucoside	C08718;-	-0.884042	0.0465675652083874
MS.gene88139	-	malvidin-3,5-O-diglucoside	C08718;-	0.884022927029053	0.0465788620655523
MS.gene80670	-	malvidin-3,5-O-diglucoside	C08718;-	0.883956667091496	0.0466183031189607
MS.gene067710	-	malvidin-3,5-O-diglucoside	C08718;-	-0.883944	0.0466257139184585
MSTRG.2023	-	malvidin-3,5-O-diglucoside	C08718;-	0.883843249673095	0.0466858390633841
MS.gene34705	-	malvidin-3,5-O-diglucoside	C08718;-	0.883672561433627	0.0467875360217301
MSTRG.87094	-	malvidin-3,5-O-diglucoside	C08718;-	0.883583748034977	0.0468404792174538
MS.gene72392	-	malvidin-3,5-O-diglucoside	C08718;-	0.883365094220398	0.0469709032598861
MS.gene009848	-	malvidin-3,5-O-diglucoside	C08718;-	0.883335742012215	0.0469884201924072
MS.gene67082	-	malvidin-3,5-O-diglucoside	C08718;-	0.883314778562078	0.0470009321125646
MS.gene068130	K14510;04016,04075	malvidin-3,5-O-diglucoside	C08718;-	0.883261725965891	0.0470326009735739
MSTRG.57751	-	malvidin-3,5-O-diglucoside	C08718;-	0.882711476963161	0.0473614606925705
MS.gene038660	-	malvidin-3,5-O-diglucoside	C08718;-	0.88269423488344	0.0473717772399508
MS.gene038419	-	malvidin-3,5-O-diglucoside	C08718;-	0.882548762577099	0.0474588467743246
MS.gene29810	-	malvidin-3,5-O-diglucoside	C08718;-	0.882446657071212	0.0475199901863231
MS.gene073446	-	malvidin-3,5-O-diglucoside	C08718;-	0.882349646632215	0.0475781056092084
MS.gene04297	-	malvidin-3,5-O-diglucoside	C08718;-	0.882322532135538	0.0475943529350001
MS.gene063155	K00975;00500,00520,01100,01110	malvidin-3,5-O-diglucoside	C08718;-	0.882148142040069	0.0476988914630675
MSTRG.64768	K12826;03040	malvidin-3,5-O-diglucoside	C08718;-	0.882137730349547	0.0477051350689181
MS.gene70851	K01464;00240,00410,00770,01100	malvidin-3,5-O-diglucoside	C08718;-	0.882112560669332	0.0477202297050862
MS.gene35842	K08337;04136	malvidin-3,5-O-diglucoside	C08718;-	-0.882102	0.0477265925955264
MS.gene43046	-	malvidin-3,5-O-diglucoside	C08718;-	0.882039578302281	0.0477640068688373
MS.gene005137	K03116;03060	malvidin-3,5-O-diglucoside	C08718;-	0.882000973059323	0.0477871686655495
MS.gene027900	-	malvidin-3,5-O-diglucoside	C08718;-	0.881999288354708	0.0477881795103276
MS.gene49834	K01873;00970	malvidin-3,5-O-diglucoside	C08718;-	-0.881992	0.0477922833172094
MS.gene003452	-	malvidin-3,5-O-diglucoside	C08718;-	0.881982675415269	0.0477981478532059
MS.gene037766	-	malvidin-3,5-O-diglucoside	C08718;-	0.881980222494761	0.047799619746752
MS.gene004277	-	malvidin-3,5-O-diglucoside	C08718;-	-0.881903	0.0478456743859199
MS.gene01448	-	malvidin-3,5-O-diglucoside	C08718;-	0.881608912363843	0.0480225924455835
MS.gene50023	-	malvidin-3,5-O-diglucoside	C08718;-	0.881266647526259	0.0482284138096367
MSTRG.35182	-	malvidin-3,5-O-diglucoside	C08718;-	0.881239070047498	0.0482450096727912
MS.gene58159	K14521;03008	malvidin-3,5-O-diglucoside	C08718;-	0.881214519810374	0.0482597852898041
MS.gene32171	-	malvidin-3,5-O-diglucoside	C08718;-	0.881200928551005	0.0482679658359142
MS.gene77988	-	malvidin-3,5-O-diglucoside	C08718;-	0.881036088977222	0.0483672172703421
MS.gene94109	-	malvidin-3,5-O-diglucoside	C08718;-	0.880914695313924	0.04844035072134
MS.gene44809	-	malvidin-3,5-O-diglucoside	C08718;-	0.880861341004546	0.04847250500329
MS.gene26196	K07889;04144,04145	malvidin-3,5-O-diglucoside	C08718;-	0.880732741374485	0.0485500340271775
MS.gene58593	-	malvidin-3,5-O-diglucoside	C08718;-	0.880466047557926	0.048710940846515
MS.gene61278	-	malvidin-3,5-O-diglucoside	C08718;-	0.880382533735393	0.0487613625933772
MS.gene81802	-	malvidin-3,5-O-diglucoside	C08718;-	0.880352610877147	0.048779432629801
MS.gene019336	-	malvidin-3,5-O-diglucoside	C08718;-	0.880210440801286	0.0488653162480029
MS.gene034635	-	malvidin-3,5-O-diglucoside	C08718;-	0.88013788606346	0.048909164286363
MSTRG.11086	K22503;00970	malvidin-3,5-O-diglucoside	C08718;-	0.879922195360753	0.0490395890858136
MSTRG.65036	-	malvidin-3,5-O-diglucoside	C08718;-	0.879883510977281	0.0490629925338209
MSTRG.36456	-	malvidin-3,5-O-diglucoside	C08718;-	0.879863185681398	0.0490752904343615
MS.gene016784	-	malvidin-3,5-O-diglucoside	C08718;-	0.879678861542917	0.0491868609318231
MS.gene028139	K01177;00500,01100,01110	malvidin-3,5-O-diglucoside	C08718;-	-0.879493	0.0492992039073177
MS.gene020743	-	malvidin-3,5-O-diglucoside	C08718;-	0.87947529947479	0.0493101690314863
MS.gene80953	-	malvidin-3,5-O-diglucoside	C08718;-	0.879470558308115	0.0493130421641571
MSTRG.16720	-	malvidin-3,5-O-diglucoside	C08718;-	0.879305576298587	0.0494130536936507
MSTRG.19183	-	malvidin-3,5-O-diglucoside	C08718;-	0.879090517134771	0.0495435178798875
MS.gene061294	-	malvidin-3,5-O-diglucoside	C08718;-	0.879002601977544	0.0495968822953628
MS.gene011799	-	malvidin-3,5-O-diglucoside	C08718;-	0.878976283521859	0.0496128611012516
MS.gene058362	-	malvidin-3,5-O-diglucoside	C08718;-	0.878823246985853	0.0497058068511835
MS.gene39837	-	malvidin-3,5-O-diglucoside	C08718;-	0.878754792641732	0.0497473999347865
MS.gene55244	-	malvidin-3,5-O-diglucoside	C08718;-	-0.878753	0.0497484811377813
MS.gene95208	K12813;03040	malvidin-3,5-O-diglucoside	C08718;-	0.878722471032129	0.0497670424687809
MS.gene041133	-	malvidin-3,5-O-diglucoside	C08718;-	0.878707129079704	0.0497763669586797
MS.gene015549	-	malvidin-3,5-O-diglucoside	C08718;-	0.878675272710969	0.0497957302972978
MS.gene22621	-	malvidin-3,5-O-diglucoside	C08718;-	0.878675272710969	0.0497957302972978
MS.gene068287	-	malvidin-3,5-O-diglucoside	C08718;-	0.878668174328848	0.0498000452491772
MS.gene78084	-	malvidin-3,5-O-diglucoside	C08718;-	0.87841710964799	0.0499527379096377
